# Supplementary material for: A comprehensive evaluation of advanced methods for identifying structural alerts using extensive toxicity data
Source: J Cheminform. 2026 Jan 30;18:27. doi: 10.1186/s13321-026-01157-x (PMC12922411; doi:10.1186/s13321-026-01157-x)
Supplement: Supplementary file 1 — Supplementary material 1. [file 13321_2026_1157_MOESM1_ESM.zip]

Archive with 48 entries (45 files):
- SI_1_Toxicity_datasets/
- SI_1_Toxicity_datasets/Drug toxicity/
- SI_1_Toxicity_datasets/Drug toxicity/Ames mutagenicity.csv
- SI_1_Toxicity_datasets/Drug toxicity/Carcinogenicity.csv
- SI_1_Toxicity_datasets/Drug toxicity/Cardiotoxicity_Cav1.2.csv
- SI_1_Toxicity_datasets/Drug toxicity/Cardiotoxicity_Nav1.5.csv
- SI_1_Toxicity_datasets/Drug toxicity/Cardiotoxicity_hERG inhibitor.csv
- SI_1_Toxicity_datasets/Drug toxicity/Cytotoxicity_HEPG2_ori.csv
- SI_1_Toxicity_datasets/Drug toxicity/Cytotoxicity_HPEG2.csv
- SI_1_Toxicity_datasets/Drug toxicity/DILI.csv
- SI_1_Toxicity_datasets/Drug toxicity/Developmental toxicity.csv
- SI_1_Toxicity_datasets/Drug toxicity/Eye_Corrosion.csv
- SI_1_Toxicity_datasets/Drug toxicity/Eye_Irritation.csv
- SI_1_Toxicity_datasets/Drug toxicity/Genotoxicity.csv
- SI_1_Toxicity_datasets/Drug toxicity/Hematotoxicity.csv
- SI_1_Toxicity_datasets/Drug toxicity/Hemolytic toxicity.csv
- SI_1_Toxicity_datasets/Drug toxicity/Hepatotoxicity.csv
- SI_1_Toxicity_datasets/Drug toxicity/Immunotoxicity.csv
- SI_1_Toxicity_datasets/Drug toxicity/Mitochondrial toxicity.csv
- SI_1_Toxicity_datasets/Drug toxicity/Nephrotoxicity.csv
- SI_1_Toxicity_datasets/Drug toxicity/Neurotoxicity.csv
- SI_1_Toxicity_datasets/Drug toxicity/Ototoxicity.csv
- SI_1_Toxicity_datasets/Drug toxicity/Photosensitizer_in human.csv
- SI_1_Toxicity_datasets/Drug toxicity/Phototoxicity_in Vitro.csv
- SI_1_Toxicity_datasets/Drug toxicity/Pregnancy toxicity.csv
- SI_1_Toxicity_datasets/Drug toxicity/Rat oral acute toxicity.csv
- SI_1_Toxicity_datasets/Drug toxicity/Reproductive toxicity.csv
- SI_1_Toxicity_datasets/Drug toxicity/Respiratory toxicity.csv
- SI_1_Toxicity_datasets/Drug toxicity/Rhabdomyolysis toxicity.csv
- SI_1_Toxicity_datasets/Drug toxicity/Skin_corrosion.csv
- SI_1_Toxicity_datasets/Drug toxicity/Skin_irritation.csv
- SI_1_Toxicity_datasets/Drug toxicity/Skin_sensitization.csv
- SI_1_Toxicity_datasets/Environmental toxicity/
- SI_1_Toxicity_datasets/Environmental toxicity/Aquatic toxicity_Bluegill sunfish.csv
- SI_1_Toxicity_datasets/Environmental toxicity/Aquatic toxicity_Crustacean.csv
- SI_1_Toxicity_datasets/Environmental toxicity/Aquatic toxicity_Daphnia magna.csv
- SI_1_Toxicity_datasets/Environmental toxicity/Aquatic toxicity_Fathead minnow.csv
- SI_1_Toxicity_datasets/Environmental toxicity/Aquatic toxicity_Fish.csv
- SI_1_Toxicity_datasets/Environmental toxicity/Aquatic toxicity_Oncorhynchus mykiss.csv
- SI_1_Toxicity_datasets/Environmental toxicity/Aquatic toxicity_Pimephales promelas.csv
- SI_1_Toxicity_datasets/Environmental toxicity/Aquatic toxicity_Pseudokirchneriella subcapitata.csv
- SI_1_Toxicity_datasets/Environmental toxicity/Aquatic toxicity_Sheepshead minnow.csv
- SI_1_Toxicity_datasets/Environmental toxicity/Aquatic toxicity_Tetrahymena pyriformis.csv
- SI_1_Toxicity_datasets/Environmental toxicity/Avian toxicity_mallard duck.csv
- SI_1_Toxicity_datasets/Environmental toxicity/Avian toxicity_northern bobwhite quail.csv
- SI_1_Toxicity_datasets/Environmental toxicity/Biodegradability.csv
- SI_1_Toxicity_datasets/Environmental toxicity/Honey bee toxicity.csv
- SI_1_Toxicity_datasets/Table 1_toxicity endpoint.xlsx
