# Supplementary material for: A comprehensive evaluation of advanced methods for identifying structural alerts using extensive toxicity data
Source: J Cheminform. 2026 Jan 30;18:27. doi: 10.1186/s13321-026-01157-x (PMC12922411; doi:10.1186/s13321-026-01157-x)
Supplement: Supplementary file 1 — Supplementary material 1. [file 13321_2026_1157_MOESM1_ESM.zip › SI_1_Toxicity_datasets/Drug toxicity/Ames mutagenicity.csv]

Canonical SMILES	Ames mutagenicity
OCC1(CO)CO[C](N1)c1ncc(n1C)[N+](=O)[O-]	1
c1ccc(cc1)C(c1ccccc1)c1ccccc1	0
OC(=Nc1ccccc1F)c1csc(c1)[N+](=O)[O-]	1
[O-][N+](=O)c1cccc(c1O)N	0
Cc1ccc2c(n1)c(ccc2)[N+](O)[O-]	1
OC(=O)/C=C/c1ccc(cc1)/C=C/C(=O)O	0
O=C(c1ccccc1)Nc1cccc2c1C(=O)c1ccc3c(c1C2=O)[nH]c1c3cc(c2c1C(=O)c1ccccc1C2=O)NC(=O)c1ccccc1	0
CCC(CC(CC(Cl)C)Cl)Cl	0
CCCCCCCCC1CO1	0
Clc1ccc2c(c1)C(=NCC(=O)N2C)c1ccccc1	0
CCP(=O)(OCC)OCC	0
ClCC[N+](C)(C)[C-]	0
CC1=CC2CCCCC2c2c1cccc2	1
OC1C(O)CC(CC1O)(O)C(=O)O	0
O=CC1=CC2(O)CC(CC2C(C=C1C=O)C)(C)C	1
CC([N+](O)[O-])C	1
O=C1c2c(ccc(c2[N+](O)[O-])C)C(=O)c2c1cccc2[N+](O)[O-]	1
CC(c1cc(N)c(cc1N)[N+](=O)[O-])C	1
COc1cc2c(cc1OC)nc1c(c2O)cccc1	1
OCC1OC(C(C1O)O)n1cnc2c1nc(nc2N)c1cccc(c1)[N+](=O)[O-]	1
ClCCN(CCCNc1c2ccccc2nc2c1ccc1c2nccc1)CC	1
Clc1cc(Cl)c(c(c1O)Cc1c(O)c(Cl)cc(c1Cl)Cl)Cl	0
c1ccc2c(c1)ccc1c2ccc2c1ccnc2	1
[O-][N+](=O)c1ccc2c(c1)c1c(cc2)cccc1[N+](=O)[O-]	1
CCN(CCNc1ccc(c2c1c(=O)c1c(s2)cccc1)COC(=O)c1ccco1)CC	1
CCCC[C](COC[C]1CO1)CC	1
ClC(=C(SSc1ccccc1[N+](=O)[O-])F)Cl	1
[O-][N+](=O)c1cccc(c1)NS(=O)(=O)c1cccc2c1nccc2	0
Cc1c2ccccc2cc2c1c1ccccc1cc2	1
C1CC2C(C1OC1CCC3C1O3)O2	0
C=CCn1cc2c3c1cccc3C1C(C2)N(C#N)CC(C1)C	1
Nc1ccc2c(n1)c1ccccc1cc2	1
O=NN1CCCC(C1)C	1
Nc1nc2c(n1C)ccc1c2ccnc1	1
O=C1Nc2ccc(cc2C(=NC1O)c1ccccc1)Cl	0
O=NN1CCC(=O)CC1	1
O=NN(C(=O)[C]1CCCN1C(=O)C)CC(=O)O	1
C=CC(=O)NCCCN(C)C	0
O=CC1C(=CCC2C1(C)C(OC(=O)C)CC1C2(C)CCC2C1(C)CCCC2(C)C)C=O	0
Clc1cc(Cl)cc(c1[N+](=O)[O-])Cl	0
Nc1cccc2-c3c4c(-c12)cccc4ccc3	1
OCCn1c(CO)ncc1[N+](=O)[O-]	1
CCCCCCCCCCCCCCN(c1ccc2-c3c(Cc2c1)cccc3)OC(=O)C	1
O=C1CCC2(C(=C1)CCC1C2CCC2(C1CCC2=O)C)C	0
ClCCN(c1ccc(cc1)CCCNc1c2ccccc2nc2c1cccc2)CC	1
OCC(=O)O	0
CCc1nccc(c1)C(=S)N	0
CCC(NCCNC(CO)CC)CO	0
N=C1C=CC(=C(c2ccc(cc2)N)c2ccc(cc2)N)C=C1	1
CNc1ccccc1	0
CCCCCCCCC=C	0
BrC(c1ccccc1)C(=O)NCc1ccccc1	0
OCCNc1ccc(cc1OCCO)[N+](O)[O-]	1
ClCC[N+](CCCl)(C)[O-]	1
OC(=O)c1cccc(c1)[N+](=O)[O-]	1
Nc1cccc2c1c1ccccc1cc2	0
O=C1C(=O)c2c3c1cccc3ccc2	1
CCCCON(C(=O)c1ccc(cc1)C(C)(C)C)OC(=O)C	1
O=C(NC(C(=O)O)Cc1c[nH]c2c1cccc2)COc1cc(Cl)c(cc1Cl)Cl	0
[O-][N+](=O)c1ccc(cc1)Nc1ncnc2c1ncn2c1ccc(cc1)[N+](=O)[O-]	1
Oc1cc2c(=O)oc3c4c2c(c1O)oc(=O)c4cc(c3O)O	0
CS(=O)(=O)O	0
CCN(c1ccc2c(c1)oc(=O)cc2C)CC	0
[O-][N+](=O)c1cc2c(cc1O)[nH]c1c2cccc1	1
CO/N=C(/c1csc(n1)N)\C(=O)NC1C(=O)N2C1SCC(=C2C(=O)OCOC(=O)C(C)(C)C)/C=C/c1scnc1C	0
OCCCN(N=O)CC	1
c1ccc2c(c1)sc(n2)SSc1nc2c(s1)cccc2	1
CNC(=O)ON(C(=O)NC)C(=O)NC	0
O=Nc1ccc(cc1)Oc1ccccc1	1
OC(=O)CCCCC1SSCC1	0
CCN(c1ccc2c(c1)Oc1c(C2c2ccccc2C(=O)O)ccc(c1)N(CC)CC)CC	1
BrCc1ccccc1	1
[O-][N+](=O)c1cc2[nH]c3c(c2c2c1cccc2)c1ccccc1c(c3)[N+](=O)[O-]	1
OC(=O)COc1ccc(c(c1Cl)Cl)C(=O)c1cccs1	0
BrC(=C)C(=O)C	1
CC(=O)CCC1C2C1(C)CC1C(C2)C(=C)C(=O)O1	0
ClCCCC(=O)N(c1snc2c1cccc2)C	0
ONc1ccc(cc1)C	1
COc1ccc(cc1)NC(=O)c1csc(c1)[N+](=O)[O-]	1
CCC1NC(=O)c2c(N1)cc(c(c2)S(=O)(=O)N)Cl	0
C=Cc1c(Cl)c(Cl)c(c(c1Cl)Cl)Cl	0
CN(C(=O)NC(C(C(C(CO)O)O)O)C=O)N=O	1
NCCC#N	0
CN(c1c(cc(cc1[N+](=O)[O-])[N+](=O)[O-])[N+](=O)[O-])[N+](=O)[O-]	1
Nc1ccc(c(c1)C)NOS(=O)(=O)O	1
ClCC(=O)OC(P(=O)(OC)OC)C(Cl)(Cl)Cl	0
O=C(C(C)C)/N=c/1\sn(c2c1cc(cc2)[N+](=O)[O-])C(=O)C(C)C	1
C1CCO1	1
ClC(C(c1ccc(cc1)Cl)c1ccc(cc1)Cl)Cl	0
O=C1c2ccccc2C(=O)c2c1c(O)c(c(c2)O)O	1
Oc1ccc2c(c1)ccc(c2)SSc1ccc2c(c1)ccc(c2)O	0
CCCC(=O)C1c2cccc(c2C(=O)c2c1cccc2O)O	1
CC(c1cc(ccc1OP1OCC2(CO1)COP(OC2)Oc1ccc(cc1C(C)(C)C)C(C)(C)C)C(C)(C)C)(C)C	0
C#CC1(CCC2C1(C)CCC1C2CCC2=CC(=O)CCC12C)OC(=O)C	0
Oc1cc(O)c2c(c1)C(=O)c1c(C2=O)c(O)cc(c1C(=O)C)O	0
[O-][N+](=O)c1ccc2c(c1)Oc1c(O2)cc(cc1)[N+](=O)[O-]	1
c1ccc2c(c1)[nH]c1c2ccnc1	1
[O-][N+](=O)c1cccc(c1)S(=O)(=O)OCC1CO1	1
CC1NCCN(C1)c1cc2c(c(c1F)C)c(=O)c(cn2C1CC1)C(=O)O	0
O=CC(=O)C	1
COP(=S)(SCC(=O)N(C=O)C)OC	0
[O-][N+](=O)c1scc(c1)C(=O)N	1
Nc1cc([N+](=O)[O-])c(c(c1C)C)N	1
CC([N+](=O)[O-])(C)C	0
Nc1ccc2c(c1)c1ccccc1n2C	1
CC(=O)OCc1c2ccccc2c2c3c1ccc1c3c(cc2)ccc1	1
ONc1ccc(c(c1)[N+](=O)[O-])C	0
CSCNc1ccccc1C(=O)C	0
[O-][N+](=O)c1ccc2-c3c(C(=O)c2c1)cccc3	1
Nc1cc2nc3ccccc3nc2cc1O	1
COC(=O)c1oc(c(c1c1ccccc1)c1ccccc1)[N+](=O)[O-]	1
CC(=O)c1ccccn1	0
OS(=O)(=O)c1ccc(cc1)NN=Nc1ccc(cc1)S(=O)(=O)O	0
CCCCOCC(=O)O	0
NNc1nncc2c1nccc2	1
NC(C(=O)O)CSC(C(Br)Cl)(F)F	1
Nc1ccccc1Cl	0
Cc1cn2c(s1)nc(c2[N+](=O)[O-])c1ccc(cc1)[N+](=O)[O-]	1
Clc1cc(ccc1N=Nc1ccc(cc1)CCNCC[N+](C)(C)C)[N+](=O)[O-]	1
O=C(Nc1cc(Cl)cc(c1)Cl)CCC(=O)O	0
Oc1ccc(c(c1)[N+](=O)[O-])[N+](=O)[O-]	1
Oc1ccc2c(c1)nc(n2C)N	0
O=C1CN=C(c2c(N1)ccc(c2)Cl)c1ccccc1	0
O=NN(CC(=O)C)CC(=O)C	1
ONc1ccc(c(c1)Cl)Cl	0
CCCCOO	1
COc1c(O)cc2c3c1-c1ccccc1CC3N(CC2)C	1
NNc1scc(n1)c1ccc(cc1)N	1
CCCCCC(=O)N	0
CC1CCC2C(C3(C1=CCC3=O)C)OC(=O)C2=C	0
[O-][N+](c1ccccc1)O	0
O=C/C=C/c1ccc(cc1)[N+](=O)[O-]	1
O=CC=Cc1ccc(cc1)[N+](=O)[O-]	1
Cc1cnc2c(n1)cccc2	0
c1ccc(cc1)NN=Nc1ccccc1	1
OC(=O)c1cc2ccccc2cc1O	0
Cc1ccccc1c1ccccc1	0
COc1ccccc1N=Nc1c(O)ccc2c1cccc2	1
COc1c2cc(OC)ccc2nc2c1cco2	1
Clc1ccc(cc1)C(=O)NC(C(=O)O)Cc1cc(O)nc2c1cccc2	0
CC(=O)Nc1cccc(c1)C	0
[O-][N+](c1cccc2c1cccc2[N+](O)[O-])O	1
O=C=Nc1ccc(cc1)N=C=O	0
[O-][N+](=O)c1ccc2c3c1ccc1c3c(cc2)ccc1	1
O=C(c1ccc(c(c1)Cl)Cl)/N=c/1\sn(c2c1cc(cc2)[N+](=O)[O-])C(=O)c1ccc(c(c1)Cl)Cl	1
OC(=O)c1ccc(cc1)N	0
Cc1ccc(cc1)Nc1ccc(cc1)[N+](=O)[O-]	1
COc1cccc2c1C1(C)OOC1(O2)C	1
CN[C]1C[C](O[C]([C]1O)C)O[C]1C[C@](O)(Cc2c1c(O)c1c(c2O)C(=O)c2c(C1=O)c(OC)ccc2)C(=O)C	1
CNC(=O)ON	1
OC(COC(=O)C(=C)C)COc1ccc(cc1)C(c1ccc(cc1)OCC(COC(=O)C(=C)C)O)(C)C	0
[O-][N+](=O)c1ccc2c3c1cccc3c1c3c2c(ccc3ccc1)[N+](=O)[O-]	1
OCc1c(O)cc2c(c1O)C(=O)c1c(C2=O)cccc1	1
O=CC(C)C	0
[O-][N+](=O)c1ccc2c(c1)ncn2C	0
[O-][N+](=O)c1cc(ccc1O)c1cccc(c1O)[N+](=O)[O-]	0
Clc1ccc(cc1)COC(=O)c1cccc2c1nccc2	0
[O-][N+](=O)c1cccc2c1c1ccccc1o2	1
OC[C]1O[C](CN=[N+](C)[O-])[C]([C]([C]1O)O)O	0
Nc1ccc2c(c1)nc1c(c2N)cccc1	1
CN=C1C=CC(=C(c2ccc(cc2)N(C)C)c2ccc(cc2)N(C)C)C=C1	0
CNc1ccc(cc1)C(=C1C=CC(=[N+](C)C)C=C1)c1ccc(cc1)N(C)C	1
OC(=Nc1ccccc1)c1csc(c1)[N+](=O)[O-]	1
CCCCCO	0
CC(=O)Nc1ccc(cc1)S(=O)(=O)c1ccc(cc1)NC(=O)C	0
SC[C](C(=O)O)NC(=O)C	1
Oc1ccc(cc1)C=Nn1nnc2c(c1=O)[nH]c1c2cccc1	1
OC(=O)C(C(C(C(C(Cl)(F)F)(Cl)F)(F)F)(Cl)F)(F)F	0
c1ccc2c(c1)ccc1c2cc2c(n1)ccc1c2cccc1	1
Oc1ccc(cc1Sc1cc(Cl)ccc1O)Cl	0
O=C1N=C(c2c1cc(cc2)[N+](=O)[O-])O	1
NC(=N)NNc1ccc(cc1)N=NC(=S)N	1
O(CC1OC1)CCOCC1OC1	1
CCCCCCNC(=O)n1cc(F)c(=O)[nH]c1=O	0
O=NN(Cc1ccc(cc1)Br)C	1
NCC(N)C	0
OCC(=O)C1(O)CC(OC2CC(N)C(C(O2)C)O)c2c(C1)c(O)c1c(c2O)C(=O)c2c(C1=O)cccc2OC	1
CCOC(=O)C[C](C(=O)OCC)SP(=O)(SC)OC	0
CNCCCC(=O)O	0
CCCCCCCCCCCC(=O)N(CCO)CCO	0
Clc1ccc(cc1)S(=O)O	0
[O-][N+](=O)c1cccc2c1cccc2C	1
[O-][N+](=O)c1ccc2c(c1)c1cc(ccc1o2)[N+](=O)[O-]	1
Oc1ccc2c(c1)C(=O)c1c(C2=O)cc(cc1)O	0
ClCc1cccc(c1)[N+](=O)[O-]	1
c1ccc2-c3cc4ccccc4cc3C3C(c2c1)O3	1
CC1CCCC(=O)CCCCCc2c(C(=O)O1)c(O)cc(c2)O	0
NCCc1c[nH]c2c1cccc2	0
O=C(C(C)C)Nc1snc2c1ccc(c2)Cl	0
OC(=O)Cc1ccccc1[N+](O)[O-]	1
CC(CON=O)C	1
CC(NC(=O)/C=C\c1ccc(o1)[N+](=O)[O-])C	1
CC(N=C(C=Cc1ccc(o1)[N+](=O)[O-])O)C	1
CC(Br)Br	0
CCOC1=CC(=O)C(=NC(=O)C)CC1=O	1
[O-][N+](=O)c1ccc2c(c1)c(cc1c2cccc1[N+](=O)[O-])[N+](=O)[O-]	1
[O-][N+](=O)C1=Cc2c3c1cccc3ccc2	1
O=[N+]C=C1C=CC=C[N+]1COC[n+]1ccc(cc1)C(=O)[N-]	0
CCCCCCC(=O)OC1(C#C)CCC2C1(C)CCC1C2CCC2=CC(=O)CCC12	0
CC1CCCC(N1CCCC(c1ccccn1)(c1ccccc1)O)C	0
Cc1ccc(c2c1c1ccccc1[nH]2)C	1
Cc1ccc2c(c1)cc1c(n2)c2ccccc2cc1	1
O[C]1C=Cc2c([C]1O)ccc1c2ccc2c1cccc2	1
OC(COc1cccc2c1cccc2)CNC(C)C	0
CC1CCN(CC1)N=O	1
Oc1ccc(c2c1C(=O)c1ccccc1C2=O)N	1
[O-][N+](=O)c1ccc2c3c1cccc3C=C2	1
O1C(C1c1ccccc1)c1ccccc1	0
[O-][N+](=O)NC	0
CC1CS(=O)(=O)CCN1N=Cc1ccc(o1)[N+](=O)[O-]	1
CCOC(=O)C(Br)C	1
CN(CCNC(=O)c1cccc2c1Oc1ccccc1O2)C	1
COC1=C(CC)C(=O)c2c(C1=O)c(O)c(c(c2O)OC)OC	0
Cc1cccc2c1cc1c(c2)ccc2c1cccc2	1
COCC12OOC2(C)c2c(O1)cccc2	1
CC(=O)c1cccc(c1)[N+](=O)[O-]	1
Cc1c2ccc3c(c2c(c2c1cccc2)C)cccc3	1
CNc1snc2c1cccc2	0
O=CNc1scc(n1)/C=C\c1ccc(o1)[N+](=O)[O-]	1
Nc1nc2c(n1C)ccc1c2cccn1	1
Nc1ccc(cc1)Oc1ccc(cc1)[N+](=O)[O-]	1
Oc1ccc(cc1)C1Oc2c3C1C(=O)N1CCCCNCCCNC(c(c3)cc2)CC(=O)NCCC1	1
COc1c2C(=O)c3ccccc3C(=O)c2cc(c1CO)O	1
O=C(C(Br)C)NC(C)(C)C	0
ClCC(OP(=O)(OC(CCl)CCl)OC(CCl)CCl)CCl	1
C1CCC2(CO1)CO2	1
COC(=O)C1=C(C)N=C(C(=C(OCCc2ccc(cc2)N2CCN(CC2)C(c2ccccc2)c2ccccc2)O)C1c1cccc(c1)[N+](=O)[O-])C	0
[O-][N+](=O)c1c(O)cc2-c3c(-c4c2c1ccc4)cccc3	1
On1nnc2c1cccc2	0
Nc1ccc(c(c1)C(F)(F)F)Cl	0
Oc1nc2c(o1)cccc2	0
Cc1cc2c(c3c1cccc3)ccc1c2cccc1	1
Nc1ccc(cc1)S(=O)(=O)Nc1nc(C)cc(n1)C	0
c1ccc2c(c1)cc1c(c2)c2cnccc2cc1	1
Clc1ccc(c(c1)Cl)C(=O)O	0
Oc1ccc2c(c1)c1c(C)c(N)cc(c1[nH]2)C	1
Nc1ccc(cc1)Nc1ccccc1	0
CNC=O	0
CC(Nc1cccc2c1C(=O)c1ccccc1C2=O)C	1
OCCOc1cc(Cl)c(cc1Cl)Cl	0
CCCC(=O)OCc1ccccc1[N+](=O)[O-]	0
CCCCCCCCS(=O)C(Cc1ccc2c(c1)OCO2)C	0
Clc1ccc(cc1Cl)C(Cl)(Cl)Cl	1
CC(=O)OC1C(OCC(C1OC(=O)C)OC(=O)C)Nc1ccc(cc1)[N+](=O)[O-]	1
C[C]1CC[C](C(=O)C1)C(C)C	1
CC(=O)OCC12CCC(=CC1OC1C3(C2(C)C(OC(=O)C)C1O)CO3)C	0
O=C1OC(=O)c2c1c(Cl)c(c(c2Cl)Cl)Cl	0
CC(C(=O)N)Br	1
Cc1cc(C)cc(c1)C	0
Oc1c2ccccc2cc2c1cccc2	1
COC(=O)c1oc(c(c1Cl)Cl)[N+](=O)[O-]	1
[O-][N+](=O)c1ccc2c3c1ccc1c3c(cc2)cc2c1CCC=C2	1
OS(=O)(=O)c1ccc2c(c1)c(N=Nc1ccc(c(c1)C(=O)O)O)ccc2N=Nc1ccc(cc1)c1ccc(cc1)N=Nc1ccc(c(c1)C(=O)O)O	1
ON(c1ccc(cc1)Br)C(=O)C	0
OC1C=Cc2c(C1O)cc1c(c2)c(C)cc2c1cccc2O	1
CCCCOc1ccc(cc1)/C=N/c1ccc(cc1)CC	1
CCC1CN2CCc3c(C2CC1CC1NCCc2c1cc(OC)c(c2)OC)cc(c(c3)OC)OC	0
[O-][N+](=O)c1ccc2c(c1)cns2	1
CCN(C(=S)SSC(=S)N(CC)CC)CC	0
[O-][N+](=O)c1cccc2c1c(ccc2)[N+](=O)[O-]	1
OCCSN=O	1
NC(c1ccccc1)C(=O)NC1C(=O)N2C1SC(C2C(=O)O)(C)C	0
CCC(=C)C(=O)c1ccc(c(c1Cl)Cl)OCC(=O)O	0
O=Cc1ccc(cc1)Cl	0
CCn1cc(C(=O)O)c(=O)c2c1c(F)c(c1ccncc1)c(c2)F	0
CSCNc1ccccc1	1
N#Cc1ccc(cc1)/C=C/c1ccc(cc1)[N+](=O)[O-]	1
N#Cc1ccc(cc1)C=Cc1ccc(cc1)[N+](=O)[O-]	1
OC(=O)C(CSC(=C(Cl)Cl)Cl)N	1
ClCCC(=O)/N=c/1\sn(c2c1cccc2)C(=O)CCCl	0
Clc1ccc(c(c1)N)Cl	0
OCC1OC(ON(c2ccc(cc2)Oc2ccc(cc2)Cl)C(=O)C)C(C(C1O)O)O	1
c1ccc2c(c1)cncc2	0
COC(=O)C(=C)Cl	1
CC(=O)OC1C(OCC(C1OC(=O)C)OC(=O)C)Nc1ccc(cc1)C(=O)O	0
[N-]([N+]#N)CC(C(=O)OC)C	1
Oc1ccc(cc1)/C=N/n1nnc2-c(c1O)nc1c2cccc1	1
C=CC(c1cc2cc3CC(Oc3cc2oc1=O)C(OC(=O)C)(C)C)(C)C	0
O1CC1c1ccccc1	1
OCC(COP(=O)(O)O)O	0
CC(c1cc(C=Cc2cc(c(c(c2)C(C)(C)C)O)C(C)(C)C)cc(c1O)C(C)(C)C)(C)C	0
COc1ccc(cc1)[N+](O)[O-]	1
[O-][N+](=O)c1ccc2c3c1-c1ccccc1-c3ccc2	1
ONN(C(=O)c1ccccc1)C	1
Sc1ccc(cc1)[N+](=O)[O-]	1
CN(CCC(N(C)C)C)C	0
BrCC1=C(Cl)C(=O)OC1	1
OC(=O)C1CSSC(C(=O)N1)(C)C	0
Nc1ccc2-c3c(Cc2c1C(C)(C)C)cccc3	0
OC(=O)C1=NN(C(=O)[C]1N=Nc1ccc(cc1)S(=O)(=O)O)c1ccc(cc1)S(=O)(=O)O	0
Nc1c(C)cccc1N	1
[O-][N+](c1ccc(cc1)SSc1ccc(cc1)[N+](O)[O-])O	1
[O-][N+](=O)c1ccc(cc1)CNc1nc[nH]c2-c1ncn2	0
Nc1cc2cccc3c2c2c1cccc2cc3	1
Nc1ccc2c(n1)n1cccc(c1n2)C	1
Oc1cc(Cl)c(cc1Cl)O	0
O1C=CC2C(C=C1)O2	0
NC1CC(C)(C)N(C(C1)(C)C)O	1
O=C1c2c(ccc(c2[N+](=O)[O-])C)C(=O)c2c1cccc2[N+](=O)[O-]	1
CC(CCCCCCOC(=O)CCCCC(=O)OCCCCCCC(C)C)C	0
N#[N+]c1cccc2c1C(=O)c1c(C2=O)cccc1	1
O=C1C=CC2=[N+](C(/C(=N/c3ccccc3)/C2=C1)(c1ccccc1)c1ccccc1)[O-]	0
COc1c2ccc(cc2nc2c1cco2)O	0
O=CN(/C(=C(\SC(=O)c1ccccc1)/CCOC(=O)c1ccccc1)/C)Cc1cnc(nc1N)C	0
O=CC1C(=CCC2C1(C)CCCC2(C)C)C=O	0
c1ccc2-c3c(C4C(c2c1)O4)c1ccccc1c1c3cccc1	1
O=C1C=CC(=O)C=C1	0
[O-][N+](c1ccccc1C(F)(F)F)O	0
Brc1cc2c(c(c1O)Br)Oc1c(C32OS(=O)(=O)c2c3cccc2)cc(c(c1Br)O)Br	1
O=C1C=C(N2CC2)C(=O)c2c1[nH]c(C)c1-c2nc2c1cccc2	1
CC(COCC(O)C)O	0
OC(=O)c1ccccc1c1c2cc(Br)c(c(c2oc2-c1cc(Br)c(=O)c2Br)Br)O	1
C[C]1CCCC(=O)CCC/C=C\c2c(C(=O)O1)c(O)cc(c2)O	0
Clc1cnc(c(c1)Cl)Oc1ccc(cc1)Oc1ncc(cc1Cl)Cl	0
CCC1OC1c1ccccc1	0
COc1ccc(cc1N)N	1
Nc1sc2c(n1)C1CCCNC1CC2	0
[O-][N+](=O)c1ccc(cc1)c1ccccc1	1
COC(=O)C=C	0
C/C=C\C=C/C=O	1
CC(=C)C1CC=C(C(C1)O)C	0
COc1c(Cl)c(Cl)c(c(c1Cl)Cl)Cl	1
CCCCC(COCC1CO1)CC	1
OCC1OC2C(C1O)Oc1n2ccc(=N)n1	0
C=CC1CCC=CC1	0
c1cc2ccc3c4c2c(c1)ccc4ccc3	1
[O-][N+](=O)c1cc(ccc1C)C(=O)O	1
COc1cccc2c1cc([N+](=O)[O-])c1c2c2OCOc2cc1C(=O)O	1
COP(=O)(O/C(=C\C(=O)O[C](c1ccccc1)C)/C)OC	0
O1CCOC2CCCCC2OCCOCCOC2C(OCC1)CCCC2	0
Oc1c(O)cc(c2c1C(=O)c1ccccc1C2=O)O	1
O1C[C]1COc1ccccc1	1
CCC1=C(c2ccc(cc2)O)C(c2c1ccc(c2)O)C	0
Clc1ccc2c(c1)oc1c2cccc1	1
CC(CCCCCOC(=O)COc1ccc(cc1Cl)Cl)C	0
OC(=O)/C=C/c1ccccc1[N+](=O)[O-]	0
OC(=O)C=Cc1ccccc1[N+](=O)[O-]	0
Cc1ccc(c(c1)C)[N+](=O)[O-]	1
Cc1cc2ccc3c4c2c(c1)ccc4cc1c3cccc1	1
CN(CCCN1c2ccccc2CCc2c1cccc2)C	0
C/C=C\1/CC(C)C(O)(CO)C(=O)OCC2=CCN3C2C(OC1=O)CC3	1
[O-][N+](=O)c1ccc2c(c1)c1cccc(c1cc2[N+](=O)[O-])[N+](=O)[O-]	1
[O-][N+](=Nc1ccc(c(c1)Cl)Cl)c1ccc(c(c1)Cl)Cl	0
Oc1ccc(cc1)Nc1ccc(cc1[N+](=O)[O-])[N+](=O)[O-]	1
ClC(C(F)(F)F)Br	0
COC(=O)c1oc(c(c1c1ccccc1)c1ccccc1)N(C(=O)C)OC(=O)C	0
OC=O	0
COc1cc(OC)c2c(c1)OC1C2C2OC2O1	1
CCCO	0
CCCOC(=O)c1cc(ccc1N)Cc1ccc(c(c1)C(=O)OCCC)N	0
Nc1ccc(c(c1)N)N=Nc1cccc(c1)N=Nc1ccc(cc1N)N	1
COCCOC1(COCCOC(=O)CCCCCCC/C=C/CCCCCCCC)OCC(C1OCCOC)OCCOC	0
OC[C](CN(C[C](O)C)N=O)O	1
CC(=O)OCC1=COC(C2C1=CC(C12OC1)OC(=O)CC(C)C)OC(=O)CC(C)C	1
[O-][N+](=O)c1ccc(cc1)c1ccc(cc1)[N+](=O)[O-]	1
CC(N=C=NC(C)C)C	0
OC1C=Cc2c(C1O)ccc1c2cc(N)c2c1cccc2	1
C1CCc2c(C1)c1-c3ccccc3-c3c1c(c2)c1ccccc1c3	1
OC1C2OC2c2c(C1O)cc1c(c2)c2ccccc2c2c1cccc2	1
CCC(Nc1snc2c1cccc2)C	0
[O-][N+](=O)c1cccc2c1nc1ccccc1n2	1
c1ccc2-c3c([C]4[C](c2c1)N4)c1ccccc1c1c3cccc1	1
O=c1oc2c3c4c1cccc4ccc3ccc2[N+](=O)[O-]	1
OCc1occ(c(=O)c1)O	1
CC(=O)OCN=[N+](C)[O-]	0
COc1cc2O[C]3[C](c2c2c1c1[C](O)C[C](c1c(=O)o2)O)C=CO3	1
COC(=O)CC(=O)OC	0
ClCCN(C(=O)NCC(=O)N)N=O	1
OC(=O)C[C](C(=O)O)Cl	0
ClCCN(c1ccc2c(c1)ccc1c2cc(o1)[N+](=O)[O-])CCCl	1
Clc1ccc(cc1)Cn1c(/C=N/OCc2cccc(c2)[N+](=O)[O-])nc2c1ccc(c2)[N+](=O)[O-]	0
[O-][N+](=O)c1ccccc1Cl	1
CC(=O)OCc1c2ccccc2cc2c1cccc2	1
Cc1cc(C)c(c(c1)C)C	0
Nc1ccc(cc1)c1cc(Cl)c(c(c1)Cl)N	1
FC(=C(F)F)F	0
[O-][N+](=O)c1cc2cc(cc(c2c(c1)[N+](=O)[O-])[N+](=O)[O-])[N+](=O)[O-]	1
CN(c1ccc(nn1)NN)C[C](O)C	1
COc1ccc(cc1)C(=C(c1ccc(cc1)OC)Cl)c1ccc(cc1)OC	0
C#CC1(O)CCC2C1(C)CCC1C2CCc2c1ccc(c2)O	0
O=C(OC(C)(C)C)N/N=C/C1=CN(O)c2c(N1O)cccc2	1
OCCN(CC)CC	0
S=C1SSC2=NCCN12	0
O=Nc1cc2c(c3c1cccc3)ccc1c2cccc1	1
COc1c2ccc(=O)oc2cc2c1cco2	1
O=NN(C(=O)N)CCC[C](C(=O)O)N	1
O1COCOC1	0
[O-][N+](=O)c1ccc(c(c1Cl)Cl)Cl	1
Oc1ccc(c(c1)C(C)(C)C)O	0
COc1c(Cl)c(Cl)c(c(c1Cl)Cl)[N+](=O)[O-]	0
COc1ccc2-c3ccccc3C(=O)c3c2c1ccc3	1
CCCCC(CCCC)(CCC)S	0
[O-][N+](=O)c1ccc2c3c1c1CCCCc1c1c3c(cc2)ccc1[N+](=O)[O-]	1
ClCCN(c1ccc(cc1)c1[nH]c2c(n1)cc(cc2)c1nc2c([nH]1)ccc(c2)N1CCN(CC1)C)CCCl	0
Cc1scc(n1)c1ccc(o1)[N+](=O)[O-]	1
COc1ccc(cc1)N	1
Brc1ccc2c(c1)[nH]c(c2)C(=N)N	0
CNC(=O)CC(C(=O)NC(c1ccc(cc1)O)C(=O)NC1C(=O)N2C1SC(C2C(=O)O)(C)C)N	0
BrCC=C	1
ClC1=C(Cl)[C@@]2(C([C@@]1(Cl)[C]1[C]2[C]2C[C]1C=C2)(Cl)Cl)Cl	0
[O-][N+](=O)c1ccc(cc1)[C@]1(C)OC1	1
[O-][N+](=O)c1ccc(cc1)C1(C)OC1	1
CC(CC(=O)OCC1=CO[C]([C]2[C]1C[C]([C@@]12CO1)OC(=O)C)OC(=O)CC(C)C)C	1
CCCCOC(=O)c1ccccc1C(=O)OC1CCCCC1	0
CCCC(=O)OCc1ccc(cc1)[N+](=O)[O-]	1
CN(C(=O)NC)N=O	1
CCC(N)C	0
CCCn1cc2c3c1cccc3C1C(C2)N(C)CC(=C1)C	1
CC(=O)OCc1c(O)cc2c(c1O)C(=O)c1c(C2=O)cccc1	1
Oc1ccc2c(c1)c1c(cc2)ccc2c1n(C)cc2	1
n1ccc2c(c1)cc1c(c2)c2ccccc2cc1	1
CCCCCCCCCCCCCCCCCCOC(=O)CCCCCCCCCCCCCCC	0
OC1C=Cc2c(C1O)ccc1c2ccc2c1cccc2	1
O=C(c1ccccc1)N(OC(=O)C)OCc1ccc(cc1)[N+](=O)[O-]	1
O=CC1=CC2CC(CC2C23C1(C2)C(O)OC3=O)(C)C	1
[O-][N+](=O)c1cc(Cl)c(c(c1)Cl)N	1
CC(CC(=O)OC1CC2(OC(=O)C)C(C=C1C)OC1C3(C2(C)C(OC(=O)C)C1O)OC3)C	0
OC(=O)CC(C(=O)O)O	0
C/C=C\c1ccc(c(c1)OC)O	0
CS(=O)(=O)OCCc1ccc(cc1)OCc1ccccc1	1
ClCC(=O)N(c1snc2c1cccc2)C	0
CCCCC(COC(=O)c1ccccc1C(=O)OCC(CCCC)CC)CC	0
OC1C=Cc2c(C1O)c(Br)c1c(c2)c2ccccc2cc1	0
[O-][N+](=O)c1ccc(o1)/C=N/N1CC(NC1=O)C	1
Clc1ccc(cc1)CN1C2C1c1ccccc1-c1c2cccc1	1
OC1CC(O)C(=C)/C(=C/C=C/2\CCCC3(C2CCC3C(CCC(C(C)C)O)C)C)/C1	0
c1cc(/C=C/c2ccccc2)cc(c1)/C=C/c1ccccc1	0
OC(c1ccc(cc1)Cl)(c1ccc(cc1)Cl)C1CC1	0
[O-][N+](c1ccc(c(c1)[N+](O)[O-])C)O	1
CCCCCCCCC	0
BrCCCCCCCC(=O)O	1
O=C/C=C/C=C/c1ccc(cc1)[N+](=O)[O-]	1
Oc1ccc(c2c1c(O)c1ccccc1c2O)O	1
[N-]([N+]#N)CC(Cn1ccc(nc1=O)N)O	1
COc1ccc2c(-c3nccc4c3c(C2=O)c(O)c(c4)OC)c1	1
OC1CC(O)C2(C(C1)C(C)CC1C(C2)C(C)C(=O)O1)C	1
[O-][N+](=O)c1ccc(cc1)COc1ccccc1	0
Oc1cccc2c1ccc1c2cc2c3c1C=Cc3ccc2	1
c1ccc2c(c1)cc(cc2)OCC1CO1	1
O=C1c2cc(ccc2-c2c1cc(cc2)[N+](O)[O-])[N+](O)[O-]	1
C=COC(=O)C=C	0
[O-][N+](=O)c1c(N)cccc1O	0
CC(=O)N1CNC(=O)N(C1=O)C(=O)C	0
Oc1ccc2c(c1)c1c(cc2)[nH]c2c1c1ccccc1c(c2)[N+](=O)[O-]	1
CCC(c1ccc(cc1)C[N+](C)(C)C)CC(c1cccc(c1)C(CC)C)C	0
OC(COc1nsnc1N1CCOCC1)CNC(C)(C)C	0
Cc1cccc2c1c1ccc3c(c1cc2)cccc3	1
COc1ccc2c(c1)ccc(c2)CCC(=O)C	0
[O-][N+](=O)c1ccc2c3c1ccc1c3c(cc2)ccc1[N+](=O)[O-]	1
Oc1cc2ccccc2c2c1c1ccccc1cc2	0
[O-][n+]1cccc2c1C=CC1C2O1	0
Nc1nc2c(s1)ccc1c2cccn1	1
CC1Cc2c(C1=O)c1C(=C)CCC3C(c1c(c2O)C)C3(C)C	0
Cc1cc(N)c(cc1C)C	1
O=C1NC(=O)CN(C1)CC(N1CC(=O)NC(=O)C1)C	0
CN(C(=O)Nc1ccc(cc1)Cl)C	0
Fc1ccc2c(c1)ccc1-c3c4c(-c21)cccc4ccc3	1
O=C1c2ccccc2CCc2c1cccc2	0
ClC(C#N)Br	1
OCC(=[N+](O)[O-])C	0
Cc1cccc2-c3c(C(c12)C)cccc3	1
ClC(C(Cl)(Cl)Cl)Cl	0
NC(=O)c1ccc(cc1)[N+](O)[O-]	1
CCCCC(=O)N(C)C	0
OCC(C(=O)NNCc1ccc(c(c1O)O)O)N	1
[O-][N+](=O)c1ccc2c(c1)c1c(cc2[N+](=O)[O-])cccc1[N+](=O)[O-]	1
[O-][N+](c1cc([N+](O)[O-])c(c(c1)[N+](O)[O-])O)O	1
COc1ccc(cc1)[N+](=O)[O-]	1
C=CCc1cc(OC)c2c(c1)OCO2	0
CC(=O)N(c1ccc2-c3c(Cc2c1)cccc3)Nc1ccc2-c3c(Cc2c1)cccc3	1
CN(CCCN=c1c2ccccc2[nH]c2c1ccc(c2)[N+](=O)[O-])C	1
Nc1ccc(cc1)c1ccc(cc1)[N+](=O)[O-]	1
N#Cc1cccc(c1)C	0
CC(=O)OC1Cc2c3c1cc1cccc4c1c3c(cc2)cc4	1
O=NN(C(=O)Oc1ccc(c(c1C)C)C)C	1
Oc1cc([N+](=O)[O-])c2c3c1ccc1c3c(cc2)ccc1	1
CC(C[C](Nc1ccc(cc1)Nc1ccccc1)C)C	0
CC(OC(=O)C(=C)C)C	0
COP(=O)(Oc1c(Cl)cc(cc1Cl)C)OC	0
FC(C(F)(F)F)Cl	0
CN(Nc1scc(n1)c1ccc(o1)[N+](O)[O-])C	1
C[C]1C[C](C)C(=O)[C](C1)[C](CC1CC(=O)NC(=O)C1)O	0
CC(=O)Nc1ccccc1C	1
CN1CCN(CC1)c1c(F)cc2c3c1OCN(n3cc(c2=O)C(=O)O)C	1
c1ccc2c(c1)c1Cc3ccc4c(c3Cc1cc2)cccc4	1
COC1=CC(=O)c2c(C1=O)[nH]cc1-c2nc2c1CCCC2	1
O=C(NC1C(=O)N2C1SC(C2C(=O)O)(C)C)COc1ccccc1	0
OCC1OC(Oc2cccc3c2C(=O)c2c(C3=O)cccc2O)C(C(C1O)O)O	1
CCOC(=O)[C](N[C](C(=O)N(C1Cc2c(C1)cccc2)CC(=O)O)C)CCc1ccccc1	0
N#[N+][N-]CC(C(C(C(CO)O)O)O)O	1
OCCn1c(=O)n(CCO)c(=O)n(c1=O)CCO	0
O=Nc1ccc2c3c1ccc1c3c(cc2)c2c(c1)CCCC2	1
FC(=C)F	1
COc1cc(N=Nc2ccccc2)ccc1N	1
O[C]1C(OC[C]([C]1O)O)Nc1ccc(cc1)C	1
Cc1ccccc1N=Nc1c(O)ccc2c1cccc2	1
CCCCN(CCO)N=O	1
OC1C=CC2C34C1Oc1c4c(CC2N(CC3)C)ccc1O	0
NNc1ccc(cc1[N+](O)[O-])[N+](O)[O-]	1
OC/C=C(\C(=O)OC)/C=C(/C=C(/C=C/C=C(/C(=O)C12OC2C(NC1=O)(O)CCO)\C)\C)\C	1
COc1c(OC)c2occc2c2c1ccc(=O)o2	0
CCC(OS(=O)(=O)C)C	1
OC(COc1cccc2c1c1ccccc1[nH]2)CNC(C)C	0
NC(=N)NS(=O)(=O)c1ccc(cc1)N	0
[O-][N+](=O)c1c2ccccc2c2c(c1C)c1ccccc1cc2	1
[O-][N+](=O)c1c(nc2n1ccs2)c1ccc(cc1)[N+](=O)[O-]	1
ClCC1CO1	1
COc1ccc2c(c1)ccc1c2cc(o1)[N+](=O)[O-]	1
OC(=O)C1(C)CCCC2(C1CCC13C2CCC(C3)(C2(C1)OC2)O)C	0
O=Nn1cc(c2c1cccc2)CC(C(=O)O)O	1
Cc1ccc(c(c1)[N+](=O)[O-])C	1
CCC(c1cc(N2Nc3c(N2)cccc3)c(c(c1)C(CC)(C)C)O)(C)C	0
SCCC(=O)N1C(CSC1c1ccccc1O)C(=O)O	0
ClCc1ccc(cc1)Br	0
OC[C]1CO1	1
Cc1ccccn1	0
OCc1c(N)cccc1[N+](=O)[O-]	0
[N-]([N+]#N)CCO	1
Brc1cc(Br)c(c(c1)Br)O	0
CC(=O)Oc1ccccc1C(=O)O	0
Nc1ccccc1SCCSc1ccccc1N	1
OCC1CCCO1	0
O=Cc1ccccc1C	0
N#CCCCCC#N	0
O=NN1CCC[C](C1)C	1
Oc1ccc(cc1)[N+](=O)[O-]	0
Oc1cccc2c1C(=O)c1ccccc1C2=O	1
Fc1ccc2-c3c(C(c2c1)C)cccc3	1
COc1ccc2c(c1)nc(n2C)N	1
c1ccc2c(c1)ccc1c2nc2c(c1)ccc1c2cccc1	1
Oc1cc(C)c2c3c1C(=O)c1c(O)cc(c4c1c3c1c3c2c(C)cc(c3C(=O)c2c1c4c(O)cc2O)O)O	0
O1CCN(CC1)c1nc(nc2c1cccc2)c1cccs1	1
[O-][N+](=O)[C-]CCC	0
CC(=O)Nc1ccc(cc1)Oc1ccc(cc1)NC(=O)C	0
CCCCN(C[C](CC)O)N=O	1
CC(OC(Cl)(C)C)(Cl)C	1
CC(=O)CCl	0
CCSCSP(=S)(OCC)OCC	0
CSCNc1ccccc1OC	1
O=NN(N(C(=O)/C(=N\O)/C(=O)C)c1ccccc1)C	1
Nc1ccc2c(n1)n1ccccc1n2	1
Cc1cnc2c(n1)c1nc(n(c1c(c2C)C)C)N	1
Fc1ccc(cc1)C(=O)[C]1O[C]1c1ccccc1	1
CN(c1[nH]cnc2-c1ncn2)C	1
OCc1ccc(cc1)O	0
OC(=O)O	0
ON1c2ccccc2/C(=N\c2ccccc2)/C1(C)c1ccccc1	0
O=C(c1ccccc1)C(=O)C	0
[O-][n+]1cnc2c(c1N)ncn2C(c1ccccc1)(c1ccccc1)c1ccccc1	1
CC(c1ccccc1)N(C)C	0
CCc1cc(c(c(c1)C(C)(C)C)O)C(C)(C)C	0
OCC=CC1(O)CCC2C1(C)CC(c1ccc(cc1)N(C)C)C1=C3CCC(=O)CC3=CCC21	0
C[C]1C=Cc2c1ccc1c2ccc2c1cccc2	1
COc1c(N)cc(c(c1C)N)C	0
Cc1cc(N)c(cc1N)C	1
CCCCCCCCCCCCCOC(=O)C[N+](CC)(CC)CC	0
CNP1(=NP(=NP(=NC)(N1)NC)(NC)NC)NC	0
CC(=O)/C=C\c1ccccc1	1
CCCCN(CC(CC)O)N=O	1
CCn1c(N)nc2c1c(C)cc1c2cccn1	1
CC(C(C(=O)OCC1CCN2C1CCC2)(C(O)C)O)C	0
OCc1ccccc1[N+](=O)[O-]	0
OC[C]1O[C](Oc2cccc3c2C(=O)c2c(C3=O)cccc2O)[C]([C]([C]1O)O)O	1
CCNCC#CC(OC(=O)C(c1ccccc1)(C1CCCCC1)O)(C)C	0
[O-][N+](=O)c1ccccc1C(=O)Cl	1
ClCc1ccccc1[N+](=O)[O-]	1
Cc1ccc2c3c1ccc1c3c(C2)ccc1	1
CC(CC(=O)OC1CC2(COC(=O)C)C(C=C1C)OC1C3(C2(C)C(OC(=O)C)C1O)CO3)C	1
Clc1ccc(c(c1)N)N	1
OC1C(O)C2OC2c2c1ccc1c2nc2c(c1)ccc1c2cccc1	1
Oc1c(N=Nc2ccc(cc2)S(=O)(=O)O)c2ccc(cc2cc1S(=O)(=O)O)S(=O)(=O)O	1
CC(=O)c1ccc(c(c1Cl)Cl)Cl	1
CCOP(=S)(Oc1ccc2c(c1)oc(=O)c(c2C)Cl)OCC	0
COc1ccc2c(c1)[nH]c1c2ccnc1C	1
COc1nc2c(CBr)cccc2nc1OC	1
ClCCNC(=O)SCC(C(=O)NCC(=O)O)NC(=O)CCC(C(=O)O)N	1
O=Cc1ccc(cc1)[N+](=O)[O-]	1
O[C]1C=Cc2c([C]1O)ccc1c2cc(N)c2c1cccc2	1
[O-][N+](=O)c1cc(n(c1C(=O)C)[N+](=O)[O-])[N+](=O)[O-]	1
O=P1(OCc2c(O1)cccc2)Oc1ccccc1	1
OCC1CCC(O1)n1cnc2c1ncnc2O	1
OC(C(F)(F)F)C(F)(F)F	0
Cc1cc(cc(c1)C)[N+](=O)[O-]	1
OC1C=Cc2c(C1O)c1sc3c(c1cc2)cccc3	0
CC(C=O)CC	0
OC1C2OC2c2c(C1O)ccc1c2ccc[n+]1[O-]	0
COc1cc(CNCC(COc2ccc3c(c2)ccc(n3)O)O)ccc1OC	0
OCCOc1cc(O)c2c(c1)oc(c(c2=O)O)c1ccc(c(c1)OCCO)OCCO	0
O=C(N(C)C)OC1=C[N+]([C-]C=C1)(C)Br	0
ClCCCNC(=O)SCC(C(=O)NCC(=O)O)NC(=O)CCC(C(=O)O)N	1
O=C/C(=C(\C(=O)O)/Cl)/C(Cl)Cl	1
CC/C=C/C=C/C=C/C=C/OCC(CO)O	1
[O-][N+](CCC(=O)O)O	1
CC[C](CN)O	0
O[C]([C](C(=O)O)O)C(=O)O	0
c1cc2ccc3c4c2c(c1)cc1c4c(C=C1)cc3	1
Oc1c2c(ccc3c2OCCO3)nc2c1cccc2	1
ClCCN(c1ccc2c(c1)cc(o2)[N+](=O)[O-])CCCl	1
OC1C(O)C2OC32c2c1cccc2-c1c3ccc2c1cccc2	1
[O-][N+](=O)c1cccc2c1nc1cccc(c1n2)[N+](=O)[O-]	0
ClC=C	1
COC(C)(C)C	0
CCOc1ccc(cc1)NO	1
CN(c1ccc(cc1)N)C	1
COP(=O)(N1CCOCC1)OC	0
NN(c1ccc(cc1)C)c1ccc(cc1)C	1
COP(=O)(O)O	0
CCc1nc2c(nc1CC)ccc(c2C)NC	1
Nc1ccc(c(c1C)N)N=Nc1ccccc1	1
CCN(CCNc1ccc2c3c1c(=O)c1cc(O)ccc1n3c(n2)C)CC	1
ClC(c1ccccc1)Cl	1
OCC1OC(OC23CCC4C(C2)(CC3=C)CCC2C4(C)CCCC2(C)C(=O)OC2OC(CO)C(C(C2O)O)O)C(C(C1O)O)OC1OC(C)C(C(C1O)O)O	0
O=C1c2cc(ccc2C(=O)c2c1cccc2[N+](=O)[O-])S(=O)(=O)O	1
CN(C(=O)OCC)N=O	1
Cc1cnccn1	0
COC(=O)c1oc(c(c1Cl)Cl)N	0
Brc1c(Br)c(Br)c(c(c1Br)Br)Br	0
Nc1ccc2c(c1)[s+]c1c(n2)ccc(c1)N	1
[O-][N+](=O)c1cc(cc(c1Nc1c(cc(cc1[N+](=O)[O-])[N+](=O)[O-])[N+](=O)[O-])[N+](=O)[O-])[N+](=O)[O-]	1
Nc1ccc(cc1)N	1
ONc1[nH]cnc2-c1ncn2	1
CC(=O)N(c1ccc(cc1)Oc1ccccc1)O	1
Cc1ccc(cc1)/C(=C\CN1CCCC1)/c1ccccn1	0
CCCC[C]1C(=O)N(N(C1=O)c1ccc(cc1)O)c1ccccc1	1
CCCCCCCCCCCCCCCCCCCC	0
Cc1ccc2c(c1)cccc2C	0
CCOc1cc(C=O)ccc1O	0
BrCC(COP(=O)(OCC(CBr)Br)O)Br	1
O=c1cc(C)c2c(o1)cc1c(c2)C2(C(O1)(C)OO2)C	1
CC(=O)Nc1scc(n1)c1scc(c1)[N+](O)[O-]	1
Ic1cccc(c1)[N+](=O)[O-]	0
COc1cc(c(c(c1)c1cc(OC)cc(c1O)C(C)(C)C)O)C(C)(C)C	0
Nc1ccc2c(c1)nc1c(n2)ccc(c1)N	1
CC(=C)C1CCC2(C(C1)O2)C	0
C=C=O	1
O=Cc1ccc(cc1)C(=O)ON(C(=O)c1ccccc1)OCc1ccccc1	1
CC(=CCC[C@]([C]1CCC=CC1=O)(O)C)C	1
NC(=N)C(N=NC(C(=N)N)(C)C)(C)C	1
ONc1cccc(c1C)C	1
Nc1ccccc1O	1
[O-][N+](c1c(O)c(Cl)cc(c1Cl)Cl)O	0
Clc1ccc2-n3cnnc3CN=C(c2c1)c1ccccc1	0
COc1ccc(c(c1)C)N	1
ON(c1ccc(cc1)Cl)C(=O)C	0
ON1c2ccccc2/C(=N\c2ccccc2)/C1(c1ccccc1)c1ccccc1	0
CCC(=O)c1c2cccc(c2c(c2c1cccc2O)O)O	1
CC(N(C(C)C)N)C	1
ClC[C](O[C](CCl)C)C	1
Cc1cc(ccc1C)N=Nc1c(O)ccc2c1cccc2	0
C=C[C@@](CCC=C(C)C)(O)C	0
C=CC(CCC=C(C)C)(O)C	0
OC(=O)Cc1ccc(cc1)Cl	0
OCCc1ccc(cc1)N(C)C	1
COc1cccc(c1)N=C(c1csc(c1)[N+](=O)[O-])O	1
BrCCOC(=O)C=C	1
O=CC1C2=C(CC(C2)(C)C)C(C2(C1(C=O)C2)C)O	1
O=NN1CCN(CC1)C	1
Oc1cc(C)c2c(c1)oc(=O)c1c2cc(O)cc1O	0
OCc1cccc2-c3c4c(-c12)cccc4ccc3	0
[N-2][N+]=CC(=O)OCC(C(=O)O)N	1
COCN(c1c(CC)cccc1CC)C(=O)CO	0
Oc1ccc(cc1)Nc1ccc(cc1[N+](O)[O-])[N+](O)[O-]	1
CCOC(=O)c1[nH]c2c(c1/N=C/c1ccc(cc1)C)cccc2	0
CCC(C1NC(=O)C(=C1O)C(=O)C)C	0
O=c1n(Cl)c(=O)[nH]c(=O)n1Cl	0
OC(=O)[C](O)C	0
Fc1cccnc1	0
C=CCOc1ccccc1OCC(CNC(C)C)O	0
CNc1ccc2c(c1)c1cc(O)ccc1cc2	1
Clc1cc(Cl)c(c(c1Cl)Cl)Cl	0
Clc1ccc(c(c1)Cl)C(=O)Cl	1
Fc1ccc(c(c1)F)N	1
CN(c1ccc(cc1)N=Nc1ccccc1C(=O)O)C	1
c1ccc(cc1)/C=N/c1snc2c1cccc2	0
CC(=C)C(=O)O	0
[O-][N+](c1ccc(c2c1no[n+]2[O-])N1CCN(CC1)Cc1ccccc1)O	1
OC1=C(C)CCC1=O	0
COC(=C1C(=NC(=C([C]1c1ccccc1[N+](=O)[O-])C(=O)OCC(=O)C)C)C)O	0
COc1ccccc1[N+](=O)[O-]	1
COc1ccc(cc1)C=Nn1nnc2c(c1=O)[nH]c1c2cccc1	1
OCCNc1nc(nc2c1cccc2)c1ccc(s1)[N+](O)[O-]	1
OC(=O)Cc1ccc(c(c1)O)O	1
CC1CCC(CC1)C(C)C	0
Oc1ccc(c(c1)C)Cl	0
CCN(c1ccc(cc1)[N+](=O)[O-])CC	1
Nc1ccc2-c3c(Cc2c1)cccc3	1
[N-]=[N+]=Nc1nc2c([nH]1)cccc2	1
C=CC(=O)OCC(C)C	0
COc1ccc(cc1OC)c1[nH]c(c(n1)c1ccc(cc1)C)c1ccc(cc1)C	1
ClCC(CCl)Cl	1
CN(CCNC(=O)c1cccc2c1nc([nH]2)c1ccccc1)C	1
O=C1CCC(=O)N1c1cc(Cl)cc(c1)Cl	0
COc1cc2c3CCC(=O)c3cc(c2c2c1cccc2)C	1
OC1OC(=O)C=C1CCl	1
CCOC(=O)[C](C[C@](C(=O)O)(C[C](C(=O)OCC)C[C@@](C(=O)O)(CC)C)C)C[C@](C(=O)O)(C[C](C(=O)OCC)C)C	1
c1ccc2-c3cc4ccc5c(c4cc3C3C(c2c1)N3)cccc5	1
COc1ccc2c(c1)c(CC(=O)O)c(n2C(=O)c1ccc(cc1)Cl)C	0
Cc1cnc2c(n1)c1nc(n(c1cc2)C)NS(=O)(=O)O	0
[O-][N+](=O)CCl	1
Cc1cnc2c(n1)c1nc(n(c1cc2C)C)N	1
CCCCC(COP(=O)(Oc1ccccc1)Oc1ccccc1)CC	0
OCCCC1(O)CCC2C1(C)CC(c1ccc(cc1)N(C)C)C1=C3CCC(=O)CC3=CCC21	0
Clc1ccc2c(c1)cccc2	0
COC(=C1C(=NC(=C([C]1c1cccc(c1Cl)Cl)C(=O)OC(C)C)COC(=O)N)C)O	0
[O-][N+](=O)c1ccc2c3c1cccc3c1c3c2cccc3ccc1[N+](=O)[O-]	1
CCN(c1ccc(cc1)N=Nc1ccc(cc1Cl)[N+](=O)[O-])CC	1
Nc1ccc(cc1)/C=C/c1ccc(cc1)[N+](=O)[O-]	1
Nc1ccc(cc1)C=Cc1ccc(cc1)[N+](=O)[O-]	1
CC(=O)Nc1ccc(cc1)N	1
OC1Cc2c3c1c1ccc4c(c1cc3ccc2C)cccc4	1
CN(CCN(c1ccccc1)Cc1ccccc1)C	0
CC[C](NCCN[C](CO)CC)CO	0
BrC[C](COP(=O)(OC[C](CBr)Br)OC[C](CBr)Br)Br	1
O=CC1=C(C=O)C2(C(C1)(O)C1(C)CCC3C(C1CC2OC(=O)C)(C)CCCC3(C)C)C	0
OCC(CBr)(CBr)CO	1
O[C]1[C](O[C]([C]([C]1O)O)C)Oc1cc(O)c2c(c1)C(=O)c1c(C2=O)c(O)cc(c1)C	1
Cc1ccc(c(c1)C)S(=O)(=O)O	0
OC(=O)c1c(N)cccc1N	1
CC(=CCC1=C(O)C(=O)c2c(C1=O)cccc2)C	0
[N-]([N+]#N)CC(C(=O)O)N	1
O=C1NC(=O)C2C1CC=CC2	0
CCc1c2ccc3c(c2c(c2c1cccc2)CC)cccc3	0
O=C(C1(C)OC1)NCc1ccccc1	1
OOC(C)(C)C	1
N#Cc1cccc2c1nccc2	1
Oc1cc2c3c4c1cccc4ccc3ccc2[N+](=O)[O-]	1
CN=NO	1
BrCc1c2ccccc2c(c2c1c1ccccc1cc2)C	1
CCOc1ccc2c(c1)c(N)c1c(n2)cc(cc1)N	1
CC(=O)Nc1ccc(cc1)Oc1ccc(cc1)[N+](=O)[O-]	1
[O-][n+]1cccc(c1)C1CCC(=O)N1C	0
O=C(O[C]1C[C@@](O)(C[C]([C]1O)O)C(=O)O)/C=C\c1ccc(c(c1)O)O	0
CC(CCC[C]([C]1CC[C]2[C@]1(C)CC[C]1[C]2CC2([C]3[C@]1(C)CC[C](C3)Br)S(=O)(=O)CCS2(=O)=O)C)C	1
OCC(C1OC(=O)C(=C1O)O)O	0
ClC(C(=CC(=O)O)C(Cl)Cl)Cl	1
ClCCN(c1ccc(cc1)CCCC(=O)O[C]1CC[C]2[C@]1(C)CC[C]1[C]2CC=C2[C@]1(C)CCC(=O)N2)CCCl	1
CN(c1ccc(cc1)N(C)C)C	1
OC(=O)C(Cc1ccc(c(c1)O)O)(N)C	0
O=C1C2OC2C2c3c1c(O)ccc3C1c3c2ccc(c3C(=O)C2C1O2)O	1
CCCC(=O)OC1C2OP(=O)(O)OCC2OC1n1cnc2c1ncnc2NC(=O)CCC	0
COP(=S)(SCn1nnc2c(c1=O)cccc2)OC	1
C[C](CCc1ccccc1)NC[C](c1ccc(c(c1)C(=O)N)O)O	0
ONc1cc(NO)c(c(c1)[N+](=O)[O-])C	1
[O-][N+](=O)C1CCCC1	1
Clc1cc2ccccc2c2c1cccc2	1
[O-][N+](=O)c1ccc2c(-c3ccccc3C2)c1	1
Clc1c(Cl)c(Cl)c(c(c1Cl)Cl)Cl	0
COc1ccc2c(c1OC)nc1c(c2OC)CCO1	1
CC(C[N+]([N-]C(=O)C(=C)C)(C)C)O	0
CC(C[N+](NC(=O)C(=C)C)(C)C)O	0
[O-][N+](c1nccn1CC(CF)O)O	1
CCOC[C]1CO1	1
OC1CC=Cc2c1cc1ccc3c4c1c2ccc4ccc3	1
OC(=O)CC(C(=O)O)N	0
c1ccc2c(c1)cc1c(c2C2CO2)ccc2c1cccc2	1
S=c1ssc(c1C)c1cnccn1	0
OCP(CO)(CO)(CO)Cl	0
CC(=O)OCc1ccco1	1
COc1cccc2c1OC1(C2(C)OO1)C	1
ONc1ccccc1	1
O=C(NC(c1nc2c(s1)cccc2)S)NC(c1nc2c(s1)cccc2)S	1
OCC1OC(CC1O)n1cc(O)c(nc1=O)N	0
Cc1ccc(cc1)CCC1OC1	1
O=C1c2cccc3c2c2c4c1cccc4ccc2cc3	0
COC(=O)C(Oc1ccc(cc1)c1ccc(cc1)Cl)(C)C	0
OC(=O)C1CC(N(C1(C)C)O)(C)C	0
O=C(C(C)C)Nc1snc2c1cccc2	0
O=CC(=C(C)C)Cl	1
COc1ccc(cc1)CC1OC1	1
CN(CCNS(=O)(=O)c1cccc2c1nccc2)C	0
CSCCC=O	0
[O-][N+](=O)c1ccc(cc1)/C=C/c1ccc(cc1)[N+](=O)[O-]	1
[O-][N+](=O)c1ccc(cc1)C=Cc1ccc(cc1)[N+](=O)[O-]	1
Clc1ccc(c(c1)Cl)NS(=O)(=O)c1cccc2c1nccc2	0
CCOCCOC(=O)/C=C\c1ccc(cc1)OC	0
O=Nc1ccc(cc1)N(C)C	1
N#[N+][N-]CC1OC(O)C(C(C1O)O)O	1
CNC(=O)NO	0
CCCCCCC(OC(=O)C)C/C=C/CCCCCCCC(=O)OC	0
CC(Cc1nccs1)C	1
[O-][N+](=O)c1cc2CCc3c4-c2c(c1)CCc4ccc3	1
ClCCN(P1(=O)NCCCO1)CCCl	1
CCN(CCC[C](Nc1cc(OC)cc2c1nccc2)C)CC	1
[O-][N+](=O)c1cccc(c1Cl)Cl	0
O=Cc1ccccc1[N+](=O)[O-]	1
COc1ccc2c(c1)ccc(c2)C(C(=O)O)C	0
CC(=O)c1ccc(s1)[N+](=O)[O-]	1
OCNC(=O)C=C	0
N#Cc1ccc2c(c1)n(C)c(n2)N	1
CC1CC2OC(=O)C3(C2C(C2(C1C=CC2=O)C)OC3(C)O)C	0
ClC(/C(=C(/C(=O)O)\Cl)/C(=O)O)Cl	1
CCCCCCCCCCCCCCCCCCCCCCCCCCCCO	0
O=Nc1ccc(cc1C)OP(=S)(OC)OC	1
ClCc1cccnc1	1
O=NN(c1ccncc1)C	0
[O-][N+](=Nc1ccc(c(c1)[N+](=O)[O-])C)c1ccc(c(c1)[N+](=O)[O-])C	0
[O-][N+](=O)c1ccc(o1)/C=N/n1c(=O)cc(cc1c1ccccc1)c1ccccc1	1
[O-][N+](=O)c1ccc(o1)C=Nn1c(=O)cc(cc1c1ccccc1)c1ccccc1	1
ClC(C(C(F)(F)F)(F)F)Cl	0
CC(CCCCCCCOC(=O)C(=C)C)C	0
CCCCCCCCCCCCCC(=O)O[C]1[C](C)[C@]2(O)[C]([C]3[C@@]1(OC(=O)C)C3(C)C)C=C(C[C@@]1([C]2C=C(C1=O)C)O)CO	0
O=NN(Cc1cccc(c1)Br)C	1
NC(C(=O)O)Cc1ccccc1	0
Cc1cccc2c1c1ccc3c4c1c(c2)ccc4ccc3	1
CS(=O)(=O)OCCCCOS(=O)(=O)C	1
Cn1c2-c(ccc(=[N+])c2)cc2c1cccc2	1
CCCCC(C(C(OC(=O)CC(C(=O)O)CC(=O)O)CC(CC(CCCCCCC(C(N)C)O)O)C)OC(=O)CC(C(=O)O)CC(=O)O)C	0
Oc1ccc2c(c1N=Nc1ccc(c(c1)S(=O)(=O)O)c1ccc(cc1S(=O)(=O)O)N=Nc1c(O)ccc3c1cccc3)cccc2	0
COC(=O)Nc1[nH]c2c(n1)cc(cc2)C(=O)c1ccc(cc1)F	0
O=CN1CCN(CC1)c1ccc(c2c1[n+]([O-])on2)[N+](O)[O-]	1
Cc1c2ccccc2cc2c1cccc2	1
CC(CCOS(=O)(=O)C)C	1
NNc1nncc2c1cccn2	1
OCC(C(C(C1SCCN1N=O)O)O)O	0
Fc1cc2cccnc2c2c1cccc2	1
[O-][N+](=O)c1ccc2c(c1)c1ccccc1cc2	1
O=C1CCCc2c1cc(C)c1c2ccc2c1cccc2	1
O=CC1C=COC=C1	0
CNNCc1ccc(cc1)C(=O)NC(C)C	0
COc1cccc(c1)CN1C2C1c1ccccc1-c1c2cccc1	1
[O-][N+](=CC)O	0
[O-][N+](c1cc(ccc1Nc1ccc(c(c1)S(=O)(=O)O)Nc1ccccc1)[N+](O)[O-])O	1
CC/C=C/C=C/C=C/C=C/C=C/OCC(CO)O	1
CCCCOC(=O)C=C	0
COc1cccc2c1C(=O)c1c(C2=O)cccc1	1
C/C=C(/C1=CC(=O)C23C(C1=O)(O)OC(C3C2)(C)C)\Cl	1
[O-][N+](=O)c1ccc2c3c1ccc1c3c(cc2)c2c(c1)cccc2	1
CC1OC=C2C(=C(C)C(=O)C(=C2O)C(=O)O)C1C	0
COc1ccc2c(c1)[nH]c1c2CCN2[C]1C[C]1[C](C2)C[C]([C]([C]1C(=O)OC)OC)OC(=O)c1cc(OC)c(c(c1)OC)OC	0
CSc1ccc(cc1[N+](=O)[O-])[N+](=O)[O-]	1
Cc1nsc(c1)N	1
COc1cccc2c1C(=O)c1c(O)c3[C](O[C]4C[C](N)[C]([C](O4)C)O)C[C@](Cc3c(c1C2=O)O)(O)/C(=N/NC(=O)c1ccccc1)/C	1
OC(=O)CC[C](C(=O)O)NC(=O)c1ccc(cc1)NCc1cnc2c(n1)c(O)nc(n2)N	0
BrCC(C)(C)C	0
OC1C=CC2=C(C1O)c1cccc3c1c2ccc3	1
Cc1ccc(c(c1C(c1ncc(n1C)[N+](=O)[O-])O)O)C(C)(C)C	0
COc1ccccc1CC1CO1	1
CCCC[C](COC(=O)CCCCCCCCC(=O)OC[C](CCCC)CC)CC	0
C=C1C2CCC(C1(C)C)C2	0
N#Cc1c(Cl)c(C#N)c(c(c1Cl)Cl)Cl	0
CC(c1ccccc1)Br	0
Nc1ccc(cc1)NC(=O)c1ccc(cc1)C(=O)O	0
O=C(c1ccccc1)OCc1ccc(cc1)[N+](=O)[O-]	1
OCCN(CCO)C	0
O=C1C=Cc2c(C1=O)cc1c3c2ccc2c3c(cc1)ccc2	1
ClCC(=O)Nc1snc2c1cccc2	1
O=NN(c1ccccc1)COC(=O)C	1
CC(=O)C	0
[O-][N+](=O)c1cccc(c1)S(=O)(=O)OC[C]1CO1	1
CCCCCON=O	1
OC(=O)Cc1ccc(cc1)N	1
OC1CC(C)(C)N(C(C1)(C)C)O	1
c1cc2cccc3c2c(c1)c1cccc2c1c3ccc2	1
c1ccc2c(c1)snc2	0
[O-][N+](=O)c1cc(N=[N+](c2cc(cc(c2C)[N+](=O)[O-])[N+](=O)[O-])[O-])c(c(c1)[N+](=O)[O-])C	1
CC(=O)Nc1cccc(c1C(=O)O)N	1
ClC(C(=O)C)Cl	1
OCCCCCCC/C=C/C=C/C	0
CCCCN([C](OC(=O)C)CCC)N=O	1
ClCC(CBr)Cl	1
[O-][N+](=O)c1ccc2-c3c4c(-c2c1)cccc4ccc3	1
OC1C2OC2c2c(C1O)ccc1c2cc2ccccc2c1C	1
ClCC1=CC(=O)OC1	1
COc1ccc2c(c1)oc(=O)cc2CBr	0
Cc1ccc(cc1NCC)O	1
O=c1ccc2c(o1)c(OCC1OC1(C)C)c1c(c2)cco1	0
OCC1CO1	1
CC(=O)OCc1ccccc1[N+](=O)[O-]	0
C=C[C]1CN2CC[C]1C[C]2[C](c1ccnc2c1cc(OC)cc2)O	0
Cc1ccccc1C	0
[O-][N+](=O)[C-]CCCC	0
CC[N+](=C1C=CC(=C(c2ccccc2S(=O)(=O)O)c2ccc(cc2)N(Cc2cccc(c2)S(=O)(=O)O)CC)C=C1)Cc1cccc(c1)S(=O)(=O)O	1
CCC(n1c(=O)[nH]c(c(c1=O)Br)C)C	0
Nc1ccc(cc1)S(=O)(=O)Nc1cnc2c(n1)cccc2Cl	0
Cc1c2cnccc2c(c2c1c1ccccc1[nH]2)C	1
[O-][N+](=O)c1ccc2c3c1cccc3CC2	1
CC(=O)C1C(=O)C=C2C(C1=O)(C)c1c(O)c(C)c(c(c1O2)C(=O)C)O	0
Cc1ccc(cc1)OCC1OC1	1
OOC12C=CC3C(C2(C)CCC(C1)O)CCC1(C3CCC1C(CCCC(C)C)C)C	1
O=C(Cn1ccnc1[N+](=O)[O-])NCc1ccccc1	1
CCN(CCNc1ccc2c3c1c(=O)c1cc(O)ccc1n3cn2)CC	1
N#CCC#N	0
[O-][N+](=O)c1ccc(cc1)n1cnc2c1ncnc2N	1
O=NN1CCC[C](C1)O	1
OC(COc1cccc2c1cccc2)CNC(=O)C	0
Clc1ccc(cc1)C(=O)ON(C(=O)c1ccccc1)OCc1ccccc1	1
CC(=O)Nc1ccc(cc1)C(=O)/C=C/c1ccccc1	0
CC(=Nc1ccc(cc1)C(=O)C=Cc1ccccc1)O	0
COC(=O)[C@@]12O[C@@]2(C)[C@@](NC1=O)(C)O	1
COC(=O)C12OC2(C)C(NC1=O)(C)O	1
c1cc2ccc3c4c2c(c1)ccc4ccc3[C]1OC1	1
N#CCCN(c1cc(NC(=O)C)c(cc1OC)n1nc2c(n1)c(Br)cc(c2Cl)N)CC	1
O=C1NS(=O)(=O)c2c1cccc2	0
OC1CCC2(C(C1)CCC1C2CC(=O)C2(C1CCC2C(CCC(=O)O)C)C)C	0
OCc1ccc(c2c1sc1ccccc1c2=O)NCC[N+](CC)(CC)[O-]	1
Oc1ccccc1/C=N/c1snc2c1cccc2	0
O=NN1CCNCC1	1
O=Cc1ccc(cc1)N=Nc1ccc(cc1)N(C)C	1
CC(Oc1ccc(cc1)Nc1ccccc1)C	0
CNC(=O)Oc1cccc2c1cccc2	1
COc1ccc(cc1[N+](=O)[O-])[N+](=O)[O-]	1
OC(=O)CS	0
O[C]1CC(=C[C]([C]1O)O)C(=O)O	0
ONc1cccc2c1cccc2	1
O=C(N(OC(=O)c1ccccc1)OCc1ccccc1)c1ccccc1	1
C1O[C]1[C]1CC[C]2[C](C1)O2	1
Nc1cccc(c1)O	1
OCc1cccc(c1)[N+](=O)[O-]	0
c1cc2cccc3c2c(c1)CC3	0
O=NN(CC(=O)C)C	1
O=C(OC1CC(O)(CC(C1O)O)C(=O)O)C=Cc1ccc(c(c1)O)O	0
CN(CCNC(=O)c1cccc2c1oc(c2)c1ccccc1)C	1
Oc1c2c(OC3C2C=CO3)cc2c1c(=O)c1c(o2)cccc1O	0
O=C(C1C(C1(C)C)C=C(C)C)OCN1C(=O)C2=C(C1=O)CCCC2	1
OC(=O)c1cc(Cl)cc(c1)Cl	0
CNC(=NCCSCc1ccc(o1)CN(C)C)C=[N+](O)[O-]	0
OC(=O)CCCCCCCCC(=O)O	0
O=C1NC(=O)NC1(c1ccccc1)c1ccccc1	0
Clc1ccc2c(c1)N(C(=O)CC(=O)N2C)c1ccccc1	0
CC(=O)OCC1=CO[C]([C]2C1=C[C]([C@]12OC1)OC(=O)CC(C)C)OC(=O)CC(C)C	1
O=C(c1ccc(cc1)C(C)(C)C)ON(C(=O)c1ccccc1)OCc1ccccc1	1
O=C1c2ccccc2CN2N1Cc1ccccc1C2=O	0
CC(CC(C)(C)C)(CC(C)(C)C)S	0
C1CCc2c(C1)cccc2	0
Nc1cccc2c1ccc1c2cccc1	1
COC(=O)[C@@]1(O[C@@]1(C)[C](C(C)C)O)C(=O)N	1
O[C]1[C](O)[C](O)CO[C]1N(c1ccc(cc1)[N+](=O)[O-])N=O	1
CCCCCCCCCCCC(=O)C	0
CN1C(CSCC(F)(F)F)Nc2c(S1(=O)=O)cc(c(c2)Cl)S(=O)(=O)N	0
CC(=O)Nc1ccc(cc1)S(=O)(=O)Nc1ccccn1	0
OCC1OC(Oc2cc(OC)cc3c2c(=O)c2c(o3)c(O)ccc2O)C(C(C1O)O)O	1
CCCBr	0
CCCCCc1cc(O)c2c(c1)OC(C1C2C=C(C)CC1)(C)C	0
FC(Cl)(Cl)Cl	0
Nc1cccc2-c3c(Cc12)cccc3	1
ClC(=C(Cl)Cl)Cl	0
ClC1OC1CBr	1
ClCC(F)(F)F	0
ClC(CC1OC1)(Cl)Cl	1
Oc1cccc2c1c1ccc3c(c1cc2)cccc3	1
Clc1ccc(cc1)[N+](=O)[O-]	1
CC(=O)Nc1ccc2-c3c(Cc2c1)cccc3	1
Nc1ccc2c(n1)no[n+]2[O-]	1
OCC1OC(C(C1O)O)(CO)OC1OC(CO)C(C(C1O)O)O	0
C[n+]1cccc2c1C=C[C]1[C]2O1	1
CCCCCCCC(=O)CCc1ccc(c(c1)OC)O	0
O=C1c2ccccc2C(=O)c2c1ccc(c2O)C	1
CN1CCC2OC(=O)C3(OC3C)CC(C(C(=O)OCC(=CC1)C2=O)(C)O)C	1
[O-][N+](=O)c1ccc2c3c1ccc1c3c([C]3[C]2O3)ccc1	1
O=C1c2c(-c3c1c1ccccc1cc3)ccc1c2cccc1	0
O1C[C]1c1ccccc1	1
CC(=O)Nc1ccc(cc1)c1ccc(cc1)NC(=O)C	1
NN(Cc1ccccc1)Cc1ccccc1	0
CC(=O)OC(c1ccc(o1)[N+](O)[O-])OC(=O)C	1
[O-][N+](=O)c1ccc2c(c1)c(cc1c2c(ccc1)[N+](=O)[O-])[N+](=O)[O-]	1
Cc1ccc(c(c1)C)N	1
O=C1C=Cc2c(C1=O)ccc1c2cc2ccccc2c1	0
CC1OC(=O)c2c(C1)ccc(c2O)C(=O)NC(C(=O)O)Cc1ccccc1	0
O=NN(c1ccccc1)O	1
C=CC(=O)OCC(COC(=O)C=C)(COC(=O)C=C)CC	1
CN1C=CN(C1/C=N/O)CCOCC#C	0
Cc1cccc(c1)NC(=O)c1csc(c1)[N+](=O)[O-]	1
COc1c(C(=O)O)c(O)nc2c1cccc2	0
CCNC(=O)CCC(C(=O)O)N	0
COc1cc(ccc1N=Nc1c(O)c2ccc(cc2cc1S(=O)(=O)O)N)c1ccc(c(c1)OC)N=Nc1cc(c2c(c1O)cccc2)S(=O)(=O)O	1
COc1nsc2c1ccc(c2)N	1
[O-][N+](c1ccc(c(c1)Cl)Cl)O	1
ClCCC(CBr)Br	0
CCCN(S(=O)(=O)c1ccc(cc1)C(=O)O)CCC	0
C#C[C@@]1(O)CC[C]2[C@]1(CC)CC[C]1[C]2CCC2=CC(=O)CC[C]12	0
Nc1ccc(c(c1)O)C	1
CS(=O)(=O)OCCCNCCCOS(=O)(=O)C	1
O1CC1COc1ccc(cc1)Cc1ccccc1	1
N#C/C(=C\C=C\c1ccccc1)/c1ccc(cc1)Cl	1
CC(=C)C1CCC(=C)C2C1C=C(C)C(=O)C1=C2C(=O)C(C1)(C)O	0
Fc1ccc(cc1)CN1C2C1c1ccccc1-c1c2cccc1	1
[O-][N+](=O)c1cc(ccc1c1ccccc1)[N+](=O)[O-]	1
O=C1CCC(=O)N1c1ccc(c(c1Cl)Cl)Cl	0
OC(=O)C1OC1C(=O)O	0
COc1cc2CCN([C]3c2cc1Oc1c2c(CCN([C]2Cc2ccc(Oc4cc(C3)ccc4OC)cc2)C)cc2c1OCO2)C	1
OC(=O)Cc1ccccc1Nc1c(Cl)cccc1Cl	0
BrCC(=O)Nc1ccccc1	0
CC(=O)NC1=NC(=NOC1)c1ccc(o1)[N+](O)[O-]	1
OC(=O)CC=[N+](O)[O-]	1
CCCCCCCCCC=C	0
Clc1cccc(n1)C(Cl)(Cl)Cl	1
ONc1nc2c(n1C)cc(cn2)c1ccccc1	1
O=C1c2ccccc2C(=O)c2c1c1[nH]c3c(c1c1c2[nH]c2c1ccc1c2C(=O)c2ccccc2C1=O)ccc1c3C(=O)c2ccccc2C1=O	0
O=C([C]1CN(C)[C]2C(=C1)c1cccc3c1c(C2)c[nH]3)N[C@@]1(C)O[C@]2(N(C1=O)[C](Cc1ccccc1)C(=O)N1[C]2CCC1)O	0
COc1c(OC)ccc2c1C(=O)O[C]2[C]1N(C)CCc2c1cc1OCOc1c2	0
CCCO/C=C/C=C/C=C/C=C/C=C/CC	1
OCC1(CO1)C12OC2C2(C(=CC1=O)CCC(C2C)O)C	1
[O-][N+](c1c(O)ccc2c1cccc2)O	1
OCC1(C)C=C2C(=C(C)C3(C(C2=O)(C)O)CC3)C1O	1
FC(C(Cl)(F)F)(Cl)F	0
CC1(O)C=Cc2c3C1(O)CCc3c1c(c2)c2ccccc2cc1	1
CC(=O)Oc1ccccc1C(=O)Oc1ccccc1C(=O)O	0
[O-][N+](=O)c1cnc(s1)NC(=O)NCCCl	1
OC1C=Cc2c(C1O)c1ccc3c4c1c(c2)ccc4c(cc3)[N+](=O)[O-]	1
CC(=O)CCOOCCC(=O)C	0
OCC[N+](O)[O-]	1
COC1=CC(=O)CC(C21Oc1c(C2=O)c(OC)cc(c1Cl)OC)C	0
C1CCC2C(C1)c1ccccc1C1C2O1	0
Clc1cc(Cl)c(c(c1Cl)[N+](O)[O-])Cl	1
O=C1NC(=O)N(C1)/N=C/C=C/c1ccc(o1)[N+](=O)[O-]	1
OC1=NC(=O)N(C1)N=CC=Cc1ccc(o1)[N+](=O)[O-]	1
OC[C]1CC[C](O1)n1cnc2c1ncnc2N	1
CCOc1ccc2c(c1)C(=CC(N2)(C)C)C	0
CCSC(=O)N1CCCCCC1	0
Cc1ccc2c(c1)c(C)c1c(-c3ccccc3C(C1O)O)n2	0
CCOS(=O)(=O)OCC	1
CN1CC(CC2C1Cc1c[nH]c3c1c2ccc3)C(=O)NC1(OC2(N(C1=O)C(Cc1ccccc1)C(=O)N1C2CCC1)O)C(C)C	0
C1CCC(CC1)NSc1nc2c(s1)cccc2	0
ClCC(CCl)O	1
O=CC(C1(O)CCC2C1(C)CC(O)C1C2CCC2=CC(=O)C=CC12C)O	0
ClC1=C(Cl)C2(C(C1(Cl)C1C2C2CC1C1C2O1)(Cl)Cl)Cl	0
COc1c2ccc(=O)oc2c(c2c1cco2)OC	0
O=C/C(=C/C=C/C(=C/C=C/C=C(/C=C/C=C(/C=C/C1=C(C)CCCC1(C)C)\C)\C)/C)/C	0
NC(=O)c1cccnc1	0
[N-]=[N+]=NCCc1ccccc1	1
CC(CNc1snc2c1cccc2)C	0
CC(Nc1nc(N)nc(n1)Cl)C	0
COc1ccc(cc1[N+](O)[O-])[N+](O)[O-]	1
[O-][N+](=O)c1cc(ccc1Cl)C(=O)O	1
COc1cc(ccc1O)C(=O)C	0
Nc1cc(N)c(c(c1)[N+](=O)[O-])C	1
CN=[N+](C)[O-]	1
O=c1c2ccc3c4c2c(c2n1c1ccccc1n2)ccc4c(=O)n1c3nc2c1cccc2	1
[O-][N+](=O)c1c(C)cccc1C(=O)O	1
c1ccc2c(n1)c1ncccc1cc2	0
Oc1cc2ccc3c4c2c(n1)ccc4ccc3	1
CCSCCOP(=S)(OCC)OCC	1
OCC1OC(C(C(C1O)O)O)c1c(O)c2c(c(c1O)O)C(=O)c1c(C2=O)c(C)c(c(c1)O)C(=O)O	1
BrCc1cccc2-c3c4c(-c12)cccc4ccc3	1
Cc1ccc(c(c1)N)N	1
Clc1ccccc1C(F)(F)F	0
OCCS	0
Fc1cnc2c(c1)ccc1c2cccc1	0
CNc1ccc2c(c1C)nc(c(n2)C)C	1
OC[C](CCl)Cl	1
NCC(=O)O	0
Cn1sc(cc1=O)Cl	1
CN(C#N)N=O	1
N#CCCC(C#N)(CBr)Br	0
N#CCC[C@](C#N)(CBr)Br	0
CC(=O)OCc1c2ccccc2c(c2c1c1ccccc1cc2)C	1
Cc1c2ccc3c(c2cc2c1cccc2)cccc3	1
BrC(Br)Br	1
CCCCN(CCCCO)N=O	1
OC(=O)CCCCCCCCCCCNC(=O)C1CC(N(C1(C)C)O)(C)C	0
CCCN(c1snc2c1cccc2)C(=O)CCCl	1
CCCCCCCCCC	0
O=CC1=C2CC(C[C@]2(O)[C]([C@]2([C@]1(C=O)C2)C)OC(=O)C)(C)C	1
NCCc1cc(O)c(cc1O)O	1
OCC1OC(C(C1O)O)n1cnc2c1ncnc2NCC(COc1cccc2c1cccc2)O	0
C[C]1CCc2c1cc(C)c1c2ccc2c1cccc2	1
CCCCC(COC(=O)c1ccccc1C(=O)O)CC	0
COc1ccc(cc1)c1c(onc1c1ccc(cc1)OC)CC(=O)O	0
O[C]1C=Cc2c([C]1O)ccc1c2cc([N+](=O)[O-])c2c1cccc2	1
CCC(=O)OC1(C(C)CC2C1(C)CC(O)C1C2C(Cl)CC2=CC(=O)C=CC12C)C(=O)COC(=O)CC	0
CC1(OC1)c1ccc(cc1)c1ccccc1	1
OC1C(O)C(OC1n1ccc(=O)[nH]c1=O)COP(=O)(O)O	0
OC(=O)C1C(C(=O)O)C2(C(C1(Cl)C(=C2Cl)Cl)(Cl)Cl)Cl	0
[O-][N+](=O)C1=Cc2c3c1cccc3cc1c2c2ccccc2cc1	1
[O-][N+](=O)c1ccc2c(c1)nc1c(n2)cc(cc1)[N+](=O)[O-]	1
[O-][N+](=O)c1ccc(c(c1)C(=O)O)C	1
CCCCN(CCCC)N	0
CC(=O)c1oc(c(c1c1ccccc1)c1ccccc1)[N+](=O)[O-]	1
ClC(C(=O)C(Cl)Cl)Cl	1
C[C](c1ccccc1)CCc1ccccc1	0
OC1C=Cc2c(C1O)ccc1c2cc2ccc3c(c2c1)cccc3	1
CC(c1cccc(c1O)C(C)(C)C)(C)C	0
O[C]1[C]2O[C]2c2c([C]1O)cc1c(c2)c2ccccc2cc1	1
Brc1ccc(cc1)NC(=O)c1csc(c1)[N+](=O)[O-]	1
CN(CCNC(=O)c1cccc2c1nc(cc2)c1ccccc1)C	1
CC(O)(C)C	0
Cc1c(C)c2nccnc2c2c1n(C)c(n2)N	1
O=C(c1ccccc1)/C=C/c1ccc(cc1)Oc1ccccc1	0
CCCOS(=O)(=O)C	1
CNc1ccc(cc1)N=Nc1ccccc1	1
CCCCOC(=O)C	0
O=C1CCc2c1c1c(cc2)ccc2c1cccc2	0
S=C=Nc1ccc(cc1)Nc1ccc(cc1)[N+](=O)[O-]	0
COP(=O)([C](C(Cl)(Cl)Cl)O)OC	1
Cc1ccc(cc1)N(C(=O)C)O	0
O[C]1Cc2c(C1=O)cc(c1c2ccc2c1cccc2)C	1
Cc1ccc(cc1)S(=O)(=O)NC1CCCCC1	0
OC(=O)C(c1cccc(c1)C(=O)c1ccccc1)C	0
OCC#CCO	0
C=COCC(F)(F)F	1
CC(=O)N	0
ClCCNC(=O)N(CCCl)N=O	1
CN(CCNC(=O)c1cccc2c1nc(o2)c1ccccc1)C	0
OC(c1ccccc1)C(N)C	0
OS(=O)(=O)c1ccc2c3c1ccc1c3c(cc2)ccc1	1
OC1CCN(CC1)N=O	1
c1ccc2c(n1)C1OC1C1C2O1	0
Cc1ccc(c(c1)[N+](=O)[O-])N	1
O=C1COC(=C1O)C	1
O=CC1CC2(C)C(CC1=O)CCC1C2CCC2(C1CCC2(C)O)C	0
O1CCC2(CC1)CO2	1
OCCN(c1ccc(cc1)N=Nc1ccc(nc1)N(CCO)CCO)CCO	0
BrCc1c2ccc3c4c2c(c2c1cccc2)ccc4ccc3	1
c1ccc(cc1)Nc1ccccc1	0
CCN(CC#CC(OC(=O)C(c1ccccc1)(C1CCCCC1)O)(C)C)CC	0
ClCc1ccc(cc1)C	0
O=Cc1c(Cl)cccc1Cl	0
c1ccc(cc1)N=Nc1ccccc1	1
Nc1scc(n1)c1ccc(s1)[N+](O)[O-]	1
NC(=O)Nc1ccc(cc1)C	0
Oc1nsc2c1cccc2	0
O=C(N(c1ccccc1)C)c1csc(c1)[N+](=O)[O-]	1
Nc1ccc(cc1)c1ccccc1	1
CC(OOC(C)(C)C)(CCC(OOC(C)(C)C)(C)C)C	0
OCC[C@]1(O)NC(=O)[C@]2([C]1O2)C(=O)/C(=C/C=C/C(=C/C(=C/C(=C\C)/C(=O)OC)/C)/C)/C	1
ClCCSCC(NC(=O)CC(=O)O)NC(=O)CCC(C(=O)O)N	1
OCc1c2ccc3c(c2nc2c1cc(C)cc2)C=CC(C3O)O	1
OCC(O)C	0
CCS	0
OCC1(O)C[C@@]23CC1CCC3[C@]1(C(CC2)c2ccoc2CC1)C	0
OCc1ccc(cc1)NNC(=O)CC[C](C(=O)O)N	1
CCN(C(=S)SSCC(C(=O)O)NC(=O)C)CC	0
CC1CC(C)(C)c2c(C1(C)C)cc(c(c2)C(=O)C)C	0
OCc1c2cc(C)ccc2nc2c1ccc1c2cccc1	1
c1ccc(cc1)c1ccccc1OCC1CO1	1
COc1ccc2c3c1cccc3OC(=C2)[N+](=O)[O-]	1
OC(=O)c1ccc(cc1)C=Nn1nnc2c(c1=O)[nH]c1c2cccc1	1
ClCCN(P1(=O)OCC(=O)CO1)CCCl	1
Oc1ccc2c(c1)c(cc(c2)S(=O)(=O)O)S(=O)(=O)O	0
OC[C]1O[C](ON(c2ccc(cc2)Oc2ccc(cc2)Cl)C(=O)C)[C]([C]([C]1O)O)O	1
C1CN=C(N1)c1ccc(cc1)c1[nH]c2c(c1)ccc(c2)C1=NCCN1	0
[O-][N+](c1ccc(cc1)c1ccccc1)O	1
CCSCCSP(=S)(OCC)OCC	0
CCCCOC(=O)c1ccccc1C(=O)OCCCC	0
Nc1ccc(c(c1)C)C	1
O=c1n(CC2CO2)sc2c1ccc(c2)OCC1CO1	1
[O-][N+](=O)c1ccc(c(c1)O)N	1
O=CNc1ccc2-c3c(Cc2c1)cccc3	1
Cc1cccc2c1ccc1c2cccc1	1
[N-]=[N+]=NC[C](Cn1cnc2c1ncnc2N)O	1
C=CC(=O)OCCN(C)C	0
CCCCCN	0
COc1c(OC)cc2c3c1-c1ccccc1C(=O)c3ncc2	1
O=C1c2ccccc2C(=O)c2c1ccc1c2nc2c(n1)c1c(cc2)c(O)c2c(c1O)cccc2	0
ClCC(CBr)(Br)C	0
Nc1ccc(c(c1)N)[N+](=O)[O-]	1
[O-][N+](=O)c1ccccc1N	0
CN(c1ccc2c(c1)nc1c(c2)ccc(c1)N(C)C)C	1
[O-][N+](c1c2ccccc2cc2c1cccc2)O	1
Clc1cc(Cl)nc(n1)Cl	0
CC1OC(C)CN(C1)N=O	1
N#C/C(=C(/C#N)\N)/N	0
C=Cc1cccnc1	0
[O-][N+](=O)c1ccc2c(c1)c1ccccc1cc2[N+](=O)[O-]	1
Cc1cccc2c1-c1ccccc1C2C	1
OC1C2OC2c2c(C1O)cc1c3c2ccc2c3c(cc1)ccc2	1
O=C(c1ccccc1)/C=C/c1ccccc1	0
CC(=C/C(=N/Nc1nncc2c1cccc2)/C)C	1
O=Nc1nccn1C	1
[O-][N+](=O)c1cc(N)c(c(c1)S(=O)(=O)O)O	0
CCC1(C(=O)NCNC1=O)c1ccccc1	1
c1ccc(cc1)CN1CCN=N1	1
CCOP(=O)(OCC)OCC	0
COc1cc(ccc1N=C(O)C)[N+](=O)[O-]	1
[O-][N+](=O)c1ccc(o1)C=Nn1cccn1	1
[O-][N+](=O)c1ccc(o1)/C=N/n1cccn1	1
[O-][N+](c1cccnc1O)O	1
c1ccc(nc1)c1cccc(n1)c1ccccn1	1
CC(S(=O)(=O)Cl)C	1
COc1ccc2c(c1)c(CCNC(=O)C)c[nH]2	0
COc1cc2Cc3cc(C)cc(c3C(=O)c2c(c1)O)O	1
N#CC(Cl)(Cl)Cl	1
ClC(=O)c1cccc(c1)[N+](O)[O-]	1
OC1Cc2c(C1=O)cc(c1c2ccc2c1cccc2)C	1
[O-][N+](=O)c1ccc(c(c1)N)C	1
[O-][N+](C([N+](O)[O-])([N+](O)[O-])[N+](O)[O-])O	1
CC/C=C/[C](C=O)CC	0
Clc1ccc(cc1)c1nc2n(c1[N+](=O)[O-])CCS2	1
CNc1ccc(cc1)N=Nc1ccc(cc1)NC	0
CC1C=Cc2c1c1c(cc2)ccc2c1cccc2	0
[O-][N+](c1ccc(c(c1Cl)Cl)Cl)O	1
NC(=O)C1C(O)C(C2C(C1=O)(O)C(=C1C(C2)C(C)(O)c2c(C1=O)c(O)ccc2)O)[N+](Cl)(C)[C-]	0
O=C1CC2C(C1(C)CC2)(C)C	0
CCCCCCCCCCCCCCC1OC1	0
[N-]=[N+]=Nc1ccc2c(c1)nc1c(c2Nc2ccc(cc2OC)NS(=O)(=O)C)cccc1C	1
Cc1cnc2c(c1)cccc2	1
CC/C=C/C=O	1
Oc1cccc2c1c1cc3ccccc3cc1c1c2cccc1	0
CC(=O)OC1Cc2c3c1c(C)ccc3cc1c2ccc2c1cccc2	1
CC[C](N)C	0
CC(CCCC(C1CCC2C1(C)CCC1C2CC=C2C1(C)CCCC2)C)C	0
OC1CC2C(C1(C)CC2)(C)C	0
C1Oc2c(O1)cc(cc2)C[C]1CO1	1
CC/C=C/C/C=C/C/C=C/CCCCCCCC(=O)O	0
CC(OC[C]1OC1)C	1
OC1C(OC(C(C1O)O)C)Oc1cc(O)c2c(c1)C(=O)c1c(C2=O)c(O)cc(c1)C	1
OC(=O)[C](Oc1ccc(cc1C)Cl)C	0
CNC(=O)Oc1cccc2c1OC(C2)(C)C	0
Oc1ncnc(c1)O	0
COC(=O)C(c1ccccc1)C1CCCCN1	0
c1cc2ccc3c4c2c(c1)ccc4cc1c3C2OC2CC1	1
NNC(=O)N	0
Nc1ccn(c(=O)n1)C1C=C(C(C1O)O)CO	0
Oc1ccc(cc1)/C=N/c1snc2c1cc(Cl)cc2Cl	1
c1cc2ccc3c4c2c(c1)ccc4cc1c3[C]2O[C]2CC1	1
CCCCOCCCC	0
OC(COc1ccc(cc1)NC(=O)C)CNC(C)C	0
c1cnc2c(c1)C1OC1C=C2	0
OC(=O)Cc1c[nH]c2c1cc(O)cc2	0
Oc1c2cc(N)c(cc2cc(c1N=Nc1ccc(c2c1cc(cc2)S(=O)(=O)O)N=Nc1ccc(cc1)S(=O)(=O)O)S(=O)(=O)O)S(=O)(=O)O	0
N#C/C(=C\C(C(C(c1ccc(c(c1)Cl)Cl)C#N)c1ccccc1)C)/c1ccc(c(c1)Cl)Cl	1
O=CNNc1scc(n1)c1ccc(o1)[N+](=O)[O-]	1
COC(=O)c1ccc(cc1)C=Nn1nnc2c(c1=O)[nH]c1c2cccc1	1
ONc1ccc(cc1)c1ccc(cc1)C(C)(C)C	1
Cc1cnc2c(n1)c1nc(n(c1cc2)C)N	1
CCCC(=O)Cl	1
ONc1cc(ccc1C)[N+](=O)[O-]	0
CCCCC(COCCCN)CC	0
O=C=Nc1ccc(c(c1)N=C=O)C	1
O[C]1C[C](O)[C@]2([C](C1)[C](C)C[C]1[C](C2)[C](C)C(=O)O1)C	1
Oc1ccc2-c3ccc(c4c3[C@@]([C]3c2c1C(=O)[C]1O[C]31)(O)C=CC4=O)O	1
C1CCC2=C(C1)c1c3ccccc3cc3c1c2cc1c3cccc1	1
CC1CCc2c1c(C)c(C)c1c2ccc2c1cccc2	1
OCC1OC(OC23C=C(C)C4(C(C3C(=O)C(C2)(C)C)(C)O)CC4)C(C(C1OC(=O)/C=C/c1ccc(cc1)O)O)OC(=O)C	1
COc1c2c(CC=C(C)C)c3OCOc3c(c2nc2c1cco2)O	0
C1=Cc2c(CC1)c1cc3c(nc1cc2)ccc1c3cccc1	1
C[C]1O[C]1c1ccccc1	0
C#CCOCC[n+]1ccccc1/C=N/O	0
CCCCCCCCCCCCOCCOCCOCCOCCOCCOCCOCCO	0
Cc1ccc(c2c1ccc1c2cccc1)C	1
OC1CCCCCc2cc(O)cc(c2C(=O)OC(CCC1)C)O	0
OC1C2OC2c2c(C1O)ccc1c2c(C)cc2c1CCC2	1
CCCCC(=O)/N=c/1\sn(c2c1cc(cc2)[N+](=O)[O-])C(=O)CCCC	1
c1ccc2c(c1)cc1c(c2)ccc2c1cccc2	1
COc1ccc(c(c1)O)C(=O)c1ccccc1	0
COc1cc2OC3C(c2c2c1c1C(O)CC(c1c(=O)o2)O)C=CO3	1
OC1CCC2(C(C1)CC(=O)C1C2CCC2(C1CCC2C(CCC(=O)O)C)C)C	0
CCCC/C=C/C=C/C=C/C=C/C=C/OC	1
CCCN(c1c(cc(cc1[N+](O)[O-])C(F)(F)F)[N+](O)[O-])CCC	1
C=CC(=O)OCCCCCC(C)C	0
O=C(NS(=O)(=O)c1ccc(cc1)C)Nc1ncc(s1)[N+](=O)[O-]	0
CC(CCC[C]([C]1CC[C]2[C@@]1(C)CCC/C/2=C/C=C\1/C[C](O)CCC1=C)C)C	0
Cc1ccc2-c3c([C](c2c1)C)cccc3	1
O=C/C=C/c1ccc(o1)[N+](=O)[O-]	1
O=CC=Cc1ccc(o1)[N+](=O)[O-]	1
Cc1nc2c(s1)cccc2	0
CC(OP(=O)(F)C)C	0
O=CNc1ccccc1	0
O=Nc1cc2OCOc2cc1O	1
c1ccc2c(c1)cc1c(c2[C]2CO2)cccc1	1
O=C(OC(C)(C)C)OC(=O)OC(C)(C)C	0
CN(CCO[C](c1ccccc1C)c1ccccc1)C	0
CC(=O)c1cc(ccc1N)Cc1ccc(c(c1)C(=O)C)N	1
O=C(Nc1ccccc1)CC(=O)C	0
[O-][N+](=O)c1c(C)cccc1[N+](=O)[O-]	1
C=CCNCC=C	0
O=NN(C(C(=O)O)C)CC1(O)CCC(C(C1O)O)O	0
CCN(CCn1nc2c3c1Sc1cc(Cl)ccc1-c3c(cc2)CO)CC	1
Cc1ccc2c(c1)cc1c3c2ccc2c3c(cc1)ccc2	1
c1ccc2c(c1)nc1c(c2)cccc1	1
ONc1ccc(cc1)N=O	1
Cc1cc(C)c(cc1N=Nc1cc(c2c(c1O)cccc2)S(=O)(=O)O)S(=O)(=O)O	0
COC12C3NC3CN2c2c(C1=COC(=O)N)c(O)c(c(c2O)C)N	1
NC1CCC(CC1)CC1CCC(CC1)N	0
Oc1cc2ccccc2c2c1cccc2	1
OC(=O)C1CSCN1	0
ClCC1OC(CCl)OC(O1)CCl	1
CC(=O)Nc1ccc(cc1)c1ccc(cc1)N	1
Clc1c(Cl)cnn(c1=O)S(=O)(=O)C	1
CCOP(=O)(Oc1ccccc1C(=O)OC(C)C)NC(C)C	1
COC1=CC(=O)c2c(C1=O)nc(c1c2[nH]c2c1CCCC2)C	1
[N-]=[N+]=NC[C](CO)O	1
O=NN(C(=O)N)CCC(=O)O	1
NCCNCCNCCNCCN	1
ClCC(=C)Cl	1
Fc1ccc(cc1)Cn1c(/C=N/OCc2cccc(c2)[N+](=O)[O-])nc2c1ccc(c2)[N+](=O)[O-]	0
CNc1c(C)cc2c(c1N)cccn2	0
BrC(C1=C(Br)C(=O)OC1O)Br	1
OC1C=Cc2c(C1)cc1c3c2ccc2c3c(cc1)ccc2	1
OC[P+](CO)(CO)CO	0
ClC(C(=C(C(=O)O)Cl)C(Cl)Cl)Cl	1
COCCCN	0
Nc1ccc2c(c1)scn2	1
OC1C2C(=O)C3=C(O)c4c(C(=O)C53C1C1C32C(=C(O)c2c(C3=O)c(O)c(cc2O)C)C(=O)C5C1O)c(O)c(cc4O)C	0
ClC(=O)C(Cl)Cl	1
O=C(Cc1ccccc1)N[C]1C(=O)N2[C]1SC([C]2C(=O)O)(C)C	0
COC(=O)C(Cc1ccc(cc1)Cl)N	0
OC[C](CCl)O	1
Nc1ccc(c2c1C(=O)c1ccccc1C2=O)N	1
OC1CCCc2c1c([N+](=O)[O-])c1c3c2ccc2c3c(cc1)ccc2	0
OC(=O)CCC(C(=O)O)NC(=O)c1ccc(cc1)N(Cc1cnc2c(n1)c(N)nc(n2)N)C	0
[N-]([N+]#N)CC(Cn1ccc(nc1=O)OC)O	1
OCC(C(C(C(CO)O)O)O)O	0
CCN(CCNc1ccc(c2c1c(=O)c1c(s2)cccc1)C)CC	1
N#CC1=C(SCCS1)C#N	0
ONc1ccc(cc1Cl)Cc1ccc(c(c1)Cl)N	1
OC(=O)C(Cc1ccc(c(c1)[N+](=O)[O-])O)N	0
O=Cc1cc(OC(=O)C)c2c(c1)N1CC3C(C(C2COC(=O)N)(O1)OC(=O)C)N3C(=O)C	1
ClC[C-][N+](C)(C)C	0
OC(=O)c1cc(O)c2c(n1)c(O)ccc2	0
OC1C(O)C=Cc2c1ccc1c2cc2c(c1)c1C=CC(C(c1cc2)O)O	0
BrC(C(C)(C)C)C(=O)Nc1ccccc1	0
Oc1cc(cc2c1C(=O)c1c(C2=O)cccc1O)C(=O)O	1
CC=C1CC(=C)C(C)(O)C(=O)OCC2=CCN3C2C(OC1=O)CC3	1
CN(CCN(c1ccccn1)Cc1ccc(cc1)O)C	0
CC(=O)Nc1nc2c(s1)CCC1C2=CCCN1CC=C	0
CCCCCCOC[C]1CO1	1
[O-][N+](=O)c1cccc(c1N)C	1
[O-][N+](=O)c1cc([N+](=O)[O-])c2c(c1O)cc(cc2)S(=O)(=O)O	1
S=C(Nc1ccccc1)Nc1ccccc1	0
CCCSSCC=C	0
[O-][n+]1ncc2c(c1)ccnc2	0
Nc1ccc2c(c1)c(N)c1c(n2)cccc1	1
ClC1C2C(Cl)C(C(C1Cl)(C2(C)C(Cl)Cl)C(Cl)Cl)Cl	0
ClCCN(CCCl)CCCl	0
CC1CN(N=O)CC(N1C(=O)c1ccccc1)C	0
Nc1ccc(cc1)S(=O)(=O)N	0
[O-][N+](=O)c1c(C)cc(c2c1nsn2)C	1
CC(=O)NNC(=O)c1ccccn1	0
C[C](CN(C[C](O)C)N=O)O	1
CN(N=Nc1nc[nH]c1C(=O)N)C	1
NCc1cccc(c1)CN	0
C/C(=C\C=C\C=C(\C=C\C=C(\C=C\C1=C(C)C(=O)CCC1(C)C)/C)/C)/C=C/C=C(/C=C/C1=C(C)C(=O)CCC1(C)C)\C	0
OC1C=Cc2c(C1O)c1cc3ccccc3c(c1cc2)C	1
CCOC(=O)Cc1c(C(=O)O)c2c(n1C)cccc2	0
COc1cc(ccc1NC(=O)C)NC(=O)C	0
COc1ccc(c2c1[nH]c1ccccc1c2=NCCCN(C)C)[N+](=O)[O-]	1
Nc1c(C)cccc1O	0
[O-][N+](=O)c1cccc2c1snc2Cl	1
COc1ccc2c(c1)c1oc(=O)ccc1c(c2)[N+](=O)[O-]	1
Nc1scc(n1)c1ccc(o1)[N+](O)[O-]	1
COC(=O)c1ccc(cc1)C=O	0
CCCCc1ccc(cc1)/N=C\c1ccc(cc1)OC	1
CC(=O)Nc1ccc(cc1)OC(=O)c1ccccc1OC(=O)C	0
Nc1ccc(c(c1)[N+](=O)[O-])c1ccc(cc1[N+](=O)[O-])N	1
OC[C]1O[C](Oc2cc(O)c(c(c2)O)C(=O)CCc2ccc(c(c2)O)OC)[C]([C]([C]1O)O)O[C]1O[C](C)[C]([C]([C]1O)O)O	0
C1C=Cc2c(C1)ccc1c2cc2c(n1)ccc1c2cccc1	1
O=C1c2ccccc2C(=O)C1(O)O	0
COc1c2c(O[C]3[C]2C=CO3)cc2c1c(=O)c1c(o2)c(CCC(O)(C)C)ccc1O	1
CC(=O)ON(C(=O)c1ccccc1)OCc1ccc(cc1)Br	1
CCCC(=O)O	0
OCCc1cc(N)cc(c1N)[N+](=O)[O-]	1
OC(C(C(=O)O)O)C(=O)O	0
CCCCCC[N+](=O)[O-]	0
CN(CC(=O)O)C	0
OC(=O)C1(C)CCCC2(C1CCC13C2CCC(C3)(C(C1)C)O)C	0
CSCCC(C(=O)O)N	0
[O-][n+]1c2ccccc2nc2c1cccc2	1
O=NN(C(=O)C)C	1
O=NN(C(=O)Oc1cccc2c1cccc2)C	1
O=c1c2ccc(c3c2c2c(c1=O)cccc2cc3)[N+](=O)[O-]	1
CCC[C](C[C]([C](OC(=O)C[C](C(=O)O)CC(=O)O)C[C](CCCCCC[C](C[C]([C](N)C)O)O)C)OC(=O)C[C](C(=O)O)CC(=O)O)C	0
COc1cc(O)c2c(c1)C(=O)c1c(C2=O)c(O)cc(c1)C	1
CCOC(=O)OC(=O)OCC	0
CCOC(=O)C(=C)C#N	0
CC(=NN=Cc1c[n+]([O-])c2c([n+]1[O-])cccc2)O	1
[O-][N+](=O)c1ccc2-c3c4c(-c2c1)ccc(c4ccc3)[N+](=O)[O-]	1
ClC(c1ccccc1)C(=O)Cl	1
O=NN1CCN(C(C1)C)N=O	1
c1ccc2-c3c([C]4[C](c2c1)O4)c1ccccc1c1c3cccc1	1
CC([N+](=O)[O-])C	1
CCC/C=C/C(=O)OC1C(C)(C)CC2C1(O)C=C(C=O)C13C2(C1)C(=O)OC3O	1
C[C](COC[C](O)C)O	0
O[C]1C=Cc2c([C]1O)c1ccc3c4c1c(c2)ccc4c(cc3)[N+](=O)[O-]	1
CC(=O)Nc1ccc2c(c1)c1c(C)c3cnccc3c(c1[nH]2)C	0
CC(=C)C1Oc2c(C1)c1c(c(c2)O)c(=O)c2c(n1C)cccc2	1
Nc1ccc(c(c1)[N+](O)[O-])C	1
[O-][N+](=O)c1cc(C)c(c(c1)[N+](=O)[O-])C	0
BrCC(CBr)Br	1
Fc1cc(cc(c1N)F)c1cc(F)c(c(c1)F)N	1
C=CCc1ccc(c(c1)O)O	1
CCn1cc(C(=O)O)c(=O)c2c1cc(N1CCN(CC1)C)c(c2)F	1
[O-][N+](=O)c1c(N)ccc2c1c1ccccc1[nH]2	1
CCOP(=S)(Oc1cc(C)nc(n1)C(C)C)OCC	0
Oc1ccc2c(c1N)cccc2	0
Oc1ccc2c(c1N=Nc1ccc(cc1)N=Nc1ccccc1)cccc2	1
Cc1nc(C)cc(c1)c1cc2c(cc1F)n1c(n2C2CC2)cc(=O)[nH]c1=O	1
Cl/C=C/c1c(Cl)c(Cl)c(c(c1Cl)Cl)Cl	0
CCc1c(Br)c(Br)c(c(c1Br)Br)Br	0
CCOP(=O)(N1C2C1c1ccccc1-c1c2cccc1)OCC	1
Cc1cc(O)c2c(c1)C(=O)C13C4(C2=O)C(=O)C2C(C1C1C(C3C(=O)C34C(=O)c4c(O)cc(cc4C(=O)C213)C)C)C	0
C=CC(=O)OCCCCCCOC(=O)C=C	0
CC(=O)ON(c1ccccc1C)C(=O)C	0
c1ccc(cc1)c1nc2c(o1)cccc2	0
OCc1ccc2-c3c4c(-c2c1)cccc4ccc3	1
Clc1cccc(n1)Cl	0
CCCCOCCOCCOCc1cc2OCOc2cc1CCC	0
OC1C=Cc2c(C1O)c1ccc3c(c1cc2[N+](=O)[O-])cccc3	1
OCC12SSC3(N(C1=O)C1C(O)C=CC=C1C3)C(=O)N2C	0
O=C(OCC1CO1)CCCCCC(C)(C)C	1
BrCBr	1
CCCOc1ccc(cc1N)N	1
Oc1ccc(cc1)C(=O)O	0
[O-][n+]1cccc2c1c(O)ccc2	0
Cc1cccc(c1)OP(=O)(Oc1ccccc1)Oc1ccccc1	0
OC(=O)CC(CC(C=Cc1c(c2ccc(cc2)F)c2c(n1C(C)C)cccc2)O)O	0
CCCCCCCCCCCCCCCCN	0
[O-][N+](=O)NC(=N)N(N=O)CCCC	1
O=C(c1csc(c1)[N+](=O)[O-])Nc1ccccc1[N+](=O)[O-]	1
OCc1c2ccc3c4c2c(c2c1cccc2)ccc4ccc3	1
Nc1ccc2c(n1)[nH]c1c2cccc1	1
Brc1ccc(cc1)CN1C2C1c1ccccc1-c1c2cccc1	1
O/N=C/c1cccc[n+]1COC[n+]1ccc(cc1)C(=O)N	0
O=C1CCC2=C3C=CC4(C(C3CC=C2C1)CCC4O)C	0
BrCC(=O)c1ccc(cc1)Br	0
OCc1ccc(cc1)OC(=O)C	0
Cc1ccncc1	0
N#[N+][N-]c1nc2c(n1C)cc(cn2)c1ccccc1	1
Nc1cccc2c1nc1cccc(c1n2)N	1
NCC(C(=O)NC1CC(N)C(C(C1OC1CCC(C(C1O)NC)(C)O)O)OC1CC(CN)C(C(C1O)O)O)O	0
O=C1CCCCCCCCCCCCCCO1	0
OCC(CN(CC(O)C)N=O)O	1
CCC(COC(=O)C=Cc1ccc(cc1)N=Cc1ccc(cc1)OC)C	1
O=NN(CCCC(=O)c1cccnc1)C	1
NC(C(=O)O)CCS/C(=C/Cl)/Cl	1
CN(c1ccc(cc1)N=Nc1ccc(cc1)N(C(=O)C)C)C(=O)C	0
CN1CCN(CC1)c1ccc(c2c1[n+]([O-])on2)[N+](O)[O-]	1
CC1=Nc2c(C1(C)C)cccc2	0
C=C[C]1CO1	1
CCOC(=O)c1ccccc1C(=O)OCC	0
Cc1cc2c3c4c1cccc4ccc3cc1c2cccc1	1
Clc1cnc2c(c1)cccc2	0
Fc1cnc2c(c1)c(F)ccc2	0
Fc1ccc(c2c1ccc1c2cccn1)F	1
CN(c1ccc(cc1)N=NS(=O)(=O)O)C	1
C=C1C(=O)OC2CCN3C2C(=CC3)COC(=O)C(C(C1C)C)(C)O	0
CCNC(=S)NCC	0
NC(=O)C1CO1	1
c1ccc2-c3c(Cc2c1)ccc1c3c2ccccc2cc1	0
CCCCCCCCCCCCCCCC(=O)OCC(c1oc(c(c1O)O)O)O	0
OC[C](CBr)Br	1
ClCc1ccccc1CCl	0
OC1CCC2(C(=CCC3C2CCC2(C3CCC2=O)C)C1)C	0
C[n+]1ccc(cc1)c1ccccc1	0
CCCCC(COC(=O)C(=C(c1ccccc1)c1ccccc1)C#N)CC	0
CC(=O)OCc1cc(ccc1OC(=O)C)C(=O)C	1
c1ccc2c(c1)c1ccc3c4c1c(c2)ccc4ccc3	1
Oc1ccc(cc1)C1Oc2cc(O)cc(c2C(=O)C1=O)O	1
CCCCCCCC(=O)/N=c/1\sn(c2c1cc(cc2)[N+](=O)[O-])C(=O)CCCCCCC	1
[O-][N+](c1ccc2c(c1)cccc2)O	1
CC(OC[C]1OC1)(C)C	1
ClC(Br)Cl	1
COc1c(cc(cc1[N+](=O)[O-])[N+](=O)[O-])[N+](=O)[O-]	1
O1CCOCCOc2c(OCCOCC1)cccc2	0
CCCCOC(=O)COc1cc(Cl)c(cc1Cl)Cl	0
Nc1ccc2c(-c3ccccc3C2)c1	1
Oc1ccc2c(c1)nc([nH]2)N	1
Nc1nc(N)c2c(n1)nc(c(n2)c1ccccc1)N	0
OC(=O)CCl	0
S=P(N1CC1)(N1CC1)N1CC1	1
COc1cc(/C=C/C(=O)OC2CCC34C(C2(C)C)CCC2C4(C3)CCC3(C2(C)CCC3C(CCC=C(C)C)C)C)ccc1O	0
CCOC(=O)c1[n+]([O-])nnc2c1n(C)c1c2cccc1	1
Nc1ccc(cc1Cl)c1cc(Cl)c(c(c1)Cl)N	1
Clc1c2Oc3c(Oc2c(c(c1Cl)Cl)Cl)c(Cl)c(c(c3Cl)Cl)Cl	0
CCN([N+](=NO)[O-])CC	1
COc1cc(N)c(cc1N)OC	1
C/C=C/1\C[C]2C[C]1C=C2	0
Cc1cc(C)c(cc1[N+](=O)[O-])[N+](=O)[O-]	1
CCc1cccc(c1N)CC	1
CC/C=C/C=C/C=C/C=C/C=C/SCC(CO)O	0
O=Nc1ccc(cc1)C(=O)C	1
C1CCC2C(C1)CC1(CC2)CO1	0
OCC1OC(C(C1O)O)n1c(O)nc2c1nc(N)nc2O	0
[O-][N+](=O)c1ccc(cc1)OCC1OC1	1
OC/C=C(\C=C/C=C(/C=C\C1=C(C)CCCC1(C)C)\C)/C	1
COC1OC1(C)C	1
COC(=O)C1c2cc3c(c(c2C(CC1(O)CC)OC1CC(N)C(C(O1)C)O)O)C(=O)c1c(C3=O)c(O)ccc1O	1
N#CCCC(C#N)C	1
CCCCN(CC(=O)C)N=O	1
O=C1C=CC(=O)O1	0
O=Cc1ccccc1Cl	0
ClC/C=C/CCl	1
CCc1ccc(cc1)NC(=O)c1csc(c1)[N+](=O)[O-]	1
O[C]1C=Cc2c([C]1O)ccc1c2cc2ccccc2c1	1
[O-][N+](=O)c1cnc(s1)NC(=O)NCC	1
Nc1ccnc2c1cccc2	0
O1CC1COc1ccccc1	1
O=C1C=CC(=O)c2c1cccc2	1
NNc1ccccc1[N+](=O)[O-]	1
ClC1C=CC2C1C1(Cl)C(=C(C2(C1(Cl)Cl)Cl)Cl)Cl	0
CC(Nc1ccccc1)C	0
Nc1cc2cccc3-c4c(-c(c1)c23)cccc4	1
ClCc1c2ccc3c4c2c(c2c1cccc2)ccc4ccc3	0
Cc1ccc(cc1)[N+](O)[O-]	0
[O-][N+](=O)c1ccc(c2c1cccc2)C	1
COc1cc2C(=O)c3cc(C)cc(c3C(=O)c2c(c1O)O)O	1
Nc1ccc2c(c1)nc1c(n2)c(N)ccc1	1
C/C=C\1/CC(=C)[C@](O)(CO)C(=O)OCC2=CCN3[C]2[C](OC1=O)CC3	1
CCNc1cc2oc3-c(c(c2cc1C)c1ccccc1C(=O)OC)cc(/c(=N/CC)/c3)C	0
OC(=O)CC[C](C(=O)O)NC(=O)c1cc(Cl)c(c(c1)Cl)N(Cc1cnc2c(n1)c(N)nc(n2)N)C	0
Nc1cc(ccc1c1ccc(cc1)[N+](=O)[O-])[N+](=O)[O-]	1
C/C(=N/O)/C(=O)C	0
OC1c2ccccc2-c2c(C1O)c(Cl)c1c(c2)cccc1	0
COC(=O)c1cccc2c1c(=O)c1c(o2)c2c(cc1OC)O[C]1[C]2C=CO1	1
O=c1oc2cccc(c2cc1C1CCc2c(C1)cccc2)O	0
OC(=O)C1NCc2c(C1)c1ccccc1[nH]2	0
O=S1(=O)CCCO1	1
O=C(N1CC(=O)N2C(C1)c1ccccc1CC2)C1CCCCC1	0
CCC(Nc1ccc(cc1)NC(CC)C)C	0
CNCC(=O)O	0
C#CCc1ccc(o1)COC(=O)C1C(C1(C)C)C=C(C)C	1
CC(=O)c1cccc(c1)[N+](O)[O-]	1
[O-][N+](=O)c1cc([N+](=O)[O-])c2c3c1-c1ccccc1-c3ccc2	1
OCCN(CC(=O)N(C(Cc1ccccc1)(C)C)C)CC(=O)N(C(Cc1ccccc1)(C)C)C	0
CCc1c2ccccc2c(c2c1c1ccccc1cc2)C	0
CN[C](Cc1ccccc1)C	0
c1ccc2-c3c4c(-c2c1)cc1ccccc1c4ccc3	1
N#CSc1ccc(cc1[N+](O)[O-])[N+](O)[O-]	1
Cc1nc2c(nc1C)ccc(c2C)N	1
OCCNc1ccc(cc1[N+](O)[O-])N	1
Oc1ccc(cc1)C1CC(=O)c2c(O1)cc(cc2O)O	0
O=C(OC[C]1CO1)CCCCCC(C)(C)C	1
O=NN1CCCN(CC1)N=O	1
ClCCN(c1ccc(cc1)OCCCCCNc1c2ccccc2nc2c1cccc2)CC	1
COc1ccc(cc1)/C=C/c1ccc(cc1)N	1
N#C[C]1COCCN1[C]1C[C](O[C]([C]1O)C)O[C]1C[C@@](O)(Cc2c1c(O)c1c(c2O)C(=O)c2c(C1=O)c(OC)ccc2)C(=O)CO	0
NC(=S)Nc1ccccc1	0
CCN(C(=O)N)N=O	1
CCCCCCCCCCCCCCCCCCNC(=O)CCCCCCCCCCC/C=C/CCCCCCCC	0
CC(=O)C=C	1
ClCC1C(CCl)C2(C(C1(Cl)C(=C2Cl)Cl)(Cl)Cl)Cl	0
CCCCCC(=O)O	0
CC1(CO1)C=C	0
Nc1nc(N)nc(n1)Cl	0
Ic1ccc(cc1)N=N/C(=N/Nc1ccc(cc1)[N+](=O)[O-])/c1ccccc1	0
CC[N+](=C1C=CC(=C(c2ccc(cc2)S(=O)(=O)O)c2ccc(cc2)N(Cc2cccc(c2)S(=O)(=O)O)CC)C=C1)Cc1cccc(c1)S(=O)(=O)O	1
[O-][N+](=O)c1cccc(c1C)C	1
ClCCN(CCCNc1c2ccccc2nc2c1cccc2OC)CC	1
COc1ccc2c(c1)c(=O)c1c(o2)cc(cc1O)O	1
CCCON(C(=O)c1ccccc1)OC(=O)C	1
ClCCN(C(=O)NC1CCC(CC1)C)N=O	1
ONc1nc2c(n1C)ccc1c2nc(C)cn1	1
CCC#N	0
C/C=C/c1cccc(c1OC)OC	1
COc1cc2cc3cc(C)cc(c3c(c2c(c1)O)O)O	1
CC1C=Cc2c1ccc1c2ccc2c1cccc2	1
NC(=N)c1ccc(cc1)c1cc2c([nH]1)cc(cc2)C(=N)N	0
COc1cc(O)c2c(c1)oc1c(c2=O)cc(cc1)OC	1
OC(=O)C(Cn1cncc1)N	1
OCc1c2ccc3c(c2cc2c1cccc2)cccc3	1
O=C1CCCC=C1	0
Brc1cccc(c1)[N+](=O)[O-]	1
CCCCCCCCCCCCCCCCCC[N+](Cc1ccccc1)(C)C	0
OC(=O)c1cc(cc2c1nccc2)[N+](=O)[O-]	1
O=CN(c1ccccc1)O	0
OC1C=Cc2c(C1O)cc1c3c2-c2ccccc2-c3cc2c1cccc2	1
O=c1ccc2c(o1)cc1c(c2)CC(O1)C(O)(C)C	1
CC(=O)OCC=C	1
OC(=O)CN=C(C(N=C(CCC(C(=O)O)N)O)CSc1ccc(cc1[N+](=O)[O-])[N+](=O)[O-])O	1
COc1ccc2c(c1)nc([nH]2)N	0
Cc1ccc2c(c1)ccc(=O)o2	0
CCCCCCC=O	0
CC(=O)N(C)C	0
CCN1CCN=N1	1
N/C(=N\OS(=O)(=O)O)/c1ccccc1	0
O=Cc1ccc(cc1)C	0
[O-][N+](=O)c1ccc(c(c1)[N+](=O)[O-])I	1
OC1C(N)CC(OC1C)OC1=CC(O)(Cc2c1c(O)c1c(c2O)c(O)c2c(c1O)cccc2)C(=O)C	1
[N-]([N+]#N)CC(Cn1cc(C)c(=O)[nH]c1=O)O	1
Cc1ccc(c(c1)[N+](O)[O-])N=Nc1c(O)ccc2c1cccc2	1
Cc1ccc(c(c1)[N+](O)[O-])/N=N/c1c(O)ccc2c1cccc2	1
[O-][N+](=O)c1cc(cc(c1O)[N+](=O)[O-])C(F)(F)F	0
CC(NC(=NC(C)C)OCc1ccc(cc1)[N+](=O)[O-])C	1
COc1cc2O[C]3[C](c2c2c1c1[C](Cl)[C](C(=O)c1c(=O)o2)Cl)C=CO3	1
[O-][N+](=O)c1ccc(cc1)[N+](=O)[O-]	1
Cc1c(C)cccc1C	1
CCC(=O)N(c1ccc(cc1)/C=C/c1ccccc1)O	1
FC(C(C(F)(F)F)F)F	0
[O-][N+](c1ccc(c(c1)N)N)O	1
OCCCNP(=O)(N(CCCl)CCCl)O	1
CCCSC(=O)Cl	1
NC(=N)S(=O)O	0
ClC/C(=C(/C(=O)O)\Cl)/C(Cl)Cl	1
O=C1c2ccccc2C(=O)c2c1ccc(c2[N+](=O)[O-])C	1
ClC(=O)c1ccccc1C(=O)Cl	1
COc1c(OC)ccc2c1CN1CCc3c(C1=C2)cc1c(c3)OCO1	0
[O-][N+](=O)c1c2ccccc2c2c3c1ccc1c3c(cc2)ccc1[N+](=O)[O-]	1
CC(=O)Nc1ccccc1	0
C1C2SCC=CN2C1=O	0
Oc1c2ccccc2nc2c1cccc2	0
OCCC1(O)NC(=O)C2(C1O2)C(=O)C(=CC=CC(=CC(=CC(=CC)C(=O)OC)C)C)C	1
Cc1ccc(cc1)C(=O)ON(C(=O)c1ccccc1)OCc1ccccc1	1
NC(=O)c1cccc(c1)[N+](O)[O-]	1
Cc1cc2[nH]c3c(c2c2c1cccc2)c1ccccc1c(c3)C	1
OCC(NC1CC(O)(CO)C(C(C1O)O)O)CO	0
OC1C=Cc2c(C1O)ccc1c2cccc1	1
[O-][N+]1(C)CCC(=CC1)c1ccccc1	0
c1nccs1	1
CCC(=[N+](O)[O-])CO	0
Oc1ccc2c(c1)cccc2O	1
O=C(c1ccccc1N)OC/C=C/c1ccccc1	0
O=C1CCC(=O)N1c1cc(Cl)c(c(c1)Cl)Cl	0
COc1ccc(cc1)C(=O)C1OC1c1ccccc1	0
CC[C](C(C)C)CC[C]([C]1CC[C]2[C@]1(C)CC[C]1[C]2CC=C2[C@]1(C)CC[C](C2)O)C	0
ClC(Br)Br	0
[O-][N+](=Nc1ccccc1)c1ccccc1	1
CC(C(=O)O)Cl	0
Clc1c(Cl)ccc(c1Cl)Cl	0
NNCCO	1
CC(=O)/C=C/c1ccco1	0
COc1ccc2c(c1)c1c(OC)c(OC)cc3c1c(c2)N(C)CC3	0
Oc1cc(Cl)c(c(c1)Cl)Cl	0
c1ccc2c(c1)c1ccc3c(c1cc2)ccc1c3cccc1	1
CN1CCN(CC1)c1c(F)c(C(=O)O)c2c3c1OC[C](n3ccc2=O)C	1
CC[N+]([C-]1C=CC(=C(c2ccc(cc2)S(=O)(=O)O)c2ccc(cc2)N(Cc2cccc(c2)S(=O)(=O)O)CC)C=C1)Cc1cccc(c1)S(=O)(=O)O	0
O=C(C(Br)(C)C)NCc1ccccc1	0
COC(=O)C(=Cc1ccc(o1)[N+](=O)[O-])[N+](=O)[O-]	1
COC(=O)/C(=C/c1ccc(o1)[N+](=O)[O-])/[N+](=O)[O-]	1
OC1C(OC(C(C1O)O)COC1OCC(C(C1O)O)O)Oc1ccc2c(c1O)C(=O)c1c(C2=O)cccc1	0
Nc1ccc2c(n1)cccc2	1
Cc1ccc2-c3c(C(c2c1)C)cccc3	1
COc1nsc2c1cccc2OCC1CO1	1
OCC(=O)C1(O)CC(OC2OC(C)C(C(C2)N(C)C)O)c2c(C1)c(O)c1c(c2O)C(=O)c2c(C1=O)c(OC)ccc2	1
Clc1ccc(cn1)Cl	0
Cc1ccc2c3c1CC(c3c1c(c2)c2ccccc2cc1)OS(=O)(=O)O	1
CCOC(=O)[C](c1ccccc1)SP(=S)(OC)OC	0
CSCCC(=O)N1C(CSC1c1ccccc1O)C(=O)O	0
ClCCCC(=O)/N=c/1\sn(c2c1cc(cc2)[N+](=O)[O-])C(=O)CCCCl	1
Nc1nnc(s1)S	0
Nc1ccc(c(c1)[N+](=O)[O-])C	1
O=NN1CCNC1=O	1
CC(=O)N(c1ccc(cc1)[N+](=O)[O-])O	1
CC1CCCC1	0
ClCCN(c1ccc(cc1)C)CCCl	0
CN(c1ccc(cc1)N=Nc1ccccc1)OC(=O)C	1
OC(=O)C(CS/C(=C(/C(=C(Cl)Cl)Cl)\Cl)/Cl)N	1
Nc1ccc(cc1)S(=O)(=O)Nc1ccccn1	0
OC(=O)C(Br)Cl	1
OC(COc1cccc2c1OCC(C2)O)CNC(C)C	0
O=c1c2cc3ccccc3c3c2c2c1cccc2cc3	1
COC(=O)c1cc2c([nH]1)c1ncccc1cc2	0
NC1CCCC(C1)N	0
COc1ccc(c(c1)OC)N	1
OC1c2cc3ccccc3c3c2c2c1cccc2cc3	1
COc1nncc2c1cccc2	0
CN(C)C	0
FC(c1ccccc1)(F)F	0
O=c1nc[nH]c(=O)[nH]1	0
Nc1ccccc1N	1
OCc1ccc(cc1)F	0
CN(C1Cc2cccc3c2c(C1)ccc3)C	1
Nc1[nH]cnc2-c1ncn2	1
O=C1c2ccc3c(c2C(=O)c2c1c1sc(nc1cc2)c1ccccc1)sc(n3)c1ccccc1	0
CC[C@]1(OCCc2c1n(C)c1c2cccc1)CC(=O)O	0
CCC1(OCCc2c1n(C)c1c2cccc1)CC(=O)O	0
CCCCC(COC(=O)c1ccc(c(c1)[N+](=O)[O-])N(C)C)CC	1
OCCN(c1ccc(c2c1[n+]([O-])on2)[N+](O)[O-])CCO	1
OC1C=Cc2c(C1O)nccc2	0
O=Nc1n(C)cnc1c1ccccc1	1
Cc1cc(c(c(c1)C(C)(C)C)O)C(c1ncc(n1C)[N+](=O)[O-])O	0
CC1=CC[C]2[C](C1)[C](CC=C2C)C(C)(C)C	0
OC(=O)C(C(C(=O)O)CC(=O)O)CC(=O)O	1
CCOc1ccc(cc1)NC(=O)N	0
CCSCCC(C(=O)O)N	0
Oc1ccc(c(c1)O)O	1
NC(=O)/C(=C/c1ccc(o1)[N+](O)[O-])/c1ccccc1	1
CCN(c1ccccc1)CC	0
c1ccc2-c3cc4ccccc4cc3C3C(c2c1)N3	1
[O-][N+](=O)C1=Cc2c3c(O1)cccc3ccc2	1
C[C]1CCc2c1ccc1c2ccc2c1cccc2	1
Oc1ncc(c(n1)O)F	0
NC(C(=O)O)CSCc1ccccc1	0
O=C(c1ccccc1)Nc1snc2c1cccc2	1
Nc1ccc2c(c1)nc1c(c2)cccc1	1
O1C[C]1COc1cccc(c1)OC[C]1OC1	1
Oc1ccccc1c1nc2c(o1)cccc2	0
C#CC(c1ccc(c(c1)C)C)(c1ccccc1)OC(=O)NC1CCCCC1	1
C#C[C@](c1ccc(c(c1)C)C)(c1ccccc1)OC(=O)NC1CCCCC1	1
Nc1sc2c(n1)cc(c(c2)Cl)Cl	0
CCCCCCCCCCCCOC(=O)CCSCCC(=O)OCCCCCCCCCCCC	0
Oc1cccc(c1)O	0
OCC(C(C(=O)NCCC(=O)O)O)(C)C	0
Nc1ccc2c(c1)oc1c2cccc1	1
CCCCCCCCCC(=O)O	0
[O-][N+](c1cccc2c1cccn2)O	1
COc1ccc(cc1)c1[nH]c(nc1c1ccc(cc1)OC)c1ccc(cc1C)C	1
[O-][n+]1cccc2c1cccc2	0
c1ccc2-c3c4c(-c2c1)ccc1c4c(cc3)C=C1	1
[O-][N+](=O)c1ccc(cc1)/C=N/c1snc2c1cccc2	1
c1ccc2c(n1)cnnc2	0
CCN(CC(C1=CC(=O)C(=[N+]=[N-])C=C1)O)N=O	1
O=C(c1ccccc1)OOC(C)(C)C	1
O=C1c2c(ccc(c2C(=O)c2c1c(ccc2O)[N+](=O)[O-])O)[N+](=O)[O-]	1
CC(=O)Nc1ccc2c(c1)cccn2	1
CCCCOC(=O)c1cccc2c1nccc2	0
BrCCOC(=O)C(=O)OCCBr	1
CC(=O)Nc1ccc2c3c1ccc1c3c(cc2)ccc1	1
c1ccc2c(c1)Sc1c(O2)cccc1	0
Clc1cccc(c1NC1=NCCN1)Cl	0
COc1ccc(c(c1)N=Nc1c(O)ccc2c1cccc2)OC	1
[O-][N+](=O)c1cc2CCc3c4c2c(c1)ccc4cc(c3)[N+](=O)[O-]	1
CC[C]1OC(=O)[C](C)[C](O[C]2O[C](C)[C]([C@](C2)(C)OC)O)[C](C)[C](O[C]2O[C](C)C[C]([C]2O)N(C)C)[C@](C[C](C(=O)[C]([C]([C@]1(C)O)O)C)C)(C)O	0
CCCCCn1cc2c3c1cccc3[C]1[C](C2)N(C)CC(=C1)C	1
OC(=O)C(CCl)Cl	0
BrCC1CO1	1
Clc1ccc2c(c1)cccn2	1
CC(ON(C(=O)c1ccccc1)OC(=O)C)C	1
O=Nc1c(nc2n1cc(s2)C)c1ccc(cc1)[N+](=O)[O-]	1
COC(=O)[C](c1ccccc1)[C]1CCCCN1	0
[O-][N+](=O)c1ccc(cc1)Nc1[nH]cnc2-c1ncn2	0
CCCCCCCCCCCCCCCCCCO	0
OCC(CI)O	1
CC(OC(=O)/C=C/c1ccc(o1)[N+](=O)[O-])C	1
CC(OC(=O)C=Cc1ccc(o1)[N+](=O)[O-])C	1
Nc1ccc2c(c1)oc(=O)cc2C	0
N1CCNCC1	0
Sc1[nH]cnc2-c1ncn2	1
CN(c1ccc2c(c1)nc1c(n2)cc(c(c1)N)C)C	1
[O-][N+](=O)c1ccc2c(-c3ccccc3C2=O)c1	1
OC/C=C(/CCC=C(C)C)\C	0
Nc1c2C(=O)c3ccccc3C(=O)c2c(cc1S(=O)(=O)O)NC1CCCCC1	0
[O-][N+](=O)c1ccc2c3c1ccc1c3c(cc2)c2c(c1)CCCC2	1
Cc1cc2ncccc2c2c1n(C)c(n2)N	1
O=C(C(F)(F)F)Nc1scc(n1)c1ccc(o1)[N+](=O)[O-]	1
CC(=O)Nc1cc2Cc3c(-c2cc1OC(=O)c1ccccc1)cccc3	0
ON(c1ccccc1)C(=O)C	0
CCC(=C)C=O	1
CON	0
C/C=C(/C=O)\Cl	1
O=CC=CNCCCCC(C(=O)O)N	1
CCCC[C](COC(=O)c1cc(ccc1C(=O)OC[C](CCCC)CC)C(=O)OC[C](CCCC)CC)CC	0
O=NN(C(=O)c1n(C)cnc1N(N=O)C)C	1
CCOC(=O)[C]1O[C]1c1ccccc1	0
Oc1ccc2c(c1)Oc1c(C32OC(=O)c2c3cccc2)ccc(c1)O	0
CC(=O)C(C(=O)Nc1ccccc1)N=Nc1ccc(cc1Cl)c1ccc(c(c1)Cl)N=NC(C(=O)Nc1ccccc1)C(=O)C	0
c1cc2C=Cc3c2c(c1)cc1c3ccc2c1C=C[C]1[C]2O1	1
CCOc1cc2C(=O)CCc2c2c1c1ccccc1cc2	0
Oc1ccc2c(c1)c1c(cc2)c(C)cc2c1nc([nH]2)C	1
CN(P(=O)(N(C)C)N(C)C)C	0
[O-][N+](c1cncn1C)O	1
NC(C(=O)O)CSC(C(Cl)F)(F)F	0
CCn1c(N)nc2c1ccc1c2ncc(n1)C	1
Fc1ccc(c2c1ccc1c2nccc1)F	1
[O-][N+](c1ccc(o1)C=NN1CC(=O)NC1=O)O	1
[O-][N+](c1ccc(o1)/C=N/N1CC(=O)NC1=O)O	1
c1cc2ccc3c4c2c(c1)ccc4cc1c3C2OC2C=C1	1
COC(=O)[C@@]12O[C@@]2(C)[C@](NC1=O)(O)C(C)C	1
COC(=O)C12OC2(C)C(NC1=O)(O)C(C)C	1
CCCC(=O)Nc1ccc(c(c1)C(=O)C)OCC(CNC(C)C)O	0
Cc1cc2ccccc2c2c1c1ccccc1cc2	1
OC(=O)CCc1c[nH]c2c1cccc2	0
CCOC(=O)C1OC1c1ccccc1	0
CC1CO1	1
O=NN(c1cccnc1)C	0
Clc1cc2Oc3cc([N+](=O)[O-])c(cc3Oc2cc1Cl)Cl	1
ClCc1cccc(c1)N=Nc1ccc(cc1)N(C)C	1
O=C(Cc1cnc(nc1N)C)NC(=C(SC(=O)c1ccccc1)CCOC(=O)c1ccccc1)C	0
CCCCC(COC(=O)C=C)CC	0
CCOC(=O)CNC(=O)CCCCSc1[nH]cnc2-c1ncn2	0
Clc1ccc(cc1)S(=O)(=O)c1ccc(cc1)Cl	0
CCCC[C](COC(=O)CCCCC(=O)OC[C](CCCC)CC)CC	0
O=C1CCc2c1c1ccc3c(c1c1c2CCC1)cccc3	0
OCC1OC(OC23CC(C(=O)C3C(C3(C(=C2)C)CC3)(C)O)C)C(C(C1O)O)O	1
Oc1ccc2c3c1ccc1c3c(cc2)cc2c1cccc2	1
CCN(CCCC(Nc1c2cc(OC)ccc2nc2c1ccc(c2)Cl)C)CC	1
CCOc1ccc(cc1)N(C(=O)C)O	1
Nc1nc2c(s1)cc(cc2)[N+](=O)[O-]	1
Nc1cnc2c(c1C)nc1n2cccc1C	1
NC(=N)c1ccc2c(c1)[nH]c(c2N)C(=N)N	0
Cc1cccc(c1)C(=O)O	0
ClC(=O)c1ccccc1C	1
C=C[C](c1ccc2c(c1)OCO2)OC(=O)C	1
CC(COC(C)(C)C)O	1
CC[C@]1(OCCc2c1[nH]c1c2cc(cc1CC)O)CC(=O)O	1
CCC1(OCCc2c1[nH]c1c2cc(cc1CC)O)CC(=O)O	1
O=NN(Cc1cccc(c1)OC)C	1
c1ccc2c(n1)c1c(cc2)CCC2C1O2	1
N#Cc1cccc2c1cccc2[N+](O)[O-]	1
ClCCN(C(=O)NC1CCCCC1)N=O	1
CC(=O)Nc1ccc(cc1)S(=O)(=O)Cl	0
[O-][N+](=O)c1cc2ccccc2c2c1cc(cc2)[N+](=O)[O-]	1
CC1CCc2c1ccc1c2ccc2c1cccc2	1
Nc1sc2c(n1)c(C)ccc2	0
ClCc1cccc(c1)CCl	0
Brc1cccc2c1cc1ccc3c(c1c2)cccc3	1
CCCCCCCCCCCCCC(=O)ON(c1ccc2-c3c(Cc2c1)cccc3)C(=O)C	1
CCc1ccc2c(c1[N+](=O)[O-])C(=O)c1c(C2=O)cccc1	1
CN(CCNC(=O)c1cccc2c1ncc1c2cccc1)C	1
Cl[C]1CN(C[C]1Cl)N=O	1
OC1C(O)C(OC1n1cnc2c1ncnc2O)COP(=O)(O)O	0
OCCN(c1ccc(c(c1)[N+](O)[O-])NC)CCO	1
CC1CCc2c1c(C)cc1c2ccc2c1cccc2	1
COc1ccc(cc1)C(=C(C#N)CCC(=O)O)c1ccc(cc1)OC	0
CC1=CCC2CC1C2(C)C	0
Cl/C=C(\SCc1ccccc1)/Cl	1
CC(C(C)(C)C)OP(=O)(F)C	0
C=CCN(CC=C)N=O	1
CC1CC(=O)O1	1
CC([C@](C(=O)O)([C](O)C)O)C	0
CN1CCN(CC1)c1c(F)cc2c3c1OCC(n3cc(c2=O)C(=O)O)C	0
OCCN(CCO)CCO	0
NC(=N)NN=C(/C=C/c1ccc(o1)[N+](O)[O-])/C=C/c1ccc(o1)[N+](O)[O-]	1
BrCc1c2ccccc2cc2c1c1ccccc1cc2	1
c1ccc2c(n1)c1ccc3c(c1cc2)cccn3	1
OC1C2OC2C2=C(C1O)C=CC1C2c2cccc3c2c1ccc3	1
Cc1ccc(o1)C	0
O/N=C/C1N(CCS(=O)(=O)C)C=CN1C	0
O=CC1(C)OC21CC1(C)C(C)C(OC(=O)C)C3C(C1=CC2=O)O3	1
CN(CCNC(=O)c1cccc2c1sc1ccccc1c2=O)C	1
CCOC(=O)CNC(=O)C=[N+]=[N-]	1
[O-][N+](=O)c1ccc2c(c1)c1cccc(c1cc2)[N+](=O)[O-]	1
OC1C=Cc2c(C1O)c1-c3ccccc3-c3c1c(c2)c1ccccc1c3	1
CCCCCCCCCCOC(=O)C(=C)C	0
COC(=O)N	0
c1ccc2c(c1)c1ccc3c4c1c(c2)Cc4ccc3	1
OC1C2OC2c2c(C1O)ccc1c2c(C)c(C)c2c1cccc2	1
FC(C(F)(F)F)F	0
CC(c1ccccc1)Cl	0
Oc1ccc2c(c1N=Nc1ccccc1)ccc(c2)S(=O)(=O)O	0
CP1(=NP(=NP(=C)(N1)C)(C)C)C	0
CCCCC(COP(=O)(OCC(CCCC)CC)OCC(CCCC)CC)CC	0
OC(=O)C/C(=C/C(=O)O)/C(=O)O	0
CCC(c1cc(cc(c1O)[N+](O)[O-])[N+](O)[O-])C	0
O=CC1=CC(C)C2C(C=C1C=O)CC(C2)(C)C	0
CN(N=Nc1ccc(cc1)C(=O)O)C	0
Oc1ccc(c2c1C(=O)c1ccccc1C2=O)O	1
ClCc1cc2cc3ccccc3c3c2c2c1cccc2cc3	1
COc1ccc(cc1)CN(c1ncccn1)CCN(C)C	0
[O-][N+](=O)c1ccc(o1)/C=C/C(=O)OCCCC	1
[O-][N+](=O)c1ccc(o1)C=CC(=O)OCCCC	1
[N-]=[N+]=Nc1ccc2c(c1)nc1c(c2Nc2ccc(cc2)C(=O)O)cccc1	1
[O-][N+](=O)O[C]1CO[C]2[C]1OC[C]2O[N+](=O)[O-]	0
NCCCCCCCCCCC(=O)O	0
CCCN(C(=O)SCC)CCC	0
O=C1N(C)CCCN1C	0
CCC(COC(=O)CCCCC(=O)O)CCC(O)C	0
O=C1NC(=O)C(=C(Cl)Cl)C1Cl	1
[O-][N+](=O)c1ccc2c3c1ccc1c3c(cc2)c(cc1)[N+](=O)[O-]	1
N#[N+][N-]c1nc2c(n1C)c(C)cc1c2cccn1	1
c1ccc2c(c1)nc1c(c2)c2ccccc2c2c1cccc2	1
N#[N+][N-]c1ccc2c(c1)nc1c(c2Nc2ccc(cc2)NS(=O)(=O)C)ccc(c1)[N-][N+]#N	1
COc1cc(ccc1N)[N+](=O)[O-]	1
c1ccc2-c3c4c(-c2c1)cccc4ccc3	1
[O-][N+](c1cnc(s1)N)O	1
C=C1C2CCC3C(C1O)(C2)CCC1C3(C)CCCC1(C)C(=O)O	0
CC(CCCC1(C)CCc2c(O1)c(C)c(c(c2C)O)C)CCCC(CCCC(C)C)C	0
O=CN1CCc2c3c1cc1ccccc1c3c(c(c2)OC)OC	1
NC(=O)CCCCC(=O)N	0
COC(=O)c1ccccc1NC	0
S(Cc1ccccc1)SCc1ccccc1	1
COc1cc(ccc1O)c1nc(c([nH]1)c1ccccc1)c1ccccc1	1
ClC12C(Cl)(Cl)C3(C4(C1(Cl)C1(C2(Cl)C3(C4(C1(Cl)Cl)Cl)Cl)Cl)Cl)Cl	0
O=C(Nc1ccccc1)Nc1ccccc1	0
Cc1ccc(c(c1)C)C	0
Nc1ccc2c(c1S(=O)(=O)O)cccc2	1
COC(=O)/C(=C(/c1ccc(cc1Cl)Cl)\OP(=O)(OC)OC)/Br	0
CCCCCCCCCc1ccccc1C(OS(=O)(=O)O)CO	0
CC(COC(=O)C=C)O	0
c1ccc(cc1)c1ccc(cc1)OCC1OC1	1
C=CC1CO1	1
ClCCSCC(C(=O)NCC(=O)OC)NC(=O)CCC(C(=O)O)N	1
CC(CC(=O)Nc1snc2c1cccc2)C	0
Clc1cnc2c(c1C)cccc2	0
OC(=O)/C=C/c1ccc(cc1)Cl	0
CC(=O)Nc1snc2c1cccc2	1
[O-][N+](=O)c1ccc2c(c1)c1ccccc1s2	1
[O-][N+](=O)c1cccc2c1ccc1c2c(ccc1)[N+](=O)[O-]	1
CCCCON(C(=O)c1ccc(cc1)Br)OC(=O)C	1
[O-][N+](=O)C1=Cc2c3c1cccc3cc1c2ccc2c1cccc2	1
CC(=O)Nc1cc(O)c2c3c1ccc1c3c(cc2)ccc1	1
C[n+]1c2ccccc2cc2c1cccc2	1
COc1cc(OC)c2c(c1)c1c3OCOc3cc(c1c(c2)[N+](=O)[O-])C(=O)O	0
CCOC(=O)C(=NNc1ccc(cc1OC)c1ccc(c(c1)OC)NN=C(C(=O)OCC)C(=O)OCC)C(=O)OCC	0
CC(=C)C#N	0
CCCCCOC(=O)C(=C)C	0
CCN(N(N=O)O)CC	1
[O-][N+](=O)c1cc2ccc3c4c2c(c1)ccc4cc1c3cccc1	1
Oc1cccc2c1cccn2	1
c1cc2ccc3c4c2c(c1)c1cccc2c1c4c(cc3)cc2	1
CCCCCCCCC=O	0
NC(=O)CC1CO1	1
COC1=CC(=O)c2c(C1=O)nc(c1c2[nH]c2c1cccc2)C	1
Cc1ccc2c(c1)cc1c(c2)cccc1	1
COc1cc2OC3C(c2c2c1c1C(O)CC(=O)c1c(=O)o2)C=CO3	1
CC(=O)Nc1scc(n1)c1ccc(o1)[N+](=O)[O-]	1
O=C(C1=C(C)OCCS1)Nc1ccccc1	0
CN(OC(=O)COc1ccc(cc1Cl)Cl)C	0
Cc1ccc(cc1)N(C)C	1
CN(CC(Cl)C)C	1
OCC(C(C(C(C=O)O)O)O)O	0
O=C1CCC2(C(=C3CC3C3C2CCC2(C3C3CC3C32CCC(=O)O3)C)C1)C	0
Nc1cc(N)c(cc1N=Nc1cccnc1)C	1
OCCNc1ccc(cc1[N+](=O)[O-])N	1
OC1C(O)C2OC2c2c1ccc1c2c2ccccc2c2c1cccc2	1
[O-][N+](=O)c1ccc2c3c1ccc1c3c(cc2)cc2c1CCCC2	1
CNCc1ccc(o1)CSCCNC(=NCC(c1ccc(cc1)O)O)NS(=O)(=O)C	0
CC(=O)C1=C(C(=O)C(=C1)C(C)(C)C)C(C)(C)C	0
CBr	1
Cc1c(N)ccc(c1C)N	0
Clc1ccc(cc1)C(=O)/N=c/1\sn(c2c1cc(cc2)[N+](=O)[O-])C(=O)c1ccc(cc1)Cl	1
Cc1cc(C)c2c(n1)cc(c(c2)C)N	1
CC1=CC[C]2[C](C1)[C](CC=C2C)C(C)C	0
COC(=O)C1OC1c1ccccc1	1
CN=C=O	0
CN(CCNC(=O)c1cccc2c1cc1ccccc1n2)C	1
ClCCN(CCCl)C	1
c1ccc2c(c1)cc1-c3cccc4c3c(-c1c2)ccc4	1
SC(=N/C=C/N=C(S)S)S	0
CCc1c2ccc3c(c2cc2c1cccc2)cccc3	1
[O-][n+]1ncc2c(c1)nccc2	0
O=C1C[C]2C([C@]1(C)CC2)(C)C	0
CC(CCCCCCOC(=O)c1ccccc1C(=O)OCCCCCCC(C)C)C	0
[O-][N+](=O)c1cc(ccc1N=Nc1c(O)ccc2c1cccc2)[N+](=O)[O-]	1
CCSc1cc(ccc1N)Cc1ccc(c(c1)SCC)N	1
[O-][N+](=O)c1nccn1C	1
CCN=C=S	0
OCC1OC(CC1N=[N+]=[N-])n1cc(C)c(=O)[nH]c1=O	1
ONC(=O)c1ccccc1O	1
OCC1OC(CC1O)n1c(O)nc2c1nc(N)nc2O	0
c1ccc2c(c1)ccc1c2cccn1	1
CN(CCO[C@](c1ccccn1)(c1ccccc1)C)C	0
Fc1ccc2-c3c(-c4c2c1ccc4)c1ccccc1cc3	1
COc1c(OC)ccc2c1cc1N(C)CCc3c1c2c1OCOc1c3	1
Cc1cc2c(C)cccc2c2c1c1ccccc1cc2	1
C=CC(=O)OCCOCCOCCOCCOC(=O)C=C	0
Cc1ccc(c(c1)O)N	1
c1ccc2c(c1)ccc1c2cc2cccc3c2c1C1OC31	1
CCC(COC(=O)c1ccccc1C(=O)O)CCC(=O)C	0
CNCCCN1c2ccccc2CCc2c1cccc2	0
OC(=O)c1cc(O)c2c(n1)cccc2	0
CC(C(Cc1ccc(c(c1)O)O)C)Cc1ccc(c(c1)O)O	0
O=NN1CCC[C]1c1cccnc1	1
COC(=O)Nc1[nH]c2c(n1)cc(cc2)Sc1ccccc1	0
[O-][N+](=O)c1c(C)cccc1C	0
Oc1cc(O)c2c(n1)cccc2	1
COC(=O)c1ccco1	0
ONc1ccc(cc1)Oc1ccc(cc1)NC(=O)C	1
Oc1cc2OC(c3ccccc3)C(=O)C(=O)c2c(c1)O	0
O=C1c2cc(ccc2-c2c1cc(cc2)[N+](=O)[O-])[N+](=O)[O-]	1
CNN	1
Nc1ccc(c(c1)S(=O)(=O)O)N	0
C1=CC2C(C1)C1C=CC2C1	0
ClC(Cl)Cl	0
Cc1ccc2c(c1)c(C)c1c(n2)c2ccccc2cc1	1
CC(Cc1ccc(cc1)C(C(=O)O)C)C	0
Fc1cccc2c1cc1-c3cccc4c3c(-c1c2)ccc4	1
CC(CNC(=O)/C=C/c1ccc(o1)[N+](=O)[O-])C	1
CC(CN=C(C=Cc1ccc(o1)[N+](=O)[O-])O)C	1
O/N=C/C1N(CCC[n+]2ccc(cc2)C(=O)N)C=CN1C	0
N/N=C/1\N=NC=C2[C]1C=CC=C2	1
CC(=C)OC(=O)C	0
OCC1OC(C(=O)C1O)n1cnc2c1NCN=C2N	0
N#[N+][N-]CC(C(C(C(C=O)O)O)O)O	1
OC1COC(C(C1O)O)NCCc1c[nH]c2c1cccc2	1
CCCC(=O)OCc1cccc(c1)[N+](=O)[O-]	0
Nc1ccc(cc1)c1ccc(cc1)N	1
Oc1ccc2c(c1)c1c(cc2)ccc2c1oc(n2)C	1
[O-][N+](=O)c1cccc(c1C)N	1
COCCOC(=O)C=C	0
CCCCCCCCCCCCC=C	0
O=CC(Cl)(Cl)Cl	1
[O-][N+](=O)c1cc(cc(c1Cl)[N+](=O)[O-])C(F)(F)F	0
Nc1c(N=Nc2ccc(cc2)c2ccc(cc2)N=Nc2cc(c3c(c2N)cccc3)S(=O)(=O)O)cc(c2c1cccc2)S(=O)(=O)O	1
CCCCC1C(=O)N(N(C1=O)c1ccc(cc1)O)c1ccccc1	1
ONc1cc(C)ccc1C	1
[O-][N+](c1ccc(o1)/C=C/C(=O)N)O	1
CN(CC[C](N(C)C)C)C	0
FC[C]1CO1	1
[O-][N+](=O)c1ccc(c(c1)C)C	1
Clc1ccc(c(c1)Cl)O	0
O=C/C=C/c1ccccc1Cl	1
CCCCC=O	0
C1CCC=CC1	0
COC(=O)C12CC2(C=O)C(C=C2C1CC(C2)(C)C)C=O	1
CC(C1C(=O)N2C1SC(=C2C(=O)O)C1CCCO1)O	0
Nc1cc2nc3cc(N)c(cc3cc2cc1C)C	1
C=CC=O	1
CCCCON(C(=O)c1ccc(cc1)OC)OC(=O)C	1
COc1ccc2-c3c(OC)c(OC)cc4c3c(C(=O)c2c1)ncc4	1
Cc1cccc2c1-c1cc3ccccc3cc1C1C2N1	1
COc1ccc(cc1)CN(c1ncccn1)C[C-][N+](Cl)(C)C	0
c1ccc2c(c1)c1cc3ccc4c(c3cc1cc2)cncc4	1
CN1CCN=N1	1
OC[C]1O[C]([C]([C]([C]1O)O)O)N1C(=O)c2c3c1cc1c(OC)cccc1c3c1c(c2)OCO1	0
Clc1cc2Oc3cc(Cl)c(cc3Oc2cc1Cl)Cl	0
COc1cc(N)ccc1N	1
[O-][N+](=C)O	0
CCCCOc1ccc(cc1)N=O	1
COc1cc(ccc1N=Nc1cc(c2c(c1O)cccc2)S(=O)(=O)O)c1ccc(c(c1)OC)N=Nc1cc(c2c(c1O)cccc2)S(=O)(=O)O	0
[O-][N+](=O)c1cc(Cl)c(c(c1)Cl)Cl	1
O=CC(=O)O	1
Cc1cc2n(C)c(nc2c2c1nccn2)N	1
S=c1c2cc3OCCOCCOCCOCCOCCOCCOc4cc1c(n(c2cc3)C)cc4	0
CC(c1ccc(cc1)OCC1OC1)(C)C	1
Oc1ccc(cc1)/C=N/c1snc2c1cccc2	1
CS(=O)(=O)C	0
OC1C=Cc2c(C1O)ccc1c2c(C)cc2c1CCC2	1
C/C(=C/COC(=O)C)/CCC=C(C)C	0
NNc1n[nH]c(c2-c1c1ccccc1n2)n1nc(cc1C)C	0
Clc1ccccc1NS(=O)(=O)c1cccc2c1nccc2	0
CN(N=O)C[C](O)C	1
c1cc2CCc3c4c2c(c1)cc1c4c2c(c3)cccc2cc1	1
OC(CNC(C)(C)C)COc1ccc(cc1C(=O)C)NC(=O)NC(C)(C)C	0
Cc1cncc(n1)C	1
OCC=CCl	1
ClC1=CC(=O)C(C1=O)(Cl)Cl	1
COC(=O)C1=CCCN(C1)C	1
CCS(=O)(=O)CCn1c(C)ncc1[N+](=O)[O-]	1
COc1cc2oc(c3ccc(cc3)O)c(c(=O)c2cc1OC)O	0
[truncated: 5,580 more rows]
