# Supplementary material for: A comprehensive evaluation of advanced methods for identifying structural alerts using extensive toxicity data
Source: J Cheminform. 2026 Jan 30;18:27. doi: 10.1186/s13321-026-01157-x (PMC12922411; doi:10.1186/s13321-026-01157-x)
Supplement: Supplementary file 1 — Supplementary material 1. [file 13321_2026_1157_MOESM1_ESM.zip › SI_1_Toxicity_datasets/Drug toxicity/Carcinogenicity.csv]

Canonical SMILES	Carcinogenicity
Clc1ccc2c(c1)C(=NCC(=O)N2C)c1ccccc1	0
N[C](C(=O)O)Cc1cnc[nH]1	0
N#CSCc1ccccc1	0
Clc1cc(Cl)c(c(c1O)Cc1c(O)c(Cl)cc(c1Cl)Cl)Cl	0
O=C1Nc2ccc(cc2C(=NC1O)c1ccccc1)Cl	0
CCc1nccc(c1)C(=S)N	0
N=C1C=CC(=C(c2ccc(cc2)N)c2ccc(cc2)N)C=C1	1
ClCC[N+](CCCl)(C)[O-]	1
Oc1cc2c(=O)oc3c4c2c(c1O)oc(=O)c4cc(c3O)O	0
ClC(C(c1ccc(cc1)Cl)c1ccc(cc1)Cl)Cl	0
c1ccc2c(c1)[nH]c1c2ccnc1	0
O=C1C=Cc2c(/C/1=N/Nc1ccccc1)c(cc(c2)S(=O)(=O)[O-])S(=O)(=O)[O-]	0
CCN(C(=O)C)CC	1
CCC(c1ccccc1)C(=O)NC(=O)N	0
O=NN(CC(=O)C)CC(=O)C	1
NNc1scc(n1)c1ccc(cc1)N	1
CCCCCC(=O)N	0
NC(=O)CCCCn1ccc(n1)NC(=NCC(F)(F)F)N	1
Clc1ccc(c(c1)Cl)c1cccc(c1Cl)Cl	1
[O-][N+](=O)c1ccc2c3c1ccc1c3c(cc2)ccc1	1
O=CC(C)C	0
CC(=O)Nc1ccc(cc1)S(=O)(=O)c1ccc(cc1)NC(=O)C	1
O=NN(c1ccc(cc1)[N+](=O)[O-])C	0
SC[C](C(=O)O)NC(=O)C	0
OCCN(CC=C)N=O	1
COC(=O)C1=C(C)NC(=C(C1c1cccc(c1)[N+](=O)[O-])C(=O)OCCN1CCN(CC1)C(c1ccccc1)c1ccccc1)C	0
OC[C@]12C(C=C(C(=O)C1O)C)OC1[C@@]3([C@]2(C)[C](OC(=O)C)[C]1O)OC3	0
CC(CON=O)C	1
OC(COc1cccc2c1cccc2)CNC(C)C	0
N#CNC(=NC)NCCSCc1nc[nH]c1C	0
C=CCOc1ccc(cc1Cl)CC(=O)O	0
OCC(=O)[C@@]1(O)CC[C]2[C@]1(C)C[C](O)[C]1[C]2CCC2=CC(=O)CC[C@]12C	0
Cc1c2ccc3c(c2c(c2c1cccc2)C)cccc3	1
Nc1nc2c(n1C)ccc1c2cccn1	1
ClCC(OP(=O)(OC(CCl)CCl)OC(CCl)CCl)CCl	1
Clc1ccc(c(c1)c1nc(N)nc(n1)N)Cl	0
Nc1ccc(cc1)Nc1ccccc1	0
CCCCCCOc1cc(C)c(c(c1C)C)O	0
CCCCCCCCS(=O)C(Cc1ccc2c(c1)OCO2)C	0
Cc1ccc(c(c1)[N+](=O)[O-])N/N=C/1\C(=O)C=Cc2c1cccc2	1
Clc1ccc(c(c1Cl)Cl)c1cccc(c1Cl)Cl	1
CCN(C(=S)SSC(=S)N(CC)CC)CC	0
O=NN(CCc1ccccc1)C	1
CC1CN1P(=O)(N1CC1C)N1CC1C	1
O1CC1c1ccccc1	1
O=C1/C(=N\Nc2ccc(c3c2cccc3)S(=O)(=O)[O-])/C=C(c2c1cccc2)S(=O)(=O)[O-]	0
SC(=S)NCCNC(=S)S	1
Nc1ccc2c(n1)n1cccc(c1n2)C	1
O=CN(/C(=C(\SC(=O)c1ccccc1)/CCOC(=O)c1ccccc1)/C)Cc1cnc(nc1N)C	0
C[C]1CCCC(=O)CCC/C=C/c2c(C(=O)O1)c(O)cc(c2)O	0
Clc1cnc(c(c1)Cl)Oc1ccc(cc1)Oc1ncc(cc1Cl)Cl	0
COc1ccc(cc1N)N	1
NC(=O)N/N=C/c1ccco1	0
C/C=C/C=C/C=O	1
COc1c(Cl)c(Cl)c(c(c1Cl)Cl)Cl	1
COc1cccc2c1cc([N+](=O)[O-])c1c2c2OCOc2cc1C(=O)[O-]	1
Oc1c(O)cc(c2c1C(=O)c1ccccc1C2=O)O	1
CC(=O)OCN=[N+](C)[O-]	1
COP(=S)(SCCNC(=O)C)OC	0
[O-][N+](=O)c1ccccc1Cl	0
COc1ccc(cc1)C(=C(c1ccc(cc1)OC)Cl)c1ccc(cc1)OC	0
Oc1ccc(c(c1)C(C)(C)C)O	0
COc1c(Cl)c(Cl)c(c(c1Cl)Cl)[N+](=O)[O-]	0
O=c1ccc(=O)[nH][nH]1	0
COc1ccc(cc1)N	0
CCCCC(COC(=O)c1ccccc1C(=O)OCC(CCCC)CC)CC	1
[O-][N+](=O)c1ccc(o1)/C=N/N1CC(NC1=O)C	1
CCCCCCCCCc1ccc(cc1)OCCOCCO	0
Cc1cc(N)c(cc1C)C	1
O=C1NC(=O)CN(C1)CC(N1CC(=O)NC(=O)C1)C	1
CN(C(=O)Nc1ccc(cc1)Cl)C	1
CN([C]1C(=O)C(=C([C@@]2([C]1[C](O)[C]1C(=C(O)c3c([C@@]1(C)O)cccc3O)C2=O)O)O)C(=O)N)C	0
CO[C]1C[C](O[C]2[C](C)/C=C/C=C/3\CO[C]4[C@]3(O)[C](C=C([C]4O)C)C(=O)O[C]3C[C](C/C=C/2\C)O[C@]2(C3)CC[C]([C](O2)[C](CC)C)C)O[C]([C]1O[C]1C[C](OC)[C]([C](O1)C)O)C	0
Cc1ccc(cc1)OP(=O)(Oc1ccc(cc1)C)Oc1ccc(cc1)C	0
O=C1N=S(=O)(c2c1cccc2)[O-]	1
Cc1cccc(c1NC1=NCCCS1)C	0
O1C2C1C1C(C2)C2CC1C1C2O1	0
ClCC1CO1	1
O=C1C=Cc2c(/C/1=N/Nc1ccc(cc1)S(=O)(=O)[O-])ccc(c2)S(=O)(=O)[O-]	0
CC(=O)Oc1ccccc1C(=O)O	0
Clc1c(ccc(c1Cl)Cl)c1ccc(c(c1Cl)Cl)Cl	1
Oc1cccc2c1C(=O)c1ccccc1C2=O	1
O=NN(C(=O)N)CC(=O)C	0
Nc1ccc2c(n1)n1ccccc1n2	1
CN[C]1CCc2c(-c3c1cc(=O)c(cc3)OC)c(OC)c(c(c2)OC)OC	0
Clc1ccc(c(c1)N)N	1
CCOP(=S)(Oc1ccc2c(c1)oc(=O)c(c2C)Cl)OCC	0
O=NN1CCCCC1c1cccnc1	1
CCCCCCCCCCCCCCCC(=O)CC(=O)CCCCCCCCCCCCCCC	0
COC(C)(C)C	1
COP(=O)(N1CCOCC1)OC	1
OC[C]1O[C](O)[C]([C]([C]1O)O)NC(=O)N(N=O)C	1
Nc1cc(cc2c1C(=O)/C(=N/Nc1ccc(cc1)c1ccc(cc1)N/N=C/1\C(=O)c3c(N)cc(cc3C=C1S(=O)(=O)[O-])S(=O)(=O)[O-])/C(=C2)S(=O)(=O)[O-])S(=O)(=O)[O-]	1
Nc1ccc(cc1)N	0
Cc1ccc(cc1)/C(=C\CN1CCCC1)/c1ccccn1	0
BrCC(COP(=O)(OCC(CBr)Br)[O-])Br	1
CCCCCCCCCCCCCCN(N=O)C	1
Clc1ccc2-n3cnnc3CN=C(c2c1)c1ccccc1	0
COc1ccc(c(c1)C)N	1
C=CCOc1ccccc1OCC(CNC(C)C)O	0
COc1ccccc1[N+](=O)[O-]	1
ClCC(CCl)Cl	1
O=C1/C(=C/2\Nc3c(C2=O)cc(cc3)S(=O)(=O)[O-])/Nc2c1cc(cc2)S(=O)(=O)[O-]	0
COc1ccc2c(c1)c(CC(=O)O)c(n2C(=O)c1ccc(cc1)Cl)C	1
COC(=O)[C]1[C](OC)[C](C[C]2[C]1C[C]1N(C2)CCc2c1[nH]c1c2cccc1)OC(=O)c1cc(OC)c(c(c1)OC)OC	0
O=C1C=Cc2c(/C/1=N/Nc1ccc3c(c1S(=O)(=O)[O-])cccc3)cccc2	0
OCC(CBr)(CBr)CO	1
OC(=O)[C@](Cc1ccc(c(c1)O)O)(N)C	0
COP(=S)(SCn1nnc2c(c1=O)cccc2)OC	0
C[C](CCc1ccccc1)NC[C](c1ccc(c(c1)C(=O)N)O)O	0
CCCCCCCCCCC(c1ccc(cc1)S(=O)(=O)[O-])C	0
Clc1c(Cl)c(Cl)c(c(c1Cl)Cl)Cl	1
S=c1ssc(c1C)c1cnccn1	0
COC(=O)C(Oc1ccc(cc1)c1ccc(cc1)Cl)(C)C	1
N#Cc1ccc(cc1)C1CCCc2n1cnc2	0
ClCCN(P1(=O)NCCCO1)CCCl	1
OCNC(=O)C=C	0
Oc1ccc(c(c1)C)O	0
ClCc1cccnc1	1
CCCCNC(=O)N	0
O=NN(c1ccncc1)C	0
CS(=O)(=O)OCCCCOS(=O)(=O)C	0
C[C]1C[C](C)CN(C1)S(=O)(=O)c1ccc(c(c1)C(=O)O)Cl	1
CCOc1ccc(cc1)NC(=O)C	1
CNNCc1ccc(cc1)C(=O)NC(C)C	1
COc1ccc2c(c1)[nH]c1c2CCN2[C]1C[C]1[C](C2)C[C]([C]([C]1C(=O)OC)OC)OC(=O)c1cc(OC)c(c(c1)OC)OC	1
N#Cc1c(Cl)c(C#N)c(c(c1Cl)Cl)Cl	1
OCC1CO1	1
CC[N+](=C1C=CC(=C(c2ccccc2S(=O)(=O)[O-])c2ccc(cc2)N(Cc2cccc(c2)S(=O)(=O)[O-])CC)C=C1)Cc1cccc(c1)S(=O)(=O)[O-]	0
[O-][N+](=O)c1ccc2c3c1cccc3CC2	1
CC(=NNc1ncc(s1)c1ccc(o1)[N+](=O)[O-])C	1
COc1cc2N(C)[C]3[C@@]4(c2cc1[C@]1(C[C]2CN(CCc5c1[nH]c1c5cccc1)C[C@](C2)(O)CC)C(=O)OC)CCN1[C]4[C@@]([C]([C@]3(O)C(=O)OC)OC(=O)C)(CC)C=CC1	0
[O-]C1=NS(=O)(=O)c2c1cccc2	0
O=C1NS(=O)(=O)c2c1cccc2	0
FCCN(C(=O)N)N=O	1
O=NN1CCNCC1	1
CNC(=O)Oc1cccc2c1cccc2	1
CC(OC(=O)Nc1cccc(c1)Cl)C	0
O=NN(CC(=O)C)C	1
Clc1ccc(c(c1)C)N	0
O=C1NC(=O)NC1(c1ccccc1)c1ccccc1	0
C1CCC(NC1)CC(C1CCCCC1)C1CCCCC1	0
Clc1ccc(cc1)[N+](=O)[O-]	0
CC(=O)Nc1ccc2-c3c(Cc2c1)cccc3	1
COc1cc(/C=C/C(=O)OCCc2ccccc2)ccc1O	0
Cc1ccc(c(c1)C)N	0
O=NN(c1ccccc1)O	1
CCCN(S(=O)(=O)c1ccc(cc1)C(=O)O)CCC	0
CS(=O)(=O)OCCCNCCCOS(=O)(=O)C	0
CCOc1ccc2c(c1)C(=CC(N2)(C)C)C	0
O=CC[C]1C[C](C)[C](O)/C=C/C=C/C[C](OC(=O)C[C](C([C]1O[C]1O[C](C)[C]([C]([C]1O)N(C)C)O[C]1O[C](C)[C]([C@](C1)(C)O)OC(=O)CC(C)C)OC)OC(=O)C)C	0
CCOS(=O)(=O)OCC	1
ClCCN(C(=O)N[C]1[C](O)O[C]([C]([C]1O)O)CO)N=O	1
COc1cc(OC)cc2c1c1CCCc1c(=O)o2	0
CCCCN(CCCCO)N=O	1
O=C(c1cn(c2c1cccc2)C)[C]1CCc2c(C1)[nH]cn2	0
O=C(c1cc(OCC(F)(F)F)ccc1OCC(F)(F)F)NCC1CCCCN1	0
OCC(CCCCCCC(CO)(C)C)(C)C	0
CC(O)(C)C	1
OC(=O)C(c1cccc(c1)C(=O)c1ccccc1)C	0
OC(CO)CN(N=O)CC=C	1
CCN(CC#CC(OC(=O)C(c1ccccc1)(C1CCCCC1)O)(C)C)CC	0
c1ccc(cc1)N=Nc1ccccc1	1
NC(=O)Nc1ccc(cc1)C	0
Nc1ccc(cc1)c1ccccc1	1
OCC(O)C	0
CN(N=O)CCCO	1
[O-][N+](=O)c1ccc(c(c1)O)N	1
CCC1(C(=O)NCNC1=O)c1ccccc1	0
Oc1cc(ccc1N/N=C/1\C(=O)c2c(N)cc(cc2C=C1S(=O)(=O)[O-])S(=O)(=O)[O-])c1ccc(c(c1)O)N/N=C/1\C(=O)c2c(N)cc(cc2C=C1S(=O)(=O)[O-])S(=O)(=O)[O-]	1
[O-][N+](=O)c1ccc(c(c1)N)C	0
O=NN1CCCCC1C(=O)O	0
COC(=O)C(c1ccccc1)C1CCCCN1	0
OC(COc1ccc(cc1)NC(=O)C)CNC(C)C	0
O=CNNc1scc(n1)c1ccc(o1)[N+](=O)[O-]	1
Cc1cnc2c(n1)c1nc(n(c1cc2)C)N	1
O=C=Nc1ccc(c(c1)N=C=O)C	1
ONc1ccc(cc1)N=O	1
OC[C]([C]1OC(=O)C(C1=O)O)O	0
C#C[C@@]1(O)CC[C@@]2([C@]1(C)CC[C@]1([C@@]2(C)CCc2c1ccc(c2)OC)C)C	1
OC[P+](CO)(CO)CO	0
CCN(CC(F)(F)F)N=O	1
CC1CN(N=O)CC(N1C(=O)c1ccccc1)C	1
CSCCC(C(=O)O)N	0
CC([N+](=O)[O-])C	0
CCOP(=S)(Oc1cc(C)nc(n1)C(C)C)OCC	0
Cc1cc(C)c(cc1N/N=C\1/c2ccc(cc2C=C(C1=O)S(=O)(=O)[O-])S(=O)(=O)[O-])C	1
CCCCOCCOCCOCc1cc2OCOc2cc1CCC	1
[O-][N+](=O)/N=C(/N(N=O)CCCC)\N	0
CCCCC(C/C=C/[C]1[C](O)CC(=O)[C]1CCCCCCC(=O)OC)(O)C	0
OC[C]([C](c1ccc(cc1)[N+](=O)[O-])O)NC(=O)C(Cl)Cl	0
OCC(CN(CC(O)C)N=O)O	1
O=NN(CCCC(=O)c1cccnc1)C	1
CCOC(=O)c1ccccc1C(=O)OCC	0
CN(c1ccc(cc1)N=NS(=O)(=O)[O-])C	0
CCNC(=S)NCC	1
O=Nc1ccc(cc1)N(N=O)C	1
CCN(C(=O)NCC(=O)C)N=O	1
c1ccc2c(c1)c1ccc3c4c1c(c2)ccc4ccc3	1
CC(C[C]1C(=O)N2CCC[C]2[C@]2(N1C(=O)[C@@](O2)(NC(=O)[C]1CN(C)[C]2C(=C1)c1cccc3c1c(C2)c([nH]3)Br)C(C)C)O)C	1
Nc1nc(N)c2c(n1)nc(c(n2)c1ccccc1)N	0
CCN(c1cc2oc3-c(c(c2cc1C)c1ccc(cc1S(=O)(=O)[O-])S(=O)(=O)[O-])cc(c(=[N+](CC)CC)c3)C)CC	0
S=P(N1CC1)(N1CC1)N1CC1	1
ClC/C=C/CCl	1
[O-][N+](=O)c1cnc(s1)NC(=O)NCC	1
O1CC1COc1ccccc1	1
ClC1C=CC2C1C1(Cl)C(=C(C2(C1(Cl)Cl)Cl)Cl)Cl	0
C/C=C\1/CC(=C)[C@](O)(CO)C(=O)OCC2=CCN3[C]2[C](OC1=O)CC3	1
Cc1ccc(cc1)S(=O)(=O)Oc1ccc(cc1)N=Nc1ccc(cc1C)c1ccc(c(c1)C)N/N=C/1\C(=O)C=Cc2c1c(cc(c2)S(=O)(=O)[O-])S(=O)(=O)[O-]	1
O=S1(=O)CCCO1	1
O=C(N1CC(=O)N2C(C1)c1ccccc1CC2)C1CCCCC1	0
CCC1(CC)C(=O)NC(=O)NC1=O	1
O=NN1CCCN(CC1)N=O	1
NC(=S)Nc1ccccc1	0
CCN(C(=O)N)N=O	1
CC[N+](=C1C=CC(=C(c2ccc(cc2)S(=O)(=O)[O-])c2ccc(cc2)N(Cc2cccc(c2)S(=O)(=O)[O-])CC)C=C1)Cc1cccc(c1)S(=O)(=O)[O-]	1
CCCCCCCCCCN(N=O)C	1
Nc1c(F)c(N)c(c(c1F)F)F	0
CC(=O)N(C)C	0
Cl[C]1C[C]2[C]([C]1Cl)[C@]1(C(C2(Cl)C(=C1Cl)Cl)(Cl)Cl)Cl	0
O=C1c2ccccc2C(=O)c2c1ccc(c2[N+](=O)[O-])C	1
Nc1nc(=O)c2c([nH]1)ncn2C	0
O=C(c1ccccc1N)OC/C=C/c1ccccc1	1
C[C]1CCC[C](N1CCCC(c1ccccn1)(c1ccccc1)O)C	0
O=NN1C[C](C[C]1C(=O)O)O	0
O[C]1[C](O)[C](O[C]1n1cnc2c1[nH]cnc2=O)COP(=O)([O-])[O-]	0
COc1ccc(c(c1)OC)N	0
Nc1ccccc1N	1
O=NN(c1ccc(cc1)F)C	1
CN(N=O)CCO	1
[O-]c1ccc(c(c1N=Nc1ccc(cc1)c1ccc(cc1)N=Nc1ccc(c(c1)C(=O)O)O)[O-])N=Nc1cc(ccc1O)S(=O)(=O)[O-]	1
CCOc1ccc(cc1)NC(=O)N	1
CCSCCC(C(=O)O)N	1
Fc1c[nH]c(=O)[nH]c1=O	0
Oc1cccc(c1)O	0
CCOc1nc2c(n1Cc1ccc(cc1)c1ccccc1c1n[nH]nn1)c(ccc2)C(=O)OC(OC(=O)OC1CCCCC1)C	0
Nc1ccc2c(c1)oc1c2cccc1	1
CC[C]1OC(=O)[C](C)[C](O[C]2O[C](C)[C]([C@](C2)(C)OC)O)[C](C)[C](O[C]2O[C](C)C[C]([C]2O)N(C)C)[C@](C[C](C(=O)[C]([C]([C@]1(C)O)O)C)C)(C)O	0
N1CCNCC1	0
S=c1nc[nH]c2c1[nH]cn2	0
CC(=O)Nc1ccc(c2c1C(=O)/C(=N/Nc1ccc(c3c1cc(cc3)S(=O)(=O)[O-])N=Nc1ccc(cc1)S(=O)(=O)[O-])/C(=C2)S(=O)(=O)[O-])S(=O)(=O)[O-]	0
O=C(C(F)(F)F)Nc1scc(n1)c1ccc(o1)[N+](=O)[O-]	1
O=NN(C(=O)c1n(C)cnc1N(N=O)C)C	1
CC(=O)C(C(=O)Nc1ccccc1)N=Nc1ccc(cc1Cl)c1ccc(c(c1)Cl)N=NC(C(=O)Nc1ccccc1)C(=O)C	0
CN(P(=O)(N(C)C)N(C)C)C	1
CC1CO1	1
O=NN(C(=O)c1ccccc1C(=O)N(N=O)C)C	0
O=NN(c1cccnc1)C	0
Clc1ccc(cc1)S(=O)(=O)c1ccc(cc1)Cl	0
NC(=O)Cc1c([O-])on[n+]1Cc1ccccc1	1
CC(COC(C)(C)C)O	0
S=C=NCCCc1ccccc1	0
C=CCN(CC=C)N=O	1
CC1CC(=O)O1	1
OCCN(CCO)CCO	0
CCCC[C]([C]([C](OC(=O)C[C](C(=O)O)CC(=O)O)C[C](C[C](CCCC[C](C[C]([C](N)C)O)O)O)C)OC(=O)C[C](C(=O)O)CC(=O)O)C	1
CCCCC(COP(=O)(OCC(CCCC)CC)OCC(CCCC)CC)CC	0
CN1CC[C]2OC(=O)C3(O[C]3C)C[C]([C@@](C(=O)OCC(=CC1)C2=O)(C)O)C	1
CN1C2CC[C]1CC(C2)NC(=O)c1cc(Cl)cc2c1OC(C2)(C)C	0
NCCCCCCCCCCC(=O)O	1
CC(CCCC1(C)CCc2c(O1)c(C)c(c(c2C)O)C)CCCC(CCCC(C)C)C	0
NC(=O)CCCCC(=O)N	0
ClC12C(Cl)(Cl)C3(C4(C1(Cl)C1(C2(Cl)C3(C4(C1(Cl)Cl)Cl)Cl)Cl)Cl)Cl	1
Cc1ccc(c(c1)C)C	1
CC(N=[N+](C(C)C)[O-])C	1
CCSC[C](C(=O)O)N	0
COc1ccc(cc1)CCN1CCC(CC1)Nc1nc2c(n1Cc1ccc(cc1)F)cccc2	0
CC(=C)C#N	0
CC(=O)Nc1scc(n1)c1ccc(o1)[N+](=O)[O-]	1
OCCNc1ccc(cc1[N+](=O)[O-])N	0
CNCc1ccc(o1)CSCCNC(=NCC(c1ccc(cc1)O)O)NS(=O)(=O)C	0
Nc1nc(N)nc(n1)c1ccccc1	0
O=NN1CSCSC1	0
CC1SC(C)SC(N1N=O)C	1
ClCCN(CCCl)C	1
CC(CCCCCCOC(=O)c1ccccc1C(=O)OCCCCCCC(C)C)C	1
O=C1C=C2[C]3C[C@](C)(CC[C@]3(C)CC[C@]2([C@]2([C]1[C@@]1(C)CC[C](C([C]1CC2)(C)C)O)C)C)C(=O)O	0
[O-]S(=O)(=O)NC1CCCCC1	0
CN(CCOC(c1ccccn1)(c1ccccc1)C)C	1
OCCCN(C(=O)N)N=O	1
CC(Cc1ccc(cc1)C(C(=O)O)C)C	0
Cc1ccc(c(c1)OCCCC(C(=O)O)(C)C)C	1
Nc1ccc(cc1)c1ccc(cc1)N	1
Clc1ccc(c(c1)Cl)O	0
C=CC=O	0
Clc1cc2Oc3cc(Cl)c(cc3Oc2cc1Cl)Cl	1
Cc1ccc2c(c1)n(C(C)C)c(=O)nc2c1cccc(c1)O	0
C/C(=C\COC(=O)C)/CCC=C(C)C	0
CC1=CC(=O)CC(C1)(C)C	1
ClC(SN1C(=O)c2c(C1=O)cccc2)(Cl)Cl	0
Nc1ccc(cc1)Oc1ccc(cc1)N	1
Brc1cc(Br)c(cc1c1cc(Br)c(cc1Br)Br)Br	1
COc1cc(OC)cc2c1c1CCC(=O)c1c(=O)o2	0
CN(CCN(c1ccccn1)Cc1cccs1)C	1
OCc1cc(c(c(c1)C(C)(C)C)O)C(C)(C)C	0
O=C1CC(=O)NC(=O)N1	0
S=C(N1CCOCC1)SN1CCOCC1	1
C=CCOC(=O)CC(C)C	1
ClCCNP1(=O)OCCCN1CCCl	1
[O-]C(=O)C1=NN(C(=O)/C/1=N\Nc1ccc(cc1)S(=O)(=O)[O-])c1ccc(cc1)S(=O)(=O)[O-]	0
CCC(CCC(C(CC(C(C(CCl)Cl)Cl)Cl)Cl)Cl)Cl	1
Nc1cc(Cl)c(c(c1)Cl)N	0
O=NN1CCCCCCCCCCCC1	1
OCC(N[C]1C[C@](O)(CO)[C]([C]([C]1O)O)O)CO	0
ClCCOP(=O)(OCCCl)OCCCl	1
OC(=O)CC[C](C(=O)O)NC(=O)c1ccc(cc1)N(Cc1cnc2c(n1)c(N)nc(n2)N)C	0
NC(=O)C=C	1
Clc1cc(N)c(c(c1)C(=O)O)Cl	0
Nc1ccc(cc1N)c1ccc(c(c1)N)N	1
CC(=O)OC(c1ccc(o1)[N+](=O)[O-])OC(=O)C	0
O=Cc1ccccc1	0
Nc1ccc(cc1Cl)c1ccc(c(c1)Cl)N	1
Nc1ccc(c(c1)[N+](=O)[O-])N	0
CCCC(CCC(CCC(CCC(CCC(CCC(CCC(Cl)C)Cl)Cl)Cl)Cl)Cl)Cl	0
Cc1cc(=O)[nH]c(=S)[nH]1	1
CC(c1cc(Sc2cc(c(cc2C)O)C(C)(C)C)c(cc1O)C)(C)C	0
O=Cc1ccco1	1
NC(=O)N/N=C/c1ccc(o1)[N+](=O)[O-]	1
COc1ccc(cc1)C(C(Cl)(Cl)Cl)c1ccc(cc1)OC	0
c1ccc2c(c1)occ2	1
[O-][N+](=O)c1cnc(n1C)C	1
NC(=NCCc1ccccc1)N=C(N)N	0
COc1ccccc1N1CCN(CC1)CCCNc1cc(=O)n(c(=O)n1C)C	0
Nc1ccc(cc1)Sc1ccc(cc1)N	1
C#C[C@@]1(O)CCC2[C@]1(C)CCC1C2CCC2=C1CCC(=O)C2	1
CO[C@@]12[C]3N[C]3CN2C2=C([C]1COC(=O)N)C(=O)C(=C(C2=O)C)N	1
CCOC(=O)/C=C\C(=O)OCC	0
OC[C]1O[C]([C]([C]1O)O)N1CCC(=O)NC1=O	0
OC(=O)CC[C](C(=O)O)N	0
CCN(c1ccc(cc1)C(=C1C=CC(=[N+](C)C)C=C1)c1ccc(cc1)N(Cc1cccc(c1)S(=O)(=O)[O-])CC)Cc1cccc(c1)S(=O)(=O)[O-]	1
ClCCN(c1ccc(cc1)C[C](C(=O)O)N)CCCl	1
CC(c1ccc(cc1)O)(c1ccc(cc1)O)C	0
O=NN(c1ccc(cc1)/C=C/c1ccnc2c1cccc2)C	1
Cc1ccc(c(c1)C(C)(C)C)O	0
CN(Cc1ccc(o1)CSCCNc1ncc(c(=O)[nH]1)Cc1ccc(nc1)C)C	1
Nc1ccc(cc1O)c1ccccc1	0
ClCC(=O)c1ccccc1	0
Clc1nc(nc(n1)Cl)Nc1ccccc1Cl	0
CN1CCN(CC1)C1=Nc2ccccc2Sc2c1cc(C)cc2	0
NC(=O)c1cnccn1	0
COc1cc2c(cc1OC)OC[C]1[C]2C(=O)c2c(O1)c1C[C](Oc1cc2)C(=C)C	0
O=C1/C(=N\Nc2ccc(c3c2cccc3)S(=O)(=O)[O-])/c2ccc(cc2C=C1S(=O)(=O)[O-])S(=O)(=O)[O-]	1
O=C1OC(C(=O)N1C)(C)C	0
O=c1cc[nH]c(=O)[nH]1	1
OC(C(=O)c1ccccc1)c1ccccc1	0
OCCN(c1ccc(cc1)N)CCO	0
Oc1ccccc1	0
O=NN1CCC[C]1C(=O)O	0
OCCN(C(=O)N)N=O	1
Cc1cc2c(nc1N)[nH]c1c2cccc1	1
CCOC(=O)c1ccccc1c1c2-c(oc3c1cc(C)c(c3)NCC)cc(=NCC)c(c2)C	0
C1OC1C=O	0
O[C]1CCC(=C)/C(=C\C=C\2/CCC[C@]3([C]2CC[C]3[C](CC[C](C(O)(C)C)O)C)C)/C1	0
Cc1cc(/N=N/c2c(O)ccc3c2cccc3)c(cc1Cl)S(=O)(=O)[O-]	1
Oc1ccc(cc1)c1oc2cc(O)cc(c2c(=O)c1O)O	0
S=C=NCCc1ccccc1	0
O=C1C(c2ccc3c(n2)cccc3)C(=O)c2c1cccc2	1
CNC(=S)N(C)C	1
Nc1ccc2c(c1)cccc2	1
O=C1CCCCCN1	0
O[C](COc1cccc2c1CCCC2=O)CNC(C)(C)C	0
ClCCN(c1ccc(cc1)CCCC(=O)O)CCCl	1
CN(c1ccc(cc1)N=Nc1ccccc1)C	1
Nc1nc(N)nc(n1)N	1
O=C(C(C(=O)C)N=Nc1ccc(cc1Cl)Cl)Nc1ccc(cc1C)c1ccc(c(c1)C)NC(=O)C(C(=O)C)N=Nc1ccc(cc1Cl)Cl	0
CO[C]1/C=C/O[C@@]2(C)Oc3c(C2=O)c2C(=O)/C(=C\NN4CCN(CC4)C)/C(=C(c2c(c3C)O)O)NC(=O)/C(=C\C=C\[C]([C]([C]([C]([C]([C]([C]1C)OC(=O)C)C)O)C)O)C)/C	0
O=C1CCCCC1	0
ClC(C(SN1C(=O)C2C(C1=O)CC=CC2)(Cl)Cl)Cl	1
CCOC(=O)C=C	1
ClCCN(c1ccc(cc1)CCCC(=O)OCC(=O)[C@@]1(O)CC[C]2[C@]1(C)C[C](O)[C]1[C]2CCC2=CC(=O)C=C[C@]12C)CCCl	1
CCC(C(=O)NC(=O)N)CC	0
CCCC[Sn](OC(=O)C)(OC(=O)C)CCCC	0
N#CC(=Cc1ccccc1Cl)C#N	0
Cc1cccc(c1)N	0
C=Cc1ccc(cc1)C	0
CCCCNC(=O)NS(=O)(=O)c1ccc(cc1)C	0
CN(c1ccccc1)C	1
CN(c1ccc(cc1)Cc1ccc(cc1)N(C)C)C	1
CCN(C(=O)Nc1ccc(c(c1)C(=O)C)OCC(CNC(C)(C)C)O)CC	0
CC(=O)Nc1ccc(cc1)c1ccc(cc1)F	1
CCOC(=O)N	1
OC(=O)[C]1[C](C(=O)O)[C@@]2(C([C@@]1(Cl)C(=C2Cl)Cl)(Cl)Cl)Cl	1
CCN=[N+](C)[O-]	1
CN(c1ccc(cc1)C(=N)c1ccc(cc1)N(C)C)C	1
CCCCCCN(C(=O)N)N=O	1
COc1cc(ccc1c1nc2c([nH]1)cncc2)S(=O)C	1
CCNC(=O)N(CCN(C)C)N=O	1
COc1cc(ccc1N)c1ccc(c(c1)OC)N	1
C1C=CCON1N=O	1
Cc1cccc2c1nccc2	0
O=C1c2c(N)ccc(c2C(=O)c2c1c(N)ccc2N)N	1
CCc1c2[nH]c(c1C)C=C1[N+]=C(C(=C1C=C)C)C=C1NC(=C(C3=[N+]C(=C2)C(=C3C(=O)[O-])C)CC(=O)[O-])[C](CCC(=O)[O-])[C]1C	0
O=NN1CCCN(C1)N=O	1
[O-][N+](=O)CCC	0
OC[C](c1ccccc1)C(=O)OC1C[C]2N([C](C1)[C]1[C]2O1)C	0
c1cccnc1	1
ClCC[N+](C)(C)C	0
OC(=O)C(O)C	0
O=NN(C(=O)N)CC(=O)O	1
COc1cc(OC)cc2c1c1C(=O)CCc1c(=O)o2	0
CCOC(=O)CC(C(=O)OCC)SP(=S)(OC)OC	0
O=C1NC(=O)C(O1)(C)C	0
C=Cc1cccc(c1)C	0
Oc1cc2C[C@]3([C](c2cc1O)c1ccc(c(c1OC3)O)O)O	1
Clc1cc2NCNS(=O)(=O)c2cc1S(=O)(=O)N	0
S=C(NC1CCCCC1)NC1CCCCC1	0
C=CC=C	1
O=C1C=Cc2c(/C/1=N/Nc1ccc(c3c1cccc3)S(=O)(=O)[O-])c(cc(c2)S(=O)(=O)[O-])S(=O)(=O)[O-]	1
ClCc1ccccc1	0
OC(=O)CN(CC(=O)O)CCN(CC(=O)O)CC(=O)O	0
OCC(=O)[C@@]1(O)C[C](O[C]2C[C](N)[C]([C](O2)C)O)c2c(C1)c(O)c1c(c2O)C(=O)c2c(C1=O)cccc2OC	1
OC(=O)CCC(=O)O	0
CCN(CCOc1ccc(cc1)C(c1ccccc1)(Cc1ccc(cc1)OC)O)CC	0
COC(=O)[C](NC(=O)[C](CC(=O)O)N)Cc1ccccc1	0
c1ccc(cc1)Nc1ccc2c(c1)cccc2	0
CN[C]1CC[C](c2c1cccc2)c1ccc(c(c1)Cl)Cl	0
ClC12C3C4(C(C1(Cl)Cl)(C1(C2(C3(Cl)C(C41Cl)(Cl)Cl)Cl)Cl)Cl)Cl	1
CC(O)C	0
Cc1cc(Cc2cc(C)cc(c2O)C(C)(C)C)c(c(c1)C(C)(C)C)O	0
CC(=O)Nc1nnc(s1)c1ccc(o1)[N+](=O)[O-]	1
CC[C](C(=O)O[C]1C[C](C)C=C2[C]1[C](CC[C]1C[C](O)CC(=O)O1)[C](C=C2)C)C	0
C#C[C@@]1(CC[C]2[C@]1(C)CC[C]1[C]2CCC2=C[C](CC[C]12)OC(=O)C)OC(=O)C	0
O=NN1CCC=CC1	1
Oc1ccc(cc1)C1(OC(=O)c2c1cccc2)c1ccc(cc1)O	1
O=C/C=C/c1ccccc1	0
CCOC(=O)[C](N[C](C(=O)N1Cc2ccccc2C[C]1C(=O)O)C)CCc1ccccc1	0
ClC1=C(Cl)[C@]2(C(C1(Cl)[C]1[C]2[C]2CC1C=C2)(Cl)Cl)Cl	0
O/N=C/C=C	0
CCCc1cc(=O)[nH]c(=S)[nH]1	1
CCOC(=O)C(Oc1ccc(cc1)Cl)(C)C	1
ClCC(Cl)C	0
NNc1scc(n1)c1ccc(o1)[N+](=O)[O-]	1
CC(=O)NCc1onc(n1)c1ccc(o1)[N+](=O)[O-]	1
OC(=O)C(Oc1ccc(cc1)C1CC1(Cl)Cl)(C)C	1
Nc1cccc2c1cccc2N	1
OC(=O)C(CC(=O)O)(CC(=O)O)O	0
CC(C1=NCCN1)Oc1c(Cl)cccc1Cl	0
CCN(c1ccc(cc1)N=Nc1cc[n+](cc1)[O-])CC	1
OC(=O)[C](Cc1c[nH]c2c1cccc2)N	0
ClCCNC(=O)N(CC(=O)C)N=O	0
Clc1cccc(c1)c1cccc(c1)Cl	1
CN(C(=S)SSC(=S)N(C)C)C	0
Nc1ccc(c(c1)N)N=Nc1ccc(cc1)c1ccc(cc1)N=Nc1c(N)c2c(cc1S(=O)(=O)[O-])C=C(/C(=N\Nc1ccccc1)/C2=O)S(=O)(=O)[O-]	1
ClC=C(C)C	1
CC(Cc1ccccc1)N	0
Cc1cc(C)c(c(c1)C)N	1
O=C1O[C]2CCN3[C]2C(=CC3)COC(=O)[C@]([C@]([C]1C)(C)O)(C)O	1
O=CNNc1scc(n1)c1ccco1	0
CCn1cc(C(=O)O)c(=O)c2c1cc1OCOc1c2	1
CNC(=O)O/N=C(/C(=O)N(C)C)\SC	0
[O-]C(=O)c1ccccc1c1c2cc(I)c(c(c2oc2-c1cc(I)c(=O)c2I)I)[O-]	0
O=C1NC(=O)NC(=O)C1(C)C	0
CCOP(=S)(Oc1ccc(cc1)[N+](=O)[O-])OCC	0
CC/C=C(\[N+](=O)[O-])/CC	1
ClC(SN1C(=O)C2C(C1=O)CC=CC2)(Cl)Cl	1
CN(CCN(c1ccccc1)Cc1cccs1)C	0
OCC(=O)[C@@]12OC(O[C]1C[C]1[C@]2(C)C[C](O)[C@]2([C]1CCC1=CC(=O)C=C[C@]21C)F)(C)C	1
N#CNC(=NCCSCc1nc[nH]c1C)N(N=O)C	0
Clc1c(Cl)cc2c(c1Cl)Oc1c(O2)cc(c(c1Cl)Cl)Cl	1
O=C1OC(=O)c2c1cccc2	0
O=C1C2(Cl)C3(C4(C1(Cl)C1(C2(C3(Cl)C(C41Cl)(Cl)Cl)Cl)Cl)Cl)Cl	1
Clc1cc(Cl)c(c(c1)Cl)O	1
OCC(=O)[C@@]1(O)[C](C)C[C]2[C@]1(C)C[C](O)[C@]1([C]2CCC2=CC(=O)C=C[C@]12C)F	0
C[C]1OC(=O)c2c(C1)c(Cl)cc(c2O)C(=O)N[C](C(=O)O)Cc1ccccc1	1
Nc1nc(C)c2c(c1)[nH]c1c2cccc1	1
Clc1c(Cl)c([N+](=O)[O-])c(c(c1Cl)Cl)Cl	0
Oc1ccccc1c1ccccc1	1
CN(N=Nc1ccccc1)C	1
O=C1O[C](CN1/N=C/c1ccc(o1)[N+](=O)[O-])CN1CCOCC1	1
CCN(C(=S)S)CC	0
Cn1cnc(c1Sc1ncnc2c1[nH]cn2)[N+](=O)[O-]	0
CCN(C#N)N=O	1
C=CC(=O)c1ccc2c(c1)OCO2	0
OC(=O)c1cc(O)c(c(c1)O)O	0
[O-][N+](=O)c1ccc(s1)c1nc(N2CCOCC2)c2c(n1)cccc2	1
ClC1C2(Cl)C3C4C5C1(Cl)C(C2(Cl)C5C3C1C4O1)(Cl)Cl	0
COc1cccc(c1O)O	1
O=NN(C(=O)NCCC[C](C(=O)O)N)C	1
C/C=C\1/C[C](C)[C@](O)(CO)C(=O)OCC2=CCN3[C]2[C](OC1=O)CC3	1
CCOC(=O)C1OC1(C)c1ccccc1	0
[O-][N+](=O)c1ccccc1	1
ClCCNC(=O)N(CC(O)C)N=O	1
CCCCN(C(=O)N)N=O	1
C=CCOCC1CO1	0
OCC1COC(O1)C(I)C	1
CN(CCN(c1ccccn1)Cc1ccco1)C	0
Oc1ccc2c(c1)OCO2	1
CC(=O)CN(N=O)CC(CO)O	1
Cc1ccc2c(c1)cccn2	0
OC[C]([C](c1ccc(cc1)S(=O)(=O)C)O)NC(=O)C(Cl)Cl	0
Cc1cccc(c1)N=Nc1ccc(cc1)N(C)C	1
Nc1nc(C)c2c(c1C)[nH]c1c2cccc1	1
CC(CNCC(O)C)O	0
CN(c1c(C)n(n(c1=O)c1ccccc1)C)CS(=O)(=O)[O-]	0
Cc1ncc[nH]1	1
NC(=O)/C(=C\c1ccc(o1)[N+](=O)[O-])/c1ccco1	1
O=NN(C(=O)Oc1ccccc1OC(C)C)C	1
O=C1CCC(=NN1)c1ccc2c(c1)C(C)(C)C(=O)N2	1
C=CCN(CC(=O)C)N=O	1
O=NN(c1ccccc1)C	1
O=S1(=O)CC=CC1	0
CCOC(OCC)C=C	0
Oc1cccc2c1nccc2	0
CNC(=O)CSP(=S)(OC)OC	0
O=NN1CCOC1=O	1
S=C=NCc1ccccc1	0
CCCN(c1ccc(cc1)N=Nc1cc[n+](cc1)[O-])CCC	0
OC(COc1ccc(cc1)CC(=O)N)CNC(C)C	0
OC(=O)CN(CC(=O)O)CC(=O)O	1
Nc1ccc(c(c1)Cl)N	0
Cc1cc(C)c(cc1N/N=C/1\C=C(c2c(C1=O)cccc2)S(=O)(=O)[O-])S(=O)(=O)[O-]	1
CCCCC(COS(=O)(=O)[O-])CC	0
CCn1cc(C(=O)O)c(=O)c2c1nc(C)cc2	1
[O-][N+](=O)c1cnc(s1)N	1
CC[N+](=NC)[O-]	1
OCCNc1ccc(cc1[N+](=O)[O-])N(CCO)CCO	0
C/C=C/C=O	1
CCN(C(=O)c1cccc(c1)C)CC	0
OC(=O)c1ccc(cc1)N/N=C/1\C=CC(=O)C(=C1)C(=O)O	0
CC(CN(CC(O)C)N=O)O	1
CCSCC[C](C(=O)O)N	1
O=NN1c2ccccc2C(=CC1(C)C)C	1
NC(=Nc1scc(n1)CSCCNc1nsnc1N)N	1
CC1CN(N=O)CC(N1C)C	1
Nc1ccc(cc1)S(=O)(=O)c1ccc(cc1)N	1
COc1ccc(c(c1)C(C)(C)C)O	1
OC(=O)Cc1ccc(cc1)NC(=O)C	0
OCCOCCO	1
COC(=O)C1=C(C)NC(=C(C1c1cc(ccc1F)[N+](=O)[O-])C(=O)OCC(CN(Cc1ccccc1)C)(C)C)C	0
OC(=O)CC1=C(C)/C(=C/c2ccc(cc2)S(=O)(=O)C)/c2c1cc(F)cc2	0
Clc1ccccc1	1
OCCN(c1ccc(c(c1)[N+](=O)[O-])NC)CCO	1
Clc1ccc2c(c1)C(=NCC(=O)N2CC1CC1)c1ccccc1	0
O=NN1CN2CN(C1)CN(C2)N=O	0
CCNc1nc(NC(C)C)nc(n1)Cl	1
CCCc1ccc2c(c1)OCO2	1
CCNc1nc(nc(n1)Cl)NC(C#N)(C)C	1
CCCC[N+](=O)[O-]	0
Clc1cc(Cl)c(c(c1)Cl)N	0
NC(=O)c1ccccc1C(=O)N	0
Clc1ccc2c(c1)Oc1c(O2)cc(cc1)Cl	0
O=C(c1ccc(cc1)OCCCCc1ccccc1)Nc1cccc2c1oc(cc2=O)c1nn[nH]n1	0
OC(=O)CNCC(=O)O	0
Clc1ccc(c(c1)Cc1ccccc1)O	0
OCc1cc(ccc1O)C(CNC(C)(C)C)O	1
COP(=O)(C(C(Cl)(Cl)Cl)O)OC	0
c1ccc2c(c1)Oc1c(O2)cccc1	0
O=C(Nc1c(C)cccc1C)CN1CCCC1=O	0
CN([C]1C(=O)C(=C([C@@]2([C]1C[C]1C(=C(O)c3c([C@@]1(C)O)cccc3O)C2=O)O)O)C(=O)N)C	0
Nc1ccc(cc1)S(=O)(=O)Nc1onc(c1C)C	0
CCCC(C(=O)O)CCC	1
COc1ccc(cc1N)[N+](=O)[O-]	1
O=NN1CCOC(C1)O	0
OC(=O)C=C	0
OC[C]1O[C](C[C]1N=[N+]=[N-])n1cc(C)c(=O)[nH]c1=O	1
ClCc1ccccn1	0
CC/C(=C(\c1ccccc1)/c1ccc(cc1)OCCN(C)C)/c1ccccc1	1
COc1cc(Cl)c(cc1NC(=O)C(C(=O)C)N=Nc1ccc(cc1Cl)c1ccc(c(c1)Cl)N=NC(C(=O)Nc1cc(OC)c(cc1OC)Cl)C(=O)C)OC	0
C=CC#N	1
C=CCN(CC(O)C)N=O	1
Cc1cc(c(c(c1)C(C)(C)C)O)C(C)(C)C	0
CCC1(OCCc2c1[nH]c1c2cccc1CC)CC(=O)O	0
CCCN=[N+](CCC)[O-]	1
[O-][N+](=O)c1ccc(o1)c1cscn1	1
CC1CCC(C(C1)O)C(C)C	0
CN(NC(=O)CCC(=O)O)C	1
OC[C]1O[C](C[C]1O)n1cnc2c1[nH]c(N)nc2=S	1
OC(=O)c1nc(Cl)c(c(c1Cl)N)Cl	0
C1CCCNC1	0
O=C1N=C(OC1c1ccccc1)N	0
CC1=C(C(=O)OCCN(c2ccccc2)Cc2ccccc2)C(C(=C(N1)C)P1(=O)OCC(CO1)(C)C)c1cccc(c1)[N+](=O)[O-]	0
CCOC(=O)[C@@]1(CCC=C[C]1N(C)C)c1ccccc1	0
CN1CCC[C]1c1cccnc1	0
O=NN1CCC(=O)NC1=O	1
Clc1cc(ccc1Oc1ccc(c(c1)C(=O)O)[N+](=O)[O-])C(F)(F)F	0
Nc1ccc(cc1C)c1ccc(c(c1)C)N	1
NCCNc1cccc2c1cccc2	0
COc1ccc(cc1)O	1
COC(=O)C1=CCCN(C1)N=O	0
O=C1NC(=O)N(C1)/N=C/c1ccc(o1)[N+](=O)[O-]	1
N#CC(c1cccc(c1)Oc1ccccc1)OC(=O)C(c1ccc(cc1)Cl)C(C)C	0
OC[C]1O[C]2[C]([C]1O)Oc1n2ccc(=N)n1	0
Nc1ccc(c(c1)C)N	0
CC(=O)OCC(=O)[C@@]12N=C(O[C]1C[C]1[C@]2(C)C[C](O)[C]2[C]1CCC1=CC(=O)C=C[C@]21C)C	1
Clc1ccc(cc1)Cl	1
CC[C]1C(=O)OC[C]1Cc1cncn1C	0
CCNc1nc(NCC)nc(n1)Cl	0
COP(=O)(OC=C(Cl)Cl)OC	1
C1OC1C1CCC2C(C1)O2	0
ClCC1(CCl)C(=C)C2(C(C1(Cl)C(C2Cl)Cl)(Cl)Cl)Cl	0
CCCCCN(N=O)CCCCC	1
C/C(=C\C=C\C=C(\C=C\C=C(\C=C\C1=C(C)CCCC1(C)C)/C)/C)/C=C/C=C(/C=C/C1=C(C)CCCC1(C)C)\C	0
OCC[N+](C)(C)C	0
Cc1ccc(c(c1)C)N/N=C\1/c2cc(ccc2C=C(C1=O)S(=O)(=O)[O-])S(=O)(=O)[O-]	1
O/C=C\1/C[C@@]2(C)[C](CC1=O)CC[C]1[C]2CC[C@]2([C]1CC[C@]2(C)O)C	1
O=NN(CCCC(c1cccnc1)O)C	1
CC(=C)CCl	1
O=Nc1ccc(cc1)Nc1ccccc1	1
[O-][N+](=O)/N=C(/N(N=O)CCCCC)\N	0
O=NN1CCSCC1	1
CN(N/N=C/1\N=CN=C1C(=O)N)C	1
[O-][N+](=O)c1cc(ccc1Nc1ccc(c(c1)S(=O)(=O)[O-])Nc1ccccc1)[N+](=O)[O-]	1
O=C(c1ccccc1)OOC(=O)c1ccccc1	0
CCCCC1(COC(=O)CCC(=O)O)C(=O)N(N(C1=O)c1ccccc1)c1ccccc1	0
CCC(C(=O)NC(=O)N)(CC)Br	0
OC(=O)C1=C/C(=N\Nc2ccc(cc2)S(=O)(=O)Nc2ccccn2)/C=CC1=O	1
[O-][N+](=O)c1cccc2c1nccc2	1
COc1cc2OC3C(c2c2c1c1CCC(=O)c1c(=O)o2)C=CO3	1
ClCC=C	0
CC(=O)Nc1nc(NC(=O)C)nc(n1)c1ccc(o1)[N+](=O)[O-]	1
OC(=O)c1ccc(cc1)[N+](=O)[O-]	1
COC(=O)C1=C(C)NC(=C(C1c1cccc(c1)[N+](=O)[O-])C(=O)OCCc1ccc(cc1)N1CCN(CC1)C(c1ccccc1)c1ccccc1)C	0
O=C(NS(=O)(=O)c1ccc(cc1)C)NN1CCCCCC1	0
OC(=O)COc1ccc(cc1Cl)Cl	0
[O-][N+](=O)c1ccc(o1)c1n[nH]c(=O)o1	1
CCCCNC(=O)N(CCCC)N=O	1
OC(=O)C[C](C(=O)O)N	0
CCn1c2ccc(cc2c2c1cccc2)N	1
COc1ccc(c(c1)/C=C/c1ccc(cc1)N)OC	1
CCOCCc1c(nc(n2c1ncn2)N)c1ccccc1	1
NC1CCCCC1	0
N[C](C(=O)O)CS	0
Brc1c(Br)ccc(c1Br)c1cc(Br)c(c(c1)Br)Br	0
S=C1NCCN1	1
Oc1c(cc(cc1C(C)(C)C)C(C)(C)C)C(C)(C)C	0
Cc1cc(ccc1N)N=Nc1ccccc1C	1
ClCCN(c1ccc(cc1)CC(=O)O[C]1CC[C@]2(C(=CC[C]3[C]2CC[C@]2([C]3CC[C]2[C](CCCC(C)C)C)C)C1)C)CCCl	1
CC(=O)Nc1cccc2c1-c1ccccc1C2	0
[O-][N+](=O)/C=C/c1ccccc1	0
OCC(C1OC(=O)C(C1=O)O)O	0
[O-][N+](=O)c1ccccc1C	1
CCOS(=O)(=O)C	1
Cn1cc[nH]c1=S	1
OCCNc1ccc(cc1OCCO)[N+](=O)[O-]	0
CSc1ccc(cc1C)OP(=S)(OC)OC	0
CCCCOCCO	0
COc1ccc2c3c1O[C]1[C@@]43CCN([C](C2)[C]4C=C[C]1O)C	0
CC(=O)Nc1cccc2-c3c(Cc12)cccc3	0
NC(=O)NC1NC(=O)NC1=O	0
C=Cc1ccccc1	1
Cc1ccc2c3c1CCc3c1c(c2)c2ccccc2cc1	1
COc1cc(ccc1N/N=C/1\C(=O)c2c(N)cc(cc2C=C1S(=O)(=O)[O-])S(=O)(=O)[O-])c1ccc(c(c1)OC)N/N=C/1\C(=O)c2c(N)cc(cc2C=C1S(=O)(=O)[O-])S(=O)(=O)[O-]	1
OC(=O)C[C](C[C](/C=C/c1c(c2ccc(cc2)F)c2c(n1C(C)C)cccc2)O)O	1
BrCC(COP(=O)(OCC(CBr)Br)OCC(CBr)Br)Br	1
O=NN1CCCCO1	1
CCN(CCCNC(=O)Cn1ncc(c1c1ccccc1)c1ccccc1)CC	0
C#C[C@@]1(CC[C]2[C@]1(C)CC[C]1[C]2CCC2=CC(=O)CC[C]12)OC(=O)C	1
OCCN(CC(=O)C)N=O	1
CCCN(/C(=N/[N+](=O)[O-])/N)N=O	1
CN(C(CN1c2ccccc2Sc2c1cccc2)C)C	0
ON=C(C)C	1
O=c1[nH]c(=O)[nH]c(c1)C(=O)O	0
O=C1C(=C(N2CC2)C(=O)C=C1N1CC1)N1CC1	1
CC(=O)Nc1ccc2-c3c(C(=O)c2c1)cccc3	1
OC(=O)/C=C/c1ccc(c(c1)O)O	1
CC(=O)OC[C@@]1(O[C]2O[C](COC(=O)C)[C]([C]([C]2OC(=O)C(C)C)OC(=O)C(C)C)OC(=O)C(C)C)O[C]([C]([C]1OC(=O)C(C)C)OC(=O)C(C)C)COC(=O)C(C)C	0
Oc1cccc2c1C(=O)c1c(C2=O)cccc1O	1
ClCC(OC(CCl)C)C	0
O=C1CC(=NN1c1ccccc1)C	0
O=NN1CCCC[C]1C	1
CCc1ccc(cc1)C(c1ccc(cc1)CC)C(Cl)Cl	0
Cc1cc(cc(c1)C)S(=O)(=O)[O-]	0
CNC(=O)O/N=C/C(SC)(C)C	0
CC(=O)OC/C=C(/C=C/C=C(/C=C/C1=C(C)CCCC1(C)C)\C)\C	1
O=NN1CCCCC1C(c1ccccc1)C(=O)OC	0
CC(c1ccc(cc1)O)(C)C	0
Oc1ccc(cc1)O	1
CCNNC(=O)[C]1[C](CO)[C](O)c2c([C]1c1cc(OC)c(c(c1)OC)OC)cc1c(c2)OCO1	0
OC(=O)C(Cc1c[nH]c2c1cccc2)N	0
CCCCCN(C(=O)OCC)N=O	1
OCCN(c1nc(nc2c1cccc2)c1ccc(s1)[N+](=O)[O-])CCO	1
Nc1ccc(c(n1)N)N=Nc1ccccc1	1
OCCNc1nc(nc2c1cccc2)c1ccc(s1)[N+](=O)[O-]	1
CCCCCCCCCCCCN(N=O)C	1
CC=C	0
ClCCNC[C]([C]([C]([C](CNCCCl)O)O)O)O	0
c1ccc2c(c1)n[nH]n2	0
NNC(=O)c1ccncc1	1
C=CCOC(=O)c1ccccc1C(=O)OCC=C	0
CC(=O)OCc1ccccc1	0
Clc1ccc(cc1)Sc1cc(Cl)c(cc1Cl)Cl	0
OCC(CBr)Br	1
COc1c2oc(=O)ccc2cc2c1occ2	1
C1CCCCNCC1	0
CN(Nc1scc(n1)c1ccc(o1)[N+](=O)[O-])C	1
O=C(C1=C(O)c2ccccc2S(=O)(=O)N1C)Nc1ccccn1	0
CCC(OC(CC)O)O	0
ClCCN(C(COc1ccccc1)C)Cc1ccccc1	1
O=C=Nc1ccc(cc1OC)c1ccc(c(c1)OC)N=C=O	1
CCOC(=O)C(c1ccc(cc1)Cl)(c1ccc(cc1)Cl)O	0
CCOC(=O)N(N=O)CC	1
[O-][N+](=O)c1ccc(c(c1)N)N	0
CCC1CO1	1
OC(=O)[C](Oc1ccc(cc1Cl)Cl)C	0
O=NN1CCCCCCC1	1
CN(CCN(c1ccccn1)Cc1cscc1)C	0
C/C=C\1/C[C](C)[C@@](C)(O)C(=O)OCC2=CCN(CC[C](OC1=O)C2=O)C	1
O=S1OCC2C(CO1)C1(C(C2(Cl)C(=C1Cl)Cl)(Cl)Cl)Cl	0
CCCCCc1cc(O)c2c(c1)OC([C]1[C]2C=C(C)CC1)(C)C	0
Nc1ccc(c(c1)S(=O)(=O)[O-])/C=C/c1ccc(cc1S(=O)(=O)[O-])N	0
N#C[C](c1cccc(c1)Oc1ccccc1)OC(=O)[C]1[C](C1(C)C)C=C(Br)Br	0
Clc1ccccc1Cl	0
Fc1ccc(c(c1)F)C(Cn1cncn1)(Cn1cncn1)O	1
CC/C(=C(\c1ccc(cc1)O)/CC)/c1ccc(cc1)O	1
OCCOC(C1OC(CC1OCCO)OCCO)COCCOC(=O)CCCCCCC/C=C/CCCCCCCC	0
Cc1cc(O)c2c(c1)C(=O)c1c(C2=O)c(O)cc(c1)O	0
Clc1cccc(c1)c1cc(Cl)cc(c1)Cl	1
O=C1CCC(=O)O1	0
O=NN1COCC1	1
[O-][N+](=O)c1cccc2c1cccc2	0
Clc1ccc(c(c1)C(=O)Nc1ccc(cc1Cl)[N+](=O)[O-])O	0
C[C]1C/C=C/C=C/C=C/C=C/[C](O[C]2O[C](C)[C]([C]([C]2O)N)O)C[C]2O[C@@](C[C](C[C]3[C](/C=C/C(=O)O1)O3)O)(O)C[C]([C]2C(=O)O)O	0
CCCNC(=O)NS(=O)(=O)c1ccc(cc1)Cl	0
COP(=S)(Oc1ccc(cc1)[N+](=O)[O-])OC	0
CN(CNc1nnc(o1)/C=C/c1ccc(o1)[N+](=O)[O-])C	1
OC[C]([C]([C]([C](CO[C]1O[C](CO)[C]([C]([C]1O)O)O)O)O)O)O	0
Nc1cccc(c1C)N	0
CC(Cc1ccc(cc1)CCc1sc2-n3c(C)nnc3C(N=C(c2c1)c1ccccc1Cl)C)C	0
Cc1ccccc1N	1
Nc1ccc(c(c1)Cl)C	0
C=CCc1ccc(c(c1)OC)O	0
C=CC(=C)C	1
COc1ccc(cc1OC1CCCC1)C(=O)Nc1c(Cl)cncc1Cl	1
COc1cc(O)c2c(c1OC)oc1c(c2=O)c(OC)cc2c1C1C=COC1O2	1
CN(N=O)CC	1
CNCCC(c1ccccc1)Oc1ccc(cc1)C(F)(F)F	0
COc1ccc(cc1N/N=C\1/C(=O)C(=Cc2c1cccc2)C(=O)Nc1cccc(c1)[N+](=O)[O-])[N+](=O)[O-]	0
C/C=C/c1ccc(cc1)OC	0
ClC(=C(c1c(Cl)c(Cl)c(c(c1Cl)Cl)Cl)Cl)Cl	0
ClC(=C(Cl)Cl)C(=C(Cl)Cl)Cl	1
OC(=O)c1ccccc1N	0
CCC([N+](=O)[O-])CC	1
OCCNC(=O)N(N=O)CC	1
Cc1nc(nc(c1)C)c1ccc(o1)[N+](=O)[O-]	1
O1CCOCC1	1
Cn1cnc2c1c(=O)n(C)c(=O)n2C	0
OCCNC(=O)CSc1nc(Cl)cc(n1)Nc1cccc(c1C)C	1
Cc1ccc(cc1)c1cc(nn1c1ccc(cc1)S(=O)(=O)N)C(F)(F)F	0
O=C(N(C)C)Nc1cccc(c1)C(F)(F)F	0
CC(=O)Nc1ccc(cc1)O	1
O=C1c2ccccc2C(=O)c2c1cccc2	1
Cc1ccc(cc1)N	0
CCCCC(COC(=O)CCCCC(=O)OCC(CCCC)CC)CC	0
CCOP(=S)(Oc1nc(Cl)c(cc1Cl)Cl)OCC	0
c1ccc(cc1)[Sn](c1ccccc1)c1ccccc1	0
O=C1CCCN1C	0
Clc1ccc2c(c1)C(=NC(C(=O)N2C)O)c1ccccc1	0
COc1cc2c(cc1N)oc1c2cccc1	1
C/C(=C\C=C\C(=C\C(=O)O)\C)/C=C/C1=C(C)CCCC1(C)C	0
CC(CC(c1ccc(cc1)OCCOCC[N+](Cc1ccccc1)(C)C)(C)C)(C)C	0
O=NN(CCCC(=O)O)C	1
CN(N=O)CC(O)C	1
ClCCN(c1ccc(cc1)CC(=O)Oc1ccc2c(c1)CC[C]1[C]2CC[C@]2([C]1CC[C]2OC(=O)Cc1ccc(cc1)N(CCCl)CCCl)C)CCCl	0
CC(=O)N(c1cccc2-c3c(Cc12)cccc3)C(=O)C	1
CC(CN(CC(O)C)CC(O)C)O	0
OCC(=O)[C@@]1(O)CC[C]2[C@]1(C)C[C](O)[C]1[C]2CCC2=CC(=O)C=C[C@]12C	1
O=NN(C(=O)c1ccccc1)C	1
NCCCCCC(=O)O	0
[O-][N+](=O)c1ccc2c(c1)cccn2	0
COc1cc2OC(C)(C)C=Cc2c2c1c(=O)c1c(n2C)cccc1	1
OC(=O)COc1cc(Cl)c(cc1Cl)Cl	0
[O-][N+](=O)OC(CO[N+](=O)[O-])CO[N+](=O)[O-]	1
CC(=O)N(c1ccc2-c3c(Cc2c1)cccc3)O	1
CN(CCC(c1ccccn1)c1ccc(cc1)Cl)C	0
CC[N+](=C1C=CC(=C(c2ccc(cc2)N(Cc2cccc(c2)S(=O)(=O)[O-])CC)c2ccccc2)C=C1)Cc1cccc(c1)S(=O)(=O)[O-]	1
O=NN(C(=O)N)CC(C)C	1
O=NN(/C(=N/[N+](=O)[O-])/N)CC(C)C	0
OCC(CCl)O	0
CCCCOP(=O)(OCCCC)OCCCC	1
O[C]1CC[C@]2([C](C1)CC[C]1[C]2CC[C@]2([C]1CC[C]2[C](CCC(=O)O)C)C)C	0
OCC(c1ccccc1)C(=O)OC1C[C]2CC[C](C1)N2C	0
CCN(C=O)CC	0
COc1ccc2c(c1)[nH]c(n2)S(=O)Cc1ncc(c(c1C)OC)C	1
Nc1nc(nc(n1)N)c1ccc(o1)[N+](=O)[O-]	1
[O-][N+](=O)C(CC)C	1
O=NN(CCOS(=O)(=O)c1ccc(cc1)C)C	1
CC(=O)Nc1ccc(cc1)c1ccccc1	1
OC[C]([C]1OC(=O)C(=C1O)O)O	0
C#CC(c1ccccc1)(c1ccc(cc1)Cl)OC(=O)N	1
O=CCCCC=O	0
[O-][N+](=O)c1ccc(o1)c1nnc(s1)N	1
ClC1=C(Cl)[C@@]2(C([C@@]1(Cl)[C]1[C]2[C]2C[C]1[C]1[C]2O1)(Cl)Cl)Cl	0
CCCCCCCCCCCC[N+](C)(C)[O-]	0
CCN=[N+](CC)[O-]	1
OC(=O)CSc1nc(cc(n1)Cl)Nc1cccc(c1C)C	1
C[C]1OC=C2C(=C(C)C(=C(C2=O)C(=O)O)O)[C]1C	1
NC(CN=O)COS(=O)(=O)c1ccc(cc1)C	1
Nc1ccccc1c1ccccc1	0
O=Nc1ccccc1C	1
OC(COc1cn(C)c(=O)c2c1cccc2)CNC(C)(C)C	0
C=CC(c1ccc2c(c1)OCO2)OC(=O)C	1
Nc1ccc(cc1)[N+](=O)[O-]	0
BrC[C]([C]([C]([C](CBr)O)O)O)O	1
CCCCCCCCCCCN(N=O)C	1
[O-][N+](=O)OCC(CO[N+](=O)[O-])(CO[N+](=O)[O-])CO[N+](=O)[O-]	0
[O-][N+](=O)c1cc(cc(c1)[N+](=O)[O-])[N+](=O)[O-]	0
O=NN(c1ccccc1)c1ccccc1	1
O=C1NC(Nc2c1cccc2)c1ccc(s1)[N+](=O)[O-]	1
ClC(=C(c1ccc(cc1)Cl)c1ccc(cc1)Cl)Cl	0
NCCc1ccc(c(c1)[N+]#N)[O-]	1
OC(=O)c1ccc(cc1N)[N+](=O)[O-]	0
Cc1cccc(c1N)C	0
c1ccc2c(c1)cccc2	1
NCC1(CCCCC1)CC(=O)O	1
Clc1ccc(cc1)c1ccc(cc1)COC(C(=O)O)(C)C	0
c1ccccc1	1
CC1=CC[C](CC1)C(=C)C	1
O=NN1CC(=O)NC1=O	1
O=C1OCC1(C)C	1
OC(C(Cl)(Cl)Cl)(c1ccc(cc1)Cl)c1ccc(cc1)Cl	0
CCOc1ccc(cc1[N+](=O)[O-])NC(=O)C	0
CCOC1=C(O)C(=O)O[C]1[C](CO)O	0
COc1ccc(cc1)C(=O)/C(=C\C(=O)O)/Br	1
Cn1c(N)nc2c1cc(cn2)c1ccccc1	1
CCC(=O)C(c1ccccc1)(c1ccccc1)CC(N(C)C)C	0
CC(=O)Nc1ccc(cc1O)c1ccccc1	0
O=NN(CCCC(F)(F)F)CCCC(F)(F)F	1
c1ccc(cc1)Nc1ccc(cc1)Nc1ccccc1	0
Clc1cc(cc(c1)Cl)c1cc(Cl)cc(c1)Cl	0
COc1cc2OC3C(c2c2c1c(=O)c1c(o2)cccc1O)C=CO3	1
O=C(N[C]1C(=O)N2[C]1SC([C]2C(=O)O)(C)C)COc1ccccc1	0
OC(=O)CCCC/C=C(/c1cccnc1)\c1ccccc1	0
O=NN1CCCCC1	1
Clc1cc(N)c(cc1c1cc(Cl)c(cc1Cl)N)Cl	0
O=C1CC[C]2[C@]1(C)CC[C]1C2=CCc2c1ccc(c2)OS(=O)(=O)[O-]	0
OCCn1c(C)ncc1[N+](=O)[O-]	1
CCOP(=S)(SC1OCCOC1SP(=S)(OCC)OCC)OCC	0
[O-][N+](=O)c1ccc(o1)/C=N/N1CCN(C1=O)CCO	1
O=c1cc(n(n1c1ccccc1)C)C	1
C1COC1=O	1
CCCCCl	0
O=C(NS(=O)(=O)c1ccc(cc1)C(=O)C)NC1CCCCC1	0
O=NN1CC(C)C(=O)NC1=O	0
C/C=C/c1ccc2c(c1)OCO2	1
CCC1(CCC(C)C)C(=O)NC(=O)NC1=O	0
S=C=NCCCCCCc1ccccc1	0
CC[C](C(c1ccccc1)(c1ccccc1)C[C](N(C)C)C)OC(=O)C	1
C1N2CN3CN1CN(C2)C3	0
CNC(=S)NC	0
NCCCC(C(=O)O)(C(F)F)N	0
CCCCCC	0
CCCCCCCC(=O)OC(COC(=O)CCCCCCC)COC(=O)CCCCCCC	1
[O-][N+](=O)c1ccc(c(c1)N)O	1
ClCC(=O)c1ccc(cc1)NC(=O)C	0
COc1ccccc1N	1
O=C1CCc2c(O1)cccc2	1
OCCN1C(=O)C(O)N=C(c2c1ccc(c2)Cl)c1ccccc1F	0
COP(=O)(OC)C	1
Cc1ccc(c(c1)N)C	1
Nc1ccc(c(c1)N)C	1
CC(=C)C	1
O=NN(C(=O)NCC(O)C)C(Cl)C	1
O=C1NCCN1/N=C/c1ccc(o1)[N+](=O)[O-]	1
OCc1nn(c(n1)NCCCOc1cccc(c1)CN1CCCCC1)C	1
NNc1scc(n1)c1ccccc1	0
[O-][N+](=O)c1ccc(o1)c1nnc(o1)N	1
ClC1=C(Cl)C(C(=C1Cl)Cl)(Cl)Cl	0
C=CC(c1ccc2c(c1)OCO2)O	1
CN(c1ccc(cc1)C(=O)c1ccc(cc1)N(C)C)C	1
CCCCCCCCCCCCC(=O)COC1=C(O)C(=O)O[C]1[C](CO)O	0
CC[N+](=C1C=CC(=C(c2ccc(cc2S(=O)(=O)[O-])O)c2ccc(cc2)N(Cc2cccc(c2)S(=O)(=O)[O-])CC)C=C1)Cc1cccc(c1)S(=O)(=O)[O-]	0
COC(=O)C(=C)C	0
OC[C]1O[C]([C]([C]1O)O)n1cnc(nc1=O)N	1
NCCc1ccc(c(c1)O)O	0
CCCCCCCCCCCCCCCC(=O)OC/C=C(/C=C/C=C(/C=C/C1=C(C)CCCC1(C)C)\C)\C	0
CCCCC1C(=O)N(N(C1=O)c1ccccc1)c1ccccc1	1
Brc1cc(Br)c2c(c1)nccc2	0
Oc1cc(O)c2c(c1)oc(c(c2=O)O[C]1O[C](CO[C]2O[C](C)[C]([C]([C]2O)O)O)[C]([C]([C]1O)O)O)c1ccc(c(c1)O)O	0
[O-][N+](=O)c1ccc(c(c1)[N+](=O)[O-])Cl	0
COc1cc2O[C]3[C](c2c2c1c1CC[C](c1c(=O)o2)O)C=CO3	1
C/C=C(/C(=O)O[C]1CCN2[C]1C(=CC2)COC(=O)C(C(O)C)(C(C)C)O)\C	1
CC(c1ccccc1)O	1
C=CCN(C(=O)N)N=O	1
ClCC(CBr)Br	1
CO[C]([C@](C(O)(C)C)(C(=O)OCC1=CCN2[C]1[C](CC2)OC(=O)/C(=C\C)/C)O)C	1
[O-][N+](=O)CCC(=O)O	0
CCN(N=O)CC	1
O=NN(CCN(C)C)C	1
CNCCc1ccc(c(c1)OC(=O)C(C)C)OC(=O)C(C)C	0
Clc1ccc(c(c1)Cl)Cn1nc(c2c1cccc2)C(=O)O	0
Nc1ccc(cc1C)Cc1ccc(c(c1)C)N	1
CCCCCCc1ccc(cc1O)O	0
O=c1[nH]c(=O)n(cc1F)C1CCCO1	0
OC[C]1O[C]([C]([C]1O)O)N1CN=C(NC1=O)N	0
C/C(=N\O)/CC	1
OC(=O)COc1ccc(cc1C)Cl	0
C=CN1CCCC1=O	1
Nc1ccc(c(c1)[N+](=O)[O-])O	1
OC(=O)CCC(C(=O)O)N	0
CCC[C]1O[C]2[C@](O1)(C(=O)CO)[C@@]1([C](C2)[C]2CCC3=CC(=O)C=C[C@@]3([C]2[C](C1)O)C)C	1
c1scc(n1)c1nc2c([nH]1)cccc2	0
O=NN(c1ccccn1)C	1
CCCCCCCN	0
NC(=O)OCC(c1ccccc1)COC(=O)N	1
[O-][N+](=O)c1ccc(o1)/C(=N/O)/N	0
CCc1nc(N)nc(c1c1ccc(cc1)Cl)N	0
Clc1sc2c(c1)S(=O)(=O)N(C(=C2O)C(=O)Nc1ccccn1)C	0
O=NN(C(=O)Nc1nc2c(s1)cccc2)C	1
COc1cc(/C=C/C(=O)O[C]2CC[C@]34[C](C2(C)C)CC[C]2[C@@]4(C3)CC[C@]3([C@@]2(C)CC[C]3[C](CCC=C(C)C)C)C)ccc1O	0
ClC(C1=C(Cl)C(=O)OC1O)Cl	1
O=NN1CCCC1	1
OCCN(C(=O)NCC)N=O	1
COC(=O)c1ccc(cc1)C(=O)OC	0
O1CC1COc1cccc(c1)OCC1OC1	1
OC(=O)c1ccccc1	0
Clc1ccc(c(c1)N)C	0
O=CCC=O	1
CCOC(=O)CC(C(=O)OCC)SP(=O)(OC)OC	0
C/C=C/C=C/C(=O)O	0
OC(=O)C(Cc1ccc(c(c1)O)O)N	0
O=C/C=C(/CCC=C(C)C)\C	0
CCCCC/C=C\C/C=C\CCCCCCCC(=O)OC	0
OCc1ccccc1	0
COP(=O)(OC)OC	0
CCCCCC(/C=C/C=C\CCCCCCCC(=O)OC)OO	0
C[C]1O[C](C)CN(C1)N=O	1
COc1ccc(cc1N)C	1
C1CCCO1	1
CN[C]([C](c1ccccc1)O)C	0
Nc1cccc(c1)N	0
CN(C(=O)COC(=O)Cc1ccc(cc1)OC(=O)c1ccc(cc1)N=C(N)N)C	0
ClCCN(c1ccc2c(c1)cccc2)CCCl	1
CN1C(=O)C[C](NC1=O)C(=O)N[C](C(=O)N1CCC[C]1C(=O)N)Cc1[nH]cnc1	0
O=NN1CCC(C1)O	1
ClCC/C(=C(\c1ccccc1)/c1ccc(cc1)OCCN(C)C)/c1ccccc1	0
[O-][N+](=O)c1ccc2-c3c(Cc2c1)cccc3	1
Clc1ccc(c(c1)Cl)Oc1ccc(cc1)[N+](=O)[O-]	1
Nc1ccc(c(c1)N)O	0
CCN(C(=S)SCC(=C)Cl)CC	1
OC(=O)C(Oc1ccc(cc1)C1CCCc2c1cccc2)(C)C	1
O=NN1CCCC1c1cccnc1	1
[O-][N+](=O)c1cc(cc(c1OS(=O)(=O)C)C(C)(C)C)[N+](=O)[O-]	0
O=NN(CC(=O)O)CC(=O)O	0
C#C[C@]1(O)CC[C]2[C@]1(C)CC[C]1[C]2CCc2c1ccc(c2)O	1
Nc1ccc2c(c1)C(=O)c1c(C2=O)cccc1	1
[O-][N+](=O)c1ccc2c(c1)[nH]cn2	0
OCc1ccco1	1
O=C(C(F)(F)F)Nc1ccc2-c3c(Cc2c1)cccc3	1
CNC[C](c1cccc(c1)O)O	0
Cc1c(cccc1[N+](=O)[O-])[N+](=O)[O-]	1
CCOc1ccc(cc1N)NC(=O)C	0
CC(=O)OC=C	1
COc1cc2OC3C(c2c2c1c1CCOC(=O)c1c(=O)o2)C=CO3	1
C=Cc1cccc[n+]1[O-]	0
OC(c1cc(O)cc(c1)O)CNC(C)(C)C	1
OCC=C	0
[O-]/C(=C\[N+]#N)/OC[C](C(=O)O)N	1
c1ccc(cc1)NNc1ccccc1	1
Nc1ccc(cc1)Cc1ccc(cc1)N	1
Oc1ccccc1O	1
Cc1ccccc1S(=O)(=O)N	1
Nc1ccc(cc1)C(=C1C=CC(=N)C(=C1)C)c1ccc(cc1)N	0
COc1ccc(cc1)CN(c1ccccn1)CCN(C)C	1
O=C1CCCO1	0
N[C](c1ccccc1)C(=O)N[C]1C(=O)N2[C]1SC([C]2C(=O)O)(C)C	0
OCCN(N=O)CCO	1
CCn1nc(c2c1C(=NCC(=O)N2)c1ccccc1)C	0
OCN(c1nc(nc(n1)N(CO)CO)N(CO)CO)CO	1
CCCN(C(=O)N)N=O	1
CCCCN(N=O)CCCC	1
ON=C1CCCC1	1
CN(N=O)CC(CO)O	1
[O-][N+](=O)c1cc[n+](c2c1cccc2)[O-]	1
CCCCC(CO)CC	0
C[C]1SC[C@]2(O1)CN1CCC2CC1	0
ClCCOS(=O)OC(COc1ccc(cc1)C(C)(C)C)C	1
CCCN(N=O)CCC	1
c1ccco1	1
CC(=O)O[C]1CC[C@]2(C(=CC[C]3[C]2CC[C@]2([C]3CCC2=O)C)C1)C	1
CNC(=O)Oc1cc(C)c(c(c1)C)N(C)C	0
CCc1ccccc1	1
OC(=O)c1ccc(c(c1)O)O	0
C=C/C/1=C/[C](C)[C@](C)(OC(=O)C)C(=O)OCC2=CC[N+]3(C2([C](OC1=O)CC3)[O-])C	1
Nc1ccc(cc1)Oc1ccc(cc1)Cl	1
O=NN(CC(F)(F)F)CC(F)(F)F	0
OC[C]1O[C](O[C@@]23CC[C]4[C@@](C2)(CC3=C)CC[C]2[C@@]4(C)CCC[C@@]2(C)C(=O)O[C]2O[C](CO)[C]([C]([C]2O)O)O)[C]([C]([C]1O)O)O[C]1O[C](CO)[C]([C]([C]1O)O)O	0
ClC(C(c1ccc(cc1)Cl)c1ccc(cc1)Cl)(Cl)Cl	1
O=NN(c1ncn(c1C(=O)NC)C)C	1
Cc1csc(n1)NNC=O	1
Cc1ccccc1	1
C/C=C\1/C[C](C)[C@](O)(CO)C(=O)OCC2=CC[N+]3([C]2[C](OC1=O)CC3)[O-]	1
S=c1sc2c([nH]1)cccc2	1
OCCN(CC(O)C)N=O	1
CCCCCN(C(=O)N)N=O	1
CC(CCl)O	0
CC(CCCC1(C)CCc2c(O1)c(C)c(c(c2C)OC(=O)C)C)CCCC(CCCC(C)C)C	0
Nc1scc(n1)c1ccc(o1)[N+](=O)[O-]	1
Cc1ccc(c(c1)O)O	1
OCCNCCO	0
CC(NCC(c1ccc(cc1)NS(=O)(=O)C)O)C	0
OC(=O)CCCCCC(C1=C(C)C(=O)C(=C(C1=O)C)C)c1ccccc1	0
[O-][N+](=O)c1ccc(o1)c1cnc2n1cccc2	1
O=c1cc[nH]c(=S)[nH]1	1
O1CC1C1OC1	0
Cn1c(=O)n(C)c2c(c1=O)[nH]cn2	0
CC(=O)Nc1ccc(cc1)N/N=C\1/C=C(C)C=CC1=O	1
OCCOCCOCCO	0
OCCN(c1nc(nc2c1cccc2)c1cccs1)CCO	0
Brc1cc(Br)c(c2c1C(=O)c1ccccc1C2=O)N	1
OC[C]1O[C]([C]([C]1O)O)n1ncc(nc1=O)N	0
CC(OC(=O)C1=C(C)NC(=C(C1c1cccc(c1)[N+](=O)[O-])C(=O)OC1CN(C1)C(c1ccccc1)c1ccccc1)N)C	0
O=NN1CCOCC1	1
O=C1c2ccccc2C(=O)c2c1ccc(c2N)C	1
C=CCc1ccc2c(c1)OCO2	1
O=CN(C)C	0
CC1=CC(C)(C)Nc2c1cccc2	1
ClCCOCCCl	0
C=CCN=C=S	1
NNc1scc(n1)c1ccc(cc1)[N+](=O)[O-]	1
O=C1C=Cc2c(/C/1=N/Nc1ccccc1)cccc2	1
Cc1ccc(cc1)[N+](=O)[O-]	1
O=CNc1scc(n1)c1ccc(o1)[N+](=O)[O-]	1
O=NN1CCCC1c1ccc[n+](c1)[O-]	1
CCCCCCCC/C=C\CCCCCCCC(=O)O	0
CCCCCCCCCC[N+](C)(C)[O-]	0
OCCN(CC(CO)O)N=O	1
Cc1cnc(s1)NC(=O)C1=C(O)c2ccccc2S(=O)(=O)N1C	0
O=C1OC2=CCOC(C2=C1)O	0
CCCN(c1c(cc(cc1[N+](=O)[O-])C(F)(F)F)[N+](=O)[O-])CCC	0
OC[C]([C]([C]([C](CO)O)O)O)O	0
CCCOC(=O)c1cc(O)c(c(c1)O)O	0
O=C1c2ccccc2-c2c3c1ccc1-c4ccccc4C(=O)c(c31)cc2	0
c1ccc(cc1)c1ccccc1	1
OCCN(C(=O)NCCCl)N=O	1
OC(C(N(N=O)C)C)c1ccccc1	1
Nc1ccc(c(c1)N)Cl	1
O[C]1CC[C@]2(C(=CC[C]3[C]2CC[C@]2([C]3CCC2=O)C)C1)C	1
C=CCc1ccc(c(c1)OC)OC	1
O=c1ccc2c(o1)cccc2	1
OC(=O)c1cc(c(cc1NCc1ccco1)Cl)S(=O)(=O)N	0
CN(CCOC(c1ccccc1)c1ccccc1)C	0
