# Supplementary material for: A comprehensive evaluation of advanced methods for identifying structural alerts using extensive toxicity data
Source: J Cheminform. 2026 Jan 30;18:27. doi: 10.1186/s13321-026-01157-x (PMC12922411; doi:10.1186/s13321-026-01157-x)
Supplement: Supplementary file 1 — Supplementary material 1. [file 13321_2026_1157_MOESM1_ESM.zip › SI_1_Toxicity_datasets/Drug toxicity/Cardiotoxicity_Cav1.2.csv]

Canonical SMILES	Cardiotoxicity_Cav1.2
CCOC(=O)C1=C(C)Nc2c(C1c1ccc(c(c1)OC)OC)c(N)c1c(n2)CCCC1	1
O=C1c2nn(cc2CCN1[C]1COc2c(N(C1=O)C)cccc2)CC1CCS(=O)(=O)CC1	0
CCN=C1S[C]2[C](N1)[C](O)[C]([C](O2)C)O	0
O=C(N1CCC(CC1)c1onc(n1)c1ccc(cc1)C(=O)O)NC1CC1c1ccccc1	0
COc1cc2c(cc1OC)CC(C2=O)CC1CCN(CC1)Cc1ccccc1	0
OC(=O)C1CN(CCN1C(=O)CC(c1ccccc1)c1ccccc1)C(c1ccccc1)c1ccccc1	0
O=C(N1CCC(CC1)c1onc(n1)c1ccccc1C(F)(F)F)NC1CC1c1ccccc1	1
O=C(N1CCC(CC1)n1cncn1)NC1CC1c1ccccc1	0
COc1ccccc1n1nc(cc1c1csc(c1)Cl)C1CC(C)(C)OC(C1)(C)C	1
CCO/C(=C/1\C(=NC(=C(C1c1c(C)noc1CCc1ccccc1c1ccccc1)C(=O)OCC)C)C)/O	1
CCOC(=O)C1=C(C)NC(=C(C1c1ccc(cc1)F)C(=O)OCC)C	1
N#Cc1ccc(cc1)c1cc(nn1c1ccccc1OC)OC1CC(C)(C)OC(C1)(C)C	1
S=C1Nc2nc3CCCCc3c(c2C(N1)c1cccc(c1)[N+](=O)[O-])N	1
CCN(C(=O)c1ccc(c(c1)O)C1=CC2(CCNCC2)Oc2c1cccc2)CC	1
CCCCCCCN(CCCC(c1ccc(cc1)NS(=O)(=O)C)O)CC	0
C#CCn1cc(c2c1ccc(c2)C)CN(C)C	0
O=C(N1CCN(CC1)C(c1ccccc1Cl)c1ccccc1)CN(c1ccccc1)c1ccccc1	0
COC(=O)C1=C(C)NC(=C(C1c1ccc(cc1)OCc1ccccc1)C(=O)OC)C	1
OC(COc1cccc2c1cccc2)CNC(C)C	0
CCCCSc1ccccc1C1N=C(SC)N=C2C1=C(O)OC2	0
N#Cc1ccc(nc1)Cn1ccc(n1)NC(=O)Cc1ccc(c(c1)C)OCC(F)(F)F	1
CCOC(=O)N1C(=S)NC(=C(C1c1cccc(c1Cl)[N+](=O)[O-])C(=O)OCC)C	1
O=C([C]1CCc2c1nc(s2)N)Nc1ccc(cc1)C[C]1CC[C](N1)[C](c1ccccc1)O	0
CCOC(=O)C1=C(C)NC(=C(C1c1ccc(cc1)OCCN1CCCCC1)C(=O)OCC)C	1
c1ccc(cc1)CNC12OC3C4C1C1C5C2C3C5C4C1	1
CCN(c1ccc(cc1)C1C(=C(C)NC(=C1C(=O)OC)C)C(=O)OC)CC	1
CCOC(=O)C1=C(C)N[C@]2([C]([C]1c1ccc(cc1S2)[N+](=O)[O-])C(=O)OCC)C	1
N#Cc1c(F)ccc(c1C)[C]1OC[C]2N(C1)CCN(C2)C(=O)Cc1ccc(cn1)n1cnnn1	0
CCOC(=O)C1=C(C)NC(=C(C1c1ccc(cc1)OCCCN1CCCCC1)C(=O)OCC)C	1
O=C(C1=C(C)NC(=C(C1c1ccc(cc1)O)C(=O)OCc1ccccc1)C)OCc1ccccc1	1
COc1ccccc1n1nc(cc1c1ccc(cc1)Cl)OC1CN(C1)C(=O)OC(C)(C)C	1
O=C(N1CCC(=Cc2cccc(c2)Oc2ccc(cn2)C(F)(F)F)CC1)Nc1cccnn1	0
Fc1cccc(c1)COc1ccc(cc1Cl)Nc1ncnc2c1cc(cc2)c1ccc(o1)CNCCS(=O)(=O)C	0
CN(CCCN1c2ccccc2CCc2c1cccc2)C	1
COc1ccccc1n1nc(cc1c1ccc(cc1)Cl)OC1CCN(CC1)C(=O)C	1
COc1ccccc1n1nc(cc1c1ccc(cc1)Cl)OC1CCSCC1	1
COc1cnc2c(c1)n(C[C](C1CCC(CC1)NCc1ccc3c(n1)NC(=O)CO3)N)c(=O)cc2	0
CN([C]1CCCc2c1nccc2)C[C]1NCc2c(C1)c(ccc2)N1CCNCC1	0
COC(=O)C1=C(C)NC(=C(C1c1cccc(c1)F)C(=O)OC)C	1
O=C([C]1CCc2n1c(=O)ccn2)Nc1ccc(cc1)C[C]1CC[C](N1)[C](c1ccccc1)O	0
O=C(c1ccccc1C(=O)N)N1CCC(CC1)N(S(=O)(=O)c1cccc(c1)C(F)(F)F)C1CC1	1
CCCCN(C(=O)CN1C[C]([C]([C]1CC(CCC)(C)C)C(=O)O)c1cc(OC)c2c(c1)OCO2)CCCC	1
C#CCn1cc(c2c1ccc(c2)Br)CN1CCCCC1	0
CCOc1cc(CN2CCC3(CC2)CC(=O)N(C3)c2ccc(cc2)C(=O)O)cc(c1c1ccc(cc1)F)OCC	0
O=C(N1CCC(CC1)c1onc(n1)c1ccncc1)NC1CC1c1ccccc1	0
CNCC[C](c1cccs1)Oc1cccc2c1cccc2	0
Cc1ccc2c(c1)c(CN1CCCCC1)cn2Cc1ccccc1	1
CCCc1nn(c2c1nc([nH]c2=O)c1cc(ccc1OCC)S(=O)(=O)N1CCN(CC1)C)C	0
CCOc1ccc(cc1)C1C(=C(C)NC(=C1C(=O)OCC)C)C(=O)OCC	1
OC(=O)c1ccc(cc1)n1nc(nc1c1ccccc1O)c1ccccc1O	0
NC(=O)CN[C](C(c1ccccc1)c1ccccc1)COCc1cc(cc(c1)C(F)(F)F)C(F)(F)F	1
CCOC(=O)C1=C(C)NC(=NC1c1cccc(c1)[N+](=O)[O-])N(C)C	1
COc1ccccc1n1nc(cc1c1ccc(cc1)Cl)OC1CCC(=O)CC1	1
CCOC(=O)C1=C(C)NC(=C(C1c1ccc(cc1)OCCCN1CCCC1)C(=O)OCC)C	1
CCOC(=O)C1=C(C)NC(=C(C1c1c(C)onc1c1ccccc1)C(=O)OCc1nnn(c1)CCOCCOCCOCCOCCOCCn1nnc(c1)COC(=O)C1=C(C)NC(=C(C1c1c(C)onc1c1ccccc1)C(=O)OCC)C)C	1
S=C1Nc2nc3CCCCc3c(c2C(N1)c1ccc(cc1)C)N	1
O=C(N1CCC(CC1)c1onc(n1)c1ccccn1)NC1CCc2c(C1)cccc2	0
O=C(N1CCN(CC1)C(c1ccc(c(c1)Cl)Cl)c1ccccc1)CC(c1ccccc1)c1ccccc1	0
CCOC(=O)C1=C(C)NC(=C(C1c1c(C)onc1c1ccccc1Br)C(=O)OCc1nnn(c1)CCOCCOCCOCCOCCOCCn1nnc(c1)COC(=O)C1=C(C)NC(=C(C1c1c(C)onc1c1ccccc1Br)C(=O)OCC)C)C	1
CCOC(=O)C1=C(C)NC(=C(C1c1c(onc1C)CCc1ccccc1)C(=O)OCC)C	1
Clc1ccc(cc1)[C](c1ccccc1)N1CCN(CC1)C(=O)CC(c1ccccc1)c1ccccc1	1
COc1ccc(cc1)C(c1ccc(cc1)OC)N1CCN(CC1)C(=O)CC(c1ccccc1)c1ccccc1	1
O=C(OC(C)(C)C)N[C](C(=O)N[C]1CCc2c(N(C1=O)C(C)C)cccc2)Cc1cccc(c1)C(F)(F)F	1
CN(CC[C@]1(OC(=O)C(C)C)C[C]2CCC[C]1c1c2cccc1)CCCc1nc2c([nH]1)cccc2	1
CN(CC[C@@]1(OC(=O)C(C)C)C[C]2CCC[C]1c1c2cccc1)CCCc1nc2c([nH]1)cccc2	1
C#CCNCc1ccc(cc1)CNC1C2C3C4C1C1C5(C2C(C3)C41)OCCO5	1
Clc1ccc(cc1)C(c1ccccc1)N1CCN(CC1)CC(=O)N(c1ccccc1)c1ccccc1	1
Cc1ccc2c(c1)c(CN1CCCCC1)cn2Cc1cccc(c1)Cl	1
CCOC(=O)C1=C(C)NC(=C(C1c1c(C)onc1c1ccc(cc1)Br)C(=O)OCc1nnn(c1)CCOCCOCCn1nnc(c1)COC(=O)C1=C(C)NC(=C(C1c1c(C)onc1c1ccc(cc1)Br)C(=O)OCC)C)C	1
CCCCCc1onc(c1C1/C(=C(/OCC)\O)/C(=NC(=C1C(=O)OCC)C)C)c1ccccc1	1
Fc1ccc(cc1)C1CC(=NN1C(=O)Nc1ccc(cc1)F)c1ccc(cc1)Br	1
CCOC(=O)C1=C(C)NC(=C(C1c1cccc(c1)[N+](=O)[O-])C(=O)OCCCCCCOC(=O)C1=C(C)NC(=C(C1c1cccc(c1)[N+](=O)[O-])C(=O)OCC)C)C	1
CCOC(=O)C1=C(C)NC(=C(C1c1ccc(c(c1)Cl)Cl)C(=O)OCC)C	1
Oc1cccc2c1[nH]c1c2ccnc1C1=C[C@@]2(O)CC/C=C\CCCCN3CC[C]1[C@@]1([C]2N2C(C1)C=CCCCC2)C3	0
CC(Oc1ccccc1n1nc(cc1c1ccc(cc1)Cl)OC1CCN(CC1)S(=O)(=O)C)C	1
C[C]1N[C](C)CN(C1)c1c(F)c(N)c2c(c1F)n(cc(c2=O)C(=O)O)C1CC1	0
COc1ccccc1n1nc(cc1c1ccc(cc1)Cl)OC1CCN(CC1)C(=O)N(C)C	1
CCOC(=O)CCCn1cc(c2c1ccc(c2)Br)CN1CCCCC1	0
CCOC(=O)C1=C(C)NC(=C([C]1c1cnccc1c1ccccc1)C#N)C	1
COc1ccccc1n1nc(cc1c1ccc(cc1)Cl)OC1CC(C)(C)S(=O)C(C1)(C)C	1
ClCCCCn1cc(c2c1ccc(c2)Br)CN1CCCCC1	0
CCO/C(=C/1\C(=NC(=C(C1c1c(C)noc1CCc1ccccc1)C(=O)OCC)C)C)/O	1
O=C(Cc1ccccc1)Nc1ccc(c(c1)S(=O)(=O)N)Oc1cccc(c1)Cl	0
CCOC(=O)C1=C(C)NC(=C(C1c1c(onc1c1ccccc1)CCc1cccc(c1)Br)C(=O)OCC)C	1
C=C[C]1CN2CC[C]1C[C]2[C](c1ccnc2c1cc(OC)cc2)O	0
CCOC(=O)N1C(=S)NC(=C(C1c1cccc(c1)[N+](=O)[O-])C(=O)OCC)C	1
CCOC(=O)C1=C(C)Nc2c(C1c1cccc(c1)[N+](=O)[O-])c(N)c1c(n2)CCCC1	1
O=C1NC(=O)NC1(c1ccccc1)c1ccccc1	0
CCOC(=O)C1=C(C)NC(=NC1c1cccc(c1)[N+](=O)[O-])SC	1
OCCCN1CCc2c1c(cc(c2)C[C](NCCOc1ccccc1OCC(F)(F)F)C)C(=O)N	0
Fc1ccc(cc1)CNC(=O)c1nc(n(c(=O)c1O)C)C(NC(=O)c1nnc(o1)C)(C)C	0
Fc1ccc(cc1)C1CC(=NN1C(=O)Nc1ccc(cc1)F)c1cc[n+](cc1)[O-]	1
O=C(NC(C)(C)C)Cn1c(cc2c1ccc(c2)C(C(=O)NC(C)(C)C)(C)C)c1ccc(cc1)OC(F)(F)F	1
C#CCn1cc(c2c1ccc(c2)Br)CN(C)C	0
COc1cccc2c1[C](c1ccccc1)N(CC2)C(=O)CNC[C](O)C	1
COC1CN(CCCOc2ccc(cc2)F)CCC1NC(=O)c1cc(Cl)c(cc1OC)N	0
CO/C(=C/1\C(=NC(=C(C1c1ccccc1C(F)(F)F)C(=O)OCC(C)C)C)C)/O	1
CC([C@]1(CC[C@@](C1)(C)c1nc(c2n1ccnc2N)c1ccc(cc1)C(=O)Nc1nccc(c1)C(F)(F)F)C(=O)O)C	1
CCOC(=O)c1c(C)nc2c(c1c1ccc(cc1)F)c(N)c1c(n2)CCCC1	0
COC1CC(C1)Oc1cc(F)c(c(n1)c1ccc2c(c1)CC[C](O2)CCC(=O)O)F	0
C1CCN(CC1)Cc1cn(c2c1cccc2)Cc1ccccc1	0
O=C(N1CCC(CC1)n1nncc1)NC1CC1c1ccccc1	0
O=C(N1CCC(CC1)c1onc(n1)c1ncccn1)NC1CC1c1ccccc1	0
O=C(c1cc(OCC(F)(F)F)ccc1OCC(F)(F)F)NCC1CCCCN1	0
CCOC(=O)C1=C(C)NC(=C(C1c1c(F)cccc1Cl)C(=O)OCC)C	1
COCCOC(=O)C1=C(C)NC(=C(C1c1cccc(c1)[N+](=O)[O-])C(=O)OCCOC)C	1
Cc1ccc(c(c1)C)C(c1ccccc1)N1CCN(CC1)C(=O)CN(c1ccccc1)c1ccccc1	0
CCOC(=O)C1=C(C)NC(=C(C1c1ccc(c(c1)Cl)OCCN1CCCCC1)C(=O)OCC)C	1
COc1ccsc1CNCC[C@]1(CCOC2(C1)CCCC2)c1ccccn1	0
O=C(NC(C)(C)C)Cn1c(cc2c1ccc(c2)C(C(=O)NC(C)(C)C)(C)C)C(=O)NC(C)(C)C	1
Clc1ccc(cc1)C(c1ccccc1)N1CCN(CC1)C(=O)NC(c1ccccc1)c1ccccc1	0
O=C(N1CCN(CC1)C(c1ccccc1)c1ccccc1)CN(c1ccccc1)c1ccccc1	0
CCOC(=O)C1=C(C)NC(=C(C1c1ccc2c(c1)OCO2)C(=O)OCC)C	0
CCOC(=O)C1=C(C)NC(=C(C1c1c(onc1c1ccccc1)CCc1ccccc1)C(=O)OCC)C	1
CO/C(=C/1\C(=NC(=C(C1c1cccc(c1)[N+](=O)[O-])C(=O)OCC(C)C)C)C)/O	1
Cc1cc(C)cc(c1)c1cc2c(n1CC(O)C)ccc(c2)C(C(=O)N(C)C)(C)C	1
CCO/C(=C/1\C(=NC(=C(C1c1c(C)noc1CC)C(=O)OCC)C)C)/O	1
COc1ccc(cc1OC)CCNC1CCCC(C1)C(c1ccc(c(c1)OC)OC)(C(C)C)C#N	1
CCOC(=O)C1=C(C)NC(=C(C1c1cccc(c1)[N+](=O)[O-])C(=O)OCCCCCCCCCCCCOC(=O)C1=C(C)NC(=C(C1c1cccc(c1)[N+](=O)[O-])C(=O)OCC)C)C	1
COc1ccccc1n1nc(cc1c1ccc(cc1)Cl)OC1CCC(CC1)N	1
CC(OC(=O)C1=C(C)NC(=C(C1c1ccc(cc1)F)C(=O)OC(C)C)C)C	1
CCCCn1cc(c2c1ccc(c2)Cl)CN(C)C	0
CC#C[C]([C]1OC(=O)NC1=O)c1ccc(cc1)Oc1ccc(cc1OC(F)F)C(F)(F)F	1
COC(=O)C(c1ccc(cc1)Br)(C(C)C)CCC(=O)N1CCN(CC1)c1ccccc1OC	1
Clc1ccc(c(c1)Cl)C(c1ccccc1)N1CCN(CC1)C(=O)NC(c1ccccc1)c1ccccc1	1
OCCC1(CC(=NN1C(=O)Nc1ccc(cc1)F)c1ccncc1)c1ccc(cc1)C	1
CCOC(=O)c1c(C)nc2c(c1c1ccc(cc1)F)c(N)c1c(n2)CCCCC1	0
Cc1ccc(c(c1)[C](c1ccccc1)CCN(C(C)C)C(C)C)O	0
CCO/C(=C/1\C(=NC(=C(C1c1cccc(c1)[N+](=O)[O-])C(=O)OCCCCO/C(=C/1\C(=NC(=C(C1c1cccc(c1)[N+](=O)[O-])C(=O)OCC)C)C)/O)C)C)/O	1
COC(=O)C1=C(C)NC(=C(C1c1ccc(o1)c1cccc(c1Cl)Cl)C(=O)OC)C	1
O=C1N(C[C]2c3c1cccc3CCC2)[C]1CN2CCC1CC2	0
CSC1=NC(C2=C(OCC2=N1)O)c1cccc(c1)[N+](=O)[O-]	0
O=C(Nc1cccc(c1Cl)Cl)Cn1nnc(c1)c1ccc(nc1)n1ccnc1C	0
CCOC(=O)c1c(C)nc2c(c1c1ccc(c(c1)OC)OC)c(N)c1c(n2)CCCCC1	1
COc1ccccc1n1nc(cc1c1ccc(cc1)Cl)OC1CN(C1)S(=O)(=O)C(C)C	1
OC(=O)CCCOc1ccc(cc1)c1cc(ccc1Cl)OC(F)(F)F	0
CCNC1=N[C]2[C](S1)O[C]([C]([C]2O)O)C(F)F	0
Nc1ccc(cc1)CNC12OC3C4C1C1C5C2C3C5C4C1	1
Fc1ccc(cc1)S(=O)(=O)N1c2ccc(cc2C2([C]1C1CC1)CCS(=O)(=O)CC2)C(=O)NCc1ncc(cc1Cl)C(F)(F)F	0
OCC[C@]1(CC(=NN1C(=O)Nc1ccc(cc1)Br)c1cccnc1)c1ccc(cc1)OC	1
OCCC1(CC(=NN1C(=O)Nc1ccc(cc1)Br)c1cccnc1)c1ccc(cc1)OC	1
O=C([C]1C[C]1c1onc(n1)C)NCc1ccc(c2c1CN(CC2)C(=O)NC(C)(C)C)c1cccc(c1)OC(F)(F)F	1
O=C(N1CCN(CC1)C(c1cccc(c1Cl)Cl)c1ccccc1)CN(c1ccccc1)c1ccccc1	0
CCOC(=O)C1=C(C)NC(=C(C1c1ccc(cc1)OCCCCCN1CCCC1)C(=O)OCC)C	0
CCCCN(CCC(c1cc2c(Cl)cc(cc2c2c1ccc(c2)C(F)(F)F)Cl)O)CCCC	1
O=C(N1CCC(CC1)c1onc(n1)c1ccccn1)Nc1ccc(cc1)C(F)(F)F	0
COc1ccc(cc1)S(=O)(=O)Nc1c(C)cc(cc1C)C	0
COc1ccccc1n1nc(cc1c1ccc(cc1)Cl)OC1CC(C)(C)SC(C1)(C)C	1
c1ccc(nc1)N1CCN(CC1)Cc1nc2c([nH]1)cccc2	0
Fc1ccc(cc1)NC(=O)N1N=C(CC1C)c1ccccc1	1
Fc1ccc2c(c1)oc(cc2=O)C(=O)NC1CCN(CC1)Cc1ccc2c(c1)OCO2	0
OC(=O)CC(c1cccc(n1)n1c(cc2c1cc(cc2)OC(F)(F)F)C(=O)N)C	0
CCOC(=O)C1=C(C)NC(=C(C1c1ccc(c(c1)Br)OCCN1CCCCC1)C(=O)OCC)C	1
C#CCn1cc(c2c1ccc(c2)C)CN1CCCCC1	0
N#Cc1ccc(cc1)CCOC(=O)NC1CCN(CC1)CCCC(c1ccc(cc1)F)c1ccc(cc1)F	1
O=C(NC(C)(C)C)Cn1c(cc2c1ccc(c2)C(C(=O)NC(C)(C)C)(C)C)c1ccccc1OC(F)(F)F	1
O=C(NC(C)(C)C)Cn1c2ccc(cc2cc1C(C)(C)C)C(C(=O)NC(C)(C)C)(C)C	1
Clc1ccc(c(c1)Cl)C(c1ccccc1)N1CCN(CC1)CC(=O)N(c1ccccc1)c1ccccc1	1
COc1ccc(cc1OC)CCN(C1CCCC(C1)C(c1ccc(c(c1)OC)OC)(C(C)C)C#N)C	1
CCOC(=O)C1=C(C)NC(=C(C1c1ccc(cc1)OCCCCN1CCCCC1)C(=O)OCC)C	1
COC(=O)C1=C(C)NC(=C(C1c1ccc(c(c1)Cl)Cl)C(=O)OC)C	1
CCOC(=O)C1=C(C)NC(=C(C1c1ccc(c(c1)OC)OC)C(=O)OCC)C	1
N#Cc1ccc(nc1)Cn1ccc(n1)NC(=O)Cc1ccc(c(c1)C)OC(F)(F)F	1
COC(=O)C(c1ccc(cc1)Br)(C(C)C)CCC(=O)N(CCCc1nc2c([nH]1)cccc2)C	1
COc1cccc(c1)C1NC(=S)Nc2c1c(N)c1c(n2)CCCC1	1
CCOC(=O)c1c(C)nc2c(c1c1ccc(cc1)Cl)c(N)c1c(n2)CCCCC1	0
CCOC(=O)C1=C(C)NC(=C(C1c1cccc(c1)[N+](=O)[O-])C(=O)OCC)SCC	1
CCOC(=O)c1c(C)nc2c(c1c1cccc(c1)OC)c(N)c1c(n2)CCCCC1	1
C[C]([C]1CCN(C1)c1c(F)cc2c(c1Cl)n(C1CC1)c(=O)c1c2oc(n1)C)N	0
O=C(N1CCC(CC1)c1o[nH]c(=O)c1C)NC1CC1c1ccccc1	0
CNC(=O)c1c(oc2c1cc(c1ccc3c(n1)c1cc4c(n1cc3)cccc4F)c(c2)N(S(=O)(=O)C)C)c1ccc(cc1)F	0
CN(CC[C@@]1(OC(=O)C(C)C)C[C](OCc2ccccc2)c2c([C]1C(C)C)ccc(c2)F)CCCc1nc2c([nH]1)cccc2	1
CN1CCC(CC1)C(c1ccc(cc1)F)N1CCN(CC1)C(=O)CC(c1ccccc1)c1ccccc1	0
OC(c1ccc(cc1)C(C)(C)C)CCCN1CCC(CC1)C(c1ccccc1)(c1ccccc1)O	1
O[C](c1ccccc1)[C]1CC[C](N1)Cc1ccc(cc1)NC(=O)[C]1CCc2n1c(=O)ccc2	0
ClCc1ccc(cc1)CNC12OC3C4C1C1C5C2C3C5C4C1	0
O[C](c1ccc2c(c1C)COC2=O)CN1CCN(CC1)C[C](c1ccc2c(c1C)COC2=O)O	0
COc1ccc(cc1)CCN1CCC(CC1)Nc1nc2c(n1Cc1ccc(cc1)F)cccc2	1
O=C1N(C)CC(=O)N2[C]1Cc1c([C]2c2ccc3c(c2)OCO3)[nH]c2c1cccc2	0
O=C(c1cccc(c1)N(C)C)N1CCC(CC1)N(S(=O)(=O)c1cccc(c1)C(F)(F)F)C1CC1	1
S=C1Nc2nc3CCCCc3c(c2C(N1)c1cccc(c1)C)N	1
Clc1ccc2c(c1)c(cn2c1ccc(cc1)F)C1CCN(CC1)CCN1CCNC1=O	1
CN(CC[C@@]1(OC(=O)C(C)C)C[C]2CC[C]1c1c2cccc1)CCCc1nc2c([nH]1)cccc2	1
CN(CC[C@]1(OC(=O)C(C)C)C[C]2CC[C]1c1c2cccc1)CCCc1nc2c([nH]1)cccc2	1
COc1ccc(cc1)c1cc(nn1c1ccccc1OC)OC1CC(C)(C)S(=O)C(C1)(C)C	1
CCO/C(=C/1\C(=NC(=C(C1c1cccc(c1)[N+](=O)[O-])C(=O)OCCCCCCCCCCCCO/C(=C/1\C(=NC(=C(C1c1cccc(c1)[N+](=O)[O-])C(=O)OCC)C)C)/O)C)C)/O	1
COC(=O)c1ccc(cc1)C1C(=C(C)NC(=C1C(=O)OCC=C)C)C(=O)OCC=C	1
Fc1ccc(cc1)C1CC(=NN1C(=O)Nc1ccccn1)c1ccc(cc1)Br	1
COc1ccc(cc1)C(c1ccc(cc1)C(F)(F)F)N1CCN(CC1)C(=O)CC(c1ccccc1)c1ccccc1	1
CCOC(=O)N1C(=S)NC(=C(C1c1ccccc1Cl)C(=O)OCC)C	1
C=CCOC(=O)C1=C(C)NC(=C(C1c1ccc(c(c1)OCC)O)C(=O)OCC=C)C	1
CSC1=NC2/C(=C(/O)\OCCCCCSc3c2cc(cc3)[N+](=O)[O-])/C(=N1)C	1
C=CCOC(=O)C1=C(C)NC(=C(C1c1ccc(cc1)N(C)C)C(=O)OCC=C)C	1
N#Cc1ccc(c(c1)c1ccc(cc1)OC(F)(F)F)OC[C@@](c1cncn1C)(c1ccc(cc1)C#N)O	0
CCC1C2CC3N(C1O)C1C2[C](O)C2(C3N(C)c3c2cccc3)C1	0
CCOC(=O)C1=C(C)NC(=C(C1c1ccc(cc1)[N+](=O)[O-])C(=O)OCC)C	1
Cc1ncn(c1)c1cc(NC(=O)c2ccc(c(c2)Nc2nccc(n2)c2cccnc2)C)cc(c1)C(F)(F)F	0
CCOC(=O)C1=C(C)NC(=S)N(C1c1cccc(c1)[N+](=O)[O-])C(=O)c1ccc(cc1)OC	1
CCOC(=O)C1=C(C)NC(=C(C1c1c(C)onc1c1ccc(cc1)Br)C(=O)OCc1nnn(c1)CCOCCOCCOCCn1nnc(c1)COC(=O)C1=C(C)NC(=C(C1c1c(C)onc1c1ccc(cc1)Br)C(=O)OCC)C)C	1
CC/C(=N\O)/C(=C/c1ccc(cc1)F)/C	1
CCOC(=O)C1=C(C)NC(=C(C1c1cc(Cl)cc(c1OC)Cl)C(=O)OC)C	1
N#Cc1ncc(nc1O[C](CN(C)C)C)Nc1ncc(c(c1)OC)c1cnn(c1)C	1
CCO/C(=C/1\C(=NC(=C(C1c1c(CCc2ccccc2)onc1c1ccccc1)C(=O)OCC)C)C)/O	1
CCOC(=O)c1c(C)nc2c(c1c1ccccc1OC)c(N)c1c(n2)CCCCC1	0
COC[C]1O[C]2SC(=N[C]2[C]([C]1O)O)NCC	0
CCOC(=O)C1=C(C)NC(=C(C1c1ccc(cc1)OCCCCN1CCCC1)C(=O)OCC)C	0
CCOC(=O)N1C(=O)NC(=C(C1c1cccc(c1)[N+](=O)[O-])C(=O)OCC)C	1
CCOC(=O)C1=C(C)NC(=C(C1c1ccccc1Cl)C(=O)OCC)C	1
CN(Cc1cn(c2c1cccc2)Cc1ccccc1)C	0
O=C(N1CCC(CC1)c1onc(n1)c1nccc2c1cccc2)NC1CC1c1ccccc1	1
O=C(N1CCC(CC1)c1onc(n1)c1ccccn1)NC1CCc2c(CC1)cccc2	0
CCCN([C]([C](c1ccccn1)N(CCC)CCC)c1ccccn1)C[C](CO)O	0
NCCOCC1=C(C(=O)OCC)C(C(=C(N1)C)C(=O)OC)c1ccccc1Cl	1
OC(=O)CCc1oc2c(c1)cc(cc2)c1cc(ccc1F)OC(F)(F)F	0
CSC1=NC(C2=C(N1)COC2=O)c1cccc(c1)[N+](=O)[O-]	0
CN(CCC1(CC(=NN1C(=O)Nc1ccc(cc1)F)c1ccccc1)c1ccc(cc1)C)C	1
COc1ccc(cc1)C(c1ccccc1)N1CCN(CC1)C(=O)CC(c1ccccc1)c1ccccc1	1
CCOc1ccc(cc1)C1C(=C(C)NC(=C1C(=O)OC)C)C(=O)OC	1
COC(=O)C1=C(C)NC(=C(C1c1ccccc1[N+](=O)[O-])C(=O)OC)C	1
CCO/C(=C/1\C(=N[C@]2([C]([C]1c1ccccc1S2)C(=O)OCC)C)C)/O	1
Fc1ccc(cc1)C1CC(=NN1C(=O)Nc1ccncc1)c1ccccc1	1
Clc1cccc(c1)C(c1ccccc1)N1CCN(CC1)C(=O)CC(c1ccccc1)c1ccccc1	1
COc1ccc(cc1)C1C(=C(C)NC(=C1C(=O)OC)C)C(=O)OC	1
Fc1ccc(c(c1)[C]1OC[C](C[C]1N)N1Cc2c(C1)cn[nH]2)F	0
CO/C(=C/1\C(=NC(=C(C1c1ccc(cc1)Cl)C(=O)OCC(C)C)C)C)/O	1
CCO/C(=C/1\C(=NC(=S)N(C1c1cccc(c1)[N+](=O)[O-])C(=O)c1ccc(cc1)OC)C)/O	1
CCOC(=O)C1=C(C)NC(=S)N(C1c1cccc(c1)[N+](=O)[O-])C(=O)OC	1
O=C(CN1C(=O)C2(CCCC2)NC[C@@]1(C)c1cc(F)cc(c1)F)Nc1cnc2c(c1)C[C@@]1(C2)C(=O)Nc2c1cccn2	0
COc1ccc(cc1)C1C(=C(C)NC(=C1C(=O)OCC=C)C)C(=O)OCC=C	1
Cc1ccc2c(c1)c(CN1CCCCC1)cn2Cc1ccc(cc1)C	1
CCc1ccc(cc1)NC(=O)N1N=C(CC1c1ccc(cc1)F)c1ccc(cc1)Br	1
O=C([C]1CCc2c1ncs2)Nc1ccc(cc1)C[C]1CC[C](N1)[C](c1cccnc1)O	0
O=C(N1CCC(CC1)c1onc(n1)c1ccccn1)NC1CC1c1ccccc1	0
COCCOC(=O)C1=C(C)NC(=C(C1c1ccc(o1)c1cccc(c1Cl)Cl)C(=O)OCCOC)C	1
OCc1c(ccnc1N1CCn2c(C1=O)cc1c2CC(C1)(C)C)c1cc(Nc2ccc(cn2)N2CCN(C[C]2C)C2COC2)c(=O)n(c1)C	1
COC([C](C(=O)O)Oc1nc(C)cc(n1)C)(c1ccccc1)c1ccccc1	0
Clc1ccc2c(c1)c(CN1CCCCC1)cn2Cc1ccccc1	0
CCO/C(=C/1\C(=N[C@]2([C]([C]1c1ccc(cc1S2)[N+](=O)[O-])C(=O)OCC)C)C)/O	1
CO/C(=C/1\C(=NC(=C(C1c1ccc(cc1)F)C(=O)OCC(C)C)C)C)/O	1
CCOC(=O)C1=C(C)NC(=C(C1c1ccc(c(c1)OCC)O)C(=O)OCC)C	1
CCNC1=N[C]2[C](S1)O[C](C[C]2O)CO	0
CCOC(=O)C1=C(C)NC(=C(C1c1c(C)onc1c1ccccc1)C(=O)OCC)C	1
CCc1c(CC)n(c2c1/C(=N/OC(=O)Nc1ccccc1)/CCC2)C	0
c1ccc(cc1)C1(CC1C1=NCCN1)c1ccccc1	0
CCOC(=O)C1=C(C)NC(=C(C1c1c(onc1C)CCc1cccc2c1cccc2)C(=O)OCC)C	1
N[C](Cc1cc(F)c(cc1F)F)CC(=O)N1CCn2c(C1)nnc2C(F)(F)F	0
CCOC(=O)C1=C(C)NC(=C(C1c1cccc(c1)[N+](=O)[O-])C(=O)OCC)C	1
CSC1=NC(C2=C(N1)COC2=O)c1cc(ccc1SC)[N+](=O)[O-]	0
CCO/C(=C/1\C(=NC(=S)N(C1c1cccc(c1)[N+](=O)[O-])C(=O)OC(C)C)C)/O	1
C=CCOC(=O)C1=C(C)NC(=C(C1c1ccc(cc1Cl)Cl)C(=O)OCC=C)C	1
COc1ccccc1n1nc(cc1c1ccc(cc1)Cl)OC1CCN(CC1)C(=O)C(F)(F)F	1
CN(CCc1ccc(cc1)NS(=O)(=O)C)CCOc1ccc(cc1)NS(=O)(=O)C	0
CCOC(=O)C1=C(C)NC(=C(C1c1c(C)onc1c1ccc(cc1)Br)C(=O)OCC)C	1
O=C(NC(C)(C)C)Cn1c(cc2c1ccc(c2)C(C(=O)NC(C)(C)C)(C)C)c1cccc(c1)OC(F)(F)F	1
CCCCc1oc2c(c1C(=O)c1cc(I)c(c(c1)I)OCCN(CC)CC)cccc2	1
COC(=O)C1=C(C)NC(=C([C]1c1cccc(c1)[N+](=O)[O-])C(=O)O[C]1CCN(C1)Cc1ccccc1)C	1
C=CCOC(=O)C1=C(C)NC(=C(C1c1ccc(cc1)C(C)C)C(=O)OCC=C)C	1
CCOC(=O)N1CCC(=C2c3ccc(cc3CCc3c2nccc3)Cl)CC1	0
O=C(N1CCN(CC1)C(c1ccc(cc1)C(F)(F)F)c1ccccc1)CC(c1ccccc1)c1ccccc1	1
O=C(N1CCN(CC1)C(c1cccc(c1)C(F)(F)F)c1ccccc1)CC(c1ccccc1)c1ccccc1	1
OCC[C@]1(CC(=NN1C(=O)Nc1ccc(cc1)Cl)c1ccc(cc1)OC)c1cccnc1	1
CCOC(=O)C1=C(C)NC(=C(C1c1cc(Cl)cc(c1OC)Cl)C(=O)OCC)C	1
Cc1ccc2c(c1)cc(c(n2)N1CCC(CC1)NC1CCOCC1)c1onc(n1)C	1
CN1CCN(CC1)CCC1(CC(=NN1C(=O)Nc1ccc(cc1)F)c1ccccc1)c1ccc(cc1)C	1
C=CCOC(=O)C1=C(C)NC(=C(C1c1ccc(c(c1)Cl)Cl)C(=O)OCC=C)C	1
N#Cc1ccc(cc1)CCOC(=O)N1CCN(CC1)CCCC(c1ccc(cc1)F)c1ccc(cc1)F	1
S=C1Nc2nc3CCCCc3c(c2C(N1)c1ccc(cc1)N(C)C)N	1
O=C(N1CCN(CC1)C(c1cccc(c1Cl)Cl)c1ccccc1)NC(c1ccccc1)c1ccccc1	0
C=CCOC(=O)C1=C(C)NC(=C(C1c1ccc(cc1)I)C(=O)OCC=C)C	0
O=C(N1CCC2(CC1)CC(=O)c1c(O2)ccc(c1)Nc1ccnn1C)N[C]1C[C]1c1ccccc1	0
CCO/C(=C/1\C(=NC(=C(C1c1ccc(cc1)[N+](=O)[O-])C(=O)OCCO/C(=C/1\C(=NC(=C(C1c1cccc(c1)[N+](=O)[O-])C(=O)OC(C)C)C)C)/O)C)C)/O	1
OC(=O)[C](N1C[C]([C](C1)c1cccc(c1)F)CN1CCC(CC1)c1cnc2n1cccc2)CC1CCC1	1
O=C(N1CCC2(CC1)CC(=O)c1c(O2)cccn1)N[C]1C[C]1c1ccccc1	0
COC(=O)C1=C(C)NC(=C(C1c1cccc(c1)Br)C(=O)OC)C	1
CCOC(=O)C1=C(C)NC(=C(C1c1ccc(c(c1)Cl)Cl)C(=O)OC)C	1
COc1c(N2C[C]3[C](C2)CCCN3)c(F)cc2c1n(cc(c2=O)C(=O)O)C1CC1	0
CCOC(=O)c1c(C)nc2c(c1c1ccc(cc1)[N+](=O)[O-])c(N)c1c(n2)CCCCC1	0
O=C(Cn1ccccc1=O)Nc1ccc(cc1)C[C]1CC[C](N1)[C](c1ccccc1)O	0
CCCNCC(COc1ccccc1C(=O)CCc1ccccc1)O	1
O=C(N1CCN(CC1)C(c1ccccc1Cl)c1ccccc1)CC(c1ccccc1)c1ccccc1	0
COc1ccc(cc1)c1cc(nn1c1ccccc1OC)OC1CC(C)(C)SC(C1)(C)C	1
CCOCC1(COCC)N[C](Cc2c1[nH]c1c2cccc1)c1[nH]cc(n1)c1ccccc1	1
CCOC(=O)C1=C(C)Nc2c(C1c1ccncc1)c(N)c1c(n2)CCCC1	1
OC(=O)[C]1CCC[C](C1)c1nc(c2n1ccnc2N)c1ccc(cc1)C(=O)Nc1nccc(c1)C(F)(F)F	0
O=C(N1CCC(CC1)c1onc(n1)c1ccccn1)N[C]1C[C]1c1ccccc1	0
O=C(Cn1ncccc1=O)Nc1ccc(cc1)C[C]1CC[C](N1)[C](c1ccccc1)O	0
CC#CC(c1ccc(cc1F)Oc1ccc(cc1OC(F)F)C(F)(F)F)CC(=O)O	0
CCOC(=O)C1=C(C)NC(=C(C1c1c(C)onc1c1ccc(cc1)Br)C(=O)OCc1nnn(c1)CCc1ccccc1)C	1
CCOC(=O)C1=C(C)NC(=C(C1c1ccc(c(c1)Cl)OCCN1CCCCCC1)C(=O)OCC)C	1
CN1CCCC(C1)C(c1ccccc1)N1CCN(CC1)C(=O)CC(c1ccccc1)c1ccccc1	1
Nc1ccc(cc1)C/N=C\1/C2C3C4C1C1C5(C2C(C3)C41)OCCO5	1
CN1CCC(CC1)C(c1ccccc1)N1CCN(CC1)C(=O)CC(c1ccccc1)c1ccccc1	0
CN(Cc1cn(c2c1cc(Cl)cc2)Cc1ccccc1)C	0
CCOC(=O)C1=C(C)NC(=C(C1c1c(C)noc1C)C(=O)OCC)C	1
CC(OC(=O)c1c(C)nc2c(c1c1ccccc1)c(N)c1c(n2)CCCC1)C	1
NC(=O)C(c1ccccc1)(c1ccccc1)[C]1CCN(C1)CCc1ccc2c(c1)CCO2	0
COC(=O)C1=C(C)NC(=C(C1c1ccc(cc1)C(C)C)C(=O)OC)C	1
COCCOC(=O)C1=C(C)NC(=C(C1c1cccc(c1)[N+](=O)[O-])C(=O)OC/C=C/c1ccccc1)C	1
OC[C@]1(O)CN(C[C]1S(=O)(=O)c1ccc(cc1)Cl)S(=O)(=O)c1ccc(cc1Cl)C#N	1
OCCNCCNc1ccc(c2c1C(=O)c1c(C2=O)c(O)ccc1O)NCCNCCO	0
CCOC(=O)C1CN(CCN1C(=O)CC(c1ccccc1)c1ccccc1)C(c1ccccc1)c1ccccc1	0
CSc1ccc2c(c1)N(CCC1CCCCN1C)c1c(S2)cccc1	1
COC[C](C(=O)NCc1ccccc1)NC(=O)C	0
CCO/C(=C/1\C(=NC(=C(C1c1c(C)noc1C)C(=O)OCC)C)C)/O	1
OC(C1CCc2c(O1)ccc(c2)F)CNCC(C1CCc2c(O1)ccc(c2)F)O	0
C#CCNCc1ccc(cc1)C/N=C\1/C2C3C4C1C1C5(C2C(C3)C41)OCCO5	1
C=CCOC(=O)C1=C(C)NC(=C(C1c1cccc(c1)Oc1ccccc1)C(=O)OCC=C)C	1
OC(=O)CCCOc1c(C)cc(cc1C)c1cc(ccc1Cl)OC(F)(F)F	0
CN(CCC=C1c2ccccc2CCc2c1cccc2)C	0
CC(=O)N1CCN(C(=O)C1(C)C)c1cccc(c1)c1cc(c2n1ncnc2N)c1ccnn1CC(F)(F)F	0
CCOC(=O)C1=C(C)NC(=C(C1c1ccc(cc1)C(C)(C)C)C(=O)OCC)C	1
CCCCCCCCO/C(=C/1\C(=NC(=C(C1c1cccc(c1)[N+](=O)[O-])C(=O)OCC)C)C)/O	1
OC(=O)C1(C)CCC(CC1)(C)c1nc(c2n1ccnc2N)c1ccc(cc1)C(=O)Nc1nccc(c1)C(F)(F)F	0
COC(=O)C1=C(C)NC(=C(C1c1cccc(c1)[N+](=O)[O-])C(=O)O[C]1CCCN(C1)Cc1ccccc1)C	1
COc1ccc(cc1)NC(=O)N1N=C(CC1c1ccc(cc1)F)c1ccc(cc1)Br	1
CSC1=NC(C2=C(N1)COC2=O)c1ccccc1SC	0
COC(=O)C1=C(C)NC(=C(C1c1ccc(cc1)Cl)C(=O)OCC(C)C)C	1
Fc1ccc(cc1)NC(=O)N1N=C(CC1c1ccc(cc1)S(=O)(=O)C)c1ccccc1	1
Fc1ccc(cc1)C1CC(=NN1C(=O)Nc1ccccc1F)c1ccc(cc1)Br	1
CCOC(=O)C1=C(C)NC(=C(C1c1ccc(cc1)OCCCCCN1CCCCC1)C(=O)OCC)C	0
CCOC(=O)C1=C(C)NC(=C(C1c1cccc(c1)[N+](=O)[O-])C(=O)OCCCCCCCCCCOC(=O)C1=C(C)NC(=C(C1c1cccc(c1)[N+](=O)[O-])C(=O)OCC)C)C	1
CCOC(=O)N1C(=S)N=C(/C(=C(\OCC)/O)/C1c1ccccc1C(F)(F)F)C	1
CCCCSc1ccccc1C1N=C(SC)NC2=C1C(=O)OC2	0
O=C(N1CCN(CC1)C(c1cc(c(c(c1)C(C)(C)C)O)C(C)(C)C)c1ccccc1)CC(c1ccccc1)c1ccccc1	1
O=C(c1ccccc1S(=O)(=O)C)N1CCC(CC1)N(S(=O)(=O)c1cccc(c1)C(F)(F)F)C1CC1	1
C#CCn1cc(c2c1ccc(c2)Cl)CN1CCCCC1	0
CCOc1cc(ccc1OCCCN1CCCC1)C1C(=C(C)NC(=C1C(=O)OCC)C)C(=O)OCC	0
O=C(N1CCN(CC1)CCc1ccc2c(c1)COC2=O)Cc1ccc(cc1)n1cnnn1	0
C=CCOC(=O)C1=C(C)NC(=C(C1c1cccc(c1)Cl)C(=O)OCC=C)C	1
O=C1Nc2c(C1)cc(cc2)S(=O)(=O)NNc1ccc(cc1)Br	1
COc1cnc2c(c1)c(CN1CCCCC1)cn2Cc1ccccc1	0
COc1ccc2c(n1)c(CC[C@@]1(O)CO[C]3[C]1OC[C]3NCc1ncc3c(c1)OCCO3)c(cn2)F	1
Cc1cc(C)cc(c1)c1cc2c(n1CC(=O)NC(C)(C)C)ccc(c2)C(C(=O)NC(C)(C)C)(C)C	1
N#Cc1ccc(cc1)c1cc(nn1c1ccccc1OC)OC1CC(C)(C)S(=O)(=O)C(C1)(C)C	1
CCOc1cc(ccc1c1nc(n2c1c(N)ncc2)C12CCC(CC1)(CC2)C(=O)O)C(=O)Nc1nccc(c1)C(F)(F)F	0
Cc1ccc2c(c1)c(CN1CCCCC1)cn2Cc1ccc(cc1)Cl	1
CCO/C(=C/1\C(=NC(=C(C1c1c(CCc2cccc(c2)Br)onc1c1ccccc1)C(=O)OCC)C)C)/O	1
N#Cc1ccc(nc1)Cn1ccc(n1)NC(=O)Cc1ccc(cc1)C1(CC1)C(F)(F)F	1
O=C(Cn1cnc2c(c1=O)cccc2)Nc1ccc(cc1)C[C]1CC[C](N1)[C](c1ccccc1)O	0
O=C(OC(C)(C)C)N[C](C(=O)N[C]1CCc2c(N(C1=O)C(C)C)cccc2)Cc1ccccc1F	1
CCO/C(=C/1\C(=NC(=C(C1/C=C/c1ccccc1)C(=O)OCC)C)C)/O	1
CCOC(=O)N1C(=S)NC(=C(C1c1cccc(c1)[N+](=O)[O-])C(=O)OC)C	1
COc1ccc2c(c1)ccc(c2)OCC1(CN(C1)C(=O)c1ccc(cc1)F)C(=O)O	1
O=C(N1CCC2(CC1)CCc1c(O2)cccn1)N[C]1C[C]1c1ccccc1	0
CN(Cc1cn(c2c1cc(Br)cc2)CCCCN1CCCCC1)C	0
N#Cc1ncc(nc1c1cnn(c1)C)N1CCN([C](C1)C)C(=O)[C]1C[C]1C	0
O=C(OC(C)(C)C)N[C](C(=O)N[C]1CCc2c(N(C1=O)C(C)C)cccc2)Cc1ccccc1OC(F)(F)F	1
CCNC1=N[C]2[C](S1)O[C](C([C]2O)F)CO	0
CCO/C(=C/1\C(=N[C@]2([C]([C]1c1cccc(c1S2)[N+](=O)[O-])C(=O)OCC)C)C)/O	1
BrCCCOC(=O)C1=C(C)NC(=C(C1c1cccc(c1)[N+](=O)[O-])C(=O)OC)C	1
COCC(=O)O[C@]1(CCN(CCCc2nc3c([nH]2)cccc3)C)C[C]2CC[C]1c1c2cccc1	1
COC(=O)C1=C(C)NC(=C(C1c1cccc(c1)OC)C(=O)OCC(C)C)C	1
CNC(=O)c1c(oc2c1cc(c1ccc3c(-c4cc5c(n4CN3)cccc5F)n1)c(c2)N(S(=O)(=O)C)C)c1ccc(cc1)F	0
O=C(N1CCC[C@]21c1cc(ccc1N(C2=O)C)c1ncnc2c1nc(n2C)c1cnc(nc1)C)C1CC1	0
CCCN(S(=O)(=O)c1cccc(c1)C(F)(F)F)C1CCN(CC1)Cc1c(OC)cccc1OC	1
Fc1ccc(c(c1)F)[C@]([C](c1ncncc1F)C)(Cn1cncn1)O	0
C[C]1CCCN([C]1C)C(=O)c1nc(sc1C)Nc1ccc(cc1F)Cl	1
CCCCn1cc(c2c1cccc2)CN1CCCCC1	0
O=C(N1CCN(CC1)C(c1ccccc1C(F)(F)F)c1ccccc1)CC(c1ccccc1)c1ccccc1	1
CCCCn1cc(c2c1ccc(c2)Br)CN1CCCCC1	0
CCOC(=O)N1C(=S)N=C(/C(=C(\OC(C)C)/O)/C1c1cccc(c1)[N+](=O)[O-])C	1
COC(=O)C(c1ccc2c(c1)cc(n2CC(O)C)c1cc(C)cc(c1)C)(C)C	1
COc1ccc(cc1)[C]1Sc2ccccc2N(C(=O)[C]1OC(=O)C)CCN(C)C	1
COC(=O)C1=C(C)NC(=C(C1c1ccc2c(c1)OCO2)C(=O)OC)C	1
CC[C](Nc1nc(NCc2ccccc2)c2c(n1)n(cn2)C(C)C)CO	0
COC(=O)C1=C(C)NC(=C(C1c1cccc(c1)[N+](=O)[O-])C(=O)OCC(C)C)C	1
CCO/C(=C/1\C(=NC(=C(C1c1cccc(c1)[N+](=O)[O-])C(=O)OCCCCCCCCCCO/C(=C/1\C(=NC(=C(C1c1cccc(c1)[N+](=O)[O-])C(=O)OCC)C)C)/O)C)C)/O	1
Clc1cccc(c1)C(c1ccccc1)N1CCN(CC1)C(=O)NC(c1ccccc1)c1ccccc1	0
Fc1ccc(cc1)CCC(=O)N1CCN(CC1)CCCC(c1ccc(cc1)F)c1ccc(cc1)F	1
CNC(=O)c1c(oc2c1cc(c1ccc3c(-c4cc5c(n4CC3)cccc5F)n1)c(c2)N(S(=O)(=O)C)C)c1ccc(cc1)F	0
CCOc1ccc(cc1OC)C1C(=C(C)NC(=C1C(=O)OC)C)C(=O)OC	1
CCOC(=O)N1C(=S)NC(=C(C1c1ccccc1C(F)(F)F)C(=O)OCC)C	1
COc1ccccc1n1nc(cc1c1ccc(cc1)Cl)OC1CCN(CC1)CC(F)(F)F	1
Fc1ccc(cc1)C1CC(=NN1C(=O)c1ccccc1)c1ccc(cc1)Br	1
CSC1=NC2C(=C(N1)C)C(=O)OCCCCCSc1c2cccc1[N+](=O)[O-]	1
COCC(=O)O[C@]1(CCN(CCCc2nc3c([nH]2)cccc3)C)CC(C)(C)c2c([C]1C(C)C)ccc(c2)F	1
CC(OCc1ccccc1CNC(=O)c1c2CCC(Cc2c(n1C)Cl)(C)C)C	1
CCc1c(C)[nH]c2c1/C(=N/OC(=O)Nc1ccccc1)/CCC2	0
COC(=O)C1=C(C)NC(=C(C1c1cccc(c1)C#N)C(=O)OCC(C)C)C	1
COc1cc(ccc1OCC1(O)CC(C1)(F)F)n1cnc2c(c1=O)sc(c2)c1ccc(cc1)Cl	1
CCOC(=O)N1CC/C(=C\C#Cc2cccc(n2)C)/C1	0
Fc1ccc(cc1)CCOC(=O)N1CCN(CC1)CCCC(c1ccc(cc1)F)c1ccc(cc1)F	1
Cc1cc(C)cc(c1)c1cc2c(n1CC(=O)OC(C)(C)C)ccc(c2)C(C(=O)NC(C)(C)C)(C)C	1
COCC(=O)O[C@]1(CCN(CCCc2nc3c([nH]2)cccc3)C)CCc2c([C]1C(C)C)ccc(c2)F	1
CCOC(=O)N1C(=S)NC(=C(C1c1cccc(c1)[N+](=O)[O-])C(=O)OC(C)C)C	1
Brc1ccc2c(c1)c(CN1CCCCC1)cn2Cc1ccccc1	0
C=CCOC(=O)C1=C(C)NC(=C(C1c1ccc(cc1)C(C)(C)C)C(=O)OCC=C)C	1
N#CCC1CCC(CC1)n1c(=O)[nH]c2c1nc(nc2)Nc1ccc[nH]c1=O	1
O=C(N(c1ccccc1)c1ccccc1)CN1CCN(CC1)C(c1cccc(c1Cl)Cl)c1ccccc1	1
CCNC1=N[C]2[C](S1)O[C]([C]([C]2O)O)CF	0
CCCC[C]1C[C@@](CCN(CCCc2nc3c([nH]2)cccc3)C)(OC(=O)COC)[C](c2c1cc(F)cc2)C(C)C	1
COc1ccccc1n1nc(cc1c1ccc(cc1)Cl)OC1CCOCC1	1
C#CCn1cc(c2c1ccc(c2)Cl)CN(C)C	0
CCOC(=O)C1=C(C)NC(=C([C]1c1cnccc1c1cccc2c1cccc2)C#N)C	1
Cc1ccc2c(c1)c(CN1CCCCC1)cn2CCCCN1CCCCC1	0
C[C](c1ccccc1)NC(=O)c1c(CN2CCC(CC2)N2CCCCC2)c(nc2c1cccc2)c1cccc(c1)C(F)(F)F	1
Cc1ccc2c(c1)c(CN1CCCCC1)cn2Cc1ccc(cc1)F	1
O=C(NC(C)(C)C)Cn1c(cc2c1ccc(c2)C(C(=O)NC(C)(C)C)(C)C)c1cc(cc(c1)C(F)(F)F)C(F)(F)F	1
CCO/C(=C/1\C(=NC(=C(C1c1cccc(c1)[N+](=O)[O-])C(=O)OCCCCCCCCO/C(=C/1\C(=NC(=C(C1c1cccc(c1)[N+](=O)[O-])C(=O)OCC)C)C)/O)C)C)/O	1
COc1ccccc1n1nc(cc1c1ccc(cc1)Cl)OC1CCN(CC1)C(=O)OC(C)(C)C	1
Clc1cccc(c1)C(c1ccccc1)N1CCN(CC1)CC(=O)N(c1ccccc1)c1ccccc1	1
CC(OC(=O)C1=C(C)NC(=C(C1c1ccc(cc1)Cl)C(=O)OC(C)C)C)C	1
CCOC(=O)N1C(=S)N=C(/C(=C(\OCC)/O)/C1c1ccccc1Cl)C	1
Cc1cccc(n1)Nc1ccc(cc1)c1ccc(nc1)N1CCNCC1	0
Brc1cnc2c(c1)c(CN1CCCCC1)cn2Cc1ccccc1	0
COc1ccccc1n1nc(cc1c1ccc(cc1)Cl)OC1CCN(CC1)S(=O)(=O)C	1
CCO/C(=C/1\C(=NC(=C(C1c1c(onc1c1ccccc1)C(C)C)C(=O)OCC)C)C)/O	1
CCOC(=O)N1C(=S)N=C(/C(=C(\OC(C)C)/O)/[C]1c1cccc(c1)[N+](=O)[O-])C	1
CCOC(=O)N1C(=S)N=C(/C(=C(\OCC)/O)/C1c1cccc(c1)C(F)(F)F)C	1
CCOC(=O)C1=C(C)NC(=C(C1c1ccc(c(c1)Br)OCCN1CCCCCC1)C(=O)OCC)C	1
CCc1c(C)[nH]c2c1/C(=N/NC(=O)Nc1ccccc1)/CCC2	0
C=CCOC(=O)C1=C(C)NC(=C(C1c1ccc(c(c1)OC)OC)C(=O)OCC=C)C	1
Clc1ccc(cc1)N1CCN(CC1)Cc1c[nH]c2c1cccn2	1
C=CCOC(=O)C1=C(C)NC(=C(C1c1ccc(cc1)C)C(=O)OCC=C)C	1
CCOC(=O)N1C(=S)N=C(/C(=C(\OC)/O)/C1c1cccc(c1)[N+](=O)[O-])C	1
Fc1ccc2c(c1)oc(cc2=O)C(=O)NC1CCN(CC1)Cc1ccc2c(c1)oc(=O)cc2	1
CCOC(=O)C1=C(C)NC(=C(C1c1cccc(c1)Br)C(=O)OCC)C	1
O=C(C1=C(C)NC(=C(C1c1ccc(cc1)Cl)C(=O)OCc1ccccc1)C)OCc1ccccc1	1
Oc1ccnc(c1)N1C(=O)N(C(=O)C21CCN(CC2)Cc1ncccc1C)c1ccc(cc1)c1ccccc1	1
CCOC(=O)C1=C(C)NC(=C(C1c1c(CCc2ccccc2c2ccccc2)onc1C)C(=O)OCC)C	1
C[C]([C]1C(=O)N2[C]1[C](C)C(=C2C(=O)O)S[C]1CN[C](C1)CNS(=O)(=O)N)O	1
Fc1ccc(c(c1)[C]1OC[C](C[C]1N)N1Cc2c(C1)cn(n2)S(=O)(=O)C)F	0
O=C(N[C](c1ccc(cn1)OCC(F)(F)F)C)Cc1ccc(cc1)C1CC1	0
CSC1=NC(C2=C(OCC2=N1)O)c1ccccc1SC	0
CCOC(=O)C1=C(C)Nc2c(C1c1cccnc1)c(N)c1c(n2)CCCC1	1
Fc1ccc(cc1)NC(=O)N1N=C(CC1c1ccc(cc1)S(=O)(=O)C)c1ccncc1	1
CO/C(=C/1\C(=NC(=C(C1c1ccccc1[N+](=O)[O-])C(=O)OCC(C)C)C)C)/O	1
COc1ccccc1n1nc(cc1c1ccc(cc1)Cl)OC1CC(C)(C)C(=O)C(C1)(C)C	1
O=C(Nc1cnc(cn1)c1ccc2c(c1)CC[C@](C2=O)(CC(=O)O)CC(F)(F)F)Nc1ccc(c(c1)F)F	1
CN(Cc1cn(c2c1cc(Br)cc2)Cc1ccccc1)C	0
CCOC(=O)C1=C(C)NC(=C(C1c1ccc(cc1)[N+](=O)[O-])C(=O)OC)C	1
CCOC(=O)c1c(C)nc2c(c1c1ccc(cc1)Cl)c(N)c1c(n2)CCCC1	0
OCCC1(CC(=NN1C(=O)Nc1ccc(cc1)F)c1ccccc1)c1ccc(cc1)OCCN(C)C	1
CCOC(=O)C1=C(C)Nc2c(C1c1ccccc1[N+](=O)[O-])c(N)c1c(n2)CCCC1	1
COc1ccccc1n1nc(cc1c1ccc(cc1)Cl)OC1CCN(CC1)S(=O)(=O)C1CC1	1
CCOC(=O)C1=C(C)NC(=C(C1c1ccc(cc1)N(C)C)C(=O)OCC)C	1
CCOC(=O)c1c(C)nc2c(c1c1ccc(cc1)OC)c(N)c1c(n2)CCCCCC1	0
O=C(c1ncc2c(c1)cco2)N[C]1CN2CCC1CC2	0
CCOC(=O)C1=C(C)NC(=C(C1c1c(CCc2ccc3c(c2)cccc3)onc1C)C(=O)OCC)C	1
C[C]1CCCN1CCc1ccc2c(c1)ccc(n2)c1cnc2n(c1C)nc(c2)C	1
NC(=O)CNC(C(c1ccccc1)c1ccccc1)COCc1cc(C)cc(c1)C	1
CC(NC(=O)N1N=C(CC1c1ccc(cc1)F)c1ccc(cc1)Br)C	1
O=C(NC(C)(C)C)Cn1c(cc2c1ccc(c2)C(C(=O)NC(C)(C)C)(C)C)c1ccccc1	1
O=C(N1CCC(CC1)n1cccn1)NC1CC1c1ccccc1	0
OC(=O)c1ccc(c(c1)C)c1ccc(cc1)N1C(=O)N(C2(C1=O)CCN(CC2)Cc1ncccc1C)c1ccncn1	0
CCCN[C](c1c([nH]c2c1cc(cc2)C(C(=O)N1C2CCC1CC2)(C)C)c1cc(C)cc(c1)C)C	1
CSC1=NC2/C(=C(/O)\OCCCCCSc3c2cccc3)/C(=N1)C	1
CCCCCCCCOC(=O)C1=C(C)NC(=C(C1c1cccc(c1)[N+](=O)[O-])C(=O)OCC)C	1
c1ccc(nc1)[C@]1(CCNCc2cccs2)CCOC2(C1)CCCC2	0
S=C1Nc2nc3CCCCc3c(c2C(N1)c1ccccc1)N	1
CCOC(=O)C1=C(C)NC(=C(C1c1cccc(c1)[N+](=O)[O-])C(=O)OCCCCOC(=O)C1=C(C)NC(=C(C1c1cccc(c1)[N+](=O)[O-])C(=O)OCC)C)C	1
O=C(N1CCC(CC1)c1nncn1C)NC1CC1c1ccccc1	0
Fc1ccc2c(c1)onc2C1CCN(CC1)CCc1c(C)nc2n(c1=O)CCCC2O	0
NCc1ccc(cc1)C/N=C\1/C2C3C4C1C1C5(C2C(C3)C41)OCCO5	1
COC(=O)C1=C(C)N(C(=C(C1c1ccc(c(c1)[N+](=O)[O-])Cl)C(=O)OC)C)C	1
Clc1cc(Cl)cc(c1)C(c1ccccc1)N1CCN(CC1)C(=O)CC(c1ccccc1)c1ccccc1	0
CCOC(=O)C1=C(C)Nc2c(C1c1ccccc1)c(N)c1c(n2)CCCC1	1
O=C(N1CCN(CC1)C(c1ccccc1)c1ccccc1)NC(c1ccccc1)c1ccccc1	1
O=C(N1CCC(CC1)c1onc(n1)c1ccc(cc1)S(=O)(=O)C)NC1CC1c1ccccc1	0
CCOC(=O)c1c(C)nc2c(c1c1cccc(c1)OC)c(N)c1c(n2)CCCC1	0
CCc1ccc2c(c1)cc(c(n2)N1CCC(CC1)N[C]1CCCC[C]1O)c1onc(n1)C	1
O=C(Nc1cccc(c1Cl)Cl)Cn1nnc(c1)c1ccc(c(c1)F)n1cnc(c1)C	0
Cc1ccc(c(c1)C)C(c1ccccc1)N1CCN(CC1)C(=O)CC(c1ccccc1)c1ccccc1	1
COc1ccccc1n1nc(cc1c1ccc(cc1)Cl)OC1CN(C1)S(=O)(=O)C	1
CO/C(=C/1\C(=NC(=C(C1c1c(C)noc1C)C(=O)OC)C)C)/O	1
Fc1ccc(cc1)c1cc2c(n1CC(=O)NC(C)(C)C)ccc(c2)C(C(=O)NC(C)(C)C)(C)C	1
CCOC(=O)C1=C(C)NC(=C(C1c1cccc(c1)[N+](=O)[O-])C(=O)OC)C	1
Cc1ccc(cc1)C(c1ccccc1)N1CCN(CC1)C(=O)CC(c1ccccc1)c1ccccc1	1
COc1cc(ccc1O)C1C(=C(C)NC(=C1C(=O)OCc1ccccc1)C)C(=O)OCc1ccccc1	1
CNc1nc(C)nc(n1)N1CCC(CC1)C(=O)NCc1ccc(cc1OC(F)(F)F)Br	1
OCCC1(CC(=NN1C(=O)Nc1ccc(cc1)F)c1ccccc1)c1ccc(cc1)OCCOC	1
CCOC(=O)N1C(=O)NC(=C(C1c1cccc(c1)[N+](=O)[O-])C(=O)OC(C)C)C	1
Nc1nnc(c(n1)N)c1cccc(c1Cl)Cl	0
CCOC(=O)c1c(C)nc2c(c1c1ccc(c(c1)OC)OC)c(N)c1c(n2)CCCC1	0
CO[C@]1(CCN(CCCc2nc3c([nH]2)cccc3)C)C[C]2CC[C]1c1c2cccc1	1
NCc1ccc(cc1)CNC1C2C3C4C1C1C5(C2C(C3)C41)OCCO5	1
CCOC(=O)C1=C(C)NC(=C(C1c1ccc(cc1)OC)C(=O)OCC)C	1
CCO/C(=C/1\C(=NC(=C(C1c1c(CCc2cccc(c2)OC)onc1c1ccccc1)C(=O)OCC)C)C)/O	1
COC(=O)C1=C(C)NC(=C(C1c1ccccc1)C(=O)OC)C	1
CN(CC[C@]1(CCc2c([C]1C(C)C)ccc(c2)F)OC(=O)C(C)C)CCCc1nc2c([nH]1)cccc2	1
CCOC(=O)C(c1ccc2c(c1)c([C](CO)C)c(n2C(=O)OC(C)(C)C)c1cc(C)cc(c1)C)(C)C	1
S=C1Nc2nc3CCCCc3c(c2C(N1)c1ccc(cc1)F)N	1
Oc1ccc(nn1)N1C(=O)N(C(=O)C21CCN(CC2)Cc1ncccc1C)c1ccc(cc1)c1ccccc1	1
C[C]1CN(CCN1c1ncc(cn1)OCc1ccc(cc1F)CS(=O)(=O)C)c1onc(n1)C(F)(F)F	0
Fc1ccc(cc1)C(c1ccccc1)N1CCN(CC1)C(=O)CC(c1ccccc1)c1ccccc1	1
CN(CC[C@@]1(OC(=O)C(C)C)C[C]2CC[C]1c1c2nccn1)CCCc1nc2c([nH]1)cccc2	1
COc1ccccc1n1nc(cc1c1ccc(cc1)Cl)OC1CN(C1)C(=O)c1ccccc1	1
NC1(COC1)Cc1[nH]cc(n1)c1ccc(cc1)OC(F)(F)F	1
CCOC(=O)C1=C(C)NC(=C([C]1c1cnccc1c1ccc2c(c1)cccc2)C#N)C	1
CCCOC(c1ccccc1)(c1ccccc1)C(=O)OC1CCN(CC1)C	0
OC[C]1O[C](C[C]1O)n1cc(C)c(=O)[nH]c1=O	0
Brc1ccc2c(c1)c(CN1CCCCC1)cn2CCCCN1CCCCC1	0
CCCCn1cc(c2c1ccc(c2)Br)CN(C)C	0
COc1ccccc1n1nc(cc1c1ccc(cc1)Cl)OC1CCN(CC1)S(=O)(=O)C(C)C	1
O[C](c1cccnc1)CNCCc1ccc(cc1)NS(=O)(=O)c1ccc(cc1)c1scc(n1)c1ccc(cc1)C(F)(F)F	1
CCO/C(=C/1\C(=NC(=C(C1c1c(C)noc1CCc1cccc2c1cccc2)C(=O)OCC)C)C)/O	1
O=C(N1CCC(CC1)c1onc(n1)C)NC1CC1c1ccccc1	0
CCCNC(C(=O)Nc1c(C)csc1C(=O)OC)C	0
CCOC(=O)C1=C(C)Nc2c(C1c1ccc(cc1)C)c(N)c1c(n2)CCCC1	1
CCOC(=O)C1=C(C)Nc2c(C1c1ccc(cc1)[N+](=O)[O-])c(N)c1c(n2)CCCC1	1
CN1CCC(CC1)C(c1ccc(cc1)Cl)N1CCN(CC1)C(=O)CC(c1ccccc1)c1ccccc1	1
CNC(=O)c1c(oc2c1cc(c1ccc3c(n1)c1cc4c(n1cn3)cccc4F)c(c2)N(S(=O)(=O)C)C)c1ccc(cc1)F	0
COc1ccccc1n1nc(cc1c1ccc(cc1)Cl)OC1CN(C1)S(=O)(=O)c1c(C)noc1C	1
COc1ccccc1n1nc(cc1c1ccc(cc1)Cl)OC1CCC(CC1)(F)F	1
O=C(N(c1ccccc1)c1ccccc1)CN1CCN(CC1)C(c1ccccc1)c1ccccc1	1
CCC(OC(=O)C1=C(C)NC(=NC1c1cccc(c1)[N+](=O)[O-])SC)C	1
O=C(N1CCC(CC1)c1nnco1)NC1CC1c1ccccc1	0
CN1CCN(CC1)C1=Nc2cc(Cl)ccc2Nc2c1cccc2	1
Fc1ccc2c(c1)onc2C1CCN(CC1)CCc1c(C)nc2n(c1=O)CCCC2	0
CCOC(=O)C1=C(C)NC(=C(C1c1c(C)onc1c1cccc(c1)Br)C(=O)OCc1nnn(c1)CCOCCOCCOCCOCCOCCn1nnc(c1)COC(=O)C1=C(C)NC(=C(C1c1c(C)onc1c1cccc(c1)Br)C(=O)OCC)C)C	1
OCC1(CCN(CC1)CCNC(=O)NC(C)(C)C)CNC(=O)c1cc(Cl)cc(c1)Cl	0
Fc1ccc(nc1)NC(=O)c1cc(Oc2cncnc2)cc(n1)C	0
CCOC(=O)C1=C(C)Nc2c(C1c1ccc(cc1)F)c(N)c1c(n2)CCCC1	1
CO/C(=C/1\C(=NC(=C(C1c1cccc(c1)C(F)(F)F)C(=O)OCC(C)C)C)C)/O	1
Fc1ccc(cc1)NC(=O)N1N=C(CC1c1ccc(cc1)F)c1ccncc1	1
COC(=O)C1=C(C)NC(=C(C1c1ccccc1Cl)C(=O)OC)C	1
CCN(CCNC(=O)c1ccc(cc1)N)CC	0
COc1c(OC)cc(cc1OC)C(c1ccccc1)N1CCN(CC1)C(=O)CC(c1ccccc1)c1ccccc1	1
O1CCC(CC1)[C]1N[C](Cc2c1[nH]c1c2cccc1)c1ncc([nH]1)c1ccccc1	1
CCO/C(=C/1\C(=NC(=S)N(C1c1cccc(c1)[N+](=O)[O-])C(=O)N(C)C)C)/O	1
Fc1ccc(cc1)C1CC(=NN1C(=O)NC1CCCCC1)c1ccc(cc1)Br	1
CC(Oc1ccccc1n1nc(cc1c1ccc(cc1)Cl)OC1CCN(CC1)S(=O)(=O)C(C)C)C	1
Fc1ccc(c(c1)F)c1cc2c(n1CC(=O)NC(C)(C)C)ccc(c2)C(C(=O)NC(C)(C)C)(C)C	1
COc1ccc(cc1)C1NC(=S)Nc2c1c(N)c1c(n2)CCCC1	1
CCOC(=O)C1=C(C)NC(=C(C1c1c(C)onc1c1cccc(c1)Br)C(=O)OCC)C	1
CCOC(=O)N1C(=S)NC(=C([C]1c1cccc(c1)[N+](=O)[O-])C(=O)OC(C)C)C	1
N#CC1(CCN(CC1)Cc1cc(C(=O)O)c(=O)n2c1cccc2)c1ccccn1	0
C1CCC(CC1)C1N[C](Cc2c1[nH]c1c2cccc1)c1ncc([nH]1)c1ccccc1	1
COc1ccccc1c1cc2c(n1CC(=O)NC(C)(C)C)ccc(c2)C(C(=O)NC(C)(C)C)(C)C	1
CCO/C(=C/1\C(=NC(=C(C1c1c(C)onc1c1ccccc1)C(=O)OCC)C)C)/O	1
Clc1ccc(cc1)C(c1ccccc1)N1CCN(CC1)C(=O)CN(c1ccccc1)c1ccccc1	0
NC(=O)[C]([C](c1nc2c([nH]1)cc(cc2)C(C)(C)C)N)C	0
O=C(Cc1csc(n1)N)Nc1ccc(cc1)C[C]1CC[C](N1)[C](c1ccccc1)O	1
Fc1ccc(cc1)C(=O)CCCN1CCC(=CC1)n1c(=O)[nH]c2c1cccc2	1
O=C(N1CCC2(CC1)CC(=O)c1c(O2)ccc(c1)c1ccnn1C)N[C]1C[C]1c1ccccc1	0
N#Cc1ccc(nc1)Cn1ccc(n1)NC(=O)Cc1ccc(c(c1)C)OCCC(F)(F)F	1
O=C(N(c1ccccc1)c1ccccc1)CN1CCN(CC1)C(c1ccccc1Cl)c1ccccc1	1
COC(=O)C1=C(C)NC(=C(C1c1ccc(cc1)C(C)(C)C)C(=O)OC)C	1
CCS(=O)(=O)n1nc2c(c1)CN(C2)[C]1CO[C]([C](C1)N)c1cc(F)ccc1F	0
CCCCn1cc(c2c1ccc(c2)C)CN1CCCCC1	0
O=C(N1CCC(CC1)c1nnn(c1)C)NC1CC1c1ccccc1	0
CCOC(=O)C1=C(C)NC(=C(C1c1c(Cl)cccc1Cl)C(=O)OCC)C	1
N#Cc1cnn(c1)CC(=O)[C]1CC[C]2[C@]1(C)CC[C]1[C]2CC[C]2[C]1CC[C@@](C2)(C)O	0
CCc1ccccc1n1nc(cc1c1ccc(cc1)Cl)OC1CCN(CC1)S(=O)(=O)C	1
CNCCC(c1ccccc1)Oc1ccc(cc1)C(F)(F)F	1
Nc1ncc(cc1c1ccc(nc1)C(F)(F)F)c1ccc(cc1)S(=O)(=O)C	1
CCOC(=O)C1=C(C)NC(=C(C1c1ccc(c(c1)OC)OCCCN1CCCCC1)C(=O)OCC)C	1
N#Cc1cnc(cn1)Nc1ncc(c(c1)NC[C]1CNCCO1)C(F)(F)F	1
S=C1Nc2nc3CCCCc3c(c2C(N1)c1cccc(c1)Br)N	1
COC(=O)C1=C(C)NC(=C(C1c1ccccc1)C(=O)OCC(C)C)C	1
CCOC(=O)C1=C(C)NC(=C(C1c1cccc(c1)Oc1ccccc1)C(=O)OCC)C	1
COC(=O)C1=C(C)N(C)C(=C(C1c1cccc(c1Cl)Cl)C(=O)OC)C	1
O=C(N1CCC(CC1)c1onc(n1)c1cnccn1)NC1CC1c1ccccc1	0
CC1=C(c2ncnn2C2CCC(CC2)C(F)(F)F)[C](n2c(N1)cc(n2)C(F)(F)F)c1ccc(c(c1)Cl)Cl	1
CCOC(=O)C1=C(C)NC(=NC1c1cccc(c1)[N+](=O)[O-])OC	1
O[C](c1ccccc1)[C]1CC[C](N1)Cc1ccc(cc1)NC(=O)[C](n1ncccc1=O)C	0
CCOC(=O)C1=C(C)NC(=C(C1c1c(CC)onc1C)C(=O)OCC)C	1
Fc1ccc(cc1)C1CC(=NN1C(=O)Nc1cccc(c1)F)c1ccc(cc1)Br	1
Cc1ccc(c(c1)C)C(c1ccccc1)N1CCN(CC1)CC(=O)N(c1ccccc1)c1ccccc1	1
COc1ccc(cc1)CCN1C(=O)N(C[C]1c1ccc(cc1)OC)NS(=O)(=O)C	0
O=C1CC2(CN1c1ccc(cc1)C(=O)O)CCN(CC2)Cc1cn(c2c1c(ccc2)C1CC1)C(C)C	1
O=C([C]1CCc2n1ncc2)Nc1ccc(cc1)C[C]1CC[C](N1)[C](c1cccnc1)O	0
CCOC(=O)C1=C(C)NC(=C(C1c1cccc(c1)[N+](=O)[O-])C(=O)OCCCCCCCCOC(=O)C1=C(C)NC(=C(C1c1cccc(c1)[N+](=O)[O-])C(=O)OCC)C)C	1
CCOC(=O)C1=C(C)Nc2c(C1c1ccccc1OC)c(N)c1c(n2)CCCC1	1
CCOC(=O)C1=C(C)NC(=C(C1c1ccc(cc1)C(C)C)C(=O)OCC)C	1
CCO/C(=C/1\C(=NC(=C(C1c1cccc(c1)[N+](=O)[O-])C(=O)OCCCCCCO/C(=C/1\C(=NC(=C(C1c1cccc(c1)[N+](=O)[O-])C(=O)OCC)C)C)/O)C)C)/O	1
CCOC(=O)C1=C(C)NC(=C(C1c1c(C)onc1c1ccccc1Br)C(=O)OCC)C	1
O=C([C]1CCc2c1nc(s2)C)Nc1ccc(cc1)C[C]1CC[C](N1)[C](c1cccnc1)O	0
CCOC(=O)C1=C(C)NC(=C(C1c1ccccc1)C(=O)OC)C	1
CCOC(=O)C1=C(C)Nc2c(C1c1cccc(c1)OC)c(N)c1c(n2)CCCC1	1
CCOC(=O)C1=C(C)NC(=C(C1c1ccc(cc1)N(CC)CC)C(=O)OCC)C	1
CCOc1ccc(cc1c1nc(=O)c2n([nH]1)c(CCC)nc2C)S(=O)(=O)N1CCN(CC1)CC	0
OCCC1(CC(=NN1C(=O)Nc1ccc(cc1)F)c1ccccc1)c1ccc(cc1)S(=O)(=O)C	1
O=c1[nH]cnc(c1)N1C(=O)N(C(=O)C21CCN(CC2)Cc1ncccc1C)c1ccc(cc1)c1ccccc1	1
COc1ccc(cc1OC)CCN(CCCC(c1ccc(c(c1)OC)OC)(C(C)C)C#N)C	0
O=C(N1CCC(CC1)c1nc2c(o1)cccc2)NC1CC1c1ccccc1	0
Fc1ccc(c(c1)C[C](C(=O)N[C]1CCc2c(N(C1=O)C(C)C)cccc2)NC(=O)OC(C)(C)C)F	1
C[C]1CC[C](CN1C(=O)C1CC1)c1nc(c2n1ccnc2N)c1ccc(cc1F)C(=O)Nc1nccc(c1)C(F)(F)F	1
CO/C(=C/1\C(=NC(=C(C1/C=C/c1ccccc1)C(=O)OC)C)C)/O	1
CO/C(=C/1\C(=NC(=C(C1c1cccc(c1)OC)C(=O)OCC(C)C)C)C)/O	1
COC(=O)C1=C(C)N(C(=C(C1c1ccc(c(c1)Cl)Cl)C(=O)OC)C)C	1
O=C(N1CCN(CC1)CC1CCNCC1)CC(c1ccccc1)c1ccccc1	0
CN1CCC(CC1)CN1CCN(CC1)C(=O)CC(c1ccccc1)c1ccccc1	0
CCOC(=O)C1=C(C)N[C@]2([C]([C]1c1ccccc1S2)C(=O)OCC)C	1
COCCn1c(cc2c1ccc(c2)C(C(=O)NC(C)(C)C)(C)C)c1cc(C)cc(c1)C	1
O=C(N1C[C]2[C](C1)C2CNC(=O)c1ccc2c(c1)nn[nH]2)OCc1cc(cc(c1)C(F)(F)F)C(F)(F)F	1
OC(=O)c1ccc(cc1)N1CC2(CC1=O)CCN(CC2)Cc1cc(Cl)c2c(c1)C(C)(C)CCO2	1
O=C1COc2c(N1)nc(nc2)CNC1CCC(CC1)[C](Cn1c(=O)cnc2c1cc(F)cc2)N	0
N#Cc1ccc(cc1)c1cc(nn1c1ccccc1OC)OC1CC(C)(C)SC(C1)(C)C	1
Fc1ccc(cc1)NC(=O)N1N=C(C[C]1c1ccc(cc1)F)c1ccncc1	1
CCOC(=O)C1=C(C)NC(=C(C1c1ccc(c(c1)OC)OCCN1CCCCC1)C(=O)OCC)C	0
C=CCOC(=O)C1=C(C)NC(=C(C1c1cccc(c1)[N+](=O)[O-])C(=O)OCC=C)C	1
Fc1cc(cc(c1)C(F)(F)F)c1cc2c(n1CC(=O)NC(C)(C)C)ccc(c2)C(C(=O)NC(C)(C)C)(C)C	1
OC(=O)[C@@]1(C)CC[C@@](C1)(C)c1nc(c2n1ccnc2N)c1ccc(cc1)C(=O)Nc1nccc(c1)C(F)(F)F	0
COc1cc(ccc1OC)C1C(=C(C)NC(=C1C(=O)OC(C)C)C)C(=O)OC(C)C	1
C=CCOC(=O)C1=C(C)NC(=C(C1c1ccccc1Cl)C(=O)OCC=C)C	1
Clc1ccc(c(c1)Cl)C(c1ccccc1)N1CCN(CC1)C(=O)CN(c1ccccc1)c1ccccc1	0
OC(=O)[C@@]1(C)CCC[C@@](C1)(C)c1nc(c2n1ccnc2N)c1ccc(cc1)C(=O)Nc1nccc(c1)C(F)(F)F	0
Fc1ccc(cc1)C1CC(=NN1C(=S)Nc1ccc(cc1)F)c1ccc(cc1)Br	1
OCC1(CC(=NN1C(=O)Nc1ccc(cc1)F)c1ccccc1)c1ccc(cc1)F	1
COc1ccccc1n1nc(cc1c1ccc(cc1)Cl)OC1CC(C)(C)S(=O)(=O)C(C1)(C)C	1
CCOC(=O)C1=C(C)NC(=C(C1c1ccc(cc1)Cl)C(=O)OCC)C	1
COc1ccc(cc1)c1cc(nn1c1ccccc1OC)OC1CC(C)(C)S(=O)(=O)C(C1)(C)C	1
Fc1ccc(cc1)NC(=O)N1N=C(CC1c1ccc(cc1)F)c1ccccc1	1
Clc1ccc(c(c1)Cl)C(c1ccccc1)N1CCN(CC1)C(=O)CC(c1ccccc1)c1ccccc1	0
CCOC(=O)c1c(C)nc2c(c1c1ccc(cc1)C)c(N)c1c(n2)CCCCC1	0
COc1cc(C#N)ccc1S(=O)(=O)Nc1ccc2c(c1)cc(c(=O)n2C)C	0
COc1ccccc1n1nc(cc1c1ccc(cc1)Cl)OC1CCC(CC1)NC(=O)C(F)(F)F	1
O=C(N1CCc2c([C]1c1ccccc1)cccc2)O[C]1CN2CCC1CC2	1
CCO/C(=C/1\C(=NC(=C(C1c1c(C)noc1CCc1ccc2c(c1)cccc2)C(=O)OCC)C)C)/O	1
OC(=O)CCc1cccc(c1)c1cc(ccc1C(=O)N)Cc1ccccc1	0
CO/C(=C/1\C(=NC(=C(C1c1cccc(c1)C#N)C(=O)OCC(C)C)C)C)/O	1
COCCOC(=O)C1=C(C)NC(=C(C1c1cccc(c1)[N+](=O)[O-])C(=O)OC(C)C)C	1
CC(COCC(N1CCCC1)CN(c1ccccc1)Cc1ccccc1)C	1
CC(NC(C)(C)C)CC(c1ccccc1)c1ccccc1	1
CCOC(=O)C1=C(C)NC(=C(C1c1ccc(cc1)Br)C(=O)OCC)C	1
CCOC(=O)N1C(=S)N=C(/C(=C(\OCC)/O)/C1c1cccc(c1)[N+](=O)[O-])C	1
NCc1ccc(cc1)CN1C2C3C4C1(O)C1C2C2C3CC4C12	1
COc1ccccc1n1nc(cc1c1ccc(cc1)Cl)OC1CC(C)(C)C(C(C1)(C)C)O	1
O=C1OC2(CN1c1ccc(cc1)C(=O)O)CCN(CC2)Cc1cc(ccc1C1CC1)C(F)(F)F	1
CCOC(=O)c1c(C)nc2c(c1c1ccccc1)c(N)c1c(n2)CCCC1	0
CCOC(=O)N1C(=S)NC(=C(C1c1cccc(c1Cl)Cl)C(=O)OCC)C	1
NC(=O)C[C](C(=O)N[C]([C](CN1C[C]2CCCC[C]2C[C]1C(=O)NC(C)(C)C)O)Cc1ccccc1)NC(=O)c1ccc2c(n1)cccc2	1
CCNC1=N[C]2[C](S1)O[C]([C](C2)O)CO	0
O=C(OC(C)(C)C)N[C](C(=O)N[C]1CCc2c(N(C1=O)C(C)C)cccc2)Cc1c(F)cccc1F	1
CCOC(=O)N1C(=S)N=C(/C(=C(\OCC)/O)/C1c1ccccc1[N+](=O)[O-])C	1
O=C(N1CCN(CC1)C(c1cccc(c1Cl)Cl)c1ccccc1)CC(c1ccccc1)c1ccccc1	0
O=C(Cn1cccnc1=O)Nc1ccc(cc1)C[C]1CC[C](N1)[C](c1ccccc1)O	0
CCC(=O)C(c1ccccc1)(c1ccccc1)CC(N(C)C)C	0
OC(=O)[C](N1C[C]([C](C1)c1cccc(c1)F)CN1CCC(CC1)c1cnc2n1cc(cc2)C(F)(F)F)CC1CCC1	1
Nc1ccc(cc1)CN1C2C3C4C1(O)C1C2C2C3CC4C12	0
COCCO/C(=C/1\C(=NC(=C(C1/C=C/c1ccccc1OC)C(=O)OCCOC)C)C)/O	1
CCCCOc1ccc(cc1)C1C(=C(C)NC(=C1C(=O)OCC)C)C(=O)OCC	1
CCOC(=O)N1C(=S)N=C(/C(=C(\OCC)/O)/C1c1cccc(c1Cl)[N+](=O)[O-])C	1
CC(N(C(C)C)CCC(c1ccccn1)(c1ccccc1)C(=O)N)C	0
Fc1ccc(c(c1)F)c1c(Cl)cc(cc1C1CC1)CN1CCC2(CC1)CN(C(=O)O2)c1ccc(cc1)C(=O)O	1
CN(Cc1cn(c2c1cc(C)cc2)CCCCN1CCCCC1)C	0
CCc1cc(ccc1OCC(F)(F)F)CC(=O)Nc1ccn(n1)Cc1ccc(cn1)C#N	1
CCO/C(=C/1\C(=NC(=C(C1c1cccc(c1)[N+](=O)[O-])C(=O)OCCO/C(=C/1\C(=NC(=C(C1c1cccc(c1)[N+](=O)[O-])C(=O)OCC)C)C)/O)C)C)/O	1
O=C(N1CCN(CC1)C(c1ccccc1Cl)c1ccccc1)NC(c1ccccc1)c1ccccc1	1
CC(OC(=O)C1=C(C)NC(=C(C1c1ccc(cc1)C)C(=O)OC(C)C)C)C	1
CCC1=C[C]2[C](C1)C[C@]2(CN)Cc1n[nH]nn1	1
O=C(N1CCN(CC1)C(c1ccccc1)c1ccccc1)CC(c1ccccc1)c1ccccc1	0
C1COC2(O1)C1C3C4CC1C1C2C(/C/3=N\Cc2ccc(cc2)C/N=C/2\C3C5C6C2C2C7(C3C(C5)C62)OCCO7)C41	1
COCC1(CC(=NN1C(=O)Nc1ccc(cc1)F)c1ccccc1)c1ccc(cc1)C	1
COC(=O)C1=C(C)NC(=C(C1c1ccc(cc1)[N+](=O)[O-])C(=O)OC)C	1
Fc1ccc(cc1)C(c1ccc(cc1)F)CCCN1CCN(CC1)C(=O)CCCc1ccccc1	1
COc1cnc2c(c1)c(CN(C)C)cn2Cc1ccccc1	0
CCOC(=O)C1=C(C)NC(=C(C1c1ccc(cc1)[N+](=O)[O-])C(=O)OCCOC(=O)C1=C(C)NC(=C(C1c1cccc(c1)[N+](=O)[O-])C(=O)OC(C)C)C)C	1
O=C(N1CCC(CC1)c1onc(n1)c1cccnc1)NC1CC1c1ccccc1	0
OCCC1(CC(=NN1C(=O)Nc1ccc(cc1)F)c1ccccc1)c1ccccc1	1
O=C(N1CCCC2(CC1)CCc1c(O2)ccc(c1)S(=O)(=O)C)N[C]1C[C]1c1ccccc1	0
CCOC(=O)C1=C(C)NC(=C(C1c1ccc(cc1)Cl)C(=O)OC)C	1
COC(=O)C1=C(C)NC(=C(C1c1ccccc1[N+](=O)[O-])C(=O)OCC(C)C)C	1
COc1ccccc1n1nc(cc1c1ccc(cc1)Cl)OC1CCS(=O)(=O)CC1	1
CC(COc1c(C)cccc1C)N	0
OC(=O)[C](N1C[C]([C](C1)c1ccccc1)CN1CCC(CC1)CCCc1ccccc1)CC1CCC1	1
O=C1CC[C@]2(C(=C1)CC[C]1[C]2CC[C@]2([C]1CC[C]2O)C)C	1
Clc1ccccc1C(n1cncc1)(c1ccccc1)c1ccccc1	1
COc1ccc2c(c1)n(CCN1CCC(CC1)NCc1ccc3c(n1)NC(=O)CO3)c(=O)cn2	0
O=C1CC[C](N1C)c1cccnc1	1
CCOC(=O)C1=C(C)NC(=C(C1c1ccccc1)C(=O)OCC)C	1
CCOC(=O)c1c(C)nc2c(c1c1ccccc1)c(N)c1c(n2)CCCCCC1	1
C[C](c1onc(n1)c1ccnc(c1)C(F)(F)F)NC(=O)c1cc(nn1C)C(F)(F)F	0
O=C(c1ccc(cc1)OC(F)(F)F)N1CCC(CC1)N(S(=O)(=O)c1cccc(c1)C(F)(F)F)C1CC1	1
O=C(N1CCC(CC1)c1nocn1)NC1CC1c1ccccc1	0
ClCCCCn1cc(c2c1ccc(c2)C)CN1CCCCC1	0
CCCC(C1(CC)C(=O)NC(=O)NC1=O)C	0
COC(=O)C1=C(C)NC(=C(C1c1ccc(cc1)F)C(=O)OCC(C)C)C	1
CCOC(=O)N1C(=S)NC(=C(C1c1ccccc1[N+](=O)[O-])C(=O)OCC)C	1
CCOC(=O)C1=C(C)NC(=C(C1c1c(C)noc1CCc1ccc(cc1)c1ccccc1)C(=O)OCC)C	1
CCN(CCNC(=O)c1c(C)[nH]c(c1C)/C=C/1\C(=O)Nc2c1cc(F)cc2)CC	0
NCCC(c1ccccc1)Oc1ccc(cc1)C(F)(F)F	1
COc1cc2nc(nc(c2cc1OC)N)N(CCCNC(=O)C1CCCO1)C	0
CCO/C(=C/1\C(=NC(=S)N(C1c1cccc(c1)[N+](=O)[O-])C(=O)OC)C)/O	1
CC(=O)NC[C]1OC(=O)N(C1)c1ccc(c(c1)F)N1CCOCC1	0
CSC1=NC2C(=C(N1)C)C(=O)OCCCCCSc1c2cc(cc1)[N+](=O)[O-]	1
CSC1=NC2C(=C(N1)C)C(=O)OCCCCCSc1c2cccc1	1
OC(=O)[C](N1C[C]([C](C1)c1cccc(c1)F)CN1CCC(CC1)c1cnc2n1cc(Cl)cc2)CC1CCC1	1
O=C1c2nn(cc2CCN1[C]1COc2c(N(C1=O)C)cccc2)Cc1ccccc1	0
NC(=O)CN[C](c1ccccc1)COCc1cc(cc(c1)C(F)(F)F)C(F)(F)F	1
O=C(Cn1cnccc1=O)Nc1ccc(cc1)C[C]1CC[C](N1)[C](c1ccccc1)O	0
CN(CC[C@@]1(OC(=O)C2CC2)C[C]2CC[C]1c1c2cccc1)CCCc1nc2c([nH]1)cccc2	1
Cc1ccc(cc1)C1(CCN2CCOCC2)CC(=NN1C(=O)Nc1ccc(cc1)F)c1ccccc1	1
COCCCn1cc(c2c1cccc2)CN(C(=O)[C]1CNCC[C]1c1ccn(c(=O)c1)C)C1CC1	0
CN(Cc1cn(c2c1cc(Br)cn2)Cc1ccccc1)C	0
CCOC(=O)C1=C(C)NC(=C(C1c1cccc(c1)[N+](=O)[O-])C(=O)OCCOC(=O)C1=C(C)NC(=C(C1c1cccc(c1)[N+](=O)[O-])C(=O)OCC)C)C	1
N#Cc1ccc(cc1N1[C](C)[C](C)OC(C1=O)(C)C)c1cc(c2n1ncnc2N)C(F)(F)F	0
COC(=O)C1=C(C)NC(=C(C1c1ccc(cc1)Cl)C(=O)OC)C	1
Oc1nccc(n1)N1C(=O)N(C(=O)C21CCN(CC2)Cc1ncccc1C)c1ccc(cc1)c1ccccc1	1
COC(=O)C1=C(C)NC(=C(C1c1ccc(cc1)I)C(=O)OC)C	1
OC(=O)CNC(=O)[C](Cc1ccccc1)CN1CC[C@@]([C](C1)C)(C)c1cccc(c1)O	1
COC(=O)C1=C(C)N(C)C(=C(C1c1ccccc1Cl)C(=O)OC)C	1
CN(CC[C@@]1(OC(=O)C(C)C)C[C](O)c2c([C]1C(C)C)ccc(c2)F)CCCc1nc2c([nH]1)cccc2	1
COc1ccccc1OCC(CN1CCN(CC1)CC(=O)Nc1c(C)cccc1C)O	0
CCOc1ccccc1C[C](c1ccccc1)N1CCNCC1	1
COc1ccccc1n1nc(cc1c1ccc(cc1)Cl)OC1CCC(CC1)NC(=O)OC(C)(C)C	1
CCO/C(=C/1\C(=NC(=C(C1c1c(C)noc1CCc1ccc(cc1)c1ccccc1)C(=O)OCC)C)C)/O	1
CCOC(=O)C1=C(C)NC(=S)N(C1c1cccc(c1)[N+](=O)[O-])C(=O)OC(C)C	1
COC(=O)C1=C(C)NC(=C(C1c1ccc(cc1)CC)C(=O)OC)C	1
CCOC(=O)N1C(=S)NC(=C(C1c1cccc(c1)Cl)C(=O)OCC)C	1
COc1ccc(cc1OC)CCN(CCCC(c1cc(OC)c(c(c1)OC)OC)(C(C)C)C#N)C	1
CC(CN(S(=O)(=O)c1ccc(cc1)N)C[C]([C](Cc1ccccc1)NC(=O)O[C]1CO[C]2[C]1CCO2)O)C	0
O=C(Nc1cccc(c1Cl)Cl)Cn1nnc(c1)c1ccc(cc1)n1ccnc1C	0
COc1cccc2c1[nH]c(n2)CCCN(CC[C@]1(OC(=O)C(C)C)C[C]2CCC[C]1c1c2cccc1)C	1
CCn1ncc(c1)[C@]1(N[C](Cc2c1[nH]c1c2cccc1)c1[nH]cc(n1)c1ccc(cn1)F)c1nn(c(=O)o1)C	0
CC#CC(c1ccc(cc1)Oc1ccc(cc1OC(F)F)C(F)(F)F)CC(=O)O	0
CCO/C(=C/1\C(=N[C@]2([C]([C]1c1cc(ccc1S2)[N+](=O)[O-])C(=O)OCC)C)C)/O	1
O=C(c1cccc(c1)OC(F)(F)F)N1CCC(CC1)N(S(=O)(=O)c1cccc(c1)C(F)(F)F)C1CC1	1
CCOC(=O)C1=C(C)NC(=S)N(C1c1cccc(c1)[N+](=O)[O-])C(=O)N(C)C	1
CCOC(=O)C1=C(C)NC(=C(C1c1ccc(c(c1)OCC)OCCCN1CCCCC1)C(=O)OCC)C	0
CCOC(=O)C1=C(C)NC(=C(C1c1c(C)onc1c1ccc(cc1)Br)C(=O)OCc1nnn(c1)CCOCCOCCOCCOCCOCCn1nnc(c1)COC(=O)C1=C(C)NC(=C(C1c1c(C)onc1c1ccc(cc1)Br)C(=O)OCC)C)C	1
CSC1=NC(C2=C(OCC2=N1)O)c1cc(ccc1SC)[N+](=O)[O-]	0
OC(=O)CNC(=O)c1c(O)c2COCc2n(c1=O)Cc1ccc(cc1)C(F)(F)F	0
CCOC(=O)c1c(C)nc2c(c1c1cccc(c1)[N+](=O)[O-])c(N)c1c(n2)CCCC1	0
CCOC(=O)C1=C(C)N[C@]2([C]([C]1c1cccc(c1S2)[N+](=O)[O-])C(=O)OCC)C	1
CCCCC1(CCCC)N[C](Cc2c1[nH]c1c2cccc1)c1[nH]cc(n1)c1ccccc1	1
CCNC1=N[C]2[C](S1)O[C]([C]([C]2OC)O)CO	0
S=C1Nc2nc3CCCCc3c(c2C(N1)c1ccc(cc1)Cl)N	1
OC(=O)c1ccc(c(c1)C)c1ccc(cc1)N1C(=O)N(C2(C1=O)CCN(CC2)Cc1ncccc1C)c1nccnc1	0
COc1ccc(cc1)c1cc(nn1c1ccccc1OC)OC1CC(C)(C)OC(C1)(C)C	1
OC(=O)[C](N1C[C]([C](C1)c1ccccc1)CN1CCC(CC1)CCCc1ccccc1)C1CCCCC1	1
CCOC(=O)N1C(=S)N=C(/C(=C(\OCC)/O)/C1c1cccc(c1)Cl)C	1
CO/C(=C/1\C(=NC(=C(C1c1ccccc1)C(=O)OCC(C)C)C)C)/O	1
CC1CCCN(C1C)C(=O)c1csc(n1)Nc1ccc(cc1)C	1
Nc1c2CCCCc2nc2c1cccc2	0
CCOC(=O)C1=C(C)N[C@]2([C]([C]1c1cc(ccc1S2)[N+](=O)[O-])C(=O)OCC)C	1
CCNC1=N[C]2[C](S1)O[C]([C]([C]2F)O)CO	0
O=C1N(CCOc2c1cc(cc2)c1ccc(cc1)OC(F)(F)F)Cc1ncccn1	1
CCOC(=O)C1=C(C)Nc2c(C1c1ccccc1C(F)(F)F)c(N)c1c(n2)CCCC1	0
CCOC(=O)C1=C(C)NC(=C(C1c1ccc(cc1)C)C(=O)OCC)C	1
CCO/C(=C/1\C(=NC(=C(C1/C=C/c1ccccc1OC)C(=O)OCC)C)C)/O	1
Cc1nnc2n1-c1ccc(cc1CC2)c1cncc(c1)[C@](C(F)(F)F)(O)C	0
CSC1=NC(C(=C(N1)C)C(=O)OC(C)C)c1cccc(c1)[N+](=O)[O-]	1
COC(=O)C1=C(C)NC(=C(C1c1c(C)noc1C)C(=O)OC)C	1
CCOC(=O)C1=C(C)NC(=C(C1c1ccc(c(c1)OC)OCCCN1CCCC1)C(=O)OCC)C	1
Fc1ccc(c(c1)C(=O)N1CCC(CC1)N(S(=O)(=O)c1cccc(c1)C(F)(F)F)C1CC1)S(=O)(=O)C	1
Fc1ccc(cc1)C(c1ccc(cc1)F)CCCN1CCC(CC1)n1c(=O)[nH]c2c1cccc2	1
CCCCn1cc(c2c1ccc(c2)Cl)CN1CCCCC1	0
O[C@@]12CC/C=C\CCCCN3C[C@]4([C]2N2CCCCC=C[C]2C4)[C](C(=C1)c1nccc2c1[nH]c1c2cccc1)CC3	0
O=C(OC(C)(C)C)N[C](C(=O)N[C]1CCc2c(N(C1=O)C(C)C)cccc2)Cc1cccc(c1C(F)(F)F)F	1
O=C([C](n1ncccc1=O)C)Nc1ccc(cc1)C[C]1CC[C](N1)[C](c1cccnc1)O	0
O=C(N1CCN(CC1)C(c1c(Cl)cccc1Cl)c1ccccc1)CC(c1ccccc1)c1ccccc1	0
CCn1c(nc2c1ncnc2c1cnc2c(c1)[C@](C)(NCC(F)(C)C)C(=O)N2)c1cnc(nc1)C	0
Clc1cccc(c1)C(c1ccccc1)N1CCN(CC1)C(=O)CN(c1ccccc1)c1ccccc1	0
CON(C(=O)N1CC(C1)Oc1cc(n(n1)c1ccccc1OC)c1ccc(cc1)Cl)C	1
O=C(N1CCC(CC1)c1onc(n1)c1ccc2c(n1)cccc2)NC1CC1c1ccccc1	1
COC(=O)C1=C(C)NC(=C(C1c1cccc(c1)[N+](=O)[O-])C(=O)OCCN(Cc1ccccc1)C)C	0
CC(NCC(c1ccc(cc1)NS(=O)(=O)C)O)C	0
OCCN1CCN(CC1)c1cc(nc(n1)C)Nc1ncc(s1)C(=O)Nc1c(C)cccc1Cl	0
O=C1N(CCC21CCN(CC2)C[C](c1ccc2c(c1C)COC2=O)O)c1ccc(=O)n(n1)C	0
Fc1cncc(c1)c1nc2c(n1C1CC1)cc(c(c2)F)F	0
Fc1ccc(cc1)c1nc(sc1c1ccnc(n1)Nc1ccnc(c1)C)C1CCNCC1	0
CCOC(=O)N1C(=S)N=C(/C(=C(\OCC)/O)/C1c1cccc(c1Cl)Cl)C	1
COC(=O)C1=C(C)NC(=C(C1c1ccc(cc1)N(C)C)C(=O)OC)C	1
F[C]1CN(CC[C]1CNC(=O)c1cc(Cl)cc(c1)Cl)CCC(C)(C)C	0
Fc1ccc(c(c1)[C]1OC[C](C[C]1N)N1Cc2c(C1)cn(n2)S(=O)(=O)C1CC1)F	0
CN(Cc1cn(c2c1cc(C)cc2)Cc1ccccc1)C	0
CCC1=CC2C(C1)C[C@@]2(CN)Cc1n[nH]nn1	1
CCC1=CC2C(C1)C[C@]2(CN)Cc1n[nH]nn1	1
N#Cc1ccc(cc1)c1cc(nn1c1ccccc1OC)OC1CC(C)(C)S(=O)C(C1)(C)C	1
CCOC(=O)C1=C(C)Nc2c(C1c1ccc(cc1)OC)c(N)c1c(n2)CCCC1	0
CCOC(=O)C1=C(C)NC(=C(C1c1c(CCc2cccc(c2)OC)onc1c1ccccc1)C(=O)OCC)C	1
CN(CCCN1c2ccccc2Sc2c1cc(Cl)cc2)C	1
CCOC(=O)C1=C(C)NC(=C(C1c1c(onc1c1ccccc1)C(C)C)C(=O)OCC)C	1
CCOC(=O)C1=C(C)Nc2c(C1c1ccc(cc1)c1ccccc1)c(N)c1c(n2)CCCC1	1
CO[C]1C[C@@](CCN(CCCc2nc3c([nH]2)cccc3)C)(OC(=O)C(C)C)[C](c2c1cc(F)cc2)C(C)C	1
COc1ccccc1n1nc(cc1c1ccc(cc1)Cl)OC1CCN(CC1)S(=O)(=O)C(F)(F)F	1
OC[C]1O[C]2SC(=N[C]2[C]([C]1O)O)N(CC)C	0
COC(=O)C1=C(C)NC(=C(C1c1cccc(c1)C(F)(F)F)C(=O)OCC(C)C)C	1
CCOC(=O)C1=C(C)NC(=C(C1c1cccc(c1)[N+](=O)[O-])C(=O)OCC)OCC	1
CCc1ccccc1n1nc(cc1c1ccc(cc1)Cl)OC1CCN(CC1)C(=O)OC(C)(C)C	1
Fc1ccc(cc1)[C]1CCNC[C]1COc1ccc2c(c1)OCO2	1
Fc1ccc(cc1)C1CC(=NN1C(=O)NCCc1ccccc1)c1ccc(cc1)Br	1
O=C(OC(C)(C)C)N[C](C(=O)N[C]1CCc2c(N(C1=O)C(C)C)cccc2)Cc1c(F)cccc1C(F)(F)F	1
CCOC(=O)N1C(=S)NC(=C(C1c1cccc(c1)C(F)(F)F)C(=O)OCC)C	1
