# Supplementary material for: A comprehensive evaluation of advanced methods for identifying structural alerts using extensive toxicity data
Source: J Cheminform. 2026 Jan 30;18:27. doi: 10.1186/s13321-026-01157-x (PMC12922411; doi:10.1186/s13321-026-01157-x)
Supplement: Supplementary file 1 — Supplementary material 1. [file 13321_2026_1157_MOESM1_ESM.zip › SI_1_Toxicity_datasets/Drug toxicity/Cardiotoxicity_Nav1.5.csv]

Canonical SMILES	Cardiotoxicity_Nav1.5
COCCS(=O)(=O)NC(=O)c1cc(C2CC2)c(cc1F)OCC12CC3CC(C2)CC(C1)C3	1
O=S(=O)(c1ccc2c(c1)OCCN2c1cccc2c1ncs2)Nc1nccs1	1
Clc1cc(c(cc1NCC1(C)COC1)F)S(=O)(=O)Nc1nccs1	0
CCN=C1S[C]2[C](N1)[C](O)[C]([C](O2)C)O	0
N#Cc1cc(ccc1Oc1ccc(c(c1)Cl)C#N)S(=O)(=O)Nc1ccc(cn1)F	0
COc1ccccc1SC[C](CN[C]1CSc2c(OC1)cccc2)C	1
Clc1ccccc1c1cccc2c1ccc(c2)S(=O)(=O)Nc1ncns1	0
Cc1ccc(c(c1)Oc1ncc(cc1Cl)c1cc(F)c(cc1F)c1nnc([nH]1)S(=O)(=O)CC1CC1)Cl	1
Nc1cncc(n1)Nc1ccc(cc1)Oc1ccc(cc1)C1CC1	1
O=C(NC(c1c[nH]c(=O)c(c1)Cl)c1ccc(cc1)F)CC1CCN(CC1)Cc1ccn(c1)c1ccc(cc1)C(F)(F)F	0
O=C(c1ccc(cc1)C[C]1CC[C](N1)[C](c1ccccc1)O)N1CCN(CC1)Cc1ccccn1	0
CCN[C]1CCC=C([C]1COc1cc(F)c(cc1Cl)S(=O)(=O)Nc1ncsc1)c1ccc(cc1)F	1
C[Si](c1ccc(cc1)c1ccc2n(c1)c(nn2)C(F)(F)F)(C)C	1
O=C(c1ccc(cc1)C[C]1CC[C](N1)[C](c1ccccc1)O)N1CCN(CC1)Cc1ncn(n1)CC(F)(F)F	0
O=C(N1CCC(CC1)c1onc(n1)c1ccc(cc1)C(=O)O)NC1CC1c1ccccc1	1
NCCCC[C]1NC(=O)[C](CC(=O)O)NC(=O)[C](CC(=O)N)NC(=O)[C](CC(=O)O)NC(=O)[C]2CCCN2C(=O)[C](NC(=O)[C]2CSSC[C]3NC(=O)[C](NC(=O)[C](NC(=O)[C](NC(=O)[C]4N(C(=O)[C](NC(=O)[C](NC(=O)[C](NC1=O)CSSC[C](NC(=O)[C](NC(=O)[C](CCCCN)NC(=O)[C](Cc1[nH]cnc1)NC(=O)[C](NC(=O)[C](CCCNC(=N)N)NC(=O)[C](NC3=O)CO)[C](O)C)Cc1c[nH]c3c1cccc3)C(=O)N[C](C(=O)N[C](C(=O)N[C](C(=O)N[C](C(=O)N)Cc1ccccc1)C(C)C)Cc1ccc(cc1)O)CCCCN)CSS…	1
Fc1cc(c(cc1O[C]1CCCC[C]1c1ccnn1C)F)S(=O)(=O)Nc1cscn1	0
O=C(c1ccc2c(c1)n(C)nc2c1ccc(cc1)C(F)(F)F)NS(=O)(=O)C	0
CC(COc1ncc(cc1Cl)c1ccc(c(c1)F)C(=O)NS(=O)(=O)C)C	0
Fc1cc(OCC23CC4CC(C3)C(C(C2)C4)(F)F)c(cc1C(=O)NS(=O)(=O)C1CC1)C1CC1	1
C[C](CSc1cccc(c1N)F)CN[C]1CSc2c(OC1)cccc2	1
O=C(N1CCC2(CC1)CC(=O)c1c(O2)ccc(c1)c1ccncc1)N[C]1C[C]1c1ccccc1	1
Cn1cc(c2c1cc(cc2)S(=O)(=O)Nc1cscn1)c1ccc(cc1C1=CCNCC1)C(F)(F)F	1
O=C(N1CCC(CC1)c1onc(n1)c1ccccc1C(F)(F)F)NC1CC1c1ccccc1	1
O=C1N(CCOc2c1cc(cc2)Nc1ccc(cc1)OC(F)(F)F)Cc1ccccn1	1
O=S(=O)(c1ccc2c(c1)OCCN2c1ccc(cc1C1=CCNCC1)C(F)(F)F)Nc1cncs1	1
O=C(c1[nH]cc(c1C)Cc1ccc(nc1)C(F)(F)F)NC1CC1	0
COc1cc(Cl)ccc1c1ncnc2c1ccc(c2)S(=O)(=O)Nc1ncns1	0
FC(Oc1ccc(cc1)c1c[nH]c(n1)C(N)(C)C)(F)F	0
COc1ccccc1c1ncc(c2c1ccc(c2)S(=O)(=O)Nc1ncns1)F	0
NCCCC[C]1NC(=O)[C](CC(=O)O)NC(=O)[C](CC(=O)N)NC(=O)[C](CC(=O)O)NC(=O)[C]2CCCN2C(=O)[C](NC(=O)[C]2CSSC[C]3NC(=O)[C](NC(=O)[C](NC(=O)[C](NC(=O)[C]4N(C(=O)[C](NC(=O)[C](NC(=O)[C](NC1=O)CSSC[C](NC(=O)[C](NC(=O)[C](CCCCN)NC(=O)[C](Cc1[nH]cnc1)NC(=O)[C](NC(=O)[C](CCCNC(=N)N)NC(=O)[C](NC3=O)CO)[C](O)C)Cc1c[nH]c3c1cccc3)C(=O)N[C](C(=O)N[C](C(=O)N[C](C(=O)N[C](C(=O)N)Cc1ccccc1)C(C)C)Cc1ccc(cc1)O)CCCCN)CSS…	1
NCCCC[C]1NC(=O)[C](CC(=O)O)NC(=O)[C](CC(=O)N)NC(=O)[C](CC(=O)O)NC(=O)[C]2CCCN2C(=O)[C](NC(=O)[C]2CSSC[C]3NC(=O)[C](NC(=O)[C](NC(=O)[C](NC(=O)[C]4N(C(=O)[C](NC(=O)[C](NC(=O)[C](NC1=O)CSSC[C](NC(=O)[C](NC(=O)[C](CCCCN)NC(=O)[C](Cc1[nH]cnc1)NC(=O)[C](NC(=O)[C](CCCNC(=N)N)NC(=O)[C](NC3=O)CO)[C](O)C)Cc1c[nH]c3c1cccc3)C(=O)N[C](C(=O)N[C](C(=O)N[C](C(=O)N[C](C(=O)N)Cc1ccccc1)C(C)C)Cc1ccc(cc1)O)CCCCN)CSS…	1
N#Cc1ccc(cc1)O[C]1[C](C[C]2[C@]1(C)CC[C](C2)O)N1CCC[C](C1)N	0
N#Cc1ccc(cc1N1CCOc2c1ccc(c2)S(=O)(=O)Nc1nccs1)OC(F)(F)F	1
O=C1N(CCOc2c1cc(cc2)c1ccc(c(c1)Cl)OC(F)(F)F)Cc1ncccn1	1
Clc1cc(c(cc1NCC1CCC2(CC1)OCCO2)F)S(=O)(=O)Nc1nccs1	1
N#Cc1ccc(cc1)C(=O)N1CCC2(CC1)Nc1ccc(cc1-n1c2ccc1)Cl	1
Cc1ccc(cn1)c1cc(ccc1[C]1CCOc2c1ccc(c2)S(=O)(=O)Nc1ccncn1)C(F)(F)F	1
Clc1cc(c(cc1OCC12CC3CC(C2)C(C(C1)C3)(F)F)F)C(=O)NS(=O)(=O)N(C)C	1
CC(c1ccc(cc1)CSc1nc(N)cc(=O)n1C)(C)C	1
Clc1cc(ccc1N1CCOc2c1ccc(c2)S(=O)(=O)Nc1cscn1)C(F)(F)F	1
Fc1ccc(cc1)c1cc(ccc1[C]1CCOc2c1ccc(c2)S(=O)(=O)Nc1ccncn1)C(F)(F)F	1
Cc1c(C)n(c2c1c(ncn2)OC1CCN(CC1)Cc1cscn1)Cc1ccccc1	1
Cc1[nH]nc(c1)c1ccc(cc1)C(=O)[C]1CCCC[C]1C(=O)Nc1cnn(c1C(=O)NOC(C)(C)C)C	0
Brc1cc(ccc1c1nccc2c1ccc(c2)S(=O)(=O)Nc1ncns1)C(F)(F)F	0
CC(COc1ncc(cc1Cl)Oc1nccc2c1ccc(c2)C(=O)NS(=O)(=O)C)C	1
Nc1ncc([nH]1)c1ccc(cc1)NC(=O)c1cc2c([nH]1)cccc2	0
CC(N(Cc1cccc(c1CNc1cc(F)c(c(c1)F)S(=O)(=O)Nc1ncsc1)F)C)C	1
NC1CCC(CC1)(CCNc1cc(F)c(cc1Cl)S(=O)(=O)Nc1nccs1)c1ccccc1	0
CNC(=O)CCC1(CCCN(C1)C(=O)Nc1ccc(cc1)Cl)c1ccccc1	1
Fc1ccc(c(c1)F)Oc1ncc(cc1Cl)c1cc(F)c(cc1F)c1nnc([nH]1)S(=O)(=O)CC1CC1	0
Fc1ccc(nc1)CN1CCC(CC1)Oc1ncnc2c1ccn2Cc1ccccc1	1
O=C(C1c2ccccc2C(=O)N1CC1CC(C1)(F)F)NCc1ccc(cc1)OC(F)(F)F	0
OC[C@@]1(O)[C]2O[C@]3(O[C]1[C]1[C@@]([C]2O)([C]3O)NC(=N[C]1O)N)O	1
OC(COc1cccc2c1cccc2)CNC(C)C	1
COc1cc(ccc1c1cccc2c1ccc(c2)S(=O)(=O)Nc1cscn1)C(F)(F)F	0
NC(=NCCCCc1ccccc1)NC(=O)c1ccccc1C	1
Fc1cc(c(cc1c1cnc(c(c1)Cl)Oc1ccccc1C(F)(F)F)F)c1nnc([nH]1)S(=O)(=O)CC1CC1	0
N#Cc1cc(ccc1Oc1ccc(cc1c1cccnn1)C(F)(F)F)S(=O)(=O)Nc1ncns1	0
Cc1cnc(cn1)CN1CCOc2c(C1=O)cc(cc2)c1ccc(cc1)OC(F)(F)F	1
O=C(N1CCC(=CC1)c1cccc2c1CCN(C2)S(=O)(=O)Nc1ncns1)OC(C)(C)C	1
NC(=NCCCCc1ccccc1)NC(=O)c1cccc2c1cccc2	1
O=C(c1ccc(cc1)C[C]1CC[C](N1)[C](c1ccccc1)O)N1CCN(CC1)Cc1nnn(n1)CC1CC1	0
O=C(N1CCC(=CC1)c1cc(ccc1N1CCOc2c1ccc(c2)S(=O)(=O)Nc1ncns1)C(F)(F)F)OC(C)(C)C	1
Cc1occ(n1)c1cc(ccc1[C]1CCOc2c1ccc(c2)S(=O)(=O)Nc1cccc(n1)F)C(F)(F)F	1
O=C([C]1CCc2c1nc(s2)N)Nc1ccc(cc1)C[C]1CC[C](N1)[C](c1ccccc1)O	1
CN(Cc1ccc2c(c1)CCN(C2)C(=O)c1cc2c(n1C)cnc(c2)Br)C	0
COc1nc(ccc1c1nccc2c1ccc(c2)S(=O)(=O)Nc1ccncn1)c1cccc(c1)F	0
COc1ccc2-n3cccc3C3(Nc2c1)CCN(CC3)C(=O)c1ccc(cc1)N(C)C	1
Cn1ncc(c1)CN1CCC(CC1)Oc1ncnc2c1ccn2Cc1ccccc1	1
Cn1cc(c2c1cc(cc2)S(=O)(=O)Nc1ncns1)c1ccccc1OC(F)(F)F	1
NCCCC[C]1NC(=O)[C](CC(=O)O)NC(=O)[C](CC(=O)N)NC(=O)[C](CC(=O)O)NC(=O)[C]2CCCN2C(=O)[C](NC(=O)[C]2CSSC[C]3NC(=O)[C](NC(=O)[C](NC(=O)[C](NC(=O)[C]4N(C(=O)[C](NC(=O)[C](NC(=O)[C](NC1=O)CSSC[C](NC(=O)[C](NC(=O)[C](CCCCN)NC(=O)[C](Cc1nc[nH]c1)NC(=O)[C](NC(=O)[C](CCCNC(=N)N)NC(=O)[C](NC3=O)CO)[C](O)C)Cc1c[nH]c3c1cccc3)C(=O)N[C](C(=O)N[C](C(=O)N[C](C(=O)N[C](C(=O)N)Cc1ccccc1)C(C)C)Cc1ccc(cc1)O)CCCCN)CSS…	1
CC(COc1ccc(cn1)c1cn(c2c1ccc(c2)C(=O)NS(=O)(=O)C)C)C	0
N#Cc1c(F)ccc(c1C)[C]1OC[C]2N(C1)CCN(C2)C(=O)Cc1ccc(cn1)n1cnnn1	0
O=C1N(CCOc2c1cc(cc2)CCc1ccc(cc1)C(F)(F)F)Cc1ncccn1	1
CCOc1cc2ncc(c(c2cc1C1CCN(CC1)C)Nc1ccc(cc1F)F)C(=O)N	0
Fc1cccc(n1)NS(=O)(=O)c1ccc2c(c1)OCC[C]2c1ccc(cc1N1CCOCC1)C(F)(F)F	1
Clc1ccc(cc1)c1ccc2c(c1)C(=O)N(CCO2)Cc1ncccn1	1
Cc1cccc(c1)c1cn(c2c1ccc(c2)C(=O)NS(=O)(=O)C)C	0
CCNC1=N[C]2[C](S1)O[C]([C]([C]2O)O)CO	0
c1ccc(cc1)CN1CCC(CC1)Oc1ncnc2c1ccn2Cc1ccccc1	1
N#Cc1ccc(cc1)[C](C(=O)NCC1CC1)N1CC2CCC(C1)N2C(=O)c1cc(F)ccc1F	0
O=C(N1CCC(=Cc2cccc(c2)Oc2ccc(cn2)C(F)(F)F)CC1)Nc1cccnn1	1
O=C1N(CCOc2c1cc(cc2)c1ccc(c(c1F)F)F)Cc1ncccn1	1
N#Cc1cc(ccc1Oc1ccc(cc1c1c[nH]nc1)C(F)(F)F)S(=O)(=O)Nc1ncns1	0
COc1cc(ccc1c1nccc2c1CCN(C2)S(=O)(=O)Nc1ncns1)C(F)(F)F	1
CCOc1cc2ncc(c(c2cc1N1CCN(CC1)C)Nc1ccc(cc1F)C)C(=O)N	0
O=C(Cc1c(C)onc1c1c(C)cccc1C)NCc1ccc(nc1)OCC(F)(F)F	0
COc1cc(C#N)ccc1N1CCOc2c1ccc(c2)S(=O)(=O)Nc1nccs1	0
Fc1cccc(c1)COc1ccc(cc1Cl)Nc1ncnc2c1cc(cc2)c1ccc(o1)CNCCS(=O)(=O)C	0
CN(CCCN1c2ccccc2CCc2c1cccc2)C	1
Clc1cc(c(cc1NCCC12CCCN2CCC1)F)S(=O)(=O)Nc1nccs1	0
COc1cncc(c1)c1cc(ccc1c1cccc2c1CCN(C2)S(=O)(=O)Nc1ncns1)C(F)(F)F	1
O=C(C1c2ccccc2C(=O)N1C(Cc1ccccn1)(C)C)NCc1ccc(cc1)OC(F)(F)F	0
O=S(=O)(c1ccc2c(c1)OCCN2c1ccc(cc1c1cncnc1)C(F)(F)F)Nc1nccs1	1
O=C1OCCN1c1cc(ccc1[C]1CCOc2c1ccc(c2)S(=O)(=O)Nc1nccs1)C(F)(F)F	1
NCCCC[C]1NC(=O)[C](CC(=O)O)NC(=O)[C](CC(=O)N)NC(=O)[C](CC(=O)O)NC(=O)[C]2CCCN2C(=O)[C](NC(=O)[C]2CSSC[C]3NC(=O)[C](NC(=O)[C](NC(=O)[C](NC(=O)[C]4N(C(=O)[C](NC(=O)[C](NC(=O)[C](NC1=O)CSSC[C](NC(=O)[C](NC(=O)[C](CCCCN)NC(=O)[C](Cc1[nH]cnc1)NC(=O)[C](NC(=O)[C](CCCNC(=N)N)NC(=O)[C](NC3=O)CO)[C](O)C)Cc1c[nH]c3c1cccc3)C(=O)N[C](C(=O)N[C](C(=O)N[C](C(=O)N[C](C(=O)N)Cc1ccccc1)C(C)C)Cc1ccc(cc1)O)CCCCN)CSS…	1
Clc1ccc(c(c1)c1ccnn1C)c1c[nH]c2c1ccc(c2)S(=O)(=O)Nc1ncns1	1
COc1cnc2c(c1)n(C[C](C1CCC(CC1)NCc1ccc3c(n1)NC(=O)CO3)N)c(=O)cc2	0
O=C(C1N(CCc2ccccn2)C(=O)c2c1cccc2)NCc1ccc(cc1)OC(F)(F)F	1
O=C([C]1CCc2n1c(=O)ccn2)Nc1ccc(cc1)C[C]1CC[C](N1)[C](c1ccccc1)O	0
O=C(c1cccc(c1)c1ncccc1C(F)(F)F)Nc1cccc(c1c1cccnc1)C(F)(F)F	1
OC(=O)CCC1(CCCN(C1)C(=O)Nc1ccc(cc1)Cl)c1cccc(c1)C(F)(F)F	1
O=S(=O)(c1ccc2c(c1)OCCN2c1ccc(cc1C1=CCNCC1)C(F)(F)F)Nc1cnccn1	1
Clc1cc(ccc1N1CCOc2c1ccc(c2)S(=O)(=O)Nc1ccncn1)C(F)(F)F	1
NCCCC[C]1NC(=O)[C](CC(=O)O)NC(=O)[C](CC(=O)N)NC(=O)[C](CC(=O)O)NC(=O)[C]2CCCN2C(=O)[C](NC(=O)[C]2CSSC[C]3NC(=O)[C](NC(=O)[C](NC(=O)[C](NC(=O)[C]4N(C(=O)[C](NC(=O)[C](NC(=O)[C](NC1=O)CSSC[C](NC(=O)[C](NC(=O)[C](CCCCN)NC(=O)[C](Cc1[nH]cnc1)NC(=O)[C](C)NC(=O)[C](CCCNC(=N)N)NC(=O)[C](NC3=O)CO)Cc1c[nH]c3c1cccc3)C(=O)N[C](C(=O)N[C](C(=O)N[C](C(=O)N[C](C(=O)N)Cc1ccccc1)C(C)C)Cc1ccc(cc1)O)CCCCN)CSSC[C](N…	1
Cn1ncc(c1)c1cc(ccc1c1cccc2c1CCN(C2)S(=O)(=O)Nc1ncns1)C(F)(F)F	1
O=C(c1cc(C2CC2)c(cc1F)OCC12CC3(F)CC(C2)(CC(C1)(C3)F)F)NS(=O)(=O)C	1
NCCCC[C]1NC(=O)[C](CC(=O)O)NC(=O)[C](CC(=O)N)NC(=O)[C](CC(=O)O)NC(=O)[C]2CCCN2C(=O)[C](NC(=O)[C]2CSSC[C]3NC(=O)[C](NC(=O)[C](NC(=O)[C](NC(=O)[C]4N(C(=O)[C](NC(=O)[C](NC(=O)[C](NC1=O)CSSC[C](NC(=O)[C](C)NC(=O)[C](CCCCN)NC(=O)[C](Cc1[nH]cnc1)NC(=O)[C](NC(=O)[C](CCCNC(=N)N)NC(=O)[C](NC3=O)CO)[C](O)C)C(=O)N[C](C(=O)N[C](C(=O)N[C](C(=O)N[C](C(=O)N)Cc1ccccc1)C(C)C)Cc1ccc(cc1)O)CCCCN)CSSC[C](NC(=O)[C](C…	1
O=S(=O)(c1ccc2c(c1)OCCN2c1ccc(cc1C1=CCNCC1)C(F)(F)F)Nc1ncns1	1
COc1ncc(nc1)c1cccc2c1C[C](CO2)NC(=O)c1ccc(nc1)COCC(F)(F)F	0
Clc1cc(c(cc1NC[C]1CCCOC1)F)S(=O)(=O)Nc1nccs1	1
O=C(c1ccc2c(c1)n(C)cc2C1=CCNCC1)NS(=O)(=O)C1CC1	0
COc1cc(Cl)c(cc1c1nccc2c1ccc(c2)S(=O)(=O)Nc1nccs1)Cl	0
COc1cc(ccc1COCC(CN1CCC(CC1)N1Cc2c(C1=O)cccc2)O)C(F)(F)F	1
O=C([C](c1ccccc1)N1CCN(CC1)C(=O)c1cc(F)cnc1Cl)NCc1ccccc1	1
Cc1cccc(c1)Cn1ccc2c1ncnc2OC1CCN(CC1)Cc1cscn1	1
Fc1ccc(nc1)c1cc(ccc1[C]1CCOc2c1ccc(c2)S(=O)(=O)Nc1nccs1)C(F)(F)F	1
CCCCN(C(=O)CN1C[C]([C]([C]1CC(CCC)(C)C)C(=O)O)c1cc(OC)c2c(c1)OCO2)CCCC	1
NCCCC[C]1NC(=O)[C](CC(=O)O)NC(=O)[C](CC(=O)N)NC(=O)[C](CC(=O)O)NC(=O)[C]2CCCN2C(=O)[C](NC(=O)[C]2CSSC[C]3NC(=O)[C](NC(=O)[C](NC(=O)[C](NC(=O)[C]4N(C(=O)[C](NC(=O)[C](NC(=O)[C](NC1=O)CSSC[C](NC(=O)[C](NC(=O)[C](CCCCN)NC(=O)[C](Cc1[nH]cnc1)NC(=O)[C](NC(=O)[C](CCCNC(=N)N)NC(=O)[C](NC3=O)CO)[C](O)C)Cc1c[nH]c3c1cccc3)C(=O)N[C](C(=O)N[C](C(=O)N[C](C(=O)N[C](C(=O)N)Cc1ccccc1)C(C)C)Cc1ccc(cc1)O)CCCCN)CSS…	1
O=C(C1c2ccccc2C(=O)N1CCc1ccccn1)NCc1ccc(cc1)Br	1
Cn1nccc1[C]1CCCCC[C]1Oc1cc(F)c(c(c1)F)S(=O)(=O)Nc1ccncn1	0
CCOc1cc(CN2CCC3(CC2)CC(=O)N(C3)c2ccc(cc2)C(=O)O)cc(c1c1ccc(cc1)F)OCC	0
O=C1N(CCOc2c1cc(cc2)/C=C/c1ccc(cc1)C(F)(F)F)Cc1ccccc1	1
O=C(N1CCC(CC1)c1onc(n1)c1ccncc1)NC1CC1c1ccccc1	1
Nc1ncc(cn1)c1ccc2c(c1)[nH]c1c2c(ncc1C(=O)N)N[C](C(F)(F)F)C1CC1	0
Fc1cccc(n1)CN1CCC(CC1)Oc1ncnc2c1ccn2Cc1ccccc1	1
Fc1ccc(nc1)c1cc(ccc1[C]1CCOc2c1ccc(c2)S(=O)(=O)Nc1ncc(cn1)F)C(F)(F)F	1
O=C(c1cc2n(C)cc(c2cc1F)c1ccc(cc1)C(F)(F)F)NS(=O)(=O)C	0
CNCC[C](c1cccs1)Oc1cccc2c1cccc2	1
CCCc1nn(c2c1nc([nH]c2=O)c1cc(ccc1OCC)S(=O)(=O)N1CCN(CC1)C)C	0
Cn1nccc1c1cc(ccc1[C]1CCOc2c1ccc(c2)S(=O)(=O)Nc1nccs1)C(F)(F)F	1
OC(=O)c1ccc(cc1)n1nc(nc1c1ccccc1O)c1ccccc1O	0
COc1ccc(cc1)OCC(CN1CCC(CC1)N1Cc2c(C1=O)cccc2)O	0
Clc1cc(c(cc1OCC12CC3CC(C2)CC(C1)C3)F)C(=O)NS(=O)(=O)C	1
Brc1cc(cc(c1c1cccc2c1CCN(C2)S(=O)(=O)Nc1ncns1)C1=CCNCC1)C(F)(F)F	1
O=C(Nc1c(C)onc1c1c(C)cccc1C)NCc1ccc(cc1)n1cccn1	0
COc1cc(ccc1c1cccc2c1C(C)CN(C2)S(=O)(=O)Nc1ncns1)C(F)(F)F	1
COc1cc(c(cc1c1cnc(c(c1)Cl)OCC1(C)CC1)F)C(=O)NS(=O)(=O)C	0
N#CCOc1cc(F)ccc1c1nccc2c1ccc(c2)S(=O)(=O)Nc1nccs1	0
CC([C]1COc2c(C(=O)N1)cc(cc2)c1ccc(cc1)C(F)(F)F)C	1
Fc1cc(c(cc1NCC12CCCN2CCC1)F)S(=O)(=O)Nc1ncns1	0
COc1ncc(cn1)c1cccc2c1C[C](CO2)NC(=O)c1ccc(nc1)OCC(F)(F)F	1
O=S(=O)(c1ccc2c(c1)cccc2c1ccc(cc1C1=CCNCC1)C(F)(F)F)Nc1ccncn1	0
N#Cc1cc(ccc1N1[C](C)COc2c1ccc(c2)S(=O)(=O)Nc1nccs1)C(F)(F)F	1
NCCCC[C]1NC(=O)[C](CC(=O)O)NC(=O)[C](CC(=O)N)NC(=O)[C](CC(=O)O)NC(=O)[C]2CCCN2C(=O)[C](NC(=O)[C]2CSSC[C]3NC(=O)[C](NC(=O)[C](NC(=O)[C](NC(=O)[C]4N(C(=O)[C](NC(=O)[C](NC(=O)[C](NC1=O)CSSC[C](NC(=O)[C](NC(=O)[C](CCCCN)NC(=O)[C](Cc1[nH]cnc1)NC(=O)[C](NC(=O)[C](CCCNC(=N)N)NC(=O)[C](NC3=O)CO)[C](O)C)Cc1c[nH]c3c1cccc3)C(=O)N[C](C(=O)N[C](C(=O)N[C](C(=O)N[C](C(=O)N)Cc1ccccc1)C(C)C)Cc1ccc(cc1)O)CCCCN)CSS…	1
O=S(=O)(c1ccc2c(c1)OCCN2Cc1ccccc1)Nc1nccs1	1
COc1cc(ccc1n1c(=O)ccc2c1ccc(c2)S(=O)(=O)Nc1nocc1)c1cc(F)cnc1OC	1
NCCCC[C]1NC(=O)[C](CC(=O)O)NC(=O)[C](CC(=O)N)NC(=O)[C](CC(=O)O)NC(=O)[C]2CCCN2C(=O)[C](NC(=O)[C]2CSSC[C]3NC(=O)[C](NC(=O)[C](NC(=O)[C](NC(=O)[C]4N(C(=O)[C](NC(=O)[C](NC(=O)[C](NC1=O)CSSC[C](NC(=O)[C](NC(=O)[C](CCCCN)NC(=O)[C](Cc1[nH]cnc1)NC(=O)[C](NC(=O)[C](CCCNC(=N)N)NC(=O)[C](NC3=O)CO)[C](O)C)Cc1c[nH]c3c1cccc3)C(=O)N[C](C(=O)N[C](C(=O)N[C](C(=O)N[C](C(=O)N)Cc1ccccc1)C(C)C)Cc1ccc(cc1)O)CCCCN)CSS…	1
OC(=O)CCC1(CCCN(C1)C(=O)Nc1ccc(cc1)Cl)c1cccnc1	1
Fc1ccc(nc1)CCN1C(C(=O)NCc2ccc(cc2)OC(F)(F)F)c2c(C1=O)cccc2	1
NCCCC[C]1NC(=O)[C](CC(=O)O)NC(=O)[C](CC(=O)N)NC(=O)[C](CC(=O)O)NC(=O)[C]2CCCN2C(=O)[C](NC(=O)[C]2CSSC[C]3NC(=O)[C](NC(=O)[C](NC(=O)[C](NC(=O)[C]4N(C(=O)[C](NC(=O)[C](NC(=O)[C](NC1=O)CSSC[C](NC(=O)[C](NC(=O)[C](CCCCN)NC(=O)[C](Cc1[nH]cnc1)NC(=O)[C](NC(=O)[C](CCCNC(=N)N)NC(=O)[C](NC3=O)CO)[C](O)C)Cc1c[nH]c3c1cccc3)C(=O)N[C](C(=O)N[C](C(=O)N[C](C(=O)N[C](C(=O)N)Cc1ccccc1)C(C)C)Cc1ccc(cc1)O)CCCCN)CSS…	1
Clc1cc(Cl)cc(c1)C(=O)NCC1(F)CCN(CC1)C[C]1CCOC(C1)(C)C	0
O=C(c1cnc(c(c1)C1CC1)OCC12CC3CC(C2)CC(C1)C3)NS(=O)(=O)C	1
N#Cc1cc(ccc1N1CCOc2c1ccc(c2)S(=O)(=O)Nc1cscn1)C(F)(F)F	1
C[C](CSc1cccc2c1occ2)CN[C]1CSc2c(OC1)cccc2	1
NCCCC[C]1NC(=O)[C](CC(=O)O)NC(=O)[C](CC(=O)N)NC(=O)[C](CC(=O)O)NC(=O)[C]2CCCN2C(=O)[C](NC(=O)[C]2CSSC[C]3NC(=O)[C](NC(=O)[C](NC(=O)[C](NC(=O)[C]4N(C(=O)[C](NC(=O)[C](NC(=O)[C](NC1=O)CSSC[C](NC(=O)[C](NC(=O)[C](CCCCN)NC(=O)[C](Cc1[nH]cnc1)NC(=O)[C](NC(=O)[C](CCCNC(=N)N)NC(=O)[C](NC3=O)CO)[C](O)C)Cc1c[nH]c3c1cccc3)C(=O)N[C](C(=O)N[C](C(=O)N[C](C(=O)N[C](C(=O)N)Cc1ccccc1)C(C)C)Cc1ccc(cc1)O)CCCCN)CSS…	1
Cn1nccc1c1ccccc1N1CCOc2c1ccc(c2)S(=O)(=O)Nc1nccs1	1
O=S(=O)(c1ccc2c(c1)ccnc2c1ccc(cc1c1c[nH]nc1)C(F)(F)F)Nc1ncns1	0
COc1ncc(cn1)c1cccc(c1CCNC(=O)c1ccc(nc1)OCCC(F)(F)F)F	1
Cc1ccc(c(c1)N1CCOc2c1ccc(c2)S(=O)(=O)Nc1nccs1)C(C)C	1
N#Cc1cc(ccc1N1CCOc2c1ccc(c2)S(=O)(=O)Nc1nccs1)C(F)(F)F	1
Clc1cc(c(cc1NCC12CC3CC(C1)CC(C2)(C3)O)F)S(=O)(=O)Nc1nccs1	1
COc1ccc2-n3cccc3C3(Nc2c1)CC1C(C3)CN(C1)C(=O)c1ccc(c(c1)N(C)C)OC	1
Clc1ccc(c(c1)N1CCOc2c1ccc(c2)S(=O)(=O)Nc1nccs1)C	1
FC(Cn1cnc(n1)CN1CCN(CC1)C(=O)c1ccc(cc1)C[C]1CC[C](N1)[C](c1ccccc1)O)F	0
COc1cc(c(cc1c1nccc2c1ccc(c2)S(=O)(=O)Nc1ncns1)Cl)c1cccc(c1)F	1
Fc1ccc(cc1F)N1CCOc2c1ccc(c2)S(=O)(=O)Nc1nccs1	1
O=C(N1CCC(CC1)c1onc(n1)c1ccccn1)NC1CCc2c(C1)cccc2	1
Clc1cc(c(cc1Oc1ccc(cc1c1ccnnc1)C(F)(F)F)F)S(=O)(=O)Nc1cscn1	0
O=C(c1ccc2c(c1)n(C)cc2C1CCCC(C1)(C)C)NS(=O)(=O)C1CC1	1
COc1cc(c(cc1c1ncnc2c1ccc(c2)S(=O)(=O)Nc1nncs1)Cl)c1cccc(c1)F	0
O=C(c1ccc(nc1)OCC(F)(F)F)N[C]1COc2c(C1)c(ccc2)c1cccnc1	1
COc1cc(ccc1c1cccc2c1ccc(c2)S(=O)(=O)Nc1nccs1)C(F)(F)F	0
Cc1ncc(cn1)c1ccccc1CCNC(=O)c1ccc(nc1)OCCOCC(F)(F)F	0
Fc1cc(c(cc1OC[C]1CNCC[C]1c1ccc(cc1)F)F)S(=O)(=O)Nc1ncns1	1
COc1cc(ccc1c1nccc2c1ccc(c2)S(=O)(=O)Nc1ccncn1)CC(C)(C)C	0
CCOc1cc(ccc1c1cccc2c1ccc(c2)S(=O)(=O)Nc1ncns1)C(F)(F)F	1
CC(c1ccc2c(c1)nc([nH]2)C(N)(C)C)(C)C	1
NCCCC[C]1NC(=O)[C](CC(=O)O)NC(=O)[C](CC(=O)N)NC(=O)[C](CC(=O)O)NC(=O)[C]2CCCN2C(=O)[C](NC(=O)[C]2CSSC[C]3NC(=O)[C](NC(=O)[C](NC(=O)[C](NC(=O)[C]4N(C(=O)[C](NC(=O)[C](NC(=O)[C](NC1=O)CSSC[C](NC(=O)[C](NC(=O)[C](CCCCN)NC(=O)[C](CCC(=O)O)NC(=O)[C](NC(=O)[C](CCCNC(=N)N)NC(=O)[C](NC3=O)CO)[C](O)C)Cc1c[nH]c3c1cccc3)C(=O)N[C](C(=O)N[C](C(=O)N[C](C(=O)N[C](C(=O)N)Cc1ccccc1)C(C)C)Cc1ccc(cc1)O)CCCCN)CSSC[C…	1
CN1CCN(c2c1cc(cc2)S(=O)(=O)Nc1ncns1)c1ccc(cc1Cl)C(F)(F)F	1
O=C1N(CCOc2c1cc(cc2)CCc1ccc(cc1)C(F)(F)F)Cc1ncccc1F	1
O=C([C]1CCCN1)Nc1ccc(cc1)c1nc(n(c1)C(=O)OC(C)(C)C)N	0
CC(COc1ncc(cc1Cl)c1cn(c2c1ccc(c2)C(=O)NS(=O)(=O)C(C)C)C)C	0
O=C(Nc1c(C)onc1c1c(Cl)cccc1Cl)OCc1c(F)cccc1Cl	1
CCc1cccc(c1)c1cn(c2c1ccc(c2)C(=O)NS(=O)(=O)C)C	0
CCOc1cc2ncc(c(c2cc1N1CCCN(CC1)C)Nc1ccc(cc1F)F)C(=O)N	0
COc1cc(F)ccc1c1cn(c2c1ccc(c2)S(=O)(=O)Nc1ncns1)C	1
COc1cc(ccc1c1nccc2c1ccc(c2)S(=O)(=O)Nc1ccncn1)c1ccc(c(c1)OC)F	0
CCOc1cccc(c1)N1CCOc2c1ccc(c2)S(=O)(=O)Nc1nccs1	1
COc1cc(ccc1N1CCOc2c1ccc(c2)S(=O)(=O)Nc1nccs1)C(F)(F)F	1
c1ccc(cc1)Cn1ccc2c1ncnc2OC1CCN(CC1)Cc1cscn1	1
Cc1onc(c1CN1CCOc2c1ccc(c2)S(=O)(=O)Nc1nccs1)c1ccccc1	1
O=C1N(CCOc2c1cc(cc2)c1ccc(cc1F)C(F)(F)F)Cc1ncccc1F	1
Fc1cc(c(cc1OC[C]1CNCC[C]1c1ccc(cc1)Cl)F)S(=O)(=O)Nc1ncns1	1
COc1c(cccc1C)SC[C](CN[C]1CSc2c(OC1)cccc2)C	1
NCCCC[C]1NC(=O)[C](CC(=O)O)NC(=O)[C](CCCNC(=N)N)NC(=O)[C](CC(=O)O)NC(=O)[C]2CCCN2C(=O)[C](NC(=O)[C]2CSSC[C]3NC(=O)[C](NC(=O)[C](NC(=O)[C](NC(=O)[C]4N(C(=O)[C](NC(=O)[C](NC(=O)[C](NC1=O)CSSC[C](NC(=O)[C](NC(=O)[C](CCCCN)NC(=O)[C](Cc1[nH]cnc1)NC(=O)[C](NC(=O)[C](CCCNC(=N)N)NC(=O)[C](NC3=O)CO)[C](O)C)Cc1c[nH]c3c1cccc3)C(=O)N[C](C(=O)N[C](C(=O)N[C](C(=O)N[C](C(=O)N)Cc1ccccc1)C(C)C)Cc1ccc(cc1)O)CCCCN)…	1
O=C([C](c1ccccc1)N1CCN(CC1)C(=O)c1cc(F)cc(c1)F)NCc1ccc(nc1)C(F)(F)F	1
Cc1noc(n1)Cn1nc2n(c1=O)cc(cc2)c1ccc(cc1)OC(F)(F)F	1
Clc1cc(ccc1N1CCOc2c1ccc(c2)S(=O)(=O)Nc1nncs1)C(F)(F)F	1
NCCO/N=C(/c1ccc(cc1)C(F)(F)F)\CCCCOC	0
NCCCC[C]1NC(=O)[C](CC(=O)O)NC(=O)[C](CC(=O)N)NC(=O)[C](CC(=O)O)NC(=O)[C]2CCCN2C(=O)[C](NC(=O)[C]2CSSC[C]3NC(=O)[C](NC(=O)[C](NC(=O)[C](NC(=O)[C]4N(C(=O)[C](NC(=O)[C](NC(=O)[C](NC1=O)CSSC[C](NC(=O)[C](NC(=O)[C](CCCCN)NC(=O)[C](Cc1[nH]cnc1)NC(=O)[C](NC(=O)[C](CCCNC(=N)N)NC(=O)[C](NC3=O)CO)[C](O)C)Cc1c[nH]c3c1cccc3)C(=O)N[C](C(=O)N[C](C(=O)N[C](C(=O)N[C](C(=O)N)Cc1ccccc1)C(C)C)Cc1ccc(cc1)O)CCCCN)CSS…	1
CN(Cc1cc2CCN(Cc2cc1C)C(=O)c1cc2c(n1C)ccc(c2)Cl)C	0
Clc1cnc(nc1)CN1CCOc2c(C1=O)cc(cc2)c1ccc(cc1)OC(F)(F)F	1
COc1cc(c(cc1c1nccc2c1ccc(c2)S(=O)(=O)Nc1nocc1)F)c1cccc(c1)Cl	1
C[C](CSc1cccc(c1O)C(=O)N)CN[C]1CSc2c(OC1)cccc2	1
O=C(C1c2ccccc2C(=O)N1CCc1ccccn1)NCc1ccc(nc1)OCCC(F)(F)F	0
Cc1cccc(c1)NC(=O)c1ccc(o1)c1ccc(cc1)OC(F)(F)F	1
COc1cc(c(cc1c1nccc2c1ccc(c2)S(=O)(=O)Nc1nncs1)F)c1ccc(c(c1)F)F	0
Cc1ccc(cn1)c1cc(ccc1[C]1CCOc2c1ccc(c2)S(=O)(=O)Nc1cccc(n1)F)C(F)(F)F	1
Fc1ccc2c(c1)c(OCCN1CCNC1=O)nn2c1ccccc1F	1
O=C1N(CCOc2c1cc(cc2F)c1ccc(cc1)OC(F)(F)F)Cc1ccccc1	1
O=C(c1ccc2c(c1)ccnc2c1ccc(c(c1)Cl)C(F)(F)F)NS(=O)(=O)C	0
NCCCC[C]1NC(=O)[C](CC(=O)O)NC(=O)[C](CC(=O)N)NC(=O)[C](CC(=O)O)NC(=O)[C]2CCCN2C(=O)[C](NC(=O)[C]2CSSC[C]3NC(=O)[C](NC(=O)[C](NC(=O)[C](NC(=O)[C]4N(C(=O)[C](NC(=O)[C](NC(=O)[C](NC1=O)CSSC[C](NC(=O)[C](NC(=O)[C](CCCCN)NC(=O)[C](Cc1[nH]cnc1)NC(=O)[C](CCC(=O)O)NC(=O)[C](CCCNC(=N)N)NC(=O)[C](NC3=O)CO)Cc1c[nH]c3c1cccc3)C(=O)N[C](C(=O)N[C](C(=O)N[C](C(=O)N[C](C(=O)N)Cc1ccccc1)C(C)C)Cc1ccc(cc1)O)CCCCN)CS…	1
OCCN1CCN(CC1)c1cc2c(cc1OC)nnc(c2Nc1ccc(cc1F)C)C(=O)N	0
O=C(c1cccc(c1)c1ncccc1C(F)F)Nc1cccc(c1c1cccnc1)C(F)(F)F	1
Clc1cc(c(cc1NCCC1COCC1)F)S(=O)(=O)Nc1nccs1	1
N#Cc1ccc(c(c1)Cl)N1CCOc2c1ccc(c2)S(=O)(=O)Nc1nccs1	1
CN1Cc2ccccc2[C](N=C1OCc1ccc(cc1)NS(=O)(=O)C)c1ccccc1	0
Clc1ccc(cc1)Oc1ccc(cc1)Nc1cncc(n1)N	1
O=C(c1ccc(cc1)OC(F)(F)F)N[C]1COc2c(C1)c(ccc2)c1ccncc1	1
CC(c1ccc(cn1)c1cccc2c1C[C](CO2)NC(=O)c1ccc(nc1)OCCOCC(F)(F)F)O	1
COc1ccc2-n3cccc3C3(Nc2c1)CCN(CC3)C(=O)c1ccc(c(c1)N(C)C)OC	1
Cc1cc(ccc1c1cccc2c1ccc(c2)S(=O)(=O)Nc1ncns1)C(F)(F)F	1
Fc1ccc(cc1)Oc1ccc(cc1)Nc1nccc(n1)N	1
Fc1cnc(s1)NS(=O)(=O)c1cc(Cl)c(cc1F)NCC12CCCN2CCC1	1
O=S(=O)(N1CCc2c(C1)cccc2c1ccc(cc1c1cncnc1)C(F)(F)F)Nc1ncns1	1
C1CCC2(C1)C1CN(CC2CN(C1)CC1CC1)CC1CC1	0
C=C[C]1CN2CC[C]1C[C]2[C](c1ccnc2c1cc(OC)cc2)O	1
COc1cc(c(cc1c1nccc2c1ccc(c2)S(=O)(=O)Nc1ccncn1)Cl)c1cccc(c1)F	0
N#Cc1ccc(cc1C)N1CCOc2c1ccc(c2)S(=O)(=O)Nc1nccs1	1
O=S(=O)(N1CCc2c(C1)cccc2c1cccc2c1cccc2)Nc1ncns1	1
O=C1N(CCOc2c1cc(cc2)c1ccc(cc1Cl)C(F)(F)F)Cc1ncccn1	1
COc1cc(cnc1OCC(C)C)c1cn(c2c1ccc(c2)C(=O)NS(=O)(=O)C1CC1)C	0
O=C(C1N(CCN2CCOCC2)C(=O)c2c1cccc2)NCc1ccc(cc1)OC(F)(F)F	1
Fc1cc(OCC2(CCCCC2)C(F)(F)F)c(cc1C(=O)NS(=O)(=O)N1CCC1)C1CC1	1
COc1cc(OC)cnc1N1CCOc2c1ccc(c2)S(=O)(=O)Nc1nccs1	1
NCCCC[C]1NC(=O)[C](CC(=O)O)NC(=O)[C](CC(=O)N)NC(=O)[C](CC(=O)O)NC(=O)[C]2CCCN2C(=O)[C](NC(=O)[C]2CSSC[C]3NC(=O)[C](NC(=O)[C](NC(=O)[C](NC(=O)[C]4N(C(=O)[C](NC(=O)[C](NC(=O)[C](NC1=O)CSSC[C](NC(=O)[C](NC(=O)[C](CCC(=O)N)NC(=O)[C](Cc1[nH]cnc1)NC(=O)[C](NC(=O)[C](CCCNC(=N)N)NC(=O)[C](NC3=O)CO)[C](O)C)Cc1c[nH]c3c1cccc3)C(=O)N[C](C(=O)N[C](C(=O)N[C](C(=O)N[C](C(=O)N)Cc1ccccc1)C(C)C)Cc1ccc(cc1)O)CCCCN)…	1
Fc1c(cccc1C(F)(F)F)Cn1ccc2c1ncnc2OC1CCN(CC1)Cc1ccccn1	1
NCCCC[C]1NC(=O)[C](CC(=O)O)NC(=O)[C](CC(=O)N)NC(=O)[C](CC(=O)O)NC(=O)[C]2CCCN2C(=O)[C](NC(=O)[C]2CSSC[C]3NC(=O)[C](NC(=O)[C](NC(=O)[C](NC(=O)[C]4N(C(=O)[C](NC(=O)[C](NC(=O)[C](NC1=O)CSSC[C](NC(=O)[C](NC(=O)[C](CCCCN)NC(=O)[C](Cc1[nH]cnc1)NC(=O)[C](NC(=O)[C](CCCNC(=N)N)NC(=O)[C](NC3=O)CO)[C](O)C)Cc1c[nH]c3c1cccc3)C(=O)N[C](C(=O)N[C](C(=O)N[C](C(=O)N[C](C(=O)N)Cc1ccccc1)C(C)C)Cc1ccc(cc1)O)C)CSSC[C]…	1
NCCCC[C]1NC(=O)[C](CC(=O)O)NC(=O)[C](CC(=O)N)NC(=O)[C](CC(=O)O)NC(=O)[C]2CCCN2C(=O)[C](C)NC(=O)[C]2CSSC[C]3NC(=O)[C](NC(=O)[C](NC(=O)[C](NC(=O)[C]4N(C(=O)[C](NC(=O)[C](NC(=O)[C](NC1=O)CSSC[C](NC(=O)[C](NC(=O)[C](CCCCN)NC(=O)[C](Cc1[nH]cnc1)NC(=O)[C](NC(=O)[C](CCCNC(=N)N)NC(=O)[C](NC3=O)CO)[C](O)C)Cc1c[nH]c3c1cccc3)C(=O)N[C](C(=O)N[C](C(=O)N[C](C(=O)N[C](C(=O)N)Cc1ccccc1)C(C)C)Cc1ccc(cc1)O)CCCCN)C…	1
CO[C]1CC[C@]2([C](C1)C[C]([C]2Oc1ccc(cc1)C#N)N1CCC[C](C1)N)C	0
O=C1N(CCOc2c1cc(cc2)c1ccc(cc1F)C(F)(F)F)Cc1ncccn1	1
Clc1cc(c(cc1NCC1CCOCC1)F)S(=O)(=O)Nc1nccs1	1
OC(=O)CCCCC1(CCCN(C1)C(=O)Nc1ccc(cc1)Cl)c1ccccc1	1
Cn1cc(c2c1cc(cc2)S(=O)(=O)Nc1ncns1)c1cccc(c1)C(F)(F)F	1
Clc1ccc(cc1C(F)(F)F)N1CCOc2c1ccc(c2)S(=O)(=O)Nc1nccs1	1
Cc1ncc(cn1)c1ccccc1CCNC(=O)c1ccc(nc1)COCC(F)(F)F	0
Clc1ccc(c(c1)c1ccc2c(c1)c(N)no2)Oc1cc(F)c(cc1F)S(=O)(=O)Nc1ncns1	1
COc1cccc(c1)C1NCCOC1Oc1cc(F)c(cc1F)S(=O)(=O)Nc1ncns1	0
COc1nc2cc(ccc2c(n1)c1ccc(cc1OC)C(F)(F)F)S(=O)(=O)Nc1nccs1	0
Fc1ccc(cc1)Oc1ccc(cc1)c1ccc2n(c1)c(=O)n(n2)Cc1onc(n1)C	0
Fc1ccc2c(c1)CCC1(O2)CCN(CC1)C(=O)N[C]1C[C]1c1ccccc1	1
OCCCN1CCc2c1c(cc(c2)C[C](NCCOc1ccccc1OCC(F)(F)F)C)C(=O)N	0
COCCS(=O)(=O)NC(=O)c1cnc(c(c1)C1CC1)OCC12CC3CC(C2)CC(C1)C3	0
Fc1ccc(cc1)CNC(=O)c1nc(n(c(=O)c1O)C)C(NC(=O)c1nnc(o1)C)(C)C	0
CC(Cc1ccc(cc1)c1cn(c2c1ccc(c2)C(=O)NS(=O)(=O)C)C)C	0
Clc1ccc(cc1)NC(=O)N1CCCC(C1)(CCC1=NNNN1)c1ccccc1	1
COc1cnc(cn1)c1ccccc1CCNC(=O)c1ccc(nc1)OCCC(F)(F)F	1
COc1ccc(cc1)C(=O)NC(=N)NCCCCc1ccccc1	1
Clc1ccc(c(c1)c1ccc2c(c1)[nH]cn2)Oc1cc(F)c(cc1F)S(=O)(=O)Nc1ncns1	1
COc1cc(ccc1c1nccc2c1ccc(c2)S(=O)(=O)Nc1ccncn1)c1ccc(c(c1)F)F	0
COC1CN(CCCOc2ccc(cc2)F)CCC1NC(=O)c1cc(Cl)c(cc1OC)N	0
CC([C@]1(CC[C@@](C1)(C)c1nc(c2n1ccnc2N)c1ccc(cc1)C(=O)Nc1nccc(c1)C(F)(F)F)C(=O)O)C	0
Fc1cc(c(cc1O[C]1CCCC[C]1c1ccnn1C)F)S(=O)(=O)Nc1ncns1	0
Nc1ccnc(n1)CN1CCOc2c(C1=O)cc(cc2)c1ccc(cc1)OC(F)(F)F	1
COc1ccc(cc1c1nccc2c1ccc(c2)S(=O)(=O)Nc1ncns1)Cl	0
NCCCC[C]1NC(=O)[C](CC(=O)O)NC(=O)[C](CC(=O)N)NC(=O)[C](CCCNC(=N)N)NC(=O)[C]2CCCN2C(=O)[C](NC(=O)[C]2CSSC[C]3NC(=O)[C](NC(=O)[C](NC(=O)[C](NC(=O)[C]4N(C(=O)[C](NC(=O)[C](NC(=O)[C](NC1=O)CSSC[C](NC(=O)[C](NC(=O)[C](CCCCN)NC(=O)[C](Cc1cnc[nH]1)NC(=O)[C](NC(=O)[C](CCCNC(=N)N)NC(=O)[C](NC3=O)CO)[C](O)C)Cc1c[nH]c3c1cccc3)C(=O)N[C](C(=O)N[C](C(=O)N[C](C(=O)N[C](C(=O)N)Cc1ccccc1)C(C)C)Cc1ccc(cc1)O)CCCCN)…	1
O=C1N(CCOc2c1cc(cc2)c1ccc(cc1)OC(F)(F)F)Cc1ccc(c(c1)F)F	1
COc1ccc(cc1c1ccnc2c1ccc(c2)S(=O)(=O)Nc1ccncn1)c1cccc(c1)F	0
COc1cc(c(cc1c1ncnc2c1ccc(c2)S(=O)(=O)Nc1nocc1)Cl)c1cccc(c1)F	1
O=C(c1cc(C2CC2)c(cc1F)OCC12CC3CC(C2)CC(C1)C3)NS(=O)(=O)N1CCOCC1	1
NC1CCC(CC1)CNc1cc(F)c(cc1Cl)S(=O)(=O)Nc1ncns1	1
COC1CC(C1)Oc1cc(F)c(c(n1)c1ccc2c(c1)CC[C](O2)CCC(=O)O)F	0
COc1cc(c(cc1c1cnc(c(c1)Cl)OC1CCC1)F)C(=O)NS(=O)(=O)C	0
Fc1cccc(n1)NS(=O)(=O)c1cc(Cl)c(cc1F)NCC12CCCN2CCC1	0
FC(Oc1cccnc1c1cccc(c1)C(=O)Nc1cccc(c1c1cccnc1)C(F)(F)F)F	1
Clc1ccc(c(c1)C(F)(F)F)c1cccc2c1ccc(c2)S(=O)(=O)Nc1ncns1	1
COc1cc(ccc1c1nccc2c1ccc(c2)S(=O)(=O)Nc1ccncn1)c1cccc(c1)F	0
CC1CCC(=CC1)c1ccc2c(c1)C(=O)N(CCO2)Cc1ncccn1	1
COc1cc(c(cc1c1nccc2c1ccc(c2)S(=O)(=O)Nc1nncs1)Cl)c1cccc(c1)F	0
O=C(N1CCC(CC1)n1nncc1)NC1CC1c1ccccc1	1
NCCCC[C]1NC(=O)[C](CC(=O)O)NC(=O)[C](CC(=O)N)NC(=O)[C](CC(=O)O)NC(=O)[C]2CCCN2C(=O)[C](NC(=O)[C]2CSSC[C]3NC(=O)[C](NC(=O)[C](NC(=O)[C](NC(=O)[C]4N(C(=O)[C](NC(=O)[C](NC(=O)[C](NC1=O)CSSC[C](NC(=O)[C](NC(=O)[C](CCCCN)NC(=O)[C](Cc1nc[nH]c1)NC(=O)[C](NC(=O)[C](CCCNC(=N)N)NC(=O)[C](NC3=O)CO)[C](O)C)Cc1c[nH]c3c1cccc3)C(=O)N[C](C(=O)N[C](C(=O)N[C](C(=O)N[C](C(=O)N)Cc1ccccc1)C(C)C)Cc1ccc(cc1)O)CCCCN)CSS…	1
O=C1N(CCOc2c1cc(cc2)c1ccc(cc1)OC(F)(F)F)Cc1c(F)cccc1F	1
NCCCC[C]1NC(=O)[C](CCSC)NC(=O)[C](CCCCN)NC(=O)[C](CCCNC(=N)N)NC(=O)[C](CCCCN)NC(=O)[C]2CSSC[C]3NC(=O)[C](CC(=O)O)NC(=O)CNC(=O)[C](Cc4ccccc4)NC(=O)[C](NC(=O)[C](NC(=O)[C](NC(=O)[C](CSSC[C](NC(=O)[C](CSSC[C](NC(=O)[C](NC1=O)Cc1ccc(cc1)O)C(=O)N[C](C(=O)N[C](C(=O)N[C](C(=O)N[C](C(=O)N[C](C(=O)N[C](C(=O)N[C](C(=O)O)[C](O)C)Cc1ccccc1)[C](O)C)Cc1ccccc1)CC(=O)O)Cc1c[nH]c4c1cccc4)C)NC(=O)[C](CC(=O)O)NC(=O…	1
O=C(N1CCC(CC1)c1onc(n1)c1ncccn1)NC1CC1c1ccccc1	1
O=C(c1cc(OCC(F)(F)F)ccc1OCC(F)(F)F)NCC1CCCCN1	1
Clc1ccc(cc1)c1ccc(o1)C(=O)Nc1cccc(c1)C	1
NCCCC[C]1NC(=O)[C](CC(=O)O)NC(=O)[C](CC(=O)N)NC(=O)[C](CC(=O)O)NC(=O)[C]2CCCN2C(=O)[C](NC(=O)[C]2CSSC[C]3NC(=O)[C](NC(=O)[C](NC(=O)[C](NC(=O)[C]4N(C(=O)[C](NC(=O)[C](NC(=O)[C](NC1=O)CSSC[C](NC(=O)[C](NC(=O)[C](CCCCN)NC(=O)[C](Cc1[nH]cnc1)NC(=O)[C](NC(=O)[C](CCCNC(=N)N)NC(=O)[C](NC3=O)CO)[C](O)C)Cc1c[nH]c3c1cccc3)C(=O)N[C](C(=O)N[C](C(=O)N[C](C(=O)N[C](C(=O)N)Cc1ccccc1)C(C)C)Cc1ccc(cc1)O)CCCCN)CSS…	1
COc1ncc(c(c1)C)N1CCOc2c1ccc(c2)S(=O)(=O)Nc1nccs1	1
O1CCN(CC1)C1CCC(CC1)Nc1ncnc2c1c(c[nH]2)C1CCOCC1	0
COc1ccc(cc1C(F)(F)F)c1cn(c2c1ccc(c2)S(=O)(=O)Nc1ncns1)C	1
CC(COc1ccc(cc1)c1ccc2c(c1)C(=O)N(CCO2)Cc1ncccn1)C	1
[C-]#[N+]c1cc(ccc1c1cccc2c1ccc(c2)S(=O)(=O)Nc1ncns1)C(F)(F)F	0
COc1cc(ccc1c1nccc2c1ccc(c2)S(=O)(=O)Nc1ccncn1)Oc1ccc(cc1)F	0
COc1cc(c(cc1c1nccc2c1ccc(c2)S(=O)(=O)Nc1nncs1)C#N)c1cc(F)cc(c1)F	0
NCCCC[C]1NC(=O)[C](CC(=O)O)NC(=O)[C](CC(=O)N)NC(=O)[C](CC(=O)O)NC(=O)[C]2CCCN2C(=O)[C](NC(=O)[C]2CSSC[C]3NC(=O)[C](NC(=O)[C](NC(=O)[C](NC(=O)[C]4N(C(=O)[C](NC(=O)[C](NC(=O)[C](NC1=O)CSSC[C](NC(=O)[C](NC(=O)[C](CCCCN)NC(=O)[C](Cc1[nH]cnc1)NC(=O)[C](NC(=O)[C](CCCNC(=N)N)NC(=O)[C](NC3=O)CO)[C](O)C)Cc1c[nH]c3c1cccc3)C(=O)N[C](C(=O)N[C](C(=O)N[C](C(=O)N[C](C(=O)N)Cc1ccccc1)C(C)C)Cc1ccc(cc1)O)CCCCN)CSS…	1
COc1ccsc1CNCC[C@]1(CCOC2(C1)CCCC2)c1ccccn1	1
NCCCC[C]1NC(=O)[C](CC(=O)O)NC(=O)[C](CC(=O)N)NC(=O)[C](CC(=O)O)NC(=O)[C]2CCCN2C(=O)[C](NC(=O)[C]2CSSC[C]3NC(=O)[C](NC(=O)[C](NC(=O)[C](NC(=O)[C]4N(C(=O)[C](NC(=O)[C](NC(=O)[C](NC1=O)CSSC[C](NC(=O)[C](NC(=O)[C](CCCCN)NC(=O)[C](NC(=O)[C](NC(=O)[C](CCCNC(=N)N)NC(=O)[C](NC3=O)CO)[C](O)C)Cc1c[nH]c3c1cccc3)Cc1c[nH]c3c1cccc3)C(=O)N[C](C(=O)N[C](C(=O)N[C](C(=O)N[C](C(=O)N)Cc1ccccc1)C(C)C)Cc1ccc(cc1)O)CCC…	1
Clc1cc(ccc1c1cccc2c1ccc(c2)S(=O)(=O)Nc1ncns1)OC(F)(F)F	0
CCOc1ccc(cc1)C(=O)NC(=N)NCCCCc1ccccc1	1
Cc1ccc(cc1)C(=O)NC(=NCCCOc1ccccc1)N	1
COc1cccc2c1C(=O)N(C2C(=O)NCc1ccc(cc1)OC(F)(F)F)CCc1ccccn1	1
O=C1COCCN1c1cc(ccc1[C]1CCOc2c1ccc(c2)S(=O)(=O)Nc1nccs1)C(F)(F)F	1
N#Cc1cc(ccc1N1CCOc2c1ccc(c2)S(=O)(=O)Nc1nccs1)c1ccc(cc1)F	1
CS(=O)(=O)Nc1nnc2n1cc(C1CC1)c(c2)OCC12CC3CC(C2)CC(C1)C3	1
NCCCC[C]1NC(=O)[C](CC(=O)O)NC(=O)[C](CC(=O)N)NC(=O)[C](CC(=O)O)NC(=O)[C]2CCCN2C(=O)[C](NC(=O)[C]2CSSC[C]3NC(=O)[C](NC(=O)[C](NC(=O)[C](NC(=O)[C]4N(C(=O)[C](NC(=O)[C](NC(=O)[C](NC1=O)CSSC[C](NC(=O)[C](NC(=O)[C](CCCCN)NC(=O)[C](Cc1[nH]cnc1)NC(=O)[C](NC(=O)[C](CCCNC(=N)N)NC(=O)[C](NC3=O)CO)[C](O)C)Cc1c[nH]c3c1cccc3)C(=O)N[C](C(=O)N[C](C(=O)N[C](C(=O)N[C](C(=O)N)CCCCN)C(C)C)Cc1ccc(cc1)O)CCCCN)CSSC[C]…	1
N#Cc1cc(ccc1Oc1ccc(cc1c1cn[nH]c1N)Cl)S(=O)(=O)Nc1ncns1	1
COc1cc(OC)nc(n1)CN1CCOc2c(C1=O)cc(cc2)c1ccc(cc1)OC(F)(F)F	1
NCCCC[C]1NC(=O)[C](CC(=O)O)NC(=O)[C](CC(=O)N)NC(=O)[C](CC(=O)O)NC(=O)[C]2CCCN2C(=O)[C](NC(=O)[C]2CSSC[C]3NC(=O)[C](NC(=O)[C](NC(=O)[C](NC(=O)[C]4N(C(=O)[C](NC(=O)[C](NC(=O)[C](NC1=O)CSSC[C](NC(=O)[C](NC(=O)[C](CCCCN)NC(=O)[C](Cc1[nH]cnc1)NC(=O)[C](NC(=O)[C](CCCNC(=N)N)NC(=O)[C](NC3=O)CO)[C](O)C)Cc1c[nH]c3c1cccc3)C(=O)N[C](C(=O)N[C](C(=O)N[C](C(=O)N[C](C(=O)N)Cc1ccccc1)C(C)C)Cc1ccc(cc1)O)CCCCN)CSS…	1
NCCCC[C]1NC(=O)[C](CC(=O)O)NC(=O)[C](CC(=O)N)NC(=O)[C](CC(=O)O)NC(=O)[C]2CCCN2C(=O)[C](NC(=O)[C]2CSSC[C]3NC(=O)[C](NC(=O)[C](NC(=O)[C](NC(=O)[C]4N(C(=O)[C](NC(=O)[C](NC(=O)[C](NC1=O)CSSC[C](NC(=O)[C](NC(=O)[C](CCCCN)NC(=O)[C](Cc1cnc[nH]1)NC(=O)[C](NC(=O)[C](CCCNC(=N)N)NC(=O)[C](NC3=O)CO)[C](O)C)Cc1c[nH]c3c1cccc3)C(=O)N[C](C(=O)N[C](C(=O)N[C](C(=O)N[C](C(=O)N)Cc1ccccc1)C(C)C)Cc1ccc(cc1)O)CCCCN)CSS…	1
COc1cc2nnc(c(c2cc1N1C[C](C)N[C](C1)C)Nc1ccc(cc1F)C)C(=O)N	0
FC(CN1CCN2[C](C1)COc1c(C2=O)cc(cc1)c1ccc(cc1)C(F)(F)F)F	1
COc1cc(ccc1c1nccc2c1ccc(c2)S(=O)(=O)Nc1cscn1)C(F)(F)F	0
COCCS(=O)(=O)NC(=O)c1cc(C2CC2)c(cc1F)OCC1CCCCC1	1
OCc1onc(n1)Cn1nc2n(c1=O)cc(cc2)c1ccc(cc1)Oc1ccc(cc1)F	0
N#Cc1cc(ccc1c1cn(c2c1ccc(c2)S(=O)(=O)Nc1ncns1)C)C(F)(F)F	1
O=S(=O)(c1ccc2c(c1)OCCN2c1ccccc1N1CCNCC1)Nc1nccs1	1
OC(CN1CCC(CC1)c1cccc2c1CCC(=O)N2)COc1ccccc1C(=O)c1ccccc1	0
COc1cc(Cl)c(cc1c1nccc2c1ccc(c2)S(=O)(=O)Nc1nncs1)C#N	0
CNc1nc(cn1C(=O)OC(C)(C)C)c1cccc(c1)NC(=O)c1cc2c([nH]1)cccc2	0
COc1cc(c(cc1c1nccc2c1ccc(c2)S(=O)(=O)Nc1ncccn1)Cl)c1cccc(c1)F	1
CC[C](CSc1ccccc1OC)CN[C]1CSc2c(OC1)cccc2	1
NCCCC[C]1NC(=O)[C](CC(=O)O)NC(=O)[C](CC(=O)N)NC(=O)[C](CC(=O)O)NC(=O)[C]2CCCN2C(=O)[C](NC(=O)[C]2CSSC[C]3NC(=O)[C](NC(=O)[C](NC(=O)[C](NC(=O)[C]4N(C(=O)[C](NC(=O)[C](NC(=O)[C](NC1=O)CSSC[C](NC(=O)[C](NC(=O)[C](CCCCN)NC(=O)[C](Cc1[nH]cnc1)NC(=O)[C](NC(=O)[C](CCCNC(=N)N)NC(=O)[C](NC3=O)CO)[C](O)C)Cc1c[nH]c3c1cccc3)C(=O)N[C](C(=O)N[C](C(=O)N[C](C(=O)N[C](C(=O)N)Cc1ccccc1)C(C)C)Cc1ccc(cc1)O)CCCCN)CSS…	1
Cc1cc(ccc1c1ccc2n(c1)c(nn2)C(F)(F)F)OC(F)(F)F	1
Nc1sc2c(n1)CCC(C2)CNC(=O)[C]1CCCN1C(=O)OC(C)(C)C	0
COc1ccc2-n3cccc3C3(Nc2c1)CCN(CC3)C(=O)c1ccccc1Br	1
COc1cc(ccc1c1nccc2c1ccc(c2)S(=O)(=O)Nc1ccncn1)c1cc(F)cc(c1)Cl	0
COc1cnccc1N1CCOc2c1ccc(c2)S(=O)(=O)Nc1nccs1	1
COCCN1CCOc2c(C1=O)cc(cc2)c1ccc(cc1)OC(F)(F)F	1
Clc1cc(ccc1N1CCOc2c1ccc(c2)S(=O)(=O)Nc1ncccn1)C(F)(F)F	1
CN(c1c(C)cc(cc1C)N1CCOc2c1ccc(c2)S(=O)(=O)Nc1nccs1)C	1
NCCCC[C]1NC(=O)[C](CC(=O)O)NC(=O)[C](CC(=O)N)NC(=O)[C](CC(=O)O)NC(=O)[C]2CCCN2C(=O)[C](NC(=O)[C]2CSSC[C]3NC(=O)[C](NC(=O)[C](NC(=O)[C](NC(=O)[C]4N(C(=O)[C](NC(=O)[C](NC(=O)[C](NC1=O)CSSC[C](NC(=O)[C](NC(=O)[C](CCCCN)NC(=O)[C](Cc1[nH]cnc1)NC(=O)[C](NC(=O)[C](CCCNC(=N)N)NC(=O)[C](NC3=O)CO)[C](O)C)Cc1c[nH]c3c1cccc3)C(=O)N[C](C(=O)N[C](C(=O)N[C](C(=O)N[C](C(=O)N)Cc1ccccc1)C(C)C)Cc1ccc(cc1)O)CCCCN)CSS…	1
NC(=O)[C]([C](c1cn2c(n1)ccc(c2)C(C)(C)C)N)C	1
Cc1ncc(cn1)c1ccccc1CCNC(=O)c1cnc(c(c1)C)OCCOCC(F)(F)F	0
Cc1ccc(c(c1)[C](c1ccccc1)CCN(C(C)C)C(C)C)O	1
NC[C](c1ccccc1)NC(=O)c1cc(sc1C)c1ccccc1Cl	0
Fc1cc(F)cc(c1)C(=O)N1CCN(CC1)[C](c1ccccc1)C(=O)NCC1CC1	1
COc1cccc(c1O)SC[C](CN[C]1CSc2c(OC1)cccc2)C	1
O=C1N(CCOc2c1cc(cc2)c1ccc(cc1)OC(F)(F)F)Cc1ccncc1	1
NC(=O)[C]1CC[C](N1)c1ccc(cc1)OCc1ccccc1F	0
Cn1nccc1c1cc(ccc1c1cn(c2c1ccc(c2)S(=O)(=O)Nc1ncns1)C(C)C)C(F)(F)F	1
Clc1cc(c(cc1NCC1COCCO1)F)S(=O)(=O)Nc1nccs1	1
N#Cc1ccc(cc1N1CCOc2c1ccc(c2)S(=O)(=O)Nc1nccs1)Cl	1
O=C1N(C[C]2c3c1cccc3CCC2)[C]1CN2CCC1CC2	0
O=C1N(CCOc2c1cc(cc2)c1ccc(cc1)OC(F)(F)F)Cc1ncc(cn1)c1ccc(nc1)C(F)(F)F	1
O=S(=O)(N1CCc2c(C1)cccc2c1cncc2c1cccc2)Nc1ncns1	1
Cc1ccc(cn1)c1cc(ccc1[C]1CCc2c1ccc(c2)S(=O)(=O)Nc1ncccn1)C(F)(F)F	1
O=C1N(CCOc2c1cc(cc2)CCc1ccc(cc1)C(F)(F)F)Cc1ccccn1	1
COc1cc(C(F)F)c(cc1c1nc(C)nc2c1ccc(c2)S(=O)(=O)Nc1nccs1)F	0
Cc1ncc(nc1)c1cccc2c1C[C](CO2)NC(=O)c1ccc(nc1)OCC(F)(F)F	1
CC(=O)N1CCCC(C1)CNc1cc(F)c(cc1Cl)S(=O)(=O)Nc1nccs1	0
Clc1cccc(c1c1noc(n1)Cn1nc2n(c1=O)cc(cc2)c1ccc(cc1)OC(F)(F)F)Cl	1
N#CCC(N1C(=O)c2c(C1C(=O)NCc1ccc(cc1)OC(F)(F)F)cccc2)C	0
Clc1cc(ccc1N1CCNc2c1ccc(c2)S(=O)(=O)Nc1ncns1)C(F)(F)F	1
FC(Oc1ccc(cc1)c1ccc2n(c1)c(nn2)C(F)(F)F)(F)F	1
N#Cc1ccc(cc1)O[C]1[C](C[C]2[C@]1(C)CC[C](C2)C(F)F)N1CCC[C](C1)N	0
N#Cc1ccc(cc1)C(=O)N1CCC2(CC1)Nc1ccc(cc1-n1c2ccc1)F	1
O=C(Nc1cccc(c1Cl)Cl)Cn1nnc(c1)c1ccc(nc1)n1ccnc1C	0
O=C(N(c1c(C)onc1c1c(C)cccc1C)C)NCc1ccc(nc1)OC1CCOCC1	0
O=C(N1C[C]2[C](C1)CN(C2=O)c1cccc2c1cnn2c1ccccc1F)CC(O)(C)C	0
OC(=O)CCCOc1ccc(cc1)c1cc(ccc1Cl)OC(F)(F)F	0
CCNC1=N[C]2[C](S1)O[C]([C]([C]2O)O)C(F)F	0
O=S(=O)(c1ccc2c(c1)OCCN2c1cccc2c1nccc2)Nc1nccs1	1
O=C(C1N(CCc2ccccn2)C(=O)c2c1cccc2)NCc1cccc(c1)OC(F)(F)F	1
Clc1ccc(c(c1)c1c[nH]nc1)c1cccc2c1ccc(c2)S(=O)(=O)Nc1ncns1	0
CC(COc1ccc(cn1)c1nn(c2c1cc(F)c(c2)C(=O)NS(=O)(=O)C1CC1)C)C	0
O=C1CCCC(C1)CNc1cc(F)c(cc1Cl)S(=O)(=O)Nc1nccs1	1
NC1CCC(CC1)(C)CCOc1cc(F)c(cc1F)S(=O)(=O)Nc1ncns1	0
O=C1N(CCOc2c1cc(cc2)c1ccc(cc1)OC(F)(F)F)Cc1ccccc1	1
Fc1ccc(cn1)c1cc(ccc1[C]1CCOc2c1ccc(c2)S(=O)(=O)Nc1ccncn1)C(F)(F)F	1
NCCCC[C]1NC(=O)[C](CC(=O)O)NC(=O)[C](CC(=O)N)NC(=O)[C](CC(=O)O)NC(=O)[C]2CCCN2C(=O)[C](NC(=O)[C]2CSSC[C]3NC(=O)[C](NC(=O)[C](NC(=O)[C](NC(=O)[C]4N(C(=O)[C](NC(=O)[C](NC(=O)[C](NC1=O)CSSC[C](NC(=O)[C](NC(=O)[C](CCCCN)NC(=O)[C](Cc1[nH]cnc1)NC(=O)[C](NC(=O)[C](CCCNC(=N)N)NC(=O)[C](NC3=O)CO)[C](O)C)Cc1c[nH]c3c1cccc3)C(=O)N[C](C(=O)N)CCCCN)CSSC[C](NC(=O)[C](CC(=O)O)N)C(=O)N[C](CC(C)C)C(=O)NCC(=O)N[C](…	1
NCCCC[C]1NC(=O)[C](CC(=O)O)NC(=O)[C](CCC(=O)O)NC(=O)[C](CC(=O)O)NC(=O)[C]2CCCN2C(=O)[C](NC(=O)[C]2CSSC[C]3NC(=O)[C](NC(=O)[C](NC(=O)[C](NC(=O)[C]4N(C(=O)[C](NC(=O)[C](NC(=O)[C](NC1=O)CSSC[C](NC(=O)[C](NC(=O)[C](CCCCN)NC(=O)[C](Cc1[nH]cnc1)NC(=O)[C](NC(=O)[C](CCCNC(=N)N)NC(=O)[C](NC3=O)CO)[C](O)C)Cc1c[nH]c3c1cccc3)C(=O)N[C](C(=O)N[C](C(=O)N[C](C(=O)N[C](C(=O)N)Cc1ccccc1)C(C)C)Cc1ccc(cc1)O)CCCCN)CS…	1
OCc1ccc(cn1)c1cccc2c1C[C](CO2)NC(=O)c1ccc(nc1)OCCOCC(F)(F)F	1
N#Cc1ccc(cc1)N1CCOc2c1ccc(c2)S(=O)(=O)Nc1nccs1	1
Cc1nsc(n1)NS(=O)(=O)c1ccc2c(c1)OCCN2c1ccc(cc1Cl)C(F)(F)F	1
O=C1N(CCOc2c1cc(cc2)c1cccc(c1)C(F)(F)F)Cc1ncccn1	1
NCCCC[C]1NC(=O)[C](CC(=O)O)NC(=O)[C](CC(=O)N)NC(=O)[C](CC(=O)O)NC(=O)[C]2CCCN2C(=O)[C](NC(=O)[C]2CSSC[C]3NC(=O)[C](NC(=O)[C](NC(=O)[C](NC(=O)[C]4N(C(=O)[C](NC(=O)[C](NC(=O)[C](NC1=O)CSSC[C](NC(=O)[C](NC(=O)[C](CCCCN)NC(=O)[C](Cc1nc[nH]c1)NC(=O)[C](NC(=O)[C](CCCNC(=N)N)NC(=O)[C](NC3=O)CO)[C](O)C)Cc1c[nH]c3c1cccc3)C(=O)N[C](C(=O)N[C](C(=O)N[C](C(=O)N[C](C(=O)N)Cc1ccccc1)Cc1c[nH]c3c1cccc3)Cc1ccc(cc1…	1
O=C(C1c2ccccc2C(=O)N1CCc1ncc(cn1)F)NCc1cccc(c1)OC(F)(F)F	0
Clc1ccc(cc1)C1(CCCC1)C(=O)NC[C](N1CCC(CC1)(O)C(F)(F)F)Cc1ccccc1	1
Brc1cc(ccc1N1CCOc2c1ccc(c2)S(=O)(=O)Nc1nccs1)C(F)(F)F	1
Clc1cc(c(cc1NCCCC1COCC1)F)S(=O)(=O)Nc1nccs1	1
Cc1cccc(n1)CCN1C(C(=O)NCc2ccc(cc2)OC(F)(F)F)c2c(C1=O)cccc2	1
NCCCC[C]1NC(=O)[C](CC(=O)O)NC(=O)[C](CC(=O)N)NC(=O)[C](CC(=O)O)NC(=O)[C]2CCCN2C(=O)[C](NC(=O)[C]2CSSC[C]3NC(=O)[C](NC(=O)[C](NC(=O)[C](NC(=O)[C]4N(C(=O)[C](NC(=O)[C](NC(=O)[C](NC1=O)CSSC[C](NC(=O)[C](NC(=O)[C](CCCCN)NC(=O)[C](Cc1[nH]cnc1)NC(=O)[C](NC(=O)[C](CCCNC(=N)N)NC(=O)[C](NC3=O)CO)[C](O)C)Cc1c[nH]c3c1cccc3)C(=O)N[C](C(=O)N[C](C(=O)N[C](C(=O)N[C](C(=O)N[C](C(=O)N)CCC(=O)O)Cc1ccccc1)C(C)C)Cc1…	1
O=C(N1CCC(CC1)c1onc(n1)c1ccccn1)Nc1ccc(cc1)C(F)(F)F	1
O=C1N(CCOc2c1cc(cc2)c1ccc(cc1)OC(F)(F)F)Cc1nccn1C	1
O=C(c1cccc(c1)c1ncccc1Cl)Nc1cccc(c1c1cccnc1)C(F)(F)F	1
COc1cc(ccc1c1nccc2c1ccc(c2)S(=O)(=O)Nc1ccncn1)c1cccc(c1F)F	0
O=S(=O)(C1CC1)Nc1nnc2n1cc(C1CC1)c(c2)OCC12CC3CC(C2)CC(C1)C3	1
FC(CN1CCOc2c(C1=O)cc(cc2)c1ccc(cc1)OC(F)(F)F)F	1
Clc1ccc(cc1)[C]1CCNC[C]1COc1cc(F)c(cc1F)S(=O)(=O)Nc1ccc(cn1)F	1
O=C(c1cc(C2CC2)c(cc1F)OCC12CC3CC(C2)CC(C1)C3)NS(=O)(=O)C	1
O=S(=O)(c1ccc2c(c1)OCCN2c1ccc(cc1C1=CCNCC1)C(F)(F)F)Nc1ccncn1	1
O=S(=O)(c1ccc2c(c1)OCCN2c1ccc2c(c1)scn2)Nc1nccs1	1
COc1ccc(cc1)S(=O)(=O)Nc1c(C)cc(cc1C)C	0
O=C(C1c2ccccc2C(=O)N1CCc1ncc(cn1)F)NCc1ccc(c(c1)OC(F)(F)F)F	0
c1ccc(nc1)N1CCN(CC1)Cc1nc2c([nH]1)cccc2	1
O=C1N(CCOc2c1cc(cc2)c1ccc(cc1)OS(=O)(=O)C(F)(F)F)Cc1ncccn1	1
FC(Oc1cccc(c1)N1CCOc2c1ccc(c2)S(=O)(=O)Nc1nccs1)(F)F	1
NC(=NC(=O)c1nc(c2cc3c(o2)cccc3)c(nc1N)N1CCCCCC1)N	1
FC(COc1ncc(cc1Cl)c1cn(c2c1ccc(c2)C(=O)NS(=O)(=O)C)C)F	0
CC(c1ccc(cc1)c1ccc2n(c1)c(nn2)C(F)(F)F)(C)C	1
COc1cc2nnc(c(c2cc1N1CCC(CC1)N(C)C)Nc1ccc(cc1F)C)C(=O)N	0
Cc1ccc(cn1)c1cc(ccc1[C]1CCOc2c1ccc(c2)S(=O)(=O)Nc1ncccn1)C(F)(F)F	1
CCN1CC(C1)n1nccc1c1cc(Cl)ccc1Oc1cc(F)c(cc1F)S(=O)(=O)Nc1ncsc1	1
COc1cc(ccc1c1nccc2c1ccc(c2)S(=O)(=O)Nc1ccncn1)c1ccc(c(c1)F)Cl	0
N#Cc1cc(ccc1Oc1ccc(cc1c1ccnn1C)Cl)S(=O)(=O)Nc1ncns1	0
Cn1cc(c2c1cc(cc2)S(=O)(=O)Nc1ncns1)c1cccc2c1cccn2	1
CC(COc1ncc(cc1Cl)c1cn(c2c1cc(F)c(c2)C(=O)NS(=O)(=O)C)C)C	1
Fc1ccc(cc1)Oc1ccc(cc1)c1ccc2n(c1)c(=O)n(n2)Cc1noc(n1)C	0
Clc1cc(c(cc1NC1CCOCC1)F)S(=O)(=O)Nc1nccs1	1
OC(=O)CC(c1cccc(n1)n1c(cc2c1cc(cc2)OC(F)(F)F)C(=O)N)C	0
Clc1ccc(c(c1)Cl)C1NCCOC1Oc1cc(F)c(cc1F)S(=O)(=O)Nc1ncns1	1
NCCCC[C]1NC(=O)[C](CC(=O)O)NC(=O)[C](CC(=O)N)NC(=O)[C](CC(=O)O)NC(=O)[C]2CCCN2C(=O)[C](NC(=O)[C]2CSSC[C]3NC(=O)[C](NC(=O)[C](NC(=O)[C](NC(=O)[C]4N(C(=O)[C](NC(=O)[C](NC(=O)[C](NC1=O)CSSC[C](NC(=O)[C](NC(=O)[C](CCCCN)NC(=O)[C](Cc1[nH]cnc1)NC(=O)[C](NC(=O)[C](CCCNC(=N)N)NC(=O)[C](NC3=O)CO)[C](O)C)Cc1c[nH]c3c1cccc3)C(=O)N[C](C(=O)N[C](C(=O)N[C](C(=O)N[C](C(=O)N)Cc1ccccc1)C(C)C)Cc1ccc(cc1)O)CCCCN)CSS…	1
C[C](CSc1cccc(c1N)C)CN[C]1CSc2c(OC1)cccc2	1
O=C(n1cc(nc1N)c1cccc(c1)NC(=O)c1c[nH]c2c1cccc2)OC(C)(C)C	0
O=C(c1ccc(c(c1)F)S(=O)(=O)Nc1ncns1)NCc1ccc(c(c1)Cl)OC(F)(F)F	1
COc1cnc(cn1)c1c(F)ccc(c1CCNC(=O)c1ccc(nc1)COCC(F)(F)F)F	1
O=S(=O)(c1ccc2c(c1)OCCN2c1ccc(cc1)n1cncc1)Nc1nccs1	1
NCCCC[C]1NC(=O)[C](CC(=O)O)NC(=O)[C](CC(=O)N)NC(=O)[C](CC(=O)O)NC(=O)[C]2CCCN2C(=O)[C](NC(=O)[C]2CSSC[C]3NC(=O)[C](NC(=O)[C](NC(=O)[C](NC(=O)[C]4N(C(=O)[C](NC(=O)[C](NC(=O)[C](NC1=O)CSSC[C](NC(=O)[C](NC(=O)[C](CCCCN)NC(=O)[C](Cc1[nH]cnc1)NC(=O)[C](NC(=O)[C](CCCNC(=N)N)NC(=O)[C](NC3=O)CO)[C](O)C)Cc1c[nH]c3c1cccc3)C(=O)N[C](C(=O)N[C](C(=O)N[C](C(=O)N[C](C(=O)N)Cc1ccccc1)CCCNC(=N)N)Cc1ccc(cc1)O)CCCC…	1
O=C(N1CCC2(CC1)CC(=O)c1c(O2)cccc1)NC1CCc2c(CC1)cccc2	1
COc1cc(ccc1c1cnc(c(c1)Cl)OC1CCC1)C(=O)NS(=O)(=O)C	0
COc1cccc(c1)N1CCOc2c1ccc(c2)S(=O)(=O)Nc1nccs1	1
NCCCC[C]1NC(=O)[C](CC(=O)O)NC(=O)[C](CC(=O)N)NC(=O)[C](CC(=O)O)NC(=O)[C]2CCCN2C(=O)[C](NC(=O)[C]2CSSC[C]3NC(=O)[C](NC(=O)[C](NC(=O)[C](NC(=O)[C]4N(C(=O)[C](NC(=O)[C](NC(=O)[C](NC1=O)CSSC[C](NC(=O)[C](NC(=O)[C](CCCCN)NC(=O)[C](Cc1[nH]cnc1)NC(=O)[C](NC(=O)[C](CCCNC(=N)N)NC(=O)[C](NC3=O)CO)[C](O)C)Cc1c[nH]c3c1cccc3)C(=O)N[C](C(=O)N[C](C(=O)N[C](C(=O)N[C](C(=O)N)Cc1ccccc1)C(C)C)Cc1ccc(cc1)O)CCCCN)CSS…	1
O=C(c1cc(C2CC2)c(cc1F)OCC1(CCCCC1)C(F)(F)F)NS(=O)(=O)C1CC1	1
O=C1N(CCOc2c1cc(cc2)c1ccc(cc1)C1CC1)Cc1ncccn1	1
Cn1ncc(c1)C(=O)N1CCOc2c(C1)cc(cc2)c1ccc(cc1)OC(F)(F)F	1
COc1cc2nnc(c(c2cc1N1CCN(CC1)C(=O)[C](O)C)Nc1ccc(cc1F)C)C(=O)N	0
O=C1N(CCOc2c1cc(cc2)C1=CCCCC1)Cc1ncccn1	1
COc1nc(OC)cnc1N1CCOc2c1ccc(c2)S(=O)(=O)Nc1nccs1	1
Cn1cc(c2c1cc(cc2)S(=O)(=O)Nc1ncns1)c1ccccc1	1
CO/N=C/1\CC[C@]2([C](C1)C[C]([C]2Oc1ccc(cc1)C#N)N1CCC[C](C1)N)C	0
Fc1ccc(nc1)c1cc(ccc1[C]1CCOc2c1ccc(c2)S(=O)(=O)Nc1ncccn1)C(F)(F)F	1
COc1cc(Cl)cc(c1)c1cc(OC)c(cc1F)n1c(=O)ccc2c1ccc(c2)S(=O)(=O)Nc1ncccn1	1
CCOc1ccc(cc1)c1ccc2n(c1)c(nn2)C(F)(F)F	1
Cn1nccc1c1cc(ccc1c1c[nH]c2c1ccc(n2)S(=O)(=O)Nc1ncns1)C(F)(F)F	1
O=C1N(CCOc2c1cc(cc2)Oc1ccc(cc1)OC(F)(F)F)Cc1ncccn1	1
COc1ncccc1c1cccc2c1CCN(C2)S(=O)(=O)Nc1ncns1	1
Clc1ccc(cc1)c1ccc(o1)C(=N)Nc1cccc(c1)C	1
Fc1cccc(c1CNc1cc(F)c(c(c1)F)S(=O)(=O)Nc1ncsc1)CN1CCC1(C)C	1
OCCN1CCC(CC1)c1cc2c(cc1OC)nnc(c2Nc1ccc(cc1F)C)C(=O)N	0
CN1CCCC(C1)CNc1cc(F)c(cc1Cl)S(=O)(=O)Nc1nccs1	0
CC(COc1ncc(cc1Cl)c1nn(c2c1ccc(c2)C(=O)NS(=O)(=O)C1CC1)C)C	1
CC(COc1ncc(cc1Cl)c1cn(c2c1ccc(c2)C(=O)NS(=O)(=O)N(C)C)C)C	1
N#Cc1cc(ccc1Oc1ccc(cc1c1ccnc(c1)N)Cl)S(=O)(=O)Nc1ncns1	1
O=S(=O)(c1ccc2c(c1)OCC[C]2c1ccc(cc1c1nccs1)C(F)(F)F)Nc1nccs1	1
OCc1ncc(cc1C)c1cccc2c1C[C](CO2)NC(=O)c1ccc(nc1)OCCOCC(F)(F)F	1
NCCCC[C]1NC(=O)[C](CC(=O)O)NC(=O)[C](CC(=O)N)NC(=O)[C](CC(=O)O)NC(=O)[C]2CCCN2C(=O)[C](CCCCN)NC(=O)[C]2CSSC[C]3NC(=O)[C](NC(=O)[C](NC(=O)[C](NC(=O)[C]4N(C(=O)[C](NC(=O)[C](NC(=O)[C](NC1=O)CSSC[C](NC(=O)[C](NC(=O)[C](CCCCN)NC(=O)[C](Cc1[nH]cnc1)NC(=O)[C](NC(=O)[C](CCCNC(=N)N)NC(=O)[C](NC3=O)CO)[C](O)C)Cc1c[nH]c3c1cccc3)C(=O)N[C](C(=O)N[C](C(=O)N[C](C(=O)N[C](C(=O)N)Cc1ccccc1)C(C)C)Cc1ccc(cc1)O)CCC…	1
OCCCNS(=O)(=O)NC(=O)c1cc(C2CC2)c(cc1F)OCC12CC3CC(C2)CC(C1)C3	1
O=C(N1CCCC(C1)(C)c1ccccc1)Nc1ccncc1	1
NCCCC[C]1NC(=O)[C](CC(=O)O)NC(=O)[C](CC(=O)N)NC(=O)[C](CC(=O)O)NC(=O)[C]2CCCN2C(=O)[C](NC(=O)[C]2CSSC[C]3NC(=O)[C](NC(=O)[C](NC(=O)[C](NC(=O)[C]4N(C(=O)[C](NC(=O)[C](NC(=O)[C](NC1=O)CSSC[C](NC(=O)[C](NC(=O)[C](CCCCN)NC(=O)[C](Cc1[nH]cnc1)NC(=O)[C](NC(=O)[C](CCCNC(=N)N)NC(=O)[C](NC3=O)CO)[C](O)C)Cc1c[nH]c3c1cccc3)C(=O)N[C](C(=O)N[C](C(=O)N[C](C(=O)N[C](C(=O)N)Cc1ccccc1)C(C)C)Cc1ccc(cc1)O)CCCCN)CSS…	1
N#Cc1cc(ccc1N1C[C](C)Oc2c1ccc(c2)S(=O)(=O)Nc1nccs1)C(F)(F)F	1
Nc1ccnc(n1)Nc1ccc(cc1)Oc1ccc(cc1)C1CC1	1
O=C(C1N(CCCc2ccccn2)C(=O)c2c1cccc2)NCc1ccc(cc1)OC(F)(F)F	1
Clc1cc(cc(c1)Cl)[C]1NCC(O[C]1Oc1cc(F)c(cc1F)S(=O)(=O)Nc1ncns1)(C)C	1
OC[C@@]1(O)[C]2OC3(OC1C1C([C]2O)([C]3O)NC(=N[C]1O)N)O	1
O=C1N(CCOc2c1cc(cc2)C1=CCC(CC1)C(C)(C)C)Cc1ncccn1	1
N#Cc1cc(ccc1N1CCOc2c1ccc(c2)S(=O)(=O)Nc1ccno1)C(F)(F)F	1
NCCCC[C]1NC(=O)[C](CC(=O)O)NC(=O)[C](CC(=O)N)NC(=O)[C](CC(=O)O)NC(=O)[C]2CCCN2C(=O)[C](NC(=O)[C]2CSSC[C]3NC(=O)[C](NC(=O)[C](NC(=O)[C](NC(=O)[C]4N(C(=O)[C](NC(=O)[C](NC(=O)[C](NC1=O)CSSC[C](NC(=O)[C](NC(=O)[C](CCCCN)NC(=O)[C](Cc1[nH]cnc1)NC(=O)[C](NC(=O)[C](CCCNC(=N)N)NC(=O)[C](NC3=O)CO)[C](O)C)Cc1c[nH]c3c1cccc3)C(=O)N[C](C(=O)N[C](C(=O)N[C](C(=O)N[C](C(=O)N)Cc1ccccc1)C(C)C)Cc1ccc(cc1)O)CCCCN)CSS…	1
COc1cc2nnc(c(c2cc1N1CCN(CC1)C(C)C)Nc1ccc(cc1F)C)C(=O)N	1
CCOc1cc2ncc(c(c2cc1C1CCN(CC1)C)Nc1cccc(c1Cl)Cl)C(=O)N	0
Cc1ccc(cc1)Cn1ccc2c1ncnc2OC1CCN(CC1)Cc1cscn1	1
Cn1nccc1c1cc(ccc1N1CCOc2c1ccc(c2)S(=O)(=O)Nc1nccs1)C(F)(F)F	1
CC(COc1ncc(cc1Cl)c1ccc(cc1F)c1nnc([nH]1)S(=O)(=O)C1CCC1)C	0
FC(Oc1cc(Cl)ccc1N1CCOc2c1ccc(c2)S(=O)(=O)Nc1nccs1)F	1
Fc1cc(c(cc1OC1OCCNC1c1ccnn1C)F)S(=O)(=O)Nc1ncns1	0
O=C1N(CCOc2c1cc(cc2)c1ccc(cc1F)OC(F)(F)F)Cc1ncccn1	1
Clc1ccc(cn1)Nc1n[nH]c2c1ccc(c2)C(F)(F)F	1
CN1CCC(=CC1)c1ccc(cc1c1cccc2c1CCN(C2)S(=O)(=O)Nc1ncc(s1)F)C(F)(F)F	1
COc1cccnc1CC1COc2c(C(=O)N1)cc(cc2)c1ccc(cc1)OC(F)(F)F	1
O=S1(=O)CCN(CC1)c1cc(ccc1[C]1CCOc2c1ccc(c2)S(=O)(=O)Nc1ncccn1)C(F)(F)F	1
NC1CCC(CC1)CCNc1cc(F)c(cc1Cl)S(=O)(=O)Nc1nccs1	1
Cc1cncc(c1)c1cc(ccc1c1cccc2c1CCN(C2)S(=O)(=O)Nc1ncns1)C(F)(F)F	1
O=C1N(CCOc2c1cc(cc2)c1ccc(cc1)OC(F)(F)F)CCN1CCCC1	1
Cc1ccccc1Cn1ccc2c1ncnc2OC1CCN(CC1)Cc1cscn1	1
C[C]([C]1CCN(C1)c1c(F)cc2c(c1Cl)n(C1CC1)c(=O)c1c2oc(n1)C)N	0
COCCn1nc(c(n1)C)C(=O)N[C]1COc2c(C1)c(ccc2)c1ccncc1	0
O=C(N1CCC(CC1)c1o[nH]c(=O)c1C)NC1CC1c1ccccc1	1
O=C1N(CCOc2c1cc(cc2)c1ccc(cc1)OC(F)(F)F)Cc1cccnc1	1
O=C(N1CCc2c(C1)cccc2c1cccc2c1CCN(C2)S(=O)(=O)Nc1ncns1)OC(C)(C)C	1
CCCCOc1ccc(cc1)C(=O)NC(=N)NCCCCc1ccccc1	1
O=C(C1N(CCc2ccccn2)C(=O)c2c1c(F)ccc2)NCc1ccc(cc1)OC(F)(F)F	1
FC(Cn1nnc(n1)CN1CCN(CC1)C(=O)c1ccc(cc1)C[C]1CC[C](N1)[C](c1ccccc1)O)F	0
O=C(C1c2ccccc2C(=O)N1CCc1ccccn1)NCc1ccccc1Br	0
CNC(=O)c1c(oc2c1cc(c1ccc3c(n1)c1cc4c(n1cc3)cccc4F)c(c2)N(S(=O)(=O)C)C)c1ccc(cc1)F	0
Fc1cc(ccc1c1cccc2c1ccc(c2)S(=O)(=O)Nc1ncns1)C(F)(F)F	0
OC(c1ccc(cc1)C(C)(C)C)CCCN1CCC(CC1)C(c1ccccc1)(c1ccccc1)O	1
NCCCC[C]1NC(=O)[C](CC(=O)O)NC(=O)[C](CC(=O)N)NC(=O)[C](CC(=O)O)NC(=O)[C]2CCCN2C(=O)[C](NC(=O)[C]2CSSC[C]3NC(=O)[C](NC(=O)[C](NC(=O)[C](NC(=O)[C]4N(C(=O)[C](NC(=O)[C](NC(=O)[C](NC1=O)CSSC[C](NC(=O)[C](NC(=O)[C](CCCCN)NC(=O)[C](Cc1[nH]cnc1)NC(=O)[C](NC(=O)[C](CCCNC(=N)N)NC(=O)[C](NC3=O)CO)[C](O)C)Cc1c[nH]c3c1cccc3)C(=O)N[C](C(=O)N[C](C(=O)N[C](C(=O)N[C](C(=O)N)Cc1ccccc1)C(C)C)Cc1ccc(cc1)O)CCCCN)CSS…	1
O[C](c1ccccc1)[C]1CC[C](N1)Cc1ccc(cc1)NC(=O)[C]1CCc2n1c(=O)ccc2	0
COc1cc2nnc(c(c2cc1C1CCN(CC1)C(C)C)Nc1ccc(cc1F)C)C(=O)N	1
O[C](c1ccc2c(c1C)COC2=O)CN1CCN(CC1)C[C](c1ccc2c(c1C)COC2=O)O	0
NCCCC[C]1NC(=O)[C](CC(=O)O)NC(=O)[C](CC(=O)N)NC(=O)[C](CC(=O)O)NC(=O)[C]2CCCN2C(=O)[C](NC(=O)[C]2CSSC[C]3NC(=O)[C](NC(=O)[C](NC(=O)[C](NC(=O)[C]4N(C(=O)[C](NC(=O)[C](NC(=O)[C](NC1=O)CSSC[C](NC(=O)[C](NC(=O)[C](CCCCN)NC(=O)[C](Cc1[nH]cnc1)NC(=O)[C](NC(=O)[C](CCCNC(=N)N)NC(=O)[C](NC3=O)CO)[C](O)C)Cc1c[nH]c3c1cccc3)C(=O)N[C](C(=O)N[C](C(=O)N[C](C(=O)N[C](C(=O)N)Cc1ccccc1)C(C)C)Cc1ccc(cc1)O)CCCCN)CSS…	1
O=C(c1ccc2c(c1)n(C)cc2c1ccc(cc1)C(F)(F)F)NS(=O)(=O)C(F)(F)F	1
CNC1CCC(CC1)(CCOc1cc(F)c(cc1F)S(=O)(=O)Nc1ncns1)c1ccccc1	0
N#Cc1ccc(cc1)C(=O)N1CCC2(CC1)Nc1cc(Cl)ccc1-n1c2ccc1	1
OCCO[C]1CC[C](C[C]1OC)C[C]([C]1OC(=O)[C]2CCCCN2C(=O)C(=O)[C@]2(O)O[C](CC[C]2C)C[C](OC)/C(=C/C=C/C=C/[C](C[C](C(=O)[C]([C](/C(=C/[C](C(=O)C1)C)/C)O)OC)C)C)/C)C	0
O=C(c1ccccc1C(F)(F)F)N([C]1CNCC1)CC1CCC1	0
NCCCC[C]1NC(=O)[C](CC(=O)O)NC(=O)[C](CC(=O)N)NC(=O)[C](CC(=O)O)NC(=O)[C]2CCCN2C(=O)[C](NC(=O)[C]2CSSC[C]3NC(=O)[C](NC(=O)[C](NC(=O)[C](NC(=O)[C]4N(C(=O)[C](NC(=O)[C](NC(=O)[C](NC1=O)CSSC[C](NC(=O)[C](NC(=O)[C](CCCCN)NC(=O)[C](Cc1[nH]cnc1)NC(=O)[C](NC(=O)[C](CCCNC(=N)N)NC(=O)[C](NC3=O)CO)[C](O)C)Cc1c[nH]c3c1cccc3)C(=O)N[C](C(=O)N[C](C(=O)N[C](C(=O)N[C](C(=O)N)Cc1ccccc1)C(C)C)Cc1ccc(cc1)O)CCCCN)CSS…	0
CN(c1cccc(c1)C(=O)N1CCC2(CC1)Nc1ccccc1-n1c2ccc1)C	1
Brc1cc(ccc1N1CCOc2c1ccc(c2)S(=O)(=O)Nc1cscn1)C(F)(F)F	1
Clc1cccc(c1)Oc1ccc(cc1)Nc1nccc(n1)N	1
O=C1N(C)CC(=O)N2[C]1Cc1c([C]2c2ccc3c(c2)OCO3)[nH]c2c1cccc2	0
O=C(c1cccc(c1)c1ncccc1C(F)(F)F)Nc1cccc(c1c1cccnc1C)C(F)(F)F	1
Cn1nccc1c1cc(ccc1c1cn(c2c1ccc(c2)S(=O)(=O)Nc1nccs1)C)C(F)(F)F	1
COc1cccc(c1)C(=O)N1CCC2(CC1)Nc1cc(OC)ccc1-n1c2ccc1	1
O=S(=O)(N1CCc2c(C1)cccc2c1ccc(cc1C1=CCOCC1)C(F)(F)F)Nc1ncns1	1
Clc1ccc2c(c1)c(cn2c1ccc(cc1)F)C1CCN(CC1)CCN1CCNC1=O	1
COc1cc(C)ccc1c1nccc2c1ccc(c2)S(=O)(=O)Nc1nccs1	0
NCCCC[C]1NC(=O)[C](CC(=O)O)NC(=O)[C](CC(=O)N)NC(=O)[C](CC(=O)O)NC(=O)[C]2CCCN2C(=O)[C](NC(=O)[C]2CSSC[C]3NC(=O)[C](NC(=O)[C](NC(=O)[C](NC(=O)[C]4N(C(=O)[C](NC(=O)[C](NC(=O)[C](NC1=O)CSSC[C](NC(=O)[C](NC(=O)[C](CCCCN)NC(=O)[C](Cc1[nH]cnc1)NC(=O)[C](NC(=O)[C](CCCNC(=N)N)NC(=O)[C](NC3=O)CO)[C](O)C)Cc1c[nH]c3c1cccc3)C(=O)N[C](C(=O)N[C](C(=O)N[C](C(=O)N[C](C(=O)N)CCCNC(=N)N)C(C)C)Cc1ccc(cc1)O)CCCCN)CS…	1
O=C(C1N(CCC(F)(F)F)C(=O)c2c1cccc2)NCc1ccc(cc1)OC(F)(F)F	0
Clc1cc(c(cc1NCC1CNCCO1)F)S(=O)(=O)Nc1nccs1	0
Fc1c(cccc1C(F)(F)F)Cn1ccc2c1ncnc2OC1CCN(CC1)Cc1cscn1	1
Fc1cc(c(cc1OCCC1(CCC(CC1)NC1CC1)c1ccccc1)F)S(=O)(=O)Nc1ncns1	0
O=C(C1N(Cc2ccc(cn2)C(F)(F)F)C(=O)c2c1cccc2)NCc1ccc(cc1)OC(F)(F)F	1
Clc1cc(c(cc1OCC1NCCC=C1c1ccc(cc1)F)F)S(=O)(=O)Nc1ncsc1	1
O=S(=O)(c1ccc2c(c1)OCCN2c1cccc(c1)C(F)(F)F)Nc1nccs1	1
Fc1cc(c(cc1OC1OCCNC1c1cccc2c1nccn2)F)S(=O)(=O)Nc1ncns1	0
Fc1cc(c(cc1O[C]1CCC[C]1c1ccnn1C)F)S(=O)(=O)Nc1ccncn1	0
CNCCCN1c2ccccc2CCc2c1cccc2	1
Cn1cc(c2c1cc(cc2)S(=O)(=O)Nc1ncns1)c1cccc2c1cccc2	1
Cn1nccc1c1cn(c2c1ccc(c2)S(=O)(=O)Nc1ncns1)C	1
N#Cc1ccc(c(c1)c1ccc(cc1)OC(F)(F)F)OC[C@@](c1cncn1C)(c1ccc(cc1)C#N)O	1
NC(=O)c1cc(ccc1c1cccc2c1ccc(c2)S(=O)(=O)Nc1ncns1)C(F)(F)F	0
CC(Cn1nc(c(n1)C)C(=O)N[C]1COc2c(C1)c(ccc2)c1cccnc1)C	0
CCC1C2CC3N(C1O)C1C2[C](O)C2(C3N(C)c3c2cccc3)C1	1
Fc1ccc(cc1)c1cc(ccc1[C]1CCOc2c1ccc(c2)S(=O)(=O)Nc1cccc(n1)F)C(F)(F)F	1
C[C](CSc1cccc2c1[nH]nc2)CN[C]1CSc2c(OC1)cccc2	1
CCOc1cc2ncc(c(c2cc1N1CCC(CC1)O)Nc1ccc(cc1F)F)C(=O)N	0
O=C(c1ccc2c(c1)n(C)cc2c1ccc(cc1)C(F)(F)F)NS(=O)(=O)C1CC1	1
CCOc1cc2ncc(c(c2cc1N1CCN(C(=O)C1)C)Nc1ccc(cc1F)F)C(=O)N	0
Fc1cc(c(cc1OC1OCCNC1c1ccc2c(c1)ccnc2)F)S(=O)(=O)Nc1ncns1	0
NCCCC[C]1NC(=O)[C](CC(=O)O)NC(=O)[C](CC(=O)N)NC(=O)[C](CC(=O)O)NC(=O)[C]2CCCN2C(=O)[C](NC(=O)[C]2CSSC[C]3NC(=O)[C](NC(=O)[C](NC(=O)[C](NC(=O)[C]4N(C(=O)[C](NC(=O)[C](NC(=O)[C](NC1=O)CSSC[C](NC(=O)[C](NC(=O)[C](CCCCN)NC(=O)[C](Cc1cnc[nH]1)NC(=O)[C](NC(=O)[C](CCCNC(=N)N)NC(=O)[C](NC3=O)CO)[C](O)C)Cc1c[nH]c3c1cccc3)C(=O)N[C](C(=O)N[C](C(=O)N[C](C(=O)N[C](C(=O)N)Cc1ccccc1)C(C)C)Cc1ccc(cc1)O)CCCCN)CSS…	1
Cn1nccc1c1cc(ccc1[C]1CCOc2c1ccc(c2)S(=O)(=O)Nc1cnccn1)C(F)(F)F	1
COc1cc(c(cc1c1nccc2c1ccc(c2)S(=O)(=O)Nc1nncs1)F)c1cc(F)cc(c1)F	0
Cc1ncn(c1)c1cc(NC(=O)c2ccc(c(c2)Nc2nccc(n2)c2cccnc2)C)cc(c1)C(F)(F)F	0
COc1cc(c(cc1c1nn(C)c(=O)c2c1ccc(c2)S(=O)(=O)Nc1nocc1)Cl)c1cccc(c1)F	1
O=C(c1ccc2c(c1)n(C)cc2C1CCCNC1)NS(=O)(=O)C1CC1	0
COc1cc(cc(c1OC)OC)C(=O)NC(=N)NCCCCc1ccccc1	1
O=C1N(CCOc2c1cc(cc2)c1ccc(c(c1)F)Cl)Cc1ccccn1	1
COCCOc1cc2ncc(c(c2cc1N1CCN(CC1)C)Nc1ccc(cc1F)C)C(=O)N	0
COc1cc(ccc1c1nccc2c1ccc(c2)S(=O)(=O)Nc1ccncn1)c1ccc(cc1OC)Cl	0
O=C(c1ccc(o1)c1ccc(cc1)C(C)(C)C)N1CCN(CC1)C1CCCCC1	1
NCCCC[C]1NC(=O)[C](CC(=O)O)NC(=O)[C](CC(=O)N)NC(=O)[C](CC(=O)O)NC(=O)[C]2CCCN2C(=O)[C](NC(=O)[C]2CSSC[C]3NC(=O)[C](NC(=O)[C](NC(=O)[C](NC(=O)[C]4N(C(=O)[C](NC(=O)[C](NC(=O)[C](NC1=O)CSSC[C](NC(=O)[C](NC(=O)[C](C)NC(=O)[C](Cc1[nH]cnc1)NC(=O)[C](NC(=O)[C](CCCNC(=N)N)NC(=O)[C](NC3=O)CO)[C](O)C)Cc1c[nH]c3c1cccc3)C(=O)N[C](C(=O)N[C](C(=O)N[C](C(=O)N[C](C(=O)N)Cc1ccccc1)C(C)C)Cc1ccc(cc1)O)CCCCN)CSSC[C]…	1
COc1cc(c2cccc(c2)F)c(cc1n1c(=O)ccc2c1ccc(c2)S(=O)(=O)Nc1cccnn1)Cl	0
NCCCC[C]1NC(=O)[C](CC(=O)O)NC(=O)[C](CC(=O)N)NC(=O)[C](CC(=O)O)NC(=O)[C]2CCCN2C(=O)[C](CCCNC(=N)N)NC(=O)[C]2CSSC[C]3NC(=O)[C](NC(=O)[C](NC(=O)[C](NC(=O)[C]4N(C(=O)[C](NC(=O)[C](NC(=O)[C](NC1=O)CSSC[C](NC(=O)[C](NC(=O)[C](CCCCN)NC(=O)[C](Cc1[nH]cnc1)NC(=O)[C](NC(=O)[C](CCCNC(=N)N)NC(=O)[C](NC3=O)CO)[C](O)C)Cc1c[nH]c3c1cccc3)C(=O)N[C](C(=O)N[C](C(=O)N[C](C(=O)N[C](C(=O)N)Cc1ccccc1)C(C)C)Cc1ccc(cc1)…	1
CC/C(=N\O)/C(=C/c1ccc(cc1)F)/C	1
CC(COc1ncc(cc1Cl)c1cc(F)c(cc1F)c1n[nH]c(n1)S(=O)(=O)NC1CC1)C	1
COc1cc(OC)cc(c1)c1cn(c2c1ccc(c2)S(=O)(=O)Nc1ncns1)C	1
COc1ccc(cc1)C(=O)N1CCC2(CC1)Nc1cc(OC)ccc1-n1c2ccc1	1
N#Cc1ncc(nc1O[C](CN(C)C)C)Nc1ncc(c(c1)OC)c1cnn(c1)C	1
Clc1cc(ccc1N1CCOc2c1ccc(c2)S(=O)(=O)Nc1nccs1)C(F)(F)F	1
O=C(C1N(CCOc2ccccn2)C(=O)c2c1cccc2)NCc1ccc(cc1)OC(F)(F)F	1
N#Cc1ccc(cc1)O[C]1[C](C[C]2[C@]1(C)CCCC2)N1CCC[C](C1)N	0
NCCCC[C]1NC(=O)[C](CC(=O)O)NC(=O)[C](CC(=O)N)NC(=O)[C](CC(=O)O)NC(=O)[C]2CCCN2C(=O)[C](NC(=O)[C]2CSSC[C]3NC(=O)[C](NC(=O)[C](NC(=O)[C](NC(=O)[C]4N(C(=O)[C](NC(=O)[C](NC(=O)[C](NC1=O)CSSC[C](NC(=O)[C](NC(=O)[C](CCCCN)NC(=O)[C](Cc1nc[nH]c1)NC(=O)[C](NC(=O)[C](CCCNC(=N)N)NC(=O)[C](NC3=O)CO)[C](O)C)Cc1c[nH]c3c1cccc3)C(=O)N[C](C(=O)N[C](C(=O)N[C](C(=O)N[C](C(=O)N)Cc1ccccc1)C(C)C)Cc1ccc(cc1)O)CCCCN)CSS…	1
N#Cc1c(F)cccc1N1CCOc2c1ccc(c2)S(=O)(=O)Nc1nccs1	1
O=C(c1cccc(c1)c1ncccc1C(F)(F)F)Nc1cccc(c1c1ncccc1F)C(F)(F)F	1
COc1ccc2-n3cccc3C3(Nc2c1)CCN(CC3)C(=O)c1cccc(c1)C	1
COc1cc(c(cc1c1nccc2c1ccc(c2)S(=O)(=O)Nc1nocc1)F)c1cccc(c1)C(F)(F)F	0
COC[C]1O[C]2SC(=N[C]2[C]([C]1O)O)NCC	0
COc1ccc(cc1N1CCOc2c1ccc(c2)S(=O)(=O)Nc1nccs1)F	1
O=C1N(CCOc2c1cc(cc2)N(c1ccc(cc1)OC(F)(F)F)C)Cc1ncccn1	1
CNC(=O)c1ccc(c(n1)N)c1cc(Cl)cc(c1Cl)Cl	1
COc1cc(F)cc(c1)c1ccc(c(c1)OC)c1nccc2c1ccc(c2)S(=O)(=O)Nc1ccncn1	0
O=C(C1N(CCc2ccccn2)C(=O)c2c1cccc2)NCc1ccc(cc1)CC(F)(F)F	1
FC(Oc1cccc(c1)c1ccc2n(c1)c(nn2)C(F)(F)F)(F)F	1
O=C1N(CCOc2c1cc(cc2)c1ccc(cn1)C(F)(F)F)Cc1ccccn1	1
Cn1nccc1c1cc(ccc1[C]1CCOc2c1ccc(c2)S(=O)(=O)Nc1cccnn1)C(F)(F)F	1
O[C]1CCN(C1)S(=O)(=O)NC(=O)c1cc(C2CC2)c(cc1F)OCC12CC3CC(C2)CC(C1)C3	1
O=C(N1CCC(CC1)c1onc(n1)c1nccc2c1cccc2)NC1CC1c1ccccc1	1
O=C(N1CCC(CC1)c1onc(n1)c1ccccn1)NC1CCc2c(CC1)cccc2	1
COc1cc(c(cc1c1ncc(c2c1ccc(c2)S(=O)(=O)Nc1nocc1)O)Cl)c1cccc(c1)F	1
CCCN([C]([C](c1ccccn1)N(CCC)CCC)c1ccccn1)C[C](CO)O	0
CCCCCCCSc1nc(N)cc(n1)O	1
NCCCC[C]1NC(=O)[C](CC(=O)O)NC(=O)[C](CC(=O)N)NC(=O)[C](CC(=O)O)NC(=O)[C]2CCCN2C(=O)[C](NC(=O)[C]2CSSC[C]3NC(=O)[C](NC(=O)[C](NC(=O)[C](NC(=O)[C]4N(C(=O)[C](NC(=O)[C](NC(=O)[C](NC1=O)CSSC[C](NC(=O)[C](NC(=O)[C](CCCNC(=N)N)NC(=O)[C](Cc1[nH]cnc1)NC(=O)[C](NC(=O)[C](CCCNC(=N)N)NC(=O)[C](NC3=O)CO)[C](O)C)Cc1c[nH]c3c1cccc3)C(=O)N[C](C(=O)N[C](C(=O)N[C](C(=O)N[C](C(=O)N)Cc1ccccc1)C(C)C)Cc1ccc(cc1)O)CCCC…	1
Cc1ccc(cc1)C(=O)NC(=NCCCCCc1ccccc1)N	1
O=C(c1ccc[nH]1)Nc1ccc(cc1)c1c[nH]c(n1)N	0
Fc1cnc(nc1)NS(=O)(=O)c1ccc2c(c1)OCC[C]2c1ccc(cc1N1CCS(=O)(=O)CC1)C(F)(F)F	1
Brc1nsc(n1)NS(=O)(=O)c1ccc2c(c1)n(C)cc2c1ccc(cc1c1ccnn1C)C(F)(F)F	1
OC(=O)CCc1oc2c(c1)cc(cc2)c1cc(ccc1F)OC(F)(F)F	0
O=C(Nc1c(C)onc1c1c(Cl)cccc1Cl)OCc1ccccc1Cl	1
Fc1cc(c(cc1OC[C]1CNCC[C]1c1ccc(cc1)Cl)F)S(=O)(=O)Nc1scnn1	1
CC(COc1ccc(cn1)c1cn(c2c1cc(F)c(c2)C(=O)NS(=O)(=O)C1CC1)C)C	1
CC(Cn1cc(c2c1cc(cc2)C(=O)NS(=O)(=O)C1CC1)c1cnc(c(c1)Cl)OCC(C)C)C	0
Cc1cc(ccc1c1c(C)ncc2n1ccn2)Oc1nccc2c1cco2	1
Fc1cnc(nc1)NS(=O)(=O)c1ccc2c(c1)OCC[C]2c1ccc(cc1c1coc(n1)C)C(F)(F)F	1
NCCCC[C]1NC(=O)[C](CC(=O)O)NC(=O)[C](CC(=O)N)NC(=O)[C](CC(=O)O)NC(=O)[C]2CCCN2C(=O)[C](NC(=O)[C]2CSSC[C]3NC(=O)[C](NC(=O)[C](NC(=O)[C](NC(=O)[C]4N(C(=O)[C](NC(=O)[C](NC(=O)[C](NC1=O)CSSC[C](NC(=O)[C](NC(=O)[C](CCCCN)NC(=O)[C](Cc1[nH]cnc1)NC(=O)[C](NC(=O)[C](CCCNC(=N)N)NC(=O)[C](NC3=O)CO)[C](O)C)Cc1cccc3c1cccc3)C(=O)N[C](C(=O)N[C](C(=O)N[C](C(=O)N[C](C(=O)N)Cc1ccccc1)C(C)C)Cc1ccc(cc1)O)CCCCN)CSSC[…	1
Cc1noc(n1)c1cccc(n1)CN1CCN(CC1)C(=O)c1ccc(cc1)C[C]1CC[C](N1)[C](c1ccccc1)O	0
CN1CCC(CC1)CCNc1cc(F)c(cc1Cl)S(=O)(=O)Nc1nccs1	0
N#Cc1cc(ccc1Oc1ccc(cc1c1ccn[nH]1)Cl)S(=O)(=O)Nc1ncns1	0
COCCOc1ccc(cc1)N1CCOc2c1ccc(c2)S(=O)(=O)Nc1ncns1	1
O=C(C1N(CCc2nccnc2)C(=O)c2c1cccc2)NCc1ccc(cc1)OC(F)(F)F	0
COc1cc(c2cc(F)cc(c2)Cl)c(cc1n1c(=O)ccc2c1ccc(c2)S(=O)(=O)Nc1ccon1)F	0
COC(=O)C1=C(C)NC(=C(C1c1ccccc1[N+](=O)[O-])C(=O)OC)C	0
NCCCC[C]1NC(=O)[C](CC(=O)O)NC(=O)[C](CC(=O)N)NC(=O)[C](CC(=O)O)NC(=O)[C]2CCCN2C(=O)[C](NC(=O)[C]2CSSC[C]3NC(=O)[C](NC(=O)[C](NC(=O)[C](NC(=O)[C]4N(C(=O)[C](NC(=O)[C](NC(=O)[C](NC1=O)CSSC[C](NC(=O)[C](NC(=O)[C](CCCCN)NC(=O)[C](Cc1[nH]cnc1)NC(=O)[C](NC(=O)[C](CCCNC(=N)N)NC(=O)[C](NC3=O)CO)[C](O)C)Cc1c[nH]c3c1cccc3)C(=O)N[C](C(=O)N[C](C(=O)N[C](C(=O)N[C](C(=O)N)CCC(=O)O)C(C)C)Cc1ccc(cc1)O)CCCCN)CSSC…	1
NCCCC[C]1NC(=O)[C](CC(=O)O)NC(=O)[C](CC(=O)N)NC(=O)[C](CC(=O)O)NC(=O)[C]2CCCN2C(=O)[C](NC(=O)[C]2CSSC[C]3NC(=O)[C](NC(=O)[C](NC(=O)[C](NC(=O)[C]4N(C(=O)[C](NC(=O)[C](NC(=O)[C](NC1=O)CSSC[C](NC(=O)[C](NC(=O)[C](CCCCN)NC(=O)[C](CCCNC(=N)N)NC(=O)[C](NC(=O)[C](CCCNC(=N)N)NC(=O)[C](NC3=O)CO)[C](O)C)Cc1c[nH]c3c1cccc3)C(=O)N[C](C(=O)N[C](C(=O)N[C](C(=O)N[C](C(=O)N)Cc1ccccc1)C(C)C)Cc1ccc(cc1)O)CCCCN)CSSC…	1
COc1cc(ccc1c1ncnc2c1ccc(c2)S(=O)(=O)Nc1nncs1)c1cc(F)cc(c1)F	0
COc1cc(ccc1c1ncnc2c1ccc(c2)S(=O)(=O)Nc1nncs1)c1cccc(c1)F	0
O=C([C](c1ccccc1)N1CCN(CC1)C(=O)c1cc(F)cnc1Cl)Nc1ccc(nc1)OCC(F)(F)F	0
N#CCOc1cc(ccc1c1nccc2c1ccc(c2)S(=O)(=O)Nc1nccs1)C(F)(F)F	0
O=C(c1cccc(c1)c1ncccc1C(F)(F)F)Nc1cccc(c1c1cccnn1)C(F)(F)F	1
Fc1cc(c(cc1OC1OCCNC1c1ccc(c(c1)Cl)Cl)F)S(=O)(=O)Nc1ncns1	1
Fc1cc(NCC23CCCN3CCC2)c(cc1S(=O)(=O)Nc1ccncn1)Cl	0
CCN1CCN2[C](C1)COc1c(C2=O)cc(cc1)c1ccc(cc1)C(F)(F)F	1
COc1cc(ccc1c1cnc(c(c1)Cl)OCC(C)C)C(=O)NS(=O)(=O)C	0
Clc1ccc(cc1)[C]1CCCC[C]1COc1cc(F)c(cc1F)S(=O)(=O)Nc1ncns1	0
N[C]1C[C]2N(C1)C(=O)c1c(OC2)ccc(c1)c1ccc(cc1)C(F)(F)F	1
NCCCC[C]1NC(=O)[C](CC(=O)O)NC(=O)[C](CC(=O)N)NC(=O)[C](CC(=O)O)NC(=O)[C]2CCCN2C(=O)[C](NC(=O)[C]2CSSC[C]3NC(=O)[C](NC(=O)[C](NC(=O)[C](NC(=O)[C]4N(C(=O)[C](NC(=O)[C](NC(=O)[C](NC1=O)CSSC[C](NC(=O)[C](NC(=O)[C](CCCCN)NC(=O)[C](Cc1nc[nH]c1)NC(=O)[C](NC(=O)[C](CCCNC(=N)N)NC(=O)[C](NC3=O)CO)[C](O)C)Cc1c[nH]c3c1cccc3)C(=O)N[C](C(=O)N[C](C(=O)N[C](C(=O)N[C](C(=O)N)Cc1ccccc1)C(C)C)Cc1c[nH]c3c1cccc3)CCCC…	1
CCOc1cc2ncc(c(c2cc1N1CCN(CC1)C)Nc1ccc(cc1F)F)C(=O)N	0
c1ccc(cc1)Cn1ccc2c1ncnc2OC1CCN(CC1)Cc1cnc[nH]1	1
OC(CN1CCC(CC1)N1Cc2c(C1=O)cccc2)COc1ccc(cc1)C(F)(F)F	1
Fc1cc(c(cc1O[C]1CCC[C]1c1ccnn1C)F)S(=O)(=O)Nc1ncns1	0
NCCCC[C]1NC(=O)[C](CC(=O)O)NC(=O)[C](CC(=O)N)NC(=O)[C](CC(=O)O)NC(=O)[C]2CCCN2C(=O)[C](NC(=O)[C]2CSSC[C]3NC(=O)[C](NC(=O)[C](NC(=O)[C](NC(=O)[C]4N(C(=O)[C](NC(=O)[C](NC(=O)[C](NC1=O)CSSC[C](NC(=O)[C](NC(=O)[C](CCCCN)NC(=O)[C](Cc1[nH]cnc1)NC(=O)[C](NC(=O)[C](CCCNC(=N)N)NC(=O)[C](NC3=O)CO)[C](O)C)Cc1c[nH]c3c1cccc3)C(=O)N[C](C(=O)N[C](C(=O)N[C](C(=O)N[C](C(=O)N)Cc1ccccc1)C(C)C)Cc1ccc(cc1)O)CCCCN)CSS…	1
O=C(C1c2ccccc2C(=O)N1C1CCOCC1)NCc1ccc(cc1)OC(F)(F)F	0
CN1CCN(CC1)c1cccc2c1C[C](CO2)NC(=O)c1ccc(cc1)OC(F)(F)F	1
O=C1N(CCOc2c1cc(cc2)c1ccc(cc1)OC(F)(F)F)Cc1cnccn1	1
O=C(CN1C(=O)C2(CCCC2)NC[C@@]1(C)c1cc(F)cc(c1)F)Nc1cnc2c(c1)C[C@@]1(C2)C(=O)Nc2c1cccn2	0
CCc1ccc(cc1)c1ccc2c(c1)C(=O)N(CCO2)Cc1ncccn1	1
Cc1cc(c(cc1O[C]1CCCC[C]1c1ccnn1C)F)S(=O)(=O)Nc1ccncn1	0
NCCCC[C]1NC(=O)[C](CC(=O)O)NC(=O)[C](CC(=O)N)NC(=O)[C](CCCCN)NC(=O)[C]2CCCN2C(=O)[C](NC(=O)[C]2CSSC[C]3NC(=O)[C](NC(=O)[C](NC(=O)[C](NC(=O)[C]4N(C(=O)[C](NC(=O)[C](NC(=O)[C](NC1=O)CSSC[C](NC(=O)[C](NC(=O)[C](CCCCN)NC(=O)[C](Cc1[nH]cnc1)NC(=O)[C](NC(=O)[C](CCCNC(=N)N)NC(=O)[C](NC3=O)CO)[C](O)C)Cc1c[nH]c3c1cccc3)C(=O)N[C](C(=O)N[C](C(=O)N[C](C(=O)N[C](C(=O)N)Cc1ccccc1)C(C)C)Cc1ccc(cc1)O)CCCCN)CSSC[…	1
CC(Cc1ccccc1)NCCC(c1ccccc1)c1ccccc1	1
O=C(c1cc(C2CC2)c(cc1F)OCC12CC3(F)CC(C2)(CC(C1)(C3)F)F)NS(=O)(=O)C1CC1	1
N#Cc1ccc(cc1)C(=O)N1CCC2(CC1)Nc1cc(ccc1-n1c2ccc1)C(F)(F)F	1
Cc1cccc(n1)C(=O)N1CCOc2c(C1)cc(cc2)c1ccc(cc1)OC(F)(F)F	1
O=C1NC(COc2c1cc(cc2)c1ccc(cc1)OC(F)(F)F)Cc1ccccn1	1
NCCCC[C]1NC(=O)[C](CC(=O)O)NC(=O)[C](CC(=O)N)NC(=O)[C](CC(=O)O)NC(=O)[C]2CCCN2C(=O)[C](NC(=O)[C]2CSSC[C]3NC(=O)[C](NC(=O)[C](NC(=O)[C](NC(=O)[C]4N(C(=O)[C](NC(=O)[C](NC(=O)[C](NC1=O)CSSC[C](NC(=O)[C](NC(=O)[C](CCCCN)NC(=O)[C](Cc1[nH]cnc1)NC(=O)[C](NC(=O)[C](CCCNC(=N)N)NC(=O)[C](NC3=O)CO)[C](O)C)Cc1c[nH]c3c1cccc3)C(=O)N[C](C(=O)N[C](C(=O)N[C](C(=O)N[C](C(=O)N)Cc1ccccc1)C(C)C)Cc1ccc(cc1)O)CCCCN)CSS…	0
COc1cc(ccc1c1cnc(c(c1)C(F)(F)F)Oc1cc(Cl)cc(c1)Cl)C(=O)NS(=O)(=O)C	1
Fc1ccc(cc1)c1cc(ccc1[C]1CCOc2c1ccc(c2)S(=O)(=O)Nc1ncccn1)C(F)(F)F	1
NCc1nsc(n1)NS(=O)(=O)c1ccc2c(c1)OCCN2c1ccc(cc1Cl)C(F)(F)F	1
Clc1ncc(cn1)NC(=O)c1ccc(c(c1)F)F	0
CON=C1CCC(CC1)CNc1cc(F)c(cc1Cl)S(=O)(=O)Nc1nccs1	1
O=C([C]1CCc2c1ncs2)Nc1ccc(cc1)C[C]1CC[C](N1)[C](c1cccnc1)O	0
N#Cc1ccc(cc1)O[C]1[C](C[C]2[C]1CC2=O)N1CCC[C](C1)N	0
COc1cc(OCC(C)C)ccc1c1nccc2c1ccc(c2)S(=O)(=O)Nc1ccncn1	0
O=C(N1CCC(CC1)c1onc(n1)c1ccccn1)NC1CC1c1ccccc1	1
NCCCC[C]1NC(=O)[C](CC(=O)O)NC(=O)[C](CC(=O)N)NC(=O)[C](CC(=O)O)NC(=O)[C]2CCCN2C(=O)[C](NC(=O)[C]2CSSC[C]3NC(=O)[C](NC(=O)[C](NC(=O)[C](NC(=O)[C]4N(C(=O)[C](NC(=O)[C](NC(=O)[C](NC1=O)CSSC[C](NC(=O)[C](NC(=O)[C](CCCCN)NC(=O)[C](Cc1[nH]cnc1)NC(=O)[C](NC(=O)[C](CCCNC(=N)N)NC(=O)[C](NC3=O)CO)[C](O)C)Cc1c[nH]c3c1cccc3)C(=O)N[C](C(=O)N[C](C(=O)N[C](C(=O)N[C](C(=O)N)Cc1ccccc1)C(C)C)C)CCCCN)CSSC[C](NC(=O)…	1
COc1ccncc1N1CCOc2c1ccc(c2)S(=O)(=O)Nc1nccs1	1
COc1cc(c(cc1c1[nH]c(=O)cc2c1ccc(c2)S(=O)(=O)Nc1nocc1)Cl)c1cccc(c1)F	1
O=C1N(CCOc2c1cc(cc2)c1ccc(cc1)C(F)F)Cc1ncccn1	1
CN(Cc1ccc2c(c1)CCN(C2)C(=O)c1cc2c(n1C)ccc(c2)Cl)C	0
NCCCC[C]1NC(=O)[C](CC(=O)O)NC(=O)[C](CC(=O)N)NC(=O)[C](CC(=O)O)NC(=O)[C]2CCCN2C(=O)[C](NC(=O)[C]2CSSC[C]3NC(=O)[C](NC(=O)[C](NC(=O)[C](NC(=O)[C]4N(C(=O)[C](NC(=O)[C](NC(=O)[C](NC1=O)CSSC[C](NC(=O)[C](NC(=O)[C](CCCCN)NC(=O)[C](Cc1nc[nH]c1)NC(=O)[C](NC(=O)[C](CCCNC(=N)N)NC(=O)[C](NC3=O)CO)[C](O)C)Cc1c[nH]c3c1cccc3)C(=O)N[C](C(=O)N[C](C(=O)N[C](C(=O)N[C](C(=O)N)Cc1ccccc1)C(C)C)Cc1ccc(cc1)O)CCCCN)CSS…	0
O=C1N(CCOc2c1cc(cc2)c1ccc(cc1)OC(F)(F)F)Cc1nnc(o1)C1CC1	1
Clc1cc(c(cc1NC[C]1CCCO[C]1C(C)(C)C)F)S(=O)(=O)Nc1nccs1	1
Cn1cc(c2c1cc(cc2)S(=O)(=O)Nc1ncns1)c1cccc(c1)S(=O)(=O)C	1
OCc1c(ccnc1N1CCn2c(C1=O)cc1c2CC(C1)(C)C)c1cc(Nc2ccc(cn2)N2CCN(C[C]2C)C2COC2)c(=O)n(c1)C	1
O=C(c1cc(C2CC2)c(cc1F)OCC1CCCCC1)NS(=O)(=O)C	1
COC([C](C(=O)O)Oc1nc(C)cc(n1)C)(c1ccccc1)c1ccccc1	0
Nc1sc2c(n1)CC[C](C2)NC(=O)c1[nH]c(c(c1)Br)Br	0
COc1cccc(c1c1cccc2c1CCN(C2)S(=O)(=O)Nc1ncns1)OC	1
N#Cc1cc(OC)ccc1N1CCOc2c1ccc(c2)S(=O)(=O)Nc1nccs1	1
O=C1NC[C]([C](C1)c1ccc(cc1)F)COc1cc(F)c(cc1F)S(=O)(=O)Nc1ncns1	1
COc1cc(ccc1c1cnc(c(c1)C#N)Oc1cc(Cl)cc(c1)Cl)C(=O)NS(=O)(=O)C	0
[O-][N+]1(C)CCC(=CC1)c1cc(ccc1c1cccc2c1CCN(C2)S(=O)(=O)Nc1ncns1)C(F)(F)F	1
Cc1ncc(c(c1)N1CCOc2c1ccc(c2)S(=O)(=O)Nc1nccs1)C	1
Cc1ccnc(c1)CN1CCC(CC1)Oc1ncnc2c1ccn2Cc1ccccc1	1
O=S(=O)(c1ccc2c(c1)ccnc2c1ccc(cc1c1ccncc1)C(F)(F)F)Nc1ncns1	0
COc1cc(Cl)ccc1N1C[C](C)Oc2c1ccc(c2)S(=O)(=O)Nc1nccs1	1
CCNC1=N[C]2[C](S1)O[C](C[C]2O)CO	0
Cn1nccc1c1cc(ccc1c1cn(c2c1ccc(n2)S(=O)(=O)Nc1ncns1)C(=O)C)C(F)(F)F	1
O=C(C1c2ccccc2C(=O)N1C[C]1CCCO1)NCc1ccc(cc1)OC(F)(F)F	0
NCCCC[C]1NC(=O)[C](CC(=O)O)NC(=O)[C](CC(=O)N)NC(=O)[C](CC(=O)O)NC(=O)[C]2CCCN2C(=O)[C](Cc2ccccc2)NC(=O)[C]2CSSC[C]3NC(=O)[C](NC(=O)[C](NC(=O)[C](NC(=O)[C]4N(C(=O)[C](NC(=O)[C](NC(=O)[C](NC1=O)CSSC[C](NC(=O)[C](NC(=O)[C](CCCCN)NC(=O)[C](Cc1[nH]cnc1)NC(=O)[C](NC(=O)[C](CCCNC(=N)N)NC(=O)[C](NC3=O)CO)[C](O)C)Cc1c[nH]c3c1cccc3)C(=O)N[C](C(=O)N[C](C(=O)N[C](C(=O)N[C](C(=O)N)Cc1ccccc1)C(C)C)Cc1ccc(cc1)O…	1
COc1cc(ccc1c1cnc(c(c1)Cl)OCC(C)C)c1nnc([nH]1)S(=O)(=O)C1CCC1	1
c1ccc(cc1)C1(CC1C1=NCCN1)c1ccccc1	1
NCCCC[C]1NC(=O)[C](CC(=O)O)NC(=O)[C](CC(=O)N)NC(=O)[C](CC(=O)O)NC(=O)[C]2CCCN2C(=O)[C](NC(=O)[C]2CSSC[C]3NC(=O)[C](NC(=O)[C](NC(=O)[C](NC(=O)[C]4N(C(=O)[C](NC(=O)[C](NC(=O)[C](NC1=O)CSSC[C](NC(=O)[C](NC(=O)[C](CCCCN)NC(=O)[C](Cc1[nH]cnc1)NC(=O)[C](NC(=O)[C](CCCNC(=N)N)NC(=O)[C](NC3=O)CO)[C](O)C)Cc1c[nH]c3c1cccc3)C(=O)N[C](C(=O)N[C](C(=O)N[C](C(=O)N[C](C(=O)N)Cc1ccccc1)C(C)C)Cc1ccc(cc1)O)CCCCN)CSS…	0
O=C1N(CCOc2c1cc(cc2F)c1ccc(cc1)C(F)(F)F)Cc1ccccc1	1
O[C]1CCC[C](C1)CNc1cc(F)c(cc1Cl)S(=O)(=O)Nc1nccs1	1
COc1ncc(cn1)c1ccc(nc1CCNC(=O)c1ccc(nc1)OCCC(F)(F)F)C	0
N[C](Cc1cc(F)c(cc1F)F)CC(=O)N1CCn2c(C1)nnc2C(F)(F)F	0
COc1ccc(c(c1)Cl)c1cn(c2c1ccc(c2)S(=O)(=O)Nc1ncns1)C	1
NCCCC[C]1NC(=O)[C](CC(=O)O)NC(=O)[C](CC(=O)N)NC(=O)[C](CC(=O)O)NC(=O)[C](NC(=O)[C](NC(=O)[C]2CSSC[C]3NC(=O)[C](NC(=O)[C](NC(=O)[C](NC(=O)[C]4N(C(=O)[C](NC(=O)[C](NC(=O)[C](NC1=O)CSSC[C](NC(=O)[C](NC(=O)[C](CCCCN)NC(=O)[C](Cc1[nH]cnc1)NC(=O)[C](NC(=O)[C](CCCNC(=N)N)NC(=O)[C](NC3=O)CO)[C](O)C)Cc1c[nH]c3c1cccc3)C(=O)N[C](C(=O)N[C](C(=O)N[C](C(=O)N[C](C(=O)N)Cc1ccccc1)C(C)C)Cc1ccc(cc1)O)CCCCN)CSSC[C]…	1
COc1ccc2-n3cccc3C3(Nc2c1)CCN(CC3)C(=O)Nc1ccc(cc1)C#N	0
Clc1cc(c(cc1NCCC1CCS(=O)(=O)CC1)F)S(=O)(=O)Nc1nccs1	1
O=C(c1ccc2c(c1)n(C)cc2c1ccc(cc1)C(F)F)NS(=O)(=O)C1CC1	0
Clc1cc(c(cc1OCC12CC3CC(C2)CC(C1)C3)F)C(=O)NS(=O)(=O)C1CC1	1
O=S(=O)(c1ccc2c(c1)OCCN2c1ccc(cc1c1c[nH]nc1)C(F)(F)F)Nc1ncns1	1
Clc1cc(ccc1c1cccc2c1ccc(c2)S(=O)(=O)Nc1ncns1)C(F)(F)F	0
COc1cc(Cl)c(cc1c1nccc2c1ccc(c2)S(=O)(=O)Nc1ncns1)C#N	0
Clc1cc(ccc1N1CCOc2c1ccc(c2)S(=O)(=O)Nc1cccnn1)C(F)(F)F	1
COc1cc(F)ccc1N1CCOc2c1ccc(c2)S(=O)(=O)Nc1nccs1	1
O=C(C1c2ccccc2C(=O)N1C1CC(C1)(F)F)NCc1ccc(cc1)OC(F)(F)F	0
O=C1N(CCOc2c1cc(cc2)c1ccc(cc1)OC(F)(F)F)Cc1nnc(o1)C1CCC1	1
OCCc1cc(ccc1N1CCOc2c1ccc(c2)S(=O)(=O)Nc1nccs1)C(F)(F)F	1
OC(=O)CCC1(CCCN(C1)C(=O)Nc1ccc(cc1)Cl)c1ccccn1	1
CN(CCc1ccc(cc1)NS(=O)(=O)C)CCOc1ccc(cc1)NS(=O)(=O)C	0
O=C1N(CCOc2c1cc(cc2)c1ccc(s1)C(F)(F)F)Cc1ccccn1	1
COc1cc(F)ccc1c1ncnc2c1ccc(c2)S(=O)(=O)Nc1nccs1	0
COc1ccc(cc1c1n[nH]c(=O)c2c1ccc(c2)S(=O)(=O)Nc1ccncn1)c1cccc(c1)F	0
CCCCc1oc2c(c1C(=O)c1cc(I)c(c(c1)I)OCCN(CC)CC)cccc2	1
FC1(F)Oc2c(O1)c(ccc2)N1CCOc2c1ccc(c2)S(=O)(=O)Nc1nccs1	1
Fc1cn(c2c1c(ncn2)OC1CCN(CC1)Cc1cscn1)Cc1ccccc1	1
COc1cc(ccc1c1nccc2c1ccc(c2)S(=O)(=O)Nc1ccncn1)c1ccc(cc1F)F	0
COc1ccc2-n3cccc3C3(Nc2c1)CCN(CC3)C(=O)c1ccc2c(c1)cccn2	1
COc1cc(C(F)F)c(cc1c1ncnc2c1ccc(c2)S(=O)(=O)Nc1cscn1)F	0
NCCCC[C]1NC(=O)[C](CC(=O)O)NC(=O)[C](CC(=O)N)NC(=O)[C](NC(=O)[C]2CCCN2C(=O)[C](NC(=O)[C]2CSSC[C]3NC(=O)[C](NC(=O)[C](NC(=O)[C](NC(=O)[C]4N(C(=O)[C](NC(=O)[C](NC(=O)[C](NC1=O)CSSC[C](NC(=O)[C](NC(=O)[C](CCCCN)NC(=O)[C](Cc1nc[nH]c1)NC(=O)[C](NC(=O)[C](CCCNC(=N)N)NC(=O)[C](NC3=O)CO)[C](O)C)Cc1c[nH]c3c1cccc3)C(=O)N[C](C(=O)N[C](C(=O)N[C](C(=O)N[C](C(=O)N)Cc1ccccc1)C(C)C)Cc1ccc(cc1)O)CCCCN)CSSC[C](NC(…	1
COc1cc(ccc1c1nccc2c1ccc(c2)S(=O)(=O)Nc1ccncn1)c1ccccc1C	0
COC1CN(C1)S(=O)(=O)NC(=O)c1cc(C2CC2)c(cc1F)OCC12CC3CC(C2)CC(C1)C3	1
O=C(c1ccc2c(c1)n(C)cc2C1CCNCC1)NS(=O)(=O)C1CC1	0
Clc1c(Cl)cccc1N1CCOc2c1ccc(c2)S(=O)(=O)Nc1nccs1	1
Fc1cnc(s1)NS(=O)(=O)N1CCc2c(C1)cccc2c1ccc(cc1C1=CCNCC1)C(F)(F)F	1
O=C1N(CCOc2c1cc(cc2)c1ccc(cc1)OC(F)(F)F)CCn1cccn1	1
CC(=O)Nc1cccc(c1C)Nc1ncnc(n1)N1CCC(CC1)Oc1ccc(cc1)OC(F)(F)F	1
Nc1sc2c(n1)CC[C](C2)NC(=O)[C]1CCCN1C(=O)OC(C)(C)C	0
Fc1ccc(cn1)c1cc(ccc1[C]1CCc2c1ccc(c2)S(=O)(=O)Nc1ncccn1)C(F)(F)F	1
Fc1ccc2c(c1)c(OCCN1CCNC1=O)nn2c1ccc(cc1F)F	1
COc1cc(ccc1c1cnnc2c1ccc(c2)S(=O)(=O)Nc1nccs1)C(F)(F)F	0
COc1cc(c2ccc(c(c2)C)Cl)c(cc1n1c(=O)ccc2c1ccc(c2)S(=O)(=O)Nc1ccon1)F	0
Fc1ccc(nc1)NS(=O)(=O)c1ccc2c(c1)OCCN2c1ccc(cc1Cl)C(F)(F)F	1
O=C1N(CCOc2c1cc(cc2)c1ccc(cc1)OC(F)(F)F)Cc1ccccc1Cl	1
Cc1ccc2c(c1)cc(c(n2)N1CCC(CC1)NC1CCOCC1)c1onc(n1)C	1
O=C(c1ccc2c(c1)c(C)cn2C1CCCC=C1)NS(=O)(=O)C1CC1	1
CN1CCC(=CC1)c1cc(ccc1c1cccc2c1CCN(C2)S(=O)(=O)Nc1ncc(s1)F)C(F)(F)F	1
Clc1ccccc1N1CCOc2c1ccc(c2)S(=O)(=O)Nc1nccs1	1
OC(=O)CCC1(CCCN(C1)C(=O)Nc1ccc(cc1)Cl)c1ccncc1	1
CN(CCn1ccc(n1)NS(=O)(=O)c1ccc2c(c1)OCCN2c1ccc(cc1Cl)C(F)(F)F)C	1
NCCCC[C]1NC(=O)[C](CC(=O)O)NC(=O)[C](CC(=O)N)NC(=O)[C](CC(=O)O)NC(=O)[C]2CCCN2C(=O)[C](NC(=O)[C]2CSSC[C]3NC(=O)[C](NC(=O)[C](NC(=O)[C](NC(=O)[C]4N(C(=O)[C](NC(=O)[C](NC(=O)[C](NC1=O)CSSC[C](NC(=O)[C](NC(=O)[C](CCCCN)NC(=O)[C](Cc1[nH]cnc1)NC(=O)[C](NC(=O)[C](CCCNC(=N)N)NC(=O)[C](NC3=O)CO)[C](O)C)Cc1c[nH]c3c1cccc3)C(=O)N[C](C(=O)N[C](C(=O)N[C](C(=O)N[C](C(=O)N)Cc1ccccc1)C(C)C)CCCCN)CCCCN)CSSC[C](NC…	1
Nc1ncc([nH]1)c1cccc(c1)NC(=O)c1cc2c([nH]1)cccc2	0
O=C1N(CCOc2c1cc(cc2)Oc1ccc(cc1)C(F)(F)F)Cc1ncccn1	1
Cc1nc(OC2CCN(CC2)Cc2cscn2)c2c(n1)n(cc2)Cc1ccccc1	1
O=C(N1CCC2(CC1)CC(=O)c1c(O2)ccc(c1)Nc1ccnn1C)N[C]1C[C]1c1ccccc1	1
CN1CCN(CC1)c1cc(ccc1c1cccc2c1CCN(C2)S(=O)(=O)Nc1ncc(s1)F)C(F)(F)F	1
COCc1onc(c1NC(=O)OCc1ccccc1Cl)c1c(Cl)cccc1Cl	0
NCCCC[C]1NC(=O)[C](CC(=O)O)NC(=O)[C](NC(=O)[C](CC(=O)O)NC(=O)[C]2CCCN2C(=O)[C](NC(=O)[C]2CSSC[C]3NC(=O)[C](NC(=O)[C](NC(=O)[C](NC(=O)[C]4N(C(=O)[C](NC(=O)[C](NC(=O)[C](NC1=O)CSSC[C](NC(=O)[C](NC(=O)[C](CCCCN)NC(=O)[C](Cc1[nH]cnc1)NC(=O)[C](NC(=O)[C](CCCNC(=N)N)NC(=O)[C](NC3=O)CO)[C](O)C)Cc1c[nH]c3c1cccc3)C(=O)N[C](C(=O)N[C](C(=O)N[C](C(=O)N[C](C(=O)N)Cc1ccccc1)C(C)C)Cc1ccc(cc1)O)CCCCN)CSSC[C](NC(…	1
Cn1nccc1c1cc(ccc1c1cn(c2c1ccc(c2)S(=O)(=O)Nc1ncns1)C)C(F)(F)F	0
NCCCC[C]1NC(=O)[C](CC(=O)O)NC(=O)[C](CC(=O)N)NC(=O)[C](CC(=O)O)NC(=O)[C]2CCCN2C(=O)[C](CCC(=O)O)NC(=O)[C]2CSSC[C]3NC(=O)[C](NC(=O)[C](NC(=O)[C](NC(=O)[C]4N(C(=O)[C](NC(=O)[C](NC(=O)[C](NC1=O)CSSC[C](NC(=O)[C](NC(=O)[C](CCCCN)NC(=O)[C](Cc1[nH]cnc1)NC(=O)[C](NC(=O)[C](CCCNC(=N)N)NC(=O)[C](NC3=O)CO)[C](O)C)Cc1c[nH]c3c1cccc3)C(=O)N[C](C(=O)N[C](C(=O)N[C](C(=O)N[C](C(=O)N)Cc1ccccc1)C(C)C)Cc1ccc(cc1)O)…	1
NCCCC[C]1NC(=O)[C](CC(=O)O)NC(=O)[C](CC(=O)N)NC(=O)[C](CC(=O)O)NC(=O)[C]2CCCN2C(=O)[C](NC(=O)[C]2CSSC[C]3NC(=O)[C](NC(=O)[C](NC(=O)[C](NC(=O)[C]4N(C(=O)[C](NC(=O)[C](NC(=O)[C](NC1=O)CSSC[C](NC(=O)[C](NC(=O)C(CCCN/C(=N/C)/NC)NC(=O)[C](Cc1[nH]cnc1)NC(=O)[C](NC(=O)[C](CCCNC(=N)N)NC(=O)[C](NC3=O)CO)[C](O)C)Cc1c[nH]c3c1cccc3)C(=O)N[C](C(=O)N[C](C(=O)N[C](C(=O)N[C](C(=O)N)Cc1ccccc1)C(C)C)Cc1ccc(cc1)O)C…	1
O=C(N1CCC2(CC1)CC(=O)c1c(O2)cccn1)N[C]1C[C]1c1ccccc1	1
Clc1ccc(cc1)c1ccc(o1)C(=O)Nc1ccc2c(c1)CCCN2C	1
O=C1N(CCOc2c1cc(cc2)c1ccc(cc1)OC(F)(F)F)Cc1nccc(n1)N1CCCCC1	1
Fc1ccc(c(c1)F)[C]1N=C(CCc2ccc(cc2)NS(=O)(=O)C)N(Cc2c1cccc2)C	0
F[C]1CN2[C@](C1)(CCC2)CNc1cc(F)c(cc1Cl)S(=O)(=O)Nc1nccs1	0
F[C]1CN2[C@@](C1)(CCC2)CNc1cc(F)c(cc1Cl)S(=O)(=O)Nc1nccs1	1
Fc1ccc(cc1)c1ccc2n(c1)c(nn2)C(F)(F)F	1
COc1c(N2C[C]3[C](C2)CCCN3)c(F)cc2c1n(cc(c2=O)C(=O)O)C1CC1	0
NCCCC[C]1NC(=O)[C](CC(=O)O)NC(=O)[C](CC(=O)N)NC(=O)[C](CC(=O)O)NC(=O)[C]2CCCN2C(=O)[C](NC(=O)[C]2CSSC[C]3NC(=O)[C](NC(=O)[C](NC(=O)[C](NC(=O)[C]4N(C(=O)[C](NC(=O)[C](NC(=O)[C](NC1=O)CSSC[C](NC(=O)[C](NC(=O)[C](CCCNC(=N)N)NC(=O)[C](Cc1[nH]cnc1)NC(=O)[C](NC(=O)[C](CCCNC(=N)N)NC(=O)[C](NC3=O)CO)[C](O)C)Cc1c[nH]c3c1cccc3)C(=O)N[C](C(=O)N[C](C(=O)N[C](C(=O)N[C](C(=O)N)Cc1ccccc1)C(C)C)Cc1ccc(cc1)O)CCCC…	1
Clc1ccc(cc1)Oc1ccc(cc1)Nc1ncnc(n1)N	1
Cn1nccc1c1cc(ccc1c1cn(c2c1ccc(c2)S(=O)(=O)Nc1nncs1)C)C(F)(F)F	1
O=C1N(CCOc2c1cc(cc2)c1ccc(cc1)OC(F)(F)F)Cc1ccccn1	1
NCCCC[C]1NC(=O)[C](CC(=O)O)NC(=O)[C](CC(=O)N)NC(=O)[C](CC(=O)O)NC(=O)[C]2CCCN2C(=O)[C](NC(=O)[C]2CSSC[C]3NC(=O)[C](NC(=O)[C](NC(=O)[C](NC(=O)[C]4N(C(=O)[C](NC(=O)[C](NC(=O)[C](NC1=O)CSSC[C](NC(=O)[C](NC(=O)[C](CCCCN)NC(=O)[C](Cc1[nH]cnc1)NC(=O)[C](NC(=O)[C](CCCNC(=N)N)NC(=O)[C](NC3=O)CO)[C](O)C)Cc1c[nH]c3c1cccc3)C(=O)N[C](C(=O)N[C](C(=O)N[C](C(=O)N[C](C(=O)N)Cc1ccccc1)C(C)C)Cc1ccc(cc1)O)CCCCN)CSS…	1
Clc1ccc(c(c1)c1ccnn1C)Oc1cc(F)c(cc1Cl)S(=O)(=O)Nc1ccncn1	1
NC[C](c1ccccc1)Oc1noc2c1cc(cc2)c1ccccc1Cl	0
c1ccc(cc1)Cn1ncc2c1ncnc2OC1CCN(CC1)Cc1cscn1	1
COc1cc(Cl)cnc1N1CC(C)Oc2c1ccc(c2)S(=O)(=O)Nc1nccs1	1
COc1ccc2-n3cccc3C3(Nc2c1)CCN(CC3)Cc1cccc(c1)C#N	0
O=C(Cn1ccccc1=O)Nc1ccc(cc1)C[C]1CC[C](N1)[C](c1ccccc1)O	0
COc1cccnc1CN1CCOc2c(C1=O)cc(nc2)c1ccc(cc1)OC(F)(F)F	1
CCCNCC(COc1ccccc1C(=O)CCc1ccccc1)O	1
COc1ccc2-n3cccc3C3(Nc2c1)CCN(CC3)C(=O)c1ccc(c(c1)OC)N(C)C	1
N#Cc1cccc(n1)CN1CCOc2c(C1=O)cc(cc2)c1ccc(cc1)OC(F)(F)F	1
COc1cc(ccc1c1nccc2c1ccc(c2)S(=O)(=O)Nc1ncns1)C(F)(F)F	0
N#Cc1cc(F)ccc1N1CCOc2c1ccc(c2)S(=O)(=O)Nc1nccs1	1
Clc1cc(c(cc1NCC1CCS(=O)(=O)C1)F)S(=O)(=O)Nc1nccs1	1
OC(=O)[C]1CCC[C](C1)c1nc(c2n1ccnc2N)c1ccc(cc1)C(=O)Nc1nccc(c1)C(F)(F)F	0
O=C(N1CCC(CC1)c1onc(n1)c1ccccn1)N[C]1C[C]1c1ccccc1	1
NCCCC[C]1NC(=O)[C](CC(=O)O)NC(=O)[C](CC(=O)N)NC(=O)[C](CCC(=O)O)NC(=O)[C]2CCCN2C(=O)[C](NC(=O)[C]2CSSC[C]3NC(=O)[C](NC(=O)[C](NC(=O)[C](NC(=O)[C]4N(C(=O)[C](NC(=O)[C](NC(=O)[C](NC1=O)CSSC[C](NC(=O)[C](NC(=O)[C](CCCCN)NC(=O)[C](Cc1[nH]cnc1)NC(=O)[C](NC(=O)[C](CCCNC(=N)N)NC(=O)[C](NC3=O)CO)[C](O)C)Cc1c[nH]c3c1cccc3)C(=O)N[C](C(=O)N[C](C(=O)N[C](C(=O)N[C](C(=O)N)Cc1ccccc1)C(C)C)Cc1ccc(cc1)O)CCCCN)CS…	1
Clc1ccccc1Cn1ccc2c1ncnc2OC1CCN(CC1)Cc1cscn1	1
Cn1nccc1c1cc(ccc1n1cnc2c1ccc(c2)S(=O)(=O)Nc1ncns1)C(F)(F)F	1
O=C(Cn1ncccc1=O)Nc1ccc(cc1)C[C]1CC[C](N1)[C](c1ccccc1)O	0
F[C]1CCCN(C1)C(=O)CN1CCN(C1=O)c1cccc2c1cnn2c1ccccc1F	0
Fc1cc(c(cc1Oc1ccc(c(c1)Cl)Cl)F)C(=O)NS(=O)(=O)C	0
COc1cc(ccc1c1nccc2c1ccc(c2)S(=O)(=O)Nc1ccncn1)c1ccc(c(c1)C)F	0
OCC(c1cc(ccc1N1CCOc2c1ccc(c2)S(=O)(=O)Nc1nccs1)C(F)(F)F)O	1
N#Cc1cccc(c1N1CCOc2c1ccc(c2)S(=O)(=O)Nc1nccs1)Cl	1
FC(Oc1ccc(cc1)c1ccn2c(n1)c(C)cn2)(F)F	1
Fc1cnc(s1)NS(=O)(=O)N1CCc2c(C1)cccc2c1ccc(cc1n1cncc1C)C(F)(F)F	1
NCCCC[C]1NC(=O)[C](CC(=O)O)NC(=O)[C](CC(=O)N)NC(=O)[C](CC(=O)O)NC(=O)[C]2CCCN2C(=O)[C](NC(=O)[C]2CSSC[C]3NC(=O)[C](NC(=O)[C](NC(=O)[C](NC(=O)[C]4N(C(=O)[C](NC(=O)[C](NC(=O)[C](NC1=O)CSSC[C](NC(=O)[C](NC(=O)[C](CCCCN)NC(=O)[C](Cc1[nH]cnc1)NC(=O)[C](NC(=O)[C](CCCNC(=N)N)NC(=O)[C](NC3=O)CO)[C](O)C)Cc1c[nH]c3c1cccc3)C(=O)N[C](C(=O)N[C](C(=O)N[C](C(=O)N[C](C(=O)N)Cc1ccccc1)CCC(=O)O)Cc1ccc(cc1)O)CCCCN)…	1
O=S(=O)(c1ccc2c(c1)OCCN2c1ccccc1c1ccncc1)Nc1nccs1	1
NCCCC[C]1NC(=O)[C](CC(=O)O)NC(=O)[C](CC(=O)N)NC(=O)[C](CC(=O)O)NC(=O)[C]2CCCN2C(=O)[C](NC(=O)[C]2CSSC[C]3NC(=O)[C](NC(=O)[C](NC(=O)[C](NC(=O)[C]4N(C(=O)[C](NC(=O)[C](NC(=O)[C](NC1=O)CSSC[C](NC(=O)[C](NC(=O)[C](CCCCN)NC(=O)[C](Cc1[nH]cnc1)NC(=O)[C](NC(=O)[C](CCCNC(=N)N)NC(=O)[C](NC3=O)CO)[C](O)C)Cc1c[nH]c3c1cccc3)C(=O)N[C](C(=O)N[C](C(=O)N[C](C(=O)N[C](C(=O)N)Cc1ccccc1)C(C)C)Cc1ccc(cc1)O)CCCCN)CSS…	1
COc1cc(Cl)ccc1c1nccc2c1ccc(c2)S(=O)(=O)Nc1ncns1	0
COc1cc(ccc1c1nccc2c1ccc(c2)S(=O)(=O)Nc1ncns1)c1cccc(c1)F	0
Fc1cc(OCC23CCCCC3C2)c(cc1C(=O)NS(=O)(=O)N1CCC1)C1CC1	1
CN1CCN(CC1)c1cc(ccc1[C]1CCOc2c1ccc(c2)S(=O)(=O)Nc1nccs1)C(F)(F)F	1
NCCCC[C]1NC(=O)[C](CC(=O)O)NC(=O)[C](CC(=O)N)NC(=O)[C](CC(=O)O)NC(=O)[C]2CCCN2C(=O)[C](NC(=O)[C]2CSSC[C]3NC(=O)[C](NC(=O)[C](NC(=O)[C](NC(=O)[C]4N(C(=O)[C](NC(=O)[C](NC(=O)[C](NC1=O)CSSC[C](NC(=O)[C](NC(=O)[C](CCCCN)NC(=O)[C](Cc1[nH]cnc1)NC(=O)[C](NC(=O)[C](CCCNC(=N)N)NC(=O)[C](NC3=O)CO)[C](O)C)Cc1c[nH]c3c1cccc3)C(=O)N[C](C(=O)N[C](C(=O)N[C](C(=O)N[C](C(=O)N)Cc1ccccc1)C(C)C)Cc1ccc(cc1)O)CCCCN)CSS…	1
NCCCC[C]1NC(=O)[C](CC(=O)O)NC(=O)[C](CC(=O)N)NC(=O)[C](CC(=O)O)NC(=O)[C]2CCCN2C(=O)[C](NC(=O)[C]2CSSC[C]3NC(=O)[C](NC(=O)[C](NC(=O)[C](NC(=O)[C]4N(C(=O)[C](NC(=O)[C](NC(=O)[C](NC1=O)CSSC[C](NC(=O)[C](NC(=O)[C](CCCCN)NC(=O)[C](Cc1[nH]cnc1)NC(=O)[C](NC(=O)[C](CCCNC(=N)N)NC(=O)[C](NC3=O)CO)[C](O)C)Cc1c[nH]c3c1cccc3)C(=O)N[C](C(=O)N[C](C(=O)N[C](C(=O)N[C](C(=O)N)Cc1ccccc1)C(C)C)Cc1ccc(cc1)O)CCCCN)CSS…	1
COc1ccc2-n3cccc3C3(Nc2c1)CCC(CC3)NC(=O)c1ccc(c(c1)N(C)C)OC	0
O=C1N2CCN(C[C]2COc2c1cc(cc2)c1ccc(cc1)C(F)(F)F)Cc1ncccn1	1
O=C(c1cccc(c1)c1ncccc1C(F)(F)F)Nc1cccc(c1c1ccncc1)C(F)(F)F	0
O=C(c1cc(C2CC2)c(cc1F)OCC1CCC(CC1)(F)F)NS(=O)(=O)N1CCC1	1
Clc1ccc(c(c1)C(=O)NC(=NCCCCc1ccccc1)N)Cl	1
O=C1N(CCOc2c1cc(C#Cc1ccccc1)cc2)Cc1ncccn1	1
NCCCC[C]1NC(=O)[C](CC(=O)O)NC(=O)[C](CC(=O)N)NC(=O)[C](CC(=O)O)NC(=O)[C]2CCCN2C(=O)[C](Cc2ccc(cc2)O)NC(=O)[C]2CSSC[C]3NC(=O)[C](NC(=O)[C](NC(=O)[C](NC(=O)[C]4N(C(=O)[C](NC(=O)[C](NC(=O)[C](NC1=O)CSSC[C](NC(=O)[C](NC(=O)[C](CCCCN)NC(=O)[C](Cc1cnc[nH]1)NC(=O)[C](NC(=O)[C](CCCNC(=N)N)NC(=O)[C](NC3=O)CO)[C](O)C)Cc1c[nH]c3c1cccc3)C(=O)N[C](C(=O)N[C](C(=O)N[C](C(=O)N[C](C(=O)N)Cc1ccccc1)C(C)C)Cc1ccc(cc…	1
CCn1ccc(n1)CN1CCOc2c(C1=O)cc(cc2)c1ccc(cc1)OC(F)(F)F	1
Clc1ccc(cc1)[C]1CCNC[C]1COc1cc(F)c(cc1F)S(=O)(=O)Nc1ccncn1	1
NCCCC[C]1NC(=O)[C](CC(=O)O)NC(=O)[C](CC(=O)N)NC(=O)[C](CC(=O)O)NC(=O)[C]2CCCN2C(=O)[C](NC(=O)[C]2CSSC[C]3NC(=O)[C](NC(=O)[C](NC(=O)[C](NC(=O)[C]4N(C(=O)[C](NC(=O)[C](NC(=O)[C](NC1=O)CSSC[C](NC(=O)[C](NC(=O)[C](CCCCN)NC(=O)[C](Cc1[nH]cnc1)NC(=O)[C](NC(=O)[C](CCCNC(=N)N)NC(=O)[C](NC3=O)CO)[C](O)C)Cc1c[nH]c3c1cccc3)C(=O)N[C](C(=O)N[C](C(=O)N[C](C(=O)N[C](C(=O)N)Cc1ccccc1)C(C)C)Cc1ccc(cc1)O)CCCCN)CSS…	1
COCCOc1cc2ncc(c(c2cc1N1CCN(CC1)C)Nc1ccc(cc1F)F)C(=O)N	0
Fc1cccc(c1Cn1ccc2c1ncnc2OC1CCN(CC1)Cc1cscn1)F	1
COc1cc(ccc1c1cnc(c(c1)Cl)OCC(C)C)c1nnc([nH]1)S(=O)(=O)N1CCC1	1
Fc1ccc(c(c1)F)N1CCOc2c1ccc(c2)S(=O)(=O)Nc1nccs1	1
O=C(Nc1c(C)onc1c1c(Cl)cccc1Cl)OCc1ccc(nc1)OC(C)C	1
NC(=O)C(c1ccccc1)(c1ccccc1)[C]1CCN(C1)CCc1ccc2c(c1)CCO2	1
COc1cc(ccc1c1nccc2c1ccc(c2)S(=O)(=O)Nc1ccncn1)c1c(F)cccc1F	0
Clc1cn(c2c1c(ncn2)OC1CCN(CC1)Cc1cscn1)Cc1ccccc1	1
Cc1cnc(cn1)c1c(F)ccc(c1CCNC(=O)c1ccc(nc1)COCC(F)(F)F)F	1
CN1CCC(=CC1)c1cc(ccc1N1CCOc2c1ccc(c2)S(=O)(=O)Nc1ncns1)C(F)(F)F	1
Clc1cnc(nc1)CN1CCOc2c(S1(=O)=O)cc(cc2)c1ccc(cc1)C(F)(F)F	1
COc1cc2nnc(c(c2cc1N1CCN(CC1)C)Nc1ccc(cc1F)C)C(=O)N	1
Cc1nnc(o1)c1cccc(n1)CN1CCN(CC1)C(=O)c1ccc(cc1)C[C]1CC[C](N1)[C](c1ccccc1)O	0
COc1ncc(cn1)c1ccccc1C(CNC(=O)c1ccc(nc1)COCC(F)(F)F)(F)F	0
NC(=O)CN1CCN(C1=O)c1cccc2c1cnn2c1ccccc1F	0
O=C(c1[nH]ccc1)Nc1cccc(c1)c1nc(n(c1)C(=O)c1[nH]ccc1)N	0
NCCCC[C]1NC(=O)[C](CC(=O)O)NC(=O)[C](CC(=O)N)NC(=O)[C](CC(=O)O)NC(=O)[C]2CCCN2C(=O)[C](NC(=O)[C]2CSSC[C]3NC(=O)[C](NC(=O)[C](NC(=O)[C](NC(=O)[C]4N(C(=O)[C](NC(=O)[C](NC(=O)[C](NC1=O)CSSC[C](NC(=O)[C](NC(=O)[C](CCCCN)NC(=O)[C](Cc1[nH]cnc1)NC(=O)[C](NC(=O)[C](CCCNC(=N)N)NC(=O)[C](NC3=O)CO)[C](O)C)Cc1c[nH]c3c1cccc3)C(=O)N[C](C(=O)N[C](C(=O)N[C](C(=O)N[C](C(=O)N)Cc1ccccc1)C(C)C)Cc1ccc(cc1)O)CCCCN)CSS…	1
COc1ccc2-n3cccc3C3(Nc2c1)CCN(CC3)C(=O)c1ccc2c(c1)cnn2C	1
Fc1cc(c(cc1OC1OCCNC1c1ccc2c(c1)OCO2)F)S(=O)(=O)Nc1ncns1	0
CSc1ccc2c(c1)N(CCC1CCCCN1C)c1c(S2)cccc1	1
Clc1cc(c(cc1NCC1CCC(=NOCc2ccccc2)CC1)F)S(=O)(=O)Nc1nccs1	1
NCCCC[C]1NC(=O)[C](CC(=O)O)NC(=O)[C](CC(=O)N)NC(=O)[C](CC(=O)O)NC(=O)[C]2CCCN2C(=O)[C](NC(=O)[C]2CSSC[C]3NC(=O)[C](NC(=O)[C](NC(=O)[C](NC(=O)[C]4N(C(=O)[C](NC(=O)[C](NC(=O)[C](NC1=O)CSSC[C](NC(=O)[C](NC(=O)[C](CCCCN)NC(=O)[C](Cc1[nH]cnc1)NC(=O)[C](NC(=O)[C](CCCNC(=N)N)NC(=O)[C](NC3=O)CO)[C](O)C)Cc1c[nH]c3c1cccc3)C(=O)N[C](C(=O)N[C](C(=O)N[C](C(=O)N[C](C(=O)N)Cc1ccccc1)C(C)C)Cc1ccc(cc1)O)CCCCN)CSS…	1
Clc1ccc(c(c1)F)c1cccc2c1ccc(c2)S(=O)(=O)Nc1ncns1	1
Cc1ccnc(n1)CN1CCOc2c(C1=O)cc(nc2)c1ccc(cc1)OC(F)(F)F	1
COc1ncc(cn1)c1cccc(c1CCNC(=O)c1ccc(nc1)OCCC(F)(F)F)C	1
O=C(N1CCOc2c(C1)cc(cc2)c1ccc(cc1)C(F)(F)F)Cc1ncccn1	1
COC[C](C(=O)NCc1ccccc1)NC(=O)C	0
Clc1cc(c(cc1NCC1CCCC2(C1)OCCO2)F)S(=O)(=O)Nc1nccs1	1
O=C([C](c1ccccc1)N1CCN(CC1)C(=O)c1cc(F)cc(c1)F)NCC(C1CC1)(F)F	1
COc1ncc(cn1)c1c(C)ccc(c1CCNC(=O)c1ccc(nc1)OCC(F)(F)F)F	1
NCCCC[C](C(=O)N[C](C(=O)N[C](C(=O)N[C](C(=O)N[C](C(=O)O)Cc1c[nH]c2c1cccc2)CC(C)C)CCCCN)CCCCN)NC(=O)[C]1CSSC[C]2NC(=O)[C](CCCCN)NC(=O)[C](CCCNC(=N)N)NC(=O)[C](CCC(=O)O)NC(=O)[C](CO)NC(=O)[C](NC(=O)[C]3CSSC[C](C(=O)N[C](C(=O)N[C](C(=O)N[C](C(=O)N1)Cc1c[nH]c4c1cccc4)CC(C)C)CCCNC(=N)N)NC(=O)[C](NC(=O)[C](NC(=O)CNC(=O)[C](NC(=O)[C](NC2=O)CSSC[C](NC(=O)[C](Cc1ccc(cc1)O)N)C(=O)N[C](CCC(=O)N)C(=O)N[C](CC…	1
CCOc1cc2ncc(c(c2cc1N1CCN(CC1)C)Nc1cccc(c1Cl)Cl)C(=O)N	1
OC(C1CCc2c(O1)ccc(c2)F)CNCC(C1CCc2c(O1)ccc(c2)F)O	1
NCCCC[C]1NC(=O)[C](CC(=O)O)NC(=O)[C](CC(=O)N)NC(=O)[C](CC(=O)O)NC(=O)[C]2CCCN2C(=O)[C](NC(=O)[C]2CSSC[C]3NC(=O)[C](NC(=O)[C](NC(=O)[C](NC(=O)[C]4N(C(=O)[C](NC(=O)[C](NC(=O)[C](NC1=O)CSSC[C](NC(=O)[C](NC(=O)[C](CCCCN)NC(=O)[C](Cc1[nH]cnc1)NC(=O)[C](NC(=O)[C](CCCNC(=N)N)NC(=O)[C](NC3=O)CO)[C](O)C)Cc1c[nH]c3c1cccc3)C(=O)N[C](C(=O)N[C](C(=O)N[C](C(=O)N[C](C(=O)N)Cc1ccccc1)C(C)C)Cc1ccc(cc1)O)CCCCN)CSS…	0
Clc1ncnc(c1)NS(=O)(=O)c1ccc2c(c1)OCCN2c1ccc(cc1Cl)C(F)(F)F	1
CN1C(C)(C)CC(CC1(C)C)Nc1cc(F)c(cc1Cl)S(=O)(=O)Nc1nccs1	0
FC(Oc1cccnc1c1cccc(c1)C(=O)Nc1cccc(c1c1ccccn1)C(F)(F)F)F	1
O=C(c1ccc(cc1)OC(F)(F)F)N[C]1COc2c(C1)c(ccc2)c1cccnc1	1
Clc1ccc(cc1)N1CCOc2c1ccc(c2)S(=O)(=O)Nc1nccs1	1
O=C(C1c2cccc(c2C(=O)N1CCc1ccccn1)F)NCc1ccc(cc1)OC(F)(F)F	0
COc1ccc(cc1)C1NCCOC1Oc1cc(F)c(cc1F)S(=O)(=O)Nc1ncns1	0
N#Cc1cc(ccc1Oc1ccc(cc1c1ccncn1)C(F)(F)F)S(=O)(=O)Nc1ncns1	0
Clc1cc(c(cc1NCCC1CNC1)F)S(=O)(=O)Nc1nccs1	0
COc1cc(C#N)ccc1c1cccc2c1ccc(c2)S(=O)(=O)Nc1ncns1	0
OC(=O)CCCOc1c(C)cc(cc1C)c1cc(ccc1Cl)OC(F)(F)F	1
CN(CCC=C1c2ccccc2CCc2c1cccc2)C	1
CCOc1ccc(cn1)N1CCOc2c1ccc(c2)S(=O)(=O)Nc1nccs1	1
[N-]=[N+]=Nc1ccc(c(c1)Br)N1CCOc2c1ccc(c2)S(=O)(=O)Nc1nccs1	1
COc1ccc(cc1)c1ccc2n(c1)c(nn2)C(F)(F)F	1
NCCCC[C]1NC(=O)[C](CC(=O)O)NC(=O)[C](CC(=O)N)NC(=O)[C](CC(=O)O)NC(=O)[C]2CCCN2C(=O)[C](Cc2[nH]cnc2)NC(=O)[C]2CSSC[C]3NC(=O)[C](NC(=O)[C](NC(=O)[C](NC(=O)[C]4N(C(=O)[C](NC(=O)[C](NC(=O)[C](NC1=O)CSSC[C](NC(=O)[C](NC(=O)[C](CCCCN)NC(=O)[C](Cc1[nH]cnc1)NC(=O)[C](NC(=O)[C](CCCNC(=N)N)NC(=O)[C](NC3=O)CO)[C](O)C)Cc1c[nH]c3c1cccc3)C(=O)N[C](C(=O)N[C](C(=O)N[C](C(=O)N[C](C(=O)N)Cc1ccccc1)C(C)C)Cc1ccc(cc1…	1
OC(CN1CCN(CC1)C(c1ccccc1)c1ccccc1)COc1ccc(cc1C(=O)CCc1ccccc1)F	1
N#Cc1cc(ccc1F)c1cn(c2c1ccc(c2)S(=O)(=O)Nc1ncns1)C	1
OC(=O)C1(C)CCC(CC1)(C)c1nc(c2n1ccnc2N)c1ccc(cc1)C(=O)Nc1nccc(c1)C(F)(F)F	0
N#Cc1cc(ccc1N1CC(C)Oc2c1ccc(c2)S(=O)(=O)Nc1nccs1)C(F)(F)F	1
Clc1ccc(c(c1)c1ccnn1C)Oc1ccc(cc1F)S(=O)(=O)Nc1ncns1	0
NCCCC[C]1NC(=O)[C](CC(=O)O)NC(=O)[C](CC(=O)N)NC(=O)[C](CC(=O)O)NC(=O)[C]2CCCN2C(=O)[C](NC(=O)[C]2CSSC[C]3NC(=O)[C](NC(=O)[C](NC(=O)[C](NC(=O)[C]4N(C(=O)[C](NC(=O)[C](NC(=O)[C](NC1=O)CSSC[C](NC(=O)[C](NC(=O)[C](CCCCN)NC(=O)[C](Cc1[nH]cnc1)NC(=O)[C](NC(=O)[C](CCCNC(=N)N)NC(=O)[C](NC3=O)CO)[C](O)C)Cc1c[nH]c3c1cccc3)C(=O)N[C](C(=O)N[C](C(=O)N[C](C(=O)N[C](C(=O)N)Cc1ccccc1)C(C)C)Cc1ccc(cc1)O)CCCCN)CSS…	1
CN1CCOc2c(C1=O)cc(cc2)c1ccc(cc1)OC(F)(F)F	1
N#Cc1ccc(cc1)[C](C(=O)Nc1ccc(nc1)OCC(F)(F)F)N1CCN(CC1)C(=O)c1cc(F)cc(c1)F	1
COc1ccc2-n3cccc3C3(Nc2c1)CN(C3)C(=O)c1ccc2c(c1)cccn2	0
COc1cc(c2ccc(c(c2)C)Cl)c(cc1n1c(=O)ccc2c1ccc(c2)S(=O)(=O)Nc1ncns1)F	1
COc1cc(ccc1c1nccc2c1ccc(c2)S(=O)(=O)Nc1ccncn1)c1ccc(c(c1)Cl)C	0
COc1cc2nnc(c(c2cc1N1CCS(=O)(=O)CC1)Nc1ccc(cc1F)C)C(=O)N	0
Cn1cc(c2c1cc(cc2)S(=O)(=O)Nc1ncns1)c1cccc2c1CCNC2	1
Fc1cnc(nc1)NS(=O)(=O)c1cc(F)c(cc1F)OC[C]1CNCC[C]1c1ccc(cc1)Cl	1
CN1CCN(CC1)c1cccc2c1C[C](CO2)NC(=O)c1nn(nc1C)c1ccc(cc1C)C	1
O=S(=O)(c1ccc2c(c1)OCCN2c1ccc2c(c1)cccn2)Nc1nccs1	1
COc1ncc(cn1)c1cccnc1CCNC(=O)c1ccc(nc1)OCCC(F)(F)F	0
O=C(c1ccc2c(c1)n(C)cc2c1cnc(c(c1)Cl)OCC1CC1)NS(=O)(=O)C1CC1	0
O=S(=O)(c1ccc2c(c1)OCC[C]2c1ccc(cc1n1nncc1)C(F)(F)F)Nc1ncccn1	1
CN(CC(C1(O)CCCCC1)c1ccc(cc1)O)C	0
Clc1cc(c(cc1NCC12CCCC2(O)CCC1)F)S(=O)(=O)Nc1nccs1	1
NCCCC[C]1NC(=O)[C](CC(=O)O)NC(=O)[C](CC(=O)N)NC(=O)[C](CC(=O)O)NC(=O)[C]2CCCN2C(=O)[C](NC(=O)[C]2CSSC[C]3NC(=O)[C](NC(=O)[C](NC(=O)[C](NC(=O)[C](NC(=O)[C](NC(=O)[C](NC(=O)[C](NC1=O)CSSC[C](NC(=O)[C](NC(=O)[C](CCCCN)NC(=O)[C](Cc1[nH]cnc1)NC(=O)[C](NC(=O)[C](CCCNC(=N)N)NC(=O)[C](NC3=O)CO)[C](O)C)Cc1c[nH]c3c1cccc3)C(=O)N[C](C(=O)N[C](C(=O)N[C](C(=O)N[C](C(=O)N)Cc1ccccc1)C(C)C)Cc1ccc(cc1)O)CCCCN)CSSC…	1
COc1cc(ccc1c1nccc2c1ccc(c2)S(=O)(=O)Nc1ccncn1)c1cccc(c1)C	0
CC(COc1ncc(cc1Cl)c1nn(c2c1ccc(c2)C(=O)NS(=O)(=O)C)C)C	1
Clc1cc(ccc1c1cn(c2c1ccc(c2)C(=O)NS(=O)(=O)C)C)C(F)(F)F	1
O=C(c1cnc(c(c1)C1CC1)OCC12CC3CC(C2)CC(C1)C3)NS(=O)(=O)N1CCC1	1
N#CC1CCC(CC1)N1C(C(=O)NCc2ccc(cc2)OC(F)(F)F)c2c(C1=O)cccc2	1
NCCCC[C]1NC(=O)[C](CC(=O)O)NC(=O)[C](CC(=O)N)NC(=O)[C](CC(=O)O)NC(=O)[C]2CCCN2C(=O)[C](NC(=O)[C]2CSSC[C]3NC(=O)[C](NC(=O)[C](NC(=O)[C](NC(=O)[C]4N(C(=O)[C](NC(=O)[C](NC(=O)[C](NC1=O)CSSC[C](NC(=O)[C](NC(=O)[C](CCCCN)NC(=O)[C](Cc1[nH]cnc1)NC(=O)[C](NC(=O)[C](CCC(=O)O)NC(=O)[C](NC3=O)CO)[C](O)C)Cc1c[nH]c3c1cccc3)C(=O)N[C](C(=O)N[C](C(=O)N[C](C(=O)N[C](C(=O)N)Cc1ccccc1)C(C)C)Cc1ccc(cc1)O)CCCCN)CSSC[…	1
NC[C](c1ccccc1)Oc1noc2c1nc(cc2)c1ccccc1Cl	0
COc1cc(C#N)ccc1CN1CCOc2c1ccc(c2)S(=O)(=O)Nc1nccs1	1
NCCCC[C]1NC(=O)[C](CC(=O)O)NC(=O)[C](CC(=O)N)NC(=O)[C](CC(=O)O)NC(=O)[C]2CCCN2C(=O)[C](Cc2ccccn2)NC(=O)[C]2CSSC[C]3NC(=O)[C](NC(=O)[C](NC(=O)[C](NC(=O)[C]4N(C(=O)[C](NC(=O)[C](NC(=O)[C](NC1=O)CSSC[C](NC(=O)[C](NC(=O)[C](CCCCN)NC(=O)[C](Cc1[nH]cnc1)NC(=O)[C](NC(=O)[C](CCCNC(=N)N)NC(=O)[C](NC3=O)CO)[C](O)C)Cc1c[nH]c3c1cccc3)C(=O)N[C](C(=O)N[C](C(=O)N[C](C(=O)N[C](C(=O)N)Cc1ccccc1)C(C)C)Cc1ccc(cc1)O…	1
N#Cc1cc(C)cc(c1)N1CCOc2c1ccc(c2)S(=O)(=O)Nc1nccs1	1
NCCCC[C]1NC(=O)[C](CC(=O)O)NC(=O)[C](CC(=O)N)NC(=O)[C](CC(=O)O)NC(=O)[C]2CCCN2C(=O)[C](NC(=O)[C]2CSSC[C]3NC(=O)[C](NC(=O)[C](NC(=O)[C](NC(=O)[C]4N(C(=O)[C](NC(=O)[C](NC(=O)[C](NC1=O)CSSC[C](NC(=O)[C](NC(=O)[C](CCCCN)NC(=O)[C](Cc1[nH]cnc1)NC(=O)[C](NC(=O)[C](CCCNC(=N)N)NC(=O)[C](NC3=O)CO)[C](O)C)Cc1c[nH]c3c1cccc3)C(=O)N[C](C(=O)N[C](C(=O)N[C](C(=O)N[C](C(=O)N)Cc1ccccc1)C(C)C)Cc1ccc(cc1)O)CCCCN)CSS…	1
O=C1N(CCOc2c1cc(cc2)c1ccc(cc1)OC(F)(F)F)Cc1ccn(n1)C(F)F	1
N#Cc1cc(ccc1Oc1ccc(cc1c1ccnn1C)Cl)S(=O)(=O)Nc1nncs1	0
O=C1N(CCOc2c1cc(cc2)C#Cc1ccc(cc1)OC(F)(F)F)Cc1ncccn1	1
Fc1ccc(cn1)c1cc(ccc1[C]1CCOc2c1ccc(c2)S(=O)(=O)Nc1ncccn1)C(F)(F)F	1
O=C(c1cccc(c1)c1ncccc1C(F)F)Nc1cccc(c1c1ccccn1)C(F)(F)F	1
NCCCC[C]1NC(=O)[C](CC(=O)O)NC(=O)[C](CC(=O)N)NC(=O)[C](CC(=O)O)NC(=O)[C]2CCCN2C(=O)[C](NC(=O)[C]2CSSC[C]3NC(=O)[C](NC(=O)[C](NC(=O)[C](NC(=O)[C]4N(C(=O)[C](NC(=O)[C](NC(=O)[C](NC1=O)CSSC[C](NC(=O)[C](NC(=O)[C](CCCCN)NC(=O)[C](Cc1cnc[nH]1)NC(=O)[C](NC(=O)[C](CCCNC(=N)N)NC(=O)[C](NC3=O)CO)[C](O)C)Cc1c[nH]c3c1cccc3)C(=O)N[C](C(=O)N[C](C(=O)N[C](C(=O)N[C](C(=O)N)Cc1ccccc1)C(C)C)Cc1ccc(cc1)O)CCCCN)CSS…	1
NCCCC[C]1NC(=O)[C](CC(=O)O)NC(=O)[C](CC(=O)N)NC(=O)[C](CC(=O)O)NC(=O)[C]2CCCN2C(=O)[C](NC(=O)[C]2CSSC[C]3NC(=O)[C](NC(=O)[C](NC(=O)[C](NC(=O)[C]4N(C(=O)[C](NC(=O)[C](NC(=O)[C](NC1=O)CSSC[C](NC(=O)[C](NC(=O)[C](CCCCN)NC(=O)[C](Cc1[nH]cnc1)NC(=O)[C](NC(=O)[C](CCCNC(=N)N)NC(=O)[C](NC3=O)CO)[C](O)C)Cc1c[nH]c3c1cccc3)C(=O)N[C](C(=O)N[C](C(=O)N[C](C(=O)N[C](C(=O)N)Cc1ccccc1)C(C)C)Cc1ccc(cc1)O)CCCCN)CSS…	1
N#Cc1cc(ccc1N1CCOc2c1ccc(c2)S(=O)(=O)Nc1nccs1)C(C)C	1
O=C1N(CCOc2c1cc(cc2)c1ccc(cc1)OC(F)(F)F)Cc1ncccc1C	1
OCCN1CCOc2c(C1=O)cc(cc2)c1ccc(cc1)OC(F)(F)F	1
CCCCOc1ccc(cc1)C(=O)N[C]1COc2c(C1)c(ccc2)N1CCN(CC1)C	1
Cn1nccc1c1cc(ccc1[C]1CCc2c1ccc(c2)S(=O)(=O)Nc1ncccn1)C(F)(F)F	1
NCCCC[C]1NC(=O)[C](CC(=O)O)NC(=O)[C](CC(=O)N)NC(=O)[C](CC(=O)O)NC(=O)[C]2CCCN2C(=O)[C](NC(=O)[C]2CSSC[C]3NC(=O)[C](NC(=O)[C](NC(=O)[C](NC(=O)[C]4N(C(=O)[C](NC(=O)[C](NC(=O)[C](NC1=O)CSSC[C](NC(=O)[C](NC(=O)[C](CCCCN)NC(=O)[C](Cc1[nH]cnc1)NC(=O)[C](NC(=O)[C](CCCNC(=N)N)NC(=O)[C](NC3=O)CO)[C](O)C)Cc1c[nH]c3c1cccc3)C(=O)N[C](C(=O)N[C](C(=O)N[C](C(=O)N[C](C(=O)N)Cc1ccccc1)C(C)C)Cc1ccc(cc1)O)CCCCN)CSS…	1
COc1nc(c(cc1c1nccc2c1ccc(c2)S(=O)(=O)Nc1nncs1)Cl)c1cccc(c1)F	0
Cc1ccc2c(c1N1CCOc3c1ccc(c3)S(=O)(=O)Nc1nccs1)ccnc2	1
O=C1N(CCOc2c1cc(cc2)c1ccc(cc1)C(F)(F)F)Cc1nc2n(c1)cccc2	1
NCCCC[C]1NC(=O)[C](Cc2[nH]cnc2)NC(=O)[C](NC(=O)[C](CCCNC(=N)N)NC(=O)[C](CO)NC(=O)[C]2CSSC[C]3NC(=O)[C](CCCCN)NC(=O)[C](CCCNC(=N)N)NC(=O)[C](CCSC)NC(=O)[C](NC(=O)CNC(=O)[C](NC(=O)[C](CSSC[C](NC(=O)[C](CSSC[C](NC(=O)[C](NC1=O)Cc1c[nH]c4c1cccc4)C(=O)N[C](C(=O)N[C](C(=O)N[C](C(=O)N[C](C(=O)N)Cc1ccccc1)C(C)C)Cc1ccc(cc1)O)CCCCN)NC(=O)[C](CCC(=O)O)NC(=O)[C](CC(=O)O)NC(=O)[C](CC(=O)N)NC(=O)[C](CC(=O)O)NC…	1
NCCCC[C]1NC(=O)[C](CC(=O)O)NC(=O)[C](CC(=O)N)NC(=O)[C](CC(=O)O)NC(=O)[C]2CCCN2C(=O)[C](NC(=O)[C]2CSSC[C]3NC(=O)[C](NC(=O)[C](NC(=O)[C](NC(=O)[C]4N(C(=O)[C](NC(=O)[C](NC(=O)[C](NC1=O)CSSC[C](NC(=O)[C](NC(=O)[C](CCCCN)NC(=O)[C](Cc1[nH]cnc1)NC(=O)[C](NC(=O)[C](CCCNC(=N)N)NC(=O)[C](NC3=O)CO)[C](O)C)Cc1c[nH]c3c1cccc3)C(=O)N[C](C(=O)N[C](C(=O)N[C](C(=O)N[C](C(=O)N)Cc1ccccc1)C(C)C)Cc1ccc(cc1)O)CCCCN)CSS…	1
OC1C2CC3CC1CC(C2)(C3)CNc1cc(F)c(cc1Cl)S(=O)(=O)Nc1nccs1	1
Nc1nc(ccc1c1ccccc1OC(F)(F)F)NC(=O)c1conc1C	0
O[C]([C](NC(=O)c1cccc(c1C)O)CSc1ccccc1)CN1C[C]2CCCC[C]2C[C]1C(=O)NC(C)(C)C	0
O=C(Nc1c(C)onc1c1c(Cl)cccc1Cl)OCc1cc(Cl)ccc1Cl	1
Cn1nccc1c1cc(ccc1c1cccc2c1CCN(C2)S(=O)(=O)Nc1ncccn1)C(F)(F)F	1
OCc1c(cccc1C)SC[C](CN[C]1CSc2c(OC1)cccc2)C	1
O=C(N1CCN(CC1)CCc1ccc2c(c1)COC2=O)Cc1ccc(cc1)n1cnnn1	0
Fc1cnc(nc1)CCN1C(C(=O)NCc2ccc(cc2)OC(F)(F)F)c2c(C1=O)cccc2	0
OC(CN1CCN(CC1)c1cccc2c1OCC(=O)N2)COc1ccccc1C(=O)c1ccccc1	0
O=C1c2ccccc2C(N1CCc1ccccn1)(C)C(=O)NCc1ccc(cc1)OC(F)(F)F	0
N#Cc1ccc(cc1N1CCOc2c1ccc(c2)S(=O)(=O)Nc1nccs1)OC	1
COc1cc(ccc1c1n[nH]c(=O)c2c1ccc(c2)S(=O)(=O)Nc1nccs1)C(F)(F)F	0
Cc1ccc(cc1Cl)N1CCOc2c1ccc(c2)S(=O)(=O)Nc1nccs1	1
O=C1N(CCCS(=O)(=O)N2CCC2)CCOc2c1cc(cc2)c1ccc(cc1)OC(F)(F)F	1
Clc1cc(ccc1c1cccc2c1CCN(C2)S(=O)(=O)Nc1ncns1)C(F)(F)F	1
Fc1ccc(cc1)C(=O)CCCN1CCC(CC1)(O)c1ccc(cc1)Cl	1
O=C(Nc1c(C)onc1c1c(Cl)cncc1Cl)NCc1ccc(nc1)OC(C)C	0
O=S(=O)(c1ccc2c(c1)cccc2c1ccc(cc1)C(F)(F)F)Nc1ncns1	0
CSc1ccc(cc1)[C]1N=C(OCc2ccc(cc2)NS(=O)(=O)C)N(Cc2c1cccc2)C	0
FC(Oc1ccc(cc1)c1ccc2n(c1)c(nn2)C(F)(F)F)F	1
COc1ccc2c(n1)c(CC[C@@]1(O)CO[C]3[C]1OC[C]3NCc1ncc3c(c1)OCCO3)c(cn2)F	0
O=C1N(CCOc2c1cc(cc2)c1ccc(cc1)Oc1ccccc1)Cc1ncccn1	1
Cn1ccc(n1)NS(=O)(=O)c1ccc2c(c1)OCCN2c1ccc(cc1Cl)C(F)(F)F	1
CC(Oc1ccc(cc1)c1ccc2n(c1)c(nn2)C(F)(F)F)(C)C	1
O=C(C1N(CCc2ncc(cn2)F)C(=O)c2c1cccc2O)NCc1ccc(cc1)OC(F)(F)F	1
O=C(c1ccc2c(c1)n(C)cc2C1CCC1)NS(=O)(=O)C1CC1	1
O=C(N1CCC(=CC1)c1cc(ccc1c1cccc2c1CCN(C2)S(=O)(=O)Nc1ccncn1)C(F)(F)F)OC(C)(C)C	1
Clc1cc(ccc1c1nccc2c1ccc(c2)S(=O)(=O)Nc1nccs1)C(F)(F)F	0
CCOc1cc(ccc1c1nc(n2c1c(N)ncc2)C12CCC(CC1)(CC2)C(=O)O)C(=O)Nc1nccc(c1)C(F)(F)F	0
COc1cc(ccc1c1nccc2c1ccc(c2)S(=O)(=O)Nc1ccncn1)c1cc(C)cc(c1)C	0
Clc1cc(c(cc1Oc1ccc(cc1c1cn[nH]c1N)C(F)(F)F)F)S(=O)(=O)Nc1nncs1	0
O=C(c1cnccn1)N1CCOc2c(C1)cc(cc2)c1ccc(cc1)OC(F)(F)F	1
NCCCC[C]1NC(=O)[C](CC(=O)O)NC(=O)[C](CC(=O)N)NC(=O)[C](CC(=O)O)NC(=O)[C]2CCCN2C(=O)[C](NC(=O)[C]2CSSC[C]3NC(=O)[C](NC(=O)[C](NC(=O)[C](NC(=O)[C]4N(C(=O)[C](NC(=O)[C](NC(=O)[C](NC1=O)CSSC[C](NC(=O)[C](NC(=O)[C](CCCCN)NC(=O)[C](Cc1[nH]cnc1)NC(=O)[C](NC(=O)[C](CCCNC(=N)N)NC(=O)[C](NC3=O)CO)[C](O)C)Cc1c[nH]c3c1cccc3)C(=O)N[C](C(=O)N[C](C(=O)N[C](C(=O)N[C](C(=O)N)Cc1ccccc1)C(C)C)Cc1ccc(cc1)O)CCCCN)CSS…	1
NCCCC[C]1NC(=O)[C](CC(=O)O)NC(=O)[C](CC(=O)N)NC(=O)[C](CC(=O)O)NC(=O)[C]2CCCN2C(=O)[C](NC(=O)[C]2CSSC[C]3NC(=O)[C](NC(=O)[C](NC(=O)[C](NC(=O)[C]4N(C(=O)[C](NC(=O)[C](NC(=O)[C](NC1=O)CSSC[C](NC(=O)[C](CCCNC(=N)N)NC(=O)[C](CCCCN)NC(=O)[C](Cc1[nH]cnc1)NC(=O)[C](NC(=O)[C](CCCNC(=N)N)NC(=O)[C](NC3=O)CO)[C](O)C)C(=O)N[C](C(=O)N[C](C(=O)N[C](C(=O)N[C](C(=O)N)Cc1ccccc1)C(C)C)Cc1ccc(cc1)O)CCCCN)CSSC[C](NC…	1
O=C(c1ccc2c(c1)c(C)cn2C1CCCCC1)NS(=O)(=O)C1CC1	0
O=C(c1ccc2c(c1)n(C)cc2C)NS(=O)(=O)C1CC1	0
N#Cc1cc(ccc1Oc1ccc(c(c1)Cl)CO)S(=O)(=O)Nc1ccc(cn1)F	0
N#Cc1ccc(nc1)Cn1ccc(n1)NC(=O)Cc1ccc(cc1)C1(CC1)C(F)(F)F	1
O=C(Cn1cnc2c(c1=O)cccc2)Nc1ccc(cc1)C[C]1CC[C](N1)[C](c1ccccc1)O	0
O=C1N(CCOc2c1cc(cc2)c1ccc(cc1)C(F)(F)F)Cc1ncccc1F	1
N#Cc1cc(ccc1F)N1CCOc2c1ccc(c2)S(=O)(=O)Nc1nccs1	1
O=C1N(CCOc2c1cc(cc2)c1ccc(s1)C1CC1)Cc1ncccn1	1
O=C(c1ccc2c(c1)n(C)cc2c1ccc(cc1)C(F)(F)F)NS(=O)(=O)c1ccc(c(c1)F)F	0
Clc1cc(ccc1C(F)(F)F)c1cn(c2c1ccc(c2)S(=O)(=O)Nc1ncns1)C	1
O=S(=O)(c1ccc2c(c1)OCC[C]2c1ccc(cc1N1CCOCC1)C(F)(F)F)Nc1ncccn1	1
F[C]1CCN(C1)C(=O)CN1CCN(C1=O)c1cccc2c1cnn2c1ccccc1F	0
Fc1ccc(cc1)Oc1ccc(cc1)c1ccc2c(c1)C(=O)N(CCO2)Cc1ncccn1	1
O=C(C1N(CCC2CCOCC2)C(=O)c2c1cccc2)NCc1ccc(cc1)OC(F)(F)F	0
COc1ccc2c(c1)ccc(c2)OCC1(CN(C1)C(=O)c1ccc(cc1)F)C(=O)O	1
O=C1N(CCOc2c1cc(cc2)c1ccc(cc1)OC(F)(F)F)CCc1ccccn1	1
O=C(N1CCC2(CC1)CC(=O)c1c(O2)ccc(c1)S(=O)(=O)C)N[C]1C[C]1c1ccccc1	1
O=C(N1CCC2(CC1)CCc1c(O2)cccn1)N[C]1C[C]1c1ccccc1	1
Fc1cc(OCC23CC4(F)CC(C3)(CC(C2)(C4)F)F)c(cc1C(=O)NS(=O)(=O)N1CCC1)C1CC1	1
COc1cc(c(cc1c1nccc2c1ccc(c2)S(=O)(=O)Nc1nocc1)F)c1ccc(cc1)C(F)(F)F	1
COc1cc(ccc1c1nccc2c1ccc(c2)S(=O)(=O)Nc1ccncn1)c1ccc(cc1)C	0
Fc1cc(c(cc1OC1OCCNC1c1cccc(c1)C(F)(F)F)F)S(=O)(=O)Nc1ncns1	1
COc1cc(ccc1c1cnc(c(c1)Cl)OCC1(C)CC1)C(=O)NS(=O)(=O)C	1
N#Cc1ncc(nc1c1cnn(c1)C)N1CCN([C](C1)C)C(=O)[C]1C[C]1C	0
O=C(c1ccc(nc1)OCCC(F)(F)F)NCCc1ccccc1c1cccnc1	1
CCNC1=N[C]2[C](S1)O[C]([C]([C]2O)OC)CO	0
Fc1cccc(n1)NS(=O)(=O)c1ccc2c(c1)OCC[C]2c1ccc(cc1n1nncc1)C(F)(F)F	1
O=C(N1CCOc2c(C1)cc(cc2)c1ccc(cc1)C(F)(F)F)Cc1ccccn1	1
CN1CCC(=CC1)c1cc(ccc1c1cccc2c1CCN(C2)S(=O)(=O)Nc1ncns1)C(F)(F)F	1
O=C(c1n[nH]cc1)N1CCOc2c(C1)cc(cc2)c1ccc(cc1)OC(F)(F)F	1
NCCCC[C]1NC(=O)[C](CC(=O)O)NC(=O)[C](CC(=O)N)NC(=O)[C](CC(=O)O)NC(=O)[C]2CCCN2C(=O)[C](NC(=O)[C]2CSSC[C]3NC(=O)[C](NC(=O)[C](NC(=O)[C](NC(=O)[C]4N(C(=O)[C](NC(=O)[C](NC(=O)[C](NC1=O)CSSC[C](NC(=O)[C](NC(=O)[C](CCCCN)NC(=O)[C](Cc1[nH]cnc1)NC(=O)[C](NC(=O)[C](CCCNC(=N)N)NC(=O)[C](NC3=O)CO)[C](O)C)Cc1c[nH]c3c1cccc3)C(=O)N[C](C(=O)N[C](C(=O)N[C](C(=O)N[C](C(=O)N)Cc1ccccc1)C(C)C)Cc1ccc(cc1)O)CCCCN)CSS…	1
Clc1ccc(c(c1)N)c1cccc2c1ccc(c2)S(=O)(=O)Nc1ncns1	0
CCNC1=N[C]2[C](S1)O[C](C([C]2O)F)CO	0
Fc1cccc(n1)NS(=O)(=O)c1ccc2c(c1)OCC[C]2c1ccc(cc1c1ccnn1C)C(F)(F)F	1
NCCCC[C]1NC(=O)[C](CC(=O)O)NC(=O)[C](CC(=O)N)NC(=O)[C](CC(=O)O)NC(=O)[C]2CCCN2C(=O)[C](NC(=O)[C]2CSSC[C]3NC(=O)[C](NC(=O)[C](NC(=O)[C](NC(=O)[C]4N(C(=O)[C](NC(=O)[C](NC(=O)[C](NC1=O)CSSC[C](NC(=O)[C](NC(=O)[C](CCCCN)NC(=O)[C](Cc1[nH]cnc1)NC(=O)[C](NC(=O)[C](C)NC(=O)[C](NC3=O)CO)[C](O)C)Cc1c[nH]c3c1cccc3)C(=O)N[C](C(=O)N[C](C(=O)N[C](C(=O)N[C](C(=O)N)Cc1ccccc1)C(C)C)Cc1ccc(cc1)O)CCCCN)CSSC[C](NC(=…	1
O=C1N(CCOc2c1cc(cc2)c1ccc(cc1)OC1CC1)Cc1ncccn1	1
COc1ccccc1SC[C](CN[C]1CSc2c(OC1)cccc2)O	1
NCCCC[C]1NC(=O)[C](CC(=O)O)NC(=O)[C](CC(=O)N)NC(=O)[C](CC(=O)O)NC(=O)[C]2CCCN2C(=O)[C](NC(=O)[C]2CSSC[C]3NC(=O)[C](NC(=O)[C](NC(=O)[C](NC(=O)[C]4N(C(=O)[C](NC(=O)[C](NC(=O)[C](NC1=O)CSSC[C](NC(=O)[C](NC(=O)[C](CCCCN)NC(=O)[C](Cc1[nH]cnc1)NC(=O)[C](NC(=O)[C](CCCNC(=N)N)NC(=O)[C](NC3=O)CO)[C](O)C)Cc1c[nH]c3c1cccc3)C(=O)N[C](C(=O)N[C](C(=O)N[C](C(=O)N[C](C(=O)N)Cc1ccccc1)C(C)C)Cc1ccc(cc1)O)CCCCN)CSS…	1
N#Cc1ccc(cc1N1CCOc2c1ccc(c2)S(=O)(=O)Nc1nccs1)C	1
NCCCC[C]1NC(=O)[C](Cc2[nH]cnc2)NC(=O)[C](NC(=O)[C](CCCNC(=N)N)NC(=O)[C](CO)NC(=O)[C]2CSSC[C]3NC(=O)[C](CCCCN)NC(=O)[C](CCCNC(=N)N)NC(=O)[C](CCSC)NC(=O)[C](NC(=O)CNC(=O)[C](NC(=O)[C](CSSC[C](NC(=O)[C](CSSC[C](NC(=O)[C](NC1=O)Cc1c[nH]c4c1cccc4)C(=O)N[C](C(=O)N[C](C(=O)N[C](C(=O)N[C](C(=O)N)Cc1ccccc1)C(C)C)Cc1ccc(cc1)O)CCCCN)NC(=O)[C](C)NC(=O)[C](CC(=O)O)NC(=O)[C](CC(=O)N)NC(=O)[C](CC(=O)O)NC(=O)[C]…	1
Fc1cnc(nc1)CCN1C(C(=O)NCc2ccc(c(c2)C(F)(F)F)F)c2c(C1=O)cccc2	0
O=S(=O)(c1ccc2c(c1)OCCN2c1ccc(cc1C1=CCNCC1)C(F)(F)F)Nc1cccnn1	1
O=C1N(CCOc2c1cc(cc2)c1ccc(c(c1)F)Cl)Cc1ncccn1	1
Clc1cc(c(cc1NCC1OCCO1)F)S(=O)(=O)Nc1nccs1	1
O=C([C]([C](C(=O)N1CCC(C1)(F)F)N)c1ccc(cc1)c1ccn2c(n1)ccn2)N(C)C	0
OC(CN1CCC(CC1)N1Cc2c(C1=O)cccc2)COc1cccc(c1)C(=O)c1ccccc1	1
COc1ccc2-n3cccc3C3(Nc2c1)CCN(CC3)C(=O)c1ccccc1OC	1
CCS(=O)(=O)NCCN1CCOc2c(C1=O)cc(cc2)c1ccc(cc1)OC(F)(F)F	1
Cn1cc(c2c1cc(cc2)S(=O)(=O)Nc1ncns1)c1cccc(c1)OC(F)(F)F	1
CNC(=O)c1c(oc2c1cc(c1ccc3c(-c4cc5c(n4CN3)cccc5F)n1)c(c2)N(S(=O)(=O)C)C)c1ccc(cc1)F	0
Cc1onc(n1)Cn1nc2n(c1=O)cc(cc2)c1ccc(cc1)OC(F)(F)F	1
Clc1cc(c(cc1NC1CCS(=O)(=O)CC1)F)S(=O)(=O)Nc1nccs1	1
O=C(N1CCC[C@]21c1cc(ccc1N(C2=O)C)c1ncnc2c1nc(n2C)c1cnc(nc1)C)C1CC1	0
O=C1N(CCOc2c1cc(cc2)c1ccc(s1)C1CC1)Cc1ccccn1	1
COc1ccc2-n3cccc3C3(Nc2c1)CCN(CC3)C(=O)c1ccc(cc1)C	1
NC(=O)c1cc(n(n1)c1cccc(c1)c1cc(ccc1C(F)(F)F)C(F)(F)F)C(=O)N	1
COc1ccc(cc1c1n[nH]c(=O)c2c1ccc(c2)S(=O)(=O)Nc1ncns1)Cl	0
Cc1cn(c2c1c(ncn2)OC1CCN(CC1)Cc1cscn1)Cc1ccccc1	1
FC(c1nc(OC2CCN(CC2)Cc2cscn2)c2c(n1)n(cc2)Cc1ccccc1)(F)F	1
O=C1CN(CCN1Cc1ccccc1C(F)(F)F)c1cn[nH]c(=O)c1Cl	0
Cc1ccnc(n1)CN1CCOc2c(C1=O)cc(cc2)c1ccc(cc1)OC(F)(F)F	1
C[C]1CCCN([C]1C)C(=O)c1nc(sc1C)Nc1ccc(cc1F)Cl	1
Cn1ccc(n1)CN1CCOc2c(C1=O)cc(cc2)c1ccc(cc1)OC(F)(F)F	1
N#Cc1cc(ccc1OC)N1CCOc2c1ccc(c2)S(=O)(=O)Nc1nccs1	1
NCCCC[C]1NC(=O)[C](CC(=O)O)NC(=O)[C](CC(=O)N)NC(=O)[C](CC(=O)O)NC(=O)[C]2CCCN2C(=O)[C](NC(=O)[C]2CSSC[C]3NC(=O)[C](NC(=O)[C](NC(=O)[C](NC(=O)[C]4N(C(=O)[C](NC(=O)[C](NC(=O)[C](NC1=O)CSSC[C](NC(=O)[C](NC(=O)[C](CCCCN)NC(=O)[C](Cc1nc[nH]c1)NC(=O)[C](NC(=O)[C](CCCNC(=N)N)NC(=O)[C](NC3=O)CO)[C](O)C)Cc1c[nH]c3c1cccc3)C(=O)N[C](C(=O)N[C](C(=O)N[C](C(=O)N[C](C(=O)N)Cc1ccccc1)C(C)C)Cc1ccc(cc1)O)CCCCN)CSS…	1
COc1ncc(cn1)c1cccc(c1CCNC(=O)c1ccc(nc1)OCCC(F)(F)F)Cl	1
COc1cc(ccc1c1cnc(c(c1)Cl)Oc1cc(Cl)cc(c1)Cl)C(=O)NS(=O)(=O)C	1
O=C1N(CCOc2c1cc(cc2)Nc1ccc(cc1)OC(F)(F)F)Cc1ncccn1	1
COc1ccc(cc1)[C]1Sc2ccccc2N(C(=O)[C]1OC(=O)C)CCN(C)C	1
O=C1N(CCOc2c1cc(cc2)c1cccc(c1)OC(F)(F)F)Cc1ncccn1	1
N#Cc1ccc(cc1N1CCOc2c1ccc(c2)S(=O)(=O)Nc1nccs1)F	1
N#Cc1ccc(c(c1)C)c1cn(c2c1ccc(c2)S(=O)(=O)Nc1ncns1)C	1
OC1CN(C1)S(=O)(=O)NC(=O)c1cc(C2CC2)c(cc1F)OCC12CC3CC(C2)CC(C1)C3	1
O=C(C1N(CCc2ncccn2)C(=O)c2c1cccc2)NCc1ccc(cc1)OC(F)(F)F	1
Nc1ccnc(n1)Nc1ccc(cc1)Oc1ccccc1Cl	1
O=C1N(CCOc2c1cc(cc2)Nc1ccc(cc1)C(F)(F)F)Cc1ccccn1	1
Fc1cc(OCC23CC4CC(C3)C(C(C2)C4)(F)F)c(cc1C(=O)NS(=O)(=O)C)C1CC1	1
NC1CCC(CC1)(CCOc1cc(F)c(cc1Cl)S(=O)(=O)Nc1ncns1)c1ccccc1	0
NCCCC[C]1NC(=O)[C](CC(=O)O)NC(=O)[C](CC(=O)N)NC(=O)[C](CC(=O)O)NC(=O)[C]2CCCN2C(=O)[C](NC(=O)[C]2CSSC[C]3NC(=O)[C](NC(=O)[C](NC(=O)[C](NC(=O)[C]4N(C(=O)[C](NC(=O)[C](NC(=O)[C](NC1=O)CSSC[C](NC(=O)[C](NC(=O)[C](CCCCN)NC(=O)[C](Cc1nc[nH]c1)NC(=O)[C](NC(=O)[C](CCCNC(=N)N)NC(=O)[C](NC3=O)CO)[C](O)C)Cc1c[nH]c3c1cccc3)C(=O)N[C](C(=O)N[C](C(=O)N[C](C(=O)N[C](C(=O)N)Cc1ccccc1)C(C)C)Cc1ccc(cc1)O)CCCCN)CSS…	1
NCCCC[C]1NC(=O)[C](CC(=O)O)NC(=O)[C](CC(=O)N)NC(=O)[C](CC(=O)O)NC(=O)[C]2CCCN2C(=O)[C](NC(=O)[C]2CSSC[C]3NC(=O)[C](NC(=O)[C](NC(=O)[C](NC(=O)[C]4N(C(=O)[C](NC(=O)[C](NC(=O)[C](NC1=O)CSSC[C](NC(=O)[C](NC(=O)[C](CCCCN)NC(=O)[C](Cc1cnc[nH]1)NC(=O)[C](NC(=O)[C](CCCNC(=N)N)NC(=O)[C](NC3=O)CO)[C](O)C)Cc1c[nH]c3c1cccc3)C(=O)N[C](C(=O)N[C](C(=O)N[C](C(=O)N)C(C)C)Cc1ccc(cc1)O)CCCCN)CSSC[C](NC(=O)[C](CC(=O…	1
COc1cc(ccc1c1nccc2c1ccc(c2)S(=O)(=O)Nc1ccncn1)c1cccc(c1)OC	0
CNC(=O)c1c(oc2c1cc(c1ccc3c(-c4cc5c(n4CC3)cccc5F)n1)c(c2)N(S(=O)(=O)C)C)c1ccc(cc1)F	0
Cc1ncn(c1)c1cc(ccc1c1cccc2c1CCN(C2)S(=O)(=O)Nc1ncc(s1)F)C(F)(F)F	1
Clc1cc(c(cc1NCCC1CNCC1)F)S(=O)(=O)Nc1nccs1	0
O=C1N(CCOc2c1cc(cc2)c1ccc(cc1)C(C)C)Cc1ncccn1	1
Clc1cc(ccc1N1CCOc2c1ccc(c2)S(=O)(=O)Nc1ncco1)C(F)(F)F	1
CC(COc1ncc(cc1Cl)c1cn(c2c1ccc(c2)C(=O)NS(=O)(=O)C)C)C	0
Clc1ccc(c(c1)Cl)c1cccc2c1CCN(C2)S(=O)(=O)Nc1ncns1	1
NCCCC[C]1NC(=O)[C](CC(=O)O)NC(=O)[C](CC(=O)N)NC(=O)[C](CC(=O)O)NC(=O)[C]2CCCN2C(=O)[C](NC(=O)[C]2CSSC[C]3NC(=O)[C](NC(=O)[C](NC(=O)[C](NC(=O)[C]4N(C(=O)[C](NC(=O)[C](NC(=O)[C](NC1=O)CSSC[C](NC(=O)[C](NC(=O)[C](CCCCN)NC(=O)[C](Cc1[nH]cnc1)NC(=O)[C](NC(=O)[C](CCCNC(=N)N)NC(=O)[C](NC3=O)CO)[C](O)C)Cc1c[nH]c3c1cccc3)C(=O)N[C](C(=O)N[C](C(=O)N[C](C(=O)N[C](C(=O)N[C](C(=O)N)C)Cc1ccccc1)C(C)C)Cc1ccc(cc1…	1
O=C(N1CCC2(CC1)CC(=O)c1c(O2)cccc1)NC1CCc2c1cccc2	1
O=S(=O)(N1CCc2c(C1)cccc2c1ccc(cc1n1cncc1)C(F)(F)F)Nc1ncns1	1
Brc1c[nH]c(c1)C(=O)NCC1CCc2c(C1)sc(n2)N	0
COc1ccc(cc1N1CCOc2c1ccc(c2)S(=O)(=O)Nc1nccs1)C(F)(F)F	1
COc1ncc(cn1)c1cccc(c1CCNC(=O)c1ccc(nc1)OCCC(F)(F)F)OC(F)F	1
COc1ccc2-n3cccc3C3(Nc2c1)CCN(CC3)C(=O)c1cccc(c1)C#N	1
COc1cc(c(cc1c1nccc2c1ccc(c2)S(=O)(=O)Nc1nocc1)F)c1ccc(c(c1)C)Cl	1
Cc1occ(n1)c1cc(ccc1[C]1CCOc2c1ccc(c2)S(=O)(=O)Nc1ncccn1)C(F)(F)F	1
COc1cc(c(cc1c1ncnc2c1ccc(c2)S(=O)(=O)Nc1ncns1)Cl)c1cccc(c1)F	1
CC(COc1ncc(cc1Cl)c1ccc(cc1OC(F)(F)F)C(=O)NS(=O)(=O)C)C	1
Fc1ccc(cc1)c1ccc2c(c1)C(=O)N(CCO2)Cc1ncccn1	1
O=C(C1N(CCc2ccccn2)C(=O)c2c1c(C)ccc2)NCc1ccc(cc1)OC(F)(F)F	1
Cn1cc(c2c1cc(cc2)S(=O)(=O)Nc1ncns1)c1cc2c(o1)cccc2	1
OCC(Cc1cc(Cl)ccc1N1CCOc2c1ccc(c2)S(=O)(=O)Nc1nccs1)O	1
COc1cccc(c1)OCC(CN1CCC(CC1)N1Cc2c(C1=O)cccc2)O	1
COc1cc(ccc1c1nccc2c1ccc(c2)S(=O)(=O)Nc1ccncn1)c1cc(C)cc(c1)F	0
Clc1cc(ccc1N1CCOc2c1ccc(c2)S(=O)(=O)Nc1nocc1)C(F)(F)F	1
CC(COc1ncc(cc1Cl)c1ccc(cc1)C(=O)NS(=O)(=O)C)C	0
CN1CCN(CC1)c1cc(ccc1N1CCOc2c1ccc(c2)S(=O)(=O)Nc1nccs1)C(F)(F)F	1
Clc1ccc(cc1)c1ccc(o1)C(=O)Nc1nccc(c1)C	1
CCOC(=O)N1CC/C(=C\C#Cc2cccc(n2)C)/C1	0
NCCCC[C]1NC(=O)[C](CC(=O)O)NC(=O)[C](CC(=O)N)NC(=O)[C](CC(=O)O)NC(=O)[C]2CCCN2C(=O)[C](NC(=O)[C]2CSSC[C]3NC(=O)[C](NC(=O)[C](NC(=O)[C](NC(=O)[C]4N(C(=O)[C](NC(=O)[C](NC(=O)[C](NC1=O)CSSC[C](NC(=O)[C](NC(=O)[C](CCCCN)NC(=O)[C](Cc1[nH]cnc1)NC(=O)[C](NC(=O)[C](CCCNC(=N)N)NC(=O)[C](NC3=O)CO)[C](O)C)Cc1c[nH]c3c1cccc3)C(=O)N[C](C(=O)N[C](C(=O)N[C](C(=O)N[C](C(=O)N)Cc1ccccc1)Cc1cccc3c1cccc3)Cc1ccc(cc1)O…	1
O=C(C1c2cccc(c2C(=O)N1CCc1ccccn1)O)NCc1ccc(cc1)OC(F)(F)F	1
Cn1nccc1c1cc(ccc1c1cccc2c1ccc(c2)S(=O)(=O)Nc1ncns1)C(F)(F)F	1
COc1cc2NC3(CCN(CC3)C(=O)c3ccc(c(c3)N(C)C)OC)c3n(-c2cc1F)ccc3	1
COCC(=O)O[C@]1(CCN(CCCc2nc3c([nH]2)cccc3)C)CCc2c([C]1C(C)C)ccc(c2)F	1
CCOC[C](NC(=O)[C]1CNC[C]([C]1O)C(=O)N(c1ccc(cn1)C(C)C)C1CC1)CC(C)C	0
COc1cc(c(cc1c1nccc2c1ccc(c2)S(=O)(=O)Nc1nncs1)C#N)c1cccc(c1)C(F)(F)F	0
OCC(Cc1cc(ccc1N1CCOc2c1ccc(c2)S(=O)(=O)Nc1nccs1)C(F)(F)F)O	1
NCCCC[C]1NC(=O)[C](CC(=O)O)NC(=O)[C](CC(=O)N)NC(=O)[C](CC(=O)O)NC(=O)[C]2CCCN2C(=O)[C](NC(=O)[C]2CSSC[C]3NC(=O)[C](NC(=O)[C](NC(=O)[C](NC(=O)[C]4N(C(=O)[C](NC(=O)[C](NC(=O)[C](NC1=O)CSSC[C](NC(=O)[C](NC(=O)[C](CCCCN)NC(=O)[C](Cc1cnc[nH]1)NC(=O)[C](NC(=O)[C](CCCNC(=N)N)NC(=O)[C](NC3=O)CO)[C](O)C)Cc1c[nH]c3c1cccc3)C(=O)N[C](C(=O)N[C](C(=O)N[C](C(=O)N[C](C(=O)N)Cc1ccccc1)C(C)C)Cc1ccc(cc1)O)CCCCN)CSS…	1
Fc1cccc(c1F)Cn1ccc2c1ncnc2OC1CCN(CC1)Cc1cscn1	1
NCCCC[C]1NC(=O)[C](CC(=O)O)NC(=O)[C](CC(=O)N)NC(=O)[C](CC(=O)O)NC(=O)[C]2CCCN2C(=O)[C](NC(=O)[C]2CSSC[C]3NC(=O)[C](NC(=O)[C](NC(=O)[C](NC(=O)[C]4N(C(=O)[C](NC(=O)[C](NC(=O)[C](NC1=O)CSSC[C](NC(=O)[C](NC(=O)[C](CCCCN)NC(=O)[C](Cc1[nH]cnc1)NC(=O)[C](NC(=O)[C](CCCNC(=N)N)NC(=O)[C](NC3=O)CO)[C](O)C)Cc1c[nH]c3c1cccc3)C(=O)N[C](C(=O)N[C](C(=O)N[C](C(=O)N[C](C(=O)N)Cc1ccccc1)C(C)C)Cc1ccc(cc1)O)CCCCN)CSS…	1
Clc1cc(c(cc1NCC1CCCCO1)F)S(=O)(=O)Nc1nccs1	1
NCCCC[C]1NC(=O)[C](CC(=O)O)NC(=O)[C](CC(=O)N)NC(=O)[C](CC(=O)O)NC(=O)[C]2CCCN2C(=O)[C](NC(=O)[C]2CSSC[C]3NC(=O)[C](NC(=O)[C](NC(=O)[C](NC(=O)[C]4N(C(=O)[C](NC(=O)[C](NC(=O)[C](NC1=O)CSSC[C](NC(=O)[C](NC(=O)[C](CCCCN)NC(=O)[C](Cc1[nH]cnc1)NC(=O)[C](NC(=O)[C](CCCNC(=N)N)NC(=O)[C](NC3=O)CO)[C](O)C)Cc1c[nH]c3c1cccc3)C(=O)N[C](C(=O)N[C](C(=O)N[C](C(=O)N[C](C(=O)N)Cc1ccccc1)C(C)C)Cc1ccc(cc1)O)CCCCN)CSS…	1
N#CCC1CCC(CC1)n1c(=O)[nH]c2c1nc(nc2)Nc1ccc[nH]c1=O	1
Clc1cc(cc(c1)Cl)C1NCCOC1Oc1cc(F)c(cc1F)S(=O)(=O)Nc1ncns1	1
COc1ccc(cc1c1nccc2c1ccc(c2)S(=O)(=O)Nc1ncns1)c1cccc(c1)F	0
Cn1cnc(c1)CN1CCOc2c(C1=O)cc(cc2)c1ccc(cc1)OC(F)(F)F	1
COc1ccc(cc1N(C)C)C(=O)N1CCC2(CC1)Nc1cc(ccc1-n1c2ccc1)OC(F)(F)F	1
COc1cc(C(F)F)c(cc1c1ncnc2c1ccc(c2)S(=O)(=O)Nc1nccs1)F	0
Fc1ccc(nc1)NS(=O)(=O)c1ccc2c(c1)OCC[C]2c1ccc(cc1c1ccnn1C)C(F)(F)F	1
COc1ccc(cc1c1nccc2c1ccc(c2)S(=O)(=O)Nc1nncs1)c1cccc(c1)C(F)(F)F	0
COc1ccccc1c1ncnc2c1ccc(c2)S(=O)(=O)Nc1nccs1	0
O=C(C1CCC(CC1)(F)F)N[C](c1ccccc1)CCN1[C]2CC[C]1CC(C2)n1c(C)nnc1C(C)C	0
O=S(=O)(c1ccc2c(c1)OCCN2c1ccccc1C1CCOCC1)Nc1nccs1	1
Clc1ccc(c(c1)c1ccc2c(c1)nc([nH]2)N)Oc1cc(F)c(cc1F)S(=O)(=O)Nc1ncns1	1
COc1ncc(cn1)c1cccc(c1CCNC(=O)c1ccc(nc1)OCCC(F)(F)F)C#N	0
CN[C]1CC[C]([C](C1)NC(=O)C)N1CC[C](C1=O)Nc1ncnc2c1cc(cc2)C(F)(F)F	0
CC(c1nnc2n1cc(cc2)c1ccc(cc1)OC(F)(F)F)C	1
O=C(c1ccc2c(c1)n(C)cc2c1ccc(cc1)C(F)(F)F)NS(=O)(=O)c1cccs1	1
CC(COc1ncc(cc1Cl)c1ccc(cc1Cl)C(=O)NS(=O)(=O)C)C	1
NCCCC[C]1NC(=O)[C](CC(=O)O)NC(=O)[C](CC(=O)N)NC(=O)[C](CC(=O)O)NC(=O)[C]2CCCN2C(=O)[C](NC(=O)[C]2CSSC[C]3NC(=O)[C](NC(=O)[C](NC(=O)[C](NC(=O)[C]4N(C(=O)[C](NC(=O)[C](NC(=O)[C](NC1=O)CSSC[C](NC(=O)[C](NC(=O)[C](CCCCN)NC(=O)[C](Cc1[nH]cnc1)NC(=O)[C](Cc1[nH]cnc1)NC(=O)[C](CCCNC(=N)N)NC(=O)[C](NC3=O)CO)Cc1c[nH]c3c1cccc3)C(=O)N[C](C(=O)N[C](C(=O)N[C](C(=O)N[C](C(=O)N)Cc1ccccc1)C(C)C)Cc1ccc(cc1)O)CCCCN…	1
CCN(CC(=O)Nc1c(C)cccc1C)CC	0
OC(CN1CCC(CC1)N1C(=O)COc2c1cccc2)COc1ccccc1C(=O)c1ccccc1	1
O=S(=O)(c1ccc2c(c1)OCCN2c1ccc(cc1C1=CCNCC1)C(F)(F)F)Nc1nccs1	1
Fc1ccc(cc1)CN1CCOc2c(C1=O)cc(cc2)c1ccc(cc1)OC(F)(F)F	1
Cn1cc(c2c1cc(cc2)S(=O)(=O)Nc1ncns1)c1ccc(cc1c1ccncc1)C(F)(F)F	1
Cn1nccc1c1cc(ccc1c1cccc2c1CCN(C2)S(=O)(=O)Nc1nccs1)C(F)(F)F	1
O=C1N(CCOc2c1cc(cc2)c1ccc(cc1)OCC1CCC1)Cc1ncccn1	1
C[C](c1ccccc1)NC(=O)c1c(CN2CCC(CC2)N2CCCCC2)c(nc2c1cccc2)c1cccc(c1)C(F)(F)F	0
Fc1cnc(s1)NS(=O)(=O)N1CCc2c(C1)cccc2c1ccc(cc1n1cncc1)C(F)(F)F	1
COc1ccc2-n3cccc3C3(Nc2c1)CCN(CC3)C(=O)c1ccc(c(c1)OC)C#N	1
O=C1N(CCOc2c1cc(cc2)c1ccc(cc1)C(F)(F)F)Cc1ccccc1	1
CC(Cn1cc(c2c1cc(cc2)C(=O)NS(=O)(=O)C)c1cnc(c(c1)Cl)OCC(C)C)C	0
O=S(=O)(N1CCc2c(C1)cccc2c1ccc(cc1C1=CCNCC1)C(F)(F)F)Nc1nccs1	1
Fc1cc(NCC23CCCN3CCC2)c(cc1S(=O)(=O)Nc1nc(c(s1)F)C)Cl	0
CC(COc1ccc(cn1)c1nn(c2c1ccc(c2)C(=O)NS(=O)(=O)C)C)C	0
Cc1ccc(nc1)CN1CCC(CC1)Oc1ncnc2c1ccn2Cc1ccccc1	1
N#Cc1cc(cnc1OCC(C)C)c1cn(c2c1ccc(c2)C(=O)NS(=O)(=O)C)C	0
NCCCC[C]1NC(=O)[C](CC(=O)O)NC(=O)[C](CC(=O)N)NC(=O)[C](CC(=O)O)NC(=O)[C]2CCCN2C(=O)[C](NC(=O)[C]2CSSC[C]3NC(=O)[C](NC(=O)[C](NC(=O)[C](NC(=O)[C]4N(C(=O)[C](NC(=O)[C](NC(=O)[C](NC1=O)CSSC[C](NC(=O)[C](NC(=O)[C](CCCNC(=N)N)NC(=O)[C](Cc1cnc[nH]1)NC(=O)[C](NC(=O)[C](CCCNC(=N)N)NC(=O)[C](NC3=O)CO)[C](O)C)Cc1c[nH]c3c1cccc3)C(=O)N[C](C(=O)N[C](C(=O)N[C](C(=O)N[C](C(=O)N)Cc1ccccc1)C(C)C)Cc1ccc(cc1)O)CCCC…	1
O=C(c1cccc(c1)c1ncccc1C(F)(F)F)Nc1cccc(c1c1ccccn1)C(F)(F)F	1
C[C](CSc1cccc2c1ocn2)CN[C]1CSc2c(OC1)cccc2	1
O=S(=O)(c1ccc2c(c1)OCCN2c1ccc(cc1C1=CCNCC1)C(F)(F)F)Nc1ccccn1	1
Cc1c(F)cccc1N1CCOc2c1ccc(c2)S(=O)(=O)Nc1nccs1	1
Fc1ccc(cc1)[C]1CNCC[C]1COc1cc(F)c(cc1F)S(=O)(=O)Nc1ncns1	1
NCCCC[C]1NC(=O)[C](CC(=O)O)NC(=O)[C](CC(=O)N)NC(=O)[C](CC(=O)O)NC(=O)[C]2CCCN2C(=O)[C](NC(=O)[C]2CSSC[C]3NC(=O)[C](NC(=O)[C](NC(=O)[C](NC(=O)[C]4N(C(=O)[C](NC(=O)[C](NC(=O)[C](NC1=O)CSSC[C](NC(=O)[C](NC(=O)[C](CCCCN)NC(=O)[C](Cc1[nH]cnc1)NC(=O)[C](NC(=O)[C](CCCNC(=N)N)NC(=O)[C](NC3=O)CO)[C](O)C)Cc1c[nH]c3c1cccc3)C(=O)N[C](C(=O)N[C](C(=O)N[C](C(=O)N[C](C(=O)N)Cc1ccccc1)C(C)C)Cc1ccc(cc1)O)CCC(=O)O)…	1
Clc1ccc(c(c1)N1CCOc2c1ccc(c2)S(=O)(=O)Nc1nccs1)Cl	1
N#Cc1ccc(c(c1)N1CCOc2c1ccc(c2)S(=O)(=O)Nc1nccs1)F	1
Cn1cc(c2c1cc(cc2)S(=O)(=O)Nc1ncns1)c1ccc(cc1c1c[nH]nc1)C(F)(F)F	1
COc1cc(ccc1c1nccc2c1ccc(c2)S(=O)(=O)Nc1ccncn1)c1ccc(c(c1)C#N)F	0
O=C1N(CCOc2c1cc(cc2)c1ccc(cc1)C(F)F)Cc1ccccn1	1
COc1ncc(cn1)c1cccc(c1CCNC(=O)c1ccc(nc1)OCCC(F)(F)F)OC	1
Cc1c(Cl)cccc1N1CCOc2c1ccc(c2)S(=O)(=O)Nc1nccs1	1
NCCCC[C]1NC(=O)[C](CC(=O)O)NC(=O)[C](CC(=O)N)NC(=O)[C](CC(=O)O)NC(=O)[C]2CCCN2C(=O)[C](NC(=O)[C]2CSSC[C]3NC(=O)[C](NC(=O)[C](NC(=O)[C](NC(=O)[C]4N(C(=O)[C](NC(=O)[C](NC(=O)[C](NC1=O)CSSC[C](NC(=O)[C](NC(=O)[C](CCCCN)NC(=O)[C](Cc1[nH]cnc1)NC(=O)[C](NC(=O)[C](CCCNC(=N)N)NC(=O)[C](NC3=O)CO)[C](O)C)Cc1c[nH]c3c1cccc3)C(=O)N[C](C(=O)N[C](C(=O)N[C](C(=O)N[C](C(=O)N)Cc1ccccc1)C(C)C)Cc1ccc(cc1)O)CCCCN)CSS…	1
N#Cc1cccc(c1)c1cn(c2c1ccc(c2)S(=O)(=O)Nc1ncns1)C	1
NCCCC[C]1NC(=O)[C](CC(=O)O)NC(=O)[C](CC(=O)N)NC(=O)[C](C)NC(=O)[C]2CCCN2C(=O)[C](NC(=O)[C]2CSSC[C]3NC(=O)[C](NC(=O)[C](NC(=O)[C](NC(=O)[C]4N(C(=O)[C](NC(=O)[C](NC(=O)[C](NC1=O)CSSC[C](NC(=O)[C](NC(=O)[C](CCCCN)NC(=O)[C](Cc1[nH]cnc1)NC(=O)[C](NC(=O)[C](CCCNC(=N)N)NC(=O)[C](NC3=O)CO)[C](O)C)Cc1c[nH]c3c1cccc3)C(=O)N[C](C(=O)N[C](C(=O)N[C](C(=O)N[C](C(=O)N)Cc1ccccc1)C(C)C)Cc1ccc(cc1)O)CCCCN)CSSC[C](N…	1
COc1cc(ccc1c1cccc2c1ccc(c2)S(=O)(=O)Nc1ccncn1)C(F)(F)F	0
COc1ccc(cc1)c1ccc(c(c1)OC)c1nccc2c1ccc(c2)S(=O)(=O)Nc1ccncn1	0
O=C(c1cc[nH]c1)Nc1cccc(c1)c1nc(n(c1)C(=O)OC(C)(C)C)N	0
N#CCOc1cc(Cl)ccc1c1nccc2c1ccc(c2)S(=O)(=O)N(c1nccs1)OC(=O)C(F)(F)F	0
Fc1cnc(s1)NS(=O)(=O)N1CCc2c(C1)cccc2c1ccc(cc1C1CCNCC1)C(F)(F)F	1
NCCCC[C]1NC(=O)[C](CCCNC(=N)N)NC(=O)[C](CCC(=O)O)NC(=O)[C](CO)NC(=O)[C](CC(=O)O)NC(=O)[C]2CSSC[C]3C(=O)N[C](C(=O)N[C](C(=O)N[C](C(=O)N[C](CSSC[C](NC1=O)C(=O)N[C](CSSC[C](NC(=O)[C](NC(=O)[C](NC(=O)[C]1CCCN1C(=O)CN)Cc1ccc(cc1)O)Cc1ccc(cc1)O)C(=O)N[C](CCC(=O)N)C(=O)N[C](CCCCN)C(=O)N[C](Cc1c[nH]c4c1cccc4)C(=O)N[C](C(=O)N[C](C(=O)N[C](C(=O)N2)[C](O)C)CCC(=O)N)CCSC)C(=O)N[C](CCC(=O)O)C(=O)NCC(=O)N[C](C…	1
COc1ccc(cc1c1nccc2c1ccc(c2)S(=O)(=O)Nc1ccncn1)c1cccc(c1)F	0
Clc1ccc(c(c1)C)N1CCOc2c1ccc(c2)S(=O)(=O)Nc1nccs1	1
O=C(c1ccc(cc1)c1ccc(c(c1)Cl)Cl)NS(=O)(=O)C	0
O=C(c1cccnn1)N1CCOc2c(C1)cc(cc2)c1ccc(cc1)OC(F)(F)F	1
COc1cc(c(cc1n1c(=O)ccc2c1ccc(c2)S(=O)(=O)Nc1nncs1)Cl)c1cccc(c1)F	0
COc1cc(ccc1c1cccc2c1CN(CC2)S(=O)(=O)Nc1ncns1)C(F)(F)F	1
N#Cc1cc(F)cc(c1)c1ccc(c(c1)OC)c1nccc2c1ccc(c2)S(=O)(=O)Nc1ccncn1	0
NCCCC[C]1NC(=O)[C](CC(=O)O)NC(=O)[C](CC(=O)N)NC(=O)[C](CC(=O)O)NC(=O)[C]2CCCN2C(=O)[C](NC(=O)[C]2CSSC[C]3NC(=O)[C](NC(=O)[C](NC(=O)[C](NC(=O)[C]4N(C(=O)[C](NC(=O)[C](NC(=O)[C](NC1=O)CSSC[C](NC(=O)[C](NC(=O)[C](CCCCN)NC(=O)[C](C)NC(=O)[C](NC(=O)[C](CCCNC(=N)N)NC(=O)[C](NC3=O)CO)[C](O)C)Cc1c[nH]c3c1cccc3)C(=O)N[C](C(=O)N[C](C(=O)N[C](C(=O)N[C](C(=O)N)Cc1ccccc1)C(C)C)Cc1ccc(cc1)O)CCCCN)CSSC[C](NC(=O…	1
O=C(c1cc2n(C)nc(c2cc1F)c1ccc(cc1)C(F)(F)F)NS(=O)(=O)C	0
O=C1CCC(CC1)CNc1cc(F)c(cc1Cl)S(=O)(=O)Nc1nccs1	1
O=C1[C]2[C](CN1c1cccc3c1cnn3c1ccccc1F)CCN2C(=O)CC(O)(C)C	0
Clc1ccc(c(c1)F)c1ccc2c(c1)C(=O)N(CCO2)Cc1ncccn1	1
Clc1ccc(c(c1)C1=CCNCC1)c1cccc2c1ccc(c2)S(=O)(=O)Nc1ncns1	0
Fc1cc(c(cc1OC[C]1CNCC[C]1c1ccc(cc1)Cl)F)S(=O)(=O)Nc1ncccn1	1
Fc1cc(O[C]2CCCC[C]2c2ccnn2C)cc(c1S(=O)(=O)Nc1ccncn1)F	0
COc1ccc2-n3cccc3C3(Nc2c1)CCN(CC3)Cc1ccccc1	1
N#CCCN1C(=O)c2c(C1C(=O)NCc1ccc(cc1)OC(F)(F)F)cccc2	0
O=C(c1cc(C2CC2)c(cc1F)OCC12CC3CC(C2)CC(C1)C3)NS(=O)(=O)N1CC(C1)(F)F	1
Nc1nccc(c1)c1cc(ccc1N1CCOc2c1ccc(c2)S(=O)(=O)Nc1ncns1)C(F)(F)F	1
Clc1ccc(cc1)c1cccc2c1ccc(c2)S(=O)(=O)Nc1ncns1	1
COc1cc(ccc1c1ccnc2c1ccc(c2)S(=O)(=O)Nc1nccs1)C(F)(F)F	0
O=C(c1cc(C2CC2)c(cc1F)OCC1(CCCC1)C(F)(F)F)NS(=O)(=O)N1CCC1	1
Nc1nc2c(s1)C[C](CC2)NC(=O)c1cc2c([nH]1)cccc2	0
COc1cc(ccc1c1nccc2c1ccc(c2)S(=O)(=O)Nc1ccncn1)c1ccc(c(c1)Cl)F	0
CCN1CC(C1)n1nccc1c1cc(Cl)ccc1Oc1ccc(cc1C#N)S(=O)(=O)Nc1cscn1	0
N#Cc1cc(ccc1OC)c1cn(c2c1ccc(c2)S(=O)(=O)Nc1ncns1)C	1
NCCCC[C]1NC(=O)[C](CC(=O)O)NC(=O)[C](CC(=O)N)NC(=O)[C](CC(=O)O)NC(=O)[C]2CCCN2C(=O)[C](NC(=O)[C]2CSSC[C]3NC(=O)[C](NC(=O)[C](NC(=O)[C](NC(=O)[C]4N(C(=O)[C](NC(=O)[C](NC(=O)[C](NC1=O)CSSC[C](NC(=O)[C](NC(=O)[C](CCCCN)NC(=O)[C](Cc1[nH]cnc1)NC(=O)[C](NC(=O)[C](CCCNC(=N)N)NC(=O)[C](NC3=O)CO)[C](O)C)Cc1c[nH]c3c1cccc3)C(=O)N[C](C(=O)N[C](C(=O)N[C](C(=O)N[C](C(=O)N)Cc1ccccc1)C(C)C)Cc1ccc(cc1)O)CCCCN)CSS…	1
CC(COc1ncc(cc1Cl)c1c(F)cc(cc1F)C(=O)NS(=O)(=O)C)C	1
O=C(Nc1c(C)onc1c1c(C)cccc1C)OCc1c(F)cccc1Cl	1
NCCCC[C]1NC(=O)[C](CC(=O)O)NC(=O)[C](CC(=O)N)NC(=O)[C](CC(=O)O)NC(=O)[C]2CCCN2C(=O)[C](CCSC)NC(=O)[C]2CSSC[C]3NC(=O)[C](NC(=O)[C](NC(=O)[C](NC(=O)[C]4N(C(=O)[C](NC(=O)[C](NC(=O)[C](NC1=O)CSSC[C](NC(=O)[C](NC(=O)[C](CCCCN)NC(=O)[C](Cc1[nH]cnc1)NC(=O)[C](NC(=O)[C](CCCNC(=N)N)NC(=O)[C](NC3=O)CO)[C](O)C)Cc1c[nH]c3c1cccc3)C(=O)N[C](C(=O)N[C](C(=O)N[C](C(=O)N[C](C(=O)N)Cc1ccccc1)C(C)C)Cc1ccc(cc1)O)CCCC…	1
Cn1cc(c2c1cc(cc2)S(=O)(=O)Nc1ncns1)c1ccc(cc1C1=CCNCC1)C(F)(F)F	1
O=S(=O)(c1ccc2c(c1)OCC[C]2c1ccc(cc1N1CCOCC1)C(F)(F)F)Nc1ccncn1	1
O=S(=O)(c1ccc2c(c1)OCC[C]2c1ccc(cc1n1nncc1)C(F)(F)F)Nc1ccncn1	1
O=C(c1ccc2c(c1)n(C)cc2C(C)(C)C)NS(=O)(=O)C1CC1	0
NCCCC[C]1NC(=O)[C](CC(=O)O)NC(=O)[C](CC(=O)N)NC(=O)[C](CC(=O)O)NC(=O)[C]2CCCN2C(=O)[C](NC(=O)[C]2CSSC[C]3NC(=O)[C](NC(=O)[C](NC(=O)[C](NC(=O)[C]4N(C(=O)[C](NC(=O)[C](NC(=O)[C](NC1=O)CSSC[C](NC(=O)[C](NC(=O)[C](CCCCN)NC(=O)[C](NC(=O)[C](NC(=O)[C](CCCNC(=N)N)NC(=O)[C](NC3=O)CO)[C](O)C)Cc1cccc3c1cccc3)Cc1c[nH]c3c1cccc3)C(=O)N[C](C(=O)N[C](C(=O)N[C](C(=O)N[C](C(=O)N)Cc1ccccc1)C(C)C)Cc1ccc(cc1)O)CCCCN…	1
O=C1N(CCOc2c1cc(nc2)c1ccc(cc1)OC(F)(F)F)CC1CC1	1
FC(c1nnc2n1cc(cc2)c1ccc(cc1)S(F)(F)(F)(F)F)(F)F	1
COc1ccccc1SC[C](C(C)C)CN[C]1CSc2c(OC1)cccc2	1
NCCCC[C]1NC(=O)[C](CC(=O)O)NC(=O)[C](CC(=O)N)NC(=O)[C](CC(=O)O)NC(=O)[C]2CCCN2C(=O)[C](NC(=O)[C]2CSSC[C]3NC(=O)[C](NC(=O)[C](NC(=O)[C](NC(=O)[C]4N(C(=O)[C](NC(=O)[C](NC(=O)[C](NC1=O)CSSC[C](NC(=O)[C](NC(=O)[C](CCCCN)NC(=O)[C](Cc1[nH]cnc1)NC(=O)[C](NC(=O)[C](CCCNC(=N)N)NC(=O)[C](NC3=O)CO)[C](O)C)Cc1c[nH]c3c1cccc3)C(=O)N[C](C(=O)N[C](C(=O)N[C](C(=O)N[C](C(=O)N)Cc1ccccc1)C(C)C)Cc1ccc(cc1)O)CCCCN)CSS…	1
COc1cc(c2cccc(c2)F)c(cc1n1c(=O)ccc2c1ccc(c2)S(=O)(=O)Nc1ccncn1)Cl	0
NCCCC[C]1NC(=O)[C](CC(=O)O)NC(=O)[C](CC(=O)N)NC(=O)[C](CC(=O)O)NC(=O)[C]2CCCN2C(=O)[C](NC(=O)[C]2CSSC[C]3NC(=O)[C](NC(=O)[C](NC(=O)[C](NC(=O)[C]4N(C(=O)[C](NC(=O)[C](NC(=O)[C](NC1=O)CSSC[C](NC(=O)[C](NC(=O)[C](CCCCN)NC(=O)[C](Cc1[nH]cnc1)NC(=O)[C](NC(=O)[C](CCCNC(=N)N)NC(=O)[C](NC3=O)C)[C](O)C)Cc1c[nH]c3c1cccc3)C(=O)N[C](C(=O)N[C](C(=O)N[C](C(=O)N[C](C(=O)N)Cc1ccccc1)C(C)C)Cc1ccc(cc1)O)CCCCN)CSSC…	1
Clc1ccc(cc1)C(=O)NC(=NCCCCc1ccccc1)N	1
C[C]([C]1C(=O)N2[C]1[C](C)C(=C2C(=O)O)S[C]1CN[C](C1)CNS(=O)(=O)N)O	0
Cn1cc(c2c1cc(cc2)S(=O)(=O)Nc1nccs1)c1ccc(cc1C1=CCNCC1)C(F)(F)F	1
Cc1ccc(c(c1)N1CCOc2c1ccc(c2)S(=O)(=O)Nc1nccs1)F	1
Fc1ccc(c(c1)[C]1OC[C](C[C]1N)N1Cc2c(C1)cn(n2)S(=O)(=O)C)F	0
O=C(Nc1c(C)onc1c1c(C)cccc1C)NCc1c(F)cccc1Cl	0
NCCCC[C]1NC(=O)[C](CC(=O)O)NC(=O)[C](CC(=O)N)NC(=O)[C](CC(=O)O)NC(=O)[C]2CCCN2C(=O)[C](NC(=O)[C]2CSSC[C]3NC(=O)[C](NC(=O)[C](NC(=O)[C](NC(=O)[C]4N(C(=O)[C](NC(=O)[C](NC(=O)[C](NC1=O)CSSC[C](NC(=O)[C](NC(=O)[C](CCCCN)NC(=O)[C](Cc1[nH]cnc1)NC(=O)[C](NC(=O)[C](CCCNC(=N)N)NC(=O)[C](NC3=O)CO)[C](O)C)Cc1c[nH]c3c1cccc3)C(=O)N[C](C(=O)N[C](C(=O)N[C](C(=O)N[C](C(=O)N)Cc1ccccc1)C(C)C)Cc1cccc3c1cccc3)CCCCN)…	1
Fc1cc(ccc1c1cccc2c1CCN(C2)S(=O)(=O)Nc1ncns1)C(F)(F)F	1
N#Cc1ccc(cc1)C(=O)N1CCC2(CC1)Nc1ccc(cc1-n1c2ccc1)Br	1
N#CCOc1ccccc1c1nccc2c1ccc(c2)S(=O)(=O)N(c1nccs1)OC(=O)C(F)(F)F	0
FC(C(Oc1ccc(cc1)N1CCOc2c1ccc(c2)S(=O)(=O)Nc1nccs1)(F)F)F	1
COc1ccc2-n3cccc3C3(Nc2c1)CCN(CC3)C(=O)c1ccc2c(c1)ccn2C	1
COC1CCN(CC1)c1cc2c(cc1OC)nnc(c2Nc1ccc(cc1F)C)C(=O)N	0
NCCCC[C]1NC(=O)[C](CC(=O)O)NC(=O)[C](CC(=O)N)NC(=O)[C](CC(=O)O)NC(=O)[C]2CCCN2C(=O)[C](NC(=O)[C]2CSSC[C]3NC(=O)[C](NC(=O)[C](NC(=O)[C](NC(=O)[C]4N(C(=O)[C](NC(=O)[C](NC(=O)[C](NC1=O)CSSC[C](NC(=O)[C](NC(=O)[C](CCCCN)NC(=O)[C](Cc1[nH]cnc1)NC(=O)[C](NC(=O)[C](CCCNC(=N)N)NC(=O)[C](NC3=O)CO)[C](O)C)Cc1c[nH]c3c1cccc3)C(=O)N[C](C(=O)N[C](C(=O)N[C](C(=O)N[C](C(=O)N)Cc1ccccc1)C(C)C)Cc1ccc(cc1)O)CCCCN)CSS…	1
COc1cc(c(cc1c1nccc2c1ccc(c2)S(=O)(=O)Nc1nocc1)F)c1cccc(c1)C	1
Fc1c(Cl)cccc1Cn1ccc2c1ncnc2OC1CCN(CC1)Cc1ccccn1	1
COc1cc(c(cc1n1c(=O)ccc2c1ccc(c2)S(=O)(=O)Nc1nocc1)C)c1cc(F)cc(c1)F	0
Brc1cc(ccc1c1cccc2c1CCN(C2)S(=O)(=O)Nc1ccncn1)C(F)(F)F	1
O=S(=O)(N1CCc2c(C1)cccc2c1ccc(cc1c1ccncc1)C(F)(F)F)Nc1ncns1	1
N#Cc1ccc(cc1)[C](C(=O)NCC1CC1)N1CC2CCC(C1)N2C(=O)c1cc(F)cc(c1)F	0
C[C](CSc1ccccc1C)CN[C]1CSc2c(OC1)cccc2	1
c1ccc(cc1)Cn1ccc2c1ncnc2OC1CCN(CC1)Cc1ccn[nH]1	1
CC(COc1ncc(cc1Cl)c1cn(c2c1ccc(c2)C(=O)NS(=O)(=O)C1CC1)C)C	0
NCCCC[C]1NC(=O)[C](CC(=O)O)NC(=O)[C](CC(=O)N)NC(=O)[C](CC(=O)O)NC(=O)[C]2CCCN2C(=O)[C](NC(=O)[C]2CSSC[C]3NC(=O)[C](NC(=O)[C](NC(=O)[C](NC(=O)[C]4N(C(=O)[C](NC(=O)[C](NC(=O)[C](NC1=O)CSSC[C](NC(=O)[C](NC(=O)[C](CCCCN)NC(=O)[C](CCCCN)NC(=O)[C](NC(=O)[C](CCCNC(=N)N)NC(=O)[C](NC3=O)CO)[C](O)C)Cc1c[nH]c3c1cccc3)C(=O)N[C](C(=O)N[C](C(=O)N[C](C(=O)N[C](C(=O)N)Cc1ccccc1)C(C)C)Cc1ccc(cc1)O)CCCCN)CSSC[C](N…	1
O=C(Nc1cnc(cn1)c1ccc2c(c1)CC[C@](C2=O)(CC(=O)O)CC(F)(F)F)Nc1ccc(c(c1)F)F	1
O=C(Cc1c(C)onc1c1c(Cl)cccc1Cl)NCc1ccc(nc1)OC(C)C	1
COc1cc(ccc1c1nccc2c1ccc(c2)S(=O)(=O)Nc1ccncn1)c1cc(F)ccc1F	0
COc1cc(ccc1c1nccc2c1ccc(c2)S(=O)(=O)Nc1ccncn1)c1cccc(c1)C(F)(F)F	0
FC(Oc1ccc(cc1)c1ccc2c(c1)C(=O)N(CCO2)Cc1ccccn1)F	1
O=C(N1CCC2(CC1)CC(O)c1c(O2)cccn1)N[C]1C[C]1c1ccccc1	1
FC(Oc1ccc(cn1)CNC(=O)C1N(CCc2ccccn2)C(=O)c2c1cccc2)F	0
O=C1N(CCOc2c1cc(cc2)c1ccc(cc1)OC(F)(F)F)Cc1nccc(n1)N1CCOCC1	1
N#Cc1ccccc1N1CCOc2c1ccc(c2)S(=O)(=O)Nc1ncns1	1
Cc1cc2nnc(n2cc1c1ccc(cc1)OC(F)(F)F)C(F)(F)F	1
O=C(c1ccc(o1)c1ccc(cc1)Cl)N1CCN(CC1)C1CCCCC1	1
COc1ncc(cc1N1CCOc2c1ccc(c2)S(=O)(=O)Nc1nccs1)C(F)(F)F	1
Clc1ccc(c(c1)Cl)c1cccc2c1ccc(c2)S(=O)(=O)Nc1ncns1	0
COc1cc(F)ccc1c1nccc2c1ccc(c2)S(=O)(=O)Nc1nccs1	0
CC(=O)N[C]1C[C](CC[C]1N1CC[C](C1=O)Nc1ncnc2c1cc(cc2)OC(F)(F)F)NC(C)(C)C	0
Clc1ccc(c(c1)c1ccc2c(c1)nccn2)Oc1cc(F)c(cc1F)S(=O)(=O)Nc1ncns1	1
COc1cc(F)ccc1c1cccc2c1CCN(C2)S(=O)(=O)Nc1ncns1	1
Brc1cc(cc(c1)C(F)(F)F)c1cn(c2c1ccc(c2)S(=O)(=O)Nc1ncns1)C	1
Fc1ccc(c(c1)Br)c1cccc2c1ccc(c2)S(=O)(=O)Nc1ncns1	0
Brc1cc(ccc1N1CCOc2c1ccc(c2)S(=O)(=O)Nc1ncns1)C(F)(F)F	1
Clc1cc(c(cc1O[C]1CCC[C]1c1ccnn1C)F)S(=O)(=O)Nc1ccncn1	0
FC(c1nnc2n1cc(cc2)c1ccc(cc1)OC(F)(F)F)F	1
O=C1N(CCOc2c1cc(cc2)c1ccc(cc1)OC(F)(F)F)Cc1ccc2c(c1)OCCO2	1
COc1ccc2-n3cccc3C3(Nc2c1)CCN(CC3)C(=O)c1ccc2c(c1)nccc2	1
O=C(N1CCCC(C1)c1cn(c2c1ccc(c2)C(=O)NS(=O)(=O)C1CC1)C)OC(C)(C)C	0
COc1cc(ccc1OC)N1CCOc2c1ccc(c2)S(=O)(=O)Nc1nccs1	1
Fc1cc(c(cc1OC1OCCNC1c1ccc(cc1)F)F)S(=O)(=O)Nc1ncns1	0
CCC1Oc2cc(ccc2N(C1)c1ccc(cc1C#N)C(F)(F)F)S(=O)(=O)Nc1nccs1	1
O=C(c1ccc2c(c1)n(C)cc2c1ccc(cc1)C(F)F)NS(=O)(=O)C	0
O=C([C](c1ccccc1)N1CCN(CC1)C(=O)c1cc(F)cc(c1)F)Nc1ccc(nc1)OCC(F)(F)F	1
Cc1scc(n1)CN1CCC(CC1)Oc1ncnc2c1ccn2Cc1ccccc1	1
COc1cc(ccc1C#N)[C](C(=O)NCc1ccccc1)N1CCN(CC1)C(=O)c1cc(F)cc(c1)F	1
N#Cc1ccc(cc1)O[C]1[C](C[C]2[C@]1(C)CCC(C2)(F)F)N1CCC[C](C1)N	0
O=C(N1CCC(CC1)n1cccn1)NC1CC1c1ccccc1	1
Clc1ccc(cc1C)N1CCOc2c1ccc(c2)S(=O)(=O)Nc1nccs1	1
CC(COc1ncc(cc1Cl)c1ccc(cc1C1=CCOC1)C(=O)NS(=O)(=O)C)C	0
Clc1cc(ccc1C(F)(F)F)N1CCOc2c1ccc(c2)S(=O)(=O)Nc1nccs1	1
Cn1nccc1c1cc(ccc1c1c[nH]c2c1ccc(c2)S(=O)(=O)Nc1ncns1)C(F)(F)F	1
CCCN[C](c1c([nH]c2c1cc(cc2)C(C(=O)N1C2CCC1CC2)(C)C)c1cc(C)cc(c1)C)C	1
O=C(N1CCC(CC1)c1cn(c2c1ccc(c2)C(=O)NS(=O)(=O)C1CC1)C)OC(C)(C)C	0
O=C1N(CCNS(=O)(=O)c2ccccc2)CCOc2c1cc(cc2)c1ccc(cc1)OC(F)(F)F	1
c1ccc(nc1)[C@]1(CCNCc2cccs2)CCOC2(C1)CCCC2	1
COc1ccc(cn1)c1cn(c2c1ccc(c2)S(=O)(=O)Nc1ncns1)C	1
CC(COc1ncc(cc1Cl)c1ccc(cc1F)C(=O)NS(=O)(=O)C)C	0
Fc1ccc(cc1)c1cc(ccc1[C]1CCOc2c1ccc(c2)S(=O)(=O)Nc1nccs1)C(F)(F)F	1
CC(COc1ccc(cn1)c1cn(c2c1cc(F)c(c2)C(=O)NS(=O)(=O)C)C)C	0
COc1cc(c(cc1c1nccc2c1ccc(c2)S(=O)(=O)Nc1nocc1)Cl)c1cccc(c1)F	1
N#CCCC1(CCCN(C1)C(=O)Nc1ccc(cc1)Cl)c1ccccc1	1
Brc1cc(ccc1c1cccc2c1CCN(C2)S(=O)(=O)Nc1ncns1)C(F)(F)F	1
NCCCC[C]1NC(=O)[C](CC(=O)O)NC(=O)[C](CCCCN)NC(=O)[C](CC(=O)O)NC(=O)[C]2CCCN2C(=O)[C](NC(=O)[C]2CSSC[C]3NC(=O)[C](NC(=O)[C](NC(=O)[C](NC(=O)[C]4N(C(=O)[C](NC(=O)[C](NC(=O)[C](NC1=O)CSSC[C](NC(=O)[C](NC(=O)[C](CCCCN)NC(=O)[C](Cc1[nH]cnc1)NC(=O)[C](NC(=O)[C](CCCNC(=N)N)NC(=O)[C](NC3=O)CO)[C](O)C)Cc1c[nH]c3c1cccc3)C(=O)N[C](C(=O)N[C](C(=O)N[C](C(=O)N[C](C(=O)N)Cc1ccccc1)C(C)C)Cc1ccc(cc1)O)CCCCN)CSSC[…	1
CC(COc1ncc(cc1Cl)c1ccc(cc1C(F)(F)F)C(=O)NS(=O)(=O)C)C	1
Clc1cc(ccc1C(F)(F)F)c1nccc2c1ccc(c2)S(=O)(=O)Nc1ncns1	0
Clc1ccc(c(c1)c1ccc2c(c1)c(N)n[nH]2)Oc1cc(F)c(cc1F)S(=O)(=O)Nc1ncns1	1
CCOc1ccccc1SC[C](CN[C]1CSc2c(OC1)cccc2)C	1
Nc1cncc(n1)Nc1ccc(cc1)Oc1ccc(cc1)C(F)(F)F	1
O=C(N1CCC(CC1)c1nncn1C)NC1CC1c1ccccc1	1
Fc1ccc2c(c1)onc2C1CCN(CC1)CCc1c(C)nc2n(c1=O)CCCC2O	0
CCS(=O)(=O)NC(=O)c1ccc2c(c1)n(C)cc2c1cnc(c(c1)Cl)OCC(C)C	1
COc1cc(c(cc1c1nccc2c1ccc(c2)S(=O)(=O)Nc1cccnn1)Cl)c1cccc(c1)F	1
N#Cc1ccc(cc1N1CCOc2c1ccc(c2)S(=O)(=O)Nc1nccs1)C(F)(F)F	1
C[C]1COc2c(C(=O)N1Cc1ncccn1)cc(cc2)c1ccc(cc1)C(F)(F)F	1
Fc1c(F)cccc1Cn1ccc2c1ncnc2OC1CCN(CC1)Cc1ccccn1	1
N#Cc1ccc(cc1)[C](C(=O)NCc1ccccc1)N1CCN(CC1)C(=O)c1cc(F)cc(c1)F	1
COc1cc(c(cc1c1cnc(c(c1)Cl)Oc1cc(F)ccc1F)F)C(=O)NS(=O)(=O)C	0
O=S(=O)(c1ccc2c(c1)OCCN2c1ccc(cc1c1ccncc1)C(F)(F)F)Nc1nccs1	1
O=C(N1CCOc2c(C1)cc(cc2)c1ccc(cc1)OC(F)(F)F)c1ccc(nc1)C(F)(F)F	1
O=C(N1CCC(CC1)c1onc(n1)c1ccc(cc1)S(=O)(=O)C)NC1CC1c1ccccc1	1
COc1cc2nnc(c(c2cc1N1CCOCC1)Nc1ccc(cc1F)C)C(=O)N	0
CCOC(=O)c1cccc(c1)CN1CCOc2c(C1=O)cc(cc2)c1ccc(cc1)OC(F)(F)F	1
CCc1ccc2c(c1)cc(c(n2)N1CCC(CC1)N[C]1CCCC[C]1O)c1onc(n1)C	1
O=C(Nc1cccc(c1Cl)Cl)Cn1nnc(c1)c1ccc(c(c1)F)n1cnc(c1)C	0
COC(=O)n1cc(c2c1cc(cc2)S(=O)(=O)Nc1ncns1)c1ccc(cc1c1ccnn1C)C(F)(F)F	1
O=C(c1ccc2c(c1)n(C)cc2c1ccc(cc1)C(F)(F)F)NS(=O)(=O)C	0
Cc1occ(n1)c1cc(ccc1[C]1CCOc2c1ccc(c2)S(=O)(=O)Nc1ccncn1)C(F)(F)F	1
Fc1cc(OCC23CC4CC(C3)CC(C2)C4)c(cc1C(=O)NS(=O)(=O)N1CCC1)C1CC1	1
O=S(=O)(c1ccccc1C(F)(F)F)Nc1ccc(nc1)C(F)(F)F	0
COc1cc(ccc1c1cc(ccc1F)c1cnnc2c1ncn2CC)S(=O)(=O)CC	0
NCCCC[C]1NC(=O)[C](CC(=O)O)NC(=O)[C](C)NC(=O)[C](CC(=O)O)NC(=O)[C]2CCCN2C(=O)[C](NC(=O)[C]2CSSC[C]3NC(=O)[C](NC(=O)[C](NC(=O)[C](NC(=O)[C]4N(C(=O)[C](NC(=O)[C](NC(=O)[C](NC1=O)CSSC[C](NC(=O)[C](NC(=O)[C](CCCCN)NC(=O)[C](Cc1[nH]cnc1)NC(=O)[C](NC(=O)[C](CCCNC(=N)N)NC(=O)[C](NC3=O)CO)[C](O)C)Cc1c[nH]c3c1cccc3)C(=O)N[C](C(=O)N[C](C(=O)N[C](C(=O)N[C](C(=O)N)Cc1ccccc1)C(C)C)Cc1ccc(cc1)O)CCCCN)CSSC[C](N…	1
COc1ncc(cn1)c1cccnc1C(CNC(=O)c1ccc(nc1)OCCC(F)(F)F)C	0
Fc1ccc(nc1)NS(=O)(=O)c1cc(Cl)c(cc1F)Oc1ccc(cc1c1ccnn1C)Cl	1
CCOC(=O)C1=C(C)NC(=C(C1c1cccc(c1)[N+](=O)[O-])C(=O)OC)C	0
CNc1nc(C)nc(n1)N1CCC(CC1)C(=O)NCc1ccc(cc1OC(F)(F)F)Br	1
C[C](CSc1cccc(c1O)C(C)C)CN[C]1CSc2c(OC1)cccc2	1
Clc1ccc(c(c1)c1cnc2n1CCNC2)Oc1cc(F)c(cc1F)S(=O)(=O)Nc1ncns1	1
O=C1N(CCOc2c1cc(cc2)c1ccc(cc1)OC(F)(F)F)Cc1nccc(n1)N(C)C	1
N#Cc1ccc(cc1)C1NCCOC1Oc1cc(F)c(cc1F)S(=O)(=O)Nc1ncns1	0
FC(Oc1ccccc1N1CCOc2c1ccc(c2)S(=O)(=O)Nc1nccs1)F	1
N#Cc1ccc(cc1)Nc1nc(N)c(c(n1)Oc1c(C)cc(cc1C)C#N)Br	0
Nc1nnc(c(n1)N)c1cccc(c1Cl)Cl	0
COc1ccc(cc1)CNC(=O)C1N(CCc2ccccn2)C(=O)c2c1cccc2	0
O=C(C1c2ccccc2C(=O)N1CCc1ccccn1)NCc1ccc(cc1)OCC(F)(F)F	1
COc1cc(OC)ccc1c1cn(c2c1ccc(c2)S(=O)(=O)Nc1ncns1)C	1
CC1(C)CN(c2c1c(ncn2)OC1CCN(CC1)Cc1cscn1)Cc1ccccc1	1
COc1ccc(cc1c1n[nH]c(=O)c2c1ccc(c2)S(=O)(=O)Nc1nccs1)Cl	0
Cc1cnc(s1)NS(=O)(=O)c1ccc2c(c1)OCCN2c1ccc(cc1Cl)C(F)(F)F	1
COc1cc(c(cc1c1c(N)nnc2c1ccc(c2)S(=O)(=O)Nc1nocc1)Cl)c1cccc(c1)F	1
Clc1cc(c(cc1Oc1ccc(cc1c1c[nH]nc1N)C(F)(F)F)F)S(=O)(=O)Nc1cscn1	0
COc1cc(ccc1c1nccc2c1ccc(c2)S(=O)(=O)Nc1ccncn1)c1ccc(c(c1)C)Cl	0
CC[C]1Oc2cc(ccc2N(C1)c1ccc(cc1C#N)C(F)(F)F)S(=O)(=O)Nc1nccs1	1
CCCO[C](CSc1ccccc1OC)CN[C]1CSc2c(OC1)cccc2	1
CN1CC(C1)n1nccc1c1cc(Cl)ccc1Oc1cc(F)c(cc1F)S(=O)(=O)Nc1ncns1	0
CCOC(=O)C(c1ccc2c(c1)c([C](CO)C)c(n2C(=O)OC(C)(C)C)c1cc(C)cc(c1)C)(C)C	1
NCCCC[C]1NC(=O)[C](CC(=O)O)NC(=O)[C](CC(=O)N)NC(=O)[C](CC(=O)O)NC(=O)[C]2CCCN2C(=O)[C](NC(=O)[C]2CSSC[C]3NC(=O)[C](NC(=O)[C](NC(=O)[C](NC(=O)[C]4N(C(=O)[C](NC(=O)[C](NC(=O)[C](NC1=O)CSSC[C](NC(=O)[C](NC(=O)[C](CCCCN)NC(=O)[C](Cc1[nH]cnc1)NC(=O)[C](NC(=O)[C](CCCNC(=N)N)NC(=O)[C](NC3=O)CO)[C](O)C)Cc1c[nH]c3c1cccc3)C(=O)N[C](C(=O)N[C](C(=O)N[C](C(=O)N[C](C(=O)N[C](C(=O)N)CCCNC(=N)N)Cc1ccccc1)C(C)C)C…	1
COc1cc(ccc1c1ccnc2c1cc(F)c(c2)S(=O)(=O)Nc1nccs1)C(F)(F)F	1
Fc1ccc(cc1F)Nc1n[nH]c2c1ncc(c2)OC(F)(F)F	0
O=C(C1c2ccccc2C(=O)N1C1CCN(CC1)C(=O)OC(C)(C)C)NCc1ccc(cc1)OC(F)(F)F	1
Fc1cc(OC2C3CC4CC2CC(C3)(C4)Cl)c(cc1C(=O)NS(=O)(=O)N1CCC1)C1CC1	0
N#Cc1ccc(cc1F)c1cn(c2c1ccc(c2)S(=O)(=O)Nc1ncns1)C	1
Cc1ncc(cn1)c1ccccc1CCNC(=O)c1ccc(nc1)C(=O)NCCCC(F)(F)F	1
C[C]1CN(CCN1c1ncc(cn1)OCc1ccc(cc1F)CS(=O)(=O)C)c1onc(n1)C(F)(F)F	0
Clc1cc(c(cc1NCC12CCCN2CCC1)F)S(=O)(=O)Nc1ncns1	1
NC(=NCCCCc1ccccc1)NC(=O)c1cccc(c1Cl)Cl	1
N#Cc1cc(ccc1Oc1ccc(cc1c1ccnn1C)Cl)S(=O)(=O)Nc1cscn1	1
O=S(=O)(c1ccc2c(c1)OCCN2c1ccc2c(c1)ncs2)Nc1nccs1	1
CC(=O)Nc1cccc(c1C)Nc1ncnc(n1)N1CCC(CC1)OCc1ccc(cc1)OC(F)(F)F	1
COc1cc(ccc1c1ncc(c2c1ccc(c2)S(=O)(=O)Nc1nccs1)O)C(F)(F)F	0
Cc1cccc(c1)N1CCOc2c1ccc(c2)S(=O)(=O)Nc1nccs1	1
NC1(COC1)Cc1[nH]cc(n1)c1ccc(cc1)OC(F)(F)F	0
O=C(C1N(CCc2ccncc2)C(=O)c2c1cccc2)NCc1ccc(cc1)OC(F)(F)F	1
Oc1cc(ccc1c1cccc2c1ccc(c2)S(=O)(=O)Nc1ncns1)C(F)(F)F	1
Clc1cc(ccc1N1CCOc2c1ccc(c2)S(=O)(=O)Nc1ncns1)C(F)(F)F	1
COc1ncc(cn1)c1cccc2c1C[C](CO2)NC(=O)c1ccc(nc1)OCCC(F)(F)F	1
O=S(=O)(c1ccc2c(c1)OCCN2c1ccc(cc1c1ccncc1)C(F)(F)F)Nc1ncns1	1
Fc1cc(c(cc1OC[C]1CNCC[C]1c1ccc(c(c1)F)Cl)F)S(=O)(=O)Nc1ncns1	1
OC[C]1O[C](C[C]1O)n1cc(C)c(=O)[nH]c1=O	0
CC(COc1ccc(cn1)c1nn(c2c1cc(F)c(c2)C(=O)NS(=O)(=O)C)C)C	0
Cc1ccc(cc1)Oc1ccc(cc1)Nc1nccc(n1)N	1
NCCCC[C]1NC(=O)[C](CC(=O)O)NC(=O)[C](CC(=O)N)NC(=O)[C](CC(=O)O)NC(=O)[C]2CCCN2C(=O)[C](NC(=O)[C]2CSSC[C]3NC(=O)[C](NC(=O)[C](NC(=O)[C](NC(=O)[C]4N(C(=O)[C](NC(=O)[C](NC(=O)[C](NC1=O)CSSC[C](NC(=O)[C](NC(=O)[C](CCCCN)NC(=O)[C](Cc1[nH]cnc1)NC(=O)[C](NC(=O)[C](CCCNC(=N)N)NC(=O)[C](NC3=O)CO)[C](O)C)Cc1c[nH]c3c1cccc3)C(=O)N[C](C(=O)N[C](C(=O)N[C](C(=O)N[C](C(=O)N)Cc1ccccc1)C(C)C)Cc1ccc(cc1)O)CCCCN)CSS…	1
Brc1cc(ccc1N1CCOc2c1ccc(c2)S(=O)(=O)Nc1ccccn1)C(F)(F)F	1
O=C(N1CCC(CC1)c1onc(n1)C)NC1CC1c1ccccc1	1
O=C(c1cc2n(C)cc(c2cc1F)c1ccc(cc1)C(F)(F)F)NS(=O)(=O)C1CC1	1
CNC(=O)c1c(oc2c1cc(c1ccc3c(n1)c1cc4c(n1cn3)cccc4F)c(c2)N(S(=O)(=O)C)C)c1ccc(cc1)F	0
COc1ccc2-n3cccc3C3(Nc2c1)CCN(CC3)Cc1ccc(cc1)C#N	1
Cn1nccc1c1cc(ccc1c1nccc2c1ccc(c2)S(=O)(=O)Nc1ncns1)C(F)(F)F	0
NCCCC[C]1NC(=O)[C](CC(=O)O)NC(=O)[C](CC(=O)N)NC(=O)[C](CC(=O)O)NC(=O)[C](C)NC(=O)[C](NC(=O)[C]2CSSC[C]3NC(=O)[C](NC(=O)[C](NC(=O)[C](NC(=O)[C]4N(C(=O)[C](NC(=O)[C](NC(=O)[C](NC1=O)CSSC[C](NC(=O)[C](NC(=O)[C](CCCCN)NC(=O)[C](Cc1[nH]cnc1)NC(=O)[C](NC(=O)[C](CCCNC(=N)N)NC(=O)[C](NC3=O)CO)[C](O)C)Cc1c[nH]c3c1cccc3)C(=O)N[C](C(=O)N[C](C(=O)N[C](C(=O)N[C](C(=O)N)Cc1ccccc1)C(C)C)Cc1ccc(cc1)O)CCCCN)CSSC[…	1
Clc1cnn(c1)CN1CCOc2c(C1=O)cc(cc2)c1ccc(cc1)OC(F)(F)F	1
COc1cc(C(F)F)c(cc1c1ncnc2c1ccc(c2)S(=O)(=O)Nc1nccs1)Cl	1
OC(CN1CCC(CC1)c1cccc2c1OCC(=O)N2)COc1ccccc1C(=O)c1ccccc1	1
O=C1N(CCOc2c1cc(cc2)c1ccc(cc1)OC(F)(F)F)CC1CC1	1
COc1ccc(cc1N(C)C)C(=O)N1CCC2(CC1)Nc1cc(ccc1-n1c2ccc1)OC(F)F	1
COc1ccc2-n3cccc3C3(Nc2c1)CCN(CC3)C(=O)c1ccc(cc1)Cl	1
Cc1cncc(c1N1CCOc2c1ccc(c2)S(=O)(=O)Nc1nccs1)C	1
Cn1cc(c2c1cc(cc2)S(=O)(=O)Nc1ccncn1)c1ccc(cc1c1ccnn1C)C(F)(F)F	1
Fc1cc(c(cc1OC1OCCNC1c1cc(nn1C)C(F)(F)F)F)S(=O)(=O)Nc1ncns1	0
O=C(N1CCC(CC1)c1nnco1)NC1CC1c1ccccc1	1
N#Cc1cc(ccc1C)N1CCOc2c1ccc(c2)S(=O)(=O)Nc1nccs1	1
O=C1N(CCOc2c1cc(cc2)c1ccc(cc1)OC(F)(F)F)Cc1ccn(n1)C1CCCC1	1
Clc1cc(cnc1N1CCOc2c1ccc(c2)S(=O)(=O)Nc1ccncn1)C(F)(F)F	1
O=C1N(CCOc2c1cc(cc2)c1ccc(c(c1)F)F)Cc1ncccn1	1
N#CCc1cccc(c1)N1CCOc2c1ccc(c2)S(=O)(=O)Nc1nccs1	1
NCCCC[C]1NC(=O)[C](CC(=O)O)NC(=O)[C](CC(=O)N)NC(=O)[C](CC(=O)O)NC(=O)[C]2CCCN2C(=O)[C](NC(=O)[C]2CSSC[C]3NC(=O)[C](NC(=O)[C](NC(=O)[C](NC(=O)[C]4N(C(=O)[C](NC(=O)[C](NC(=O)[C](NC1=O)CSSC[C](NC(=O)[C](NC(=O)[C](CCCCN)NC(=O)[C](Cc1[nH]cnc1)NC(=O)[C](NC(=O)[C](CCCNC(=N)N)NC(=O)[C](NC3=O)CO)[C](O)C)Cc1c[nH]c3c1cccc3)C(=O)N[C](C(=O)N[C](C(=O)N[C](C(=O)N[C](C(=O)N)Cc1ccccc1)C(C)C)Cc1ccc(cc1)O)CCCCN)CSS…	1
N#Cc1ccc(cc1OC(F)(F)F)N1CCOc2c1ccc(c2)S(=O)(=O)Nc1nccs1	1
Fc1ccc2c(c1)onc2C1CCN(CC1)CCc1c(C)nc2n(c1=O)CCCC2	0
O=C1N(CCOc2c1nc(cc2)c1ccc(cc1)C(F)(F)F)Cc1ccccc1	1
COc1cc(ccc1c1nccc2c1ccc(c2)S(=O)(=O)Nc1ccncn1)c1cc(F)cc(c1)F	0
O=S(=O)(N1CCc2c(C1)cccc2c1ccc(cc1C1=CCNCC1)C(F)(F)F)Nc1ncns1	1
N#Cc1cccc(c1)C1NCCOC1Oc1cc(F)c(cc1F)S(=O)(=O)Nc1ncns1	0
OCC1(CCN(CC1)CCNC(=O)NC(C)(C)C)CNC(=O)c1cc(Cl)cc(c1)Cl	0
Fc1ccc(nc1)NC(=O)c1cc(Oc2cncnc2)cc(n1)C	0
OCc1cc(ccc1N1CCOc2c1ccc(c2)S(=O)(=O)Nc1nccs1)C(F)(F)F	1
CC(COc1ncc(cc1Cl)c1cc(F)c(cc1F)c1n[nH]c(n1)S(=O)(=O)C1CCC1)C	1
COc1cc(F)ccc1c1ncc(c2c1ccc(c2)S(=O)(=O)Nc1ncns1)F	0
COc1cc(c2cccc(c2)C(F)(F)F)c(cc1n1c(=O)ccc2c1ccc(c2)S(=O)(=O)Nc1ccon1)Cl	0
OCCN1CCCN(CC1)c1cc2c(cc1OC)nnc(c2Nc1ccc(cc1F)C)C(=O)N	0
O=C(N1CCC2(CC1)CCc1c(O2)ccc(c1)S(=O)(=O)C)N[C]1C[C]1c1ccccc1	1
COCCN1CCN(CC1)c1cc2c(cc1OC)nnc(c2Nc1ccc(cc1F)C)C(=O)N	0
COc1ccc2-n3cccc3C3(Nc2c1)CCN(CC3)C(=O)c1ccc(c(c1)N1CCCC1)OC	1
O=C(Nc1c(C)onc1c1c(Cl)cccc1Cl)OCc1ccc(nc1)OC1CCCC1	1
Clc1ccc(c(c1)c1ccnn1C)c1cccc2c1ccc(c2)S(=O)(=O)Nc1ncns1	0
O=C(c1cc2c([nH]1)cccc2)Nc1cccc(c1)c1cn(c(n1)N)C(=O)OC(C)(C)C	0
Clc1ccc(cc1)C1(O)CCN(CC1)CCC(C(=O)N(C)C)(c1ccccc1)c1ccccc1	1
O=C1CN(Cc2ccccc2)C(=O)c2c(N1)ccc(c2)c1ccc(cc1)C(F)(F)F	1
COc1cc(ccc1c1nccc2c1ccc(c2)S(=O)(=O)Nc1ccncn1)c1cc(C)cc(c1)Cl	0
COc1cc(ccc1c1nccc2c1ccc(c2)S(=O)(=O)Nc1ccncn1)c1ccc(c(c1)F)C	0
Brc1cccc(c1)CNC(=O)C1N(CCc2ccccn2)C(=O)c2c1cccc2	0
O=C(N1CCC2(CC1)CC(=O)c1c(O2)cccc1)N[C]1C[C]1c1ccccc1	1
N#Cc1cc(ccc1Oc1ccc(cc1c1c[nH]nc1)Cl)S(=O)(=O)Nc1ncns1	0
c1ccc(cc1)Cn1ccc2c1ncnc2OC1CCN(CC1)Cc1ccccn1	1
Cc1ccc(cc1)Oc1ccc(cc1)Nc1cncc(n1)N	1
N#Cc1ccc(c(c1)C)N1CCOc2c1ccc(c2)S(=O)(=O)Nc1nccs1	1
COc1ccc(cc1N(C)C)C(=O)N1CCC2(CC1)Nc1cc(ccc1-n1c2ccc1)C(F)(F)F	1
O=C1N(CCOc2c1cc(nc2)c1ccc(cc1)OC(F)(F)F)Cc1ncccc1F	1
NCCCC[C]1NC(=O)[C](CC(=O)O)NC(=O)[C](CC(=O)N)NC(=O)[C](CC(=O)O)NC(=O)[C]2CCCN2C(=O)[C](CC(C)C)NC(=O)[C]2CSSC[C]3NC(=O)[C](NC(=O)[C](NC(=O)[C](NC(=O)[C]4N(C(=O)[C](NC(=O)[C](NC(=O)[C](NC1=O)CSSC[C](NC(=O)[C](NC(=O)[C](CCCCN)NC(=O)[C](Cc1[nH]cnc1)NC(=O)[C](NC(=O)[C](CCCNC(=N)N)NC(=O)[C](NC3=O)CO)[C](O)C)Cc1c[nH]c3c1cccc3)C(=O)N[C](C(=O)N[C](C(=O)N[C](C(=O)N[C](C(=O)N)Cc1ccccc1)C(C)C)Cc1ccc(cc1)O)CC…	1
COc1ccc2-n3cccc3C3(Nc2c1)CCN(CC3)C(=O)c1ccc(c(c1)Cl)N(C)C	1
O=C(N1CCC2(CC1)CCc1c(O2)cccc1)N[C]1C[C]1c1ccccc1	1
COc1cc(ccc1c1nccc2c1ccc(c2)S(=O)(=O)Nc1ccncn1)c1ccccc1OC	0
OCCC1(CCCN(C1)C(=O)Nc1ccc(cc1)Cl)c1ccccc1	1
OCc1ccc(cn1)c1ccccc1CCNC(=O)c1ccc(nc1)OCCC(F)(F)F	0
COCCOc1ccc2-n3cccc3C3(Nc2c1)CCN(CC3)C(=O)c1ccc(c(c1)N(C)C)OC	1
COc1cc(ccc1c1ncc(c2c1ccc(c2)S(=O)(=O)Nc1ncns1)F)C(F)(F)F	0
O=C([C](c1ccccc1)N1CCN(CC1)C(=O)c1cc(F)cc(c1)F)NCc1ccccc1	1
N#Cc1ccc(cc1)c1n[nH]c2c1ccc(c2)OC(F)(F)F	0
N#Cc1ccc(cc1)Oc1ccc(cc1)Nc1nccc(n1)N	1
Clc1cc(c(cc1NCC12CCCCN2CCCC1)F)S(=O)(=O)Nc1nccs1	0
O=S(=O)(c1ccc2c(c1)OCCN2c1ccc(cc1C1=CCOCC1)C(F)(F)F)Nc1ncns1	1
O=C(C1c2ccccc2C(=O)N1CCc1ccccn1)NC(c1ccc(cc1)OCC(F)(F)F)C	1
Cc1ccc(cc1F)N1CCOc2c1ccc(c2)S(=O)(=O)Nc1nccs1	1
O=C(c1cccc(c1)c1ccccn1)Nc1cccc(c1c1cccnc1)C(F)(F)F	1
Clc1ccc(c(c1)c1ccncc1)c1cccc2c1ccc(c2)S(=O)(=O)Nc1ncns1	0
NC(=O)[C]([C](c1nc2c([nH]1)cc(cc2)C(C)(C)C)N)C	0
O=C(Cc1csc(n1)N)Nc1ccc(cc1)C[C]1CC[C](N1)[C](c1ccccc1)O	0
O=C(N1CCC2(CC1)CC(=O)c1c(O2)ccc(c1)c1ccnn1C)N[C]1C[C]1c1ccccc1	1
NCCCC[C]1NC(=O)[C](Cc2[nH]cnc2)NC(=O)[C](NC(=O)[C](CCCNC(=N)N)NC(=O)[C](CO)NC(=O)[C]2CSSC[C]3NC(=O)[C](CCCCN)NC(=O)[C](CCCNC(=N)N)NC(=O)[C](CCSC)NC(=O)[C](NC(=O)CNC(=O)[C](NC(=O)[C](CSSC[C](NC(=O)[C](CSSC[C](NC(=O)[C](NC1=O)Cc1c[nH]c4c1cccc4)C(=O)N[C](C(=O)N[C](C(=O)N[C](C(=O)N[C](C(=O)N)Cc1ccccc1)C(C)C)Cc1ccc(cc1)O)CCCCN)NC(=O)[C](CCCNC(=N)N)NC(=O)[C](CC(=O)O)NC(=O)[C](CC(=O)N)NC(=O)[C](CC(=O)O)…	1
Fc1cnc(c(c1)C)N1CCOc2c1ccc(c2)S(=O)(=O)Nc1nccs1	1
Cc1cc(c(cc1O[C]1CCC[C]1c1ccnn1C)F)S(=O)(=O)Nc1ccncn1	0
Cc1cnc(s1)NS(=O)(=O)c1cc(Cl)c(cc1F)NCC12CCCN2CCC1	0
O=C1N(CCOc2c1cc(cc2)CCc1ccc(cc1)C(F)(F)F)Cc1ccccc1	1
Fc1ccc(cn1)c1cc(ccc1[C]1CCOc2c1ccc(c2)S(=O)(=O)Nc1nccs1)C(F)(F)F	1
Cn1nccc1[C]1CCC[C]1Oc1ccc(c(c1F)F)S(=O)(=O)Nc1ccncn1	0
CCc1onc(c1NC(=O)OCc1c(F)cccc1Cl)c1c(Cl)cccc1Cl	1
Cc1ccc(cc1)C(=O)NC(=NCCSCc1ccccc1)N	0
Clc1ccc(cc1)NC(=O)N1CCCC(C1)(CCC(=O)N1CCOCC1)c1ccccc1	1
COc1cc(c(cc1c1nccc2c1ccc(c2)S(=O)(=O)Nc1nocn1)Cl)c1cccc(c1)F	1
O=C1N(CCNC(=O)c2ncccn2)CCOc2c1cc(cc2)c1ccc(cc1)OC(F)(F)F	1
O=C(N1CCC(CC1)c1nnn(c1)C)NC1CC1c1ccccc1	1
Fc1cc(c(cc1COc1ccc(c(c1)Cl)Cl)F)C(=O)NS(=O)(=O)C	0
O=C(c1cc(C2CC2)c(cc1F)OCC1CCC(CC1)(F)F)NS(=O)(=O)C1CC1	1
NC(=NC(=O)c1nc(Cl)c(nc1N)N1CCCCCC1)N	0
Cc1nsc(n1)NS(=O)(=O)c1cc(F)c(cc1F)O[C]1CCC[C]1c1ccnn1C	0
Fc1ccc(cc1)Oc1ccc(cc1)Nc1cncc(n1)N	1
COc1ccccc1SCC(=C)CN[C]1CSc2c(OC1)cccc2	1
N#Cc1cnn(c1)CC(=O)[C]1CC[C]2[C@]1(C)CC[C]1[C]2CC[C]2[C]1CC[C@@](C2)(C)O	0
O=C(N1CCC2(CC1)CC(=O)c1c(O2)cccc1)NC1CCc2c(C1)cccc2	1
COc1cc(ccc1c1nccc2c1ccc(c2)S(=O)(=O)Nc1scc(n1)Cl)C(F)(F)F	0
Cc1cc(C)cc(c1)C(=O)N1CCC2(CC1)Nc1ccccc1-n1c2ccc1	0
Nc1ncc(cc1c1ccc(nc1)C(F)(F)F)c1ccc(cc1)S(=O)(=O)C	1
O=C(CN1CCN(C1=O)c1cccc2c1cnn2c1ccccc1F)NC1CC1	0
NCCCC[C]1NC(=O)[C](CC(=O)O)NC(=O)[C](CC(=O)N)NC(=O)[C](CC(=O)O)NC(=O)[C]2CCCN2C(=O)[C](NC(=O)[C]2CSSC[C]3NC(=O)[C](NC(=O)[C](NC(=O)[C](NC(=O)[C]4N(C(=O)[C](NC(=O)[C](NC(=O)[C](NC1=O)CSSC[C](NC(=O)[C](NC(=O)[C](CCCCN)NC(=O)[C](Cc1[nH]cnc1)NC(=O)[C](NC(=O)[C](CCCNC(=N)N)NC(=O)[C](NC3=O)CO)[C](O)C)Cc1c[nH]c3c1cccc3)C(=O)N[C](C(=O)N[C](C(=O)N[C](C(=O)N[C](C(=O)N)Cc1ccccc1)C(C)C)Cc1ccc(cc1)O)CCCCN)CSS…	1
N#Cc1cnc(cn1)Nc1ncc(c(c1)NC[C]1CNCCO1)C(F)(F)F	1
COc1cc(OC)ccc1N1CCOc2c1ccc(c2)S(=O)(=O)Nc1nccs1	1
NC1CCC(CC1)(CCOc1cc(F)c(cc1F)S(=O)(=O)Nc1ncns1)c1ccccc1	0
O=C(N1CCC(CC1)c1onc(n1)c1cnccn1)NC1CC1c1ccccc1	1
CC(COc1ncc(cc1Cl)c1cn(c2c1cc(F)c(c2)C(=O)NS(=O)(=O)C1CC1)C)C	1
Fc1cc(NC2COCC2)c(cc1S(=O)(=O)Nc1nccs1)Cl	1
OC1CCC(CC1)CNc1cc(F)c(cc1Cl)S(=O)(=O)Nc1nccs1	1
O[C](c1ccccc1)[C]1CC[C](N1)Cc1ccc(cc1)NC(=O)[C](n1ncccc1=O)C	0
O=S(=O)(N1CCc2c(C1)cccc2c1ccc(cc1C1=CCNC1)C(F)(F)F)Nc1ncns1	1
COc1ccnc(n1)CN1CCOc2c(C1=O)cc(cc2)c1ccc(cc1)OC(F)(F)F	1
NCCCC[C]1NC(=O)[C](CC(=O)O)NC(=O)[C](CC(=O)N)NC(=O)[C](CC(=O)O)NC(=O)[C]2CCCN2C(=O)[C](NC(=O)[C]2CSSC[C]3NC(=O)[C](NC(=O)[C](NC(=O)[C](NC(=O)[C]4N(C(=O)[C](NC(=O)[C](NC(=O)[C](NC1=O)CSSC[C](NC(=O)[C](NC(=O)[C](CCCCN)NC(=O)[C](Cc1nc[nH]c1)NC(=O)[C](NC(=O)[C](CCCNC(=N)N)NC(=O)[C](NC3=O)CO)[C](O)C)Cc1c[nH]c3c1cccc3)C(=O)N[C](C(=O)N[C](C(=O)N[C](C(=O)N[C](C(=O)N)Cc1ccccc1)C(C)C)Cc1ccc(cc1)O)CCCCN)CSS…	1
COc1ccc2-n3cccc3C3(Nc2c1)CCN(CC3)C(=O)c1cccc2c1cccn2	1
COc1ccc(cc1)CCN1C(=O)N(C[C]1c1ccc(cc1)OC)NS(=O)(=O)C	0
COc1ccc(cc1c1cccc2c1CCN(C2)S(=O)(=O)Nc1ncns1)OC	1
O=S(=O)(c1ccc2c(c1)OCCN2c1ccc(cc1C1=CCNCC1)C(F)(F)F)Nc1cscn1	1
Brc1cc(ccc1OCC12CC3CC(C2)CC(C1)C3)C(=O)NS(=O)(=O)C	1
FC(Oc1cccc(c1)N1CCOc2c1ccc(c2)S(=O)(=O)Nc1ncns1)(F)F	1
O=C1CC2(CN1c1ccc(cc1)C(=O)O)CCN(CC2)Cc1cn(c2c1c(ccc2)C1CC1)C(C)C	1
O=C([C]1CCc2n1ncc2)Nc1ccc(cc1)C[C]1CC[C](N1)[C](c1cccnc1)O	0
NCCCC[C]1NC(=O)[C](CC(=O)O)NC(=O)[C](CC(=O)N)NC(=O)[C](CC(=O)O)NC(=O)[C]2CCCN2C(=O)[C](NC(=O)[C]2CSSC[C]3NC(=O)[C](NC(=O)[C](NC(=O)[C](NC(=O)[C]4N(C(=O)[C](NC(=O)[C](NC(=O)[C](NC1=O)CSSC[C](NC(=O)[C](NC(=O)[C](CCCCN)NC(=O)[C](Cc1[nH]cnc1)NC(=O)[C](NC(=O)[C](CCCNC(=N)N)NC(=O)[C](NC3=O)CO)[C](O)C)Cc1c[nH]c3c1cccc3)C(=O)N[C](C(=O)N[C](C(=O)N[C](C(=O)N[C](C(=O)N)Cc1ccccc1)C(C)C)Cc1ccc(cc1)O)CCCCN)CSS…	1
Clc1ccc(c(c1)F)c1cccc2c1CCN(C2)S(=O)(=O)Nc1ncns1	1
Fc1cnc(nc1)NS(=O)(=O)c1ccc2c(c1)OCC[C]2c1ccc(cc1n1ccnn1)C(F)(F)F	1
COc1cc(ccc1c1cccc2c1CCN(C2)S(=O)(=O)Nc1ncns1)C(F)(F)F	1
Fc1cc(c(cc1OC[C]1CNCC[C]1c1ccccc1)F)S(=O)(=O)Nc1ncns1	1
Cn1ncc(c1)CN1CCOc2c(C1=O)cc(cc2)c1ccc(cc1)OC(F)(F)F	1
O=C([C](c1ccccc1)N1CCN(CC1)C(=O)c1cc(F)ccc1Cl)NCc1ccccc1	1
COc1ccccc1N1CCOc2c1ccc(c2)S(=O)(=O)Nc1nccs1	0
OC(CN1CCC(CC1)N1Cc2c(C1=O)cccc2)COc1ccccc1C(=O)c1ccccc1	0
Cc1occ(n1)c1cc(ccc1[C]1CCOc2c1ccc(c2)S(=O)(=O)Nc1nccs1)C(F)(F)F	1
Cn1nccc1c1cc(ccc1c1cn(c2c1ccc(c2)S(=O)(=O)Nc1sc(c(n1)C(F)(F)F)C)C)C(F)(F)F	1
Clc1ccc(c(c1)C)c1ncnc2c1ccc(c2)S(=O)(=O)Nc1ncns1	0
NCCCC[C]1NC(=O)[C](CC(=O)O)NC(=O)[C](CC(=O)N)NC(=O)[C](CC(=O)O)NC(=O)[C]2CCCN2C(=O)[C](NC(=O)[C]2CSSC[C]3NC(=O)[C](NC(=O)[C](NC(=O)[C](NC(=O)[C]4N(C(=O)[C](NC(=O)[C](NC(=O)[C](NC1=O)CSSC[C](NC(=O)[C](NC(=O)[C](CCCCN)NC(=O)[C](Cc1[nH]cnc1)NC(=O)[C](NC(=O)[C](CCCNC(=N)N)NC(=O)[C](NC3=O)CO)[C](O)C)Cc1c[nH]c3c1cccc3)C(=O)N[C](C(=O)N[C](C(=O)N[C](C(=O)N[C](C(=O)N)Cc1ccccc1)C(C)C)Cc1ccc(cc1)O)CCCCN)CSS…	1
O=C([C]1CCc2c1nc(s2)C)Nc1ccc(cc1)C[C]1CC[C](N1)[C](c1cccnc1)O	0
NCCCC[C]1NC(=O)[C](CC(=O)O)NC(=O)[C](CC(=O)N)NC(=O)[C](CC(=O)O)NC(=O)[C]2CCCN2C(=O)[C](NC(=O)[C]2CSSC[C]3NC(=O)[C](NC(=O)[C](NC(=O)[C](NC(=O)[C]4N(C(=O)[C](NC(=O)[C](NC(=O)[C](NC1=O)CSSC[C](NC(=O)[C](NC(=O)[C](CCCCN)NC(=O)[C](Cc1[nH]cnc1)NC(=O)[C](NC(=O)[C](CCCNC(=N)N)NC(=O)[C](NC3=O)CO)[C](O)C)Cc1c[nH]c3c1cccc3)C(=O)N[C](C(=O)N[C](C(=O)N[C](C(=O)N[C](C(=O)N)Cc1ccccc1)C(C)C)Cc1ccc(cc1)O)CCCCN)CSS…	1
N#Cc1ccc(cc1)O[C]1[C](C[C]2[C@]1(C)CC/C(=C\C(=O)N(C)C)/C2)N1CCC[C](C1)N	0
Clc1cc(ccc1N1CCOc2c1ccc(c2)S(=O)(=O)Nc1ccno1)C(F)(F)F	1
COc1cc(C#N)ccc1N1CCOc2c1cc(F)c(c2)S(=O)(=O)Nc1nccs1	1
Fc1ccc(cc1)C(c1ccc(cc1)F)CCCNCCCc1ccccc1	1
NCCCC[C]1NC(=O)[C](CC(=O)O)NC(=O)[C](CC(=O)N)NC(=O)[C](CC(=O)O)NC(=O)[C]2CCCN2C(=O)[C](NC(=O)[C]2CSSC[C]3NC(=O)[C](NC(=O)[C](NC(=O)[C](NC(=O)[C]4N(C(=O)[C](NC(=O)[C](NC(=O)[C](NC1=O)CSSC[C](NC(=O)[C](NC(=O)[C](CCCCN)NC(=O)[C](Cc1[nH]cnc1)NC(=O)[C](NC(=O)[C](CCCNC(=N)N)NC(=O)[C](NC3=O)CO)[C](O)C)Cc1c[nH]c3c1cccc3)C(=O)N[C](C(=O)N[C](C(=O)N[C](C(=O)N[C](C(=O)N)Cc1ccccc1)C(C)C)Cc1ccc(cc1)O)CCCCN)CSS…	1
OC(=O)CC1(CCCN(C1)C(=O)Nc1ccc(cc1)Cl)c1ccccc1	1
NCCCC[C]1NC(=O)[C](CC(=O)O)NC(=O)[C](CC(=O)N)NC(=O)[C](CC(=O)O)NC(=O)[C]2CCCN2C(=O)[C](NC(=O)[C]2CSSC[C]3NC(=O)[C](NC(=O)[C](NC(=O)[C](NC(=O)[C]4N(C(=O)[C](NC(=O)[C](NC(=O)[C](NC1=O)CSSC[C](NC(=O)[C](NC(=O)[C](CCCCN)NC(=O)[C](Cc1[nH]cnc1)NC(=O)[C](NC(=O)[C](CCCNC(=N)N)NC(=O)[C](NC3=O)CO)[C](O)C)Cc1c[nH]c3c1cccc3)C(=O)N[C](C(=O)N[C](C(=O)N[C](C(=O)N[C](C(=O)N)Cc1ccccc1)C(C)C)Cc1ccc(cc1)O)CCCCN)CSS…	1
C[C](CSc1cccc(c1O)F)CN[C]1CSc2c(OC1)cccc2	1
O=C1N(CCOc2c1cc(cc2)c1ccc(c(c1)F)OCC(F)(F)F)Cc1ncccn1	1
COc1ncc(cc1N1CCOc2c1ccc(c2)S(=O)(=O)Nc1nccs1)Cl	1
NCCCC[C]1NC(=O)[C](CC(=O)O)NC(=O)[C](CC(=O)N)NC(=O)[C](CC(=O)O)NC(=O)[C]2CCCN2C(=O)[C](CC(=O)O)NC(=O)[C]2CSSC[C]3NC(=O)[C](NC(=O)[C](NC(=O)[C](NC(=O)[C]4N(C(=O)[C](NC(=O)[C](NC(=O)[C](NC1=O)CSSC[C](NC(=O)[C](NC(=O)[C](CCCCN)NC(=O)[C](Cc1[nH]cnc1)NC(=O)[C](NC(=O)[C](CCCNC(=N)N)NC(=O)[C](NC3=O)CO)[C](O)C)Cc1c[nH]c3c1cccc3)C(=O)N[C](C(=O)N[C](C(=O)N[C](C(=O)N[C](C(=O)N)Cc1ccccc1)C(C)C)Cc1ccc(cc1)O)C…	1
O=C(N1CCC(=CC1)c1cc(ccc1c1cccc2c1CCN(C2)S(=O)(=O)Nc1ncns1)C(F)(F)F)OC(C)(C)C	1
O=S1(=O)CCN(CC1)c1cc(ccc1[C]1CCOc2c1ccc(c2)S(=O)(=O)Nc1ccncn1)C(F)(F)F	1
CCOc1ccc(cc1c1nc(=O)c2n([nH]1)c(CCC)nc2C)S(=O)(=O)N1CCN(CC1)CC	0
Clc1ccc2c(c1)nccc2c1cccc2c1CCN(C2)S(=O)(=O)Nc1ncns1	1
Clc1cc(c(cc1NCCC1CCC2(CC1)OCCO2)F)S(=O)(=O)Nc1nccs1	1
O=C1N(CCOc2c1cc(cc2)c1ccc(s1)C(F)(F)F)Cc1ncccn1	1
Fc1ccccc1Cn1ccc2c1ncnc2OC1CCN(CC1)Cc1cscn1	1
CN1CCN(CC1)c1cccc2c1C[C](CO2)NC(=O)c1ccc(nc1)OCCC(F)(F)F	1
NCCCC[C]1NC(=O)[C](CC(=O)O)NC(=O)[C](CC(=O)N)NC(=O)[C](CC(=O)O)NC(=O)[C]2CCCN2C(=O)[C](CC(=O)N)NC(=O)[C]2CSSC[C]3NC(=O)[C](NC(=O)[C](NC(=O)[C](NC(=O)[C]4N(C(=O)[C](NC(=O)[C](NC(=O)[C](NC1=O)CSSC[C](NC(=O)[C](NC(=O)[C](CCCCN)NC(=O)[C](Cc1[nH]cnc1)NC(=O)[C](NC(=O)[C](CCCNC(=N)N)NC(=O)[C](NC3=O)CO)[C](O)C)Cc1c[nH]c3c1cccc3)C(=O)N[C](C(=O)N[C](C(=O)N[C](C(=O)N[C](C(=O)N)Cc1ccccc1)C(C)C)Cc1ccc(cc1)O)C…	1
NCCCC[C]1NC(=O)[C](CC(=O)O)NC(=O)[C](CC(=O)N)NC(=O)[C](CC(=O)O)NC(=O)[C]2CCCN2C(=O)[C](NC(=O)[C]2CSSC[C]3NC(=O)[C](NC(=O)[C](NC(=O)[C](NC(=O)[C]4N(C(=O)[C](NC(=O)[C](NC(=O)[C](NC1=O)CSSC[C](NC(=O)[C](NC(=O)[C](CCCCN)NC(=O)[C](Cc1nc[nH]c1)NC(=O)[C](NC(=O)[C](CCCNC(=N)N)NC(=O)[C](NC3=O)CO)[C](O)C)Cc1c[nH]c3c1cccc3)C(=O)N[C](C(=O)N[C](C(=O)N[C](C(=O)N[C](C(=O)O)Cc1ccccc1)C(C)C)Cc1ccc(cc1)O)CCCCN)CSS…	1
COc1ccc(cc1OC)CCN(CCCC(c1ccc(c(c1)OC)OC)(C(C)C)C#N)C	0
N#Cc1cc(ccc1N1CCOc2c1cc(Cl)c(c2)S(=O)(=O)Nc1nccs1)C(F)(F)F	1
O=C(N1CCCC(C1)(C)c1ccccc1)Nc1ccc(cc1)c1ccccc1	1
Cn1cc(c2c1cc(cc2)S(=O)(=O)Nc1ncns1)c1cccnc1	1
O=C([C](c1ccccc1)N1CC2CC(C1)N2C(=O)c1cc(F)ccc1Cl)NCc1ccccc1	1
O=S(=O)(c1ccc2c(c1)OCCN2c1ccc(cc1c1cncnc1)C(F)(F)F)Nc1ncns1	1
FC(Oc1ncc(nc1)c1ccccc1CCNC(=O)c1ccc(nc1)OCCC(F)(F)F)F	1
O=C(N1CCC(CC1)c1nc2c(o1)cccc2)NC1CC1c1ccccc1	1
C[C]1CC[C](CN1C(=O)C1CC1)c1nc(c2n1ccnc2N)c1ccc(cc1F)C(=O)Nc1nccc(c1)C(F)(F)F	0
COc1ccc2-n3cccc3C3(Nc2c1)CCCN(CC3)C(=O)c1ccc(c(c1)N(C)C)OC	1
NCCCC[C]1NC(=O)[C](CC(=O)O)NC(=O)[C](CC(=O)N)NC(=O)[C](CC(=O)O)NC(=O)[C]2CCCN2C(=O)[C](NC(=O)[C]2CSSC[C]3NC(=O)[C](NC(=O)[C](NC(=O)[C](NC(=O)[C]4N(C(=O)[C](NC(=O)[C](NC(=O)[C](NC1=O)CSSC[C](NC(=O)[C](NC(=O)[C](CCCCN)NC(=O)[C](Cc1[nH]cnc1)NC(=O)[C](NC(=O)[C](CCCNC(=N)N)NC(=O)[C](NC3=O)CO)[C](O)C)Cc1c[nH]c3c1cccc3)C(=O)N[C](C(=O)N[C](C(=O)N[C](C(=O)N[C](C(=O)N)Cc1ccccc1)C(C)C)Cc1ccc(cc1)O)CCCCN)CSS…	1
NCCCC[C]1NC(=O)[C](CC(=O)O)NC(=O)[C](CC(=O)N)NC(=O)[C](CC(=O)O)NC(=O)[C]2CCCN2C(=O)[C](NC(=O)[C]2CSSC[C]3NC(=O)[C](NC(=O)[C](NC(=O)[C](NC(=O)[C]4N(C(=O)[C](NC(=O)[C](NC(=O)[C](NC1=O)CSSC[C](NC(=O)[C](NC(=O)[C](CCCCN)NC(=O)[C](Cc1[nH]cnc1)NC(=O)[C](NC(=O)[C](CCCNC(=N)N)NC(=O)[C](NC3=O)CO)[C](O)C)Cc1c[nH]c3c1cccc3)C(=O)N[C](C(=O)N[C](C(=O)N[C](C(=O)N[C](C(=O)N)Cc1cccc3c1cccc3)C(C)C)Cc1ccc(cc1)O)CCC…	1
Cc1cnc(o1)CN1CCOc2c(C1=O)cc(cc2)c1ccc(cc1)OC(F)(F)F	1
Clc1cc(c(cc1NCC12CCOC2(C)OCC1)F)S(=O)(=O)Nc1nccs1	1
O=S(=O)(c1ccc2c(c1)cccc2c1ccc(cc1c1ccncc1)C(F)(F)F)Nc1ncns1	0
NCCCC[C]1NC(=O)[C](CC(=O)O)NC(=O)[C](CC(=O)N)NC(=O)[C](CC(=O)O)NC(=O)[C]2CCCN2C(=O)[C](NC(=O)[C]2CSSC[C]3NC(=O)[C](NC(=O)[C](NC(=O)[C](NC(=O)[C]4N(C(=O)[C](NC(=O)[C](NC(=O)[C](NC1=O)CSSC[C](NC(=O)[C](NC(=O)[C](CCCCN)NC(=O)[C](Cc1[nH]cnc1)NC(=O)[C](NC(=O)[C](CCCCN)NC(=O)[C](NC3=O)CO)[C](O)C)Cc1c[nH]c3c1cccc3)C(=O)N[C](C(=O)N[C](C(=O)N[C](C(=O)N[C](C(=O)N)Cc1ccccc1)C(C)C)Cc1ccc(cc1)O)CCCCN)CSSC[C](…	1
Cn1nccc1c1cc(ccc1[C]1CCOc2c1ccc(c2)S(=O)(=O)Nc1ncccn1)C(F)(F)F	1
O=S(=O)(c1ccccc1C(F)(F)F)Nc1cncc(c1)C(F)(F)F	0
O=C(Cc1c(C)onc1c1c(Cl)cccc1Cl)NCc1ccc(nc1)OCC(F)(F)F	0
Fc1cc(c(cc1OC1OCCNC1c1ccc(cc1)C(F)(F)F)F)S(=O)(=O)Nc1ncns1	0
CCc1noc(n1)Cn1nc2n(c1=O)cc(cc2)c1ccc(cc1)OC(F)(F)F	1
O=C1N2CCN(C[C]2COc2c1cc(cc2)c1ccc(cc1)C(F)(F)F)CC(F)(F)F	1
O=C(Nc1c(C)onc1c1c(Cl)cccc1Cl)NCc1c(F)cccc1Cl	1
OC(=O)c1ccc(cc1)N1CC2(CC1=O)CCN(CC2)Cc1cc(Cl)c2c(c1)C(C)(C)CCO2	1
O=C(c1ccc(nc1)OCCC(F)(F)F)N[C]1COc2c(C1)c(ccc2)c1cncnc1	1
NCCCC[C]1NC(=O)[C](CC(=O)O)NC(=O)[C](CC(=O)N)NC(=O)[C](CC(=O)O)NC(=O)[C]2CCCN2C(=O)[C](NC(=O)[C]2CSSC[C]3NC(=O)[C](NC(=O)[C](NC(=O)[C](NC(=O)[C]4N(C(=O)[C](NC(=O)[C](NC(=O)[C](NC1=O)CSSC[C](NC(=O)[C](NC(=O)[C](CCCCN)NC(=O)[C](Cc1[nH]cnc1)NC(=O)[C](NC(=O)[C](CCCNC(=N)N)NC(=O)[C](NC3=O)CO)[C](O)C)Cc1c[nH]c3c1cccc3)C(=O)N[C](C(=O)N[C](C(=O)N[C](C(=O)N[C](C(=O)N)Cc1ccccc1)C(C)C)CCC(=O)O)CCCCN)CSSC[C]…	1
COc1cc(c(cc1c1ncnc2c1ccc(c2)S(=O)(=O)Nc1ccncn1)Cl)c1cccc(c1)F	1
O=C(c1ccc2c(c1)n(C)cc2C1=CCOCC1)NS(=O)(=O)C1CC1	0
Fc1cc2OCCN(C(=O)c2cc1c1ccc(cc1)OC(F)(F)F)Cc1ccccc1	1
O=C1COc2c(N1)nc(nc2)CNC1CCC(CC1)[C](Cn1c(=O)cnc2c1cc(F)cc2)N	0
CN(CCC1(CCCN(C1)C(=O)Nc1ccc(cc1)Cl)c1ccccc1)C	1
Clc1ccc(cc1)Oc1ccc(cc1)c1ccc2n(c1)c(=O)n(n2)Cc1noc(n1)C	1
NCCCC[C]1NC(=O)[C](CC(=O)O)NC(=O)[C](CC(=O)N)NC(=O)[C](CC(=O)O)NC(=O)[C]2CCCN2C(=O)[C](NC(=O)[C]2CSSC[C]3NC(=O)[C](NC(=O)[C](NC(=O)[C](NC(=O)[C]4N(C(=O)[C](NC(=O)[C](NC(=O)[C](NC1=O)CSSC[C](NC(=O)[C](NC(=O)[C](CCCCN)NC(=O)[C](Cc1[nH]cnc1)NC(=O)[C](NC(=O)[C](CCCNC(=N)N)NC(=O)[C](NC3=O)CO)[C](O)C)Cc1c[nH]c3c1cccc3)C(=O)N[C](C(=O)N[C](C(=O)N[C](C(=O)N[C](C(=O)N)Cc1ccccc1)C(C)C)Cc1ccc(cc1)O)CCCCN)CSS…	1
FC(c1cccc(c1)Cn1ccc2c1ncnc2OC1CCN(CC1)Cc1cscn1)(F)F	1
COc1cc(ccc1c1ncnc2c1CCN(C2)S(=O)(=O)Nc1nccs1)C(F)(F)F	1
CC(=O)Nc1cccc(c1C)Nc1ncnc(n1)N1CCC(CC1)Oc1ccc(cc1)C(F)(F)F	1
Clc1cnccc1c1cn(c2c1ccc(c2)S(=O)(=O)Nc1ncns1)C	1
O=C(n1cc(nc1N)c1cccc(c1)NC(=O)c1[nH]ccc1)OC(C)(C)C	0
O=C([C]1CCCC[C]1C(=O)c1ccc(cc1)c1n[nH]c(c1)C)Nc1cnn2c1C(=O)NCC2	0
C[C]1COc2c(C(=O)N1)cc(cc2)c1ccc(cc1)C(F)(F)F	1
NCCCC[C]1NC(=O)[C](CC(=O)O)NC(=O)[C](CC(=O)N)NC(=O)[C](CC(=O)O)NC(=O)[C]2CCCN2C(=O)[C](NC(=O)[C]2CSSC[C]3NC(=O)[C](NC(=O)[C](NC(=O)[C](NC(=O)[C]4N(C(=O)[C](NC(=O)[C](NC(=O)[C](NC1=O)CSSC[C](NC(=O)[C](NC(=O)[C](CCCCN)NC(=O)[C](Cc1[nH]cnc1)NC(=O)[C](NC(=O)[C](CCCNC(=N)N)NC(=O)[C](NC3=O)CO)[C](O)C)Cc1c[nH]c3c1cccc3)C(=O)N[C](C(=O)N[C](C(=O)N[C](C(=O)N[C](C(=O)N)Cc1ccccc1)C(C)C)Cc1ccc(cc1)O)CCCCN)CSS…	1
Cn1cc(c2c1cc(cc2)S(=O)(=O)Nc1ncns1)c1ccc(cc1)C(F)(F)F	1
OC1CCC(CC1)NC(=O)CCCCCc1ccccc1	1
NCCCC[C]1NC(=O)[C](CC(=O)O)NC(=O)[C](CC(=O)N)NC(=O)[C](CC(=O)O)NC(=O)[C]2CCCN2C(=O)[C](NC(=O)[C]2CSSC[C]3NC(=O)[C](NC(=O)[C](NC(=O)[C](NC(=O)[C]4N(C(=O)[C](NC(=O)[C](NC(=O)[C](NC1=O)CSSC[C](NC(=O)[C](NC(=O)[C](CCCCN)NC(=O)[C](Cc1[nH]cnc1)NC(=O)[C](CC(C)C)NC(=O)[C](CCCNC(=N)N)NC(=O)[C](NC3=O)CO)Cc1c[nH]c3c1cccc3)C(=O)N[C](C(=O)N[C](C(=O)N[C](C(=O)N[C](C(=O)N)Cc1ccccc1)C(C)C)Cc1ccc(cc1)O)CCCCN)CSSC…	1
N#Cc1cc(F)cc(c1)C(=O)N1CCN(CC1)[C](c1ccccc1)C(=O)NCc1ccccc1	1
OC(=O)c1cccc(c1)c1cccc(c1O)N=Nc1c(C)[nH]n(c1=O)c1ccc(c(c1)C)C	0
O=C1N(CCOc2c1cc(cc2)c1ccc(cc1)CC(F)(F)F)Cc1ncccn1	1
COc1cc(c(cc1c1nccc2c1ccc(c2)S(=O)(=O)Nc1nocc1)F)c1cc(F)cnc1OC	1
O=C1N(CCOc2c1cc(cc2)c1ccc(cc1)OC(F)(F)F)Cc1nc2n(c1)cccc2	1
OC(=O)[C@@]1(C)CC[C@@](C1)(C)c1nc(c2n1ccnc2N)c1ccc(cc1)C(=O)Nc1nccc(c1)C(F)(F)F	0
COc1cc(ccc1c1nccc2c1ccc(c2)S(=O)(=O)Nc1scc(n1)C#N)C(F)(F)F	0
OC(CN1CCC(CC1)N1Cc2c(C1=O)cccc2)COc1cccc(c1)C(F)(F)F	1
O=C(C1N(CCc2ccccn2)C(=O)c2c1cccc2)NCc1ccc(cc1)C(F)(F)F	1
OC(=O)[C@@]1(C)CCC[C@@](C1)(C)c1nc(c2n1ccnc2N)c1ccc(cc1)C(=O)Nc1nccc(c1)C(F)(F)F	0
NCCCC[C]1NC(=O)[C](CC(=O)O)NC(=O)[C](CC(=O)N)NC(=O)[C](CC(=O)O)NC(=O)[C]2CCCN2C(=O)[C](NC(=O)[C]2CSSC[C]3NC(=O)[C](NC(=O)[C](NC(=O)[C](NC(=O)[C]4N(C(=O)[C](NC(=O)[C](NC(=O)[C](NC1=O)CSSC[C](NC(=O)[C](NC(=O)[C](CCCCN)NC(=O)[C](Cc1nc[nH]c1)NC(=O)[C](NC(=O)[C](CCCNC(=N)N)NC(=O)[C](NC3=O)CO)[C](O)C)Cc1c[nH]c3c1cccc3)C(=O)N[C](C(=O)N[C](C(=O)N[C](C(=O)N[C](C(=O)N)Cc1c[nH]c3c1cccc3)C(C)C)Cc1ccc(cc1)O)C…	1
Fc1cnc(c(c1)F)N1CCOc2c1ccc(c2)S(=O)(=O)Nc1nccs1	1
OC(=O)CCC1(CCCN(C1)C(=O)Nc1ccc(cc1)Cl)c1ccc(cc1)C(F)(F)F	1
COc1cc(c2ccc(c(c2)C)F)c(cc1n1c(=O)ccc2c1cc(F)c(c2)S(=O)(=O)Nc1nocc1)F	1
COc1ccc(cc1c1n[nH]c(=O)c2c1ccc(c2)S(=O)(=O)Nc1ncc(s1)F)Cl	0
Cc1cc(ccc1N1CCOc2c1ccc(c2)S(=O)(=O)Nc1nccs1)OC(F)(F)F	1
Clc1cc(c(cc1NC[C]1CCCO[C]1c1ccccc1)F)S(=O)(=O)Nc1nccs1	1
O=C(c1ccc2c(c1)ccnc2Oc1ccc(c(c1)C(F)(F)F)Cl)NS(=O)(=O)C	0
Fc1ccnc(c1)NS(=O)(=O)c1ccc2c(c1)OCC[C]2c1ccc(cc1c1ccnn1C)C(F)(F)F	1
COc1ccc(nc1N1CCOc2c1ccc(c2)S(=O)(=O)Nc1nccs1)C	1
O=C(c1cc(C2CC2)c(cc1F)OCC1CCC(CC1)(F)F)NS(=O)(=O)C	1
Cc1ccc(cc1)c1cn(c2c1ccc(c2)C(=O)NS(=O)(=O)C)C	0
COc1cc(C#N)ccc1N1CC(C)Oc2c1ccc(c2)S(=O)(=O)Nc1nccs1	1
CN1CC[C]([C](C1)COc1cc(F)c(cc1F)S(=O)(=O)Nc1ncns1)c1ccc(cc1)Cl	1
Clc1cc(c(cc1NCCC1CCCCO1)F)S(=O)(=O)Nc1nccs1	1
CNc1noc2c1cc(cc2)c1cc(Cl)ccc1Oc1cc(F)c(cc1F)S(=O)(=O)Nc1ncns1	1
COc1ccc2-n3cccc3C3(Nc2c1)CCN(CC3)C(=O)c1ccc(cc1)C#N	0
Cc1cccnc1CN1CCC(CC1)Oc1ncnc2c1ccn2Cc1ccccc1	1
COc1ccc2-n3cccc3C3(Nc2c1)CCN(CC3)C(=O)c1ccc(c(c1)Cl)OC	1
NCCCC[C]1NC(=O)[C](CC(=O)O)NC(=O)[C](CC(=O)N)NC(=O)[C](CC(=O)O)NC(=O)[C]2CCCN2C(=O)[C](NC(=O)[C]2CSSC[C]3NC(=O)[C](NC(=O)[C](NC(=O)[C](NC(=O)[C]4N(C(=O)[C](NC(=O)[C](NC(=O)[C](NC1=O)CSSC[C](NC(=O)[C](NC(=O)[C](CCCCN)NC(=O)[C](Cc1[nH]cnc1)NC(=O)[C](CCCCN)NC(=O)[C](CCCNC(=N)N)NC(=O)[C](NC3=O)CO)Cc1c[nH]c3c1cccc3)C(=O)N[C](C(=O)N[C](C(=O)N[C](C(=O)N[C](C(=O)N)Cc1ccccc1)C(C)C)Cc1ccc(cc1)O)CCCCN)CSSC[…	1
N#Cc1cc(CC)ccc1N1CCOc2c1ccc(c2)S(=O)(=O)Nc1nccs1	1
O=S(=O)(c1ccc2c(c1)OCCN2c1ccc2c(c1)nccn2)Nc1nccs1	1
O=C(c1ccc2c(c1)n(C)cc2C1C2CC3CC1CC(C2)C3)NS(=O)(=O)C1CC1	1
C[C](CSc1cccc2c1OCO2)CN[C]1CSc2c(OC1)cccc2	1
Clc1ccc(cc1)Oc1ccc(cc1C)Nc1nccc(n1)N	1
Fc1ccc(cc1)C(c1ccc(cc1)F)CCCNCCc1ccccc1	1
COc1cc(ccc1c1ncnc2c1ccc(c2)S(=O)(=O)Nc1ccncn1)c1cccc(c1)F	0
Clc1ccc(c(c1)C)c1cccc2c1ccc(c2)S(=O)(=O)Nc1ncns1	1
NC1CCC(CC1)CNc1cc(F)c(cc1Cl)S(=O)(=O)Nc1nccs1	1
COc1cc(C#N)ccc1S(=O)(=O)Nc1ccc2c(c1)cc(c(=O)n2C)C	0
O=S(=O)(c1ccc2c(c1)OCCN2c1ccc(cc1)n1cccn1)Nc1nccs1	1
O=C(C1N(CC(c2ccccn2)(C)C)C(=O)c2c1cccc2)NCc1ccc(cc1)OC(F)(F)F	0
COc1cc(Cl)ccc1N1CCOc2c1ccc(c2)S(=O)(=O)Nc1nccs1	1
O=C(N1CCc2c([C]1c1ccccc1)cccc2)O[C]1CN2CCC1CC2	1
NCCCC[C]1NC(=O)[C](CC(=O)O)NC(=O)[C](CC(=O)N)NC(=O)[C](CC(=O)O)NC(=O)[C]2CCCN2C(=O)[C](NC(=O)[C]2CSSC[C]3NC(=O)[C](NC(=O)[C](NC(=O)[C](NC(=O)[C]4N(C(=O)[C](NC(=O)[C](NC(=O)[C](NC1=O)CSSC[C](NC(=O)[C](NC(=O)[C](CCCCN)NC(=O)[C](Cc1[nH]cnc1)NC(=O)[C](NC(=O)[C](CCCNC(=N)N)NC(=O)[C](NC3=O)CO)[C](O)C)Cc1c[nH]c3c1cccc3)C(=O)N[C](C(=O)N[C](C(=O)N[C](C(=O)N[C](C(=O)N)Cc1ccccc1)C(C)C)Cc1ccc(cc1)O)CCCCN)CSS…	1
OC(=O)CCc1cccc(c1)c1cc(ccc1C(=O)N)Cc1ccccc1	0
FC(Oc1ccc(cc1)c1ccn2c(n1)c(cn2)C(F)(F)F)(F)F	1
COc1cc(c(cc1c1nccc2c1ccc(c2)S(=O)(=O)Nc1ncco1)Cl)c1cccc(c1)F	1
CC(COCC(N1CCCC1)CN(c1ccccc1)Cc1ccccc1)C	1
O=C(N(c1c(C)onc1c1ccccc1Cl)C)NCc1ccc(nc1)OC1CCOCC1	0
N#Cc1cc(ccc1N1CCOc2c1ccc(c2)S(=O)(=O)Nc1ccncn1)C(F)(F)F	1
COCCOCCOCCOCCOCCOCCOCCOCCOCCOCCOCCOCCC(=O)N1CCC(CC1)CCNCc1nccc(c1)c1cc(ccc1Oc1ccc(cc1C#N)S(=O)(=O)Nc1ncns1)c1cccc(c1)C(F)(F)F	1
Clc1cc(c(cc1NCC1CNC1)F)S(=O)(=O)Nc1nccs1	0
COc1ccccc1SCC(=C(C)C)CN[C]1CSc2c(OC1)cccc2	1
NCCCC[C]1NC(=O)[C](CC(=O)O)NC(=O)[C](CC(=O)N)NC(=O)[C](CC(=O)O)NC(=O)[C]2CCCN2C(=O)[C](NC(=O)[C]2CSSC[C]3NC(=O)[C](NC(=O)[C](NC(=O)[C](NC(=O)[C]4N(C(=O)[C](NC(=O)[C](NC(=O)[C](NC1=O)CSSC[C](NC(=O)[C](NC(=O)[C](CCC(=O)O)NC(=O)[C](Cc1[nH]cnc1)NC(=O)[C](NC(=O)[C](CCCNC(=N)N)NC(=O)[C](NC3=O)CO)[C](O)C)Cc1c[nH]c3c1cccc3)C(=O)N[C](C(=O)N[C](C(=O)N[C](C(=O)N[C](C(=O)N)Cc1ccccc1)C(C)C)Cc1ccc(cc1)O)CCCCN)…	1
Cn1nccc1c1cc(ccc1c1cn(c2c1ccc(n2)S(=O)(=O)Nc1ncns1)C)C(F)(F)F	1
CCc1ccc(cc1)S(=O)(=O)N[C]1[C](O)Cc2c1cc(cc2)NC(=O)c1cccc(c1)OC	1
NCCCC[C]1NC(=O)[C](CC(=O)O)NC(=O)[C](CC(=O)N)NC(=O)[C](CC(=O)O)NC(=O)[C]2CCCN2C(=O)[C](NC(=O)[C]2CSSC[C]3NC(=O)[C](NC(=O)[C](NC(=O)[C](NC(=O)[C]4N(C(=O)[C](NC(=O)[C](NC(=O)[C](NC1=O)CSSC[C](NC(=O)[C](NC(=O)[C](CCCCN)NC(=O)[C](Cc1[nH]cnc1)NC(=O)[C](CC(C)C)NC(=O)[C](CCCNC(=N)N)NC(=O)[C](NC3=O)CO)Cc1c[nH]c3c1cccc3)C(=O)N[C](C(=O)N[C](C(=O)N[C](C(=O)N[C](C(=O)N)Cc1ccccc1)C(C)C)Cc1ccc(cc1)O)CCCCN)CSSC…	1
Clc1ccc(cc1)Oc1ccc(cc1)Nc1nccc(c1)N	1
N#Cc1cc(ccc1N1CCOc2c1ccc(c2)S(=O)(=O)Nc1nccs1)c1ccccc1F	1
COc1cc(c(cc1c1nccc2c1ccc(c2)S(=O)(=O)Nc1nocc1)F)c1cc(F)cc(c1)F	1
COc1cc(ccc1c1ncnc2c1ccc(c2)S(=O)(=O)Nc1scnn1)c1ccc(c(c1)F)F	0
CNc1ncc([nH]1)c1cccc(c1)NC(=O)c1cc2c([nH]1)cccc2	0
FC(c1ccccc1Cn1ccc2c1ncnc2OC1CCN(CC1)Cc1cscn1)(F)F	1
OC(CN1CCC(CC1)N1Cc2c(C1=O)cccc2)COc1ccccc1C(F)(F)F	1
O=C1OC2(CN1c1ccc(cc1)C(=O)O)CCN(CC2)Cc1cc(ccc1C1CC1)C(F)(F)F	1
CC(=O)Nc1cccc(c1C)Nc1ncnc(n1)N1CCC(CC1)OCc1ccc(cc1)C(F)(F)F	1
O=C(c1cc(C2CC2)c(cc1F)OCC1C2CC3CC1CC(C2)C3)NS(=O)(=O)N1CCC1	1
COc1cc(ccc1N1CCOc2c1ccc(c2)S(=O)(=O)Nc1nccs1)c1cccc(c1)F	1
Clc1cc(ccc1c1cn(c2c1ccc(c2)S(=O)(=O)Nc1ncns1)C)C(F)(F)F	1
N#Cc1cc(ccc1c1cnc(c(c1)Cl)OCC(C)C)C(=O)NS(=O)(=O)C	0
O=C(C1c2ccccc2C(=O)N1CCc1ccccn1)NCc1ccc(nc1)OCC(F)(F)F	0
NCCCC[C]1NC(=O)[C](CC(=O)O)NC(=O)[C](CC(=O)N)NC(=O)[C](CC(=O)O)NC(=O)[C]2CCCN2C(=O)[C](NC(=O)[C]2CSSC[C]3NC(=O)[C](NC(=O)[C](NC(=O)[C](NC(=O)[C]4N(C(=O)[C](NC(=O)[C](NC(=O)[C](NC1=O)CSSC[C](NC(=O)[C](NC(=O)[C](CCCCN)NC(=O)[C](Cc1[nH]cnc1)NC(=O)[C](NC(=O)[C](CCCNC(=N)N)NC(=O)[C](NC3=O)CO)[C](O)C)Cc1c[nH]c3c1cccc3)C(=O)N[C](C(=O)N[C](C(=O)N[C](C(=O)N[C](C(=O)N)Cc1ccccc1)C(C)C)Cc1ccc(cc1)O)CCCCN)CSS…	1
O=C1N(CCOc2c1cc(cc2)c1ccc(cc1C)C(F)(F)F)Cc1ncccn1	1
N#Cc1ccc(cc1)O[C]1[C](C[C]2[C]1CCC2=O)N1CCC[C](C1)N	0
O=C(c1ccc2c(c1)n(C)cc2c1cnc(c(c1)Cl)OCC(O)(C)C)NS(=O)(=O)C	0
O=C(Cn1cccnc1=O)Nc1ccc(cc1)C[C]1CC[C](N1)[C](c1ccccc1)O	0
OCCOCCN1CCN(CC1)C1=Nc2ccccc2Sc2c1cccc2	0
NC1CCC(CC1)(CCOc1cc(F)c(cc1F)S(=O)(=O)Nc1ncns1)c1ccc(cc1)Cl	0
Cc1ncc(nc1)c1cccc2c1C[C](CO2)NC(=O)c1ccc(nc1)COCC(F)(F)F	0
Clc1cc(c(cc1NCCC1CCCOC1)F)S(=O)(=O)Nc1nccs1	1
N#Cc1cc(ccc1N1CCOc2c1ccc(c2F)S(=O)(=O)Nc1nccs1)C(F)(F)F	1
FC1CN(C1)S(=O)(=O)NC(=O)c1cc(C2CC2)c(cc1F)OCC12CC3CC(C2)CC(C1)C3	1
Fc1ccc(c(c1)c1cn(c2c1ccc(c2)S(=O)(=O)Nc1ncns1)C)F	1
CC(C[C](Cc1onc(n1)c1ccc(cc1)Cl)N)C	1
CC(N1C(C(=O)NCc2ccc(cc2)OC(F)(F)F)c2c(C1=O)cccc2)Cc1ccccn1	1
O=C1N(CCOc2c1cc(cc2)c1ccc(cc1)OC(F)(F)F)Cc1ccc2c(n1)cccc2	1
COc1cc(OC)ccc1c1cccc2c1CCN(C2)S(=O)(=O)Nc1ncns1	1
COc1cc(ccc1c1nc(C)nc2c1ccc(c2)S(=O)(=O)Nc1nccs1)C(F)(F)F	0
Clc1cc(c(cc1O[C]1CCCC[C]1c1ccnn1C)F)S(=O)(=O)Nc1ccncn1	0
COc1ncc(c(c1)c1cn(c2c1ccc(c2)S(=O)(=O)Nc1ncns1)C)F	1
Cc1ccc(cc1)c1ccc2c(c1)C(=O)N(CCO2)Cc1ncccn1	1
O=C(Nc1c(C)onc1c1c(C)cccc1C)NCc1ccc(nc1)OC(C)C	0
Fc1ccc(c(c1)F)c1c(Cl)cc(cc1C1CC1)CN1CCC2(CC1)CN(C(=O)O2)c1ccc(cc1)C(=O)O	1
NCCCC[C]1NC(=O)[C](CC(=O)O)NC(=O)[C](CC(=O)N)NC(=O)[C](CC(=O)O)NC(=O)[C]2CCCN2C(=O)[C](NC(=O)[C]2CSSC[C]3NC(=O)[C](NC(=O)[C](NC(=O)[C](NC(=O)[C]4N(C(=O)[C](NC(=O)[C](NC(=O)[C](NC1=O)CSSC[C](NC(=O)[C](NC(=O)[C](CCCCN)NC(=O)[C](Cc1[nH]cnc1)NC(=O)[C](CCCNC(=N)N)NC(=O)[C](CCCNC(=N)N)NC(=O)[C](NC3=O)CO)Cc1c[nH]c3c1cccc3)C(=O)N[C](C(=O)N[C](C(=O)N[C](C(=O)N[C](C(=O)N)Cc1ccccc1)C(C)C)Cc1ccc(cc1)O)CCCCN)…	1
Nc1nccc(c1)c1cc(ccc1c1cccc2c1CCN(C2)S(=O)(=O)Nc1ncns1)C(F)(F)F	1
O=C1N(CCCS(=O)(=O)NC2CC2)CCOc2c1cc(cc2)c1ccc(cc1)OC(F)(F)F	1
Nc1ccnc(n1)Nc1ccc(cc1)Oc1ccc(cc1)C(F)(F)F	1
O=C(c1ccc2c(c1)n(C)cc2C1CCCCC1)NS(=O)(=O)C1CC1	1
CCc1cccc(c1O)SC[C](CN[C]1CSc2c(OC1)cccc2)C	1
N#Cc1cc(ccc1N1CCOc2c1c(F)cc(c2)S(=O)(=O)Nc1nccs1)C(F)(F)F	1
COc1cnc(cn1)c1ccccc1C(CNC(=O)c1ccc(nc1)COCC(F)(F)F)(F)F	0
Nc1sc2c(n1)CCC(C2)CNC(=O)c1[nH]c(c(c1)Br)Br	0
N#Cc1ccc(cc1)c1cncc(c1)C(=O)Nc1cc(C)cc(c1)C	0
CN1CCC(=CC1)c1cc(ccc1N1CCOc2c1ccc(c2)S(=O)(=O)Nc1nccs1)C(F)(F)F	1
O=S(=O)(c1ccc2c(c1)OCCN2c1cccc2c1cccc2)Nc1ncns1	1
FC(COc1ccc(cc1)c1ccc2n(c1)c(nn2)C(F)(F)F)(F)F	1
COc1cc(CCOC2CCCCC2N2CCC(C2)O)ccc1OC	0
Clc1ccc(cc1F)N1CCOc2c1ccc(c2)S(=O)(=O)Nc1nccs1	1
COc1cc(ccc1c1cccc2c1CCN(C2)S(=O)(=O)Nc1ncns1)C1CC1	1
CN1CCC(=CC1)c1cc(Cl)cc(c1c1cccc2c1CCN(C2)S(=O)(=O)Nc1ncc(s1)F)F	1
O=C1N(CCNS(=O)(=O)C2CC2)CCOc2c1cc(cc2)c1ccc(cc1)OC(F)(F)F	1
NCCCC[C]1NC(=O)[C](CC(=O)O)NC(=O)[C](CC(=O)N)NC(=O)[C](CC(=O)O)NC(=O)[C]2CCCN2C(=O)[C](NC(=O)[C]2CSSC[C]3NC(=O)[C](NC(=O)[C](NC(=O)[C](NC(=O)[C]4N(C(=O)[C](NC(=O)[C](NC(=O)[C](NC1=O)CSSC[C](NC(=O)[C](NC(=O)[C](CCCCN)NC(=O)[C](Cc1[nH]cnc1)NC(=O)[C](NC(=O)[C](CCCNC(=N)N)NC(=O)[C](NC3=O)CO)[C](O)C)Cc1c[nH]c3c1cccc3)C(=O)N[C](C(=O)N[C](C(=O)N[C](C(=O)N[C](C(=O)N)Cc1ccccc1)CCCCN)Cc1ccc(cc1)O)CCCCN)CSS…	1
Cn1cc(c2c1cc(cc2)S(=O)(=O)Nc1ncns1)c1ccccc1C(F)(F)F	1
NCCCC[C]1NC(=O)[C](CC(=O)O)NC(=O)[C](CC(=O)N)NC(=O)[C](CC(=O)O)NC(=O)[C]2CCCN2C(=O)[C](Cc2[nH]c3c(c2)cccc3)NC(=O)[C]2CSSC[C]3NC(=O)[C](NC(=O)[C](NC(=O)[C](NC(=O)[C]4N(C(=O)[C](NC(=O)[C](NC(=O)[C](NC1=O)CSSC[C](NC(=O)[C](NC(=O)[C](CCCCN)NC(=O)[C](Cc1[nH]cnc1)NC(=O)[C](NC(=O)[C](CCCNC(=N)N)NC(=O)[C](NC3=O)CO)[C](O)C)Cc1c[nH]c3c1cccc3)C(=O)N[C](C(=O)N[C](C(=O)N[C](C(=O)N[C](C(=O)N)Cc1ccccc1)C(C)C)Cc…	1
CN1CCC(CC1)c1cn(c2c1ccc(c2)C(=O)NS(=O)(=O)C1CC1)C	0
COc1cc(cnc1OCC(C)C)c1cn(c2c1ccc(c2)C(=O)NS(=O)(=O)C)C	0
Cn1nccc1c1cc(ccc1[C]1CCOc2c1ccc(c2)S(=O)(=O)Nc1ccncn1)C(F)(F)F	1
O=C(c1cc(C2CC2)c(cc1F)OCC12CC3CC(C2)CC(C1)C3)NS(=O)(=O)C1CC1	1
O=S(=O)(c1ccc2c(c1)OCCN2c1ccc(cc1C1=CCNCC1)C(F)(F)F)Nc1ncccn1	1
NCCCC[C]1NC(=O)[C](CC(=O)O)NC(=O)[C](CC(=O)N)NC(=O)[C](CC(=O)O)NC(=O)[C]2CCCN2C(=O)[C](NC(=O)[C]2CSSC[C]3NC(=O)[C](NC(=O)[C](NC(=O)[C](NC(=O)[C](NC(=O)[C](NC(=O)[C](NC(=O)[C](NC1=O)CSSC[C](NC(=O)[C](NC(=O)[C](CCCCN)NC(=O)[C](Cc1[nH]cnc1)NC(=O)[C](NC(=O)[C](CCCNC(=N)N)NC(=O)[C](NC3=O)CO)[C](O)C)Cc1c[nH]c3c1cccc3)C(=O)N[C](C(=O)N[C](C(=O)N[C](C(=O)N[C](C(=O)N)Cc1ccccc1)C(C)C)Cc1ccc(cc1)O)CCCCN)CSSC…	0
COc1ccc(cc1)N1CCOc2c1ccc(c2)S(=O)(=O)Nc1ncns1	1
NCCCC[C]1NC(=O)[C](CC(=O)O)NC(=O)[C](CC(=O)N)NC(=O)[C](CC(=O)O)NC(=O)[C]2CCCN2C(=O)[C](NC(=O)[C]2CSSC[C]3NC(=O)[C](NC(=O)[C](NC(=O)[C](NC(=O)[C]4N(C(=O)[C](NC(=O)[C](NC(=O)[C](NC1=O)CSSC[C](NC(=O)[C](NC(=O)[C](CCCCN)NC(=O)[C](Cc1[nH]cnc1)NC(=O)[C](NC(=O)[C](CCCNC(=N)N)NC(=O)[C](NC3=O)CO)[C](O)C)Cc1c[nH]c3c1cccc3)C(=O)N[C](C(=O)N[C](C(=O)N[C](C(=O)N[C](C(=O)N)Cc1ccccc1)C(C)C)Cc1ccc(cc1)O)CCCCN)CSS…	0
Nc1ccnc(n1)Nc1ccc(cc1)Oc1ccc(cc1)OC(F)(F)F	1
COc1cc(ccc1c1nccc2c1ccc(c2)S(=O)(=O)Nc1nncs1)c1cc(F)cc(c1)F	0
OC(CN1CCC(CC1)N1C(=O)Cc2c1cccc2)COc1ccccc1C(=O)c1ccccc1	0
COc1cc(CCO[C]2CCCC[C]2N2CC[C](C2)O)ccc1OC	0
COc1cc(c(cc1n1c(=O)ccc2c1ccc(c2)S(=O)(=O)Nc1cccnn1)F)c1ccc(c(c1)OC)Cl	1
O=C(c1cccc(c1)c1ncccc1N)Nc1cccc(c1c1cccnc1)C(F)(F)F	1
COc1ncc(cn1)c1cccc2c1C[C](CO2)NC(=O)c1ccc(nc1)COCC(F)(F)F	1
COc1cc(cc(c1)OC)NC(=O)c1ccc(o1)c1ccc(cc1)Cl	1
COc1ncc(nc1)c1cccc2c1C[C](CO2)NC(=O)c1ccc(nc1)OCC(F)(F)F	0
COc1ncc(cc1F)c1cccc2c1C[C](CO2)NC(=O)c1ccc(nc1)OCC(F)(F)F	1
COc1ccc2-c3c(C4CCCCC4)c4c(n3C[C@@]3([C](c2c1)C3)C(=O)N1C2CN(CC1C2)C)cc(cc4)C(=O)NS(=O)(=O)N(C)C	0
COc1cc(ccc1c1cccc2c1ccc(c2)S(=O)(=O)Nc1ncns1)C(F)(F)F	0
O=C(C1N(CCc2ccccn2)C(=O)c2c1c(O)ccc2)NCc1ccc(cc1)OC(F)(F)F	0
O=C(N1CC(C1)N1C(C(=O)NCc2ccc(cc2)OC(F)(F)F)c2c(C1=O)cccc2)OC(C)(C)C	1
O=C1N(CCOc2c1cc(cc2)c1ccc(cc1)OC(F)(F)F)Cc1nccc(n1)C(F)(F)F	1
O=C(N1CCC(CC1)c1onc(n1)c1cccnc1)NC1CC1c1ccccc1	1
Clc1ccc(cc1)Oc1ccc(cc1)Nc1cncc(c1)N	0
O=C(N1CCCC2(CC1)CCc1c(O2)ccc(c1)S(=O)(=O)C)N[C]1C[C]1c1ccccc1	1
COc1cc(c(cc1n1c(=O)ccc2c1ccc(c2)S(=O)(=O)Nc1nocc1)F)c1cccc(c1)Cl	0
Fc1cc(c(cc1OC[C]1CNCC[C]1c1ccc(c(c1)F)F)F)S(=O)(=O)Nc1ncns1	1
Cc1ccc(c(c1)N1CCOc2c1ccc(c2)S(=O)(=O)Nc1nccs1)Cl	1
COc1cc(ccc1c1nccc2c1ccc(c2)S(=O)(=O)Nc1ccncn1)C(F)(F)F	0
Cc1ncc(cn1)c1ccccc1CCNC(=O)c1ccc(nc1)CNCCC(F)(F)F	0
COc1ncc(nc1)c1cccc(c1C(CNC(=O)c1ccc(nc1)COCC(F)(F)F)(F)F)F	1
O=S(=O)(c1ccc2c(c1)OCCN2c1ccc(cn1)C(F)(F)F)Nc1nccs1	1
COc1ccc(cc1c1cccc2c1CCN(C2)S(=O)(=O)Nc1ncns1)F	1
CCN1CC2CC(C1)N2C(=O)[C@@]12C[C]2c2cc(OC)ccc2-c2n(C1)c1cc(ccc1c2C1CCCCC1)C(=O)NS(=O)(=O)N(C)C	0
Fc1cccc(c1)c1ccc(c(c1)C)c1nccc2c1ccc(c2)S(=O)(=O)Nc1ccncn1	0
Clc1ccc(c(c1)c1ccnn1C)c1cn(c2c1ccc(c2)S(=O)(=O)Nc1ncns1)C	1
Clc1cccc(c1F)Cn1ccc2c1ncnc2OC1CCN(CC1)Cc1cscn1	1
FC1(F)Oc2c(O1)cc(cc2)N1CCOc2c1ccc(c2)S(=O)(=O)Nc1nccs1	1
NCCCC[C]1NC(=O)[C](CC(=O)O)NC(=O)[C](CC(=O)N)NC(=O)[C](CC(=O)O)NC(=O)[C]2CCCN2C(=O)[C](NC(=O)[C]2CSSC[C]3NC(=O)[C](NC(=O)[C](NC(=O)[C](NC(=O)[C]4N(C(=O)[C](NC(=O)[C](NC(=O)[C](NC1=O)CSSC[C](NC(=O)[C](NC(=O)[C](CCCCN)NC(=O)[C](Cc1[nH]cnc1)NC(=O)[C](NC(=O)[C](CCCNC(=N)N)NC(=O)[C](NC3=O)CO)[C](O)C)Cc1c[nH]c3c1cccc3)C(=O)N[C](C(=O)N[C](C(=O)N[C](C(=O)N[C](C(=O)N)Cc1ccccc1)C(C)C)Cc1ccc(cc1)O)CCCCN)CSS…	1
O=S(=O)(c1ccc2c(c1)cccc2c1ccc(cc1C1=CCNCC1)C(F)(F)F)Nc1ncns1	0
CO[C](CSc1ccccc1OC)CN[C]1CSc2c(OC1)cccc2	1
Fc1cccc(c1CNc1cc(F)c(c(c1)F)S(=O)(=O)Nc1ncsc1)CN(C(C)(C)C)C	1
O=C1N(CCOc2c1cc(cc2)c1ccc(c(c1)F)C(F)(F)F)Cc1ncccn1	1
O=C(c1ccc[nH]1)Nc1cccc(c1)c1c[nH]c(n1)N	0
O=C(c1cc2c([nH]1)cccc2)Nc1ccc(cc1)c1cn(c(n1)N)C(=O)OC(C)(C)C	0
Fc1ccc(c(c1)Cl)c1cccc2c1ccc(c2)S(=O)(=O)Nc1ncns1	0
COc1ccc2c(c1)n(CCN1CCC(CC1)NCc1ccc3c(n1)NC(=O)CO3)c(=O)cn2	0
Clc1ccc(c(c1)c1ccc2c(c1)[nH]c(=O)[nH]2)Oc1cc(F)c(cc1F)S(=O)(=O)Nc1ncns1	1
O=C(c1cc2n(C)nc(c2cc1F)c1ccc(cc1)C(F)(F)F)NS(=O)(=O)C1CC1	1
F[C]1CCN(C1)C(=O)CN1CCN(CC1=O)c1cccc2c1cnn2c1ccccc1F	1
CN1CCC(=CC1)c1cc(ccc1N1CCOc2c1ccc(c2)S(=O)(=O)Nc1ccncn1)C(F)(F)F	1
C[C](c1onc(n1)c1ccnc(c1)C(F)(F)F)NC(=O)c1cc(nn1C)C(F)(F)F	0
OC(CN1CCC(CC1)N1Cc2c(C1=O)cccc2)COCc1ccc(cc1)C(F)(F)F	1
O=C1N(CCOc2c1cc(cc2)c1ccc(cc1)OC(F)(F)F)Cc1ccccc1F	1
NCCCC[C]1NC(=O)[C](CC(=O)O)NC(=O)[C](CC(=O)N)NC(=O)[C](CC(=O)O)NC(=O)[C](CCC(=O)O)NC(=O)[C](NC(=O)[C]2CSSC[C]3NC(=O)[C](NC(=O)[C](NC(=O)[C](NC(=O)[C]4N(C(=O)[C](NC(=O)[C](NC(=O)[C](NC1=O)CSSC[C](NC(=O)[C](NC(=O)[C](CCCCN)NC(=O)[C](Cc1[nH]cnc1)NC(=O)[C](NC(=O)[C](CCCNC(=N)N)NC(=O)[C](NC3=O)CO)[C](O)C)Cc1c[nH]c3c1cccc3)C(=O)N[C](C(=O)N[C](C(=O)N[C](C(=O)N[C](C(=O)N)Cc1ccccc1)C(C)C)Cc1ccc(cc1)O)CCCC…	1
COc1cc(ccc1c1ncnc2c1ccc(c2)S(=O)(=O)Nc1nccs1)C(F)(F)F	0
Fc1ccc(c(c1)N1CCOc2c1ccc(c2)S(=O)(=O)Nc1nccs1)C	1
COc1ccc2-n3cccc3C3(Nc2c1)CCN(CC3)C(=O)c1ccc2c(n1)cccc2	1
O=S(=O)(c1ccc2c(c1)OCC[C]2c1ccc(cc1n1nncc1)C(F)(F)F)Nc1nccs1	1
Nc1cncc(n1)Nc1ccc(cc1)Oc1ccccc1	1
Brc1cc(ccc1N1CCOc2c1ccc(c2)S(=O)(=O)Nc1ccncn1)C(F)(F)F	1
COc1cc(ccc1c1nccc2c1ccc(c2)S(=O)(=O)Nc1nccs1)C(F)(F)F	0
NCCCC[C]1NC(=O)[C](CC(=O)O)NC(=O)[C](CC(=O)N)NC(=O)[C](CC(=O)O)NC(=O)[C]2CCCN2C(=O)[C](NC(=O)[C]2CSSC[C]3NC(=O)[C](NC(=O)[C](NC(=O)[C](NC(=O)[C](NC(=O)[C](NC(=O)[C](NC(=O)[C](NC1=O)CSSC[C](NC(=O)[C](NC(=O)[C](CCCCN)NC(=O)[C](Cc1[nH]cnc1)NC(=O)[C](NC(=O)[C](CCCNC(=N)N)NC(=O)[C](NC3=O)CO)[C](O)C)Cc1c[nH]c3c1cccc3)C(=O)N[C](C(=O)N[C](C(=O)N[C](C(=O)N[C](C(=O)N)Cc1ccccc1)C(C)C)Cc1ccc(cc1)O)CCCCN)CSSC…	1
Clc1ccc(c(c1)C)c1ccnc2c1ccc(c2)S(=O)(=O)Nc1ncns1	0
O=C1N(CCOc2c1cc(cc2)c1ccc(cc1C)OC(F)(F)F)Cc1ncccn1	1
O=C(N1CCC(CC1)c1nocn1)NC1CC1c1ccccc1	1
COc1cc(C#N)ccc1N1C[C](C)Oc2c1ccc(c2)S(=O)(=O)Nc1nccs1	1
O=C([C]([C](C(=O)N1CCC(C1)(F)F)N)c1ccc(cc1)c1ccn2c(c1)ncn2)N(C)C	0
Cc1csc(n1)NS(=O)(=O)c1cc(Cl)c(cc1F)NCC12CCCN2CCC1	0
O=C(Cc1c(C)onc1c1c(Cl)cccc1Cl)NCc1ccc(cc1)n1cccn1	0
Clc1cccc(c1)N1CCOc2c1ccc(c2)S(=O)(=O)Nc1nccs1	1
Clc1cncc(c1)N1CCOc2c1ccc(c2)S(=O)(=O)Nc1nccs1	1
O=C1N(CCOc2c1cc(cc2)c1ccc(cc1)OC(F)(F)F)Cc1ccn(n1)C(F)(F)F	1
NCCCC[C]1NC(=O)[C](CO)NC(=O)[C](CC(=O)O)NC(=O)[C]2CSSC[C]3NC(=O)[C](CCCNC(=N)N)NC(=O)[C](NC(=O)CNC(=O)[C](NC(=O)[C](NC(=O)[C](NC(=O)[C](NC(=O)[C](NC1=O)CCCNC(=N)N)C)CSSC[C](NC(=O)[C](NC(=O)[C](NC(=O)[C](NC3=O)CCCCN)CC(C)C)Cc1c[nH]c3c1cc(Br)cc3)C(=O)N[C](C(=O)N[C](C(=O)N[C](C(=O)N[C]([C](CC)C)C(=O)N)CCC(=O)O)CCCCN)CCCNC(=N)N)CSSC[C](NC(=O)[C](NC(=O)[C](CC#C)N)Cc1ccc(cc1)O)C(=O)N[C](CCC(=O)N)C(=O)N…	1
N#Cc1ccccc1N1CCOc2c1ccc(c2)S(=O)(=O)Nc1nccs1	1
Brc1ccc(c(c1)C(F)(F)F)c1cn(c2c1ccc(c2)S(=O)(=O)Nc1ncns1)C	1
NCCCC[C]1NC(=O)[C](CC(=O)O)NC(=O)[C](CC(=O)N)NC(=O)[C](CC(=O)O)NC(=O)[C]2CCCN2C(=O)[C](NC(=O)[C]2CSSC[C]3NC(=O)[C](NC(=O)[C](NC(=O)[C](NC(=O)[C]4N(C(=O)[C](NC(=O)[C](NC(=O)[C](NC1=O)CSSC[C](NC(=O)[C](NC(=O)[C](CCCCN)NC(=O)[C](Cc1[nH]cnc1)NC(=O)[C](NC(=O)[C](CCCNC(=N)N)NC(=O)[C](NC3=O)CO)[C](O)C)Cc1c[nH]c3c1cccc3)C(=O)N[C](C(=O)N[C](C(=O)N[C](C(=O)N[C](C(=O)N)Cc1ccccc1)C(C)C)Cc1ccc(cc1)O)CCCCN)CSS…	1
NCCCC[C]1NC(=O)[C](CC(=O)O)NC(=O)[C](CC(=O)N)NC(=O)[C](CC(=O)O)NC(=O)[C]2CCCN2C(=O)[C](NC(=O)[C]2CSSC[C]3NC(=O)[C](NC(=O)[C](NC(=O)[C](NC(=O)[C]4N(C(=O)[C](NC(=O)[C](NC(=O)[C](NC1=O)CSSC[C](NC(=O)[C](NC(=O)[C](CCCCN)NC(=O)[C](Cc1[nH]cnc1)NC(=O)[C](NC(=O)[C](CCCNC(=N)N)NC(=O)[C](NC3=O)CO)[C](O)C)Cc1c[nH]c3c1cccc3)C(=O)N[C](C(=O)N[C](C(=O)N[C](C(=O)N[C](C(=O)N)Cc1ccccc1)C(C)C)Cc1ccc(cc1)O)CCCCN)CSS…	1
Clc1cc(c(cc1NCC1CCOC1)F)S(=O)(=O)Nc1nccs1	1
OC(=O)CCC1(CCCN(C1)C(=O)Nc1ccc(cc1)Cl)c1ccccc1C(F)(F)F	1
Fc1cc(O[C]2CCC[C]2c2ccnn2C)cc(c1S(=O)(=O)Nc1ccncn1)F	0
Clc1ccc(c(c1)c1ccnn1C)Oc1cc(F)c(cc1Cl)S(=O)(=O)Nc1cscn1	0
O=C1N(CCOc2c1cc(cc2)C#Cc1ccc(cc1)C(F)(F)F)Cc1ncccn1	1
COc1cc(ccc1c1ncnc2c1ccc(c2)S(=O)(=O)Nc1ccncn1)c1cccc(c1)C(F)(F)F	0
Fc1ccc(cc1)c1cc(ccc1[C]1CCOc2c1ccc(c2)S(=O)(=O)Nc1ncc(cn1)F)C(F)(F)F	1
Fc1cnc(nc1)NS(=O)(=O)c1ccc2c(c1)OCC[C]2c1ccc(cc1c1ccnn1C)C(F)(F)F	1
O=C1N(CCOc2c1cc(cc2)c1ccc(cc1)C(C)(C)C)Cc1ncccn1	1
NCCCC[C]1NC(=O)[C](CC(=O)O)NC(=O)[C](CC(=O)N)NC(=O)[C](CC(=O)O)NC(=O)[C]2CCCN2C(=O)[C](NC(=O)[C]2CSSC[C]3NC(=O)[C](NC(=O)[C](NC(=O)[C](NC(=O)[C]4N(C(=O)[C](NC(=O)[C](NC(=O)[C](NC1=O)CSSC[C](NC(=O)[C](NC(=O)[C](CCCCN)NC(=O)[C](Cc1[nH]cnc1)NC(=O)[C](NC(=O)[C](CCCNC(=N)N)NC(=O)[C](NC3=O)CO)[C](O)C)Cc1c[nH]c3c1cccc3)C(=O)N[C](C(=O)N[C](C(=O)N[C](C(=O)N[C](C(=O)N)Cc1ccccc1)C(C)C)Cc1ccc(cc1)O)CCCCN)CSS…	1
Fc1cc(OCC2CCCCC2)c(cc1C(=O)NS(=O)(=O)N1CCC1)C1CC1	1
COc1ccc(cc1c1nccc2c1ccc(c2)S(=O)(=O)Nc1ccncn1)c1cccc(c1)C(F)(F)F	0
O=C1N(CCOc2c1cc(cc2)c1ccc(cc1)OCC(F)(F)F)Cc1ncccn1	1
O=C(c1ccc2c(c1)n(C)cc2C1C2CC3CC1CN(C2)C3)NS(=O)(=O)C1CC1	0
O=C1N(CCN1c1cccc2c1cnn2c1ccccc1F)CC(=O)N1CCCC1	0
COc1nc(ccc1N1CCOc2c1ccc(c2)S(=O)(=O)Nc1nccs1)C(F)(F)F	1
CN1CCN(CC1)c1cccc2c1C[C](CO2)NC(=O)c1ccc(nc1)OCC(F)(F)F	1
Fc1ccc(cc1C)N1CCOc2c1ccc(c2)S(=O)(=O)Nc1nccs1	1
N#Cc1cc(ccc1N1CCOc2c1ccc(c2)S(=O)(=O)Nc1nccs1)c1cccc(c1)F	1
CCc1ccc(cc1)c1cn(c2c1ccc(c2)C(=O)NS(=O)(=O)C)C	0
NCCCC[C]1NC(=O)[C](CC(=O)O)NC(=O)[C](CC(=O)N)NC(=O)[C](CC(=O)O)NC(=O)[C]2CCCN2C(=O)[C](NC(=O)[C]2CSSC[C]3NC(=O)[C](NC(=O)[C](NC(=O)[C](NC(=O)[C]4N(C(=O)[C](NC(=O)[C](NC(=O)[C](NC1=O)CSSC[C](NC(=O)[C](NC(=O)[C](CCCCN)NC(=O)[C](Cc1[nH]cnc1)NC(=O)[C](NC(=O)[C](CCCNC(=N)N)NC(=O)[C](NC3=O)CO)[C](O)C)Cc1c[nH]c3c1cccc3)C(=O)N[C](C(=O)N[C](C(=O)N[C](C(=O)N[C](C(=O)N[C](C(=O)N)CCCCN)Cc1ccccc1)C(C)C)Cc1ccc…	1
NCCCC[C]1NC(=O)[C](CC(=O)O)NC(=O)[C](CC(=O)N)NC(=O)[C](CC(=O)O)NC(=O)[C]2CCCN2C(=O)[C](NC(=O)[C]2CSSC[C]3NC(=O)[C](NC(=O)[C](NC(=O)[C](NC(=O)[C]4N(C(=O)[C](NC(=O)[C](NC(=O)[C](NC1=O)CSSC[C](NC(=O)[C](NC(=O)[C](CCCCN)NC(=O)[C](Cc1[nH]cnc1)NC(=O)[C](NC(=O)[C](CCCNC(=N)N)NC(=O)[C](NC3=O)CO)[C](O)C)Cc1c[nH]c3c1cccc3)C(=O)N[C](C(=O)N[C](C(=O)N[C](C(=O)N[C](C(=O)N)Cc1ccccc1)C(C)C)CCCNC(=N)N)CCCCN)CSSC[…	1
Clc1ccc(c(c1)c1cccc2n1ccn2)Oc1cc(F)c(cc1F)S(=O)(=O)Nc1ncns1	1
NCCCC[C]1NC(=O)[C](CC(=O)O)NC(=O)[C](CC(=O)N)NC(=O)[C](CC(=O)O)NC(=O)[C]2CCCN2C(=O)[C](NC(=O)[C]2CSSC[C]3NC(=O)[C](NC(=O)[C](NC(=O)[C](NC(=O)[C]4N(C(=O)[C](NC(=O)[C](NC(=O)[C](NC1=O)CSSC[C](NC(=O)[C](NC(=O)[C](CCCCN)NC(=O)[C](Cc1cnc[nH]1)NC(=O)[C](NC(=O)[C](CCCNC(=N)N)NC(=O)[C](NC3=O)CO)[C](O)C)Cc1c[nH]c3c1cccc3)C(=O)N[C](C(=O)N[C](C(=O)N)Cc1ccc(cc1)O)CCCCN)CSSC[C](NC(=O)[C](CC(=O)O)N)C(=O)N[C](C…	1
N#Cc1cccc(c1N1CCOc2c1ccc(c2)S(=O)(=O)Nc1nccs1)F	1
COc1cc(ccc1c1cnc(c(c1)C(F)F)Oc1cc(Cl)cc(c1)Cl)C(=O)NS(=O)(=O)C	0
CCN(CCNC(=O)c1c(C)[nH]c(c1C)/C=C/1\C(=O)Nc2c1cc(F)cc2)CC	0
COc1cncc(c1)N1CCOc2c1ccc(c2)S(=O)(=O)Nc1nccs1	1
Fc1cc(c(cc1c1ccc(c(c1)Cl)Cl)F)C(=O)NS(=O)(=O)C	0
Clc1cc(c(cc1NC1CC2(C1)COC2)F)S(=O)(=O)Nc1nccs1	1
CN1CCN(CC1)c1cccc2c1C[C](CO2)NC(=O)c1nn(nc1C)c1ccccc1	1
CC(c1ccc(cc1)N1CCOc2c1ccc(c2)S(=O)(=O)Nc1nccs1)C	1
O=C1N(CCOc2c1cc(cc2)c1ccc(cc1)OC(F)(F)F)Cc1ncccc1C(F)(F)F	1
Cn1cc(c2c1cc(cc2)S(=O)(=O)Nc1ncns1)c1cc(cc(c1)C(F)(F)F)c1ccncc1	1
N#Cc1ccc(cc1)c1ccc(o1)C(=O)Nc1cccc(c1)C	1
Cc1coc(n1)Cn1nc2n(c1=O)cc(cc2)c1ccc(cc1)OC(F)(F)F	1
Clc1cc(c(cc1NCCC1CCNCC1)F)S(=O)(=O)Nc1nccs1	0
NCCCC[C]1NC(=O)[C](CC(=O)O)NC(=O)[C](CC(=O)N)NC(=O)[C](CC(=O)O)NC(=O)[C]2CCCN2C(=O)[C](NC(=O)[C]2CSSC[C]3NC(=O)[C](NC(=O)[C](NC(=O)[C](NC(=O)[C]4N(C(=O)[C](NC(=O)[C](NC(=O)[C](NC1=O)CSSC[C](NC(=O)[C](NC(=O)[C](CCCCN)NC(=O)[C](Cc1[nH]cnc1)NC(=O)[C](NC(=O)[C](CCCNC(=N)N)NC(=O)[C](NC3=O)CO)[C](O)C)Cc1c[nH]c3c1cccc3)C(=O)N[C](C(=O)N[C](C(=O)N[C](C(=O)N[C](C(=O)N)Cc1ccccc1)C(C)C)Cc1ccc(cc1)O)CCCCN)CSS…	1
O=S(=O)(c1ccc2c(c1)CC[C]2c1ccc(cc1N1CCOCC1)C(F)(F)F)Nc1ncccn1	1
Cn1cc(c2c1cc(cc2)S(=O)(=O)Nc1ncns1)c1cccc2c1CNCC2	1
NCCCC[C]1NC(=O)[C](CC(=O)O)NC(=O)[C](CC(=O)N)NC(=O)[C](CC(=O)O)NC(=O)[C]2CCCN2C(=O)[C](NC(=O)[C]2CSSC[C]3NC(=O)[C](NC(=O)[C](NC(=O)[C](NC(=O)[C]4N(C(=O)[C](NC(=O)[C](NC(=O)[C](NC1=O)CSSC[C](NC(=O)[C](NC(=O)[C](CCCCN)NC(=O)[C](Cc1[nH]cnc1)NC(=O)[C](NC(=O)[C](CCCNC(=N)N)NC(=O)[C](NC3=O)CO)[C](O)C)Cc1c[nH]c3c1cccc3)C(=O)N[C](C(=O)N[C](C(=O)N[C](C(=O)N[C](C(=O)N)Cc1ccccc1)C(C)C)Cc1ccc(cc1)O)CCCCN)CSS…	1
O=S1(=O)N(CCOc2c1cc(cc2)c1ccc(cc1)C(F)(F)F)Cc1ncccn1	1
O=S(=O)(c1ccc2c(c1)OCCN2c1ccc(cc1c1cccnc1)C(F)(F)F)Nc1ncns1	1
N#Cc1ccc(cc1)O[C]1[C](C[C]2[C@]1(C)CCC(=C2)F)N1CCC[C](C1)N	0
N[C]1CCC=C([C]1CNc1cc(F)c(cc1Cl)S(=O)(=O)Nc1ncsc1)c1ccc(cc1)F	1
CC#Cc1cncc(c1)c1cn(c2c1ccc(c2)S(=O)(=O)Nc1ncns1)C	1
O=S(=O)(c1ccc2c(c1)OCC[C]2c1ccc(cc1N1CCNCC1)C(F)(F)F)Nc1nccs1	1
COc1cc2nc(nc(c2cc1OC)N)N(CCCNC(=O)C1CCCO1)C	0
OC(CN1CCC(CC1)N1Cc2c(C1=O)cccc2)COc1ccccc1	0
N#Cc1ccc(cc1)O[C]1[C](C[C]2[C@]1(C)CCC(C2)(C)O)N1CCC[C](C1)N	0
OC(=O)CCC1(CCCN(C1)C(=O)Nc1ccc(cc1)Cl)c1ccccc1	1
Cc1cccc(n1)CN1CCC(CC1)Oc1ncnc2c1ccn2Cc1ccccc1	1
O=C(c1ccc2c(c1)n(C)cc2c1ccc(cc1)OC(F)(F)F)NS(=O)(=O)C	0
O=C1N(CCOc2ncccn2)CCOc2c1cc(cc2)c1ccc(cc1)OC(F)(F)F	1
Clc1cc(c(cc1NCCC1CCOCC1)F)S(=O)(=O)Nc1nccs1	1
COc1cc(ccc1c1nccc2c1ccc(c2)S(=O)(=O)Nc1ccncn1)c1ccc(c(c1)C)C	0
N#Cc1cc(ccc1Oc1ccc(cc1c1cn[nH]c1C)C(F)(F)F)S(=O)(=O)Nc1ncns1	0
NCCCC[C]1NC(=O)[C](CC(=O)O)NC(=O)[C](CC(=O)N)NC(=O)[C](CC(=O)O)NC(=O)[C]2CCCN2C(=O)[C](NC(=O)[C]2CSSC[C]3NC(=O)[C](NC(=O)[C](NC(=O)[C](NC(=O)[C]4N(C(=O)[C](NC(=O)[C](NC(=O)[C](NC1=O)CSSC[C](NC(=O)[C](NC(=O)[C](CCCCN(C)C)NC(=O)[C](Cc1[nH]cnc1)NC(=O)[C](NC(=O)[C](CCCNC(=N)N)NC(=O)[C](NC3=O)CO)[C](O)C)Cc1c[nH]c3c1cccc3)C(=O)N[C](C(=O)N[C](C(=O)N[C](C(=O)N[C](C(=O)N)Cc1ccccc1)C(C)C)Cc1ccc(cc1)O)CCCCN…	1
COc1ncc(cn1)c1nc(C(=O)NC(=N)N)c(nc1N1CCCCCC1)N	0
N[C]1CCC=C([C]1COc1cc(F)c(cc1Cl)S(=O)(=O)Nc1ncsc1)c1ccc(cc1)F	1
O=C(c1cccc(c1)c1ncccc1C(F)(F)F)Nc1cccc(c1c1ncccc1Cl)C(F)(F)F	1
NCCCC[C]1NC(=O)[C](CC(=O)O)NC(=O)[C](CC(=O)N)NC(=O)[C](CC(=O)O)NC(=O)[C]2CCCN2C(=O)[C](NC(=O)[C]2CSSC[C]3NC(=O)[C](NC(=O)[C](NC(=O)[C](NC(=O)[C]4N(C(=O)[C](NC(=O)[C](NC(=O)[C](NC1=O)CSSC[C](NC(=O)[C](NC(=O)[C](CCCCN)NC(=O)[C](Cc1[nH]cnc1)NC(=O)[C](CC(C)C)NC(=O)[C](CCCNC(=N)N)NC(=O)[C](NC3=O)CO)Cc1c[nH]c3c1cccc3)C(=O)N[C](C(=O)N[C](C(=O)N[C](C(=O)N[C](C(=O)N)Cc1ccccc1)C(C)C)Cc1ccc(cc1)O)CCCCN)CSSC…	1
O=C(C1N(CCOCC(F)(F)F)C(=O)c2c1cccc2)NCc1ccc(cc1)OC(F)(F)F	0
Cn1nccc1c1cc(ccc1c1cccc2c1ccc(c2)S(=O)(=O)Nc1nccs1)C(F)(F)F	1
N#Cc1cc(ccc1Oc1ccc(cc1c1ccnc(c1)CNCCC1CCNCC1)c1cccc(c1)C(F)(F)F)S(=O)(=O)Nc1ncns1	0
O=c1n(Cc2occ(n2)C2CC2)nc2n1cc(cc2)c1ccc(cc1)OC(F)(F)F	1
COc1ccc(cc1N1CCOc2c1ccc(c2)S(=O)(=O)Nc1nccs1)OC	1
COc1cc(c(cc1c1nccc2c1ccc(c2)S(=O)(=O)Nc1nncs1)C#N)c1cccc(c1)F	0
O=C1N(Cc2ccccc2)c2c(C1(C)C)c(ncn2)OC1CCN(CC1)Cc1cscn1	1
O=C(N1CCOc2c(C1)cc(cc2)c1ccc(cc1)OC(F)(F)F)c1cccc(n1)C(F)(F)F	1
COc1cc(ccc1c1nccc2c1ccc(c2)S(=O)(=O)Nc1ccnc(n1)C)c1cc(F)cc(c1)F	0
OC(=O)CC1CCC2(CC1)CCN(CC2)c1cc(ccc1Cl)OC(F)(F)F	0
O=C(C1c2ccccc2C(=O)N1C1CCC(CC1)(F)F)NCc1ccc(cc1)OC(F)(F)F	0
Clc1cc(c(cc1NC[C]1CCCNC1)F)S(=O)(=O)Nc1nccs1	0
COc1cc(ccc1c1ccnc2c1cc(C)c(c2)S(=O)(=O)Nc1nccs1)C(F)(F)F	1
NCCCC[C]1NC(=O)[C](CC(=O)O)NC(=O)[C](CC(=O)N)NC(=O)[C](CC(=O)O)NC(=O)[C]2CCCN2C(=O)[C](NC(=O)[C]2CSSC[C]3NC(=O)[C](NC(=O)[C](NC(=O)[C](NC(=O)[C]4N(C(=O)[C](NC(=O)[C](NC(=O)[C](NC1=O)CSSC[C](NC(=O)[C](NC(=O)[C](CCCCN)NC(=O)[C](Cc1[nH]cnc1)NC(=O)[C](NC(=O)[C](CCCNC(=N)N)NC(=O)[C](NC3=O)CO)[C](O)C)Cc1c[nH]c3c1cccc3)C(=O)N[C](C(=O)N[C](C(=O)N[C](C(=O)N[C](C(=O)N)Cc1ccccc1)C(C)C)Cc1ccc(cc1)O)CCCNC(=N)…	1
COc1cc(c(cc1c1nccc2c1ccc(c2)S(=O)(=O)Nc1nocc1)C#N)c1cc(F)cc(c1)F	0
Clc1ccc(cc1)N(c1ccc(cc1)Nc1nccc(n1)N)C	1
N#Cc1cc(ccc1N1CCOc2c1ccc(c2)S(=O)(=O)Nc1ncns1)C(F)(F)F	1
O=C(Cn1cnccc1=O)Nc1ccc(cc1)C[C]1CC[C](N1)[C](c1ccccc1)O	0
Clc1ccc(cc1)Oc1ccc(cc1)c1ccc2n(c1)c(=O)n(n2)Cc1onc(n1)C	0
COc1ccccc1OCC(CN1CCC(CC1)N1Cc2c(C1=O)cccc2)O	0
CCn1nnc(n1)CN1CCN(CC1)C(=O)c1ccc(cc1)C[C]1CC[C](N1)[C](c1ccccc1)O	0
COCCCn1cc(c2c1cccc2)CN(C(=O)[C]1CNCC[C]1c1ccn(c(=O)c1)C)C1CC1	0
O=C([C]([C](C(=O)N1CCC(C1)(F)F)N)c1ccc(cc1)c1ccc2n(c1)ncn2)N(C)C	0
FC(CN1CC[C]([C](C1)COc1cc(F)c(cc1F)S(=O)(=O)Nc1ncns1)c1ccc(cc1)Cl)(F)F	1
Fc1cc(c(cc1O[C]1CCC[C]1c1ccnn1C)F)S(=O)(=O)Nc1nccs1	0
NCCCC[C]1NC(=O)[C](CC(=O)O)NC(=O)[C](CC(=O)N)NC(=O)[C](CC(=O)O)NC(=O)[C]2CCCN2C(=O)[C](NC(=O)[C]2CSSC[C]3NC(=O)[C](NC(=O)[C](NC(=O)[C](NC(=O)[C]4N(C(=O)[C](NC(=O)[C](NC(=O)[C](NC1=O)CSSC[C](NC(=O)[C](NC(=O)[C](CCCCN)NC(=O)[C](Cc1[nH]cnc1)NC(=O)[C](NC(=O)[C](CCCNC(=N)N)NC(=O)[C](NC3=O)CO)[C](O)C)Cc1c[nH]c3c1cccc3)C(=O)N[C](C(=O)N[C](C(=O)N[C](C(=O)N[C](C(=O)N)Cc1ccccc1)C(C)C)Cc1ccc(cc1)O)CCCCN)CSS…	1
Clc1cccc(c1)Cn1ccc2c1ncnc2OC1CCN(CC1)Cc1cscn1	1
O=C(C1N(CC(c2ccccn2)(F)F)C(=O)c2c1cccc2)NCc1ccc(cc1)OC(F)(F)F	1
NCCCC[C]1NC(=O)[C](CC(=O)O)NC(=O)[C](CC(=O)N)NC(=O)[C](CC(=O)O)NC(=O)[C]2CCCN2C(=O)[C](NC(=O)[C]2CSSC[C]3NC(=O)[C](NC(=O)[C](NC(=O)[C](NC(=O)[C]4N(C(=O)[C](NC(=O)[C](NC(=O)[C](NC1=O)CSSC[C](NC(=O)[C](NC(=O)[C](CCCCN)NC(=O)[C](Cc1cnc[nH]1)NC(=O)[C](NC(=O)[C](CCCNC(=N)N)NC(=O)[C](NC3=O)CO)[C](O)C)Cc1c[nH]c3c1cccc3)C(=O)N[C](C(=O)N[C](C(=O)N[C](C(=O)N[C](C(=O)N)Cc1ccccc1)C(C)C)Cc1ccc(cc1)O)CCCCN)CSS…	1
Fc1cnc(nc1)NS(=O)(=O)c1ccc2c(c1)OCC[C]2c1ccc(cc1c1ccc(nc1)C)C(F)(F)F	1
O=S(=O)(c1ccc2c(c1)OCCN2c1ccc(nc1)C(F)(F)F)Nc1nccs1	1
Fc1ccc(c(c1)N1CCOc2c1ccc(c2)S(=O)(=O)Nc1nccs1)F	1
O=C1N(CCOc2c1cc(cc2)c1ccc(cc1)OC(F)(F)F)Cc1noc(c1)c1ccccn1	1
Brc1c[nH]c(c1)C(=O)N[C]1CCc2c(C1)sc(n2)N	0
Clc1cc(c(cc1NC[C@]12CCCN2CC(C1)(C)C)F)S(=O)(=O)Nc1nccs1	0
Clc1cc(c(cc1NC[C@@]12CCCN2CC(C1)(C)C)F)S(=O)(=O)Nc1nccs1	0
NCCCC[C]1NC(=O)[C]2CSSC[C](NC(=O)[C](CC(=O)O)N)C(=O)N[C](CC(C)C)C(=O)NCC(=O)N[C](Cc3ccccc3)C(=O)N[C](CCSC)C(=O)N[C](CCCNC(=N)N)C(=O)N[C](C(=O)N[C]3CSSC[C](NC(=O)[C](NC(=O)[C](NC(=O)[C](NC(=O)[C]4N(C1=O)CCC4)CC(=O)N)CC(C)C)C(C)C)C(=O)N[C](CO)C(=O)N[C](CCCNC(=N)N)C(=O)N[C](C(=O)N[C](C(=O)N[C](C(=O)N[C](C(=O)N[C](CSSC[C](C(=O)N2)NC(=O)[C](CCCCN)NC(=O)[C](CC(=O)O)NC(=O)[C](CC(=O)N)NC(=O)[C](CC(=O)O)N…	0
NCCCC[C]1NC(=O)[C](CO)NC(=O)[C](CC(=O)O)NC(=O)[C]2CSSC[C]3NC(=O)[C](CCCNC(=N)N)NC(=O)[C](NC(=O)CNC(=O)[C](NC(=O)[C](NC(=O)[C](NC(=O)[C](NC(=O)[C](NC1=O)CCCNC(=N)N)C)CSSC[C](NC(=O)[C](NC(=O)[C](NC(=O)[C](NC3=O)CCCCN)CC(C)C)Cc1c[nH]c3c1cccc3)C(=O)N[C](C(=O)N[C](C(=O)N[C](C(=O)N[C]([C](CC)C)C(=O)N)CCC(=O)O)CCCCN)CCCNC(=N)N)CSSC[C](NC(=O)[C](NC(=O)[C](CC#C)N)Cc1ccc(cc1)O)C(=O)N[C](CCC(=O)N)C(=O)N[C](…	1
COc1cc(ccc1c1ncnc2c1CCN(C2)S(=O)(=O)Nc1ncc(s1)F)C(F)(F)F	1
N#Cc1cc(cc(c1)C(=O)N1CCN(CC1)[C](c1ccccc1)C(=O)NCc1ccccc1)OC(F)(F)F	1
O=C([C](c1ccccc1)N1CC2CCC(C1)N2C(=O)c1cc(F)ccc1Cl)NCc1ccccc1	1
COc1cc(ccc1c1cccc2c1ccc(c2)S(=O)(=O)Nc1ncccn1)C(F)(F)F	0
Clc1cc(c(cc1NCC12CCCN2CCC1)F)S(=O)(=O)Nc1nccs1	1
COc1cc(ccc1c1cnc(c(c1)Cl)Oc1cc(Cl)cnc1OC)C(=O)NS(=O)(=O)C	0
OC(=O)CNC(=O)[C](Cc1ccccc1)CN1CC[C@@]([C](C1)C)(C)c1cccc(c1)O	0
COc1ccc2-n3cccc3[C@]3(Nc2c1)CCN([C](C3)C)C(=O)c1ccc(c(c1)N(C)C)OC	1
COc1cc2nnc(c(c2cc1N1CCCN(CC1)C)Nc1ccc(cc1F)C)C(=O)N	0
N#Cc1cc(F)cc(c1)C(=O)N1CCN(CC1)[C](c1ccccc1)C(=O)NCC(C1CC1)(F)F	0
NCCCC[C]1NC(=O)[C](CC(=O)O)NC(=O)[C](CC(=O)N)NC(=O)[C](CC(=O)O)NC(=O)[C]2CCCN2C(=O)[C](Cc2ccc(cc2)C(=O)O)NC(=O)[C]2CSSC[C]3NC(=O)[C](NC(=O)[C](NC(=O)[C](NC(=O)[C]4N(C(=O)[C](NC(=O)[C](NC(=O)[C](NC1=O)CSSC[C](NC(=O)[C](NC(=O)[C](CCCCN)NC(=O)[C](Cc1[nH]cnc1)NC(=O)[C](NC(=O)[C](CCCNC(=N)N)NC(=O)[C](NC3=O)CO)[C](O)C)Cc1c[nH]c3c1cccc3)C(=O)N[C](C(=O)N[C](C(=O)N[C](C(=O)N[C](C(=O)N)Cc1ccccc1)C(C)C)Cc1c…	1
O=C1N(CCOc2c1cc(cc2)c1cccc(c1)Oc1ccccc1)Cc1ncccn1	1
Clc1cnc(c(c1)Cl)N1CCOc2c1ccc(c2)S(=O)(=O)Nc1nccs1	1
COc1cc(c(cc1c1nccc2c1ccc(c2)S(=O)(=O)Nc1nocc1)C#N)c1cccc(c1)F	0
NCCCC[C]1NC(=O)[C](CC(=O)O)NC(=O)[C](CC(=O)N)NC(=O)[C](CC(=O)O)NC(=O)[C]2CCCN2C(=O)[C](NC(=O)[C]2CSSC[C]3NC(=O)[C](NC(=O)[C](NC(=O)[C](NC(=O)[C]4N(C(=O)[C](NC(=O)[C](NC(=O)[C](NC1=O)CSSC[C](NC(=O)[C](NC(=O)[C](CC(=O)O)NC(=O)[C](Cc1[nH]cnc1)NC(=O)[C](NC(=O)[C](CCCNC(=N)N)NC(=O)[C](NC3=O)CO)[C](O)C)Cc1c[nH]c3c1cccc3)C(=O)N[C](C(=O)N[C](C(=O)N[C](C(=O)N[C](C(=O)N)Cc1ccccc1)C(C)C)Cc1ccc(cc1)O)CCCCN)C…	0
O=C1N(CCOc2c1cc(nc2)c1ccc(cc1)OC(F)(F)F)Cc1ccccc1	1
Clc1cnc(s1)NS(=O)(=O)c1cc(Cl)c(cc1F)NCC12CCCN2CCC1	0
COc1ccccc1OCC(CN1CCN(CC1)CC(=O)Nc1c(C)cccc1C)O	1
Fc1cccnc1CN1CCC(CC1)Oc1ncnc2c1ccn2Cc1ccccc1	1
COc1ccc(cc1c1nccc2c1ccc(c2)S(=O)(=O)Nc1nncs1)c1cccc(c1)F	0
C[C](CSc1cccc(c1O)C)CN[C]1CSc2c(OC1)cccc2	1
O=C(c1cc2n(C)cc(c2cc1F)c1ccc(cc1)C(F)F)NS(=O)(=O)C	0
N#Cc1cncc(c1)N1CCOc2c1ccc(c2)S(=O)(=O)Nc1nccs1	1
COc1cc(ccc1c1nc(C)nc2c1ccc(c2)S(=O)(=O)Nc1nccs1)C(F)F	0
COc1cccc2c1C(C(=O)NCc1ccc(cc1)OC(F)(F)F)N(C2=O)CCc1ccccn1	0
O=C(Nc1c(C)onc1c1c(F)cccc1Cl)OCc1c(F)cccc1Cl	0
CCO[C](CSc1ccccc1OC)CN[C]1CSc2c(OC1)cccc2	1
O=C1N(CCOc2c1cc(cc2)c1ccc(cc1)OC(F)(F)F)Cc1c(Cl)cccc1Cl	1
O=C1N(CCOc2c1cc(cc2)c1ccc(cc1)C(F)(F)F)Cc1ncccn1	1
N#Cc1ccc(cc1)O[C]1[C](C[C]2[C@@]1(C)CCC(=O)C2)N1CCC[C](C1)N	0
N#Cc1ccc(cc1)O[C]1[C](C[C]2[C@]1(C)CCC(=O)C2)N1CCC[C](C1)N	0
Fc1cc(c(cc1OC[C]1CNCC[C]1c1ccc(cc1)C)F)S(=O)(=O)Nc1ncns1	1
COc1ccc(c2c1cccc2)c1cn(c2c1ccc(c2)S(=O)(=O)Nc1ncns1)C	1
OC[C](Cc1cc(ccc1N1CCOc2c1ccc(c2)S(=O)(=O)Nc1nccs1)C(F)(F)F)O	1
NCCCC[C]1NC(=O)[C](CC(=O)O)NC(=O)[C](CC(=O)N)NC(=O)[C](CC(=O)O)NC(=O)[C]2CCCN2C(=O)[C](NC(=O)[C]2CSSC[C]3NC(=O)[C](NC(=O)[C](NC(=O)[C](NC(=O)[C]4N(C(=O)[C](NC(=O)[C](NC(=O)[C](NC1=O)CSSC[C](NC(=O)[C](NC(=O)[C](CCCCN)NC(=O)[C](Cc1[nH]cnc1)NC(=O)[C](NC(=O)[C](CCCNC(=N)N)NC(=O)[C](NC3=O)CO)[C](O)C)Cc1c[nH]c3c1cccc3)C(=O)N[C](C(=O)N[C](C(=O)N[C](C(=O)N[C](C(=O)N)C)C(C)C)Cc1ccc(cc1)O)CCCCN)CSSC[C](NC(…	1
COc1cc2c(cc1c1cc(ccc1F)c1cnnc3c1ncn3CC)CN(C2=O)C	0
Clc1cc(c(cc1NCC1CCCO1)F)S(=O)(=O)Nc1nccs1	1
N#Cc1ccc(cc1)O[C]1[C](C[C]2[C]1[C]1C[C]2CC1=O)N1CCC[C](C1)N	0
Clc1cc(c(cc1NCC1(CC1)CN1CCCC1)F)S(=O)(=O)Nc1nccs1	1
N#C/N=C(\c1ccc(o1)c1ccc(cc1)Cl)/Nc1cccc(c1)C	1
CC(CN(S(=O)(=O)c1ccc(cc1)N)C[C]([C](Cc1ccccc1)NC(=O)O[C]1CO[C]2[C]1CCO2)O)C	0
NCCCC[C]1NC(=O)[C](CC(=O)O)NC(=O)[C](CC(=O)N)NC(=O)[C](CC(=O)O)NC(=O)[C]2CCCN2C(=O)[C](NC(=O)[C]2CSSC[C]3NC(=O)[C](NC(=O)[C](NC(=O)[C](NC(=O)[C]4N(C(=O)[C](NC(=O)[C](NC(=O)[C](NC1=O)CSSC[C](NC(=O)[C](NC(=O)[C](CCCNC(=N)N)NC(=O)[C](Cc1cnc[nH]1)NC(=O)[C](CC(C)C)NC(=O)[C](CCCNC(=N)N)NC(=O)[C](NC3=O)CO)Cc1c[nH]c3c1cccc3)C(=O)N[C](C(=O)N[C](C(=O)N[C](C(=O)N[C](C(=O)N)Cc1ccccc1)C(C)C)Cc1ccc(cc1)O)CCCCN…	1
O=C(c1ccc2c(c1)n(C)cc2c1cnc(c(c1)Cl)OCC(F)(F)F)NS(=O)(=O)C	0
O=S(=O)(c1ccc2c(c1)cccc2c1ccccc1)Nc1ncns1	0
Cn1nccc1c1cc(ccc1c1cn(c2c1ccc(c2)S(=O)(=O)Nc1ncns1)S(=O)(=O)C)C(F)(F)F	1
COc1ccc(c(c1)c1cnc(nc1)OC)CCNC(=O)c1ccc(nc1)OCCC(F)(F)F	0
Cc1ncc(cn1)c1ccccc1CCNC(=O)c1ccc(nc1)OCCC(F)(F)F	1
O=C(Nc1cccc(c1Cl)Cl)Cn1nnc(c1)c1ccc(cc1)n1ccnc1C	0
FC(COc1ccc(cc1)N1CCOc2c1ccc(c2)S(=O)(=O)Nc1nccs1)(F)F	1
OC(CN1CCC(CC1)N1Cc2c(C1=O)cccc2)COc1ccc(cc1)C(=O)c1ccccc1	1
NCCCC[C]1NC(=O)[C](CC(=O)O)NC(=O)[C](CC(=O)N)NC(=O)[C](CC(=O)O)NC(=O)[C]2CCCN2C(=O)[C](NC(=O)[C]2CSSC[C]3NC(=O)[C](NC(=O)[C](NC(=O)[C](NC(=O)[C]4N(C(=O)[C](NC(=O)[C](NC(=O)[C](NC1=O)CSSC[C](NC(=O)[C](NC(=O)[C](CCCCN)NC(=O)[C](Cc1[nH]cnc1)NC(=O)[C](NC(=O)[C](CCCNC(=N)N)NC(=O)[C](NC3=O)CO)[C](O)C)Cc1c[nH]c3c1cccc3)C(=O)N[C](C(=O)N[C](C(=O)N[C](C(=O)N[C](C(=O)N)Cc1ccccc1)C(C)C)Cc1ccc(cc1)O)CCCCN)CSS…	1
CCn1ncc(c1)[C@]1(N[C](Cc2c1[nH]c1c2cccc1)c1[nH]cc(n1)c1ccc(cn1)F)c1nn(c(=O)o1)C	0
O=C(N1CCC2(CC1)CC(=O)c1c(O2)ccc(c1)S(=O)(=O)C)N[C]1CC[C](C1)c1ccccc1	1
CC(CC(=O)CN1CCN(C1=O)c1cccc2c1cnn2c1ccccc1F)C	0
O=C1N(CCOc2c1cc(cc2)c1ccc(cc1)OC(F)(F)F)Cc1ncccc1F	1
NCCCC[C]1NC(=O)[C](CC(=O)O)NC(=O)[C](CC(=O)N)NC(=O)[C](CC(=O)O)NC(=O)[C]2CCCN2C(=O)[C](CO)NC(=O)[C]2CSSC[C]3NC(=O)[C](NC(=O)[C](NC(=O)[C](NC(=O)[C]4N(C(=O)[C](NC(=O)[C](NC(=O)[C](NC1=O)CSSC[C](NC(=O)[C](NC(=O)[C](CCCCN)NC(=O)[C](Cc1[nH]cnc1)NC(=O)[C](NC(=O)[C](CCCNC(=N)N)NC(=O)[C](NC3=O)CO)[C](O)C)Cc1c[nH]c3c1cccc3)C(=O)N[C](C(=O)N[C](C(=O)N[C](C(=O)N[C](C(=O)N)Cc1ccccc1)C(C)C)Cc1ccc(cc1)O)CCCCN)…	1
N#Cc1cc(ccc1Oc1ccc(cc1c1ccnnc1)C(F)(F)F)S(=O)(=O)Nc1ncns1	0
N#Cc1ccc(cc1)C(=O)N1CCC2(CC1)Nc1cc(ccc1-n1c2ccc1)OC(F)(F)F	1
Clc1ccc(cn1)C1NCCOC1Oc1cc(F)c(cc1F)S(=O)(=O)Nc1ncns1	0
O=C(c1ccc2c(c1)n(C)cc2c1ccc(cc1)C(F)(F)F)NS(=O)(=O)N(C)C	0
Cn1cc(c2c1cc(cc2)S(=O)(=O)Nc1ncns1)c1ccc(cc1)OC(F)(F)F	1
Fc1ccc(cn1)c1cc(ccc1[C]1CCOc2c1ccc(c2)S(=O)(=O)Nc1ncc(cn1)F)C(F)(F)F	1
Clc1cc(c(cc1NCC12CCOC2OCC1)F)S(=O)(=O)Nc1nccs1	1
NCCCC[C]1NC(=O)[C](CC(=O)O)NC(=O)[C](CC(=O)N)NC(=O)[C](CC(=O)O)NC(=O)[C]2CCCN2C(=O)[C](NC(=O)[C]2CSSC[C]3NC(=O)[C](NC(=O)[C](NC(=O)[C](NC(=O)[C]4N(C(=O)[C](NC(=O)[C](NC(=O)[C](NC1=O)CSSC[C](NC(=O)[C](NC(=O)[C](CCCCN)NC(=O)[C](Cc1[nH]cnc1)NC(=O)[C](NC(=O)[C](CCCNC(=N)N)NC(=O)[C](NC3=O)CO)[C](O)C)Cc1c[nH]c3c1cccc3)C(=O)N[C](C(=O)N[C](C(=O)N[C](C(=O)N[C](C(=O)N)Cc1ccccc1)C)Cc1ccc(cc1)O)CCCCN)CSSC[C]…	1
O=C(n1cc(nc1N)c1ccc(cc1)NC(=O)c1[nH]ccc1)OC(C)(C)C	0
O=C(C1N(CCc2cccnc2)C(=O)c2c1cccc2)NCc1ccc(cc1)OC(F)(F)F	1
Clc1ccc(cc1)Oc1ccc(cc1)Nc1nccc(n1)N	1
O=S(=O)(N1CCc2c(C1)cccc2c1ccc(cc1c1c[nH]nc1)C(F)(F)F)Nc1ncns1	1
Cc1ccc(c(n1)C)N1CCOc2c1ccc(c2)S(=O)(=O)Nc1nccs1	1
FC(Oc1cnc(c(c1)C)N1CCOc2c1ccc(c2)S(=O)(=O)Nc1nccs1)F	1
COc1cc(c2ccc(c(c2)OC)C)c(cc1n1c(=O)ccc2c1ccc(c2)S(=O)(=O)Nc1ccon1)F	1
NCCCC[C]1NC(=O)[C](CC(=O)O)NC(=O)[C](CC(=O)N)NC(=O)[C](CC(=O)O)NC(=O)[C]2CCCN2C(=O)[C](NC(=O)[C]2CSSC[C]3NC(=O)[C](NC(=O)[C](NC(=O)[C](NC(=O)[C]4N(C(=O)[C](NC(=O)[C](NC(=O)[C](NC1=O)CSSC[C](NC(=O)[C](NC(=O)[C](CCCCN)NC(=O)[C](Cc1[nH]cnc1)NC(=O)[C](NC(=O)[C](CCCNC(=N)N)NC(=O)[C](NC3=O)CO)[C](O)C)Cc1c[nH]c3c1cccc3)C(=O)N[C](C(=O)N[C](C(=O)N[C](C(=O)N[C](C(=O)N)Cc1ccccc1)C(C)C)Cc1ccc(cc1)O)CCCCN)CSS…	1
Clc1cc(c(cc1NCC12CCCN2CCC1)F)S(=O)(=O)Nc1ncsc1	0
CC(COc1ncc(cc1Cl)c1cc(F)c(cc1F)c1nnc([nH]1)S(=O)(=O)CC1CC1)C	1
CCCCCCC[C@](c1cccc(c1)Cl)(C(=O)N)O	1
CCCCCCC[C@@](c1cccc(c1)Cl)(C(=O)N)O	1
CCCCCCCC(c1cccc(c1)Cl)(C(=O)N)O	1
COc1cc(ccc1OCC(CN1CCC(CC1)N1Cc2c(C1=O)cccc2)O)C(F)(F)F	1
OC(=O)CNC(=O)c1c(O)c2COCc2n(c1=O)Cc1ccc(cc1)C(F)(F)F	0
O=C1N(CCOc2c1cc(cc2)c1ccc(cc1)CC(F)(F)F)Cc1ccccn1	1
Nc1cncc(n1)Nc1ccc(cc1)Oc1ccc(cc1)OC(F)(F)F	1
O=S(=O)(c1ccc2c(c1)OCCN2c1ccccc1)Nc1nccs1	1
Clc1cc(c(cc1NCC12CCCN2CC(C1)(F)F)F)S(=O)(=O)Nc1nccs1	0
CCNC1=N[C]2[C](S1)O[C]([C]([C]2OC)O)CO	0
COc1cc(ccc1c1cnc(c(c1)Cl)Oc1cc(F)ccc1F)C(=O)NS(=O)(=O)C	0
COc1cc(c2cc(F)cc(c2)Cl)c(cc1n1c(=O)ccc2c1ccc(c2)S(=O)(=O)Nc1ccon1)Cl	0
O=C(c1ccc(c(c1)C1CC1)OCC12CC3CC(C2)CC(C1)C3)NS(=O)(=O)C	1
COc1ccccc1SC[C](CN[C]1CSc2c(OC1)cccc2)F	1
COc1cc(ccc1c1nccc2c1ccc(c2)S(=O)(=O)Nc1ncnc(c1)C)c1cc(F)cc(c1)F	0
NCCCC[C]1NC(=O)[C](CC(=O)O)NC(=O)[C](CC(=O)N)NC(=O)[C](NC(=O)[C]2CCCN2C(=O)[C](NC(=O)[C]2CSSC[C]3NC(=O)[C](NC(=O)[C](NC(=O)[C](NC(=O)[C]4N(C(=O)[C](NC(=O)[C](NC(=O)[C](NC1=O)CSSC[C](NC(=O)[C](NC(=O)[C](CCCCN)NC(=O)[C](Cc1[nH]cnc1)NC(=O)[C](NC(=O)[C](CCCNC(=N)N)NC(=O)[C](NC3=O)CO)[C](O)C)Cc1c[nH]c3c1cccc3)C(=O)N[C](C(=O)N[C](C(=O)N[C](C(=O)N[C](C(=O)N)Cc1ccccc1)C(C)C)Cc1ccc(cc1)O)CCCCN)CSSC[C](NC(…	1
O=C(N(c1c(C)onc1c1c(Cl)cccc1Cl)C)NCc1ccc(nc1)OC1CCOCC1	1
CN(c1cccc(c1)c1cn(c2c1ccc(c2)S(=O)(=O)Nc1ncns1)C)C	1
FC(c1ccc(cc1)c1ccc2n(c1)c(nn2)C(F)(F)F)(F)F	1
Fc1ccc(nc1)c1cc(ccc1[C]1CCOc2c1ccc(c2)S(=O)(=O)Nc1ccncn1)C(F)(F)F	1
NCCCC[C]1NC(=O)[C](CC(=O)O)NC(=O)[C](NC(=O)[C](CC(=O)O)NC(=O)[C]2CCCN2C(=O)[C](NC(=O)[C]2CSSC[C]3NC(=O)[C](NC(=O)[C](NC(=O)[C](NC(=O)[C]4N(C(=O)[C](NC(=O)[C](NC(=O)[C](NC1=O)CSSC[C](NC(=O)[C](NC(=O)[C](CCCCN)NC(=O)[C](Cc1nc[nH]c1)NC(=O)[C](NC(=O)[C](CCCNC(=N)N)NC(=O)[C](NC3=O)CO)[C](O)C)Cc1c[nH]c3c1cccc3)C(=O)N[C](C(=O)N[C](C(=O)N[C](C(=O)N[C](C(=O)N)Cc1ccccc1)C(C)C)Cc1ccc(cc1)O)CCCCN)CSSC[C](NC(…	1
O=S(=O)(c1ccc2c(c1)OCCN2c1cccc2c1cncc2)Nc1nccs1	1
COc1cc2nnc(n2cc1c1ccc(cc1)OC(F)(F)F)C(F)(F)F	1
CC1CC(CNc2cc(F)c(cc2Cl)S(=O)(=O)Nc2nccs2)CC(O1)C	1
NCCCC[C]1NC(=O)[C](CC(=O)O)NC(=O)[C](CC(=O)N)NC(=O)[C](CC(=O)O)NC(=O)[C]2CCCN2C(=O)[C](NC(=O)[C]2CSSC[C]3NC(=O)[C](NC(=O)[C](NC(=O)[C](NC(=O)[C]4N(C(=O)[C](NC(=O)[C](NC(=O)[C](NC1=O)CSSC[C](NC(=O)[C](NC(=O)[C](CCCCN)NC(=O)[C](Cc1[nH]cnc1)NC(=O)[C](NC(=O)[C](CCCNC(=N)N)NC(=O)[C](NC3=O)CO)[C](O)C)Cc1c[nH]c3c1cccc3)C(=O)N[C](C(=O)N[C](C(=O)N[C](C(=O)N[C](C(=O)N)Cc1ccccc1)C(C)C)Cc1ccc(cc1)O)CCCCN)CSS…	1
CC1CCCN(C1C)C(=O)c1csc(n1)Nc1ccc(cc1)C	0
NCCCC[C]1NC(=O)[C](CC(=O)O)NC(=O)[C](CC(=O)N)NC(=O)[C](CC(=O)O)NC(=O)[C]2CCCN2C(=O)[C](NC(=O)[C]2CSSC[C]3NC(=O)[C](NC(=O)[C](NC(=O)[C](NC(=O)[C]4N(C(=O)[C](NC(=O)[C](NC(=O)[C](NC1=O)CSSC[C](NC(=O)[C](NC(=O)[C](CCCCN)NC(=O)[C](Cc1[nH]cnc1)NC(=O)[C](NC(=O)[C](CCCNC(=N)N)NC(=O)[C](NC3=O)CO)[C](O)C)Cc1c[nH]c3c1cccc3)C(=O)N[C](C(=O)N[C](C(=O)N[C](C(=O)N[C](C(=O)N)Cc1ccccc1)C(C)C)Cc1ccc(cc1)O)CCCCN)CSS…	1
COc1ccc2-n3cccc3[C@@]3(Nc2c1)CCN(C[C]3C)C(=O)c1ccc(c(c1)N(C)C)OC	1
COc1ccc2-n3cccc3C3(Nc2c1)CCN(CC3)C(=O)c1ccc2c(c1)N(C)CCO2	1
COc1cc(ccc1c1nccc2c1ccc(c2)S(=O)(=O)Nc1nncs1)c1cccc(c1)F	0
FC(Oc1cccc(c1)N1CCOc2c1ccc(c2)S(=O)(=O)Nc1nccs1)F	1
CCNC1=N[C]2[C](S1)O[C]([C]([C]2F)O)CO	0
CCC[C](CSc1ccccc1OC)CN[C]1CSc2c(OC1)cccc2	1
COCCNc1cc(ccc1N1CCOc2c1ccc(c2)S(=O)(=O)Nc1ccncn1)C(F)(F)F	1
CN1CC(C1)n1nccc1c1cc(Cl)ccc1Oc1cc(F)c(cc1F)S(=O)(=O)Nc1cscn1	0
COc1ccc2-n3cccc3C3(Nc2c1)CCN(CC3)C(=O)c1cccc(c1)Cl	1
COc1cc(ccc1c1ncnc2c1ccc(c2)S(=O)(=O)Nc1ncns1)c1cccc(c1)F	0
N#Cc1cc(ccc1N1CCOc2c1ccc(c2)S(=O)(=O)Nc1ncco1)C(F)(F)F	1
COc1ccccc1SCC(CN[C]1CSc2c(OC1)cccc2)O	1
COc1ncc(cn1)c1ccccc1CCNC(=O)c1ccc(nc1)OCCC(F)(F)F	0
NC[C](c1ccccc1)Oc1noc2c1cc(cn2)c1ccccc1Cl	0
COc1cc(c(cc1c1cnc(c(c1)Cl)OCC(C)C)F)c1nnc([nH]1)S(=O)(=O)C1CCC1	1
NCCCC[C]1NC(=O)[C](CC(=O)O)NC(=O)[C](CC(=O)N)NC(=O)[C](CC(=O)O)NC(=O)[C]2CCCN2C(=O)[C](NC(=O)[C]2CSSC[C]3NC(=O)[C](NC(=O)[C](NC(=O)[C](NC(=O)[C]4N(C(=O)[C](NC(=O)[C](NC(=O)[C](NC1=O)CSSC[C](NC(=O)[C](NC(=O)[C](CCCCN)NC(=O)[C](Cc1[nH]cnc1)NC(=O)[C](NC(=O)[C](CCCNC(=N)N)NC(=O)[C](NC3=O)CO)[C](O)C)Cc1c[nH]c3c1cccc3)C(=O)N[C](C(=O)N[C](C(=O)N[C](C(=O)N[C](C(=O)N)Cc1ccccc1)C(C)C)Cc1ccc(cc1)O)CCCCN)CSS…	1
Fc1cc(c(cc1O[C]1CCCC[C]1c1ccnn1C)F)S(=O)(=O)Nc1ccncn1	0
COCCn1nc(c(n1)C)C(=O)N[C]1COc2c(C1)c(ccc2)c1cccnc1	0
NCCCC[C]1NC(=O)[C]2CSSC[C]3NC(=O)[C](NC(=O)[C](NC(=O)[C](CCCC)NC(=O)[C](NC(=O)[C](CCCCN)NC(=O)[C](NC(=O)[C](CSSC[C](NC(=O)[C](CSSC[C](NC(=O)[C](NC(=O)[C](NC1=O)CC(C)C)Cc1c[nH]c4c1cc(Br)cc4)C(=O)N[C](C(=O)N[C](C(=O)N[C](C(=O)N[C]([C](CC)C)C(=O)N)CCC(=O)O)CCCCN)CCCNC(=N)N)NC(=O)[C](C)NC(=O)[C](NC(=O)[C](NC(=O)[C](NC(=O)[C](NC3=O)CC(=O)O)CO)C)CCCNC(=N)N)C(=O)N[C](C(=O)NCC(=O)N[C](C(=O)N[C](C(=O)N2)C…	1
[N-]=[N+]=Nc1ccc(c(c1)C1=CCNCC1)N1CCOc2c1ccc(c2)S(=O)(=O)Nc1nccs1	1
Cc1ccc(cc1)C(=O)NC(=NCCOc1ccccc1)N	0
O=C1N(CCOc2c1nc(cc2)c1ccc(cc1)OC(F)(F)F)Cc1ccccc1	1
O=C(c1ccc2c(c1)n(C)cc2c1ccccc1)NS(=O)(=O)C	0
OC(=O)CCCC1(CCCN(C1)C(=O)Nc1ccc(cc1)Cl)c1ccccc1	1
O=C(c1ccc(cc1)C[C]1CC[C](N1)[C](c1ccccc1)O)N1CCN(CC1)Cc1nnn(n1)CC(F)(F)F	0
CC(COc1ccc(cc1)c1cn(c2c1ccc(c2)C(=O)NS(=O)(=O)C)C)C	0
Cc1nnc2n1-c1ccc(cc1CC2)c1cncc(c1)[C@](C(F)(F)F)(O)C	0
COc1ncc(cn1)c1c(C)ccc(c1CCNC(=O)c1ccc(nc1)OCCC(F)(F)F)F	1
NCCCC[C]1NC(=O)[C](CC(=O)O)NC(=O)[C](CC(=O)N)NC(=O)[C](CC(=O)O)NC(=O)[C]2CCCN2C(=O)[C](NC(=O)[C]2CSSC[C]3NC(=O)[C](NC(=O)[C](NC(=O)[C](NC(=O)[C]4N(C(=O)[C](NC(=O)[C](NC(=O)[C](NC1=O)CSSC[C](NC(=O)[C](NC(=O)[C](CCCCN)NC(=O)[C](Cc1nc[nH]c1)NC(=O)[C](NC(=O)[C](CCCNC(=N)N)NC(=O)[C](NC3=O)CO)[C](O)C)Cc1c[nH]c3c1cccc3)C(=O)N[C](C(=O)N[C](C(=O)N[C](C(=O)N[C](C(=O)N)Cc1ccccc1)C(C)C)Cc1ccc(cc1)O)Cc1c[nH]c…	1
CCOc1ccc(cc1)c1ccc2c(c1)C(=O)N(CCO2)Cc1ncccn1	1
NCCCC[C]1NC(=O)[C](CC(=O)O)NC(=O)[C](CC(=O)N)NC(=O)[C](CC(=O)O)NC(=O)[C]2CCCN2C(=O)[C](NC(=O)[C]2CSSC[C]3NC(=O)[C](NC(=O)[C](NC(=O)[C](NC(=O)[C]4N(C(=O)[C](NC(=O)[C](NC(=O)[C](NC1=O)CSSC[C](NC(=O)[C](NC(=O)[C](CCCCN)NC(=O)[C](Cc1[nH]cnc1)NC(=O)[C](NC(=O)[C](CCCNC(=N)N)NC(=O)[C](NC3=O)CO)Cc1c[nH]c3c1cccc3)Cc1c[nH]c3c1cccc3)C(=O)N[C](C(=O)N[C](C(=O)N[C](C(=O)N[C](C(=O)N)Cc1ccccc1)C(C)C)Cc1ccc(cc1)O…	1
COc1ccnc(n1)CN1CCOc2c(C1=O)cc(nc2)c1ccc(cc1)OC(F)(F)F	1
Fc1ccc(cc1)C(c1ccc(cc1)F)CCCN1CCC(CC1)n1c(=O)[nH]c2c1cccc2	1
OCCCC1(CCCN(C1)C(=O)Nc1ccc(cc1)Cl)c1ccccc1	1
Fc1cc(c(cc1OC1OCCNC1c1ccc2c(c1)c(no2)N(C)C)F)S(=O)(=O)Nc1ncns1	1
CCN(C(=O)CCC1(CCCN(C1)C(=O)Nc1ccc(cc1)Cl)c1ccccc1)CC	1
Fc1cccc(n1)NS(=O)(=O)c1ccc2c(c1)OCC[C]2c1ccc(cc1N1CCS(=O)(=O)CC1)C(F)(F)F	1
COc1cc(ccc1c1cnc(c(c1)Cl)OCc1ccc(cc1)Cl)C(=O)NS(=O)(=O)C	0
NCCCC[C]1NC(=O)[C]2CSSC[C](NC(=O)[C](CCC(=O)O)N)C(=O)N[C](CC(C)C)C(=O)N[C](CCC(=O)O)C(=O)N[C]([C](CC)C)C(=O)N[C](Cc3ccccc3)C(=O)N[C](CCCCN)C(=O)N[C](C(=O)N[C]3CSSC[C](NC(=O)[C](NC(=O)[C](NC(=O)[C](NC(=O)[C](NC(=O)[C](NC1=O)CO)CO)CCCCN)CC(C)C)C(C)C)C(=O)N[C](CO)C(=O)N[C](C(=O)N[C](C(=O)N[C](C(=O)N[C](C(=O)N[C](C(=O)N[C](CSSC[C](C(=O)N2)NC(=O)[C](CCC(=O)N)NC(=O)[C](CC(=O)O)NC(=O)[C](CC(=O)N)NC(=O)[…	0
O=S(=O)(N1CCc2c(C1)cccc2c1ccc(cc1c1cccnc1)C(F)(F)F)Nc1ncns1	1
N#Cc1cc(ccc1N1CCOc2c1cc(F)c(c2)S(=O)(=O)Nc1nccs1)C(F)(F)F	1
Cc1cnn(c1)CN1CCOc2c(C1=O)cc(cc2)c1ccc(cc1)OC(F)(F)F	1
CCn1c(nc2c1ncnc2c1cnc2c(c1)[C@](C)(NCC(F)(C)C)C(=O)N2)c1cnc(nc1)C	0
O=C1N(CCOc2c1cc(cc2)c1ccc(cc1)OC(F)(F)F)CCc1ncccn1	1
O=S(=O)(N1CCc2c(C1)cccc2c1ccc(cc1N1CCOCC1)C(F)(F)F)Nc1ncns1	1
O=C(N1CCC(CC1)c1onc(n1)c1ccc2c(n1)cccc2)NC1CC1c1ccccc1	1
Clc1ccc(cc1Cl)N1CCOc2c1ccc(c2)S(=O)(=O)Nc1nccs1	1
Clc1cc(c(cc1Oc1ccc(cc1c1ccnnc1)C(F)(F)F)F)S(=O)(=O)Nc1nncs1	0
O=C([C]1CCCN1)Nc1cccc(c1)c1nc(n(c1)C(=O)OC(C)(C)C)N	0
COc1cc(ccc1c1nccc2c1ncc(c2)S(=O)(=O)Nc1nccs1)C(F)(F)F	0
COc1cnc(cn1)c1c(C)ccc(c1CCNC(=O)c1ccc(nc1)COCC(F)(F)F)F	1
CC(=O)N[C]1C[C](CC[C]1N1CC[C](C1=O)Nc1ncnc2c1cc(cc2)C(F)(F)F)NC(C)(C)C	0
OCCN1CCN(CC1)c1cc(nc(n1)C)Nc1ncc(s1)C(=O)Nc1c(C)cccc1Cl	0
COc1cc(Cl)ccc1c1cccc2c1ccc(c2)S(=O)(=O)Nc1ncns1	0
Fc1cc(c(cc1OC1OCCNC1c1ccc2c(c1)cccn2)F)S(=O)(=O)Nc1ncns1	0
O=C(c1nn(nc1C)c1ccccc1)N[C]1COc2c(C1)c(ccc2)c1ccncc1	0
O=C1N(CCOc2c1cc(nc2)c1ccc(cc1)OC(F)(F)F)Cc1ncccn1	1
O=C1N(CCC21CCN(CC2)C[C](c1ccc2c(c1C)COC2=O)O)c1ccc(=O)n(n1)C	0
COc1ccc2-n3cccc3C3(Nc2c1)CCN(CC3)C(=O)c1cc(C)cc(c1)C	1
OCc1nccc(c1)c1cccc2c1C[C](CO2)NC(=O)c1ccc(nc1)OCC(F)(F)F	1
Fc1cncc(c1)c1nc2c(n1C1CC1)cc(c(c2)F)F	0
O=C(c1cc2n(C)cc(c2cc1F)c1ccc(cc1)C(F)F)NS(=O)(=O)C1CC1	1
O=C(c1ccc(nc1)OCC(F)(F)F)N[C]1COc2c(C1)c(ccc2)c1ccncc1	1
O=C(c1ncccn1)N1CCOc2c(C1)cc(cc2)c1ccc(cc1)OC(F)(F)F	1
Fc1ccccc1Cn1ccc2c1ncnc2OC1CCN(CC1)Cc1ccccn1	1
NCCCC[C]1NC(=O)[C](CC(=O)O)NC(=O)[C](CC(=O)N)NC(=O)[C](CC(=O)O)NC(=O)[C]2CCCN2C(=O)[C](NC(=O)[C]2CSSC[C]3NC(=O)[C](NC(=O)[C](NC(=O)[C](NC(=O)[C]4N(C(=O)[C](NC(=O)[C](NC(=O)[C](NC1=O)CSSC[C](NC(=O)[C](CCC(=O)O)NC(=O)[C](CCCCN)NC(=O)[C](Cc1[nH]cnc1)NC(=O)[C](NC(=O)[C](CCCNC(=N)N)NC(=O)[C](NC3=O)CO)[C](O)C)C(=O)N[C](C(=O)N[C](C(=O)N[C](C(=O)N[C](C(=O)N)Cc1ccccc1)C(C)C)Cc1ccc(cc1)O)CCCCN)CSSC[C](NC(=…	1
O=S(=O)(c1ccc2c(c1)OCCN2c1ccccc1)Nc1ncns1	1
Clc1cc(c(cc1OCC12CC3CC(C2)CC(C1)C3)F)C(=O)NS(=O)(=O)N(C)C	1
N#Cc1cc(ccc1N1C(C)COc2c1ccc(c2)S(=O)(=O)Nc1nccs1)C(F)(F)F	1
O=S(=O)(N1CCc2c(C1)cccc2c1cccc2c1cn[nH]2)Nc1ncns1	1
O=C([C]1CCCC[C]1C(=O)c1ccc(cc1)c1n[nH]c(c1)C)Nc1cnn(c1S(=O)(=O)N)C	0
C[C](CSc1cccc2c1[nH]cc2)CN[C]1CSc2c(OC1)cccc2	1
COc1cc(c(cc1n1c(=O)ccc2c1ccc(c2)S(=O)(=O)Nc1ncccn1)F)c1ccc(c(c1)OC)Cl	1
FC(c1ccccc1N1CCOc2c1ccc(c2)S(=O)(=O)Nc1nccs1)(F)F	1
NCCCC[C]1NC(=O)[C](CC(=O)O)NC(=O)[C](CC(=O)N)NC(=O)[C](CC(=O)O)NC(=O)[C]2CCCN2C(=O)[C](NC(=O)[C]2CSSC[C]3NC(=O)[C](NC(=O)[C](NC(=O)[C](NC(=O)[C]4N(C(=O)[C](NC(=O)[C](NC(=O)[C](NC1=O)CSSC[C](NC(=O)[C](NC(=O)[C](CCCCN)NC(=O)[C](Cc1[nH]cnc1)NC(=O)[C](NC(=O)[C](CCCNC(=N)N)NC(=O)[C](NC3=O)CO)[C](O)C)Cc1c[nH]c3c1cccc3)C(=O)N[C](C(=O)N[C](C(=O)N[C](C(=O)N[C](C(=O)N)Cc1ccccc1)C(C)C)Cc1ccc(cc1)O)CCCCN)CSS…	1
Clc1ccc(c(c1)c1ccnn1C)n1cnc2c1ccc(c2)S(=O)(=O)Nc1ncns1	1
O=S(=O)(c1ccc2c(c1)OCCN2c1cccc2c1cccn2)Nc1ncns1	1
OC(CN1CCC(CC1)c1ccccc1)COc1ccccc1C(=O)CCc1ccccc1	1
O=C(Nc1c(C)onc1c1c(Cl)cccc1Cl)NCc1ccc(cc1)n1cccn1	0
COc1cc(c(cc1c1c2ccc(cc2cn(c1=O)C)S(=O)(=O)Nc1nocc1)Cl)c1cccc(c1)F	1
O=S1(=O)CCN(CC1)c1cc(ccc1[C]1CCOc2c1ccc(c2)S(=O)(=O)Nc1nccs1)C(F)(F)F	1
COCCOc1cc2ncc(c(c2cc1N1CCOCC1)Nc1ccc(cc1F)C)C(=O)N	0
OC(CN1CCN(CC1)c1ccc(cc1)C)COc1ccccc1C(=O)CCc1ccccc1	1
CC(COc1ncc(cc1Cl)c1cn(c2c1ccc(c2)C(=O)NS(=O)(=O)C)C(C)C)C	1
O=C(c1nn(c(c1)C)C)N1CCOc2c(C1)cc(cc2)c1ccc(cc1)OC(F)(F)F	1
NC(=NC(=O)c1nc(c(nc1N)N)c1cc2c(o1)cccc2)N	0
Clc1cc(c(cc1NC1CCCOC1)F)S(=O)(=O)Nc1nccs1	1
Clc1ccc(cc1)c1cccc2c1CCN(C2)S(=O)(=O)Nc1ncns1	1
NCCCC[C]1NC(=O)[C](CC(=O)O)NC(=O)[C](CC(=O)N)NC(=O)[C](CC(=O)O)NC(=O)[C]2CCCN2C(=O)[C](NC(=O)[C]2CSSC[C]3NC(=O)[C](NC(=O)[C](NC(=O)[C](NC(=O)[C]4N(C(=O)[C](NC(=O)[C](NC(=O)[C](NC1=O)CSSC[C](NC(=O)[C](NC(=O)[C](CCCCN)NC(=O)[C](Cc1[nH]cnc1)NC(=O)[C](NC(=O)[C](CCCNC(=N)N)NC(=O)[C](NC3=O)CCC(=O)O)[C](O)C)Cc1c[nH]c3c1cccc3)C(=O)N[C](C(=O)N[C](C(=O)N[C](C(=O)N[C](C(=O)N)Cc1ccccc1)C(C)C)Cc1ccc(cc1)O)CCC…	1
FCCN1CC[C]([C](C1)COc1cc(F)c(cc1F)S(=O)(=O)Nc1ncns1)c1ccc(cc1)Cl	1
Cc1ccc(cc1)C(=O)NC(=NCCCCc1ccccc1)N	1
CNC(=O)C(c1ccccc1)(c1ccccc1)CCN1CCC(CC1)(O)c1ccc(cc1)Cl	1
Nc1nc2c(s1)CC(CC2)CNC(=O)c1cc2c([nH]1)cccc2	0
COc1cc(ccc1c1nccc2c1CCN(C2)S(=O)(=O)Nc1ncns1)C1CC1	1
Clc1ccc(c(c1)F)N1CCOc2c1ccc(c2)S(=O)(=O)Nc1nccs1	1
C[C](CSc1cccc2c1OCC2)CN[C]1CSc2c(OC1)cccc2	1
CC(=O)Nc1cccc(c1)Nc1ncnc(n1)N1CCc2c(C1)cccc2	1
COc1cc(ccc1c1nccc2c1ccc(c2)S(=O)(=O)Nc1ccncn1)c1ccc(cc1)F	0
CN(CCCN1c2ccccc2Sc2c1cc(Cl)cc2)C	1
Clc1ccc(c(c1)c1ccnn1C)Oc1cc(F)c(cc1Cl)S(=O)(=O)Nc1nncs1	0
O=S(=O)(N1CCc2c(C1)cccc2c1cccc2c1CCNC2)Nc1ncns1	1
COc1ccc(c(c1)c1ccc(nc1N)NC(=O)c1ccnn1C)Cl	0
COc1cc(c(cc1c1nccc2c1ccc(c2)S(=O)(=O)Nc1ncns1)C#N)c1cccc(c1)F	0
COc1cc(ccc1c1nccc2c1ccc(c2)S(=O)(=O)Nc1ccncn1)Oc1cccc(c1)F	0
N=C(NC(=O)c1ccc(cc1)C)NCCCc1ccccc1	1
Cn1nccc1c1cc(ccc1N1CCOc2c1ccc(c2)S(=O)(=O)Nc1ncns1)C(F)(F)F	1
COc1cc(c(cc1c1nccc2c1ccc(c2)S(=O)(=O)Nc1nncs1)F)c1cccc(c1)F	0
OCc1ccc(cn1)c1cccc2c1C[C](CO2)NC(=O)c1ccc(nc1)OCC(F)(F)F	1
Cc1ncc(cn1)c1cccc2c1C[C](CO2)NC(=O)c1ccc(nc1)OCC(F)(F)F	1
Clc1ccc(cc1)c1cncc(c1)C(=O)NCc1cccnc1OCC(F)(F)F	1
NCCCC[C]1NC(=O)[C](CC(=O)O)NC(=O)[C](CC(=O)N)NC(=O)[C](CC(=O)O)NC(=O)[C]2CCCN2C(=O)[C](NC(=O)[C]2CSSC[C]3NC(=O)[C](NC(=O)[C](NC(=O)[C](NC(=O)[C]4N(C(=O)[C](NC(=O)[C](NC(=O)[C](NC1=O)CSSC[C](NC(=O)[C](NC(=O)[C](CCCCN)NC(=O)[C](Cc1c[nH]cn1)NC(=O)[C](NC(=O)[C](CCCNC(=N)N)NC(=O)[C](NC3=O)CO)[C](O)C)Cc1c[nH]c3c1cccc3)C(=O)N[C](C(=O)N[C](C(=O)N[C](C(=O)N[C](C(=O)N[C](C(=O)N)Cc1c[nH]c3c1cccc3)Cc1ccccc1)…	1
N#Cc1cc(Cl)ccc1N1CCOc2c1ccc(c2)S(=O)(=O)Nc1nccs1	1
Fc1cnc(nc1)NS(=O)(=O)c1ccc2c(c1)OCC[C]2c1ccc(cc1N1CCOCC1)C(F)(F)F	1
OC[C]1O[C]2SC(=N[C]2[C]([C]1O)O)N(CC)C	0
[truncated: 15 more rows]
