# Supplementary material for: A comprehensive evaluation of advanced methods for identifying structural alerts using extensive toxicity data
Source: J Cheminform. 2026 Jan 30;18:27. doi: 10.1186/s13321-026-01157-x (PMC12922411; doi:10.1186/s13321-026-01157-x)
Supplement: Supplementary file 1 — Supplementary material 1. [file 13321_2026_1157_MOESM1_ESM.zip › SI_1_Toxicity_datasets/Drug toxicity/Cardiotoxicity_hERG inhibitor.csv]

canonical SMILES	hERG
O=C(N[C]1CC[C](C[C]1CCc1ccccc1)N(C(C)C)C)CNC(=O)c1cccc(c1)C(F)(F)F	1
O=C(N1CCC(CC1)Cc1ccccc1)CSc1nc(=O)n2c(n1)c(C)ccc2	1
CN(CCC(=O)Nc1nc(nc(c1)n1nc(cc1C)C)c1ccc(o1)C)C	1
Clc1ccc(cc1Cl)n1cnc2c(c1=O)cccc2	0
O=C(c1ccco1)NC1CCC(CC1)CCN1CCN(CC1)c1nsc2c1cccc2	1
N#Cc1cccc2c1CCc1c(C2)cc(cn1)c1ccccc1	1
COc1ccc(cc1)c1nc(n(c1)CCC(=O)O)C	0
COC(=O)c1cc(F)c(c(c1)F)n1cncn1	0
OC1=C2N(N=CN2N=C(C1)C)Cc1ccc(cc1)Cl	0
COc1cc(ccc1n1cnc(c1)C)c1nnn(c1)C1CCc2c(N(C1=O)CC(F)(F)F)cccc2F	1
O=C(c1cc2c(n(c1=N)CC1CCCO1)nc1n(c2=O)cccc1C)NCC1CCCO1	1
CN(C(=O)Oc1c(C)cc(cc1C)C(=O)CS(=O)(=O)c1ccccc1)C	0
CSc1ccc(cc1)CNc1nnnn1C	0
N#C/C(=C(\c1ccccc1F)/O)/c1nc2c(s1)ccc(c2)C(F)(F)F	0
OCCC/N=C/c1c(nn(c1O)c1nc2c(s1)cccc2)c1ccccc1	1
OCC(Oc1ccc(c(c1)O[C]1CCN(C[C]1F)C(=O)Cc1ccc(cc1)OC(F)(F)F)C(=O)N)(C)C	0
O[C]1CN(CC[C]1c1ccc(cc1Cl)F)C[C]1CCc2c([C](C1)O)nccc2	0
COC[C](Oc1cc(cc(c1)C(=O)Nc1ncc(nc1)C)Oc1ncc(cc1Cl)C(=O)N1CCC1)C	0
Fc1ccc(cc1)Oc1cnc2c(c1)c(=O)n(c(n2)C)C[C]1CCCN(C1)C(C)C	1
C=CCNc1nc(C)c(nc1C#N)CNc1c(C)cc(cc1C)C	0
NC(=S)N/N=C(/CC1CC2=C(CC1(C)C)C(CCC2)(C)C)\C	0
Clc1ccc(cc1)C12CN(CC2C1)CCCSc1nnc(n1C)c1cccc2c1ccc(n2)C	1
Clc1ccc2c(c1)C(=NCC(=O)N2C)c1ccccc1	0
CCN1C(=S)S/C(=C\C2=Cc3ccccc3OC2C)/C1=O	0
Clc1nccc(c1)[C](N1[C]2CC[C]1CC(C2)Oc1cccc(c1)C(=O)N)C	1
CN(Cc1ccc(cc1Oc1ccc(c(c1)Cl)Cl)C(F)(F)F)C	1
CCCCCCn1c(SCCN2CCOCC2)nc2c1c(=O)[nH]c(=O)n2C	1
BrCC1CN=C2N1C(=O)c1c(N2)cccc1	0
CCN1CCN(CC1)CC(=O)Nc1ccc(c2c1c1ccccc1s2)c1cccc2c1oc(cc2=O)N1CCOCC1	0
CCCN1C(=O)CC2(c3c1nccc3)CCN(CC2)CC1CCN(CC1)C(=O)OCC	1
OC(C1CCCC1OCCc1ccc(cc1)OC(F)(F)F)CCc1ccccc1	1
Clc1ccccc1C(c1ccc2c(c1O)nccc2)N1CCCC1	0
CN1CCN(CC1)C(=S)c1cn(c2c1cccc2)CCOc1ccccc1F	0
OC1C(O)CC(CC1O)(O)C(=O)O	0
CC[C](c1ccc(c(c1)Cl)C#N)NC(=O)c1cc(n2c1COCC2)C(=O)N1CCC[C]1C	0
O=C(Cn1c2ccccc2c(c1O)/N=N/C(=S)N)Nc1cccc(c1)C	0
CC1CCCC(N1S(=O)(=O)c1ccc(cc1)S(=O)(=O)NCCc1ccncc1)C	0
O=C(N1CCN(CC1)CCc1ccc2c(c1)COC2)Cc1ccc(cc1)n1cnnn1	1
CCCCN(Cc1ccccc1)CCCNC(=O)CN1C(=O)COc2c1cc(cc2)S(=O)(=O)N1CCC(CC1)C	1
CCC(=O)c1cc(n(c1C)c1ccc(cc1)S(=O)(=O)N)c1ccc(cc1)Cl	0
c1ccc(nc1)CC1(CNCC1)c1ccc2c(c1)cc[nH]2	0
O=C(c1cc(ccc1OCc1ccccc1)N1CCOCC1)Nc1ccnnc1	0
CCOC(=O)N1CCN(CC1)CCCCCCCN1C2CCC1CC(C2)NC(=O)c1cc2ccccc2n(c1=O)C(C)C	1
N#Cc1cc(c(nc1C)C)c1ccc2c(n1)ccc(c2)CCN1CCCC1C	1
ONC(=O)[C](Cc1cc(C)c(c(c1)C)F)CCCCNCc1ccc(cc1)F	1
NCCCCN(C1CCCc2c1nccc2)Cc1nccc2c1n(CC(=O)N)c1c2cccc1	1
COc1nccnc1C(C1=C(CCN(C)C)Cc2c1ccc(c2)F)C	1
COC1COCCC1N[C]1C[C]2[C@](C1)(CCC2)C(=O)N1CCc2c(C1)cc(cn2)OC	0
Fc1ccc(cc1)CNC(=O)c1nc2[C](CCCCn2c(=O)c1O)N(C(=O)C(=O)N(C)C)C	0
Oc1ccccc1C[C](c1ccccc1)N1CCNCC1	0
C[C]1COCCN1c1nc(cc2c1ncn2C)c1cncc2c1cc[nH]2	0
CCNC1=N[C]2[C](S1)O[C]([C]([C]2O)O)C	0
O=C(c1ccc(cc1)CN1CCOCC1)N1CCN(CC1)C1CCC1	0
N#Cc1cc(ccc1Oc1ccc(c(c1)Cl)C#N)S(=O)(=O)Nc1ccc(cn1)F	0
CN1CCC(=NNC(=O)c2c(C)nc3n2cc(C)cc3)CC1	0
Brc1ccc(cc1)[C]1C[C](CC[C]1C(=O)NC(c1ccnc(c1)F)c1ccc(cc1)Cl)N1CCOCC1	1
CC(=O)N[C](c1cccc(c1)F)CCN1[C]2CC[C]1CC(C2)n1c(C)nc2c1CCN(C2)c1ccncn1	1
Cc1ccc2c(n1)cccc2c1nnc(n1C)SCCCCN1CCc2c(CC1)cc1c(c2)C(=O)N(C1)C	0
NCCCCN([C]1CCCc2c1nccc2)Cc1nccc2c1n(CCCN1CCNCC1)c1c2cccc1	1
O=C(C1CCC1)NC(c1ccccc1)CCN1CC2C(C1)C2n1c(C)nc2c1cccc2	1
CCN(CCOc1cc(c(cc1Cl)Cl)c1nc(SCC(=O)NC)nc2c1c(C#N)c[nH]2)CC	1
CN(CCCn1c(nnc1c1ccncc1)SCc1c(Cl)cccc1Cl)C	0
COc1cc(CCN2CCN(CC2)CC(c2ccc3c(c2C)COC3=O)O)ccc1C#N	1
CO[C]1COCC[C]1N[C]1CC[C@](C1)(C(C)C)C(=O)N1CCN(CC1)c1cncc(n1)C(F)(F)F	1
COC(=O)C1CCN(CC1)C(=O)c1ccc(cc1)COc1ccc2c(c1)sc(n2)N	0
CN(CC12CCC(C2(C)C)CC1)CCN1CCN(C1=O)c1ccc2c(c1)OCO2	1
O=NN1CCN(CC1)C(c1nnnn1c1c(C)cccc1C)(C)C	0
C#CC(NC(=O)c1cnc(nc1c1ccccc1)c1ccccc1)(C)C	0
Fc1ccc2c(c1)N(CCCN1CCC(CC1)n1c(O)nc3c1cccc3)C(=O)CC2	1
COc1cc(/C=C/c2nc(NCc3ccccc3)c3c(n2)sc2c3CCC2)ccc1n1cnc(c1)C	1
O=C(N1CCOCC1)N1CCN(CC1)c1cnc2c(c1)c(NCc1cccc(c1)N(O)O)cc(c2)C(F)(F)F	1
Oc1ccc(cc1)C(=O)N/N=C\C1C(=O)NC(=S)N(C1=O)c1ccccc1	0
Cn1c(SCCCN2CCc3c(CC2)c2oc(nc2cc3)C(F)(F)F)nnc1c1ocnc1C	1
CSc1ccccc1C(=O)N(C1CCNC1)C1CCCCC1	1
CCC[C](Nc1nc(N)nc2c1cc(C)cc2)CCO	1
COc1ccc(cc1C(=O)N(C(C)C)Cc1onc(n1)c1cccc(c1)C)Cl	0
Oc1ccc(cc1)n1nnnc1SC(c1nc(O)c2c(n1)cccc2)C	0
Fc1cccc(c1)C1(CCN2C3CCC2CC(C3)n2c(C)nc3c2cccc3)CCN(CC1)C(=O)C1(CCC1)C(=O)O	0
CCCC(C(C(=O)OCC)Cc1ccccc1)OS(=O)(=O)N	0
N[C]1CCCC[C]1Nc1cnc(c(n1)Nc1cccc2c1[nH]cc2)C(=O)N	1
COc1ncccc1C(=O)N1CC[C](C1=O)NCc1cncn1Cc1ccc(cc1)C#N	0
C=CC(=O)N(c1ncnc2c1cc(OCCCN1CCOCC1)c(c2)OC)c1ccc(c(c1)Cl)F	0
COc1ccc(cc1)/C=C/1\SC(=S)N(C1=O)CCC(=O)N1CCOCC1	0
COc1ccc(nc1)COc1cnn(c(=O)c1)CC(=O)c1ccc(cc1C)CN(C)C	0
COc1ccc2c(n1)c(ccn2)NC(=O)C1(O)CCC(CC1)NCc1ncc2c(c1)OCCO2	0
O=C(NC1COC1)CCCN(C(=O)c1ccc2c(c1)c1C[C](CCc1n2C)C1CCOCC1)C	0
ON1CC(C2(C1CCc1c2non1)O)C	0
CCO/C(=C/1\C(=NC(=C(C1C(=O)O)C(=O)OCC)C)C)/O	0
CC(=O)NC1C(=O)Nc2c1cc(C)cc2C	0
Cn1c(SCCCN2CCC3C(C2)(C3)c2ccccc2)nnc1c1ocnc1C	1
CCc1cncc(c1)c1ccc2c(c1)C1(COC(=N1)N)C1(CO2)CC1	1
O=C(c1ccc(s1)n1c(C)nc2c1ccc(c2)OC(F)(F)F)NC1CC1	1
Fc1ccc(c(c1)CN1CCCC(C1)C(=O)c1ccc2c(c1)OCO2)n1cccn1	1
O=C(NC(c1c[nH]c(=O)c(c1)Cl)c1ccc(cc1)F)CC1CCN(CC1)Cc1ccn(c1)c1ccc(cc1)C(F)(F)F	0
OC(CN1CCCCC1)COc1ccc(cc1)C(=O)c1ccc(cc1)Cl	1
CCC(COC(=O)C(c1nc2ccccc2nc1N1CCN(CC1)CC)C#N)CC	1
C[C](c1nc2c(n1C1CCC(CC1)NCC(F)(F)F)c1cc[nH]c1nc2)O	0
N#C/C(=C\c1ccc(c(c1)[N+](O)[O-])NC)/c1ccccn1	0
O=C(c1ccc(cc1)C[C]1CC[C](N1)[C](c1ccccc1)O)N1CCN(CC1)Cc1ccccn1	0
COCC(=O)N(C1CCN(CC1)[C](CCNC(=O)c1c(C)cc(nc1C)Cl)C)Cc1ccsc1	1
O=C1COc2c(N1)cccc2CCCN1CCN(CC1)c1cccc2c1ccc(n2)C	1
Fc1ccc2c(c1)onc2C1CCN(CC1)CCCCC(=O)c1cc2CCC(=O)N3c2c(c1)CC3	1
O=C1c2ccccc2-c2c3c1cccc3n[nH]2	0
Nc1nccc2c1ccc(c2)CNCCc1ccccc1	1
CC(CN1CCN(C(=O)CC1)C(c1ccccc1)COc1ccccc1)C	1
OC(=O)CN(S(=O)(=O)c1c(C)noc1C)c1cc(C)cc(c1)C	0
Cc1ccc2c(n1)cccc2c1nnc(n1C)SCCCN1CCc2c(CC1)c(C)c1c(c2)nc(o1)C	1
O=C(c1ccc(cc1)C[C]1CC[C](N1)[C](c1ccccc1)O)N1CCN(CC1)Cc1ncn(n1)CC(F)(F)F	0
O=C1NC(=O)C2C1C1C=CC2C1=C(c1ccc(cc1)C)c1ccc(cc1)C	0
CC(CN1CCC(CC1)N1CCC(CC1)C(=O)N1CCCC1)CCC=C(C)C	1
Fc1ccc(cc1)CN1C(=CC(C=C1c1ccccc1)c1ccccc1)c1ccccc1	1
COc1ccc(cc1)c1ccc([n+](n1)CCCC(=O)O)N	0
Brc1ccc(cc1)Nc1ccc(cc1)CN1CCC2(CC1)OCCc1c2ccs1	1
OCCN1C=CC(C=C1)/C=C/c1c[nH]c2c1cccc2	0
O=C(N1CCC(CC1)c1onc(n1)c1ccc(cc1)C(=O)O)NC1CC1c1ccccc1	0
Oc1ccccc1N1C(=CC(C=C1c1ccccc1)c1ccccc1)c1ccccc1	1
Cc1nsc(n1)c1nnc2n1CCN([C]2C)C(=O)c1ccc(c(c1)Cl)F	0
O=C(Oc1cccc(c1)n1ccc(c1)C(=O)N)NCCCCCCc1ccccc1	0
Fc1cc(c(cc1O[C]1CCCC[C]1c1ccnn1C)F)S(=O)(=O)Nc1cscn1	0
N#Cc1cc2OCOc2cc1NC(=O)CCn1cnnn1	0
COc1cc(ccc1OC)N(C(=O)c1ccc(cc1)[N+](=O)[O-])CCCN(CCc1ccc(c(c1)OC)OC)C	1
CN(CC(=O)N1CCC(CC1)c1cc(OC(C)C)c(cc1C)Nc1ncc(c(n1)Nc1ccccc1S(=O)(=O)C(C)C)Cl)C	0
Fc1ccc(nc1)c1c[nH]c(n1)[C]1Cc2c3ccccc3[nH]c2[C@@](N1)(c1noc(n1)C)c1c[nH]nc1	1
COc1cc2c(cc1OC)CC(C2=O)CC1CCN(CC1)Cc1ccccc1	1
Cc1cccc(c1OP(=O)(Nc1ccc(cc1)SC(F)(F)F)C)C	0
Oc1ccccc1c1nsnc1C(=O)N	0
Fc1ccc2c(c1)nc(n2c1ccc(cc1)OCCCN1CCOCC1)c1ccccn1	1
O=C1COc2c(N1)nc(cc2)CN[C]1CCN(C[C]1F)CCn1c(=O)ccc2c1cc(F)cn2	0
Fc1ccc(cc1)c1nc(n(c1c1ccnc(c1)N)C)S(=O)C	0
NCc1ccc(s1)S(=O)(=O)c1cc(cc(c1)S(=O)(=O)C)c1ccccc1	0
OC(=O)CCc1ccc(o1)c1cccs1	0
ON(CC(c1c(C)[nH]c2c1cccc2)c1cccc(c1)O)O	0
Clc1cnc(nc1)N1CCC(CC1)[C]1C[C]1CCOc1ccc(cn1)n1nncc1	0
N#Cc1ccc(cc1)CNC(=O)N(c1cccc(c1)F)C1CCN(CC1)CCC1(CCN(CC1)C(=O)c1c(F)cccc1F)c1cccc(c1)F	1
Cc1ccc(o1)C(=O)CSc1nnc(n1c1ccccc1)c1ccccc1	0
O=C(CC1C(=O)NC2C(N1C(=O)c1ccccc1Cl)CCCC2)Nc1cccc(c1)C	0
Clc1ccc(cc1)Cn1nc(c2c1nc(cc2)N1CCCCCC1)COCCCN1CCCCC1	1
O=C1C=C(NCc2ccc3c(c2)OCO3)CC(C1)c1ccccc1	1
N#CC1=C(N)SC(=C(C1c1cocc1)C#N)N	0
CCN(CCCn1c(=O)nc(c2c1CCC2)SCC(=O)N1CCc2c1cccc2)CC	1
N#Cc1nc(CCCNC(C)(C)C)cc(n1)c1cccc(c1)C(F)(F)F	1
COc1ccc(cc1)N1C(=O)CC(C1=O)N(C(=O)CC)Cc1ccc(cc1)S(=O)(=O)N	0
C=CCN(C1CCS(=O)(=O)C1)Cc1cn(nc1c1cccc(c1)Cl)C	0
CC(=O)Nc1cccc(c1)C1CCN(CC1)Cc1ccc(cc1F)C(=O)c1nc2c(n1c1ccc(cc1)F)cccc2	1
CC(=O)Nc1cccc(c1)C1CCN(CC1)Cc1ccc(cc1)C(=O)c1nc2c(n1c1ccc(cc1)Cl)cccc2	1
COCCNS(=O)(=O)c1ccc(cc1)c1ccc(cc1)CCN1CCC[C]1C	1
Fc1ccc(cc1)CCN1CCN(C(=O)C1)[C]1CCc2c(C1)ccc(c2)CN1CCN(CC1)S(=O)(=O)C	0
COc1cc(N)nc2c1c(c1ccncc1)c([nH]2)c1ccc(cc1)F	0
N#CC(c1cc(cc(c1)C(C#N)(C)C)Nc1nc(ncc1C(=O)N)N1CCC[C](C1)N)(C)C	1
O=C(c1ccccc1)CN1C=C(CCSc2ccccc2)CC=C1C	0
Cc1nnc2n(c1=O)C(CS2)CS(=O)(=O)c1ccccc1	0
Fc1ccc(c(c1)F)CCN1CCC(CC1)(F)S(=O)(=O)c1ccccc1	1
OC[C@@]1(ON=C2N1CCC/C/2=C\c1ccc(c(c1)OC)n1cnc(c1)C)c1ccc(cc1)F	1
OCC1(ON=C2N1CCC/C/2=C\c1ccc(c(c1)OC)n1cnc(c1)C)c1ccc(cc1)F	1
CC(CNC(=O)C1Nc2ccccc2C2C1CC=C2)C	0
CCCc1noc2c1C(C(=C(N2)N)C#N)c1cc(Br)ccc1F	0
CC1=C(C(=O)N2CCN(CC2)c2ccccc2)C(C2=C(CCCC2=N1)O)c1ccc2c(c1)cccc2	1
COC(=O)c1ccccc1NC1=C/C(=N\S(=O)(=O)c2ccc(cc2)C(=O)O)/c2c(C1=O)cccc2	0
O=C1NC(=O)C(N1)(c1cccs1)c1cccs1	0
S=C1NNC2(NN1)CC1CC2C2C1CCC2	0
Nc1ncnc2c1c(cn2C1CC(C1)CN1CCC1)c1cccc(c1)OCc1ccccc1	1
Brc1cccc(c1)n1nc2c(c1)c(nnc2C)c1cccc(c1)Br	0
OCC1OC(C(C(C1O)O)O)c1c(O)cc2c(c1O)c(=O)c1c(o2)cc(c(c1)O)O	0
N[C]1CCCN(C1)c1ncc(c(n1)Nc1cccc(c1)C(F)(F)F)C(=O)N	1
OCC1(CCCN(C1)CCCc1ccccc1)Cc1ccc(cc1F)F	1
OCCC1CN(CCN1CCCc1ccccc1)Cc1ccc(c(c1)OC)OC	1
Cc1ncnc(c1)N1C(=O)N(C(=O)C21CCN(CC2)Cc1ncccc1C)c1ccc(cc1)c1ccc(cc1C)C(=O)O	0
S=C(NC(C)(C)C)NC(=NN(O)O)N	0
C[C]1CCCN1CCc1ccc2c(c1)ccc(n2)c1csc(n1)c1ccc(nc1)OCC(F)(F)F	1
COc1cc(ccc1OC)C(=O)C1CCCN(C1)Cc1cccn1c1nccs1	1
Cc1cccc(c1)C(c1ccccc1)(c1ccccc1)CC[C](C(=O)O)N	0
N#CC(=C1CCN(CC1)c1ccc(cc1F)N1CC(OC1=O)Cn1nnc(c1)F)C	0
Clc1ccc(c(c1)C(N1CCOCC1)C#Cc1ccccc1)O	0
COc1cc(ccc1N1CCC(C1)O)n1nnc2c(c1=O)sc(c2)c1ccc(cc1)Cl	1
CCN(C(=O)C1CSC2(N1C(=O)CC2)C)c1sc2c(n1)c(C)ccc2	0
Cn1c(SCCCN2CC3C(C2)N(CC3)c2cccc(c2)C(F)(F)F)nnc1c1nccnc1	1
COc1c(OC)cc(cc1OC)NC(=O)CC(S(=O)(=O)c1cc2OCC(=O)Nc2cc1C)C	0
CC(Cc1cc(nn1c1ccc(cc1)F)CNS(=O)(=O)c1cccc2c1nccc2)C	1
CC/C(=C\C1Sc2c(N1CC)cccc2)/SC	0
CCN(S(=O)(=O)Nc1ccc2c(c1)c(=O)c1cc(cnc1cc2)c1cnn(c1)C)CC	0
O=C(CN1C(=O)/C(=C/c2c(F)cccc2Cl)/Oc2c1cccc2)NCc1ccco1	0
C(CCN1CCN(CC1)c1ccnc2c1cccc2)CCCN1CCN(CC1)c1ccccc1	1
Fc1ccc(cc1)/C=C(\C(=O)NCc1ccncc1)/NC(=O)c1ccccc1	1
Fc1ccc(c(c1)Cl)Cn1nc(c(c1C)N(O)O)C	0
O=C(NC1CCS(=O)(=O)C1)CSc1n[nH]c(n1)c1cccs1	0
Clc1ccc(cc1Cl)CNCCCSc1ncccn1	0
Fc1ccc2c(c1)C1(CCN(C1)CCCSc1nnc(n1C)c1sc(nc1C)C)CC2	1
O=C(N1CCC(CC1)c1onc(n1)c1ccccc1C(F)(F)F)NC1CC1c1ccccc1	1
CC(Cn1c2ccc(cc2c2c1c1CCc3c(-c1c1c2CNC1=O)cn(n3)C)Nc1ncccn1)C	0
CN(CCNC(=O)/C(=C/c1ccc(o1)c1cccc(c1)Cl)/NC(=O)c1ccccc1)C	1
COc1ccc2c(c1)C(=O)OC12CCC(CC1)C(=O)N(CCN1CCCCC1)C	0
COC1CN(C1)C(=O)c1cc2c(c3c1CCC(O3)c1ccc(cc1C)Cl)nc(n2C)C	1
CCOC(=O)C1Oc2c(C(=O)C1c1nc3c(s1)cccc3)cc(c(c2CN1CCCC1)O)CC	1
Clc1cccc(c1c1nnc2n1cc(cc2)C(F)(F)F)Cl	0
COCCCn1nc2c(c1O)ccc1c2C(=O)c2ccccc2C1=O	0
O=C(NC1CN(C1)C1CCC(CC1)C(=O)N)CNc1nn(c2c1cc(cc2)C(F)(F)F)C	0
C=CC(=O)N1CCC[C](C1)n1nc(c2c1ncnc2N)c1cccc(c1)C(=O)Nc1ccc(c(c1)C)C(C)C	1
O=C(N1CCOCC1)Oc1ccc2c(c1)c(ccc2)OC(=O)N1CCOCC1	0
COc1cc(ccc1Nc1ncc(c(n1)c1cnc2n1cccc2)Cl)N1CCN(CC1)C(=O)N	0
CCC[N+][C](C(=O)Nc1c(C)csc1C(=O)OC)C	0
Fc1ccc(nc1)c1c[nH]c(n1)C1Cc2c3ccccc3[nH]c2C(N1)(c1noc(n1)O)c1cnn(c1)C	1
Clc1ccc(o1)C(=O)N1CC2CNCC(C1)C2	0
CCN(C(=O)Cc1ccc(cc1)S(=O)(=O)C)C1CCN(CC1)Cc1ccc(cc1)C(F)(F)F	1
O=C(c1cc2c(n(c1=N)Cc1cccnc1)nc1n(c2=O)cccc1C)NCC1CCCO1	1
CCCCCCCCNC(CO)(CO)CO	0
OC(=O)c1ccc2c(c1)CC(OC2=O)c1ccccc1	0
CN(CCCNc1nc2sc3c(c2c(=O)n1CCc1ccccc1)CCCCC3)C	0
Fc1ccc(cc1)n1ncc2c1C=C1CCN(C[C@]1(C2)C(=O)c1ccccn1)S(=O)(=O)c1cccc(c1)C(F)(F)F	0
CCC(NS(=O)(=O)c1ccc(cc1)c1ccc(cc1)CCN1CCC[C]1C)CO	1
C/C(=N\Nc1cccc2c1nccc2)/c1ccccn1	0
C[C]1CN(CCN1c1ncc(cn1)OCc1ccc(cc1F)CS(=O)(=O)C)C(=O)OC1(COC1)C(F)(F)F	0
CCN(CC(C/N=C(\c1ccccc1)/Nc1c2ccc(cc2nc2c1nc(OC)cc2)Cl)(C)C)CC	0
FC(Sc1ccc(cc1)NC(=O)CN(C1CCCCC1)C)F	1
COc1ccc(cc1)C=C(C(=O)N1CCOCC1)NC(=O)c1ccc(cc1)N(O)O	1
Fc1cnc2c3c1[C@](F)(CN1CCC(CC1)NCc1ncc4c(c1)OCCO4)Cn3c(=O)cc2	0
CN1CCN(CC1)C(=O)/C(=C\c1cccs1)/NC(=O)c1cccs1	1
O=C(NC1CN(C1)C1CCC(CC1)(O)c1cnc(s1)C)CNc1ncnc2c1cc(cc2)C(F)(F)F	0
CCOC(=O)C1=C(CN2CCOCC2C(=O)OC)NC(=NC1c1ccc(cc1Br)F)c1nccs1	0
O=C(Nc1ccc(cc1)F)NC1CCCCC1	0
O=C(NC1CN(C1)C1CCC(CC1)(O)c1cnc(s1)OC(C)C)CNC(=O)c1cccc(c1)C(F)(F)F	0
N#Cc1cccc(c1)N1CCN(CC1)CCCCNC(=O)c1cc2c(o1)cccc2	1
Brc1ccc2n1ncnc2NC1=NC[C@]2(O1)CN1CCC2CC1	1
Cc1cc2[nH]c(nc2cc1C)C1CCN(CC1)CC1COc2c(O1)cccc2	1
CSc1cc(C)n(c(=S)c1C(=O)C)c1ccccc1	0
CN(c1ccc(cn1)c1cc(NC[C]2CCCNC2)c2c(c1)nccc2)C	0
CCN(c1ccc2c(c1)oc(=O)cc2C)CC	0
COc1cccc2c1CCCC12CCN(C1)CCCSc1nnc(n1C)c1ocnc1C	1
Cc1ccc2c(c1)sc(n2)/N=C(\c1ccccc1Cl)/NS(=O)(=O)c1cccs1	0
ON(N=C1NCN(CN1Cc1ccco1)Cc1ccco1)O	0
N#CN(c1nc(C)cc(n1)C)CC(=O)c1ccc(cc1)CC	1
COc1cc(CCc2ccc(cc2)Nc2ccccc2C(=O)O)cc(c1OC)OC	1
Clc1ccc(cc1)c1c(C)c(nn1c1ccc(cc1Cl)Cl)CNC1CCCC1	1
COC(=O)c1ccc(cc1)OCC(CN1CCN(CC1)CC(COc1ccc(cc1)C(=O)OC)O)O	1
Clc1ccc2c(c1)c(cn2c1ccc(cc1)F)C1CC[N+]CC1	0
O=C(Nc1ccc(cc1)N(O)O)NCCN1CCc2c(C1)cccc2	1
O=C(NCc1ccccc1)CSc1nc2ccccc2c(=O)n1CCC(=O)N1CCCCC1	1
OCCONC(=O)c1ncc2n(c1Nc1ccc(cc1F)I)cnc2	1
O=C1NC(=O)/C(=C/2\C(=O)Nc3c2cc(cc3)[N+](O)[O-])/S1	0
Fc1cccc(c1CNn1cnnc1S)Cl	0
N#Cc1ccc(cc1)Cn1cncc1CN[C]1CCN(C1=O)c1cccc2c1cccn2	1
COc1ncc(cn1)c1ccc2c(n1)ccc(c2)CCN1CCC[C]1C	0
N[C]1CCCC[C]1Nc1ccc(c(n1)Nc1cccc(c1)n1nccn1)C(=O)N	1
O=C(c1csnn1)Nc1csnn1	0
CC(=CC1C=C(C)C(C2C1C(=O)NNC2=O)C)C	0
COCCN1CCC[C](C1)Cn1c(nc2c(c1=O)sc(c2)c1ccc(cc1)Cl)c1ccccc1C	1
O=C(N1N=C(CC1c1ccco1)c1ccc(cc1)NS(=O)(=O)C)c1ccco1	1
COc1ccc(cc1)CNc1cc(C)nc2c1cc(OC)cc2	1
Cc1sc(c(n1)C)c1nnc(n1C)SCCCN1CCc2c(CC1)c1nc(oc1cc2)C(F)(F)F	1
Fc1ccc(cc1)c1nc(sc1c1ccnc(n1)Nc1ccc(cc1)N1CCNCC1)N1CCOCC1	1
CCOC(=O)c1ccc(cc1)NC(=O)NC1CC2CCC(C1)N2Cc1nnnn1Cc1ccco1	0
N#Cc1ccccc1OCCCN1CCC(CC1)Cc1ccccc1	1
CN1CCN(CC1)CC(=O)Nc1ccc(cc1[N+](O)[O-])Br	1
Clc1cccc(c1)C(c1cc2c(o1)ccc(c2)N(O)O)O	0
BrC1=C/C(=C(\C=C\c2cccc(c2)C)/O)/C(=O)C(=O)C=C1	0
O=C(N1CCC(CC1)n1cncn1)NC1CC1c1ccccc1	0
COCCN1CCn2c(C1)nc1c2ccc(c1)NS(=O)(=O)C	0
COc1ccc(cc1)CC1CN2C(=NCC2C(C)C)N1CCNC(=O)CCC1CCCCC1	1
Clc1ccc(cc1)Cn1cnc2c1cc(C)c(c2)C	1
c1ccc(cc1)CN1CCN(CC1)Cc1onc(n1)c1ccccc1	0
O=C(Nc1ccc(cn1)Cl)CN1CCN(CC1)Cc1ccccc1	1
COc1ccc(cc1)NS(=O)(=O)c1cccc(c1)C(=O)N1CCN(CC1)Cc1ccc2c(c1)OCO2	1
FC(Oc1ccc(cc1)c1c[nH]c(n1)C(N)(C)C)(F)F	1
CCC1OC(=O)C(C)C(OC2CC(C)(OC)C(C(O2)C)O)C(C)C(OC2OC(C)CC(C2O)N(C)C)C(CC(C(=O)C(C(C1(C)O)O)C)C)(C)OC	0
OCC1(CO)COC(=O)C(=N1)NNc1ccccc1[N+](O)[O-]	0
CCCC(c1ccccc1)NCC(COc1ccc(cc1)c1ccccc1)O	0
O=C(c1ccc2c(c1)scn2)Nc1nc2c(s1)C(=O)CC(C2)(C)C	0
CCC(Cn1nc(nc1c1ccnc(c1)C)Nc1ccc(c(c1F)F)F)O	1
CCOc1ccc(cc1[N+](O)[O-])CSC1=NCCN1	1
CCCCc1nc(C(C)C)c(c(=O)n1Cc1ccc(cc1)c1ccccc1c1noc(=O)[nH]1)CC(=O)OCC	1
O=C(c1nnc(o1)c1ccccc1)N1CC(C1)Oc1ccc(cc1)CN1CC2(C1)CCCO2	1
Fc1cccc(c1/C=C/c1ccc(cn1)N(C)C)F	0
FC(c1cccc(c1)c1c[nH]c(n1)C1CCCCC1)(F)F	1
CN(Cc1ccccc1)C/C=C/1\CCCc2c1cnn2c1ccccc1	0
CCOc1c([C]2CNC(=O)C2)c(F)c(cc1[C](n1nc(c2c1ncnc2N)C)C)Cl	0
CCOC(=O)c1ccnc(c1)[C@]1(N[C](Cc2c1[nH]c1c2cccc1)c1[nH]cc(n1)c1ccc(cc1)F)c1cnn(c1)C	1
CCOC(=O)c1ccnc(c1)[C@@]1(N[C](Cc2c1[nH]c1c2cccc1)c1[nH]cc(n1)c1ccc(cc1)F)c1cnn(c1)C	1
CCCC(=O)N1CCN(CC1)c1nc2c(s1)cc(cc2)Br	1
C[C]1CCCN1CCc1ccc2c(c1)ccc(n2)c1sc(nc1C)c1ccccn1	0
C=CCN(S(=O)(=O)c1cccc(c1)C(=O)OCC(=O)N(C)C)c1ccc(cc1)Cl	0
CCOC(=O)C1(CCc2ccccc2)CCN(CC1)C1CCSCC1	1
CSc1ccc(cc1)/C=N/NC(=O)CN1CCN(CC1)Cc1ccccc1	1
N#C/C(=N/Nc1ccccc1F)/C(=N)N1CCOCC1	0
N#Cc1ccc(cc1)O[C]1[C](C[C]2[C@]1(C)CC[C](C2)O)N1CCC[C](C1)N	0
CCN(CCN(C(=O)NC1CCCCC1)Cc1cc2ccc(cc2nc1O)C)CC	1
Clc1ccc(cc1)CCN1CC(CCC1=O)C(=O)N(Cc1nccs1)C	1
CCOc1ccc(cc1)OCC(CN1CCN(CC1)S(=O)(=O)c1cccc(c1)C(F)(F)F)O	0
O=C(COc1ccccc1)NNc1sc2c(n1)c(F)ccc2	0
ClC(C(c1ccc(cc1)Cl)c1ccc(cc1)Cl)Cl	0
N#Cc1ccc(nc1)N1CCC(CC1)Nc1cc(ncc1C(=O)N)Nc1cnccn1	1
CCC(Sc1cccc(c1)c1nc2n(c1NCc1ccccc1)ccc(c2)C)C	0
O=C(C1C(=O)CC(CC1=O)(C)C)c1ccccc1	0
Cc1ccc(cc1)NC(=O)C[N+]1C=C(N2[C-]1CCC2)c1ccc(cc1)C	1
CC(=O)OCC(=O)[C]1CC[C]2[C@]1(C)CC[C]1[C]2CCC2=CC(=O)CC[C@]12C	0
COCC(=O)N1CCC(CC1)n1nc(c(c1C)Nc1ncc(c(n1)c1cnn2c1cccc2)Cl)C	0
O=C(N1CCN(CC1)C[C]1CCCN(C1)C1CC1)Nc1ccc(c(c1)Cl)C	1
COC1CC(C1)n1c(=O)n(c2c1c1cc(c3ccc(nc3)NCCN(C)C)c(cc1nc2)F)C	0
S=C(c1ccc(o1)c1ccccc1Cl)N1CCOCC1	0
O=C(CN(S(=O)(=O)c1c(C)nn(c1C)C)c1ccc(cc1)C(C)C)NCc1cccs1	0
Fc1ccccc1CN1C2C(OCCS1(=O)=O)Cc1c2cccc1	0
COc1ccc(cc1C(=O)N1CCCCC1)Nc1nnc(c2c1cccc2)c1ccccc1	1
O=C(Nc1ccc(cc1)F)CN1CCN(CC1)CC(=O)Nc1ccc2c(c1)OCO2	1
CC#Cc1cncc(c1)c1cc(ccc1O)C1(N=C(C(=N1)C)N)C1CC1	0
CN1C(=O)N2C3C1N(C)C(=O)N3CN(C2)C1CCCCC1	0
COc1cccc(c1)NC(=O)CN(C(=O)c1ccc(c(c1)N(O)O)NC1CC1)C	1
Cc1oc2c(n1)c1CCN(CCc1cc2)CCCSc1nnc(n1C)c1ocnc1C	0
N#C[C](NC(=O)C1(N)CCOCC1)Cc1ccc(cc1)c1cccc(c1)S(=O)(=O)C	0
COc1ccc(cc1S(=O)(=O)n1cnc(c1)C)C	0
COCCN1CCCC(C1)Cn1c(nc2c(c1=O)sc(c2)c1ccc(cc1)Cl)c1ccccc1C	1
Cn1c(SCCCN2CC[C@@]3(C2)C[C]3c2ccc(cc2)C(F)(F)F)nnc1c1scnc1C	1
O=C(c1ccc2c(c1)[nH]cc2CN1CCOCC1)N1CCN(CC1)C1CC1	0
[O-]C(=O)Cc1ccc(cc1)n1cc(c2c1ccc(c2)Cl)C1CC[N+](CC1)CCN1CCNC1=O	1
Clc1ccc(cc1)Oc1ccc(cn1)C(=O)N1CCCN(CC1)C1CCC1	1
CCCCCCCCCCOC(=O)CN1[C-](COc2ccccc2)[N+](c2c1cccc2)C	1
CNCc1cnc(cc1Oc1ccccc1Oc1ccccc1)C	0
OC(CN1CCC2(CC1)Oc1c(C2)cc(cc1)Cl)COc1cc(F)ccc1NC(=O)N	1
COc1ccc(cc1)N1C(=O)C(C1c1ccccc1OC)(C)C	0
OC(CN(C)C)COC(c1ccc(cc1)Cl)c1ccc(cc1)Cl	1
COc1cccc(c1)CN1CCC(CC1)NC(=O)c1cc(=O)c2c(o1)cc(cc2)F	1
Fc1ccc(cc1)S(=O)(=O)N1CCN(CC1)c1nc(nc2c1cccc2)c1cccnc1	1
COc1ccc2c(c1)c(ccn2)CCC1CCC(CC1)NCc1ncc2c(c1)OCCO2	1
COc1ccc(cc1)c1noc(n1)CCC(=O)NCCCN1CCC(CC1)Cc1ccccc1	1
COc1ccc(cc1)[C](N[C]1CC[C](C(C1)(C)C)C(=O)N1CCC(CC1)(c1ccccc1)c1nnc(o1)C)C	0
Fc1ccc(c(c1)F)CCN1CCN(CC1)C(=O)c1nn(cc1Br)C	1
COC(=O)C1=C(C)N(CC2CC2)C(=NC1c1ccccc1)NCc1cccc(c1)Cl	1
CC1NCCN(C1)c1cc2c(c(c1F)C)c(=O)c(cn2C1CC1)C(=O)O	0
O=C(c1ccc(c(c1)C#Cc1cnc2n1nccc2)C)Nc1ccc(c(c1)Cl)CN1Cc2c(C1)cn[nH]2	0
COc1cccc2c1[C]1CN(C[C]1CO2)CCCCn1c(=O)[nH]c2c(c1=O)sc1c2nc(cn1)c1ccccc1	1
COc1ccccc1n1nc(cc1c1csc(c1)Cl)C1CC(C)(C)OC(C1)(C)C	0
COc1ccc(cc1)c1cc(=O)oc2c1ccc(c2)OCC(=O)C	1
COc1ccc(cn1)c1cc(cnc1N)c1ccc(cc1)C(=O)N1CCOCC1	0
OC1CC(NC2(C1)CCCCC2)c1ccco1	0
COc1ccc(cc1)CNC1CCC(C(C1)(C)C)C(=O)N1CCC(CC1)(c1ccccc1)C(=O)N1CCCC1	1
O=C(C1CCC1)NCCCC1CN2C(=NCC2C2CCCCC2)N1CCc1ccc(c(c1)Cl)Cl	1
O=C(C1CC=CC2C1C(=O)N(CC2)C1CC1)N1CCN(CC1)c1ccccc1	0
O=C(C1CC(=O)N=C(S1)N)Nc1cccc2c1cccc2	0
N#Cc1cnc(cc1C(F)(F)F)C(CN1CCN(CC1)C[C](c1ccc2c(c1C)COC2=O)O)O	1
CN(CCc1ccc(c(c1)Cl)Cl)CCOc1ccccc1	1
Clc1ccc2c(c1)c(NC1CCN(CC1)Cc1ccc3c(c1)OCO3)nc(=O)n2CC(F)(F)F	1
O=C1N(CCC21CCN(CC2)C[C](c1ccc2c(c1C)COC2=O)O)c1ccncn1	0
Clc1ccc(cc1)c1scc(n1)COc1ccccc1C(=O)N1CCCCCCC1	1
CCOP(=O)(c1nc(oc1N1CCCCC1)c1ccccc1Cl)c1ccccc1	0
N#Cc1ccnc(c1)C1=N[C@@]([C](N1)C)(c1ccc(cc1)F)c1ccc(nc1)F	0
N#Cc1ccnc(c1)C1=N[C@]([C](N1)C)(c1ccc(cc1)F)c1ccc(nc1)F	0
CCOc1ccccc1NC(=S)NC1CC2CC1CC2	0
N#CC(N1N=C(CC1(C)C)C)c1ccccc1	0
O=C1CN=C(c2c(N1)sc1c2CCCC1)c1ccccc1	0
Nc1cnc(cn1)c1ccc2c(c1)[nH]c1c2c(ncc1C(=O)N)NC(C1CC1)C1CC1	1
Cc1ccc2c(n1)cccc2c1nnc(n1C)SCCCN1CCc2c(CC1)cc1c(c2)OCCN1	1
Cn1ncn(c1=S)c1ccccc1	0
CC(Cc1cc(nn1c1ccccc1)CNC(=O)C1C2C1CN(C2)C(=O)c1ccccc1)C	0
CCN(C(=O)Cc1ccc(cc1)S(=O)(=O)C)C1CCN(CC1)CC[C](c1cccc(c1)C(F)(F)F)C1CCN(CC1)S(=O)(=O)C	1
Fc1ccc(cc1)N1CCC2C1CN(C2)CCCSc1nnc(n1C)C1CCOCC1	1
Fc1ccc(cc1)c1sc(cc1c1ccc(cc1)S(=O)(=O)C)Br	0
N#CC1=C(C)N(C(=S)C(C1=O)N1C=CCC=C1)c1ccccc1C	0
CCOc1ccc(cc1)OCCOCCN1CCc2c(C1)cccc2	1
Fc1ccc(cc1)n1ncc2c1C=C1CCN(C[C@]1(C2)C(=O)c1ccccn1)S(=O)(=O)c1ccc(cc1)F	1
COCCN1CCN(CC1)c1ccc(c(c1)C(=O)Nc1ccnnc1)OCc1ccccc1	1
CCCC(C(=O)NCc1ccco1)OC(=O)CC1Sc2ccccc2NC1=O	0
CCC(C(=O)OC1CCC=C2C1C(CCC1CC(O)CC(=O)O1)C(C=C2)C)C	0
CCOc1ccc2c(c1)sc(n2)N1CCC(CC1)C(=O)N1CCN(CC1)C(=O)c1ccco1	1
ON(c1cccc2c1n[nH]c2)O	0
Clc1ccc(cc1)S(=O)(=O)NCCc1cn2c(n1)nc(c(n2)C)C	0
C[C]1CCCN1CCc1ccc(cc1)c1ccc(cc1)S(=O)(=O)N1C(C)COCC1C	1
Clc1cccc(c1CNc1ccc(cc1)N1CCCC1)Cl	0
FC(Oc1ccc(cc1)S(=O)(=O)Nc1ccc(cc1)C12CNCC2C1)(F)F	1
O=C1N(CC1(C)C)c1ccc(cc1)C(=O)C	0
Cc1nccc(n1)N1C(=O)N(C(=O)C21CCN(CC2)Cc1ncccc1C)c1ccc(cc1)c1ccc(cc1C)C(=O)O	0
CCCN(C(=O)c1ccc(c(c1)N(O)O)N1CCOCC1)CC(=O)Nc1ccccc1C	1
CCN1CCC(CC1)N(c1ccc(cc1)Cl)C(=O)NCc1ccc(cc1)F	1
C/C=C\1/N(C)C(CC1(c1ccccc1)c1ccccc1)C	0
O=C(Cn1ccc2c1ccc(c2)S(=O)(=O)N1CCCCC1)NCc1ccccc1F	0
CCCCCn1ccc(=O)c2c1ccnc2C(F)(F)F	0
CCCn1c(N)c(C(=O)CN2CCc3c(C2)cccc3)c(=O)n(c1=O)C	0
CCN(C(=O)c1cc2c(nc1C)oc1c(c2=O)cc(cc1)F)CC	0
COc1ccc(c(c1)C(=O)c1cnc2c(c1)c(no2)C(C)C)O	0
Cc1ccc(cc1)CSC1=Nc2sccc2C2=NC(=O)CN12	0
CC1Nc2c(NC1C)nc(nc2O)N(C)C	0
COC(=O)C1=C(SC2(S1)C(=C(SC1=C2c2cc(C)cc(c2NC1(C)C)C)C(=O)OC)C(=O)OC)C(=O)OC	0
NCCC(c1ccc(c(c1)Cl)Cl)(c1ccc(cc1)c1c[nH]nc1)O	0
CCOC(C1=C(O)N(c2c(N1O)cc(OC)cc2)O)O	0
O=C(C1CC1)Nc1cccc(c1)N1CCN(CC1)CCCCNS(=O)(=O)CC1CCCCC1	1
O=C1C(CCCN1C1(CCC(CC1)N1CCN(C(=O)C1)c1ccccc1)c1ccccc1)c1cc(cc(c1)C(F)(F)F)C(F)(F)F	1
COC(CN(C1CCN(CC1)c1[nH]nc(n1)N)CCc1ccc(cc1)Cl)(C)C	1
Cc1c(C)n(c2c1c(ncn2)OC1CCN(CC1)Cc1cscn1)Cc1ccccc1	1
COc1ccc(cc1)S(=O)(=O)NC1(N=C(NC1=O)c1ccccc1)C(F)(F)F	0
CCOC(=O)C1CCN(CC1)C(=[N+])c1ccc(cc1)C(=O)Nc1ccc(cc1C(=O)Nc1ccc(cn1)Cl)Cl	1
Fc1ccc(cc1)NC(=O)C(=O)NCCN1CCN(CC1)C(=O)c1ccc(cc1)N(O)O	1
Cc1ccc(c(c1)n1ccnc1S)C	0
C/C(=N\Nc1ccc2n(n1)cnn2)/c1cccs1	0
N#C/C(=C(\N)/C)/C(=O)COC(=O)CCC1CCCC1	0
Cc1ccc(cc1)n1ncc2c1CC(C)(C)CC2NC(=O)c1ccccn1	1
CCCCCCn1c(CN2CCN(CC2)C)nc2c1c(=O)n(c(=O)n2C)C	1
OC(=O)C/C(=C\c1ccc(c(c1)[N+](O)[O-])Sc1nncn1C)/c1nc2c(s1)cccc2	0
Clc1ccc(cc1)CN1CCN(CC1)c1c(Cl)cnc2c1nc([nH]2)c1cn(nc1C)C	0
O=C(N1CCc2c(C1C1CCCCC1)cccc2)CNCCc1c(Cl)cccc1Cl	0
O=C(Nc1ccc(cc1)F)CN1CCN(CC1)C(=O)N1CCCCC1	1
COc1cc(CNCCC(c2ccc(cc2)OC(C)C)C(C)C)ccc1OC	1
OCC(C(=O)NC(C(=O)NC(C(=O)OC)C(CC)C)CC(C)C)NC(=O)C1CCC(=O)N1	0
C[C]1CCCN1CCc1ccc2c(c1)ccc(n2)c1ccc(cc1)N1CCCCC1	1
COc1cccc2c1n1CCN(Cc1c2)CCCCNC(=O)C1=Cc2c(CN1)cccc2	1
COc1ccc2c(c1)c(=O)n(c(n2)c1ccc(cc1)OC1CCN(CC1)C1CCC1)C	1
COc1ccc2c(c1OC)C(=O)OC2C1N(C)CCc2c1c(OC)c1c(c2)OCO1	0
CCc1onc(n1)[C@@]1(N[C](Cc2c1[nH]c1c2cccc1)c1[nH]cc(n1)c1ccc(cn1)F)c1cnn(c1)C	1
OCC1(CCN(CC1)Cc1cnn(c1)c1ccccc1)Cc1ccc(cc1)OC	1
COc1ccc(cc1C1N(Cc2ccccc2)C(=O)C2(C1C=CCC2)C)/C=C/c1ccccc1	0
O=C(C(=O)c1c2ccccc2n(c1C)C)N1CCC(=CC1)c1ccccc1	0
CCN(CCCC/N=C(\C(C)C)/Nc1ccnc2c1ccc(c2)Cl)CC	1
N#Cc1ccsc1NC(=O)C1CCN(CC1)C(=O)c1ccc(cc1)Cl	1
N#Cc1ccc(cc1)Cn1cncc1C[N+]C1CCN(C1=O)C(=O)c1cccnc1[S-]	0
Cc1cc(SCc2ccc(c(c2)Cl)Cl)nc(n1)O	0
N#CCC1CCC(CC1)n1c(nc2c1c1cc[nH]c1nc2)[C](O)C	0
Brc1ccc2c(c1)cc(o2)C(=O)N/N=C/c1ccc2c(c1)n(C)c(=O)n2C	0
C=CCN1CCC23C4(C1Cc1c3c(OC2/C(=N/NC(=O)c2ccccc2)/CC4)c(cc1)O)O	1
C=CCN1CCC23C4(C1Cc1c3c(OC2C(=NNC(=O)c2ccccc2)CC4)c(cc1)O)O	1
CCNC(CCCNc1nccc(n1)NCc1ccc(cc1Cl)Cl)C	1
CN1CCN(CC1)c1ccccc1CC1CCN(C1=O)c1ccc(nc1)C(O)(C)C	1
CC(C1CCC(CC1)N1CC(C1)NC(=O)CNc1n[nH]c2c1cc(cc2)C(F)(F)F)C	1
N#Cc1cc(C(C)C)c2c(c1)nc(o2)c1ccc(cc1)C(=O)NCC1OC(=O)N(C1)c1ccc(cn1)c1ccccc1C(=O)N	0
CCOCc1c(oc2c1cccc2)C(=O)NC1=C(C(=O)OCC)C(=Nc2c(N1)cccc2)CC	0
O/N=C(/c1nonc1NCCN1CCNS1(=O)=O)\Nc1ccc(c(c1)Br)F	0
COC(=O)CC1(Oc2ccc(cc2C(=O)N1c1ccc(cc1Cl)Br)Br)C(=O)OC	0
CC[C](c1ccccc1)NC(=O)c1cc(n2c1COCC2)C(=O)N1CCC[C]1C	0
FC(CN1C(=O)CN(C1=O)Cc1ccc(cc1)c1ccc(c(n1)CN1CCCCC1)F)F	1
Clc1sc2c(c1)C(F)(F)COC12CCN(CC1)Cc1cn(nc1C)c1c(F)cccc1C(=O)C	1
COc1cc(ccc1Nc1ncc2n(n1)c(cc2)c1ccccc1N(S(=O)(=O)C)C)N1CCN(CC1)C[C](O)C	1
COc1cc(cc(c1OC)OC)n1c(=O)n(CC(=O)c2ccc(cc2)F)c2c(c1=O)cccc2	0
CC(Cc1c[nH]c2c1cc(OCc1cccs1)cc2)N	1
NC(=S)N/N=C(/C1C2C3C4C1C1C2CC3C1C4)\C	0
Cc1cccc(c1)N(C(=O)c1cnn(c1C)c1ccccc1)C	0
CCN(C(=O)c1ccc(c(c1)O)C1=CC2(CCNCC2)Oc2c1cccc2)CC	0
O=C(N1CCC2(C1)CCN(CC2)C1CCOCC1)N1CCN(CC1)C(C)C	0
O=C(NNC(=S)NCC1CCCO1)CSCc1ccccc1C	0
CNC(c1cc(C)ccc1Oc1ccc(c(c1)Cl)Cl)C	1
CC[Se]CCC(C(=O)O)N	1
CCCCN(C(=O)C1CCN(CC1)Cc1ccc(cc1)OCc1ccccc1)C	1
CN1N=C(CS/C/1=N\c1ccc(cc1)F)C(C)(C)C	0
Cc1n[nH]c(c1)c1ccc(cc1)C(=O)[C]1CCCC[C]1C(=O)Nc1cnn(c1C(=O)NOC(C)(C)C)C	0
CCCOc1ccc(cc1C)CCN1CCC(=O)NC1=O	0
N#Cc1ccc(nc1)C(=O)Nc1ccc(c(c1)C1(C)N=C(N)OCC1F)F	1
Fc1ccc(cc1)C1CNC(=O)C21CCN(CC2)C1COCCC1(O)c1ccccc1	0
Clc1ccc2c(c1)cc(o2)C(=O)NCc1ccccc1CN1CCCC1	1
Clc1cnc(c(c1)Cl)n1nc(c(c1c1ccc(nc1)C)C)CNC1CCCC1	1
O[C]1CNCCC[C]1n1c2ccc(cc2c2c1ccc(c2)C(F)(F)F)C(F)(F)F	1
CCCCCCCN(CCCC(c1ccc(cc1)NS(=O)(=O)C)O)CC	1
COc1cc(nc(c1C#N)C)C(CN1CCN(CC1)C[C](c1ccc2c(c1C)COC2=O)O)O	1
CC[C-][N+]1(CCOCC1)CC#CC1(O)CCCCC1	0
COc1cc2ccc(cc2cc1[C]([C@](c1cccc2c1occ2)(CCN(C)C)O)c1ccnc(c1OC)OC)Br	1
CCCCCCOC(=O)[C-][N+](CCOC1CC2C(C1(C)CC2)(C)C)(C)C	1
O=C(C1CC21CCN(CC2)C1CCOCC1)N1CCN(CC1)C1CCCC1	0
CCOC(=O)C1C2COc3c(C2N2C1(C)C(=O)N(Cc1ccc(cc1)C)CC2=O)cc(cc3)OC	0
COC1CC=C2C3(C1)N(CC2)CCC1=C3CC(=O)OC1	0
Fc1ccc(nc1)NC(=O)c1n[nH]cc1	0
COc1ccccc1Oc1ccccc1CN1CCC2(CC1)CCN(CC2)C(=O)c1ccccn1	1
CCn1c(CSc2nnc(o2)c2ccc3c(c2)OCO3)nc2c1ccc(c2)S(=O)(=O)N(C)C	0
COc1c(OC)ccc2-c3c(N(Cc12)C)c1cc2OCOc2cc1cc3	0
Clc1ccc(cc1)n1c(=O)[nH]c2c(c1=O)cnc(n2)SCc1ccccc1	0
COc1cc(ccc1n1cnc(c1)C)c1nnn(c1)C1CCc2c(N(C1=O)CC(F)(F)F)ccc1c2cccc1	1
Fc1ccc(cc1)C(=O)N1CCc2c(C1)oc(n2)COc1cccc(c1)F	0
O=C(N1CCOCC1)/C=C/c1ccc2c(c1O)C(N1CCOCC1)C(C(O2)(C)C)O	0
COc1ccc(cc1)S(=O)(=O)NCCc1cn(c2c1cccc2)CC(=O)Nc1ccc(cc1)Cl	0
Clc1ccc(cc1)C(=O)OC(C(F)(F)F)c1nccn1C	0
Brc1cccc(n1)NC(=O)[C]1C[C]2[C](N1C(=O)Cn1nc(c3c1cccc3)C(=O)N)C2	0
CNS(=O)(=O)c1ccc2c(c1)c(O)ncc2C(=O)NCC(CN1CCC(CC1)Oc1ccc(c(c1)Cl)Cl)O	1
CC1CCN(CC1)C1=C(C(=O)C1=O)NCc1ccc(cc1)C(=O)N1CCN(C(C1)C)c1cccc(c1)C	0
COc1ccc2c(n1)c(/N=C(/c1ccc(cc1)Cl)\NCCCN(C)C)c1c(n2)cc(cc1)Cl	1
OC(COC(=O)C(=C)C)COc1ccc(cc1)C(c1ccc(cc1)OCC(COC(=O)C(=C)C)O)(C)C	0
CCOC(=O)Cc1nnc(s1)NC(=O)C(Sc1nncn1C)CC	0
O=C([C]1C[C]1c1ccc(cc1)C(F)(F)F)N1CCN(CC1)S(=O)(=O)c1cc(cc(c1)C(F)(F)F)C(C(F)(F)F)O	1
Clc1cc(ccc1Cl)CN(C1CC1)C1CNC1	1
c1ccc(cc1)CCNCCC(c1ccccc1)c1ccccc1	1
COc1ccc(cc1)N1CCC2C1CN(C2)CCCSc1nnc(n1C)c1nccnc1	1
COc1ccc(cc1)N1C(=O)CS/C/1=C\[N+](O)[O-]	0
CNc1cc(CCN2CCN(CC2)CCc2ccc3c(c2)COC3=O)ccc1C#N	1
Clc1c(cccc1Cl)OC(c1ccccc1)C1CCNCC1	1
Brc1ccc2c(c1)[nH]c(c2)C(=O)c1cnn(c1N)c1ccc2c(c1)nc([nH]2)C	0
Fc1ccc(cc1)C(c1ccc(cc1)F)CCCCCN1CCN(CC1)Cc1cc(c(c(c1)C(C)(C)C)O)C(C)(C)C	1
Clc1ccc(cc1)N1CC(CC1=O)C(=O)N/N=C/c1cccc(c1)N(O)O	1
CC(=O)Nc1ncnc2c1c(nn2C(C)(C)C)c1ccc(cc1)Cl	0
NC1=NC2(COC1)c1cc(ccc1OCC12CC1)c1cncnc1	0
Nc1nc(N)c2c(n1)ccc1c2cc[nH]1	0
N#CCc1ccc(cc1)NC(=O)CN(S(=O)(=O)C)c1ccc(cc1)C12CC3CC(C2)CC(C1)C3	0
CC1N2CCC(C1NC(=O)c1ncc3c(c1)cco3)CC2	0
OC(=O)C[C](c1cccc(c1)n1ccc(n1)C)CN1CC[C](C1)CCc1ccc2c(n1)NCCC2	1
COC1C2COC(=O)C2C(c2c1cc1OCOc1c2)c1cc(OC)c(c(c1)OC)O	0
CSc1nnc(o1)c1ccccc1SC	0
Oc1cc(O)c(cc1C(=O)N1Cc2c(C1)cc(cc2)OCCCN1CCOCC1)C(C)C	1
O=C(C(Cc1c[nH]c2c1cccc2)NC(=O)c1cccs1)OCC(=O)c1cccc2c1cccc2	0
Fc1ccc2c(c1)oc(cc2=O)C(=O)NC1CCN(CC1)Cc1ccc(c(c1)F)OCCCN(C1CC1)C1CC1	1
N#Cc1c(Cn2cncn2)[nH]c(=O)n(c1=N)c1ccccc1	0
O=C1NC(=O)/C(=C\c2ccccc2OCc2nnc(o2)OCc2c(Cl)cccc2Cl)/S1	0
Fc1ccc(cc1)COc1ccn(c(=O)c1)c1ccc(cc1)OCCN1CCCC1	1
O1CCN(CC1)c1nsnc1OCc1ccccc1	0
Cc1cccc(c1)C(=O)N1CCCC(C1)CCC(=O)N1CCN(CC1)c1ccccn1	1
CCCCCCCc1ccc(cc1)C(=O)CCN(C)C	1
C[C]1Cn2ncc(c2CN1c1ccnc2c1cc[nH]2)C1CCN(CC1)S(=O)(=O)C	0
Cn1ncc(c1)c1nc(NC[C]2CNCCC2(F)F)c2c(c1)nccn2	0
OC(CN1CCCCC1)CN1CCCCC1	0
Oc1ccc(cc1)c1nn(c2cccc(c2)C(F)(F)F)c(=O)c2c1cccc2	0
COC(=O)C1=C(N)Oc2c(C1c1ccccc1OC)ccc(c2)N(C)C	1
CN(CC(Cn1ncc2c1ccc(c2)n1ccc(cc1=O)OCc1ccccc1)O)C	0
CCCn1c2CCCCc2c(c(c1=O)C(=O)Nc1ccccc1)O	0
CN(c1ccc(cc1)CNC(=O)[C]1CNC[C]1c1ccc(c(c1)Cl)C(F)(F)F)C	1
CC(N(Cc1cccc(c1CNc1cc(F)c(c(c1)F)S(=O)(=O)Nc1ncsc1)F)C)C	0
O=c1oc2ccccc2c(c1NS(=O)(=O)c1ccc(c(c1)Cl)F)NC1CCCCC1	0
OC(=O)Cn1nnc(n1)COc1ccccc1	0
CCN(CCCN(C(=O)Cn1nc(Cc2ccncc2)c2c(c1=O)cccc2)C)CC	0
NC1=NC2(CO1)c1cc(OCC3(C)COC3)ccc1Oc1c2cc(cc1)c1cncnc1	0
COc1ccc(cc1)CN1C2CCCC1CC(C2)NC(=O)Nc1ccccc1	1
CC1COc2c(O1)cc(nc2)CNC12CCC(CC1)(OC2)CC1(O)Cn2c3c1c(F)cnc3ccc2=O	0
CC1COc2c(O1)cc(nc2)CNC12CCC(CC1)(OC2)C[C@]1(O)Cn2c3c1c(F)cnc3ccc2=O	0
OC[C](N(C1CCN(CC1)c1n[nH]c(n1)N)Cc1ccccc1)Cc1ccc(cc1)Cl	1
O=C1C(CCCN1C1(CCC(CC1)N1CCC2(CC1)COCC2)c1ccccc1)c1cc(cc(c1)C(F)(F)F)C(F)(F)F	1
CCCn1c(C)cc(c1C)c1csc(n1)N	0
COc1nc2c(s1)C(=O)NCCC2	0
O=C(NNC(=O)c1ccccc1)CSC1CS(=O)(=O)c2c1ccc(c2)N(O)O	0
CC(N(S(=O)(=O)c1ccc(nc1)Cl)Cc1ccccc1)C	0
NCCC(=O)NCCc1c[nH]cn1	0
OCCC1CN(CCN1CCc1ccccc1)Cc1cccc(c1)SC	1
CN(C(=O)C(N1CCN(CC1)C/C=C/c1ccccc1)C)Cc1ccccc1	1
CN(CCc1sc2c(c1[C](c1ccc(cn1)F)C)cccc2)C	1
Cc1ccccc1N1CCC2C1CN(C2)CCCSc1nnc(n1C)c1nccnc1	1
N#CCc1nn2c(c1C#N)ncc1c2CCCC1=O	0
O=c1n(Cc2ccccc2)c2sc3c(c2c2n1ncn2)CCN(C3)CC1CCOCC1	1
Fc1ccc(cc1)OCC(=O)N1CCC(C1)c1ccccc1	0
CCP(=O)(CCc1ccccc1OCCOc1ccccc1CCP(=O)(CC)CC)CC	0
CCOc1cccc(c1)C(=O)NC(=S)Nc1ccc(cc1)N1CCN(CC1)CC	1
CC[C]1Sc2ccccc2O[C]1c1ccc(cc1)OCCCN1CCCC1	1
Clc1ccc(cc1)CCN(C1CCN(CC1)c1n[nH]c(n1)N)Cc1ccncc1Cl	1
Cc1cnc(o1)c1ccc2c(c1)CCN(CC2)CCCSc1nnc(n1C)c1[nH]c2c(c1)cccc2	1
O=C(c1cc(ccc1OC(C(F)(F)F)C)S(=O)(=O)C)N1CCN(CC1)c1ncc(cn1)C(F)(F)F	0
Cc1nc(NCC)nc2c1cc(Br)c(=O)n2CC	0
O=C(N(C)C)Oc1cc(cc(c1)OC(=O)N(C)C)C(CNC(C)(C)C)O	0
OCc1c(cccc1n1ccc2c(c1=O)c(F)cc(c2)C1CC1)c1nc(N)nc(n1)Nc1cc(n(c1)C)C#N	1
CCCCc1ccc(cc1)S(=O)(=O)Nc1ccc(cc1)[C@@]12CNC[C]2C1	1
Cc1ccc(cc1)Cn1c(nc2c1cccc2)N1CCC(CC1)C(=O)NCc1cccs1	1
OC(=O)COc1c(F)c(F)c(c(c1F)F)C(F)(F)F	0
CN1CCN(CC1)C(=O)c1cccc(c1)c1ncnc2c1cc(cc2)c1cnc2c(c1)cccc2	1
O=C(c1cc(ccc1O[C](C(F)(F)F)C)S(=O)(=O)C)N1Cc2c(C1)cn(n2)c1ccccc1	0
FC(c1nnc2n1nc(cc2)n1cncc1)(F)F	0
CCCC(N1C(=S)S/C(=C\c2cccn2C)/C1=O)C(=O)O	0
CC(c1ccc(cc1)n1ccnc1)NC(=O)c1ccc(cc1)S(=O)(=O)N(C)C	1
Clc1ccc(s1)C1=NN(C(=O)SC1)CC=C	0
COc1nc(OC(F)F)cc(c1)[C@@]([C](c1ccnc(c1OC)OC)c1cc2cc(Br)ccc2nc1OC)(CCN(C)C)O	0
OC1CN(C1)C[C](C(=O)Nc1ccc(cn1)Cl)Oc1ncnc2c1cnn2c1ccccc1Cl	1
NC1=NC2(CO1)c1cc(ccc1OCC12CCC1)c1cncnc1	1
NC(C1CCN(CC1)C(=O)c1nc(C)ncc1C)Cc1cc(F)c(cc1F)F	0
O=C1NC(=O)C(=C1c1cn(c2c1cccc2)c1ccc2c(c1)cccc2)c1nn(c2c1cccc2)CCCN1CCCC1	1
O=C(c1cccc2c1nc(o2)N1CCOCC1)N[C]1CN2CCC1CC2	1
CCOCC(NC(=O)C1CNCC(C1)C(=O)N(c1ncc(c(c1)OC)C(C)C)C1CC1)CC(C)C	0
O=C(Cn1c2c3ccccc3oc2c(=O)n(c1=O)c1ccccc1)Nc1ccccc1	0
Fc1ccc(c(c1)Cl)Cn1c(nc2c1cccc2)c1nonc1N	0
COc1ccc2c(c1)n(CCN1CC[C]([C](C1)F)NCc1ncc3c(c1)OCCO3)c(=O)cn2	0
CCOC(=O)C1(CCOc2ccccc2)CCN(CC1)Cc1cccc(c1)OC	1
CCCCN1CCC(CC1)COC(=O)c1cc(Cl)c(c2c1OCCO2)N	1
N#Cc1c[nH]c(n1)C(=O)Nc1ccc(cc1C1=CCCCC1)C1CCN(CC1)C(=O)CS(=O)(=O)C	0
CN(CCCOc1ccc(cn1)c1ccc2c(c1)c1c(cn2)n(c(=O)n1C1CCOCC1)C)C	0
COc1ccc(c(c1)NC(=O)C1C(C(=O)O)C2(C(C1(Cl)C(=C2Cl)Cl)(Cl)Cl)Cl)OC	0
OC(=O)CC1CCC(CC1)c1ccc(cc1)C1COc2c(O1)c(N)ncn2	0
NC1=NC2(CO1)c1cc(ccc1Oc1c2cc(cc1F)c1ccccn1)c1cccnc1F	1
CCOc1ccc(cc1)N(S(=O)(=O)c1ccc2c(c1)c(O)c(cn2)C(=O)NCC(OC)OC)C	0
CCOC(=O)c1[nH]c2c(c1NC(=O)CCN1CCCC(C1)(C)C)cc(cc2)Br	1
CC1CN(CCc2ccc(cc2)[N+](=O)[O-])CCN1CCc1ccc(cc1)[N+](=O)[O-]	1
COc1ncc(cc1NS(=O)(=O)c1ccc(cc1F)F)c1cc(O[C]2COCC2)c2c(c1)c(C)nc(n2)NC	0
CN(C1=C[C-](C)[N+](C(=C1)C)O)C	0
CONC(=O)N(C1CCN(CC1)C(CCNC(=O)c1c(C)cc(nc1C)Cl)C)Cc1ccsc1	1
Cc1cc(cc(c1)C)NC(=S)N(Cc1ccco1)CCN1CCCCC1	1
CC(=O)NC(C(=O)Nc1ccc(cc1Cl)F)CCS(=O)(=O)C	0
COc1nc(OC(C)C)cc(c1)[C]([C@](c1cccc2c1occ2)(CCN(C)C)O)c1cc2cc(Br)ccc2cc1OC	0
OC(C(C)(C)C)CN1CCC(CC1)CNC(=O)c1cc(Cl)cc(c1)Cl	1
F[C]1CN(CC[C]1N(C(=O)Cc1ccc(cc1)n1cnnn1)C)Cc1ccc(nc1)C(F)(F)F	0
COc1ccc(nc1)[C](NC(=O)Cc1ccc(cc1)C(C)(C)C)C	0
N#Cc1cnc(s1)Nc1nccc(c1)CN1CCN(CC1)C(=O)N(C)C	1
Cc1cccc(c1)c1ccc2c(c1)c(ncn2)NCc1cccnc1	1
Clc1cccc(c1)N1CCN(CC1)C(=O)CNC(=O)c1ccc(o1)Br	1
CC(Cn1c(=O)n(C)c(=O)c2c1nc[nH]2)C	1
O=C(Nc1ccc2c(c1)c(C)nc(n2)N1CCC(CC1)NS(=O)(=O)C)/C=C/c1ccc(cc1)Cl	1
CCOC(=O)C(c1ccc(cc1)C(=O)Nc1cc(ccc1N)c1cccs1)N	1
Fc1ccc(cc1)C1(COCc2nc(Cl)cc(c2)C(F)(F)F)CCNCC1	0
COCCN(C(=O)CCC(=O)N)CC1CCCN(C1)C1Cc2c(C1)cccc2	1
COc1cc(CCNC(=O)c2cc3c(n(c2=N)Cc2ccco2)nc2n(c3=O)cccc2C)ccc1OC	1
Cc1nc(cc(n1)C(=O)NCCCN1CCN(CC1)c1cccc(c1Cl)Cl)C(C)C	1
N#Cc1ccc(cc1)N1N=C(CC1c1ccc(cc1)F)c1ccc(cc1)C(=O)O	0
CC/C(=N/Cc1ccc(c(c1)Cl)Cl)/c1nc(oc1O)c1ccco1	0
CC(=O)N1CCC(CC1)n1nc(c(c1)Nc1ncc(c(n1)c1cnc2n1cccc2)Cl)C	1
CC1(C)CC(Nc2ccc(nn2)c2cccc3c2cccc3)CC(N1)(C)C	0
NC1=NC2(CO1)c1cc(ccc1OC1(C32COC3)CCC1)c1cncnc1	0
CC(/N=C/1\SCC(S1)(C)/C=N/O)C	0
N#C[C](Cc1ccc(cc1)c1ccc2c(c1)n(CC)c(=O)o2)NC(=O)[C]1CNCCCO1	0
CO[C]1CN(CCCn2cncn2)CC[C]1NC(=O)c1cc(Cl)c(cc1OC)N	1
CCS(=O)(=O)c1ccc(s1)S(=O)(=O)CC	0
Fc1ccc(nc1)CN1CCC(CC1)Oc1ncnc2c1ccn2Cc1ccccc1	1
N#C[C]1CCOC[C]1n1cc(c(n1)Nc1ccc(cc1)c1cnn(c1)C)C(=O)N	0
O=C1C=C(NCc2ccncc2)CC(C1)c1ccccc1	1
O=C(NN1C(=O)c2c(C1=O)cccc2)CSCc1ccccc1Cl	0
CNC(=O)c1ncn2-c3c(OCc12)c(ccc3)CCN1CCN(CC1)c1cccc2c1ccc(n2)C	1
CN(c1ccnc2c1c(N)c(s2)C(=O)N)C	0
Cc1cccc(c1)C(=O)Nc1ccccc1SCC1CSc2n1c(=O)c1c(n2)cccc1	1
C1C=CCC(CN1)c1ccc2c(c1)cccc2	0
CCCOc1ccc2c(c1)c1CCCN(c1c(=O)o2)C(=O)CN1CCN(CC1)c1ncccn1	1
CCOc1ccc(cc1)[N+]1[C-]2CCCCCN2C=C1c1ccc(cc1)Br	1
COc1ccc2c(c1)c(ccn2)[C](CC[C]1CCN(C[C]1C(=O)O)C1CC(C1)c1cccc(c1)F)O	0
COC(=O)Nc1nnc(s1)/C=C/c1ccccc1	0
FC(Oc1ccc(cc1)Oc1ccc(cc1)N1CCC2(CC1)OCCc1c2ccs1)(F)F	1
O=C(NC1CN(CC1O)C1CCC(CC1)c1ccccc1)CNC(=O)c1cccc(c1)C(F)(F)F	1
N#Cc1ccccc1/N=C/1\CCCCCN1C	0
CCN(C(=O)Cc1ccc(cc1)S(=O)(=O)C)C1CCN(CC1)CCC(c1cc(Cl)cc(c1)Cl)C1CCN(CC1)S(=O)(=O)C	1
Brc1ccc(cc1)CN1c2ccccc2N2C1=NCCC2	1
CCc1cn(c2c1cc(Cl)cc2)c1ccc(cc1)F	1
CNCc1cc(ccc1Oc1ccc(cc1Cl)Cl)C(=O)NC	1
NC1=NC2(C(CS1)CC(OC2)c1onc(c1)C)c1ccc(cc1F)F	1
OCCN1CCC(CC1)NC(=O)c1c(OC)c2c(n1C)c1ccccc1n(c2=O)CC(=O)c1ccccc1	1
O=C1N(CCCc2ccc(cc2)NS(=O)(=O)C)CCN1c1ccc(c(c1)Cl)Cl	1
Cn1c(SCCCN2CC3C(C2)N(CC3)c2ccc(cc2)C(F)(F)F)nnc1c1cncnc1	1
COC(=O)CCC(=O)OC1(C)C(=O)C=C2C(=CN(C(=C2)C2CC2)c2ccccc2)C1=O	0
CCCCCn1c(CN2CCN(CC2)Cc2ccccc2)nc2c1c(=O)[nH]c(=O)n2C	1
Fc1ccc(cc1)CCN1CCC2(CC1)OC(C)C(=O)N(C2)c1ccccc1	1
O=C(Nc1ccc2c(c1)nc(n2C)CCN1CCCCC1)COc1ccc(cc1)Cl	1
COc1nc(nc(c1F)C)N1CC2C(C1)(N=C(N(C2=O)C)N)c1ccc(s1)Cl	0
O=C(NC(c1ccccc1)c1ccccc1)CCC(=O)c1cccs1	0
COc1ccc(cn1)OCC(=O)N1CCC2(CC1)CN(C2)Cc1ccc(cc1Cl)OCC(C)C	1
N[C](CN1CCC2(CC1)Cc1c(O2)ccc(c1)F)COc1cccc2c1[nH]c(=O)cc2	1
Cc1ccc(cc1)Nc1nc(CN2CCc3c(C2)cccc3)nc(n1)N	1
CCN(C(=O)C(c1ccccc1)Oc1ccc(cc1N(O)O)S(=O)(=O)N1CCCC1)CC	0
NC(=O)c1cccc(c1)OC1CC2CCC(C1)N2CC1CC1	1
ClCC(=O)c1cc(n(c1C)c1cccc(c1)S(=O)(=O)N1CCOCC1)C	1
N1CCN(CC1)C(c1ccccc1)Cc1ccccc1OCC1CC1	1
OC(COc1cccc2c1cccc2)CNC(C)C	1
COCC(CNc1cnc(c(c1)Nc1cc(C)cc(n1)C)C(=O)N)N	1
Cn1c(SCCCN2CC3C(C2)N(CC3)c2ccc(cc2)C(F)(F)F)nnc1c1nccs1	1
N#CN/C(=N/C)/NCCSCc1[nH]cnc1C	0
CN1[C]2CC[C]1[C]([C](C2)OC(=O)c1ccccc1)C(=O)O	0
NC1=NC(c2c1cccc2)(c1ccncc1)c1cccc(c1)c1cncnc1	0
NC(=O)c1c(N)sc(=S)n1CC1CCCO1	0
Fc1ccc(c(c1)C(=O)N1C[C]2[C](C1)CN(C2)c1nc(C)cc(n1)C)n1nccn1	0
Cc1ccc(cc1)/C=C(/C(=O)NCCCn1cncc1)\NC(=O)c1ccc(cc1)C	1
COCC1CCCN1N1CCN(C1=O)c1cccc(c1)Cl	1
COc1ccc(cc1OC1CCN(CC1)C(CSC)C)C(=O)NC1CC1	1
CC(=O)Nc1ccc(cc1)S(=O)(=O)Nc1ccccc1C(=O)c1ccc(cc1)F	0
Cn1ccc(n1)c1ccccc1	0
Nc1ccc(cn1)c1ccc2c(c1)[nH]c1c2c(ncc1C(=O)N)N[C](C(F)(F)F)C1CC1	1
NNC(=O)c1ccc2c(c1)S(=O)(=O)NNC2=O	0
CC(CN1CCC(CC1)c1ccccc1Oc1ncccc1NC(=O)Nc1ccc(cc1)OC(F)(F)F)C	1
Oc1cccc(c1)[C]1CC(=NN1C(=O)C)c1cc(F)ccc1F	0
COc1ccccc1Oc1ccccc1CN1CCC2(CC1)CCN(CC2)C(=O)c1ccc[nH]c1=O	1
COC(=O)c1scc(c1N/N=C(/c1ccc(cc1F)F)\C)C	0
Fc1ccc(cc1)C[C@](N1CCC(CC1)CN1CCC(CC1)Oc1ccc(cc1C)Cl)(C(=O)O)C	0
O=C(c1cnn(c1N)c1ccc2c(c1)nc([nH]2)C)c1cc2c([nH]1)cc(cc2)c1ccccc1	0
Cc1nc(SCC2(O)C3CC4CC2CC(C3)C4)nc(c1)O	0
N#C[C]1CCCN1C(=O)[C]1CN(C[C]1N)Cc1ccc(cc1)n1ncnc1	1
COc1cc(OC)ccc1C(=O)C1CCCN(C1)Cc1c[nH]c2c1cccc2	1
COc1ncnc(c1)N1C(=O)N(C(=O)C21CCN(CC2)Cc1ncccc1C)c1ccc(cc1)c1cccc(c1)C(=O)O	1
CC1CS(=O)(=O)CCN1N=Cc1ccc(o1)[N+](=O)[O-]	0
Fc1ccc(cc1)S(=O)(=O)N1CCN(CC1)CCc1ccc(cc1F)F	1
N#Cc1ncc(nc1O[C](CN(C)C)C)Nc1ncc(c(c1)NC)Cl	1
FCCN(CCc1ccc(cc1)N(O)O)CCOc1ccc(cc1)N(O)O	1
Cn1cnc(c1)C(=O)N(C1CC2C(C1)CN(C2)CC(O)(C)C)Cc1cccc(c1)OC(F)(F)F	1
CC(CN(C(=O)c1cccc(c1Cl)Cl)[C]1CNCC1)C	0
NC(=O)c1ccc(c2c1[nH]c(c2)c1ccccc1)N[C]1CCCNC1	0
O=C(C(N1C(=O)c2c(C1=O)cccc2)CCS(=O)(=O)C)Oc1ccc(cc1)C(=O)C	0
CCOC(=O)C1=NN(C2(C1)CC(=O)N(C2=O)c1ccc(c(c1)C)C)C(=O)C	0
CCCN(CCO)CCCOc1cc2ncnc(c2cc1OC)Nc1n[nH]c(c1)CC(=O)Nc1cccc(c1F)F	0
C=CC(=O)Nc1cc(Nc2nccc(n2)c2c[nH]c3c2cccc3)c(cc1N1CCN(CC1)C)OC	1
O=C1CCCN1C1CCN(CC1)CCOc1ccc(cc1)Oc1nc2c(s1)cccn2	1
O=C(c1ccc(cc1)C(=C1CCN(CC1)Cc1ncsc1)c1ccccn1)N(C)C	0
O[C]1CC[N+](C1)C[C](N(C(=O)Cc1ccc(cc1)CNS(=O)(=O)C)C)c1ccccc1	1
Fc1cccc(c1)[C](c1[nH]c(=O)c2c(n1)c(F)ccc2C)CNC(=O)c1c(Cl)cc(cc1Cl)n1cnc(n1)C	0
OCC1(CCN(CC1)Cc1cccc2c1nccn2)Cc1ccc(cc1)OC	1
O=C(N[C]1CCN(C1)CCC1CCN(CC1)C(=O)c1cc(F)ccc1F)CNC(=O)c1cccc(c1)C(F)(F)F	1
COCC(=O)N1CCCC(C1)N(CCc1ccc(c(c1)OC)OC)C	0
Clc1ccc(c(c1)Cl)CC(=O)N[C]1N=C(c2ccccc2)c2c(N(C1=O)CC(F)(F)F)cccc2	1
N#C[C]1CCOC[C]1n1nc(c(c1)C(=O)N)Nc1ccccc1	0
OC(=O)C(Nc1ccc(cc1[N+](O)[O-])C(=O)O)CSCc1cccc(c1)F	0
CNC(=O)NCCN(C1CCN(CC1)c1[nH]nc(n1)N)CCc1ccc(cc1)Cl	1
NCC12CCCC2C2CC1CC2	0
Cn1c(SCCCN2CC3C(C2)N(CC3)c2ccc(cc2)C(F)(F)F)nnc1c1ccccn1	1
CN(Cc1cc(C)ccc1Oc1ccc(c(c1)Cl)Cl)C	1
CO[C](c1cc(Cl)c2c(c1Cl)C(=O)N(CC2)Cc1c(OC)cc([nH]c1=O)C)C1COC1	0
NC(=N)N/N=C/c1ccc(cc1)c1cccc(c1)/C=N/NC(=N)N	1
COc1cc(c(cc1Cl)Cl)n1ccnc1S	0
CN1C(=CCC=C1C#Cc1ccc(cc1)Cl)C#Cc1ccc(cc1)Cl	1
FC[C]1OC[C@]2([C](C1)CSC(=N2)N)c1cc(CNCC(F)(F)F)c(cc1F)F	1
O=C(c1cc2c(n(c1=N)Cc1cccnc1)nc1n(c2=O)cccc1)NC1CCCCC1	1
O=C(CCC(=O)N1CCOc2c1cc(Cl)cc2)NCCCN1CCN(CC1)Cc1ccccc1	1
O=C(N(C)C)Cn1ccc2c1cc(cn2)c1ccccc1C(F)(F)F	0
O=C1Nc2c3c1cccc3c(cc2Br)Br	0
O/N=C/1\CCc2c1n(C)c1c2cccc1	0
CC(=O)N1CN(Cc2ccccn2)Cc2c1sc1c2CCCC1	0
Clc1ccc(cc1)c1cc2C(NC(=O)c3c(C)n[nH]c3C)CC(Oc2nc1c1ccc(cc1Cl)Cl)(C)C	1
O=C(C(c1ccccc1)c1ccccc1)OC1CC2CCC(C1)[N+]2([C-])C	0
N#Cc1cc(cc(c1)c1onc(n1)c1ccc2c(c1)CCN2C(=O)CCC(=O)O)OC(F)(F)F	0
Cc1cc(COc2ccc(c(c2F)F)F)nc(n1)c1ccccn1	0
O=C(Nc1ccc(cn1)Br)CN1CCN(CC1)C(=O)c1ccccc1	1
C=CCC1(C#N)C(=NC2=C(C1c1ccc(cc1)Br)C(=O)CC(C2)(C)C)SC	0
COc1ccccc1C(=O)Nc1ccnn1C1CCN(CC1)C/C=C/c1ccc(cc1)F	1
NC1CCCN(C1)c1ncc(c(n1)Nc1cccc(c1)C(F)(F)F)C(=O)N	1
Fc1cccc2c1C(=NC(O2)(C)c1cccc(c1)c1cncnc1)N	1
O=C(c1ccc(cc1)C[C]1CC[C](N1)[C](c1ccccc1)O)N1CCN(CC1)Cc1nnn(n1)CC1CC1	0
COc1cccc2c1Oc1cc(cc(c1C=C2)N(C(=O)C)C)N(O)O	0
O=C(NNC(=O)CCC(=O)O)CCC1CCCCC1	0
COc1ccc(cc1)OCC(=O)Nc1c(oc2c1cccc2)C(=O)N1CCC(CC1)N1CCCCC1	1
O=C(NC1CCCCC1CN1CCCC(C1)Cc1ccc(cc1)F)Nc1cccc(c1)C(=O)C	1
Clc1ccc(cc1)c1nnc(o1)C1CCCCC1	0
Cn1c(SCCCN2CC[C@@]3(C2)C[C]3c2ccc(cc2)C(F)(F)F)nnc1c1ccc(cc1)c1ncco1	1
CNCCc1c[nH]c2c1cc(O)cc2	0
CCSc1ccc(cn1)[C]([C@](c1cccc(c1)F)(CCN(C)C)O)c1cc2cc(Br)ccc2nc1OC	1
CO[C]1CN(CC[C]1NC(=O)c1cc(Cl)c(cc1OC)N)CC1CCN(CC1)C(=S)CC	1
Nc1n(Cc2ccccc2)c2c(c1S(=O)(=O)c1cccs1)nc1c(n2)cccc1	0
Fc1ccc(c(c1)CN(C1CCN(CC1)c1n[nH]c(n1)N)CCc1ccc(cc1)Cl)F	1
CN(C(=O)c1ccc(cc1)C1=CC2(CCNCC2)Oc2c1cccc2)C	0
NC1CCc2c(C1)cc(c(c2)O)O	0
Clc1ccc(nc1)C(=O)Nc1ccc2c(c1)C1(COC(=N1)N)C1(CO2)CC1	1
CC[C](c1ncccn1)NC(=O)c1cc(n2c1COCC2)C(=O)N[C](c1ccc(cc1)F)C	0
CON1C(=O)C(=O)N(C(C1C)(C)C)OC	0
CC(Cc1cc(nn1c1ccccc1)CNS(=O)(=O)c1cccc(c1)F)C	0
c1ccc(cc1)CC1=CCN(C=C1)Cc1ccccn1	0
Fc1ccccc1c1ccc2c(n1)nc(o2)N1CCN2CCC1CC2	1
Nc1ccnc(c1)N1CCC(CC1)n1c(=O)n(c2c1nccc2)Cc1ccccc1	1
O=S(C12CC3CC(C2)CC(C1)C3)OCC[N+]1([C-])CCOCC1	0
COc1ccc(cc1)n1nc(C(=O)N2CCC(CC2)N2CCCCC2)c2c(c1=O)n(C)c1c2cccc1	0
O=c1ccc2c(o1)c(O)c(cc2)O	0
c1ccc(cc1)N1CCN(CC1)c1nc(NCc2ccco2)c2c(n1)cccc2	1
N#CC(c1nc2c([nH]1)cccc2)Cc1ccc(cc1)OC(F)F	1
O=C(Cc1coc2c1ccc(c2C)C)NCC1(CCCCC1)N1CCOCC1	0
CCOC(=O)COc1ccc2c(c1)oc(=O)c1c2CCCC1	0
O=C1N(C(=O)C2C1CCCC2)N(C(=O)c1ccc(c(c1)Cl)Cl)CC(=O)c1ccc(c(c1)C)C	0
O=C1NCC(C1)c1ccc(cc1)S(=O)(=O)NC1CC1	0
OCC(CCn1nc(c2c1ccc(c2)OC(F)F)c1cnc2c(n1)c(c[nH]2)C(=O)NC(C)(C)C)O	1
CCOC(=O)C1(CCN(CC1)Cc1csc(c1)C(=O)C)CCc1ccccc1	1
CC(N(Cc1nccn1C)Cc1c[nH]nc1c1ccc(cc1)c1ccccc1)C	1
CCN(Cc1ccc2c(c1)CC[C](C2)N1CCN(CC1=O)CCC1CCCCC1)CC	1
COc1ccc(c(c1)C(=O)Nc1ccc(cn1)Cl)NC(=O)c1ccc(cc1N1CCCCC1)C(=[N+])N(C)C	1
OC1CCC(CC1)Nc1ccn2c(n1)c(cn2)c1cccc(c1)OC(F)(F)F	0
Cc1cncc(c1)c1c(C)c(nn1c1ncccc1Cl)CNC1CCCC1	1
CN1CCS/C/1=C\C=C\1/OC(=S)N(C1=O)C	0
COC(=O)c1cc(ccc1Cl)N1C(=O)C2C(C1=O)C1(OC2(C)C=C1)C	0
OCCCCCOc1ccc2c(n1)c(CCC13CCC(CC1)(CO3)NCc1ccc3c(n1)NC(=O)CO3)c(cn2)F	1
O=C1COc2c(N1)nc(cc2)CNC12CCC(CC1)(OC2)CCc1c(F)cnc2c1nc(OCCC(C(=O)N)(F)F)cc2	1
CN1CCC2(CC1)COc1c2cc2c(c1)CCN2C(=O)c1ccc(cc1)c1ccc(cc1C)c1noc(n1)C	1
CSc1ccc(cc1)c1nc(c2n1ccnc2)O	0
CCc1cc(ccc1NC(=O)c1ccccc1F)c1nnc(o1)NCCCN1CCCCC1	0
O=C(c1ccncc1)/C=C\Nc1ccc(cc1)S(=O)(=O)NC(=N)N	0
C[C](C(F)(F)F)OC(=O)N1CCC(CC1)OC1CCC(CC1)Oc1ncc(nc1)S(=O)(=O)C	0
CNC(=O)c1c(oc2c1cc(C1CC1)c(c2)N(S(=O)(=O)C)c1cc(Cl)c2c(c1)COB2O)c1ccc(cc1)F	0
O=C([C]1CCc2c1nc(s2)N)Nc1ccc(cc1)C[C]1CC[C](N1)[C](c1ccccc1)O	0
CCC(CNc1c(cnc2c1cc(cc2)c1ccc(cc1)CS(=O)(=O)C)C(=O)N)CC	1
Cc1onc(c1S(=O)(=O)NCCN1CCN(CC1)c1ccccc1)C	0
COc1ccc(cc1CN1CCc2c(C1C)cc(c(c2)OC)OC)/C=N/NC(=O)c1cc(OC)c(c(c1)OC)OC	1
OCCN1CCN(CC1)c1cnc2c(c1)c(NCc1cccc(c1)N(O)O)cc(c2)C(F)(F)F	1
CCN(c1ncnnc1c1ccccc1)CC	0
CNCc1ccc(cc1Oc1ccc(c(c1)Cl)C)Cl	1
COc1cc(OC)ccc1CC(N1CCN(CC1)Cc1ccccc1)C	1
COc1ccc(c(c1)OC)c1nnc(o1)Nc1sc2c(n1)c(OC)ccc2	0
O=C1CC(C)(C)Cc2c1c(C)c(o2)C(=O)O	0
CCCc1nn(c(c1/C=N/CCCN(CC)CC)O)c1nc2c(s1)cccc2	1
O=C(C1CCCN1c1nn2c(s1)nc(cc2=O)C)Nc1cccc(c1C)Cl	0
CC[C]([C]1NC(=O)[C](Cc2ccccc2)N(C)C(=O)[C](NC(=O)[C](N(C1=O)C)Cc1ccccc1)[C](CC)C)C	0
OCCS(=O)(=O)c1sc(c(n1)S(=O)(=O)c1ccc(cc1)C)N1CCOCC1	0
COc1ccccc1[C@@]12CO[C](C[C]2CSC(=N1)N)C	0
CC(=O)OCC12CCC(=CC1OC1C3(C2(C)C(OC(=O)C)C1O)CO3)C	0
CCOC(=O)N1CCC(CC1)NC(=O)C1CCCN(C1)Cc1nc(oc1C)c1cccc(c1)Cl	1
CCN(C(=O)[C]1CN(C(=O)Nc2ccccc2)[C]2C(=C1)c1cccc3c1c(C2)c[nH]3)CC	0
Cc1nn(c(=O)cc1c1ccc(cc1)OC1CCN(CC1)C1CCC1)c1ccccn1	0
CSC1=NC(C)(C)CC2(N1c1ccccc1N2)C	0
CCOC(=O)c1[nH]c2c(c1NC(=O)CN1CCN(CC1)C/C=C/c1ccccc1)cc(cc2)F	1
CCS(=O)(=O)c1ncc2c(c1)cc([nH]2)C[C@@](C(F)(F)F)(CC(c1ccc(cc1C(=O)N)F)(C)C)O	0
CCN1CCC(CC1)N1CCc2c(C1)ccc(n2)Nc1ncc(c(n1)c1cc(F)c2c(c1)n(C(C)C)c(n2)C)F	0
OC(=O)c1ccc2c(c1N1CCN(CC1)CCc1ccc(cc1)OCCCN1CCCCCC1)nccc2	0
COc1cccc2c1oc(c2)c1ccccc1	0
Nc1nccc(c1)CN1CCC(CC1)(F)C(=O)N1CCC(CC1)N1Cc2ccccc2Cc2c1cccc2	1
Clc1ccc(c(c1)Cl)CN(C(=O)C(C)C)[C]1CNCC1	0
NC(=O)C(C1CCN(CC1)C(=O)/C=C/c1ccccc1)NC1CCC(CC1)c1c[nH]c2c1cccc2	1
CCOC(=O)CCCOc1ccc2c(n1)c(CCC13CCC(CC1)(CO3)NCc1ccc3c(n1)NC(=O)CO3)c(cn2)F	1
CO[C]1COCC[C]1N[C]1CC[C@](C1)(C(C)C)C(=O)N1CCN(CC1)c1nccc(n1)C(F)(F)F	1
CCCCCOC(=O)c1c(N)n(c2c1nc1ccccc1n2)CCOC	1
OCC(C(C(Cn1c2-c(nc3c1cc(C)c(c3)C)c(=O)[nH]c(=O)n2)O)O)O	0
O=C1NN=C(CC1(C)C)c1ccc(cc1)OC1CCN(CC1)C1CCC1	0
ON(c1cc(cc(c1)[N+](=O)[O-])c1nc2c(n1CCc1ccccc1)Nc1c(N2)cccc1)O	0
OC(=O)C[C](c1cccc(c1)c1[nH]nc(c1)C)CN1CC[C](C1)CCc1ccc2c(n1)NCCC2	0
[O-][N+](c1ccc(cc1)CCN1CC2CN(CC(C1)C2)CCc1ccc(cc1)[N+](O)[O-])O	1
CCCCC(C(=O)Oc1ccc(c(c1)C(C)(C)C)O)CC	0
CCOC(=O)c1cc(cn1C)S(=O)(=O)N1CC(C)CC(C1)C	0
CN(Cc1ccc2c(c1)CCN(C2)C(=O)c1cc2c(n1C)cnc(c2)Br)C	0
Clc1ccc(cc1)c1cc(=O)[nH]c(=O)o1	0
O=C(N[C]1CCN(C1)CCN1CCN(CC1)C(=O)c1ccccc1)CNC(=O)c1cccc(c1)C(F)(F)F	0
O=C(C1CNc2c1cccc2)OC1CC2CC3CC(C1)N2CC3=O	1
Nc1nc(CN2CCN(CC2)C(=O)c2ccco2)nc(n1)Nc1cccc(c1)Cl	1
CCCC(=O)N1CCN(CC1)c1nc2c(s1)cc(cc2)Cl	1
CCN1C(/C=C/N(c2ccccc2)C)Oc2c1cccc2	0
CO/C(=C(\NC(=O)c1ccc(cc1Cl)Cl)/C=N/c1ccccc1)/O	0
COc1ccc(cc1)C1CC2(NC(=NC(C2)(C)C)SC)Oc2c1c(C)cc(c2)O	1
N#Cc1ccc(cc1)CNC(=O)N(c1cccc(c1)F)C1CCN(CC1)CCC1(CCN(CC1)C(=O)c1ccc(cc1O)F)c1cccc(c1)F	1
O=C(c1cc(Cl)cc(c1)Cl)NCC1CCN(CC1)CCOC(C)(C)C	1
CSc1ccccc1C(=O)N([C]1CNCC1)CC1CCC1	0
CCN(C(=S)SSC(=S)N(CC)CC)CC	1
O=C(Nc1nc(nc(c1)n1nc(cc1C)C)c1ccc(o1)C)CN1CC[C](C1)N(C)C	1
COc1cc(OC)c2c(c1)c(c1c(c2O)COC(C1O)C)c1c2C(O)C(C)OCc2c(c2c1cc(OC)cc2OC)O	0
O=C(c1ccc(cc1)Nc1nccc(n1)c1cnc(n1C(C)C)C)NC1CC1	1
COc1cc2sc(nc2cc1C)C	0
Clc1cc2nc(O)c(nc2cc1Cl)O	0
CNc1ccc(cc1)/C=C/c1c(F)cccc1F	0
CCOC(=O)C1CCCN(C1)C(=N)c1ccc(cc1)C(=O)Nc1ccc(cc1C(=O)Nc1ccc(cn1)Cl)Cl	1
Cc1ccc(cc1)Cn1c(nc2c1cccc2)N1CCC(CC1)N(C)C	1
NC1=NC2(CO1)c1cc(ccc1OC(C12COC1)(C)C)c1cccnc1F	0
Fc1nc(N2CCCC2)c(c(c1F)Oc1ccc(cc1)N(O)O)F	0
Oc1ncnc(c1)N1C(=O)N(C(=O)C21CCN(CC2)Cc1ncccc1C)c1ccc(cc1)c1ccc(cc1)C(=O)O	0
O[C](CN(Cc1ccccc1O)CCc1ccc(c(c1)Cl)Cl)COc1ccc(cc1)NS(=O)(=O)C	1
CCNC(=O)Nc1ccc(nc1)n1nc(c(c1C)C(=O)OCC)C	0
O=C(C(NCC1(CCCCC1)N1CCOCC1)C)Nc1ccc(cc1Cl)Cl	1
CN1CCNC[C]1CNc1nc(cc2c1nccn2)c1cnn(c1)C	0
CC1Cn2c(S1)nnc2C12CC3CC(C2)CC(C1)C3	0
COC(=O)c1c(onc1c1c(C)cc(cc1C)C)C(=O)OC	0
OC1=C(/C=N/c2ccncc2)S(=O)(=O)N(c2c1c(C)c(s2)C)C	0
O=C([C]1CCCC[C]1C(=O)c1ccc(cc1F)c1n[nH]cc1)Nc1cn(nc1C)C	0
COc1ccc(cc1)C12CN(CC2C1)CCCSc1nnc(n1C)c1ocnc1C	1
Fc1ccc(cc1)/C=N/N=C(/CC(c1cc2c(F)cc(cc2c2c1ccc(c2)C(F)(F)F)F)O)\N	1
O=C(Nc1cc(Cl)ccc1Cl)CN1CCC(CC1)(N1CCCCC1)C(=O)N	1
O[C](CN1CCC2(CC1)Cc1c(O2)ccc(c1)Cl)COc1cc(F)ccc1C(=O)NC1CC1	1
NC1=NC2(CO1)c1cc(ccc1Oc1c2cc(cn1)OCC(C)(C)C)c1cccnc1F	1
COC(=O)/C=C/c1cc(F)ccc1S(=O)(=O)NC(C)(C)C	0
Clc1ccc(cc1)C(c1ccncc1)NC(=O)CC1CCN(CC1)Cc1ccn(c1)c1ccc(cc1)C(F)(F)F	1
O(CCN1CCc2c(C1)cccc2)CCSc1ccccc1	1
Clc1ccc2n(c1)c(CNCc1cnn(c1)c1ccccc1C)c(n2)C(=O)N(C)C	0
CCOc1ccc(cc1)C(c1c(=O)nc(n(c1O)C)SC)c1c(=O)nc(n(c1O)C)SC	0
Clc1ccc(cc1)c1scc(n1)COc1ccccc1CN1CCCCCCC1	1
Brc1ccc2c(c1)c1CCC[C](c1[nH]2)N[C](c1ccccc1)C	1
Cc1ccc(s1)[C](NC(=O)C1CCC(CC1)(F)F)CCN1[C]2CC[C]1CC(C2)n1c(C)nnc1C(C)C	1
OCCCCNCC(C(c1ccc(cc1)Br)(O)C)c1ccccc1	0
N/C/1=N\C(=O)[C]2CCCN2c2ccc(cc2)OC/C=C/CCCNCC(=O)Nc2c(cc(CN1)cc2Cl)Cl	0
Clc1ccc(cc1)c1nnn(n1)CC(=O)c1cc(n(c1C)CC1CCCO1)C	0
CCOc1ccc2c(n1)ccc(c2)c1nn(c2c1c(N)ncn2)CC1CCN(CC1)C	1
CN1CCc2c(C1c1ccc(cc1)F)c1C(N(C)CCc1n2C)c1ccc(cc1)F	0
Cc1ccc2c(n1)cccc2c1nnc(n1C)SCCCN1CC2C(C1)(C2)c1ccc(cc1)C(F)(F)F	1
CC1SC(=NC2(C1CC(OC2)c1cnn(c1)C)c1ccc(cc1F)F)N	1
CN1CCN(CC1)Cc1ccc(c(c1)[N+](O)[O-])Sc1ccc(cc1)Cl	1
O=C(Nc1ccccc1C(=O)N)CN1CCN(CC1)Cc1ccccc1	1
Fc1ccc(cc1)C(=O)CN1CCC(CC1)S(=O)(=O)c1ccccc1	1
O=C(c1ccc2c(c1)c1CN(CCc1n2C)C1CCOCC1)N1CCCCC1	0
CC1CN(CCN1S(=O)(=O)c1ccc(cc1)C(C(F)(F)F)(O)C)CC1(CC1)c1ccncc1	1
Oc1c(/C=N/c2ccccc2)sc2c1cccc2	0
CCOc1nc(OC)cc(c1)[C@@]([C](c1cc2cc(Br)ccc2nc1OC)c1cccc(c1)C)(CCN(C)C)O	0
O[C](CN1CCN(CC1)c1cccc(c1Cl)Cl)CCNC(=O)c1cc2c([nH]1)cccc2	1
CCCc1sc(nc1c1ccc(cc1)Br)N/N=C/c1ccccn1	0
Cc1ccccc1CN1[C]2CC[C]1CC(C2)Oc1cccc(c1)C(=O)N	1
Cc1nc2cnccc2c(=O)n1c1ccc(cc1)OC1CCN(CC1)C1CCC1	0
COc1cc2CCN(CCc2cc1Nc1ncc(c(n1)Nc1ccc(cc1OC)N1CCOCC1)Cl)CC(=O)N(C)C	1
CC(CONC(=O)c1ncc2n(c1Nc1ccc(cc1F)I)cnc2)O	1
COc1ccccc1NC(=O)c1ccc(cc1)NC(=O)CN1CCN(CC1)C(=O)c1ccco1	1
COc1ccccc1C(=O)N/N=C/C(=C/c1ccccc1)/C	1
CNS(=O)(=O)c1cc(c(cc1F)Cl)C(=O)N1CCC(CC1)(CCN1C2CCC1CC(C2)n1c(C)nc2c1cccc2)c1cccc(c1)F	0
c1ccc(cc1)C1=CC2(CCNCC2)Oc2c1cccc2	1
OCCCN(S(=O)(=O)c1ccccc1C(=O)OC)Cc1cc2c(C)ccc(c2nc1O)C	0
CCOP(=O)(Sc1ccccc1)Sc1ccccc1	0
Cc1ccc(c(c1)NC1=NCCCS1)C	0
NC[C@]1(O)CN(C[C]1S(=O)(=O)c1ccc(cc1)Cl)S(=O)(=O)c1ccc(cc1Cl)C#N	1
CCOC(=O)N1CCN(CC1)C1=C(C(=O)C1=O)N1CCN(CC1)c1ccc(cc1)F	1
Clc1ccccc1C(c1ccccc1)(c1ccccc1)N	0
N#Cc1c(F)ccc(c1C)[C]1OC[C]2N(C1)CCN(C2)C(=O)Cc1ccc(cn1)n1cnnn1	0
CCCC[C](Nc1nc(N)nc2c1c(C)ccc2)CCO	1
O=C1CCc2c(N1CCCN1CCC(CC1)n1c(O)nc3c1cccc3)cccc2	1
CC1CCC/C(=N\NC(=O)Nc2ccccc2)/C1	0
COc1cc(OC)ccc1C(=O)C1CCCN(C1)C1Cc2c(C1)cccc2	1
CCCc1noc2c1/C(=N/O)/CC(C2)c1ccccc1	0
OC1CCN(CC1)Cc1cn(nc1c1ccc(cc1)Oc1ccccc1)C	0
O=C(C1CCCCC1)N[C](c1cccs1)CCN1[C]2CC[C]1CC(C2)n1c(C)nnc1C(C)C	1
CCCC(CNC(C(CC)C)CNC)NCCc1cc(cc(c1)C(F)(F)F)C(F)(F)F	0
O=C1NCc2c1cc(OCCCN1CCN(CC1)c1cccc3c1cc(F)c(c3)F)cc2	1
C=CCN1C(=O)N(C(=O)C1=O)Cc1nc2c(s1)cccc2	0
CC(=O)Nc1ccc(cc1)CN1CCC(CC1)NC(=O)c1cc(=O)c2c(o1)cc(cc2)F	1
CN1CCc2c(C1)sc1c2c2ncnn2c(=O)n1Cc1ccc(cc1)Cl	1
Nc1nc2c(s1)cc1c(c2)CCN(CC1)Cc1ccccn1	0
CCOc1nc(SC(C(=O)Nc2ccccc2)C(=O)C)nc(n1)N(C)C	0
Fc1ccc(c(c1)C12CN(CC2C(=O)N(C(=N1)N)C)c1nc(C)c(c(n1)C1CC1)F)F	1
O=C(C(c1ccccc1)OC(=O)c1c(Cl)cccc1Cl)Nc1ccc(cc1C(F)(F)F)Cl	0
Clc1ccc(cc1)c1ccc(o1)C(=O)N[C](C(=O)N1CCN(CC1)CCCOc1ccc(cc1)C(=O)C1CC1)C	1
Fc1cnc2c3c1[C@@](O)(Cn3c(=O)cc2)CC12CCC(CC1)(CO2)NCc1ccc2c(n1)NCCN2	0
C[C]1CN(CCN1c1ncc(cc1F)C(F)(F)F)S(=O)(=O)C[C@]12CC[C](C2(C)C)CC1=O	0
O=C(c1ccccc1C(F)(F)F)N([C]1CNCC1)CC1CCCC1	0
NNC(=O)/C(=C\Nc1nccc(n1)C)/NC(=O)c1ccccc1	0
O=C(OCc1cccnc1)NCc1ccc(cc1)C(=O)Nc1cc(ccc1N)c1ccccc1	1
O=C(C1CCC(CC1c1ccc(cc1)Br)N1CCOCC1)NC(c1ccc(cc1)Cl)c1ccc(cc1)Cl	1
Clc1ccc(cc1)Cn1c(CN2CCCC2)nc2c1cc(C)cc2	1
Sc1nc(C)c(c(n1)O)CCC1OCCO1	0
COc1cc(N)c(cc1Sc1ccc(cc1)C)OC	0
COCn1c(cc2c1cccc2)C(c1ccccc1)O	0
O=C1CN(C(=C1c1nc(O)c2c(n1)cccc2)N)CCc1ccccc1	0
CON=C1CCC(CC1)CN1CCN(CC1)c1nc(=O)c2c(s1)c(cc(c2)C(F)(F)F)[N+](=O)[O-]	0
Oc1ncnc(c1)N1C(=O)N(C(=O)C21CCN(CC2)Cc1ncccc1C)c1ccc(cc1)c1ccno1	0
CN1CCN(CC1)CC(c1ccc(cc1)Cl)(c1ccc(cc1)Cl)O	1
CSc1n[nH]c(n1)c1sccc1OCc1ccc(cc1)C	0
Cn1c(SCCCN2CCC3C(CC2)(C3)c2ccc(cc2)C(F)(F)F)nnc1c1ccnnc1	1
COCCn1ncc(c1)c1c(C)nc2n1ccnc2N1CCOCC1	0
O=C(c1cccc(c1)N(C)C)NC1CCCc2c1cccc2	0
COCCNc1nc(SC)nc2c1c1CCN(Cc1s2)C	1
CN(CCC1=C(C(c2cnccn2)C)c2c(C1)cccc2)C	1
CCCc1cn(nc1N)S(=O)(=O)c1ccc(cc1OC)OC	0
CC(CN(C(=S)SC(C(Cl)(Cl)Cl)NC(=O)C)CC(C)C)C	0
ON(c1ccc(cc1SCc1ccco1)N1CCN(CC1)S(=O)(=O)C)O	0
Clc1ccc(cc1)CCN1CC(CCC1=O)C(=O)N(CCOc1ccccc1)C	1
OC[C](n1cnc2c1nc(Nc1n[nH]c(c1)OC(C)C)c(c2)F)c1ccc(cn1)F	0
OCC1(CCN(CC1)C(=O)c1nsnc1)Cc1cccc(c1)F	0
O=C(N1CCN(CC1)CC1CCCN(C1)CC1CC1)Nc1ccc(c(c1)Cl)Cl	1
N#CC1(CCN(CC1)CCc1ccccc1)CNC(=O)c1cc(Cl)cc(c1)Cl	1
CCOc1cc2ncc(c(c2cc1C1CCN(CC1)C)Nc1ccc(cc1F)F)C(=O)N	0
C=CCN1C=CCC(=C1)c1cc2c([nH]1)cc(cc2)C	0
CS(=O)(=O)Nc1ccc(cc1)c1cccc(c1)C(F)(F)F	1
OC(=O)c1cc(N/N=C(/c2ccc[nH]2)\C)ccc1Cl	0
COc1cc(cc(c1O)[N+](O)[O-])C(P(=O)(CCC(C(=O)O)N)O)O	0
Fc1ccc(nc1)c1c[nH]c(n1)[C]1Cc2c3ccccc3[nH]c2[C@](N1)(c1cnn(c1)C)c1nn(c(=O)o1)C(C)C	0
Clc1ccc(cc1C)OCc1ccc(o1)C(=O)n1cccn1	0
Cn1c(SCCCN2CC[C@@]3(C2)C[C]3c2ccc(cc2)C(F)(F)F)nnc1c1ccncn1	1
COC(=O)c1[nH]c2c(c1NC(=O)C(N1CCN(CC1)C1CCCCC1)C)cc(cc2)Br	1
CCn1c(=O)cc(c2c1CC(C)(C)CC2=O)C	0
CCc1cc2OCC(=O)Nc2nc1CNC12CCC(CC1)(OC2)C[C@]1(O)Cn2c3c1c(F)cnc3ccc2=O	0
NC(=S)Nc1ccc2c(c1)cnn2C	0
Cn1ncc(c1)c1cnc2c(c1)c(=O)c1cc(ccc1cc2)NS(=O)(=O)N(C)C	0
CCOC(=O)NC(=O)/C(=C/Nc1sccc1C(=O)OC)/C(=O)C	0
CCC[C]1C[C](CC[C]1N1CC[C](C1=O)Nc1ncnc2c1cc(cc2)C(F)(F)F)N(C(C)C)C	1
ONC(=O)C1(CCC2(C1)CCNCC2)S(=O)(=O)c1ccc(cc1)OC(=O)c1ccc(cc1)OC	0
COCC(=O)NC1CCN(CC1)c1nc(C)c2c(n1)ccc(c2)NC(=O)/C=C/c1ccc(cc1)Cl	1
Fc1ccc2c(c1)c(C)c(o2)C(=O)NCc1ccccc1CN1CCCC1	1
[O-][N+](CCc1ccc(cc1)NS(=O)(=O)C)(CCOc1ccc(cc1)NS(=O)(=O)C)C	1
CO/N=C/c1ccc(c(c1)N(O)O)N1CCN(CC1)C(=O)c1ccc(cc1)F	1
CC(N(C(=O)CSc1nnc(n1CCc1ccccc1)O)C(C)C)C	0
Clc1cccc(c1)/N=N/c1c(N)nn2c1nc(C)cc2C	0
OS(=O)OC1CS(=O)(=O)CC1c1ccccc1	0
CCCCCCCN1C(CN=C1Nc1ccccc1)Cc1ccccc1	1
N#Cc1cc2cc(C)ccc2nc1NCCNC(=O)c1ccc(c(c1)OC)OC	0
Fc1cccc(c1)C1(CCN2C3CCC2CC(C3)n2c(C)nc3c2cccc3)CCN(CC1)C(=O)c1cc(NS(=O)(=O)C(C)C)c(cc1F)F	1
COc1cccc(c1)NC(=O)c1cnc(s1)[C@@]12CO[C](C[C]2CSC(=N1)N)C	1
OC(=O)[C](c1ccccc1)N1CCC(CC1)CN1CCC(CC1)Oc1ccc(c(c1)Cl)Cl	0
O=C1N(CCSc2nnc(n2Cc2ccccc2)c2ccco2)C(=O)c2c1cccc2	1
N#Cc1ccc(cc1)Cc1cncn1Cc1ccc(nc1)n1cc(ccc1=O)C(F)(F)F	1
CCc1sc(nc1C)CCc1nc(NC(c2cc(Cl)cc(c2)NC(=O)OC(C)C)C)cc(c1)N1CCOCC1	1
ON(c1ccc(cc1)c1csc2c1c(=O)n1c(n2)CCC1)O	1
Fc1ccccc1C(=O)N1CCC2(CC1)CC(=O)c1c(O2)cccc1	1
FC(Oc1cnc(c(c1)C)C(=O)Nc1csc(n1)[C@@]12CO[C](C[C]2CSC(=N1)N)C)F	1
O=C(c1ccc(cc1)C[C]1CC[C](N1)[C](c1ccccc1)O)N1C[C]2[C](C1)C2c1nnco1	0
Brc1cccc(c1)/C=C/C=N/c1ccc(c(c1)c1nc2c(s1)cccc2)O	0
Cc1onc(c1)c1ccc2c(c1)CCN(CC2)CCCSc1nnc(n1C)c1cccn1C	1
NC(=O)c1cnc2c(c1NCC1CCOCC1)cc(cc2)c1cccnc1	1
Fc1ccc(cc1)N/N=C/c1ccc(cc1)c1cccc(c1)/C=N/Nc1ccc(cc1)F	0
O=C(C1C(=O)N(C(=O)C1C1(O)CCCC1)Cc1ccccc1)NCc1ccccc1	0
O=C(N(C)C)CSc1nnc(nc1O)O	0
C[C@]12CC[C]3[C]([C]1CC[C]2N1CCCC1)CCc1c3ccc(c1)OCCCN1CCCC1	1
O=C(N(Cc1ccccc1)CCc1ccccc1)C1CCN(CC1)S(=O)(=O)c1c[nH]cn1	0
O=C([C]1C[C@@]1(COc1cnc(nc1C)C)c1cc(F)cc(c1)F)Nc1ccc(cn1)F	1
COc1nc(OC(F)F)cc(c1)[C@@]([C](c1cccc(c1F)OC)c1cc2cc(C#N)ccc2nc1OC)(CCN(C)C)O	1
Clc1ccc2c(c1)N1N=C(C(C1CO2)(CCCN1CCN(CC1)C(=O)C)c1ccccc1)C(=O)C	1
CS(=O)c1ccc(cc1)c1cnc2n1nc(cc2)c1cccc(c1)S(=O)(=O)C1CC1	1
C[C]1CCCN1CCc1ccc2c(c1)ccc(n2)c1sc(nc1C)c1ccncc1	1
Clc1cccc(c1)N1CCN(C1=O)CCN1CCC(CC1)C(F)(F)F	1
CN1CC2C(C1)C2CN(C(=O)c1ncn(c1)C)Cc1cccc(c1)OC(F)(F)F	1
Cc1cccc(c1)CN1[C]2CC[C]1CC(C2)Oc1cccc(c1)C(=O)N	1
CC(=O)Nc1cccc(c1)C1CCN(CC1)Cc1ccc(cc1)C(=O)c1nc(c(n1c1ccc(cc1)F)C)C	1
CCNC1=N[C]2[C](S1)O[C]([C]([C]2O)O)CO	0
O=C(N(C1CCN(CC1)Cc1ccc(cc1)C(F)(F)F)C)Cc1ccc(cc1)n1cnnn1	1
Cc1nc[n+](c(c1C(=O)N1CCC(CC1)(C)N1CCC(CC1)N(c1ccccc1)c1ccccc1)C)[O-]	1
ON(c1cccc(c1)Nc1c(ccc2c1NON2)[N+](=O)[O-])O	0
Fc1ccc(cc1)Oc1cnc2c(c1)c(=O)n(c(n2)C)CC1CCCN(C1)C(C)C	1
N#CCCN1CCN(CC1)Cc1cc(ccc1O)C(CC(C)(C)C)(C)C	0
CCOc1ccc2c(c1)c1ncnc(c1[nH]2)NCCN(CC)CC	1
O=C(Nc1ccc(cc1)Cl)Nc1cccc(c1)C(=O)c1cn(c2c1c(N)ncn2)C(C)C	1
CN(Cc1ccc2c(c1)CC[C](C2)N(C(=O)c1ccc(cn1)c1ccccc1)C)C	0
C[C]1OCC2([C]1N)CCN(CC2)c1nc2[nH]nc(c2c(=O)n1C)c1ccncc1	0
CSc1cccc(c1)CN1CCCC(C1)CNC(=O)c1ccco1	1
CC(CN(C1CCN(CC1)c1[nH]nc(n1)N)CCc1ccc(cc1)Cl)C	1
Clc1cnc(c(c1)Cl)Oc1ccc(cc1)Oc1ncc(cc1Cl)Cl	0
Cc1ccc(cc1)C(c1nnnn1Cc1ccccc1)N1CCN(CC1)Cc1ccccc1	1
COc1ccc(cc1)c1nnc(o1)C(=O)N1CC(C1)Oc1ccc(cc1)CN1CCC(C1)(C)O	0
Cc1ccccc1n1c(S)nnc1C1CC1c1ccccc1	0
NC(=O)c1nn(c(c1)C)c1ccc(c(c1)c1ccccc1OC(F)(F)F)OC(F)(F)F	1
C[C]1CCCN1CCc1ccc2c(c1)ccc(n2)c1nccs1	0
Clc1ccc(c(c1)C(C)(C)C)OCCOCCNC(C)(C)C	0
COc1ccc(cc1O)/C=N/N=C\1/C(=O)Nc2c1cccc2	0
CCN(Cc1ccccc1CNC(=O)c1cccc(c1)S(=O)(=O)Nc1ccc2c(c1)OCO2)CC	1
NC(=S)c1ccc(o1)C(=S)N	0
COc1ccc(cn1)C1(N=C(NC1C)c1nccc(c1)C#N)c1ccc(cc1)F	1
CCCc1cc(O)n2c(n1)nc(n2)c1cc(OC)c(c(c1)OC)OC	0
Fc1cnc2c3c1[C@@](O)(Cn3c(=O)cc2)CC12CCC(CC1)(CO2)NCc1ncc2c(c1)OCCS2(=O)=O	0
Clc1cncc(c1)c1cccc(c1)C1(N=C(C(=N1)C)N)C1CC1	0
CCCc1nc(ccc1OC)Nc1cc(NCCN)nnc1C(=O)N	1
COc1ccc(cc1)CCNC(=O)c1cc2c(n(c1=N)CCN1CCOCC1)nc1n(c2=O)cccc1	1
COc1ccc(cc1)Cn1c(nc2c1cccc2)[C]1CNCCS1	1
Clc1ccc(cc1)C(NC(=O)C1(N)CCN(CC1)c1ncnc2c1cc[nH]2)CCCN1CCOCC1	0
COc1ccccc1C[C](N1CCC(CC1)CN1CCC(CC1)Oc1ccc(c(c1)Cl)Cl)C(=O)O	1
CCCN(c1ccc(cc1)/C=C/c1ccc2c(n1)ccc(c2)OCC)CCC	0
N[C](Cc1c[nH]c2c1cccc2)COc1cc(c2cnc3c(n2)c(C)n[nH]3)c(nc1N)c1ccoc1C	0
O=C(NC1CN(C1)C1CCC(CC1)c1cccnc1)CNC(=O)c1cccc(c1)C(F)(F)F	1
CN(Cc1ccccc1O)CC1CCCN(C1)CCc1ccc(cc1)Cl	1
Clc1cnc(c(c1)F)C(=O)Nc1ccc2c(c1)C1(COC(=N1)N)C1(CO2)CC1	0
NC(C(c1cccnc1)(c1cccnc1)O)c1ccccc1	0
Clc1ccc2c(c1)c(=O)cc(o2)C(=O)N1CCN(CC1)Cc1ccccc1	1
BrCCCn1ccc(=O)[nH]c1=O	0
OC1CCC(CC1)NC(=O)[C](n1c(nc2c1cc(F)c(c2)F)c1ccc(cc1)Cl)C1CCCCC1	1
CC1CCCN1CCc1ccc(cc1)c1ccc(cc1)S(=O)(=O)N1Cc2c(C1)cccc2	1
Cc1cnc2c(n1)c(O)nc(n2)NC(=O)C(C)(C)C	0
OCC1(CCOc2ccccc2)CCN(CC1)Cc1ccc(c(c1OC)C)OC	1
Clc1ccc(cc1)C(CCN[C]1CCN(C1)C(=O)N1CC[C](C1)N(C(=O)c1ccc(cc1)c1ccc(cc1)C(F)(F)F)C)(C)C	1
CCSc1nc(SCC)cc(c1)[C@@]([C](c1ccnc(c1OC)OC)c1cc2cc(Br)ccc2nc1OC)(CCN(C)C)O	1
COC(=O)C1(C2C=CC(N1S(=O)(=O)c1ccc(cc1)C)C2)C(F)(F)F	0
Cc1cc(cc(c1)C)Oc1coc2c(c1=O)ccc(c2)OC(=O)c1cccs1	0
O=C1c2ccccc2CCC21N=NCC2c1ccccc1	0
O=C(N1CCN(CC1)C[C]1CCCN(C1)CCCc1ccccc1)Nc1ccc(c(c1)Cl)Cl	1
CCN1CCN(CC1)c1ccc(cc1NC(=O)c1ccc(o1)[N+](O)[O-])S(=O)(=O)N1CCCCC1	1
CN1C(=O)[C](C[C]1C#Cc1ccccc1)CN1CCCCC1	1
COc1ccc(cc1NC1CCN(CC1)C(=O)c1cccs1)N(O)O	1
Cc1cccc(c1)Cn1cnc2c1cc(C)c(c2NS(=O)(=O)C)C	0
NCc1ccc(cc1)n1nc(c(c1C)c1ccc(cc1)F)C	0
O=C(NCc1ccccc1Cl)COC(=O)C1=NN(C(=O)CC1)c1ccccc1	0
O=C(N1CCC(CC1)/C=C/c1ccc2c(c1)COC2=O)Cc1ccc(cc1)n1cnnn1	1
ONC(=O)[C](Oc1cc(C)c(c(c1)C)F)CCCCNCc1ccc(cc1)F	1
C=CCc1c(OC)ccc2c1c(cn2COC)S(=O)(=O)c1ccc(cc1)C	0
CCOC(=O)Nc1ccc(cc1)C(c1ccc(cc1)C(=O)N(CC)CC)N1CCN(CC1)Cc1ncsc1	1
Cc1sc2c(c1c1ccccc1)c(O)nc(n2)c1ccccn1	0
COc1ccc(cc1c1csc(n1)NC(=O)COC(=O)C1(C)CC1(Cl)Cl)OC	0
Fc1ccc(cc1)c1c[nH]c(n1)[C]1Cc2c3ccccc3[nH]c2[C@@](N1)(c1ccc(cn1)C(=O)O)c1cnn(c1)C	0
Cc1cc(C)c(c(c1)C)S(=O)(=O)/N=C/1\C=CC(=O)C(=C1)Cl	0
CCc1ccc(cc1)CNCCc1ccc(cc1)F	1
O=C1CC(C)(C)CC(=O)C1Sc1nnc(n1C)c1ccco1	0
O=C(/C=C/c1ccccc1Cl)ONC(=N)c1ccccn1	0
CCOc1cc2ncc(c(c2cc1N1CCN(CC1)C)Nc1ccc(cc1F)C)C(=O)N	0
Cc1cccc(n1)c1nnc2n1CCN([C]2C)C(=O)c1ccc(cc1)c1cccs1	1
C=CC[N+]1[C-](NCC=C)SC=C1c1ccccc1	0
COc1cc(ccc1CN)C(=O)N1C[C](C[C]1C(=O)N[C]1CCCC[C]1c1ccccc1)n1nnc(c1)C1CC1	0
Brc1c(onc1c1c(Cl)cccc1Cl)C1CNCCC1(O)c1ccc(c(c1)F)F	1
Fc1ccc(cc1)N(c1ccc(cc1)F)CCNCCc1ccccc1	1
O=C(C1C(=O)NCC1c1ccccc1)N/N=C\c1ccc(o1)c1ccc(c(c1)Cl)Cl	0
O=C(c1cc2c(n(c1=N)Cc1ccccc1)nc1n(c2=O)cccc1C)NC1CCCCC1	1
O=C1COc2c(N1)nc(cc2)CNC1CCN(CC1)CCN1C(=O)COc2c1cc(cc2)c1ccco1	1
c1ccc2c(c1)[nH]cc2CCNc1c2ccccc2nc2c1cccc2	1
CNC(C(C(F)(F)F)(C(F)(F)F)O)C(=O)N[C@@](c1cc(F)cc(c1)C(F)(F)F)(c1ccc(cc1)F)Cc1ccccc1	0
Cc1ccc(cc1)S(=O)(=O)/N=C(/Nc1nc(C)c2c(n1)cc(cc2)C)\N	0
OCCC1CN(CCN1CCC(C)C)Cc1cccn1c1ccccn1	1
O/C(=C/1\C(=Nc2n(C1c1ccccc1c1ccccc1)nnn2)C)/OCc1ccccc1	1
FC1CCN(C1)C(=O)C(C(c1ccc(cc1)c1cccc(c1)c1n[nH]nn1)C)N	0
NC(Cc1ccccc1F)CC(=O)N1CCCC1C(=O)NCc1ccc(cc1)C(F)(F)F	1
COc1ccc(cc1)[C]1CN(C[C]1CNC(=O)c1cccc(c1)Cl)CCc1ccc(c(c1)OC)OC	1
O=C(c1ccccc1c1ccc(cc1)OCCCN1CCCCC1)N1CCCCC1	1
Fc1cccc(c1)COc1ccc(cc1Cl)Nc1ncnc2c1cc(cc2)c1ccc(o1)CNCCS(=O)(=O)C	1
CCOC(=O)C1(CCCc2ccccc2)CCN(CC1)Cc1nccn1CC	1
CN(CCCN1c2ccccc2CCc2c1cccc2)C	1
Clc1ccccc1C(=O)N1CCN(CC1)Cc1nc2c(n1C)ccc(c2)N(O)O	1
C/C=C/1\CC(C)C(O)(CO)C(=O)OCC2=CCN3C2C(OC1=O)CC3	0
N#Cc1nccc(c1)C1=N[C@@]([C](N1)C)(c1ccc(cc1)F)c1ccc(nc1)F	0
NC(=O)c1cc(sc1Nc1cccc(n1)CN1CCOCC1)c1ccc(cc1)C(O)(C)C	1
COc1ccc2c(n1)c(CCC13CCC(CC1)(CO3)NCc1ccc3c(n1)NC(=O)CO3)c(cn2)F	1
C[N+](CC[C](c1ccccn1)c1ccc(cc1)Cl)C	1
O=C(CC12CCCN2CCC1)Nc1c(C)cccc1C	0
Cc1ccc(cc1)C1CC(=NNC1=O)c1ccc(cc1)Cl	0
CCc1oc(=O)c2c(n1)sc1c2CCCC1	0
CCN(CCN1C(Nc2c(C1=O)cccc2)c1ccc(cc1)Br)CC	1
CCCCC1CC(CCC1NC(=O)CNC(=O)c1cccc(c1)C(F)(F)F)N(C(C)C)C	1
CCCCc1oc2c(n1)cc(cc2)C(=O)N1CCCCC1CCNC(=O)C	0
CC1CCCN1CCc1ccc2c(c1)ccc(n2)c1sc2n(c1C)ncn2	1
Cc1nn2c(N)csc2nc1=O	0
OC(CN1CCN(CC1)CCN1C(=O)c2cccc3c2c(C1=O)ccc3)COc1ccccc1C	1
O=Cc1ccc([nH]1)c1cc(Cl)ccc1Cl	0
CSc1snc(c1C(=O)N)SC	0
COc1ccc(cc1)[C]1CN(C(=O)N1CCc1ccc(cc1)OC(F)(F)F)NS(=O)(=O)C	1
O=C1CCN2C(=C1C(=O)Nc1ccccc1N(O)O)Nc1c2cccc1	0
c1ccc(cc1)CNc1c2ccccc2nc2c1cccc2	1
CCOc1cccc(c1N1CCC[C](C1)N)/C=C/1\SC(=O)NC1=O	0
O=C(N1CCO[C](C1)c1nc(c2n1ccnc2N)c1ccc(cc1F)C(=O)Nc1nccc(c1)C(F)(F)F)C(C)C	0
CC(NC(=S)Nc1c(N)nc(nc1O)O)C	0
COP(=O)(C(=C(Cl)Cl)NC(=O)C(C)(C)C)OC	0
CN1CCN(CC1)c1ncc2c(n1)nc(c(c2)c1ccccc1)c1ccc(cc1)CN1CCC(CC1)c1nnc([nH]1)c1cc[n+](cc1)[O-]	1
O=C(N1CCN(CC1)c1ccccc1)CCC(=O)N1CCOc2c1cccc2	1
Fc1ccc2c(c1)onc2C1CCN(CC1)CCCCNS(=O)(=O)c1cccs1	1
O=C(C1c2ccccc2C(=O)N1C(Cc1ccccn1)(C)C)NCc1ccc(cc1)OC(F)(F)F	1
O=C1C=CC2(C(N1C)CCC1C2CCC2(C1C/C(=C\c1cnc(nc1)C1CC1)/C2O)C)C	1
Cc1cccc(c1)Nc1nc(NC[C]2CCCN2)ncc1C(=O)N	1
Oc1cccc(c1)C1OC21C(=O)Nc1c(C(=O)N2C)cccc1	0
Fc1ccc(cc1)C(=O)NCC1CCCN(C1)Cc1c(C)cc(cc1n1cccn1)C	1
N#Cc1ccc(c(c1)C)c1ccnc(c1)NCc1[nH]nc2c1ccc(n2)N	1
Fc1cccc(c1)C1CCN(CC1)[C]1CC[C@](C1)(C(C)C)C(=O)NCc1cc(cc(c1)C(F)(F)F)C(F)(F)F	1
O=c1oc2ccccc2cc1c1c(O)nc2c(c1O)cccc2	0
N#Cc1c2n(C)c(=O)n(c(=O)c2n(c1N1CCNCCC1)CC=C(C)C)Cc1nc(C)c2c(n1)cccc2	1
CCC(=O)NCCc1ccccc1c1ccc(c(c1)Cl)[C]1CNCC[C]1c1ccn(c(=O)c1)C	1
CN1C(=CCC=C1CCCOc1ccc(cc1)C)CCCOc1ccc(cc1)C	1
COc1ccc2c(c1)n(CCN1CC[C]([C](C1)F)NCc1ccc3c(n1)NC(=O)CO3)c(=O)cn2	0
O=S(=O)(c1ccccc1)Nc1ccc2c(c1)nc([nH]2)Cc1ccc(cc1)Oc1ccccc1	1
Fc1cccc(c1)CCN1CCC2(CC1)OC(C)C(=O)N(C2)c1ccccc1	1
CCC[N+]1C[C](CSC)C[C]2[C]1C[C]1C=Nc3c1c2ccc3	1
CCN1CCN(CC1)c1nc(O)c2c(n1)CCC2	0
CCOC(=O)N1CCN(CC1)C(=O)/C=C/c1ccc(cc1)[N+](O)[O-]	1
Cn1c(=O)n(C)c(=O)c2c1nc(n2Cc1ccccc1)SCCN1CCCCC1	1
COc1cc(ccc1n1cnc(c1)C)c1nnn(c1)C1CSc2c(N(C1=O)CC(F)(F)F)cccc2	1
Clc1ccc2-n3cnnc3CN=C(c2c1)c1ccccc1Cl	0
Cc1nc2c(o1)cc1c(c2)CCN(CC1)CCCCSc1nnc(n1C)c1ocnc1C	0
COc1cc(ccc1OC)c1cnc(nc1OC(C)(C)C)OC(C)(C)C	0
CCOC(=O)Cn1c(=N)n(c2c1cccc2)CCOc1ccc2c(c1)cccc2	1
COc1cc2ccc(cc2cc1[C]([C@](c1ccc2c(c1)cco2)(CCN(C)C)O)c1ccccc1)Br	1
CCn1ncc(c1)[C@]1(N[C](Cc2c1[nH]c1c2cccc1)c1[nH]cc(n1)c1ccc(cn1)F)c1noc(n1)C	1
Clc1ccc2c(c1)c(ncn2)N1CCC(CC1)CCNS(=O)(=O)N	1
CCOC(=O)C1CCC(CC1)N1CC(C1)NC(=O)CNc1nn(c2c1cc(cc2)C(F)(F)F)CC=C	1
COc1cc(ccc1OC)C(=O)Oc1cc2C(=CC(N3c2c(c1)C(=O)C3=O)(C)C)C	0
CCCCN1C(=O)C(=O)N(C1=O)CC(=O)N1N=C2C(C1c1ccco1)CCC/C/2=C\c1ccco1	1
NC1COCCC1Nc1ncc(c(n1)Nc1cccc(c1)C)C(=O)N	1
O[C]1[C](CCN2CCC(CC2)c2ccccc2)CCc2c1ccc(c2)OCc1ccccc1c1ccccc1	1
CCc1c(C)nc2n(c1O)ncc2C#N	0
COc1cnc2c(c1)n(C[C](C1CCC(CC1)NCc1ccc3c(n1)NC(=O)CO3)N)c(=O)cc2	0
O=C(C1N(CCc2ccccn2)C(=O)c2c1cccc2)NCc1ccc(cc1)OC(F)(F)F	1
NC(=O)Nc1cc(sc1C(=O)N[C]1CCCNC1)c1cccc(c1)F	0
COc1ccc(cn1)c1cn2c(c1)c(N[C]1CC[C@](C1(C)C)(C)N)c(cn2)C(=O)N	1
CCOCC(NC(=O)C1CNCC(C1)C(=O)N(c1ccc(cn1)C(C)C)C1CC1)CC(C)C	1
CN([C]1CCCc2c1nccc2)C[C]1NCc2c(C1)c(ccc2)N1CCNCC1	0
CCCCC(=O)NC(=S)Nc1cc(ccc1Cl)C(=O)O	0
COc1cc(F)cc2c1nnc1c2c(nn1C)c1ccncc1C	0
O=C(N1CCC2(C1)CCCN(C2)S(=O)(=O)c1ccccc1)N1CCCN(CC1)C1CCC1	0
Fc1cccc(c1)C1NCCc2c1nc[nH]2	0
O=C(C1CC(=O)n2c(N1)ncn2)Nc1cc(C)cc(c1)C	0
CSc1cccc(c1)N1CCN(CC1)CCCNC(=S)Nc1ccc(cc1)F	1
Clc1ccc(cc1)Cn1c(CN2CCCC2=O)nc2c1cccc2	1
N#Cc1cnc(s1)Nc1ncnc(c1)N1CCNCCC1	1
Cc1nc2c([nH]1)cc(cc2)n1ncc(c1N)C(=O)c1cc2c([nH]1)cccc2	1
O=C(N(Cc1ccccc1)C)C1CCN(CC1)S(=O)(=O)c1ccc(cc1)n1cnnn1	1
CC([C](C(F)(F)F)Nc1nc2cc[nH]c(=O)c2c2c1ccnc2)C	1
CC1CC2(CCCCC2)Nc2c1ccc1c2cccc1	0
COc1ccc(cc1)n1cnc2c(c1=O)scc2c1ccccc1F	0
CC(C(c1cccnc1)(c1cccnc1)O)N1CCOCC1	0
Clc1cc(CNC(=O)C2CCCC2C(CCc2ccccc2)O)cc(c1)Cl	1
Oc1cccc(c1)c1cn(c2c1c(N)ncn2)C1CC(C1)CN1CCC1	1
O=C(C(c1cc(cc(c1)C(F)(F)F)C(F)(F)F)C)NC1(CCC(CC1)N1CCC(CC1)(O)Cc1ccccc1)c1ccccc1	1
COc1ccccc1Oc1ccccc1CN1CCC2(CC1)CCN(CC2)C(=O)c1cccc[n+]1[O-]	1
CCOc1nc(OCC)cc(c1)[C@@]([C](c1cccc(c1OC)OC)c1cc2cc(Br)ccc2nc1OC)(CCN(C)C)O	1
CCC(Cn1nc(nc1c1ccnc(c1)C)Nc1cc(OC)cc(c1)C(F)(F)F)O	1
Clc1ccc(cc1)c1onc(n1)COc1ccc2c(c1)C(CC2)N1CCN(CC1)C(C)C	1
FC1CNCCC1CNc1ccn2c(n1)c(cn2)C(=O)Nc1c[nH]c2c1cc(cn2)c1ccccc1F	1
O=C(NC(c1ccc(cc1)F)c1cccnc1)CC1CCN(CC1)Cc1ccn(c1)c1ccc(cc1)C(F)(F)F	1
COc1cccc(c1)c1cccc(c1)C1(C)N=C(C(=N1)C)N	0
N#CC1CCN(C1)c1nc(COCC2(CCN(CC2)C)c2ccc(cc2)F)cc(c1)C(F)(F)F	1
O=C(c1ccc(cc1)OCc1ccccn1)Nc1cc(c2ncc[nH]2)c(cc1C)C	0
COc1ncc(cn1)c1cccc2c1CC(CO2)NC(=O)c1ccc(nc1)OCC(F)(F)F	1
N#Cc1ccc(cc1)c1cnc2c(c1)sc(n2)N1CCC(CC1)N1CCCCC1	1
O=C([C]1CCc2n1c(=O)ccn2)Nc1ccc(cc1)C[C]1CC[C](N1)[C](c1ccccc1)O	0
CCCCCCCCNC(C(c1ccc(cc1)SC(C)C)O)C	0
Brc1ccc2c(c1)C1(COC(=N1)N)C1(C(O2)(C)C)COC1	0
N#C[C](Cc1ccc(cc1)c1ccc2c(c1)n(C)c(=O)s2)NC(=O)[C]1CNCCCO1	0
COc1ccc(cc1OC1CCN(CC1)Cc1ccccc1)C(=O)NC1CC1	1
C=CCN(C(=O)NCc1ccc(cc1)Cl)C1CCN(CC1)CC1CN(CC1(O)c1ccccc1)C(=O)C1CCCC1	1
CCCSc1nnc(n1N)C(C)C	0
CCCCc1cc(OC2CCN(CC2)CCCCS(=O)(=O)NCCC)c2c(c1)cccn2	1
COc1cc(ccc1OC)N(C(=O)c1csnn1)CC(=O)NCCc1ccccc1	0
ONC(=O)/C=C/c1ccc2c(c1)CN(C2)C(=O)C(C)(C)C	0
COc1cc(CCNCC(COc2ccc(cc2)Cl)O)ccc1OC	1
O=C(N(c1ccc(cc1)Br)C1CCN(CC1)C1CCCC1)Nc1ccccc1	1
CC(=O)N[C](C(=O)OCc1cc(cc(c1)C(F)(F)F)C(F)(F)F)Cc1c[nH]c2c1cccc2	0
N#CC1=C(N)Oc2c(C31CCOC3C)c(C)n[nH]2	0
Cc1ccc2c(n1)cccc2c1nnc(n1C)SCCCCN1CCc2c(CC1)c(C)c1c(c2)nc(o1)C	1
OC[C](NC(=O)CN1CCc2c(C1)ccc(c2C)c1noc(n1)c1ccc(c(c1)C#N)OC(C)C)C	0
FC1CCN(C1)C(=O)C(C(c1ccc(cc1)c1ccc(cc1)F)C)N	1
Cc1scc(n1)CNC(=O)c1ccccc1OC1CCN(CC1)S(=O)(=O)C	0
CCc1ccc(cc1)S(=O)(=O)NC1C(O)CCc2c1cc(cc2)NC(=O)C1CCCN1Cc1cccc(c1)Cl	1
O=C(Nc1ccc2c(c1)c(C)nc(n2)N1CCC(CC1)N1CCCC1=O)COc1ccc(cc1)OC(F)(F)F	1
N#Cc1cc(OC2CC3CCC(C2)N3)cc(c1)c1ccccn1	1
COc1cc(CNC2CCCC2)c(cc1OCc1ccccc1)Br	1
COc1cc(C[N+]C[C](COc2ccc3c(c2)ccc(=O)[nH]3)O)ccc1OC	1
CC(CCCN1C(=O)NC(=O)/C(=C\c2ccc[nH]2)/C1=O)C	0
Clc1ccccc1n1nc(c(c1)c1n[nH]nn1)N	0
CCc1cccc(c1)N(C(=N)Nc1cccc2c1cccc2)C	1
CCOC(=O)C1CCC(CC1)N1CC(C1)NC(=O)CNc1[nH]nc2c1cc(cc2)C(F)(F)F	1
Clc1ccc(cc1Cl)Cn1cc(c2c1cccc2)C(c1c(C)[nH]nc1O)c1c(C)[nH]nc1O	0
COCCOCC#Cc1scc(c1)c1n[nH]c2-c3c(Cc12)ccc(c3)CN1CCN(CC1)C	0
CC[C]1OC(=O)[C](C)C(=O)[C](C)[C](O[C]2O[C](C)C[C]([C]2O)N(C)C)[C@](C[C](C(=O)[C]([C]2[C@]1(C)OC(=O)N2C1CN(C1)[C](c1ccnc2c1cccn2)C)C)C)(C)O	0
O[C](c1ccc2c(c1C)COC2=O)CN1CCC2(CC1)CN(C2)c1ccc(=O)n(n1)C	0
O=C(CSc1nc2c(n1Cc1ccc(cc1)Cl)cccc2)N/N=C/c1ccccc1OCC(=O)O	0
CN1C[C]([C](C1)c1ccc(cc1)c1cccs1)NS(=O)(=O)C(C)C	0
Cc1cccc(c1)CN1C2CCC1CC(C2)Oc1cccc(c1)C(=O)N	1
Cc1ccc2n(c1)c(=O)c1c(n2)n(C2CCCCC2)c(=N)c(c1)C(=O)NC1CCCC1	1
CCN1CCN(CC1)C(c1cccnc1)CNS(=O)(=O)c1ccc(c(c1)C)OC	1
Clc1ccc(cc1)OCC(=O)N1CCN(CC1)Cc1ccc2c(c1)OCO2	1
N#Cc1nc2c(ccnc2cc1OC)CCC12CCC(CC1)(CO2)NCc1ccc2c(n1)NC(=O)CO2	1
Brc1ccc(o1)C(=O)Nc1ccc(cc1)N1CCN(CC1)C(=O)c1cccs1	1
O=C1C=CC2(C(=C1)C(=C)CC1C2CCC2(C1CCC2=O)C)C	0
C=CCOc1ccc(cc1)/C=C/C(=O)OCC(=O)N(CC(=O)Nc1ccc(cc1)F)C	0
COc1ccc2c(c1C)C(=O)N(C2C(=O)NC(C)(C)C)Cc1ccccc1c1ccccc1	0
OC(=O)CCN1CCc2c(C1)c(C)n(n2)c1nnc(s1)c1ccc(c(c1)Cl)OC(C)C	0
OC(=O)C(NC(=O)c1cc(Cl)c2c(c1O)cccc2)(C)C	0
CCN(C(=O)C(c1ccccc1)CO)Cc1ccncc1	0
C[C](c1nc2c(n1[C]1CC[C](C1)NCC(F)(F)F)c1cc[nH]c1nc2)O	0
COc1c2ccc(=O)oc2cc2c1cco2	0
CCN1CCN(CC1)CC(=O)N1CCc2c(C1c1ccc(cc1)CC)[nH]c1c2cccc1	0
COc1cc(ccc1c1nnc(o1)NCCCCN1CCOCC1)NC(=O)c1ccccc1F	0
O=C(c1cc2c(c3c1CCC(O3)c1ccccc1C)nc(n2C)C)N(C)C	0
O[N+]1[C-]2CCc3c(C2=NN1c1ccccc1Cl)non3	0
OC1CN(C1)CC(C(=O)Nc1ccc(cn1)Cl)Oc1ncnc2c1cnn2c1ccccc1Cl	1
C#CCCCCCCCCCNC(=O)Oc1cccc(c1)n1ccc(c1)C(=O)N	0
COc1ccc(cc1)Sc1ccc(o1)/C=C/1\C(=O)NN(C1=O)c1ccccc1	0
CSc1ncc(c(n1)C(=O)O)Sc1ccccc1	0
CCCC(=O)OCCNc1cc(Sc2nccn2C)c2c(c1[N+](O)[O-])non2	0
FC(Oc1ccccc1CC(c1cccc(c1)F)N1CCNCC1)F	1
Clc1cc(Cl)c2c(c1)[nH]c(cc2=O)C(=O)O	1
Clc1cccc(c1)N1CCN(C1=O)CCN1CCN(CC1)C(C)C	1
O=C(c1cccc(c1)Oc1ccc(cc1Cl)N(O)O)NCC1CCCO1	1
Fc1ccc(cn1)c1ccc(cc1)[C]1COC[C]1NS(=O)(=O)C(C)C	0
COc1cc(I)c(cc1CC(N)C)OC	0
CSCCC(c1nnc2n1cccc2)NC(=O)c1cccnc1	0
CO/C(=C/1\CSC\C1=N\c1ccccc1NC(=O)c1ccccc1C(=O)O)/O	0
Cc1ccc(s1)S(=O)(=O)Nc1cccc(c1)c1ccc2n(n1)c(C)nn2	0
OC(COc1cccc2c1cc([nH]2)C)CNC(C)(C)C	0
Fc1cc(cc(c1)[C@@](c1ccc(c(c1)OC(C)C)F)(NC(=O)C(C(C(F)(F)F)(C(F)(F)F)O)N)Cc1ccccc1)OC(C(F)F)(F)F	0
CCCCN(S(=O)(=O)c1ccc2c(c1)cccc2)C1CCNCC1	1
Cn1c(SCCCN2CC3C(C2)N(CC3)c2ccccc2)nnc1C1CCOCC1	1
CC(Cc1cc(ccc1OS(=O)(=O)N)C(C)(C)C)C	0
COc1ccc2c(n1)c(CCC13CCC(CC1)(CO3)NCc1ccc3c(n1)N(C)C(=O)CO3)c(cn2)F	1
O=CN(C(CS(=O)(=O)N1CCC(CC1)OCc1ccc(cc1Cl)Cl)CC(c1ncc(cn1)F)C)O	1
Fc1ccc2c(c1)C1OCCC1C(N2)c1ccco1	0
CNCc1ccccc1Oc1ccc(cc1F)Cl	1
OC(=O)C[C]1COC2(C1)CCN(CC2)c1ccc(cn1)c1nc2c([nH]1)ccc(c2)C(F)(F)F	1
O=C(c1cc2c(n(c1=N)C1CCCCC1)nc1n(c2=O)cccc1C)NCc1ccco1	1
O=C1CCC(=NN1)/C=C/c1ccccc1	0
CN1CC2C(C1)CC(C2)N(C(=O)c1ncn(c1)C)Cc1ccc(c(c1)OC1CCCC1)F	1
COc1ccc(cc1)C1CN(CC1CNC(=O)c1cccc(c1)Cl)CCc1cccc(c1)OC	1
COC(=O)CCCCC1SCC2C1NC(=O)N2	0
COc1cc(ccc1F)c1oc(c(n1)CN(Cc1nnc(o1)C)C)C	0
NCC1(C)CCN(CC1)c1nc(N)c(c(=O)n1C)Sc1cccc(c1Cl)Cl	1
COc1ccc(cc1)NC(=O)CN1c2ccccc2/C(=C\2/SC(=S)N(C2=O)C2CCS(=O)(=O)C2)/C1=O	0
O=C(C12CN3CN(C2)CN(C1)C3)c1cccc(c1)N(O)O	0
C/C=C/c1ccc(c(c1)OC)OCCN1CCc2c(C1)cccc2	1
N#Cc1ccc(cc1)Cn1cncc1CN[C]1CCN(C1=O)c1ccncc1	1
O=C(C1ON=C(C1)c1ccccc1C(F)(F)F)NCCCCc1ccccc1	0
COc1ncc(nc1)c1cccc2c1C[C](CO2)NC(=O)c1ccc(nc1)COCC(F)(F)F	0
CSc1cccc(c1)CN1CCCC(C1)CNC(=O)c1ccc(cc1)F	1
O=C(c1cc(Cl)cc2c1nc(o2)N)N[C]1CN2CCC1CC2	1
O=C1CSC(N1Cc1ccccc1)c1cn(nc1c1cccs1)c1ccccc1	0
CC1CCC(N1CCCNc1nnc(o1)c1ccc(cc1)NC(=O)c1ccccc1F)C	1
CCCN1CCC(CC1)c1cccc(c1Cl)Cl	1
CCOP(=O)(C(c1ccc(cc1)Cl)Nc1ccc(cc1)N(O)O)OCC	1
COc1cc2c(ncnc2cc1OCC[N+]1CC[N+](CC1)CC(=O)C)Oc1ccc2c(c1)c(C)c([nH]2)C	0
O=c1c2ccccc2nc(n1CCc1ccccc1)SCCN1CCCCC1	1
O=C(c1ccc(cc1)[N+](O)[O-])NC1CC2CCCC(C1)N2Cc1cccs1	1
ONC(=O)/C=C/c1ccc2c(c1)CN(C2)CCc1c(C)[nH]c2c1cccc2	1
CC1CN(C)C(C/C/1=N\OC(=O)c1ccccc1)C	0
Clc1ccc(c(c1)F)C(Cn1ccnc1N)O	0
CC1CCCN1CCc1ccc2c(c1)ccc(n2)c1c(nn(c1Cl)C)c1ccccc1	1
C=CCN(S(=O)(=O)c1cccc(c1)C(=O)NCC(c1ccccc1OC)N1CCCC1)c1ccccc1	1
CC(CN(C(=O)c1cc(Cl)cc(c1)Cl)[C]1CNCC1)C	0
COc1nc(ncc1C#N)N[C](c1cc2cc(Cl)ccc2[nH]c1=O)C	1
CCOC(=O)C(=O)NCc1ccc(o1)/C=C\1/N=C(C(=C1O)C(=O)OCC)C	0
Brc1ccc(cc1)S(=O)(=O)N/N=C/c1ccc(cc1)N(C)C	0
CC[C](c1nc2cccc(c2c(=O)n1c1ccccc1)C#CCCCC(=O)N1CCOCC1)Nc1nc(N)nc(c1C#N)N	0
COc1cc(ccc1n1cnc(c1)C)c1nnn(c1)C1CCc2c(N(C1=O)CC1CC1)cccc2	1
CCCCN1CCC[C]1Cn1nc(Cc2ccc(cc2)Cl)c2c(c1=O)cccc2	1
COc1cccc2c1C(=NS2(=O)=O)NCC1(CCC(CC1)O)c1ccccc1	1
COCn1c(=O)n(COC)c2c(c1=O)n(Cc1ccccc1C)c(n2)SC1=NCCS1	0
OC(=O)c1nonc1c1nonc1C(=O)O	0
COC1C(O)C(N)C(C(C1N(C(=O)CN)C)O)OC1OC(CCC1N)C(N)C	0
Cc1ccc(cc1)C(=O)n1nc(nc1N)c1cccnc1	0
COc1cc(F)ccc1c1cccc(n1)CNC1CCCC1	1
CC(Oc1ccc(cn1)c1cn2c(c1)c(N[C]1CC[C@](C1(C)C)(C)N)c(cn2)C(=O)N)C	1
Cn1c(SCCCN2C3CCC2CC(C3)c2ccc(cc2)C(C)(C)C)nnc1c1ocnc1C	1
O=C1Nc2ccccc2SC(C1)c1sccc1C	0
FC(CN1C(=O)COc2c1cccc2CCN1CCN(CC1)c1cccc2c1ccc(n2)C)F	1
O=C1N(Cc2cccnc2)C(=O)C2C1CC1=C(C2)CCCC1(C)C	0
CCOC(=O)Nc1ccc(cc1)[C](c1ccc(cc1)C(=O)N(CC)CC)N1CCN(CC1)Cc1ncsc1	1
OC1CN(CCC1c1ccccc1C)CC1CCc2c(C(C1)O)nccc2	0
O=C(NC1CN(C1)C1CCC(CC1)(O)c1nccn1C)CNC(=O)c1cccc(c1)C(F)(F)F	0
O=C(C(OC(=O)c1cc2c(n1C)ccs2)C)NC(C)(C)C	0
CCCSc1nc2cc(OC)c(cc2c(=N)n1CCCN1CCOCC1)OC	1
O=S1(=O)CCC(CC1)COc1ccc2c(c1)CCC1(O2)CCN(CC1)C1CCC1	0
C[C]1CCCN1CCc1ccc2c(c1)ccc(n2)c1sc(nc1C)C	0
COC(=O)c1cc(cc(c1)C(=O)OC)NS(=O)(=O)c1ccc(c(c1)N(O)O)NCc1cccnc1	0
CN1C[C]2[C](C1)C2CN(C(=O)c1ncn(c1)C)Cc1cccc(c1)OC(F)(F)F	1
OC1[C](N)CN(C[C]1N)c1ccncc1Nc1ncc2n1nc(cc2)c1ncccc1F	0
COCCn1/c(=N\c2cccnc2)/scc1c1ccc(cc1)Br	0
O=C(N(C1CCN(CC1)Cc1nc2c(s1)CCCC2)C)Cc1ccc(cc1)n1cnnn1	1
CCN1C[C]2[C](C1)C2CN(C(=O)c1ncn(c1)C)Cc1cccc(c1)OC(F)(F)F	1
COc1cccc(c1)CC1(CO)CCCN(C1)Cc1ccccc1c1ccco1	1
CCOC[C](C(=O)Nc1ccccn1)Oc1ncnc2c1cnn2c1ncccc1Cl	0
CC1CCN(CC1)CCCN(C(=S)Nc1ccc(cc1)C)Cc1ccco1	1
O=C(C1CCN(CC1)Cc1nc(oc1C)c1ccc(cc1)Cl)NCC1CCCO1	1
CNC(=[N+]C#N)NCCSCc1[nH]cnc1C	0
N#Cc1c2n(C)c(=O)n(c(=O)c2n(c1N1CCCC(C1)N)CC=C(C)C)Cc1nc(C)c2c(n1)cccc2	1
NC(=O)C1CCN(CC1)c1c(Cl)cncc1Cl	0
CC(=C)CNC(=S)NNC(=O)CCn1c2ccc(cc2c2c1ccc(c2)Cl)Cl	0
CCOC(=O)/C(=C/1\SS/C(=C(\C(=O)OCC)/C#N)/S1)/C#N	0
O=C(C1CCN(CC1)CCCc1ccccc1)N(Cc1ccccc1)CCc1ccccc1	1
COc1ccc(cc1F)C(=O)C1CCCN(C1)Cc1ccc(o1)Sc1nncn1C	0
OCC(C(C(C(=O)CO)O)O)O	0
COc1ccc(c(c1)C1=Nn2c(SC1)nnc2c1cccc(c1)OC(C)C)OC	0
O=C(NC1CN(C1)C1CCC(CC1)c1ccc(nc1)C)CNc1nn(c2c1cc(cc2)C(F)(F)F)C	0
COc1ccc(c(c1)C(=O)Nc1ccc(cn1)Cl)NC(=O)c1ccc(cc1N1CCCCC1)C(=N)N(C)C	1
O=C(Nc1nnc(s1)S(=O)(=O)N1CCCC1)COc1ccccc1Cl	0
CCc1ccc(cc1)NC(=O)CC1C(=O)Nc2c1c(=O)n(c(=O)n2C)C	0
O=C(c1ccc2c(c1)cn[nH]2)N1CCC2(CC1)CC(=O)c1c(C2)cnn1C(C)C	0
COc1ccc(cc1)[C]1CN(C[C]1CNC(=O)c1cccc(c1)Cl)CCCc1ccc(c(c1)OC)OC	1
CCCCNC(=O)c1ccc2c(c1)N=C(c1ccc(cn1)Cl)c1c(S2)cccc1	1
CC1C(=O)OC2C1CCC(=C1C2C(=CC1=O)C)C	0
O=C1NN(c2ccccc2)C(=O)C2C1C1C=CC2C21CC2	0
OC1=C(C2=NCCCN2)C(=O)C(O1)Cc1ccccn1	0
Oc1ccc(c(c1)O)C(=O)N/N=C(/Cn1cnc(n1)[N+](O)[O-])\C	0
CCCCCCCCCC(=O)N[C]([C](c1ccccc1)O)CN1CCOCC1	0
COc1ccccc1C(=O)Nc1ccnn1C1CCN(CC1)Cc1cn(c2c1cccc2)C	1
OCCSc1c(SCCO)c(F)c(c(c1F)SCCO)SCCO	0
Cc1ccc(cc1)Cn1c(=N)c(cc2c1nc1ccccn1c2=O)C(=O)NC1CCCC1	1
NCCNC(=O)c1cc(cn1C)NC(=O)c1cc(cn1C)NC(=O)c1ccc(cc1)/C=C/c1cnc2c(c1)cccc2	1
OC1CN(C(C1)C(=O)OCC(=O)c1ccc(cc1)Br)C(=O)Oc1ccccc1	0
O=C1NCC2(O1)CCN(CC2)c1ccc(cn1)C(=O)Nc1cc(ccc1N)c1ccccc1	1
CN1CCC(CC1)S(=O)(=O)c1c(Cl)ccc(c1O)NC(=O)Nc1cccc(c1Cl)F	0
COC(=O)c1ccc(cc1)C1Nc2ccc(cc2C2C1CC=C2)/C(=N/NC(=O)C(c1ccccc1)OC)/C	1
N#Cc1ccc(cc1)c1ccc2c(c1)cc(o2)CCN1CCC[C]1C	1
CCOC(=O)Cc1csc(n1)N/C=C/1\c2ccccc2C(=O)N(C1=O)c1ccc(cc1C)C	0
FC1CN(CCC1N(C(=O)Cc1ccc(cc1)S(=O)(=O)C)C)Cc1nc2c(s1)ccc(c2)F	1
COCCN1CCOc2c1cnn1c2nnc1c1ccc2c(n1)c(NCC1CCNCC1)ccc2	0
COc1ccc2c(n1)c(c(cn2)F)C(=O)CC12CCC(CC1)(CO2)NCc1ccc2c(n1)NC(=O)CO2	1
O=C1CN(Cc2c(N1)cccc2)C(=O)CC(C1CCc2c1cc(F)c(c2)F)N	0
CCCN(C(=O)c1ccco1)c1nnc(s1)c1ccccc1C	0
CN1CCN(CC1)CC(=O)NNC(=O)C(c1cccc(c1)C)(c1cccc(c1)C)O	0
CC(N1CCC(CC1)Nc1nc(c2ccccc2Cl)c2c(n1)N(C(=O)NC2)c1c(Cl)cccc1Cl)C	1
COC(=O)N1Cc2cc(Cl)ccc2-n2c(C1)nnc2C1CCN(CC1)c1ccccn1	0
COc1ccc(cc1CO)c1ccc2c(n1)nc(nc2N1CCOC[C]1C)N1CCN(CC1)C	0
O=C(C12CCOC2CC(C1)N1CCC(CC1)c1ccccc1)N1CCc2c(C1)cc(cn2)C(F)(F)F	1
COc1ccc(cc1)c1nnc(o1)C(=O)N1CC(C1)Oc1ccc(cc1)CN1CC2(C1)COC2	0
Cc1ccc2n(c1)c(=O)c1c(n2)n(CCCN2CCOCC2)c(=N)c(c1)C(=O)NCCc1ccccc1	1
N#C/C(=C(\C#N)/N)/N=C/c1cccc(c1)Cl	0
ONC(=O)/C=C/c1ccc2c(c1)CN(C2)S(=O)(=O)c1ccncc1	0
N#Cc1cc(CCC(=O)O)ccc1OCC(CNC(Cc1ccc2c(c1)cccc2)(C)C)O	1
O=C(C1CCN(CC1)Cc1ccn(c1)c1ccc(cc1)C(F)(F)F)NCCc1ccccn1	1
CO[C]1CN(CC[C]1NC(=O)c1cc(Cl)c(cc1OC)N)CC1CCN(CC1)C(=O)CC	0
CCN(C(=O)c1ccc2c(c1)C(NS(=O)(=O)c1ccc(cc1)CC)C(C(O2)(C)C)O)C1CCN(C1)Cc1ccccc1	1
Fc1ccc(cc1)c1nc([nH]c1c1ccncc1)c1ccc(cc1)N(O)O	1
OCC1CN(CCC1Cc1ccc(c(c1)Cl)Cl)C1CCN(CC1)C(=O)c1ccc2c(c1)cccn2	1
c1ccc(cc1)/C=C/c1onc(n1)c1ccccc1	0
COCC(=O)N1CCC(CC1)c1ccc(cc1C(F)(F)F)C(=O)NC(=N)N	0
CCC(=O)O[C@](c1ccccc1)([C](CN(C)C)C)Cc1ccccc1	1
N#Cc1ccc(cc1)Cn1cncc1C[N+]C1CCN(C1=O)C(=O)c1cccnc1N	0
CO/N=C(/c1csc(n1)NN=C(C)C)\C(=O)O	0
O=C(C1c2ccccc2C(=O)N1CCc1ccccn1)NCc1ccc(cc1)Br	1
CN1CCC(CC1)CC(=O)Nc1nc(nc(c1)n1nc(cc1C)C)c1ccc(o1)C	1
N#Cc1ccc(c(c1)F)N1CCN(CC1)C(=O)c1cc(ccc1OC(C(F)(F)F)C)S(=O)(=O)C	1
COc1ccc(cc1)N/C(=N/N)/c1ccc2c(n1)cccc2	0
C[N+]1CC[N+](CC1)[C]1c2ccccc2Nc2c(N1O)cc(Cl)cc2	0
COc1cc(ccc1OC1CCN(CC1)C(=O)C)C(=O)NC(CCn1cccn1)C	0
N=c1nc(N)n(nc1c1cc(cc(c1)C(F)(F)F)C(F)(F)F)C	0
Cc1cc(Nc2cccc(c2)C(=O)C)c2c(n1)c(C)ccc2	1
O=C(Nc1scc(n1)C)CSc1nnc(n1c1ccc(c(c1)C)C)c1ccccn1	1
N#CCCSc1c(CC)c(C)nc2c1cccc2C	0
N#CC(c1c(nn(c(=O)c1Cl)C)N(O)O)c1nc2c(n1C)cccc2	0
N#Cc1cnccc1COc1cnc(nc1)N1CCN(C[C]1C)c1noc(n1)C(C)C	1
Cn1nccc1[C]1CCCCC[C]1Oc1cc(F)c(c(c1)F)S(=O)(=O)Nc1ccncn1	0
COc1nn(cc1Nc1ncc(c(n1)c1cnc2n1cccc2)Cl)C1CCN(CC1)C(=O)C	1
Fc1ccc(cc1)N1CCN(CC1)C(=O)c1cc2c(nc1C)ccn(c2=O)Cc1ccccc1	1
Clc1ccc(cc1)Cn1c(nc2c1cc(C)c(c2)C)C(Cc1ccncc1)C	1
COCCNc1ccnc2c1cccc2Cl	1
Clc1ccc(c(c1)C)/N=c/1\ssnc1Cl	0
CC(CC(=O)Nc1ssc(=S)n1)C	0
O=C(Nc1cc(ccc1OC(C)C)S(=O)(=O)N1CCOCC1)CSCC(=O)Nc1cccc(c1)C	1
OCC1(CCN(CC1)Cc1cnn(c1)c1ccc(cc1)F)Cc1ccc(cc1)OC	1
CCOC(=O)C1=C(CN2CCOCC2)NC(=NC1c1ccc(cc1Br)F)c1nccn1C	1
Brc1ccccc1c1nnc(o1)CN1c2cccc3c2c(S1(=O)=O)ccc3	0
C[C]1CN(CCN1c1ncc(cn1)OCc1ccc(cc1)CS(=O)(=O)C)c1nnc(o1)C(F)(F)F	0
CN(CCNC(=O)c1cc(Sc2ccc(cc2)F)nc2c1cccc2)C	1
OC(=O)c1cccc(c1)C1CCN(CC1)[C]1C[C]2[C@](C1)(CCO2)C(=O)N1COc2c(C1)cc(cc2)C(F)(F)F	0
Clc1cccc(c1)N1CCN(C1=O)CCN1CCC23C1CC(C3(C)C)CC2	1
O=C1COc2c(N1)nc(cc2)CNC12CCC(CC1)(OC2)CCc1c(F)cnc2c1nc(OCC1(N)CC1)cc2	1
OCCNC(=O)c1cn(c2c1ncc(c2)C)Cc1ncnc(c1C)N(C)C	0
CC(Cn1nc(C(=O)OCC(=O)NCC(F)(F)F)c2c(c1=O)cccc2)C	1
COc1ccc(cc1)OCc1cccc(c1)C(=O)Nc1ccc(cc1)CN1CCCCC1	1
O=C(c1nn(nc1C)c1ccccc1)Nc1ccc2c(c1)cn[nH]2	0
CSc1ccc(cn1)N1CCC2(C1)CCN(CC2)C[C](c1ccc2c(c1C)COC2=O)O	1
OC(=O)CCCCCN1Cc2c(C1=O)cc(cc2)N	0
Cn1c(SCCCN2CC3C(C2)N(CC3)c2ccc(cc2)C(F)(F)F)nnc1c1cccnc1	1
O[C]1C[C](CCc2c1nccc2)CN1CCC(CC1)c1c(Cl)cccc1Cl	1
Fc1cc(CNC(=O)Cn2nnnc2CN(C(C)C)C)cc(c1)C(F)(F)F	0
O=C(NC(=O)NCc1ccco1)CSc1nnc(n1Cc1ccccc1)c1ccco1	1
N#C[C](Cc1ccc(cc1)c1ccc2c(c1)n(C)c(=O)o2)NC(=O)[C]1CNCCCO1	0
Cc1cccc(c1)c1cn2c(c1)c(N[C]1CC[C@](C1(C)C)(C)N)c(cn2)C(=O)N	1
CCOc1ccc(cc1)CN1CCN(CC1)c1ncnc2c1c(cs2)c1ccccc1	1
CCc1cc2C(=O)c3c4ccc(cc4[nH]c3C(c2cc1N1CCN(CC1)CC1(O)CCOCC1)(C)C)C#N	0
O=C1c2ccccc2C(N1c1cccnc1)Nc1ccc(cc1)S(=O)(=O)N1CCOCC1	0
CCOc1ccc(cc1)NC(=O)c1c(NC(=O)CN2CCN(CC2)C)sc2c1CCC2	1
O=C(N1CCC(CC1)c1onc(n1)c1ccncc1)NC1CC1c1ccccc1	1
COc1ccc2c(c1)oc(cc2=O)C(=O)NC1CCN(CC1)Cc1ccc2c(c1)OCO2	1
CC1OC2(CCN(CC2)CCc2ccccc2)CN(C1=O)c1ccccc1Cl	1
C[C]1CCCN1CCc1ccc(cc1)c1ccc(cc1)S(=O)(=O)NCc1ccccc1	1
CCCN(C1CCc2c(C1)cc(cc2)O)CCC	1
COc1ccc(cc1)CCCN1C(=O)N(C[C]1c1ccc(cc1)OC)NS(=O)(=O)C	0
COc1cc(OC)ccc1C1N(C)CCn2c1ccc2	0
N=C(c1cccs1)Nc1ccc2c(c1)CCN2C1CCNCC1	0
Nc1ncc(cn1)c1ccc2c(c1)[nH]c1c2c(ncc1C(=O)N)N[C](C(F)(F)F)C1CC1	0
CCC(C(=O)NCc1ccc2c(c1)cc(n2C)C)CC	0
Cc1ccc(cc1)c1nc(NC[C]2CCCNC2)c2c(c1)ncn(c2=O)C	0
CCCCc1ccc(cc1)/C(=N/NC(=O)C1CCCC1)/C	0
COCCCN1CCN(CC1)C1Cc2ccccc2Sc2c1cc(Cl)cc2	1
COc1ccc(cc1NC(=S)N(Cc1cccnc1)Cc1ccco1)Cl	1
CCOCc1nnc(n1c1ccc(nc1)OC)N1C[C]2[C@@](C1)(C2)c1ccc(cc1Cl)F	1
Fc1ccc(cc1)c1c[nH]c(n1)C1NCc2c(C1)c1ccccc1[nH]2	1
Fc1cccc(n1)CN1CCC(CC1)Oc1ncnc2c1ccn2Cc1ccccc1	1
N#Cc1ccc(cc1S(=O)(=O)C)CCN1CCN(CC1)CCc1ccc2c(c1)COC2=O	1
O=C1NC(=O)C(=Cc2ccc(cc2)OCCN(c2ccccn2)C)C(=O)N1	0
c1ccc(cc1)c1cn2c(n1)sc1c2CCCC1	0
CCCn1c(=N)c(cc2c1nc1c(C)cccn1c2=O)C(=O)NC1CCCCC1	1
OC(=O)CCCCC1NC(=O)NC1C	0
OC(=O)CC(c1nocc1)c1ccc(cc1)OCc1sc(nc1C)c1ccc(cc1)C(F)(F)F	0
Oc1cc(O)c2c(c1)O[C]([C](C2)OC(=O)c1cc(O)c(c(c1)O)O)c1cc(O)c(c(c1)O)O	1
CCOC(=O)C1=c2s/c(=C\c3cccnc3)/c(=O)n2C(=C(C1c1cccnc1)C(=O)OC)N	0
O=C(Cc1coc2c1c1ccccc1cc2)OCC(=O)Nc1ncc(c(c1Cl)C)Cl	0
COc1c(OC)cc2c3c1Oc1cc4c(cc1OC)CCN([C]4Cc1ccc(Oc4cc(C[C]3N(CC2)C)ccc4OC)cc1)C	1
Clc1ccc(cc1)C(C1CC1)NC(=O)C1(N)CCN(CC1)c1ncnc2c1cc[nH]2	1
O=C(c1cn(Cc2ccc(c(c2)Cl)Cl)c(=O)c2c1n(nc2)C1CCNCC1)Nc1ccncc1	0
CN(c1cccc2c1cccc2S(=O)(=O)N1CCOCC1)C	0
CCN(CCSc1nc(c2cc(OC)c(cc2Cl)Cl)c2c(n1)[nH]cc2C#N)CC	1
Cc1cc2nc(n(c2cc1C)S(=O)(=O)c1ccc(cc1)C(C)(C)C)CCN1CCOCC1	0
CC(=CC(=O)N1CCC(CC1)N1CCC(CC1)C(=O)NCC1CCCO1)C	0
Fc1ccc(cc1)n1nc(c2c1-c1cc(ccc1CC2)NC(=O)c1cc(ncc1Cl)N1CCN(CC1)Cc1c[nH]nc1)C(=O)N	1
COc1nc2c(ccnc2cc1Cl)CCC12CCC(CC1)(CO2)NCc1ccc2c(n1)NC(=O)CO2	1
Cc1nn(c(c1c1nc2c([nH]1)ncc(c2N1CCN(CC1)Cc1cccnc1)Br)C)C	0
CCc1nc(nc(c1F)OC)N1CC2C(C1)(N=C(N(C2=O)C)N)c1cc(F)ccc1F	1
Fc1ccc(c(c1)F)C(=O)Nc1ccc(c(c1)c1ccnn1C)OCCN1CCOCC1	1
C=CC(=O)N[C]1CCN(C1)c1ccc(c(n1)Nc1ccc(cc1)N1C[C](C)O[C](C1)C)C(=O)N	0
C=CCn1/c(=N/C(=O)CN2C(=O)CCC2=O)/sc2c1ccc(c2)S(=O)(=O)N	0
N#Cc1c(=O)ncn(c1/C=C/N(C)C)Cc1ccccc1	0
O=C1C(C)OC2(CN1c1cncc(c1)C(F)(F)F)CCN(CC2)CCc1ccccc1	1
CCCc1nc2c(c(=O)n1c1ccc(cc1)F)c(=O)c1c(n2C)cccc1	0
N#CCCC1CCCC=C1N(C(=O)C(Cl)Cl)Cc1ccccc1	0
Cc1nsc(n1)N1CCC2(C1)CCN(CC2)C[C](c1ccc2c(c1C)COC2=O)O	1
Fc1ccc2c(c1)c(=O)cc(o2)C(=O)NC1CCN(CC1)C1CCc2c1cc1OCOc1c2	1
CC[N+]1[C-](/C=C(/C=C/2\Sc3c(N2CC)cccc3)\C)Sc2c1cccc2	1
CCCC1N2CC3(CN1CC(C2)(C3(C)C)N(O)O)N(O)O	0
C=CCn1c(nnc1CC#N)N1CCOCC1	0
Fc1ccc(c(c1)[C]1OC[C](C[C]1N)N1Cc2c(C1)c1n(n2)nccn1)F	0
O=C(C1(C)COC1)N1CC(C1)c1nc(c2n1ccnc2N)c1ccc(cc1)C(=O)Nc1nccc(c1)C(F)(F)F	1
CC(Cc1nc(COCC2(CCN(CC2)C)c2ccc(cc2)F)cc(c1)C(F)(F)F)C	0
CCC[C](Nc1nc(N)nc2c1CN(CC2)C(=O)c1cccs1)CCO	1
O=C(N1CCC2(C1)CCN(CC2)S(=O)(=O)C(C)C)N1CCCN(CC1)C1CCC1	0
CNCC[C](c1cccs1)Oc1cccc2c1cccc2	1
O=C(C1=COCCO1)Nc1ccc(c(c1)O)c1nc2c(s1)cccc2	1
SC1=NC2=C(C3(N1)CCCCC3)CCCC2	0
N#CCC(=N)N1CCN(CC1)c1ccccc1Cl	0
C[C]1CCCN1CCc1ccc2c(c1)ccc(n2)c1ccc(s1)c1ccc(s1)C	1
N#Cc1cncc(c1)c1ccc2c(c1)C1(COC(=N1)N)c1c(O2)ccc(c1)OCC(C)(C)C	1
COCc1cc(O)n2c(n1)c(cn2)c1ccccc1	0
ClCC(=O)N(c1cccc2c1cccc2)Cc1c(C)nn(c1Cl)c1ccccc1	0
COC(=O)C1CC2C(N1Cc1ccc(cc1)OC)CC(CC2)O	0
COc1ccc(cc1)OCC(=O)N1CCC2(CC1)CN(C2)Cc1ccc(cc1Cl)n1nccn1	1
OC(=O)CSCCn1cccn1	0
CN(CCN1Cc2c(C1=O)cc1c(c2)[nH]c(n1)c1c(ccnc1O)NC(Cc1cc(F)ccc1F)C)C	1
CNC(=O)c1cc(ccc1OC(F)F)c1ccc2c(n1)nc(nc2N1CCOC[C]1C)N1CCOC[C]1C	0
Fc1ccc2c(c1)n(C1CCN(CC1)CCCN1C(=O)COc3c1cccc3)c(=O)[nH]2	1
CCC(=O)NC1CCc2c1ccc(c2)CCN1CCN(CC1)c1nsc2c1cccc2	1
CCOc1ccc(cc1)C(=O)Cc1cc2cccc(c2oc1=O)OC	0
N=C(Nc1ccc(cc1)I)NC12CC3CC(C2)CC(C1)C3	1
COc1ccc(cc1S(=O)(=O)N1CCCc2c1cccc2)C(=O)Nc1ccc(cn1)C	0
O=C1COc2c(N1)nc(cc2)CNC12CCC(CC1)(OC2)C[C@@]1(O)Cn2c3c1c(Cl)cnc3ccc2=O	0
O=C1COc2c(N1)nc(cc2)CNC12CCC(CC1)(OC2)C[C@]1(O)Cn2c3c1c(Cl)cnc3ccc2=O	0
CCCc1nn(c2c1[nH]c(nc2=O)c1cc(ccc1OCC)S(=O)(=O)N1CCN(CC1)C)C	0
Clc1ccc(cc1)/C=C(/C(=O)NCCN1CCOCC1)\NC(=O)c1ccc(cc1)C	1
CC(N1CCN(CC1)C(=O)C1CC21CCN(CC2)C1CCOCC1)C	0
CCCCCC(NC(=O)c1cc(ccc1N1CCOCC1)S(=O)(=O)N1CCCCC1)C	1
COC(=O)C1=C(C)N(/C(=C/c2ccc(cc2)O)/C1=O)c1cc(C)cc(c1)C	0
NN=NC1OC2COC(OC2C(C1NC(=O)C)O)c1ccccc1	0
C[C]1CCCN1CCc1ccc2c(c1)ccc(n2)c1cnn(c1C)c1ccc(nn1)N(C)C	0
N#Cc1cccc(c1)Nc1c2CCCc2nc2c1cccc2	1
OCCN1CC2OC(C1)CN(C2)c1ccc(c(c1)OC)Nc1ncc(c(n1)c1cnc2n1cccc2)Cl	1
O=C1NCC(O1)C(Oc1nc(cc2c1scn2)c1cnn(c1)C(F)F)C	0
NNC(=O)CC12CC3CC(C1)CC(C2)(C3)n1nncn1	0
CC(C(C(c1cccnc1)(c1cccnc1)O)N1CCOCC1)C	0
CCOC(=O)C1=C(CN2CCCCC2C(=O)O)NC(=NC1c1ccc(cc1Br)F)c1nccs1	0
Clc1ccc(cc1)c1c(N)nc(c2c1cccc2F)Br	0
Cc1ccc(cc1)C(=O)NC(=S)N1CCN(CC1)c1cc(C)ccc1C	0
OC1C2(C)CNCC1(C)CNC2	0
O=CN(CP(=O)(CN(C=O)C)O)C	0
C[n+]1c(cccc1C#Cc1ccccc1Cl)C#Cc1ccccc1Cl	1
COc1ccc(cc1/C=N/NC(=O)C(c1ccncc1)N1CCOCC1)Br	0
OCC1(C)C(O)CCC2(C1CCC(=C)C2C/C=C/1\C(O)COC1=O)C	0
COc1ccccc1Oc1coc2c(c1=O)ccc(c2CN1CCOCC1)O	0
OCC(NCc1ccc(cc1)c1ccccc1)(CO)C	0
COC(=O)CCCCCc1ccc(s1)C(=O)C	0
O=C(c1ccccc1F)Nc1ccc(cc1)c1nnc(o1)NCCCCN1CCOCC1	0
O[C]1CCN(C1)c1ncc(cc1c1cncnc1)C(=O)Nc1ccc(cc1)OC(Cl)(F)F	1
CCOC(=O)c1c(SC)nc(c2c1CCC2)SC	0
CCOC(=O)N1CCC(CC1)CN1CCC2(CC1)OC(=O)Nc1c2cccn1	1
Fc1ccc(cc1)C(n1c(S)nnc1c1cccs1)C	0
Cn1c(OCCCN2CC3C(C2)(C3)c2ccc(cc2)C(F)(F)F)nnc1c1ccccc1	1
CC1=NN(C(S1)c1ccc(cc1)C)/C(=N/c1ccccc1)/Nc1nnc(s1)C	0
O=c1ccn2c(c1)C(=O)NCC2	0
FC1CN(CCC1N(C(=O)Cc1ccc(cc1)n1cnnn1)C)Cc1ccc(cn1)C(F)(F)F	1
CCN(Cc1csc(n1)c1cn(c2c1cccc2F)CC1CCOCC1)CC	1
Fc1ccc(cc1)c1nc(sc1c1ccnc(n1)Nc1ccc(cc1)N1CCNCC1)N1CCCC1	1
CC#Cc1scc(c1)c1[nH]nc2-c3c(Cc12)cc(cc3)CN1CCN(CC1)C	1
Clc1cc(nc2c1cc(cc2)S(=O)(=O)F)c1cccc(c1)Sc1ccccc1	0
Nc1ncnc2c1c(cn2C1CC(C1)CN1CCC1)c1cccc(c1)OC[C]1CCCO1	1
Cc1ccc(cn1)n1c(C(C)C)c(nc1c1ncccc1Cl)CNC1CCCC1	1
CC1c2ccccc2N(C1C)C(=O)C	0
Cc1[nH]c2c(c1)c(F)c(cc2)Oc1ncnn2c1c(C)c(c2)OCCCN1CCCC1	1
COC1COCCC1N[C]1C[C]2[C@](C1)(CCC2)C(=O)N1CCc2c(C1)cc(cn2)OC(C)C	0
N#C/C(=C\c1cc(OC)c(cc1OC)N1CCCC1)/c1ccc(cc1)F	0
Fc1ccccc1OCC1CCN(CC1)Cc1nccnc1OC(C)(C)C	0
CCCCn1c(SCC(=O)Nc2cccc(n2)C)nnc1c1ccco1	1
CN1CCN(CC1)c1c(F)cc2c3c1OC[C](n3cc(c2=O)C(=O)O)C	0
Clc1ccc(cc1)/C(=C/1\c2ccccc2N(C1=O)Cc1cccc(c1)C(=O)O)/c1ccccc1	0
O=C(c1ccc2c(n1)cccc2)N(Cc1ccc(cc1)C(F)(F)F)C	0
N#Cc1ccc(cc1Cl)N1C(=S)N(C(C1=O)(C)C)c1cccc(n1)S(=O)(=O)N	0
ON(c1cccc2c1OC13C(=C2)CCCC3(C)c2c(N1C)cccc2)O	0
CCc1c(cnn1C1CCN(CC1)C(=O)C)Nc1ncc(c(n1)c1cnn2c1cccc2)Cl	0
CN1CC2C(C1)CC(C2)N(C(=O)c1ncn(c1)C)Cc1cccc(c1)OC(F)(F)F	1
C1CCCN(CC1)c1nc(nc2c1cccc2)c1cccnc1	1
ONC(=O)C(CC(c1ccc(cc1)F)OC)CCCCNC(c1ccc(cc1)F)CC	1
O=C(c1sc2c(c1N)c(C)c(nn2)C)NCc1ccc(cc1)c1cccnc1F	0
COc1ccc(c(c1)/C=N/c1nc2c(n1C)cccc2)O	0
NC(=O)c1ccc(cc1)c1nnc(n1C)SCCCN1CC[C@@]2(C1)C[C]2c1ccc(cc1)C(F)(F)F	1
Nc1sc2c(n1)ccc(c2)C(=O)NCc1ccc(cc1)C(=O)NCc1ccccc1	0
N[C]1CCCN(C1)c1c(cccc1OC(C)C)/C=C/1\SC(=O)NC1=O	0
NC(Cc1ccccc1)COc1cncc(c1)c1ccc2c(c1)c(C)[nH]n2	0
[N+]1CCC(CC1)c1c([nH]c2c1cccc2)c1ccccc1	1
OCCNC(=O)c1cn(c2c1ncc(c2)OC)Cc1ncnc(c1C)OC	0
Oc1ccccc1C1N=C(NC(=N1)c1ccccc1)c1ccccc1	0
O=C1NCc2c1cc(OCCCCN1CCN(CC1)c1cccc3c1cc(F)c(c3)F)cc2	1
COc1nc2ccc(cc2cc1[C]([C@](c1cccc2c1cccc2)(CCN(C)C)O)c1ccccc1)Br	1
O=C(c1ccc(cc1Cl)S(=O)(=O)C)Nc1ccc(c(c1)c1ccccn1)Cl	0
O=C(C(COc1ccccc1C(F)(F)F)(O)C)Nc1ccc(cc1)S(F)(F)(F)(F)F	0
Fc1ccc(cc1)/C=C/c1ccc(nc1)S(=O)(=O)c1ccc(cc1)F	1
CCc1cccc(c1NC(=O)COC(=O)CC1c2ccccc2CCN1S(=O)(=O)c1ccc(cc1)F)CC	0
CC(=O)NC1CCN(C1)Cc1ccc(c(c1)Cl)OCc1ccc(cc1)Cl	1
COCCOCCNC(=O)C1c2cc(F)ccc2C(=O)N1CC(c1ccc(cc1)Cl)C	0
O=C(NC1CN(C1)C1CCC(CC1)C1CCCCC1)CNc1nn(c2c1cc(cc2)C(F)(F)F)C	1
O[C](CN1CCC(CC1)Oc1ccc(c(c1)Cl)Cl)CNC(=O)c1cnnc2c1cccc2	1
O=Cc1c(c2ccccc2)n(c2c1cccc2)OC	0
Fc1ccc2c(c1)onc2C1CCN(CC1)CCCCNS(=O)(=O)c1cccc(c1)C	1
COC1COCCC1N[C]1C[C]2[C@](C1)(C[C](C2)O)C(=O)N1CCc2c(C1)cc(cn2)C(F)(F)F	0
COc1c(OC)cccc1C(c1nc2c(n1C(C)C)cccc2)O	0
COc1nc(OC)cc(c1)[C@@]([C](c1cc2cc(Br)ccc2nc1OC)c1cc(OC)c(nc1OC)OC)(CCN(C)C)O	1
Cc1nn2c(c1Br)nccc2c1ccccn1	0
CCOC(=O)c1sc2c(c1N)c1CC(OCc1c(n2)N1CCOCC1)C(C)C	0
NC(=O)c1ccc(cc1F)Nc1nccc(n1)c1cnc(n1C(C)C)C	1
CCc1c(nn(c1c1ccc(cc1)Cl)c1ccc(cc1Cl)Cl)C(=O)NC(c1nnnn1C)(C)C	1
Fc1ccc(cc1)C1CC(=Nc2n1ncn2)c1ccccc1O	1
FC(c1c(ccn2c1nnc2CC1CC1)N1CCC(CC1)c1ccccc1)(F)F	1
COc1ccc(cc1)/C=C/CN1CCCC(C1)CCC(=O)NCc1ccc(c(c1)F)F	1
OC(CN(CCc1ccc(c(c1)Cl)Cl)C)COc1ccc(cc1)NS(=O)(=O)C	1
COc1ccc2c(c1)sc(n2)N1C(=S)N=C(C1=O)c1c(O)[nH]c2c1cccc2	0
CC(=O)OC1ON=C(C1)c1cc(c(c(c1)C(C)(C)C)O)C(C)(C)C	0
Cc1ccc(cc1)S(=O)(=O)NCC(c1cccnc1)N1CCN(CC1)Cc1ccccc1	1
CCCN(Cc1ccc(cc1)/C=C/C(=O)NO)CCc1c[nH]c2c1cccc2	1
O=S(=O)(c1cccc(c1)c1ccn2c(c1)c(cn2)c1ccc(cc1)S(=O)(=O)C)C1CC1	1
Cc1oc(nc1CSc1nc(O)c2c(n1)CCCC2)c1ccccc1Cl	0
O=C1CCCN1c1ccc(cc1)S(=O)(=O)N(C1CCS(=O)(=O)C1)C	0
ONC(=O)C1(CN(C1)C(=O)C(C)C)N(S(=O)(=O)c1ccc(cc1)OCc1cc(C)nc2c1cccc2)C	0
CC(N1Cc2c(C1=O)ccc(c2)c1onc(c1)c1ccc(nc1)Cl)C	0
Brc1ccc(cc1)[C]1C[C](CC[C]1C(=O)NC(c1ccnc(c1)C)c1ccc(cc1)Cl)N1CCOCC1	1
O[C](c1ccc2c(c1C)COC2=O)CN1CCC2(CC1)CCN(CC2)c1ccc(=O)n(n1)C	0
C=CCn1c(=O)n(C)c2c(c1=O)n1CC(C)CN(c1n2)CCc1ccccc1	1
Cc1ccc(cc1)COCc1cccc([n+]1C)COCc1ccc(cc1)C	1
CCn1c(SCc2cc(O)nc3c2cccc3)nnc1C1CC1	0
CC(=O)NC(c1c(ccc2c1cccc2)OC(=O)C)c1cccc(c1)N(O)O	0
O=C1CC2(CN1c1ccc(=O)n(n1)C)CCN(CC2)C[C](c1ccc2c(c1C)COC2=O)O	0
ONC(=O)CCCCCCOc1cc(cc2c1ncnc2C)c1cnc(c(c1)F)OC	0
CCN(C(=O)c1ccc(cc1)C(=C1CCNCC1)c1ccccn1)CC	0
CCOC(=O)c1c(NC(=O)C)sc2c1CCC(=C2Sc1ccccc1)/C=N/CCCN(CC)CC	0
COCCn1c(nc2c1c(=O)[nH]c(=O)n2Cc1ccccc1)c1cccc(c1)N(O)O	1
COC1COCCC1N[C]1C[C]2[C@](C1)(CNC2)C(=O)N1CCc2c(C1)cc(cn2)C(F)(F)F	0
COc1ccc(cc1)Cn1c2sc3c(c2c2n(c1=O)ncn2)CCN(C3)CC1CCOCC1	1
CSCCC(C(=O)OCc1ccc(cc1)N(O)O)NC(=O)COc1ccccc1	1
CN(CC(NS(=O)(=O)c1ccc(cc1)Cl)(C)C)C	0
O=C(C1CCCC1)Nc1ccnn1C1CCN(CC1)C(Cc1ccc(cc1)Cl)C	1
OCCC1CN(CCN1CCc1ccccc1)Cc1ccc(cc1)F	1
CC(Cn1cnc2c(c1=N)c(c1ccccc1)c(n2Cc1ccco1)c1ccccc1)C	1
COc1ccccc1C1=NN=C(SC1)Nc1cccc(c1)S(=O)(=O)N(C)C	0
Clc1ccc(cc1)n1nnnc1c1cnc(nc1c1cccs1)c1ccncc1	0
COc1ncnc(c1)N1C(=O)N(C(=O)C21CCN(CC2)Cc1ncccc1C)c1ccc(nc1)c1ccc(cc1C)C(=O)O	1
COc1ccnc(c1)c1nc(O)c(c(n1)C(=O)N[C](C1CCCCC1)C)O	0
CCN(CCC/N=C/c1c(nn(c1O)c1nc2c(s1)cccc2)c1ccccc1)CC	1
COc1ccc(cc1)n1cnnc1SCC(=O)c1cc(n(c1C)Cc1cccs1)C	1
CCOC(=O)C1(C(=O)OCC)N(Cc2ccccc2)C(=O)C2N(C1C(=C)C2)C(=O)OC(C)(C)C	0
N[C](C1CCN(CC1)C(=O)c1nccnc1C)Cc1cc(F)c(cc1F)F	0
N#Cc1ccc(c2c1cccn2)N1CCN(CC1)CCc1ccc(cc1)OCCCN1CCCCCC1	0
COC[C]1CCCN1CCn1ncc2c1ccc(c2)n1ccc(cc1=O)OCc1ccccc1	1
COCCN1CCCC(C1)Cn1c(nc2c(c1=O)nn(c2)c1ccc(cc1)C#N)c1cccnc1C	0
N#CCCn1nc(c(c1)C(=O)Nc1ccc(cc1)N(O)O)c1ccc2c(c1)OCCO2	1
Clc1ccc(cc1)OC1CN(C1)S(=O)(=O)c1ccc2c(c1)CCNCC2	1
COCCO/C(=C/1\C(=Nc2n(C1c1ccccc1)ncn2)C)/O	0
FC(c1cc(COCC2(CCNCC2)c2ccccc2)nc(c1)C1CC1)(F)F	1
C(CN1CCCCC1)COc1ccc(cc1)c1ocnc1	1
COc1ccc(cc1)c1ncccc1NP(=O)(c1ccccc1)c1ccccc1	0
Cc1cc(C)c2c(c1)sc(n2)N1CCC(CC1)C(=O)N1CCN(CC1)C(=O)c1ccco1	1
Fc1ccc(cc1)C1(O)CCCCC1N1CCC2(CC1)C(=O)NCC2c1ccccc1	1
CSCc1ccc(o1)C(=O)NC(c1cnn(c1C)c1ccccn1)C	0
F[C]1CCN(C1)c1ccc(cc1)CC(=O)N[C](c1ccc(cn1)OCC(F)(F)F)C	0
CCc1cc2c(s1)nc(oc2=O)c1ccccc1F	0
O=C(c1ccccc1F)Nc1ccc(cc1)c1nnc(o1)NCCCCN1CCOCCC1	0
COc1ccc(cc1)NC(=O)c1nn(cc1[N+](O)[O-])C12CC3CC(C2)CC(C1)C3	0
CNC(=O)c1ccc(cc1F)Nc1ncc(c(n1)c1cnc(n1C(C)C)C)F	0
N/C/1=N\C(=O)C2CCCN2c2ccc(cc2)OCCCCCCNCC(=O)Nc2c(cc(CN1)cc2Cl)Cl	0
N#Cc1ccc2c(c1)c(nnc2N1CCC2(CC1)CC(C2)O)NCc1ccc(c(c1)Cl)OC	1
COc1ncc(cn1)c1cccc2c1C[C](CO2)NC(=O)c1ccc(nc1)OCC(F)(F)F	1
COc1ccccc1Nc1cc2cc(Br)ccc2c(n1)O	0
O=C(N1CC2CC1CC(C2C)(C)C)Nc1ccc2c(c1)nccn2	0
Cc1ccc(cc1)C1C(C)N(O)C2=C(N1O)CCC2	0
COc1cnc2c(c1)c(C(=O)C(=O)Nc1ccnc(c1)OC)c(n2Cc1ccc(cc1Cl)Cl)C	1
Nc1nc2c(s1)cc1c(c2)CCN(CC1)Cc1ccncc1	0
CCn1nnc2c1ccc(c2C)[C](c1ccc2c(c1)CN(CC2)C(=O)c1c(C)c(C)cc(c1C)C)CC(=O)O	0
N#CC1(CC1)NC(=O)[C]1CCCC[C]1C(=O)N1CCN(CC1)c1sc(c(n1)C(F)(F)F)Cl	0
O=C(Nc1sc2c(c1C(=O)N)CCCC2)CCCn1nc(cc1C)[N+](O)[O-]	0
O=C(N1CCN(CC1)C(=O)c1cocc1)CSS(=O)(=O)O	0
CCOc1cc(CCNC(=O)c2oc3c(-c4n[nH]cc4CC3)c2C)ccc1OCC	0
CO/N=C/NC(=O)c1ccc(c(c1)CS(=O)(=O)c1ccc(cc1)Cl)N(O)O	0
COc1ccc(cc1)NC(=O)NCCCN1CCC(CC1)Cc1ccccc1	1
CCCc1cccc(n1)Nc1cc(nnc1C(=O)N)NC1CCCCC1N	1
NCC1(CCN(CC1)C)N1CCN(CC1)c1ccccc1	0
O=C(C1CCCCC1)NC1CC2CCCC(C1)N2CC(=O)N1CCCc2c1cccc2	1
CO[C]1CN(CC[C]1NC(=O)c1cc(Cl)c(cc1OC)N)CC1CCN(CC1)C(=O)NC(C)C	1
N#CC1CCC(CC1)n1c(nc2c1c1cc[nH]c1nc2)[C](O)C	0
OCC1(CCN(CC1)Cc1ccc(c(c1)Cn1cccn1)OC)Cc1ccccc1	1
COC1COCCC1N([C]1C[C]2[C@](C1)(CCO2)C(=O)N1CCc2c(C1)cc(cn2)C(F)(F)F)C	0
Cc1cc(ccc1C)NCc1ccc(c2c1cccn2)O	0
Brc1ccc(cc1)C1=Nc2cc(nn2C(C1)c1ccccc1)C	0
O=C(Nc1nc(=O)[nH]cc1F)CCCS(=O)(=O)c1ccccc1	0
CN(CCN(C(=S)Nc1c(C)cc(cc1C)C)Cc1cccs1)C	0
Clc1ccc(cc1Cl)C12CNCC2C1	1
Cc1ccc2c(n1)nc(o2)N1CCN2CCC1CC2	0
CCOC(=O)C1CCC(CC1)N1CC(C1)NC(=O)CNc1nn(c2c1cc(cc2)C(F)(F)F)C(=O)N	0
CCc1ccc(cc1)c1nc(c(o1)C)CN1CCC(CC1)C(=O)N1CCN(CC1)c1ccccc1	1
O=C(Nc1ccc(cc1F)F)Nc1ccc(c(c1)c1c(Br)cnn1C)OCCN1CCCC1	1
Fc1ccc(cc1)c1ccc(cc1)C(=O)Nc1ccc2c(c1C)ncc(c2)CN1CCCC1	1
Cc1ccc2c(n1)cccc2N1CCN(CC1)CCc1cccc2-n3c(COc12)c(nc3)C(=O)NC1CC1	1
CCN(S(=O)(=O)c1ccc(cc1)c1cn2c(n1)cc(cc2)C)CC	0
C=CCOc1ccccc1CN(C(=O)c1cccc(c1)S(=O)(=O)C)CCc1ccccc1	0
COc1ccc(cc1)Nc1cccccc1=O	0
COc1ccc(cc1)Cn1c(nc2c1cccc2)N1CC[C](C1)N(C)C	1
N#Cc1ccc(cc1)Cn1cncc1C[N+]C1CCN(C1=O)C(=O)c1cncc(c1)Br	1
COc1ccc(cc1)c1n[nH]c(c1)N1C(=O)Nc2c(N1O)cccc2	0
N#Cc1c2c(n(c1N1CCC[C](C1)N)Cc1ccccc1)c(=O)n(c(=O)n2C)C	1
O=C1NCCC(C1)c1nnc(n1C)SCCCN1CC[C@@]2(C1)C[C]2c1ccc(cc1)C(F)(F)F	0
O=C1OCC2C1C(c1ncn(c1)S(=O)(=O)N(C)C)C1(C2)N=CN(C1=O)Cc1ccccc1	0
N#Cc1ccc(cc1)O[C]1CN[C](C1)C(=O)N1CCCN(CC1)C1CCC1	0
C=CCn1cc(cc(c1=O)C#N)c1ccccc1	0
CC(=O)Oc1ccccc1C(=O)O	0
FC(Oc1ccc2c(c1)c(nn2CCCS(=O)(=O)C)c1cnc2c(n1)c(c[nH]2)C(=O)NC(C)(C)C)F	1
CN1C2CCCC1CC(C2)NC(=O)c1cccc2c1nc(o2)N1C(C)CNCC1C	1
Nc1nc2cc(ccc2c(n1)N1CCNCC1)C1CCCC1	1
CN(Cc1ccc2c(c1)CC[C](C2)N(C(=O)c1ccc(cn1)c1ccc(cc1)F)C)C	1
COc1ccccc1Nc1c2ccccc2nc2c1cccc2	1
Cc1ccc(cc1c1cc2cnn(c2n(c1=O)C)c1c(F)cccc1F)C(=O)NC1CC1	0
C#CCN(CCCOc1ccc(cc1Cl)Cl)C	0
Cc1ncnc(c1)N1C[C]2CC[C](C1)C2Nc1nc2n(n1)CCCN2c1cc(F)cc(c1)F	1
CC(=O)OC1C2OC(=O)C(=C2C2OC(=O)C3(C2O3)CCC2C1(C)O2)C	0
CCCN1CCc2c3C1Cc1ccc(c(c1-c3ccc2)O)O	1
CO[C]1CN(CC[C]1NC(=O)c1cc(Cl)c(cc1OC)N)CCC(=O)N1CCOCC1	0
CCO/C(=C(\[N+](O)[O-])/C=N/c1ccc(c(c1)F)F)/O	0
Clc1ccc(cc1)C(=O)NCC(=O)N1CCN(CC1)S(=O)(=O)/C=C/c1ccccc1	0
CCc1n(c2ccc(cc2)C)c(nc1C(S(=O)(=O)c1ccc(cc1)C)C)O	0
CN1C(=CCC=C1C#Cc1ccccc1)C#Cc1ccccc1	1
c1cc(CCc2ccccc2)nc(c1)CCc1ccccc1	1
O=C(c1ccccc1C(C)C)N([C]1CNCC1)CC1CCC1	0
CC(Cc1cc(nn1c1ccccc1)C(=O)NCC1C2C1CN(C2)CCC(C)(C)C)C	1
Cc1scc(n1)c1nnc2n1CCN([C]2C)C(=O)c1ccc(cc1)c1cccs1	0
Cc1ccc2c(n1)c(ccc2)Oc1cnccn1	0
FC(c1ccc(cc1)Nc1nnnc2c1cccc2)(F)F	0
CC(OCc1nc(Nc2ccc(cc2)C(F)(F)F)c2c(n1)cc(cc2)c1ncccc1C(F)(F)F)C	1
COC(=O)C1(CCN(CC1)Cc1ccccc1OC)CNC(=O)c1cc(Cl)cc(c1)Cl	1
Fc1cccc(c1)CN1CCC(CC1)Nc1ncnc2c1c1CCCCc1s2	1
COCC1CCCC1OS(=O)(=O)N	0
CCOc1ccc(cc1)C(=O)N1CCN(CC1)c1cnn(c(=O)c1Cl)c1ccccc1	1
S=C1SC2(C(=O)N1Cc1ccco1)C(CN(C12c2ccccc2N(C1=O)C)C)c1ccccn1	0
CCCCN(CCCNC(=O)c1cc(nc2c1cccc2)c1cccs1)C	1
Fc1ccc(nc1)CCN1C(C(=O)NCc2ccc(cc2)OC(F)(F)F)c2c(C1=O)cccc2	1
CC(c1ccc(cc1)c1cc(c(n1C1CC1)C)CN1CCOCC1)C	1
COC1COCCC1N[C]1C[C]2[C@](C1)(CN(C2)/C(=N\C#N)/N)C(=O)N1CCc2c(C1)cc(cn2)C(F)(F)F	0
Clc1cccc(c1)c1ncccc1C(C(c1ncco1)c1cccnc1)O	0
Oc1nccc2c1cc(c1ccccc1)c(n2)c1ccc(cc1)CN1CCC(CC1)c1n[nH]c(n1)c1ccccn1	1
C[C]1CN(C[C](N1)C)Cc1ccc(cc1)c1cccnc1C(=O)N1CCC(CC1)Nc1ccc(cc1)F	0
FC1CCNCC1c1c([nH]c2c1cccc2Cl)c1ccccc1	1
CCCCCNc1nc(NCCCO)c(c2c1CN(C)CC2)C#N	1
N#CCC(=O)NCCCOC(=O)Nc1ccc(c(c1)Cl)Cl	0
Clc1cc(Cl)cc(c1)C(=O)NCC1(F)CCN(CC1)C[C]1CCOC(C1)(C)C	1
NCCCCC(c1nnc(o1)C(NC(=O)C1CCNCC1)CC(=O)O)N	0
CC(NC(=O)NS(=O)(=O)c1ccc(cc1)OCCCN1CCCC1)C	0
NC(=O)c1cnc2c(c1NC1CCOCC1)cc(cc2F)c1cccnc1	1
O=C(C1C=Nc2c1cccc2)OC1C[C]2CC[C](C1)N2C	1
NC(=O)c1ccccc1c1onc(n1)c1ccccc1	1
O=Cc1ccc(cc1)OCc1nnsc1Cl	0
CCOC(=O)C1CCN(CC1)CC(COCc1ccc(cc1)Cl)O	1
CCSCC(c1ccc(c(c1)Cl)Cl)C1CCNCC1	1
CN1C[C]([C](C1)NS(=O)(=O)C(C)C)c1ccc(cc1)c1cccc(c1)NS(=O)(=O)C	0
CCC(=O)N1C2C3N(C4N(C1C(N2C(=O)CC)N(C4N3C(=O)CC)C(=O)CC)C(=O)CC)C(=O)CC	0
CC(C(=O)Nc1c(C)cccc1C)N	0
O=C(Nc1ccc(cc1C)N(O)O)CN1CCN(CC1)Cc1ccccc1	1
O=C(C(c1cnc(cc1C)n1cnnn1)C)N1CCN(CC1)CCc1ccc2c(c1C)COC2=O	0
CN(CCN1C2CCC1CC(C2)OC(c1ccc(cc1)F)c1ccc(cc1)F)C	1
O=c1[nH]c(=O)c2c(n1Cc1ccco1)N=C(NC2(C(F)(F)F)C(F)(F)F)CCc1ccccc1	0
CNC(=O)NC(C(Cl)(Cl)Cl)O	0
CC1=CC(C)C2C(C1)C(=O)N(C2=O)CC[C-][N+](C)(C)C	0
NC1CC(C1)(C)NC(=O)c1c[nH]c2c1nc(cn2)c1nn(c2c1ccc(c2)F)C	0
COc1ccc(cc1)Cn1c(nc2c1cccc2)C1CCCN(C1)C(C)C	1
CCOc1ccc2c(c1)ccc(c2)c1nn(c2c1c(N)ncn2)CC1CCN(CC1)C(=O)C	0
COc1ccc(cc1N(O)O)C(=O)N1CCN(CC1)CCc1ccccc1	1
O=Cc1ccc(cc1)n1cc(c2c1cccc2)C=O	0
Fc1cnc(c(c1)F)C(=O)CN1C(=O)NC(C1=O)(C)c1ccc(cc1)S(=O)(=O)N	0
COc1cc(ccc1N1CC[C](C1)O)N1Cc2c(C1=O)nn(c2)c1ccc(cc1)Cl	0
NCC(=O)N1CCn2c(C1(C)C)nc(c2Nc1ccc(cc1)F)c1ccc(cc1)F	0
COCC(=O)N(C1CCN(CC1)C(CCNC(=O)c1c(C)cc(nc1C)Cl)C)Cc1ccsc1	1
COc1cc2c(cc1OC)CCN(C2Cc1ccc(cc1)Oc1cc(ccc1O)CC1N(C)CCc2c1cc(O)c(c2)OC)C	1
FC(CN1C(=O)CN(C1=O)Cc1ccc(cc1)c1cccc(n1)CN1CCCCC1)F	1
Cc1nc(NCc2cccnc2)c2c(n1)sc1c2CCCC1	1
O=C(Nc1n[nH]c2c1c(c1ccccc1)c(nn2)c1ccccc1)Nc1ccccc1	0
NC1COCCC1Nc1nnc(c(c1)Nc1ccc(c(n1)C(C)C)F)C(=O)N	1
OCC(Cn1c(C#N)c(c2cccc(c2)F)c2c(c1=O)ccc(c2)OC)O	0
OCCOc1cccc(c1)CN1CCC(CC1)(CCOc1ccccc1)C(=O)OCC	1
CC[N+](CCNC(=O)c1ccc(cc1)NS(=O)(=O)C)CC	0
COc1ccc(cc1F)C[N+]1CCC(CC1)NC(=O)c1cc(=O)c2c(o1)cc(cc2)F	1
OC(=O)C1CCN(CC1)Cc1ccc(cc1)Oc1nc2c(s1)cccc2	0
N#Cc1cc(cnc1OC(C)C)c1onc(n1)c1ccc2c(c1)CCNCC2	1
CN1CCC(CC1)(COCc1nc(Cl)cc(c1)C(F)(F)F)c1ccc(cc1)Cl	0
Cc1ccc(cc1)S(=O)(=O)N/N=C/c1cn(c2c1cccc2)CC(=O)Nc1ccc(cc1F)F	0
O=C(c1ccc(cc1)N)ON1C(C)(C)CC(CC1(C)C)OC(=O)C	0
N#CCNc1nc(CSc2nc(c(n2C)C)C)cc(c1)N1CCOCC1	0
O=C(c1ccccc1F)Nc1ccc(cc1)c1nnc(o1)NCCCN1CCCC1	1
Cc1ccc(cc1)Cn1nnnc1CN1CCC(CC1)(O)c1cccnc1	0
Fc1ccc(nc1)c1c[nH]c(n1)[C]1Cc2c3ccccc3[nH]c2[C@](N1)(c1c[nH]nc1)c1nn(c(=O)o1)C	0
CN(CCCCc1ccc(cc1)C(C)(C)C)C	1
NC1CN(CCC1c1cc(F)c(cc1F)F)c1ccn2c(n1)nnc2	0
O=C1NC(Nc2c1sc(=S)n2c1ccccc1)c1ccccc1	0
O[C](CN(Cc1ccccc1F)CCc1ccc(c(c1)Cl)Cl)COc1ccc(cc1)NS(=O)(=O)C	1
Cc1ccc2c(n1)cccc2c1nnc(n1C)SCCN1CCc2c(CC1)c(C)c1c(c2)nc(o1)C	0
ON(c1ccc(cc1)C1SCC(=O)N1CCN1CCCCC1)O	1
Clc1ccc2c(c1)nccc2N/C(=N/CCCN1CCCCC1)/c1ccccc1	1
COc1ncc(cn1)c1cccc(c1CCNC(=O)c1ccc(nc1)OCCC(F)(F)F)F	1
C=CC(=O)N1CCC[C]1COc1c(N)ncnc1c1cc(F)cc(c1C)NC(=O)c1ccc(cc1F)C1CC1	1
COC(=O)C1CCN(CC1)C(=O)c1ccc2c(c1)sc(n2)N	0
COc1cc(N)c(cc1C(=O)NC1CCN(CC1)Cc1ccccc1)Cl	1
Cc1cccc(c1)n1nnc(n1)CN1CCCn2c1nnc2c1cccnc1	0
Cc1ccc(o1)/C=c/1\sc2n(c1=O)nc(n2)c1ccccc1Br	0
O[C](CN(CC(C)C)CCc1ccc(c(c1)Cl)Cl)COc1ccc(cc1)NS(=O)(=O)C	1
N#Cc1cnn(c1NC(=O)C1ON=C(C1)c1ccc(cc1)Cl)C	0
NCC1CC1c1cc(Cl)ccc1OCC(=C)F	1
CN(CCCNC(=O)/C(=C/c1ccc(o1)c1ccccc1[N+](O)[O-])/NC(=O)c1ccc(cc1)C)C	1
Cc1oc(c(c1)C(=O)N1CCN(CC1)c1ccc(cc1)N(O)O)C	1
Clc1cc(C)c(c(n1)C)C(=O)NCCC(N1CCC(CC1)N(C(=O)CC1CCOCC1)Cc1ccsc1)C	1
COc1ccc(c(c1)Oc1ccc(c(c1)Cl)Cl)CN(C)C	1
COc1cc(ccc1OC)C(=O)Nc1ccc2c(c1)c(C)cc(n2)N1CCCCC1	1
OCCN(Cc1ccc(cc1)/C=C/C(=O)NO)CCc1c[nH]c2c1cccc2	0
O=C(C1CCC(CC1)(F)F)N[C](c1ccccc1)CCN1[C]2CC[C]1CC(C2)n1nc(nc1C(C)C)C	1
Cn1cc(nc1C)SCc1cc(cc(n1)NCC(F)(F)F)N1CCCCCC1	1
COC(=O)c1scc(c1N)S(=O)(=O)C(C)(C)C	0
O=C(N1CCN(CC1)Cc1ccccc1)CN(S(=O)(=O)C)c1cccc(c1)N(O)O	1
Nc1ccc(nc1)C(=O)N1CCC2(CC1)CCN(CC2)Cc1cccc2c1OC(C2(F)F)(C)C	0
CCC(Nc1ncc(cc1C#N)N(O)O)CO	0
O=C(Oc1cc2oc(=O)cc(c2cc1Cl)c1ccccc1)CNC(=O)OC(C)(C)C	0
Clc1ccc(cc1)S(=O)(=O)c1nc(sc1NCCCn1cncc1)S(=O)(=O)C	0
Fc1ccc2c(c1)N1N=C(C(C1CO2)(CCCN1CCN(CC1)C(=O)C)c1ccccc1)C(=O)C	1
CO[C]1CN(CC[C]1NC(=O)c1cc(Cl)c(cc1OC)N)CCC(=O)N1CCCCC1	0
O=C(C1CCN(CC1)c1cc(C)nc(n1)c1ccccc1)NCC1CC1	1
CN[C]1CCc2c(-c3c1cc(=O)c(cc3)OC)c(OC)c(c(c2)OC)OC	0
Brc1ccc(cc1)n1sc2c(c1=O)c(cc(c2)N(O)O)N(O)O	0
NS(=O)(=O)c1ccc(cc1)OCCN1CCCCC1	0
CCCCc1ccc(cc1)NC(=N)Nc1nc(C)cc(n1)C	1
Brc1ccccc1NNC(=O)C(=O)n1ccc2c1cccc2	0
Clc1ccc(cc1)C1C2=C(OC1[N+](O)[O-])CCCC2=O	0
O/N=C/C1=NC(N(C1)O)(C)C	0
O=C(NCc1ccc(cc1)Cl)CCCn1c(=O)[nH]c2c(c1=O)cc(cc2)Br	0
COc1ccc2c(c1)c(NC1CCN(CC1)Cc1ccc3c(c1)OCO3)cc(=O)n2C	1
OCC(Cn1c(C#N)c(c2cccc(c2)C(F)(F)F)c2c(c1=O)ccc(c2)OC)O	0
COc1ccc(cc1)[C](N[C]1CC[C](C(C1)(C)C)C(=O)C1CCC(CC1)(c1ccccc1)N(C(=O)C)C)C	0
COc1cc2Nc3ncnc(c3NCc2cc1OC)Oc1ccc(cc1F)NC(=O)C1(CC1)C(=O)Nc1ccc(cc1)F	0
FC(c1nc2n(n1)cc1c(n2)CC(CC1=O)c1ccccc1)(F)F	0
N#CCCN(S(=O)(=O)C)Cc1ccco1	0
O=C1NCC(C(CC1C)OC(c1cc(cc(c1)C(F)(F)F)C(F)(F)F)C)c1ccc(cc1)F	1
Fc1ccc(cc1)CN1CCN(CC1)c1ccc2n(n1)c(nn2)C(F)(F)F	0
c1ccc(cc1)OCC#Cc1scc(c1)c1n[nH]c2-c3c(Cc12)cccc3	0
Fc1ccc(c(c1)NP(=O)(c1ccccc1)c1ccccc1)n1cccn1	0
COc1nc(N)nc2c1nc[nH]2	0
O=C([C@]12CCC[C]2C[C](C1)NC1CCS(=O)(=O)CC1)N1CCc2c(C1)cc(cn2)C(F)(F)F	0
N#Cc1ccc(cc1)OCC(=O)NCC1(CCCCC1)N1CCCCC1	1
Cc1cccc(c1)C(=O)Nc1ccc(cc1)C(=O)/C=C/c1cccs1	0
O=C(CC1C(=O)NCCN1Cc1ccc(cc1Cl)F)NCCCn1ccnc1C	0
C1CCC(CC1)n1ccc(n1)OCCN1CCOCC1	0
FC(Cn1cnc(n1)CN1CCN(CC1)C(=O)c1ccc(cc1)C[C]1CC[C](N1)[C](c1ccccc1)O)F	0
Cc1nc(NCc2ccccc2)nc(n1)n1nc(cc1C)C	1
COc1ccc(cc1)[C](N[C]1CC[C](C(C1)(C)C)C(=O)C1CCC(CC1)(c1ccccc1)c1nnc(s1)C)C	0
CCS(=O)(=O)C[C]1C[C](CC[C]1N1CC[C](C1=O)NC(=O)c1cccc(c1)C(F)(F)F)N(C(C)C)C	0
NC(=O)c1cnc(c2c1sc(c2)c1ccccc1)N([C]1CCCNC1)CCc1ccccc1	1
COCCOc1ccc(cc1NC(=O)CN1CCN(CC1)CC)C(F)(F)F	1
COc1ccc2c(c1)n(CCN1CCC(CC1)NCc1ncc3c(c1)OCCO3)c(=O)cn2	0
CCOc1ccc(cc1OC)CN(CC(=O)Nc1cccc(c1)C)C	1
OC(=O)Cc1ccc(cc1)n1cc(c2c1ccc(c2)Cl)C1CCN(CC1)CCN1CCNC1=O	1
O=C(N1C[C]2[C](C1)C2CNC(=O)c1ccc2c(c1)oc(=O)[nH]2)OCc1cc(cc(c1)C(F)(F)F)C(F)(F)F	1
CO[C]1CN(CCCCCC(=O)O[C]2CN3CCC2CC3)CC[C]1NC(=O)c1cc(Cl)c(cc1OC)N	0
N#Cc1nc(oc1N1CCN(CC1)c1ccccc1)c1cccs1	0
O=C1OC2(CN1c1cccnc1C)CCC(CC2)c1nc2c([nH]1)ccc(c2)OC(F)(F)F	0
N#Cc1ncc(nc1O[C](CN(C)C)C)Nc1ncc(c(c1)NC)C#C	1
C[C]1OC[C@]2([C](C1)CSC(=N2)N)c1scc(n1)NC(=O)c1ccc(cn1)F	0
Fc1ccc(c(c1)F)C(=O)CN1C(=O)NC(C1=O)(C)c1ccc(cc1)N1CCOC1=O	0
ONC(=N)C(Oc1ccc(cc1)Cl)C	0
COc1ccc(cc1)NC(=O)CN1CCN(CC1)CC(=O)Nc1ccccc1Cl	1
Clc1ccnc(c1)Cn1ccc2c1c(NCc1noc(c1)C)nc(n2)N	1
NC(=O)CN1C(=O)CC(=Nn2c1nc(c2c1ccccc1)c1ccccc1)C	0
CSCCC(=O)N(CC1CCCN(C1)CCc1cccc(c1)C(F)(F)F)C	1
Cc1cc(NCc2c(F)cccc2C(F)(F)F)c2c(n1)c(ccc2)C(=O)N	1
O=C([C](n1c(nc2c1cccc2)c1ccc(cc1)Cl)C1CCCCC1)Nc1ccc(cc1C(F)(F)F)C(=O)O	0
COc1ccccc1/N=C/c1nc(oc1OC(=O)C)c1ccccc1	0
Clc1ccc(c(c1)Cl)COC(c1ccc(cc1Cl)Cl)Cn1cncc1	1
CCCn1cc(c(=O)c2c1ccc(c2)OCC)S(=O)(=O)c1ccc(cc1)OC	0
Cn1c(SCCCN2CC3C(C2)(C3)c2ccc(c(c2)C(F)(F)F)F)nnc1c1ocnc1C	1
Fc1ccc(c(c1)F)CCN1CCC(CC1)S(=O)(=O)c1ccc(cc1)C(=O)N	1
O=C(N1CCC(CC1)c1onc(n1)c1ccccn1)NC1CCc2c(C1)cccc2	1
C/C/1=C/C2OC(=O)C(C2CC/C=C(\CC1)/C)CN1CCCCC1	0
CCC(C(N1CC(C(C1)c1cccc(c1)F)CN1CCC(CC1)c1cc(nn1CC)Cc1ccc(cc1)OCC(F)(F)F)C(=O)O)C	1
NC(=O)CNCCC(c1ccccc1)c1ccccc1	1
N#CC1=C(N)OC23C1(C(=C(O2)C)C(=O)OCC(C)C)C(=O)c1c3cccc1	0
COC(=O)N[C]1CC(C)(C)c2c(NC1=O)cc(cc2)Nc1nc(NCC(F)F)c2c(n1)cco2	0
CCN(S(=O)(=O)c1cccc(c1)c1nnc(n1N)SCC(=O)NC)CC	0
COC(=O)c1cn(CCN2CCCCC2)c(=O)c(c1)Br	0
Cc1ccc2c(n1)cccc2c1nnc(n1C)SCCN1CCc2c(CC1)cc1c(c2)oc(n1)C	0
Clc1cc(COC(=O)N2CCC(CC2)CCN(C(=O)c2c[nH]c(=O)o2)C)cc(c1)Cl	1
N#C/C=C/1\n2c(OC1(C)C)nc1c2cccc1	0
CC(=O)CCCCn1c(=O)c2n(C)cnc2n(c1=O)C	0
CS(=O)(=O)NCCSCc1ccccc1	0
COc1ccc(cc1)N1COC2C1c1cccc3c1c2ccc3	0
Cc1ccc(cc1)C(=O)N/C(=C\c1cccc(c1)N(O)O)/C(=O)NCc1ccncc1	1
COc1cc(Cl)c(cc1NC(=O)C/C(=N/NC(=O)C(=O)NC1CCCCC1)/C)OC	1
CC(CCC1CC(CCC1NC(=O)CNC(=O)c1cccc(c1)C(F)(F)F)N(C(C)C)C)C	1
CN(CCC1c2ccc(cc2CCc2c1nccc2)Cl)C	0
Br/C=C/1\CCC(C(=O)O1)c1cccc2c1cccc2	1
O=C(NC1N=C(c2ccccc2)c2c(N(C1=O)C)cccc2)/C=C/c1ccc(cc1Cl)Cl	1
CC(C/N=C/C1=C(O)c2c(C1=O)cccc2)C	1
CCOC(=O)n1cc(c2c1cccc2)c1cnc(o1)CNC(=O)C(c1ccccc1)(c1ccccc1)C	0
OC1CCN(CC1)Cc1cc(c(c(c1)C(C)(C)C)O)C(C)(C)C	1
COc1ccc(cc1)NC(=O)CSc1nnc(c(n1)c1ccccc1)c1ccccc1	1
COCC1CCCN1S(=O)(=O)c1ccc(cc1)c1ccc(cc1)CCN1CCC[C]1C	1
CC(C(=O)O)Sc1sc(=S)sc1SC(C(=O)O)C	0
OCC1(CCCc2ccccc2)CCN(CC1)C1CCSCC1	1
N#CC(=CC1=C2OC(=CC(=C2CCC1)c1ccccc1)c1ccccc1)C#N	0
COc1ccc(cc1)Cn1cc(C(=O)O)c(=O)c2c1cccc2	1
Nc1cccc(n1)C(c1cccnc1)Cc1cccnc1c1cccc(c1)C(F)(F)F	0
O=C(c1ccccc1F)Nc1ccc(cc1)c1nnc(o1)NCCCN1CCOCCC1	0
C/C=C/c1ccc(c(c1)OC)OCC(CN(Cc1ccc(cc1)SC)C)O	1
NCC(=O)N1CCn2c(C1)nc(c2Nc1ccc(cc1)C)c1ccc(cc1)F	0
COc1cccc(n1)NC(=O)c1cnc(s1)[C@@]12CO[C](C[C]2CSC(=N1)N)C	1
CC#C[C](c1ccc(cc1)OC[C]1COc2c(O1)cc(cc2)Cl)CC(=O)O	0
CCCCOc1ccc(cc1)C(=O)CCN1CCCCC1	1
NC1=N[C@](CCS1)(C)c1cc(CNC2(CC2)C(F)F)c(cc1F)F	0
Fc1ccc(c(c1)F)C1CN(CC1C(=O)N1CC(C)C(C(C1)C)(O)c1ccccn1)C(C)(C)C	1
O=C(c1cn(c2cccc(c2)c2cccnc2)c2c(c1=O)cccn2)NC1CC1	0
Cc1ccc2c(n1)cccc2c1nnc(n1C)SCCC(N1CCc2c(CC1)ccc(c2)c1cc(nn1C)C)C	1
CCCCCCCN(CCC[C](c1ccc(cc1)NS(=O)(=O)C)O)CC	1
CC(c1ccc(cc1)CS(=O)(=O)c1ccc(cc1)C12CNCC2C1)C	1
COc1ccc(cc1OCc1ccccc1)CNCCc1ccc(cc1)Cl	1
O=C(Cn1nc(cc1C)C)N/N=C/c1cc(Br)cc(c1O)[N+](O)[O-]	0
NCC(C(=O)N1CC(=C[C]1c1ccccc1)c1cc(F)ccc1F)(C)C	1
C[N+]1(CCCCC1)[C-]C#CC1(C)CCC2C(O1)c1ccccc1OC2(C)C	0
CC1=NCCN1S(=O)(=O)c1cc(Cl)ccc1Cl	0
CCCCOc1cccc(c1)c1nnc(s1)NC(=O)CSc1ccc(cc1)C	0
Clc1cccc(c1)c1cnc2n1nc(cc2)NC1CCC(CC1)C(O)(C)C	0
COc1ccc(cc1)C(=O)Nc1scc(c1C(=O)N)c1ccc(cc1Cl)Cl	0
O=C(Nc1c(C)cccc1C)NNC(=O)c1noc(c1c1csc(n1)C)C	0
O=c1cc(OCc2ccccc2)ccn1c1ccc(cc1)OCCN1CCCC1	1
N#C/C=C/c1cc(C)c(c(c1)C)Oc1nc(NC2CCN(CC2)Cc2ccc(cc2)S(=O)(=O)N)nc2c1ccs2	1
O=C1NC(=CC(N1)c1cccc(c1Cl)Cl)C(=O)O	0
c1ccc(nc1)NCC1(CCCC1)c1ccccc1	1
C[C]1CN(CCOc2nn(c(c2)C)c2ccc3c(c2)cccc3)C[C](O1)C	1
OC(=O)C(COP(=O)(O)O)N	0
Cc1ccc(cc1)NC(=O)C(=O)NCCN1CCN(CC1)Cc1ccc(cc1)[N+](O)[O-]	1
CNC(=O)c1cccc(c1)C1CCN(CC1)C1CC2C(C1)(CCO2)C(=O)N1COc2c(C1)cc(cc2)C(F)(F)F	1
CCN(CCOCCC1=CCC2CC1C2(C)C)CC	1
CN(c1cncc(c1)C(=O)O)C	0
CCN(CCOc1ccc(cc1)n1ccc(cc1=O)OCc1ccccc1)CC	1
Oc1ccc2c(c1)CNC(C2)C(=O)NC(C(C)C)CN1CCC(CC1)(C)c1cccc(c1)O	0
Fc1ccc(cc1F)c1c[nH]c(n1)[C]1N[C](C2CCOCC2)c2c(C1)c1ccccc1[nH]2	1
O=C(C(C)C)NCc1cnc(c(c1)C(=O)Nc1nc(c([nH]1)c1ccc(cc1)C(F)(F)F)C)C(F)F	1
CCSc1nc(SCC)cc(c1)[C@@]([C](c1cccc(c1F)OC)c1cc2cc(Br)ccc2nc1OC)(CCN(C)C)O	0
CNC(=O)c1nnc(cc1Nc1cccc(c1OC)c1ncn(n1)C)NC(=O)C1CC1	0
COc1cccc(c1)CN1CCc2c(CC1)cc1c(c2)sc(n1)N	1
Clc1cccc(c1)N1N=C(C2(C1=O)SCC(=C(C2)C)C)C	0
O=C1N(CCN1c1cccc(c1)C(C)C)CCN1Cc2c(C1)cccc2	1
CCCCN(CCNC(=O)c1cc2c(s1)n(nc2c1ccc(cc1)Cl)C)CC	1
N#Cc1ccc(cc1)N1CCN(CC1)Cc1cc(C(=O)O)c(=O)n2c1cccc2	1
O=C(NC(C)(C)C)C[N+]1CCc2c([C-]1C)cccc2	0
Clc1ccccc1OCCN1CCC(CC1)Cc1ccccc1	1
O[C](CN1CCC2(CC1)Oc1c(C2)cc(cc1)Cl)COc1ccccc1NC(=O)N	1
CCOc1ccc2c(c1)ccc(c2)c1nn(c2c1c(N)ncn2)CC(C)C	0
CN(CCc1ccccc1)CCNC(=O)C1CCC(=O)N(C1)Cc1ccc(cc1)Cl	1
O=C1NCCN(C1)CCOc1ccc(cc1c1c(Cl)cnn1C)NC(=O)c1cccc(c1)C(F)(F)F	1
c1ccc(cc1)/C=C/CSc1nnc(n1Cc1ccco1)c1cccnc1	1
O=C(c1ccc(nc1)OCC(F)(F)F)N[C]1COc2c(C1)c(ccc2)c1cccnc1	0
Clc1ccc(cc1)c1oc(c(n1)P(=O)(c1ccccc1)c1ccccc1)N1CCOCC1	1
Oc1nn2c(c1)ncc(c2)n1ncc(c1)N(O)O	0
N#Cc1ccc(nc1)N1CC[C]([C](C1)F)Nc1cc(ncc1C(=O)N)Nc1ccnc(n1)C	0
Fc1ccc(cc1)c1c[nH]c(n1)[C]1Cc2c3ccccc3[nH]c2[C@@](N1)(c1noc(n1)C)c1cnn(c1)C	1
NC(=O)C(c1ccc(cc1)Cl)NC(=O)C1(N)CCN(CC1)c1ncnc2c1cc[nH]2	0
CCCOc1cc(N)ccc1C(=O)OCCN(CC)CC	0
CCN1CCN(CC1)c1oc(nc1C#N)COc1ccc(cc1)Cl	1
CCc1ccc(cc1)OP(=O)(Nc1cccnc1)C	0
COc1ccc(cc1S(=O)(=O)N1CC(C)OC(C1)C)C(C)C	0
Cc1ccccc1CSc1ccc2n(n1)c(nn2)c1ccccn1	1
COc1cccc(c1)/C=C/C(=O)c1cc(OC)c(cc1O)OC	0
OCCC1CN(CCN1Cc1cccc(c1)OC)C1CCN(CC1)c1ccccc1F	1
O=C(N1CCN(CC1)CC(c1ccc2c(c1C)COC2=O)O)Cc1ccc(cc1)n1cnnn1	0
C[N+]CC[C](c1ccccc1)Oc1ccccc1C	1
O=C(CSc1nnnn1c1ccc(cc1C)C)NCC1(CCCCC1)N1CCCCC1	1
NC1CCCCC1Nc1ccc(c(n1)Nc1cccc(c1)n1nccn1)C(=O)N	1
N#Cc1ccc(cn1)N1CCC2(C1)CCN(CC2)C[C](c1ccc2c(c1C)COC2=O)O	1
OC(=O)CN(S(=O)(=O)C)Cc1cccc(c1)CN(S(=O)(=O)C)CC(=O)O	0
O=C(c1c[nH]nc1)NCC1CCC(CC1)CCOc1ccccc1	0
CCOC(=O)CNC(=O)c1cc(c2n1CCOC2)C(=O)N[C](c1ccccc1)CC	0
CO[C]1CN(CC[C]1NC(=O)c1cc(Cl)c(cc1OC)N)CC1CCN(CC1)C(=O)OC	1
COCC1OC2(CCN(CC2)CCc2ccccc2)CN(C1=O)c1ccccc1	1
O[C](c1ccc2c(c1C)COC2=O)CN1CCC2(CC1)CCN(C2)c1ccc(cn1)n1cnnn1	1
CCc1ccccc1Nc1nc(CSc2nnc3n2cccc3)nc(n1)N	0
O=C1CC2(CN1c1ccc(cn1)S(=O)(=O)C)CCN(CC2)C[C](c1ccc2c(c1C)COC2=O)O	0
CN1CCN(CC1)NC(=S)Nc1ccc(cc1C)C	0
O=C(CN(C(=O)c1ccc2c(c1)c1C[C](CCc1n2C)C1CCOCC1)C)NC1CC1	0
CC1Cn2c(CN1C(=O)c1cccc(c1Cl)C(F)(F)F)nnc2c1cnccn1	0
OC(=O)CN(C(=O)Oc1ccc(cc1)C)Cc1cccc(c1)OCc1nc(oc1C)c1ccccc1Cl	0
O=C1CSC(=N1)/N=N/c1c(O)[nH]c2c1cc(C)cc2C	0
Cc1ncc(cn1)c1ccccc1CCNC(=O)c1ccc(nc1)OCCOCC(F)(F)F	0
Cc1cccc(c1)NS(=O)(=O)c1cccc(c1)C(=O)NCC1(CCCCC1)N1CCCCC1	1
Cc1ccc2c(c1)c1N(CCc1c(n2)C)c1ccccc1	1
OC/C=C/1\C(=C(C)C2(C3(C1OC(=O)O3)C)CC2)C/C(=C/c1ccccc1)/C	0
O=C(N(C)C)Oc1ccc2c(c1)n1nccc1nn2	0
Cc1ccc(cc1)/C(=C\CN1CCCC1)/c1ccccn1	1
Cc1ccc(cc1)/C(=C/CN1CCCC1)/c1ccccn1	1
[N+]CCCN(C(=O)N1CC(=C[C]1c1ccccc1)c1cc(F)ccc1F)C	1
CC1OC=C2C(=C(C)C(=C(C2=O)C(=O)O)O)C1C	0
CN1CCCC(C1)CN1c2ccccc2Sc2c1cccc2	0
N#CCc1ccc(s1)/C(=N/OCc1cccc(c1Cl)Cl)/C	0
Clc1ccc(c(c1)Cl)N/N=C/1\C(=NN(C1=O)C(=S)N)C	0
Cc1ccc2c(c1)cccc2C	0
Cc1ncn(c(=O)c1)C(C(=O)c1ccccc1)NC(=O)c1ccccc1	0
Cc1cc(C)c(c(c1)C)SCCc1ccncc1	0
CN1CCN(CC1)c1ccccc1C1/C(=C(\OCc2ccccc2)/O)/C(=Nc2n1nnn2)C	1
C=CCc1ccccc1OCC(CN1CCN(CC1)Cc1ccc2c(c1)OCO2)O	1
O=C1CCC(=O)N1c1ccc(cc1)C(=O)Nc1ccc2c(c1)nc(s2)C	0
OC(C(F)(F)F)CNCc1ccccc1C(F)(F)F	0
COc1cc(ccc1n1cnc(c1)C)c1nnn(c1)C1CCc2c(N(C1=O)CC(F)(F)F)ccc(c2)F	1
CCOc1ccccc1OC(c1ccccc1)C1OCCNC1	0
O=S1CCN(CC1)CC1CC(C1)n1cc(c2c1ncnc2N)c1cccc(c1)OCC12CCC(O2)CC1	0
O=C(N1CC[C](C1)NC1CCC(CC1)(O)c1ccc(cn1)c1ncccn1)C1CCN(CC1)c1cccc(n1)C(F)(F)F	1
COCCN1Cc2c(C1=O)c(ccc2)C(=O)NC(CCc1ccco1)C	0
COc1ccc(cc1)CN1CCOCCOCCN(CCOCCOCC1)Cc1ccc(cc1)OC	1
OC(CN1CCN(CC1C(=O)NC(C)(C)C)Cc1cccnc1)CC(C(=O)NC1C(O)Cc2c1cccc2)Cc1ccccc1	0
Cn1c(SCCCN2CC[C@@]3(C2)C[C]3c2ccc(cc2)C(F)(F)F)nnc1c1ccc(=O)n(c1)C	1
CN(C(=O)c1ccc(cc1)n1c(C)nc2c1cccc2)C1CCN(C1)C1CCCCC1	1
N#CN/C(=N\C)/NCCNC(=O)c1cc(cn1C)NC(=O)c1cc(cn1C)NC(=O)c1ccc(cc1)/C=C/c1cnc2c(c1)cccc2	1
CNC(=O)O/N=C(/Cc1nnn(n1)c1noc(c1)C)\C	0
OC(=O)C(n1nccc1C)C	0
COc1cc(ccc1n1cnc(c1)C)Nc1cccc2c1nc(n2C)c1ccc(cc1)F	1
Cc1ccc(c(c1)C)C(c1ccccc1C(N(C)C)C)(c1ccccc1)O	0
O=C1CC(C(=O)N1Cc1cccs1)N1CCN(CC1)c1ccc(cc1)C(=O)c1cccnc1	1
Clc1cccc(c1)N1C(=O)C2C(C1=O)C1(C=CC2C2C1C(=O)N(C2=O)c1cccc(c1)Cl)c1ccccc1	0
O=C(c1ccc(c(c1)S(=O)(=O)N)Cl)NCc1ccc(n1C)C	0
NC(=O)OC[C]1NC(=[N+])N2[C@@]3([C]1NC(=[N+])N3)C(O)(O)CC2	1
OC(CN1CCN(CC1)c1ccccc1F)COc1ccc(cc1)N(O)O	1
CC(c1ccc2c(c1)nc([nH]2)C(N)(C)C)(C)C	0
O=C(C1CCN(CC1)c1c2CCCc2nc2n1ncn2)Nc1ccc2c(c1)CCC2	1
O=C(CC(C)(C)C)NC(C(=O)NCc1nc2c(n1Cc1ccccc1)nccc2)Cc1ccccc1C(F)(F)F	1
Cc1ccc(cn1)c1nnc(n1C)SCCCN1CC2C(C1)(C2)c1ccc(cc1)C(F)(F)F	1
Clc1ccc(cc1C)OCCCCCN1CCCC1	1
c1cnc2c(c1)cc(cc2)c1ccc2c(c1)cccn2	0
Brc1ccc(o1)C(=O)Nc1c(Cl)cc(cc1c1nc2c(s1)cccc2)Cl	0
FC1CC[N+]CC1c1c([nH]c2c1cc(Cl)cc2)c1ccccc1	1
COc1cccc(c1OC)/C=C/1\SC(=S)N(C1=O)NS(=O)(=O)c1ccc(cc1)C	0
O=C(Nc1ccc(c(c1F)F)F)CN(C(=O)c1ccc2c(c1)S(=O)(=O)N=C1N2CCCCC1)C	0
CCCN1CCN(CC1)S(=O)(=O)c1c(C)[nH]c(c1C(=O)N1CCCCC1)C	0
CCCn1c(=N)n(c2c1cccc2)CC(COc1ccc(cc1)C)O	1
S=C(NC(CC(C)(C)C)(C)C)Nc1ccc2c(c1)nc(c(n2)c1ccccn1)c1ccccn1	0
COCOc1ccc(c(c1)OCOC)C=O	0
CC(OC(=O)C1=CN(CC(c2c1[nH]c1c2cccc1)(C)C)C(=O)c1ccc(cc1)OCCCN1CCOCC1)C	1
CC1CC(NC2=NCCS2)CC(C1)(C)C	0
CN(CCNS(=O)(=O)c1cc(sc1C)C)C	0
CCCCc1nc(C(C)C)c(c(=O)n1Cc1ccc(cc1)c1ccccc1c1noc(=O)[nH]1)CC(=S)N1CCCC1	1
Cc1cc(c(s1)C)c1nn(cc1CN1CCN(CC1)c1ccncc1)c1ccccc1F	1
COc1cccc(c1)c1cccc(c1)C1(C)SCCC(=N1)N	0
Clc1ccc(cc1)Cn1nc(c2c1cccc2)OCCCN1CCCC1CNc1ccccc1	1
O=C1N=CC=C2C1C=C(c1ccccc1)C(=N2)c1ccc(cc1)CN1CCC(CC1)c1n[nH]c(n1)c1ccccn1	1
CC(CN(C(=O)c1cccc(c1Cl)C(F)(F)F)C1CNCC1)C	1
OC(=O)Cc1ccccc1N1CCC(CC1)CN1CCC(CC1)Oc1ccc(c(c1)Cl)Cl	0
CCCCC(C(=O)NCCCN1CCN(CC1)CCCNC(=O)C(CCCC)CC)CC	0
O=C(C(N1C=CCC(=C1)C)C)Nc1ccc(c(c1)N(O)O)C	0
CCCCSP1(=S)NCCCO1	0
OCCNC(=O)c1ccc(cc1)Nc1nccc(n1)c1cnc(n1C(C)C)C	0
CCNC1(CCCC1)CNC(=O)N1CCC(CC1)c1onc(n1)c1ccc2c(n1)cccc2	0
Fc1cccc(c1)[C](c1nc2c([nH]1)cc(cc2C)Cl)CNC(=O)c1c(Cl)cc(cc1Cl)n1cnc(n1)C	1
Brc1cc2nsnc2cc1N	0
CN(CCSc1nnc2n1c1ccccc1s2)C	0
N#Cc1ccc(cc1)[C@]12Oc3c([C@]2(O)[C]([C]([C]1c1ccccc1)CN(C)C)O)c(OC)nc(c3)C#N	0
OC(=O)c1ccnc2c1cccc2N1CCN(CC1)CCc1ccc(cc1)OCCCN1CCCCCC1	0
Cc1ccc(cc1)C(=O)N/C(=C\c1ccccc1)/C(=O)NCCCn1cncc1	1
CC(N1C(=S)N=C(C21CCCCC2)Nc1cc(Cl)ccc1C)C	0
CCN(C(=O)c1ccc(cc1)[C](c1cccnc1)N1CCN(CC1)Cc1ncsc1)C	0
OC(=O)CN(C1SC(=O)N(C1=O)c1ccc(cc1)C)c1cccc(c1)C	0
Cn1ncc2c1ncnc2O	0
O=C(N1CCC[C]1CN1CCCC1)N1Cc2c(C1)cccc2	0
Cc1nnc(nc1O)N1CCc2c(C1)cccc2	0
O=C(Nc1c(C)onc1c1c(Cl)cccc1Cl)OCc1c(F)cccc1Cl	0
COC(=O)C(C1(CC1)C(=O)SC(C)(C)C)(O)C	0
CSc1ncccc1C(=O)N1CC[C](C1=O)NCc1cncn1Cc1ccc(cc1)C#N	1
CCN1CCN(CC1)c1cc2[nH]c(nc2cc1Cl)SC1(C)CCC(C1)NC(=O)OC	1
ONC(=O)/C=C/c1ccc(c(c1)F)CN1CCCC(C1)c1c[nH]c2c1cccc2	0
CCOc1cc(CN2CCC3(CC2)CCN(CC3)S(=O)(=O)c2cccnc2)cc(c1c1ccc(cc1)F)OCC	1
CCN1CCN(CC1)c1cc(C)c2c(n1)ccc(c2)NC(=S)N(Cc1ccccc1)C	1
NC(=O)CC[C@@]1(CCN(C(=O)O1)[C](c1ccc(cc1)Br)C)c1ccc(cc1)F	1
FC1CCN(C1)c1nnc(c2c1nn(c2C)c1ccc(cc1)OCC(F)(F)F)C	1
OCCOc1cc(OC)cc(c1)NC(C(=O)c1c[nH]c2c1cccc2)c1ccccc1	0
C[C]1CCCN1CCc1ccc2c(c1)ccc(n2)c1ccc2c(c1)nccn2	1
CCN(C(=O)c1ccc(cc1)[C](c1cccc(c1)NC(=O)C1CC1)N1CCN(CC1)Cc1ccccn1)CC	0
CC(=O)N1N=C(OC21CCCC2)c1ccncc1	0
COc1ccc(cc1)C1C2=C(Nc3n1ncn3)c1ccccc1CCC2	0
N#Cc1ncc(nc1OC(CN(C)C)C)Nc1ncc(c(c1)NC)C1CC1	1
COc1cc(ccc1n1cnc(c1)C)c1nn2c(n1)[C](OCC2)c1ccccc1C(F)(F)F	0
[truncated: 19,704 more rows]
