# Supplementary material for: A comprehensive evaluation of advanced methods for identifying structural alerts using extensive toxicity data
Source: J Cheminform. 2026 Jan 30;18:27. doi: 10.1186/s13321-026-01157-x (PMC12922411; doi:10.1186/s13321-026-01157-x)
Supplement: Supplementary file 1 — Supplementary material 1. [file 13321_2026_1157_MOESM1_ESM.zip › SI_1_Toxicity_datasets/Drug toxicity/Cytotoxicity_HPEG2.csv]

Canonical SMILES	Cytotoxicity_HPEG2
Clc1ccc(c(c1)C1CC(=NC2(N1)CCN(CC2)C(C)C)c1ccc2c(c1)OCO2)O	1
COc1ccc(cc1)NC(=O)c1[nH]cc(c1)S(=O)(=O)N1CCCC1	1
O=C(c1cccc(c1)[N+](=O)[O-])/C=C/c1ccccc1F	1
CSc1ccccc1CNc1nc(NCC2CC2)nc2c1scc2	1
O=Cc1c(Cl)nc2n(c1=O)cccc2	1
Fc1ccc2c(c1)sc(n2)N(C(=O)CCS(=O)(=O)c1ccccc1)CCCN1CCOCC1	1
ClCC(=O)N(c1ccccc1)C1CCCCC1	1
CCNC(=S)Nc1nccc(c1)C	1
COc1cccc(n1)Nc1scc(n1)C(C1CCCCC1)N	1
CC/C(=C\C=C\[C]1C=C[C]2[C]([C]1C(=O)c1ccc[nH]1)CCC2)/[C]1O[C](CC[C]1C)[C](C(=O)O)C	1
O=C([C](NC(=O)c1[nH]cnc1C(=O)Nc1ccccc1F)COC(C)(C)C)OC(C)(C)C	1
O=C(N1CCOCC1)COC(=O)c1ccc(c(c1)[N+](=O)[O-])S(=O)(=O)C	1
ClCC(=O)N(c1ccccc1)Cc1ccccc1	1
O=C1C(=O)c2ccccc2-c2c1cccc2	1
O=C(c1ccc(o1)[N+](=O)[O-])Nc1cccc(c1)NC(=O)c1cccs1	1
S=C(N1CCN(CC1)C1CCCCC1)NC1CCCCC1	1
N#CC(=Cc1nc(n(c1Cl)c1ccc(cc1)F)N(C)C)C#N	1
O=C(C1Nc2ccc(cc2C2C1Cc1c2cccc1)C(F)(F)F)NCCOc1ccccc1	1
OC(=O)/C=C/C(=O)c1ccc2-c3ccccc3CCc2c1	1
Clc1ccc(cc1)CN(C(=O)c1nc(ncc1Cl)S(=O)(=O)C)Cc1ccco1	1
O=C(Nc1ccc(cc1)c1nc2c([nH]1)cccc2)CSc1ccccc1	1
[O-][N+](=O)/C=C/c1cn(c2c1cccc2)Cc1ccc(cc1)Cl	1
O=C(Cc1cccc2c1cccc2)NC(C(Cl)(Cl)Cl)NC(=S)Nc1cc(C)ccc1C	1
O=C1C(=O)C=C(c2c1cccc2)Nc1cccnc1	1
O=C1NC(C(=O)N1CCc1ccccc1)(NC(=O)c1ccc(cc1)C(C)(C)C)C(F)(F)F	1
COc1ccc(cc1)C(=O)Oc1c(CN2CCOCC2)cc(c2c1nccc2)Cl	1
Cc1ccc(cc1)S(=O)(=O)/N=C\1/C=C(Sc2[nH]ncn2)C(=O)c2c1cccc2	1
CC1CCN(CC1)C(=O)CSc1c2CCCCc2nc2c1ccc(c2)Cl	1
Cc1ccc(cc1)C(=O)N/C(=C\c1ccc(cc1)Br)/c1[nH][nH]c(=S)n1	1
C=CCn1cc(C(=O)NCCOC)c(=O)c2c1ccc(c2)S(=O)(=O)N1CCCCCC1	1
CCCCNS(=O)(=O)c1ccc(cc1)NC(=O)C1c2ccccc2Oc2c1cccc2	1
CCOC(=O)c1ccc(cc1)N1C(=O)c2c(C1c1ccc(cc1)CC)c(n[nH]2)c1ccccc1	1
CCOc1ccc(c(c1)SSc1cc(OCC)ccc1N)N	1
CC(Cc1ccc(cc1)C(CC1=CCC(C1=O)CN(C)C)C)C	1
COc1cccc(n1)Nc1scc(n1)C(COCc1ccccc1)N	1
Cc1ccc(cc1)Sc1nnc(c2c1cccc2)Cc1ccccc1	1
CN(C(=O)c1ccc(o1)[N+](=O)[O-])Cc1ccccc1	1
Cc1ccc(cc1)S(=O)(=O)NCC(c1ccccc1)Nc1cccc(c1)Cl	1
Brc1cc(Br)c2c(c1)c(=O)n(c(n2)C)c1ccccc1NC1OCC(C(C1O)O)O	1
CCCCS(=O)(=O)c1oc(nc1S(=O)(=O)c1ccc(cc1)C)c1ccc(cc1)F	1
COc1ccc(cc1)CNC(=S)NCc1ccc(cc1)OC(C)C	1
COc1ccc2c(c1)c(NCc1cccc(c1)C(F)(F)F)cc(n2)C	1
Clc1ccc(cc1)C(=O)NNC1=C(CCC1)C(=O)C(F)(F)F	1
CC(C[C](N1C[C](N(C1=S)CC1CCCCCC1)Cc1ccc(cc1)O)CN1CCC[C]1CN1[C](CNC1=S)CC(C)C)C	1
Clc1ccc(c(c1)Cl)N/N=C(\C(=O)C)/Sc1cccc2c1nccc2	1
Cc1cccc(c1)CS(=O)(=O)c1ncc(c(n1)C(=O)NCc1ccc2c(c1)OCO2)Cl	1
c1ccc(cc1)c1ccc(cc1)c1onc(n1)c1ccccn1	1
Clc1cnc(nc1C(=O)Nc1ccccc1F)S(=O)(=O)Cc1ccccc1F	1
CN(S(=O)(=O)c1ccc(cc1)c1csc(n1)N/N=C/c1ccc(cc1)O)C	1
O=C(C1CCN(CC1)C(=O)C)N1CCN(CC1)S(=O)(=O)c1ccc(s1)Cl	1
ClCC(=O)N1CCN(CC1)c1nc(CC)nc2c1c1CCC(Cc1s2)C	1
COc1cc(ccc1OC)c1noc(n1)c1ccc(c(c1)[N+](=O)[O-])N1CCN(CC1)C	1
CCCCCCCCCCC[N+](CC/C=C\1/c2ccccc2Sc2c1cc(Cl)cc2)(C)C	1
CC(CC(=O)NCCc1ccncc1)C	1
C1CCN(CC1)c1sc2c(n1)cc1c(c2)OCO1	1
CC(=O)CC1OC(=O)C(=C1NCc1ccccc1)Br	1
CCOC(=O)N1N(C(=O)OCC)C(=O)[C@@]1(C(C)C)c1ccc(cc1)Cl	1
CN(c1ccccc1)c1ccc(cc1)/C=C/[N+](=O)[O-]	1
Clc1ccc(cc1)c1nnc(o1)Cn1ncc(c(c1=O)Cl)Cl	1
O=C(CN(S(=O)(=O)c1ccc(c(c1)[N+](=O)[O-])Cl)c1ccc(cc1C)C)NCCc1ccc(cc1)F	1
c1ccc2c(c1)nccn2	1
Cc1ccc(c(c1)Nc1sc2n(n1)c(=O)c1c(n2)cc(cc1)C(=O)NCc1cccs1)C	1
O=C(Nc1ccccc1C)/C=C/c1ccc(s1)[N+](=O)[O-]	1
CC[n+]1ccnc2c1cccc2	1
O=C1C=CC(=C(c2ccc(cc2)O)c2ccc(cc2)O)C=C1	1
COc1cccc(c1OC)C(=O)Oc1c(Sc2ccc(cc2)C)c(nn1C(C)(C)C)C	1
[O-][N+](=O)/C=C/c1cccn1S(=O)(=O)c1ccc(cc1)C	1
c1ccc(nc1)c1nc2c([nH]1)cc1c(c2)cccc1	1
Cc1cc(N/N=C/c2ccc3c(c2)OCO3)nc2c1cccc2	1
CN1CCN(CC1)c1nc(Nc2ccc(cc2)F)nc(n1)Nc1ccc(cc1)F	1
CCOC(=O)c1c(c2ccccc2)c2c(n1CCCN(C)C)ccc(c2)OC	1
O=C(c1ccc(o1)[N+](=O)[O-])Nc1cccc2c1cccn2	1
[O-][N+](=O)c1cccnc1S(=O)(=O)c1ccccc1	1
CCOP(=O)(C1(C=C(Br)C(=O)c2c1cccc2)NS(=O)(=O)c1ccccc1)OCC	1
CC(CC[n+]1ccn(c1)C1=C([O-])c2c(C(=O)/C/1=N\S(=O)(=O)c1ccc(cc1)C)cccc2)C	1
COc1ccccc1N1C(=O)C=C(C1=O)Sc1nc(C)cc(n1)C	1
[O-][N+](=O)c1cc(ccc1Sc1nc2c(s1)cccc2)S(=O)(=O)N	1
O=C(c1c(N)n(c2c1nc1ccccc1n2)CCCN1CCOCC1)NCc1ccc2c(c1)OCO2	1
OC(CN(Cc1ccccc1)C)COc1ccc(cc1)CNCc1cc2c(s1)cccc2	1
CC(=O)NC(c1cc(Cl)c2c(c1O)nccc2)C	1
NCCCC[C](n1nnc(c1)C[C](CC)C)C(=O)NCCCCCCCCCCC(=O)N1CCN(CC1)c1nc(NCCOCCOCCOCC#C)nc(n1)N1CCN(CC1)C(=O)CCCCCCCCCCNC(=O)[C](n1nnc(c1)C)[C](O)C	1
CCS(=O)(=O)c1ncc(c(n1)C(=O)N(Cc1ccco1)Cc1ccccc1)Cl	1
CCOc1ccccc1N(C(=O)c1cc2c([nH]1)c1ncccc1cc2)CC	1
C[C]1COC2=C1C(=O)C(=O)c1c2ccc2c1CCCC2(C)C	1
CC(c1ccc(cc1)c1n[nH]c(=S)n1Cc1ccccc1)(C)C	1
CCOC(=O)c1c(NC(=O)C)sc2c1ccc(c2O)CN1CCN(CC1)CC	1
CC(=O)O[C]1[C]2[C](OC(=O)C2=C)C[C]([C]2[C@@]1(C)C(=O)C=C2)C	1
OC(CN1CCN(CC1)CCN1C(=O)c2cccc3c2c(C1=O)ccc3)COc1cccc(c1C)C	1
CCCCC1C(=O)N(N(C1=O)c1ccc(cc1)O)c1ccccc1	1
Fc1ccc(cc1)c1nn(cc1CNCCCn1ccnc1C)c1ccc(cc1)C	1
CCc1ccc2c(c1)C1(C(=O)N2)N2CCCC2C(C21C(=O)Nc1c2cccc1)C(=O)c1ccc2c(c1)cccc2	1
ClCC(=O)Nc1sc(c(c1C(=O)c1ccccc1)C)C	1
CSc1nc(nc(n1)C(Cl)Cl)c1ccccc1	1
Oc1ccc(cc1)CCC(NC(c1ccc(cc1)Cl)c1ccccc1)C	1
c1ccc(cc1)OCCNc1nc(NCc2ccccc2)nc2c1scc2	1
Fc1ccc(cc1)CC(c1csc(n1)Nc1nc(C)cc(n1)C)N	1
Cc1cc(cc(c1)C)NS(=O)(=O)c1ccc2c(c1)c(=O)c(c[nH]2)C(=O)NC1CCCCC1	1
COc1cc(/C=N/Nc2nncn2/N=C/c2ccc(c(c2)OC)O)ccc1O	1
Fc1ccc(cc1)c1oc(c(n1)S(=O)(=O)c1ccccc1)S(=O)(=O)CC(C)C	1
CCC(S(=O)(=O)c1oc(nc1S(=O)(=O)c1ccccc1)c1cccs1)C	1
N#C[C@@]12CCC(CC2(O)CCC2[C]1CC[C@]1(C2(O)CC[C]1C1C=CC(=O)O1)C)OC(=O)C	1
CCCCN(c1ccc(cc1)/C=C/c1ccnc2c1cccc2)CCC(=O)O	1
O=C([C](NC(=O)c1[nH]cnc1C(=O)Nc1ccccc1F)Cc1ccccc1)OC(C)(C)C	1
Fc1ccc(cc1)C1CCNCC1COc1ccc2c(c1)OCO2	1
Cc1cc(C)cc(c1)N(C(=O)CCCC(=O)Nc1ccccn1)CC(=O)NC1CCCCC1	1
O=C(COc1ccc(cc1)C)N/N=C/c1ccc(o1)[N+](=O)[O-]	1
CSc1ccc(c(c1)OC)C(=O)Nc1nc2c([nH]1)cccc2	1
[O-][N+]1=C(c2ccccc2)C(=O)c2c1cccc2	1
O=C(N1C/C(=C\c2ccccc2)/C(=O)/C(=C/c2ccccc2)/C1)CCN1CCOCC1	1
COc1ccc(cc1)n1nc(c(=NCCc2ccc(c(c2)OC)OC)n1O)[N+](=O)[O-]	1
O=C(Nc1cc(ccc1C)S(=O)(=O)N1CCCCC1)COC(=O)c1cccc(c1)O	1
CN1CCN(CC1)c1ccc(cc1[N+](=O)[O-])C(NC(=O)Cc1ccc(cc1)Br)CC(=O)N	1
CCCCNc1ccc(cc1S(=O)(=O)NCCc1ccc(cc1)F)C(F)(F)F	1
CCOC(=O)/C(=C\c1ccc(cc1)OC(F)F)/C1=Nn2c(SC1)nnc2c1ccc(cc1)Cl	1
Clc1ccc(cc1)OCCN1CCC(CC1)C(=O)NC(c1ccc2c(n1)cccc2)c1ccccc1	1
S=C(N1CCOCC1)N=Nc1c(O)[nH]c2c1cccc2	1
Cc1ccc(c(n1)[N+](=O)[O-])Oc1ccc(cc1[N+](=O)[O-])C(F)(F)F	1
Oc1ccc(cc1)Nc1nc(nc2c1cccc2)c1ccc(cc1)Cl	1
CN1CCC(CC1)N(c1nc(nc2c1cccc2)c1ccc(cc1)C)C	1
Cc1ccc(c(c1)C)n1sc2c(c1=O)ccc(c2)F	1
CCC(=O)Nc1cc2Cc3c(-c2cc1Cl)cccc3	1
Clc1cccc(c1)CNC(=O)c1ccc(cc1)S(=O)(=O)Nc1cccc(c1)C(F)(F)F	1
CCCn1nc([N+](=O)[O-])c(c(c1=O)Cl)C(c1nc2c(s1)cccc2)C#N	1
Clc1ccc(cc1)N1CCN(CC1)S(=O)(=O)c1c(C)noc1C	1
Cc1nn2c3ccccc3nc2c2c1cccc2	1
CCOc1ccc2c(c1)ccc(c2)S(=O)(=O)N1CCCCC1	1
CN(CCCNC(=O)Cc1c(=O)oc2c(c1C)c1occ(c1c(c2)C)C(C)(C)C)C	1
CN(C(=S)SSC(=S)N(C)C)C	1
O[C]1CC[C@]2(C(=CCC3C2CC[C@]2(C3CC[C]2NC(=O)[C](C(C)C)N)C)C1)C	1
Oc1[nH]c(=O)[nH]c(=O)c1C=NC1CCCCC1	1
O=C(CNc1ccccc1C)N/N=C\c1ccc(s1)[N+](=O)[O-]	1
CC(Nc1ccc(cc1)Nc1ccnc2c1cc1ccccc1c2)C	1
O=C(c1cccc(c1)N1C(=O)c2c(C1=O)cccc2)Nc1cccc(c1)C(=O)C	1
Fc1cccc(c1)C(c1scc(n1)c1cccc(c1)C(F)(F)F)(O)C	1
Clc1ccc(cc1)Cn1cccc1CN(C(=S)Nc1cccc(c1)C(F)(F)F)CCCN1CCCC1	1
O=C1Nc2c(C1(C)Cc1ccc3c(c1)OCO3)cc(cc2)c1cccc(c1)C(F)(F)F	1
Oc1ccc(cc1)N=Nc1c(O)ccc2c1cccc2	1
ClCc1nc(nc(n1)N)Nc1cccc2c1cccc2	1
C=C[C@@]1(C)CC[C@]2(C(=C1)C(=O)[C@@]1([C]3[C@@]2(CCCC3(C)C)C(=O)O1)O)O	1
O=C(NC1CCCC(C1C)C)COC(=O)c1ccc(o1)[N+](=O)[O-]	1
Oc1ccc(cc1)NC1=C(Cl)C(=O)c2c(C1=O)cccc2	1
CCOC(=O)/C(=C\c1ccc(cc1)Cl)/c1[nH]c(=O)c2c(n1)sc(c2C)C	1
ClCC(=O)N=c1sccn1Cc1ccc(cc1Cl)Cl	1
O=C/C=C/c1c(cc2-c1cc1ccccc1o2)c1ccccc1	1
OC(Cn1c2ccccc2c2c1cccc2)CNCc1ccco1	1
Cc1ccc(cc1)CNC(=O)c1ccc(o1)[N+](=O)[O-]	1
Oc1ccc(cc1)Nc1cc(Cl)c2c(c1[N+](=O)[O-])non2	1
Cc1ccc(cc1)C(C[N+](=O)[O-])Sc1ccc(cc1)N	1
CCOc1ccc(cc1C)S(=O)(=O)NCCc1c(C)[nH]c2c1cccc2Cl	1
CCc1nnc(s1)NS(=O)(=O)c1ccc(cc1)N=Cc1c(C)[nH]n(c1=O)c1ccc(c(c1)C)C	1
N#CCCN(c1ccc(c(c1)C)C)C(=O)CCl	1
Oc1ccc(c(c1)O)C1C2=C(OC3=C1C(=O)CC(C3)(C)C)CC(CC2=O)(C)C	1
S=C(NC1CC2CC1C1C2CC=C1)N/N=C/c1ccccc1O	1
COc1ccc(cc1)/C=C/C(=O)NC(=S)NCCc1ccc(c(c1)OC)OC	1
COc1cc(OC)c2c(c1C(c1cc(OC)c(c(c1)OC)OC)CCN1CCOCC1)oc(=O)cc2c1ccccc1	1
O[C]1CC2=C(CC[C@@]2([C@@]2(C1[C@@]1(C)CCC(=O)C(C1CC2)(C)C)C)C)[C](C[C]([C]1OC1(C)C)O)C	1
Cc1ccccc1Nc1nc(N)c2c(n1)cccc2	1
O=C1C=CC(=O)N1CCNc1ncc(cc1Cl)C(F)(F)F	1
O=C(c1coc2c1C(=O)c1ccccc1C2=O)c1ccccc1	1
[O-][N+](=O)c1cc(ccc1n1nnnc1c1ccccc1)[N+](=O)[O-]	1
c1ccc(cc1)COc1ncnc2c1ncn2CCCNCC(c1ccccc1)c1ccccc1	1
CN(CCCN(c1nc2c(s1)cccc2F)C(=O)/C=C/c1cccs1)C	1
CCOc1ccc(c(c1)O)c1n[nH]c(c1Oc1ccc(cc1)OC)C	1
C#CCN(S(=O)(=O)c1ccc(cc1)C)C[C]1[C](OC(=O)Nc2cccs2)[C](OC(=O)Nc2cccs2)Cn2n1c(=O)ccc2=O	1
COc1cccc(c1)NC(=O)c1ccc2n(c1)c(N(CCN(C)C)CCC(C)C)c(n2)CC	1
CCOCc1nc(N)nc(c1c1cccc(c1)Cl)N	1
ClCCC(=O)Nc1sc2c(-c3ccccc3CC2)n1	1
O=C(c1ccccc1)C=Cc1ccccn1	1
NC(=O)Nc1ccc(cc1)C(=O)OC(C(=O)Nc1ccc(c(c1)Cl)C)c1ccccc1	1
O=C(Nc1scc(n1)C(CCc1ccccc1)N)Nc1cccc(c1)C(F)(F)F	1
COc1ccc(cc1)NC(=O)Nc1scc(n1)C(Cc1ccc(cc1)C(F)(F)F)N	1
Clc1ccc(cc1)C(=O)Nc1ccc(c(c1)C(F)(F)F)OCC(C(F)F)(F)F	1
ClCC(=O)N(C(c1cccs1)C(=O)NCCc1ccccc1)c1ccc(cc1)Cl	1
CCN1/C(=C/c2ccc3c([n+]2CC)cccc3)/C=Cc2c1cccc2	1
CCn1c2ccc(cc2c2c1cccc2)CN1CCN(CC1)Cc1ccc(cc1)Br	1
CCn1c(cc2c1c1ccccc1o2)C(=O)NCc1ccccc1Br	1
CC(=O)Nc1ccc(cc1)Sc1ccc(o1)[N+](=O)[O-]	1
CNC[C](Cc1ccccc1)NC[C](CC1CCCCC1)NCCCc1ccccc1	1
O=C(c1ccc2c(c1)OCO2)Nc1ccc(cc1)c1nc2c([nH]1)cccc2	1
Fc1ccc(cc1)NC(=O)C1CCN(CC1)c1nnc(c2c1nn(c2C)c1ccc(cc1)Cl)C	1
Fc1ccc(cc1)C(c1ccc(cc1)F)N1CCN(CC1)C/C=C/c1ccccc1	1
CN(CCCNc1cc(O)c2c(c1)cccn2)C	1
ClCC(=O)N(C(c1cccs1)C(=O)NCCc1ccccc1)c1ccc(cc1)OC	1
O=C1C=C(N2CCOCC2)c2c(C1=O)cccc2	1
O=C(C1CCCC1)Nc1ccc(c(c1)Cl)F	1
CN1CCN(CC1)c1cc(C)c2c(n1)ccc(c2)NC(=S)N1CCN(C(C1)C)c1cccc(c1)C	1
Cc1cc(C)c(c(c1)C)CN1CCN(CC1)CCCn1cnc(n1)C(=O)Nc1ccc(c(c1)C)C	1
S=C(NCCCc1cnc[nH]1)NCCCN(c1ccc(cn1)Br)CCc1ccc(cc1)Cl	1
CC(=O)OCC1(C)CCCC23C1C(O)C(O)(OC2)C12C3CCC(C2O)C(=C)C1=O	1
CC(OCCCN1C(=O)c2c(C1c1cccc(c1)OCc1ccccc1)c(n[nH]2)c1ccccc1O)C	1
O=C(c1cc(ccc1F)S(=O)(=O)NC1CCCCCC1)Nc1ccc(cc1)C(F)(F)F	1
CCOc1ccc(cc1)C(=O)CCC(=O)N1CCN(CC1)c1ccccc1O	1
OC(=O)C1CCC(CC1)CNS(=O)(=O)c1ccc(cc1)Br	1
Fc1ccc(cc1)C(c1ccc2c(n1)cccc2)NC(=O)C1CCN(CC1)CCOc1ccc(cc1)F	1
NC(=O)C1CCN(CC1)C1=C(Cl)C(=O)c2c(C1=O)cccc2	1
Oc1cccc(c1)/C=N/N(c1ccccc1)Cc1ccccc1	1
O=C1C(=O)c2ccccc2-c2c1ccc(c2)c1ccccc1	1
NCC1(C)CCCC2(C1CCc1c2ccc(c1)C(C)C)C	1
COc1cccc(c1)c1onc(n1)c1ccccn1	1
CCCOc1ccc(cc1)C(=O)Nc1ccc(cc1)S(=O)(=O)NC1=NCCCCC1	1
CN(C(=O)c1ccc(nc1)Nc1scc(n1)C(Cc1ccccc1)N)Cc1ccccc1	1
OC(c1cccs1)C#Cc1ccccn1	1
O=c1cc(OCC2(OC(=O)C(=C)C2)c2ccccc2)c2c(o1)cccc2	1
N#Cc1c(sc2c1CCCC2)n1c(C)cc(c1C)/C=C/1\C(=O)NC(=O)N(C1=O)c1cccc(c1C)C	1
CN(c1ccc(cc1)Nc1nc(N)c2c(n1)cccc2)C	1
OC(=O)/C=C/c1ccc(cc1)S(=O)(=O)Nc1cccc(c1)S(=O)(=O)N	1
CCCC[C](NC[C](Cc1ccc(cc1)O)NCCc1ccc(cc1)OCC)CNC	1
Clc1cccc(c1)Nc1nc(Nc2cccc(c2)Cl)c2c(n1)n(C)nc2	1
COc1ccccc1NC(=O)CN1CCOCC1	1
OC(Cn1c(=N)n(c2c1cccc2)Cc1ccccc1)COc1ccc(cc1Cl)Cl	1
NC(c1csc(n1)NC(=O)Nc1ccccc1)Cc1ccc(cc1)C(F)(F)F	1
CC(=C)COc1ccc(c(c1)O)c1n[nH]c(c1c1ccc(cc1)Br)C	1
CCCN1C=CC(=C2C(=O)c3c(C2=O)cccc3)C=C1	1
Clc1ccc(c(c1)NS(=O)(=O)c1ccc2c(c1)c1n(C)cnc1c(=O)o2)C	1
CCCc1cc(=O)oc2c1c1OC(C)(C)C=Cc1c1c2C(O)C(C(O1)C)C	1
COc1ccc(cc1)n1nc(C#N)c(cc1=O)Cl	1
N#CN(c1nc(C)cc(n1)C)CC(=O)c1ccc(cc1)CC	1
CN(C(=O)c1cc(cc2c1-c1c(cc(cc1C2=O)[N+](=O)[O-])[N+](=O)[O-])[N+](=O)[O-])C	1
COc1ccc(cc1)C(=O)NC(c1cc(Cl)c2c(c1O)nccc2)c1ccccc1Cl	1
[O-][N+](=O)c1cc(ccc1NN=C1CCC(CC1)C(C)(C)C)S(=O)(=O)N	1
COc1cccc(c1OCc1ccc(cc1)F)CNCCc1c[nH]c2c1cccc2	1
Clc1ccc(cc1)S(=O)(=O)NCCCCNc1ccc(cc1[N+](=O)[O-])C(F)(F)F	1
[O-][N+](=O)c1cc(O)c2c(c1)cccn2	1
Clc1cccc(c1)Nc1cc(C)c2c(n1)ccc(c2)NC(=O)c1cccnc1	1
O=C1NC(c2c1n[nH]c2c1cccs1)c1ccc(cc1)C(C)(C)C	1
COCCn1ccc2c(c1=O)cccc2OCC(=O)Nc1cccc(c1)NC(=O)C	1
CCC(=O)c1ccc2c(c1)N(CCCN(C)C)c1c(S2)cccc1	1
CCOC(=O)CNS(=O)(=O)c1cc(ccc1C)c1nnc(c2c1cccc2)Nc1cccc(c1)O	1
CCOc1ccc(cc1)c1nc2ccccc2c(c1)C(=O)NCCCN1CCN(CC1)CC	1
Cc1ccc(cc1)Nc1nc(nc2c1cccc2)c1cccnc1	1
Cn1ccc2c1c1C3CCC(c1cc2N1c2ccccc2CCc2c1cccc2)O3	1
Fc1ccc(cc1)CN(C1=C(NCc2ccccc2)C(=O)c2c(C1=O)cccc2)C(=O)C	1
c1ccc(cc1)CC1CCN(CC1)C1=Nc2c3c1cccc3ccc2	1
O=C(Nc1ccccc1)Nc1ccc2c(c1)ocn2	1
CC1CCC(C(C1)OC(=O)Cn1c(COc2ccccc2)[n+](c2c1cccc2)C)C(C)C	1
O=C(Nc1ccc(c(c1)C)C)CSc1nc2ccccc2c(=O)n1CCCN1CCCCC1	1
ClCC(=O)c1c[nH]c2c1ccc(c2)OC	1
O=C(NC(C)(C)C)CN(C(=O)Cn1nnc(n1)c1ccc(cc1)Cl)C1CCN(CC1)Cc1ccccc1	1
ClCC(=O)N(c1ccc(cc1C)C)Cc1cc(=O)[nH]c2c1cccc2	1
COc1ccccc1Nc1nn2c(s1)nc1c(c2=O)ccc(c1)C(=O)NCCc1ccccc1	1
COc1ccc(cc1)CCC(NCCc1ccc(cc1Cl)Cl)C	1
COc1ccc(cn1)NC(=O)/C(=C(\S(=O)Cc1ccccc1Cl)/Cl)/Cl	1
O=C(Nc1cccc(c1)c1nc2c([nH]1)cc1c(c2)cccc1)COc1ccccc1	1
COc1ccc(cc1)CC(=O)Nc1ccc(cc1C(=O)O)OC(=O)C	1
CCC1CCCCN1S(=O)(=O)c1ccc(cc1)NC(=O)c1nc(ncc1Cl)S(=O)(=O)C	1
NCC/C=C/1\c2ccccc2SCc2c1cccc2	1
OCCN(S(=O)(=O)c1ccc(cc1)N1CCC(=N1)c1ccc(cc1)Cl)CCO	1
[O-][N+](=O)/C=C/c1cc2c([nH]1)cccc2	1
COc1ccc(cc1Cl)NC(=O)c1c(C)oc2c1c(CN1CCCC(C1)C)c(cc2)O	1
CCC[C](CN[C](C(C)C)CNC)NCCCCc1ccccc1	1
COc1ccccc1NS(=O)(=O)c1cccc(c1)NC(=O)Nc1cccc(c1)Cl	1
O=C(Nc1ccc(cc1)Cl)/C=C/C(Cl)(Cl)Cl	1
CCN1CCN(CC1)CCCN(C(=S)Nc1ccc(c(c1)C)Cl)Cc1ccco1	1
CCOC(=O)c1c(CSC(=N)N)n(c2c1cc(OC(=O)C)c(c2)Br)c1ccc(cc1)C	1
CC(c1ccc(cc1)CNc1nc(NCC2CC2)nc2c1scc2)C	1
COCCCn1/c(=C(\C(=O)Nc2ccc(cc2)C(=O)O)/C#N)/s/c(=C\c2ccccc2OC(C)C)/c1=O	1
CC(CC1C(=O)N(CCS(=O)(=O)N1Cc1ccc(cc1)c1ccc(cc1)C)Cc1nnn(c1)CCC1OCCO1)C	1
O=C(c1cc(ccc1F)[N+](=O)[O-])Nc1ccc2c(c1)c(=O)n1c(n2)CCCCC1	1
Brc1ccc(cc1)C(=O)c1sc2c(c1N)c1CC(C)(C)N(Cc1c(n2)N1CCOCC1)C	1
CCCCCCCCSC1=CC(=O)C(=C(C1=O)OC)OC	1
CCN(S(=O)(=O)c1ccc(c(c1)NC(=O)c1cccnc1Cl)NC(=O)c1cccnc1Cl)CC	1
C=C1CC(OC1=O)(Cn1cc(Br)c(=O)[nH]c1=O)c1ccc(cc1)c1ccccc1	1
O=C(c1cccs1)N/N=C(\c1c(C)[nH]n(c1=O)c1nc2c(s1)cccc2)/C	1
Clc1nccnc1N/N=C/c1ccc(cc1)F	1
Fc1ccc(cc1)CN(C1=C(NCCc2ccccc2)C(=O)c2c(C1=O)cccc2)C(=O)C	1
CCOC(=O)c1c(NC(=O)c2ccc(cc2)S(=O)(=O)N2CCCC(C2)C)sc2c1CC(C)(C)NC2(C)C	1
CC(=O)Nc1ccc(cc1)S(=O)(=O)NC1(C(=O)Nc2c1c(=O)[nH]c(=O)n2Cc1cccnc1)C(F)(F)F	1
Cc1ccc2c(c1)c(=O)c1c(o2)nc(c(c1)C(=O)O)C	1
CSc1cccc(c1)Nc1nc2ccccc2c(c1)C(=O)NCCCN(C(C)C)Cc1ccccc1	1
CCOC(=O)/C=C(/Sc1cc(O)c2c(c1O)cccc2)\C	1
CCOC(=O)c1c(NC(=O)C(Sc2c[nH]c3c2cccc3)C)sc2c1CCC2	1
O=C(Nc1cc(C)ccc1O)CCS(=O)(=O)c1nc(cc(n1)C(F)(F)F)c1cccs1	1
Clc1cccc(c1)C(=O)NNC1=C(CCC1)C(=O)C(F)(F)F	1
O=C(Nc1ccc(cn1)Cl)COC(=O)c1ncc(c(c1Cl)Cl)Cl	1
ClCC(=O)N1c2ccccc2Sc2c1c1ccccc1cc2	1
CCOc1cc(/C=N/NC(=O)N)cc(c1OCC(=O)Nc1cccc2c1cccc2)Br	1
O=C1NCc2c1c1c([nH]c3c1cccc3)c1c2c2ccccc2[nH]1	1
COc1ccc(cc1)CNC(=O)c1ccc(cc1)c1oc(c(n1)CSc1ccccc1)C	1
Oc1ccc(cc1)/C=N/Nc1cc(C)nc2c1cccc2C	1
O=C1C(=C/C(=N/S(=O)(=O)c2cccs2)/c2c1cccc2)Nc1ccccc1	1
Clc1ccc2c(c1)N[C@@]1(C(=NC(CC(C)(C)C)(C)C)N2)C[C]2CCCC(=O)N3[C]2[C](C1)CC3	1
O=C(c1sc2-c3ccccc3OCc2c1)NCCCN1CCN(CC1)c1ccccc1	1
O=C(NC(C(Cl)(Cl)Cl)NC(=S)Nc1cccc(c1)Cl)/C=C/c1ccccc1	1
CNC[C](NC[C]([C](CC)C)NCCC(c1ccccc1)c1ccccc1)C	1
N#CC1N(C=Cc2c1cccc2)C(=O)N(c1ccccc1)c1ccccc1	1
O=S1(=O)C=C(c2c1cccc2)Sc1nc2c(s1)cccc2	1
O=C(c1c(C)oc2c1C(=O)c1c(C2=O)cccc1)NCc1cccnc1	1
O=C(CNc1ccc2c(c1)cccc2)N/N=C/c1ccc(o1)[N+](=O)[O-]	1
O=C(Nc1cccc(n1)C)Nc1ccc2c(c1)OCO2	1
CCc1ccccc1NC(=O)c1ccc(s1)[N+](=O)[O-]	1
CCc1ccc(cc1)C1N(Cc2cccnc2)C(=O)c2c1c(n[nH]2)c1cc(C)ccc1O	1
Fc1ccc(cc1)c1oc(c(n1)S(=O)(=O)c1ccc(cc1)Cl)S(=O)(=O)C	1
Cc1cc2n(c1C(=O)c1ccc(o1)[N+](=O)[O-])cccc2	1
COc1cc(ccc1OCc1ccccc1Cl)/C=C(\[N+](=O)[O-])/C	1
COC1=CC(=O)c2c(C1=O)cccc2	1
OC(CN(CC(C)C)CC(C)C)COc1ccccc1Br	1
CC(=O)Nc1ccc2c(c1)nc1c(c2)ccc(c1)NC(=O)C	1
CCOc1cc(ccc1OCc1ccccc1F)/C=C\1/C(=O)ON=C1C	1
CC1CCCN(C1)CCCNC(=O)c1ccc2c(c1)N(Cc1cc(C)ccc1C)C(=O)c1c(S2(=O)=O)cccc1	1
CC(CC(=O)N/N=C(/c1c(=O)n([nH]c1C(F)(F)F)c1nc2c(s1)cccc2)\C)C	1
N#Cc1nc(oc1NCCN(C)C)COc1ccc(cc1)c1ccccc1	1
O=C(Nc1nc2c(s1)cc(cc2)S(=O)(=O)C)CCS(=O)(=O)c1ccccc1	1
Cc1ccc(cc1)NC1=C/C(=N/S(=O)(=O)c2cccs2)/c2c(C1=O)cccc2	1
CC(=O)Nc1ccc(cc1)NC1=C/C(=N/S(=O)(=O)c2cccs2)/c2c(C1=O)cccc2	1
OC[C]1[C](c2ccc(cc2)Cl)C(=NN1c1ccccc1)c1cccc(c1)Cl	1
Brc1ccc(cc1)c1cc(n2c(n1)c(Cl)c(n2)C(=O)NCCCn1cncc1)C(F)(F)F	1
c1ccc(nc1)/C=N/Nc1nc2c(s1)cccc2	1
O=C1C=CC(=O)N1c1ccc(cc1)N1CCCCC1	1
CCCCNc1c(nc2n1cc(C)cc2)c1ccc(c(c1)OC)SC1CCCCC1	1
O=C1N(c2cccc(c2)C(F)(F)F)C(c2c1[nH]nc2c1ccccc1)c1ccccc1	1
CC(c1cccc(c1)c1csc(n1)C(c1ccc(c(c1)F)F)(O)C)C	1
C=CC[n+]1c(scc1c1ccc(cc1Cl)Cl)Nc1ccc(cc1)NC(=O)C	1
CCC/C=C/c1ccc(cc1)CN1C(CC(C)C)C(=O)N(CCS1(=O)=O)Cc1nnn(c1)CCC1OCCCO1	1
COc1cc2n(Cc3ccc(cc3)C)cc3-c(c2cc1OC)nnc3c1ccc(cc1)F	1
CCOc1ccccc1N1CC(CC1=O)c1nc2c(n1CCOc1ccc(cc1)OC)cccc2	1
Oc1cccc(c1)N1C(=O)c2ccc3c4c2c(C1=O)ccc4C(=O)N(C3=O)c1cccc(c1)O	1
OC[C](N1C[C](C)[C](CN(Cc2cccc(c2)F)C)Oc2c(S1(=O)=O)ccc(c2)Br)C	1
COc1cc(NC(=O)Nc2scc(n2)C(C2CCCCC2)N)cc(c1OC)OC	1
CC(c1cccs1)Nc1nc(nc2c1cccc2)C(F)(F)F	1
O=C(c1ccc(cc1)C(F)(F)F)OCn1ncc(c(c1=O)Cl)Cl	1
CCCCN(Cc1ccccc1)CCCNC(=O)c1cc(Nc2cccc(c2)SC)nc2c1cccc2	1
COC(=O)C1=C(C)N(C(=NCc2ccccc2)N[C]1c1ccccc1)Cc1ccccc1	1
CCCc1cc(=O)[nH]c(n1)SCC(=O)Nc1cc(ccc1C)S(=O)(=O)N1CCCCC1	1
CCOC(=O)CSc1nnc2n1c1sc3c(c1c(=O)n2c1ccccc1)CCC(C3)C(C)(C)C	1
CNC(=O)c1ccc(cc1)CN(C(=O)/C=C/c1ccc(cc1)S(=O)(=O)N1CCCCCC1)C	1
CC(C[C](N1C[C](N(C1=S)CC1CCCCC1)Cc1ccc(cc1)O)CN1CCCC1CN1[C](CNC1=S)CC(C)C)C	1
O/C=C/1\CC2(C)C3C(O)CC4(C(C3C=C(C2=CC1=O)C)CC(C14OCOC21OCOC2)C)C	1
COc1ccc(cc1)C(N1CCCC1)CNC(=O)c1ccc(o1)c1ccccc1Cl	1
COc1cc(C)c(cc1C)CNCCc1c[nH]c2c1cccc2	1
CCCCCc1cc(=O)oc2c1c(OC)cc(c2C(c1cc(OC)c(c(c1)OC)OC)CCN1CCCC1)OC	1
COc1ccccc1N(C1=C(Cl)C(=O)c2c(C1=O)cccc2)C(=O)C	1
COc1ccc(cc1)Cn1nc(c2ccccc2)c(cc1=O)N1CCCCC1	1
COc1ccccc1CNCC(Cn1c2ccccc2c2c1cccc2)O	1
CCc1ccc(cc1)S(=O)(=O)/N=C/1\C=C(Nc2ccc(cc2)O)C(=O)c2c1cccc2	1
Cc1ccc(cc1)S(=O)(=O)N1CC(C(=N1)C(=O)C1OC1)c1cccc(c1)[N+](=O)[O-]	1
C/C(=N/NC(=O)c1ccc2c(c1)OCCO2)/C=C/C=C/c1ccccc1	1
CC(C[C](C(=O)OC(C)(C)C)NC(=O)c1[nH]cnc1C(=O)Nc1ccccc1F)C	1
COc1cc(ccc1OC)c1csc(n1)N1CCN(CC1)c1cc(C)nc2c1cccc2	1
C=CCn1nc(c(c1)CN1CCC(CC1)C(=O)Nc1cccc(c1)c1cccc(c1)Cl)C	1
Clc1ccc(cc1)/C=N/Nc1cnn(c(=O)c1Cl)c1ccccc1	1
COc1ccccc1CNc1nc(NCC2CC2)nc2c1scc2	1
O=C1C=C/C(=N/OS(=O)(=O)c2ccccc2)/C=C1C	1
OCCC1CN(CCN1C(C)C)Cc1ccc(cc1)OCc1ccccc1	1
O=C(c1ccc(s1)[N+](=O)[O-])NCCc1ccc(cc1)S(=O)(=O)N	1
COc1cc2c(cc1OC)sc(c2c1ccc(cc1)OCCN1CCCCC1)c1ccccc1OC	1
O=C(c1ccc(c(c1)S(=O)(=O)N1CCc2c1cccc2)Cl)Nc1cccnc1	1
COc1ccc(cc1)c1nc2c([nH]1)cccc2	1
COc1ccc(c2c1nc(s2)N(C(=O)/C=C/c1cccs1)CCN(C)C)C	1
COC1=CC(=O)c2c(C1=O)ccc(n2)Cl	1
CCOc1ccc(c(c1)O)c1nc(N)ncc1Oc1ccccc1Br	1
O=c1c2ccccc2cnn1c1nc2c([nH]1)cccc2	1
CN(Cc1ccccc1)CCCNC(=O)c1cc2c(s1)c1cc(C)ccc1nc2Cl	1
CC(c1ccc(cc1)S(=O)(=O)/N=C\1/C=C(Sc2[nH]ncn2)C(=O)c2c1cccc2)C	1
NC(c1csc(n1)NC(=O)NCC1CCCCC1)Cc1ccc(cc1)Cl	1
Brc1ccc(cc1)/C(=N/Nc1cc(nc(n1)C)N1CCCCC1)/C	1
COc1ccccc1c1[nH]nc(n1)SCc1ccccn1	1
COc1cc(OC)c(cc1c1nc2n[nH]c(c2c(c1)C(=O)NCc1ccc(cc1)F)c1ccccc1)OC	1
CC(C(=O)NCCN1CCOCC1)Oc1ccc2c(c1)c1ccnc3c1n2c(=O)c1c3cccc1	1
CCCc1cnc(nc1)Nc1scc(n1)C(Cc1ccc(cc1)C(F)(F)F)N	1
CCCN1CCN(CC1)CCCNC(=O)c1cc2c(s1)c1ccccc1nc2Cl	1
O=C(c1ccc(cc1)[N+](=O)[O-])Oc1cccc(c1)N=C1C(=O)c2ccccc2C(=C1n1nnc2c1cccc2)O	1
CCc1ccc(cc1)Nc1nc2ccccc2c(c1)C(=O)NCCCN1CCOCC1	1
CSc1nnc(s1)NC(=O)c1nc(ncc1Cl)S(=O)(=O)Cc1ccc(cc1)C	1
O/N=C/c1cc(Br)c(c(c1)OC)OCc1ccc(cc1)Cl	1
CC(c1ccc(cc1)NC(=O)c1cc(ccc1F)S(=O)(=O)NC1CCCCC1)C	1
CCCOc1ccc(cc1OCC)C1c2c(n[nH]c2C(=O)N1CCc1ccccc1)c1ccccc1O	1
CCC1Sc2ccc(cc2NC1=O)S(=O)(=O)CCC(=O)Nc1ccc(cc1)OC(F)(F)F	1
O=C(c1coc2-c3c(C(=O)C(=O)c12)cccc3)c1ccccc1	1
CCN1CCc2c(C1)sc(c2C(=O)N)NC(=O)c1ccc(cc1)S(=O)(=O)N(C1CCCCC1)C	1
O=S(=O)(c1nc(oc1NCc1cccnc1)c1ccco1)c1ccccc1	1
CN(CCCNC(=O)/C(=C\c1ccc(o1)c1ccc(cc1)Br)/NC(=O)c1ccccc1)C	1
Cc1ccc(cc1)S(=O)(=O)Nc1ccc(cc1)C(C(F)(F)F)(C(F)(F)F)OC(=O)c1ccccc1[N+](=O)[O-]	1
CCOc1ccccc1C1CC(=O)NC(=C1C(=O)OC1CCCCCC1)C	1
Clc1ccc(cc1)c1csc(n1)C(C(F)(F)F)(c1ccccc1)O	1
Oc1ccc2c(c1)nc(cc2C)Nc1ccc(c(c1)C)C	1
Clc1nc2ccccc2cc1/C=N/Nc1nc2c(n1C)cccc2	1
CSc1cc(C)c(c(c1)C)OCC(=O)Nc1ccc(cc1)NC(=O)C	1
O=C1C=CC2N(C1C1C(=O)N(C(=O)C21)c1ccccc1)Cc1ccccc1	1
COCCCn1c(=O)n(Cc2ccc(cc2)C)c2c(c1=O)scc2	1
C=CC(=O)N1C/C(=C/c2ccc(cc2)F)/C(=O)/C(=C\c2ccc(cc2)F)/C1	1
Cc1ccc(c(c1)c1n[nH]c(c1)c1ccccc1C)O	1
O=C(c1ccccc1)c1ccc(cc1)OCCCN1CCCC1	1
S=C1S/C(=C\c2ccncc2)/C(=O)N1C1CCS(=O)(=O)C1	1
OC[C](N1C[C](C)[C](OCc2c(-c3c(C1=O)n(C)c1c3cccc1)cccc2)CN(Cc1cccc(c1)OC)C)C	1
C=CCNc1ncnc2c1ncn2C1OC(C(C1O)O)CO	1
CCCn1nc(C(=O)NNC(=O)CSCC(=O)Nc2noc(c2)C)c2c(c1=O)cccc2	1
COc1ccccc1NC(=O)Nc1scc(n1)C(CCc1ccccc1)N	1
O=C(C(C)C)NNS(=O)(=O)c1ccccc1[N+](=O)[O-]	1
S=C(Nc1cccc(c1)C)NCCSc1ccc(cc1)Cl	1
Cc1cccc(c1)Nc1nc(NCc2ccco2)c2c(n1)cccc2	1
O=C(Nc1ccccc1)O/N=C(/c1ncc(s1)[N+](=O)[O-])\N	1
O=CNc1cc(cn2c1ncc2c1cccc(c1)C(=O)NCCN(C)C)c1ccc(cc1)F	1
COc1ccc2c(c1)nc(s2)N(C(=O)c1ccc(cc1)S(=O)(=O)N1CCCc2c1cccc2)CCCN(C)C	1
Fc1ccc(cc1)NC(=O)c1cc(nn1Cc1cccc(c1)C)C(C)(C)C	1
O=C(Nc1cccc(c1)Cl)Nc1csc(c1)[N+](=O)[O-]	1
NC(=O)CC(c1ccc(c(c1)[N+](=O)[O-])NC1CC2CC1CC2)NC(=O)Cc1cccc2c1cccc2	1
COc1ccc(cc1)C(=O)Nc1ccccc1C(=O)N/N=C/c1ccc(c(c1)OC)O	1
[O-][N+](=O)c1cc(cc(c1Nc1ccccn1)[N+](=O)[O-])[N+](=O)[O-]	1
CCOc1ccc(cc1NC(=O)CN(S(=O)(=O)c1c(C)n[nH]c1C)c1ccc(cc1)C)OCC	1
ClCC(=O)N1N=C(C(C1c1ccc(cc1)OC)O)c1c[nH]c2c1cccc2	1
COc1ccc(cc1)C(=C(c1cn(c2c1cccc2)CC(CN1CCN(CC1)C)O)CC)c1ccc(cc1)OC	1
COc1cc2Cc3c(-c2cc1NC(=O)C(Cl)Cl)ccc(c3)NC(=O)C(Cl)Cl	1
CCOc1cc(/C=C/C(=O)Nc2ccc(cc2)C(=O)NCCN(CC)CC)ccc1OCC(C)C	1
CCCCCN=Cc1c(C)[nH]n(c1=O)c1nc2c(s1)cccc2	1
Fc1ccccc1Nc1nc2c(o1)cccc2	1
Cc1ccc(cc1)S(=O)(=O)c1ccc(cn1)[N+](=O)[O-]	1
COc1ccccc1Cc1c(nc2n1cc(Br)cc2C)c1ccc(cc1)Cl	1
CN(CCCN(C(=O)c1ccc(cc1)S(=O)(=O)N1CCCCCC1)c1nc2c(s1)cc(cc2)C)C	1
Clc1cccc(c1C(=O)N1CCN(CC1)c1cccc2c1cc[nH]2)Cl	1
O=C(C1CCC(=O)N(C1)Cc1ccc(cc1)Cl)NCC1(CCCCC1)N(C)C	1
CC1CCC(C(C1)OC(=O)Cn1c(c2ccc(cc2)Cl)[n+](c2c1cccc2)C)C(C)C	1
CNc1nc(N/N=C/c2cc3OCOc3cc2[N+](=O)[O-])nc(n1)Nc1ccccc1	1
COC(=O)c1ccc(cc1)NC(=O)c1nc(ncc1Cl)S(=O)(=O)Cc1ccccc1F	1
CCOCCCN1C(=O)c2c(C1c1ccc(cc1)CC)c(n[nH]2)c1ccccc1O	1
CCS(=O)(=O)c1oc(nc1S(=O)(=O)c1ccccc1)c1ccc(cc1)F	1
O=C(NCC1COc2c(O1)cccc2)CCNC(=O)Cn1cnc2c(c1=O)cccc2	1
COc1ccc(cc1Cl)NC(=O)C1CCCN(C1)c1nnc(c2c1nn(c2C)c1ccccc1)C	1
CCCc1c(nnn1c1nonc1N)C(=O)N/N=C(/c1ccccn1)\C	1
CCc1ccc(cc1)C(=O)CC1(O)c2cc(Cl)ccc2N(C1=O)CCc1ccccc1	1
Clc1ccc(cc1)C(c1ncccc1C)NC(=O)C1CCN(CC1)CCCc1ccccc1	1
CCOc1cc(ccc1OCC(=O)Nc1ccccc1C)/C=C\[N+](=O)[O-]	1
COc1ccc(cc1)C(=O)/C=C\1/C(=O)Nc2c1cccc2	1
Cc1ccc(cc1)c1onc(n1)c1ccccn1	1
CN1CCC(CC1)NCCC(c1ccc(cc1)Cl)c1ccc(cc1)F	1
N#CCC(=O)N1CCN(CC1)Cc1ccc2c(c1)OCO2	1
COc1ccc(nn1)c1cccc(c1)NS(=O)(=O)c1cc(C)c(cc1C)Cl	1
COc1cccc2c1nc(s2)N(C(=O)CCS(=O)(=O)c1ccccc1)CCCN(C)C	1
CCn1nc(cc1c1nnc(n1C)Sc1ncc(s1)[N+](=O)[O-])C	1
COc1ccc(cc1)C(N(C)C)CNC(=O)c1cccc(c1)NS(=O)(=O)c1ccc(cc1)Br	1
CCSc1nnc(s1)SCC(=O)NC1CCCCC1	1
CCCCN1CC(CC1=O)c1nc2c(n1CCCCOc1ccccc1C)cccc2	1
CC(C[C](N1C(=O)N2[C@@](C1=O)(C)c1[nH]c3c(c1CC2)cccc3)C(=O)NC1CCN(CC1)Cc1ccccc1)C	1
ClCC(=O)Nc1cccc(c1)S(=O)(=O)NC1=NCCCCC1	1
Cc1ccccc1c1nn(C)c2-c(n1)c(=O)n(c(=O)n2)C	1
[O-][N+](=O)c1ccc(nc1)S(=O)(=O)c1cccc(c1)C(F)(F)F	1
CCCCn1c(=O)[nH]c(=O)c2c1nc(n2CCC)Cn1ncc(c(c1=O)Cl)Cl	1
CNC(=S)N/N=C/c1ccc(o1)c1cccc(c1)C(=O)O	1
CC(=O)Nc1ccc(cc1)NC(=O)c1cc2c(nc1C)ccn(c2=O)Cc1cccnc1	1
O=C(N1CCCC(C1)c1onc(c1)C(=O)Nc1ccccc1)C1CC1	1
COc1ccc(c(c1)OC)N(C(=O)c1cn(CC(C)C)c(=O)c2c1cc(OC)c(c2)OC)C	1
CCOc1cc(OCC)cc(c1)C(=O)Nc1cccc(c1)c1nc2c([nH]1)cccc2	1
Oc1ccc(c2c1nccc2)N=Nc1ccc(cc1)S(=O)(=O)N	1
O=C(Cn1cccc1C(=O)c1ccccc1C)NCCN1CCN(CC1)c1cccc(c1C)C	1
COc1ccc(cc1C1NC(=CC(N1)c1cc(Cl)ccc1O)c1ccc2c(c1)OCO2)Br	1
OCC1OC(C(C1O)O)n1ccc2c1ncnc2NO	1
O=C(Nc1ccc2c(c1)c(C)cc(n2)Nc1cccc(c1)C(F)(F)F)Cc1ccc(cc1)Cl	1
CCN1CCN(CC1)C1=C(NS(=O)(=O)c2ccc(cc2)C)C(=O)c2c(C1=O)cccc2	1
COc1cc(ccc1O)c1nc2n(c1Nc1ccc(cc1)Cl)cc(cc2)C	1
O=C(CN(C(=O)CNS(=O)(=O)c1ccc(cc1)C)Cc1ccccc1)NCc1ccco1	1
O=S(=O)(c1ccccc1)CC(N1CCCCC1)CN1CCCCC1	1
O=C(CNc1cccc2c1cccc2)N/N=C/c1ccc(o1)[N+](=O)[O-]	1
Clc1ccc(cc1)/C=C(/C(=O)c1ccccc1)\c1nc2c([nH]1)cccc2	1
CCOc1ccc2c(c1)c(N)c1c(n2)cc(cc1)N=Nc1ccc(nc1N)N	1
CCOC(=O)N1CCN(CC1)S(=O)(=O)c1ccc(cc1)C(=O)N(c1nc2c(s1)cc(cc2)Cl)CCCN(C)C	1
C=CCS(=O)(=O)c1nc2c(s1)cccc2	1
CC(c1ccc(cc1)C(=O)NCCCN1CCN(CC1)CCCNC(=O)c1ccc(cc1)C(C)C)C	1
COc1ccccc1[C@]1(CC)ON(C1=O)c1ccccc1C(F)(F)F	1
ClCc1cc(=O)n2c(n1)sc1c2cccc1	1
COc1cc(ccc1OC)C(=O)CCS(=O)(=O)c1ccc(cc1)C	1
OCCN1CCN(CC1)C(=O)c1ccc(c(c1)[N+](=O)[O-])N1CCCC1	1
CCOC(=O)c1ccc(cc1)N1C(=O)c2c(C1c1cccc(c1)F)c([nH]n2)c1ccco1	1
CCCCOc1cccc(c1)OCC(=O)Nc1nc2c([nH]1)cccc2	1
Fc1ccc(c(c1)Nc1c2CCCc2nc2c1cc(Cl)cc2)F	1
CN(c1ccc(cc1)/C=C\1/C[N+](C)(C)C/C(=C/c2ccc(cc2)N(C)C)/C1=O)C	1
COc1cc(Br)cc(c1O)/C=N/NC(=O)Cc1ccc(cc1[N+](=O)[O-])C(F)(F)F	1
OCCNCc1cc(Br)c(c(c1)OCC)OCc1ccc(cc1Cl)Cl	1
ClC1=C(NCCN2CCOCC2)C(=O)c2c(C1=O)cccc2	1
CCCCCCCCCCCCCCCC[n+]1ccc(c2c1cccc2)C	1
Clc1ccc(cc1)COc1ccc(cc1)CNCCSc1nnnn1C	1
CC(CC1C(=O)N(CCS(=O)(=O)N1Cc1ccc(cc1)c1c(C)cccc1C)Cc1nnn(c1)CC1CCCCC1)C	1
O1CCN(CC1)CCNc1ccnc2c1cc1ccccc1c2	1
Cc1ccc2c(c1)c(c[nH]2)C(c1cccs1)c1ccccc1	1
O=C(Nc1cccc(c1)S(=O)(=O)N(C)C)CSc1cccc2c1nccc2	1
Nn1cnc2-c3ccccc3CC3(c2c1=O)CCCCC3	1
COc1ccc(cc1)CN1CSC(=S)N(C1)Cc1ccccc1	1
CCOC(=O)CSc1cccc2c1nccc2	1
CCCCN(CCNC(=O)c1cc2c(s1)c1ccccc1n(c2=O)C)CC	1
CCC(=O)OCCNc1cc(Sc2nc3c(s2)cccc3)c2c(c1[N+](=O)[O-])non2	1
O=C(c1oc2c(c1C)cccc2)Oc1cccc2c1nccc2	1
O=C(N(c1nc2c(s1)cccc2F)Cc1cccnc1)CCS(=O)(=O)c1ccccc1	1
Cc1cccc(c1)CN1CCC(CC1)C(=O)Nc1ccc(cc1)Oc1cccnc1	1
OC(=O)CN=C(c1ccccc1)NS(=O)(=O)c1ccc(cc1)C	1
COc1ccc(cc1C)S(=O)(=O)N1CCCOC1CNC(=O)C(=O)NCCCN1CCOCC1	1
FC(C(C(F)(F)F)(c1ccc(cc1)NS(=O)(=O)c1ccc(cc1)C(C)(C)C)O)(F)F	1
O=C(c1cccc(c1)[N+](=O)[O-])Cn1c(=N)n(c2c1cccc2)CCN1CCCCC1	1
CCCCCCC[n+]1ccc(c2c1cccc2)/C=C/c1c[nH]c2c1cccc2	1
ClCC(=O)N(c1ccc(cc1)[N+](=O)[O-])CCCNC(=O)C(F)(F)F	1
Brc1ccc(cc1)/C=N/Nc1nnc(n1N)C	1
Clc1ccc(cc1)/C=C/c1nc2c([nH]1)cccc2	1
O=C(c1ccccc1O)N/N=C\c1ccccn1	1
Oc1ccc(c(c1)O)c1csc(n1)Nc1nccc(c1)C	1
ClCC(=O)N1N=C(CC1c1ccc(c(c1)OC)OC(F)F)c1cccs1	1
OC(=O)CSc1cc(NS(=O)(=O)c2ccc(cc2)Cl)c2c(c1O)cccc2	1
Cc1ccnc2c1ccc1c2nccc1C	1
O=C(CNc1ccccc1)N/N=C/c1ccc(o1)[N+](=O)[O-]	1
CN(CC/C=C/1\c2cc(Cl)ccc2Sc2c1ccc(c2)F)C	1
O=C(c1cccs1)Nc1nc2c(s1)cc(cc2)S(=O)(=O)C	1
COc1ccccc1/C=C/C(=O)Oc1cccc2c1nccc2	1
Cc1ccc(c(c1)C)NC1=C/C(=N\S(=O)(=O)c2cccs2)/c2c(C1=O)cccc2	1
COc1cccc(c1)NC(=O)C(=O)NCCc1ccc(cc1)F	1
S=C(NC(=O)c1ccc(cc1Cl)Cl)NNC(=O)c1c(C)onc1c1ccccc1	1
Fc1ccc(cc1)CS(=O)(=O)c1ncc(c(n1)C(=O)Nc1ccc(c(c1)C)C)Cl	1
Clc1cccc(c1)/C=C(/C(=O)c1ccccc1)\c1nc2c([nH]1)cccc2	1
CCN(CCCNC(=O)CSc1c2CCCCc2nc2c1ccc(c2)Cl)CC	1
COC(=O)CC1(SCCS1)CC(=O)N	1
COc1cc(ccc1OC)C1C(COC(=O)C)C(=C)C(=O)c2c1ccs2	1
COc1cc(ccc1OC)C(=O)NCC(=O)N/N=C/c1ccc(s1)[N+](=O)[O-]	1
CCN(CCCNC(=O)c1oc2c(-c3nn(cc3CC2)Cc2ccc(cc2)Cl)c1C)CC	1
CCOC(=O)C1=C(O)c2c(C(=O)/C/1=C\c1ccc(cc1)C)cccc2	1
CCc1cccc(c1Nc1c(nc2n1ccnc2)c1ccc(cc1)N(C)C)C	1
O=C1Nc2cc(ccc2S/C/1=C\c1ccccc1)C(=O)NCCN1CCCCCC1	1
CCCCCc1cc(=O)oc2c1c(OC)cc(c2C(c1cc(OC)c(c(c1)OC)OC)CCN(CC)CC)OC	1
OC(CN1CC(C)OC(C1)C)COC(c1ccc(cc1)Cl)c1ccc(cc1)Cl	1
CN1CCN(CC1)c1ccc(cc1)NC(=O)c1ccc(o1)c1ccc(cc1)Br	1
COc1ccc(cc1NC(=O)CSc1c2CCCCc2nc2c1cccc2)OC	1
CCN1CCc2c(C1)c(NCc1ccccc1)nc(c2C#N)N1CCCCC1	1
O=C(Cn1cc(c2c1cccc2)S(=O)(=O)Cc1ccccc1Cl)Nc1cccc(c1)C(F)(F)F	1
COc1ccc(cc1)N1CCN(CC1)C(=O)c1nc(ncc1Cl)S(=O)(=O)CC	1
O=C(Nc1ccccc1C(F)(F)F)CSc1nc2nccnc2c(=O)n1CCCOC(C)C	1
C=Cc1ccc(cc1)Cn1c(C(=O)O)c(c2c1cc(C)cc2)CNCc1ccccc1	1
OC(CN1CCOCC1)COc1ccc(cc1)Br	1
CCOc1ccc(cc1)C1N(c2ccc(cc2)Cl)C(=O)c2c1c(n[nH]2)c1ccc(cc1)C	1
CCn1c(C)nc2c1ccc(c2)c1nn2c(-c3c(C2)cccc3)n1	1
Clc1ccc(cc1)OCCN1CCC(CC1)C(=O)NC(c1cccc2c1cccc2)C	1
CN(CCCN(C(=O)c1ccc(cc1)C(=O)c1ccccc1)c1sc2c(n1)cc1c(c2)OCO1)C	1
O=C(CNC(=O)c1ccccc1Cl)N/N=C/c1ccc(s1)[N+](=O)[O-]	1
CC(=O)Nc1cccc(c1)OC(=O)N1CCCCC1	1
O=C(c1ccccc1)Nc1sc(c(n1)C)C	1
COC(=O)C1=CN(Cc2cccs2)C=C(C1c1cccc(c1)Cl)C(=O)OC	1
CCCC(C(=O)NN(c1cccc(c1)C)C(=O)CCl)(CCC)O	1
Fc1ccc(c(c1)Cl)OCC(=O)N(c1c(=O)[nH]c(=O)n(c1N)Cc1ccccc1)CCC1=CCCCC1	1
FC(Oc1ccc(cc1)NC(=O)c1nc(ncc1Cl)S(=O)(=O)Cc1ccc(cc1)C)F	1
ClCC(=O)NCCCN(c1ccc(cc1)[N+](=O)[O-])C(=O)C(Cl)Cl	1
O=C1C=C2C(=CC=C3C2(C)CCC2(C3(C)CCC3(C2CC(C)(CC3)C(=O)O)C)C)C(=C1O)C	1
CCCCCCCCCC[n+]1ccc(c2c1cccc2)/C=C/c1c[nH]c2c1cccc2	1
O=C(c1cccc(c1)[N+](=O)[O-])Oc1cccc(c1)N=C1C(=O)c2ccccc2C(=C1n1nnc2c1cccc2)O	1
O=C(Nc1scc(n1)C(C1CCCCC1)N)Nc1ccc(cc1)C(C)C	1
Cc1ccc(c(c1)C)S(=O)(=O)/N=C/1\C=C(Nc2cccc(c2)C(=O)O)C(=O)c2c1cccc2	1
O=C(Nc1nnc(s1)C)CSc1ccc(cn1)c1[nH]c2c(n1)ccc(c2)C	1
CCCCCn1c(nc2c1c(=O)[nH]c(=O)n2C)N1CCC(CC1)Cc1ccccc1	1
O=C(C(F)(F)F)Nc1cccc(c1)c1ccc(nn1)N1CCCCC1	1
O=C(Nc1nccs1)Nc1ccc(c(c1)Cl)Cl	1
NNC(=S)NC1CCCCCCCCCCC1	1
Cc1ccc2c(c1)c(C)c(n2CC(Cn1nc(c(c1C)Br)C)O)C	1
COc1cc(oc1C=Nc1ccc(cc1)C(=O)O)O	1
Cc1ccc2c(-c3c(C)c(C)ccc3C(=O)C2=O)c1C	1
CCOC(=O)c1c2cc(OC)c(cc2n(c1CN1CCN(CC1)C)C)Br	1
O=C(CNC(=O)c1ccccc1)N/N=C/c1ccc(s1)[N+](=O)[O-]	1
C/C(=N\NC(=O)c1ccc(c(c1)Cl)Cl)/Cn1nnc(n1)[N+](=O)[O-]	1
C=CS(=O)(=O)c1ccc(cc1)Oc1ccc(cc1)S(=O)(=O)C=C	1
C=CCOC(=O)C1=C(C)NC(=C(C1/C=C/c1ccccc1)C(=O)OCC=C)C	1
COC(=O)c1nnn(c1)Cc1ccccc1C	1
COc1cc(OC)nc(n1)Nc1scc(n1)C(Cc1ccc(cc1)Cl)N	1
O=C(NC(=O)NC1CCCCC1)COC(=O)c1ccc(c(c1)[N+](=O)[O-])S(=O)(=O)C	1
CC1CCN(CC1)C1CCN(CC1)C(=O)c1ccccc1F	1
COCCNC(=O)c1c(CSc2cccc(c2)OC)noc1C(=O)NCCOC	1
CN1CCC(=CC1)/C=C/c1ccc(cc1)c1ccccc1	1
CC[C]([C]1NC(=O)[C](CC(C)C)NC(=O)[C](NC(=O)[C]2NC(=O)[C](NC1=O)CSSC2)C(C)C)C	1
COc1ccc(cc1)n1sc2c(c1=O)cccc2	1
O=C1C=C[C@]2(C(=C1)CC[C]1C2=CC[C@]2([C]1CC[C]2C(=O)CN1CCN(CC1)c1cc(nc(n1)N1CCCC1)N1CCCC1)C)C	1
CC(Cn1c(nc2c1c(=O)[nH]c(=O)n2C)[N+](=O)[O-])C	1
O=C(Nc1ccc(c(c1)Cl)Cl)NCC1(CCCCC1)N(C)C	1
OC(=O)COC1=C(CC=C(C)C)C(=O)c2c(C1=O)cccc2	1
Fc1ccc(cc1)c1cn2c(n1)sc1c2ccc(c1)C(=O)NCCCN1CCCCC1C	1
O=C(c1ccc(cc1)Cl)/C=C/Sc1ncn[nH]1	1
CN(Cc1c[nH]c2c1cccc2)CCc1ccccc1	1
Brc1ccc(cc1)C(=O)NNC1=C(CCC1)C(=O)C(F)(F)F	1
Oc1cc(NCCc2cccnc2)cc2c1nccc2	1
O=C(Oc1cccc2c1nccc2)CCN1C(=O)C2C(C1=O)C1C=CC2C2C1C2	1
COc1ccc(cc1)C[C]1CN2C(=NC[C]2Cc2ccc(cc2)O)N1CCNC(=O)c1ccc(c(c1)Br)C	1
O=C(C(c1ccccc1)(c1ccccc1)O)N/N=C(/c1cccnc1)\c1ccccc1	1
c1ccc(cc1)Nc1nc(nc(n1)N1CCNCC1)N1CCCCC1	1
OCCN1CCN(CC1)C(c1cc(c(c(c1)C(C)(C)C)O)C(C)(C)C)c1cccnc1	1
O=C1CC(O)(Oc2c1ccc1c2cccc1)C(F)(F)F	1
O=C(Nc1cccc(c1)C)CSc1nc2ccccc2c2n1nc(n2)CCn1cncc1C	1
O=C(c1ccccc1)NC1=CC(=O)c2c(C1=O)cccc2	1
COc1ccc(cc1)NC(=O)CN1CCN(CC1)C(=O)N1CCOCC1	1
Oc1ccc(ccc1=O)N=Nc1ccccc1	1
O=C1c2ccccc2C(=O)C(=C1c1ccccc1)C(=O)c1ccccc1	1
NC(=O)CC(c1ccc(c(c1)[N+](=O)[O-])N1CCN(CC1)c1ccc(cc1)F)NC(=O)Cc1ccc(cc1)Br	1
ClCC(=O)N(C(c1cccnc1)C(=O)NC1CCCCC1)c1cccc(c1)Cl	1
O=S(=O)(c1ccccc1)Nc1ccc(cc1)c1csc(n1)c1ccccc1	1
OCCNc1nc(Nc2ccc(c(c2)Cl)Cl)nc2c1cccc2	1
[O-][N+](=O)c1ccc(nc1)S(=O)(=O)c1ccccc1	1
CCc1ccc(cc1)c1nc2ccccc2c(c1)C(=O)Nn1cnnc1	1
COc1cc2CCN([C]3c2c(c1O)Oc1cc2c(cc1OC)CCN([C]2Cc1ccc(Oc2cc(C3)ccc2OC)cc1)C)C	1
N#CC(=C(SC)SC)C(=O)c1cccc(c1)OC	1
O=C(c1ccc(o1)[N+](=O)[O-])Nc1ccc(c(c1)Cl)N1CCOCC1	1
CC(CC(=O)/C(=C\c1ccc(cc1Cl)Cl)/n1cncn1)C	1
CCOc1cc(ccc1O)c1c(C#N)c(N)nc2-c3c(CCc12)cccc3	1
COc1ccc(cc1)c1csc(n1)NC(=O)c1c(OC)cccc1OC	1
Fc1ccc(cc1)CC(c1csc(n1)Nc1ccc(cc1)C(=O)c1ccccc1)N	1
Cc1nn(C)c2-c(n1)c(=O)n(c(=O)n2)C	1
CCCC[C](NCC1CCC(CC1)C(C)(C)C)CN[C](CNC)C	1
NC(c1csc(n1)Nc1ncnc(c1)Oc1ccccc1)c1ccccc1	1
Clc1cccc(c1)S(=O)(=O)n1c(/C=C/c2ccccc2Cl)nc2c1cccc2	1
O=C(c1n[nH]c(c1)C)N/N=C/c1ccc(s1)[N+](=O)[O-]	1
COc1ccc(cc1)c1nnc(o1)SC(=O)N1c2ccccc2Sc2c1cccc2	1
ClCC(=O)Nc1ccc(cc1)N=Nc1ccccc1	1
CC(CCn1c(/C=C/c2ccccc2)nc2c1cccc2)C	1
Fc1ccc(cc1)c1nnc(o1)NC1=NCCCCC1	1
O=C(c1sccc1C)N/N=C/c1ccc2c(c1)OCO2	1
CC(CSc1nc2sc3c(c2c(=O)n1c1ccc(c(c1)Cl)C)CCN(C3)C(=O)C)C	1
OCCNc1cc(Sc2nc3c(s2)cccc3)c2c(c1[N+](=O)[O-])non2	1
Oc1ccccc1C1SC(SC(S1)c1ccccc1O)c1ccccc1O	1
CCOC(=O)C1CCN(CC1)c1ccc(nn1)c1cccs1	1
CCOc1ccc2c(c1)sc(n2)N(C(=O)c1ccc(cc1)C(=O)c1ccccc1)CCCN(C)C	1
OCCNCc1ccc(cc1)OCc1ccc(cc1Cl)Cl	1
CCOC(=O)c1ccc(cc1)N1C(=O)c2c(C1c1ccc(cc1)F)c([nH]n2)c1ccco1	1
CC1CCCN(C1)CCCNC(=O)C1CCN(CC1)Cc1nc(oc1C)c1ccc(cc1)Cl	1
Brc1ccc2c(c1)c(=O)n(c(n2)c1cccc(c1)C(F)(F)F)O	1
Clc1ccc(cc1)c1nc2c([nH]1)cc(cc2)N	1
O=C(c1sc(c(c1N)C(=O)Nc1ccccc1)Nc1ccc(c(c1)Cl)Cl)c1ccccc1	1
Cc1ccc(c(c1)C)/C=N/Nc1ccnc2c1ccc(c2)Cl	1
NC(c1csc(n1)Nc1nccc(n1)C(F)(F)F)Cc1ccccc1	1
Clc1ccc(c2c1cccn2)O	1
CC1CC(C)CN(C1)c1nc(Nc2cccc(c2)C)nc(c1[N+](=O)[O-])N	1
OC[C](N1C[C](C)[C](CN(Cc2ccc(cc2)Oc2ccccc2)C)Oc2c(C1=O)cc(cc2)NC(=O)Nc1ccc(cc1)F)C	1
COCCCN(C(c1ccccn1)C)C(=S)Nc1cc(Cl)cc(c1)Cl	1
Clc1cc(C)c(c(c1)C)OCCOCCNCc1ccccc1	1
Cc1ccc(cc1)C(=O)Nc1scc(n1)C(Cc1ccc(cc1)C(F)(F)F)N	1
COc1cccc(c1OCc1ccccc1)CNCCc1c[nH]c2c1cccc2	1
OC[C](NC(=O)C[C]1C/C=C\C[C](NC(=O)OCC2c3ccccc3-c3c2cccc3)C(=O)OC[C](NC1=O)Cc1ccccc1)Cc1ccccc1	1
CCc1ccc(cc1)n1c(=O)c2c(n1CC(=O)Nc1ccccc1C(F)(F)F)nccc2	1
CCCN(CC(Cn1cc(c2c1cccc2)/C=C/C(=O)c1ccccc1)O)CCC	1
COc1ccc(cc1)NC(=O)CCS(=O)(=O)c1nc(cc(n1)C(F)(F)F)c1ccc2c(c1)OCO2	1
CCCSC(=S)NC1CCS(=O)(=O)C1	1
N#C/C(=C\c1coc2c(c1=O)cc(cc2)O)/C(=O)Nc1nc2c(s1)cccc2	1
O=C(N(c1ccccc1)C)/C=C/c1ccc(s1)[N+](=O)[O-]	1
COc1ccc(cc1)/C=C\1/Sc2ccc(cc2NC1=O)C(=O)NCCN1CCCCCC1	1
CCC(c1ccc(cc1)NC(=S)NC1CCN(CC1)Cc1ccccc1)C	1
C=C(c1nc2c(s1)cccc2)C1CN2CCCc3c2c(C1)ccc3	1
CCOc1cc(/C=N/N=C(/c2nonc2N)\N)cc(c1OCc1cccc2c1cccc2)Br	1
Oc1ccc(cc1)Nc1nc2ccccc2c(n1)N1CCCC1	1
COc1ccc(cc1)/C=C/C(=O)Nc1ccc2c(c1)c(Nc1ccc(c(c1)OC)OC)c1c(n2)CCCC1	1
OCC12C=CC(O1)C1C2C(=O)N(C1=O)c1ccccc1c1ccccc1	1
OC(Cn1c2ccccc2c2c1cccc2)COCC(C(C(C(F)F)(F)F)(F)F)(F)F	1
COc1cccc(c1)c1cnc2n1cc(cc2NC(=O)C)c1cccc(c1)C(=O)NCCN(C)C	1
CCOC(=O)C(=Cc1ccc(cc1)Br)C(=O)OCC	1
COc1cc(CCNC2=CC(=O)c3c(C2=O)cccn3)ccc1O	1
CCN(CCNC(=O)c1ccc(cc1)NC(=O)c1cn(nc1c1cccs1)c1ccccc1)CC	1
OC[C](N1C[C](C)[C](OCCCC[C](Oc2c(C1=O)cc(cc2)NC(=O)Nc1ccc(cc1)F)C)CN(Cc1ccc(cc1)OC)C)C	1
O=C(C1=C(c2ccccc2)S(=O)(=O)CCS1(=O)=O)Nc1ccccc1	1
Cc1ccc(cc1)NC1=CC(=O)C(=O)c2c1cccc2	1
O=C(CN1c2ccccc2Sc2c1cccc2)NNC(=O)Nc1ccc(c(c1)Cl)Cl	1
C=CC[C](C(=O)N1CCC[C]1COC(=O)[C](Cc1ccc(cc1)F)CCC=C)CC(=O)N(Cc1ccccc1)CCO	1
[O-][N+](=O)c1cc(/C=N/Nc2nncn2N)ccc1Cl	1
CC(=CCc1c(O)ccc2c1c(=O)c1c(o2)c(CC=C(C)C)c(cc1O)O)C	1
CCc1cccc(c1NC(=S)Nc1cccc(c1Cl)Cl)CC	1
O=C(Cn1nc(c2ccc(cc2)C)c2c(c1=O)cccc2)NCc1cc(ccc1C)c1nn(C)c(=O)c2c1cccc2	1
CC1CCN(CC1)c1ccc(nn1)c1cccc(c1)NC(=O)C(F)(F)F	1
CN(CCNC(=O)c1cc2c(-c3ccc(cc3SC2)Cl)s1)C	1
Cc1ccc(cc1S(=O)(=O)Nc1ccc(c(c1)Cl)C)c1cnc(o1)C1CC1	1
CCCc1nccc(c1)c1scc(n1)c1ccc(cc1)C	1
CN(CCCn1c(SCC(=O)N2c3ccccc3Sc3c2cccc3)nc2c(c1=O)cccc2)C	1
Cc1cc2c(cc1C)[nH]c1c2c(C)nc2c1cccc2	1
Clc1ccc(c(c1)Br)OCCOCCOc1cccc2c1nccc2	1
CC(CN1CCN(CC1)C(=O)COC(=O)c1ccc(c(c1)[N+](=O)[O-])S(=O)(=O)C)C	1
COc1ccccc1C(=O)OC1=C(C(=O)c2ccccc2)N(CC)S(=O)(=O)c2c1cccc2	1
O=C1NC(=C(C(C1)c1cc2OCOc2cc1Br)C(=O)OC1CCCCCCC1)C	1
O=C(N1CCCC1)CSc1cccc2c1nccc2	1
O=C(c1ccccc1)CC1=C(C)C(=O)c2c(C1=O)cccc2	1
CNC(C(Cl)(Cl)Cl)CC(=O)c1ccc(cc1)[N+](=O)[O-]	1
CCN(CCCC(Nc1cc(/C=C/c2ccccc2Cl)nc2c1ccc(c2)Cl)C)CC	1
Brc1ccc(nc1)NC(=O)C12CCC(C2(C)C)(C(=O)O1)C	1
O=C(c1ccc2c(c1)nc1n(c2=O)nc(s1)Nc1ccccc1C)Nc1ccc(c(c1)C)C	1
COc1ccccc1Nc1nn2c(s1)nc1c(c2=O)ccc(c1)C(=O)NCc1ccc(cc1)F	1
COc1ccc(cc1)N/C=C/1\CCc2c(C1=O)cccc2	1
NC(c1csc(n1)NC(=O)Nc1ccc(cc1)C(C)C)COCc1ccccc1	1
COc1cc(ccc1OC)CC1C(=O)Nc2c1cc(Br)cc2	1
O=C1C2=C(OC(CC2)(C)C)c2c(C1=O)cccc2	1
O=C(c1ccc2c(c1)nc1c(c2Cl)CCC1)Nc1ccccc1F	1
Oc1cccc2c1nc(cc2)Nc1ccccn1	1
CCS(=O)(=O)c1ncc(c(n1)C(=O)N1CCN(CC1)c1cccc(c1)Cl)Cl	1
CCOC(=O)c1ccc(cc1)NC(=O)Nc1c[nH]c(=O)[nH]c1=O	1
CCc1ccc(cc1)CNC(=O)C1CCCN(C1)c1nnc(c2c1nn(c2C)c1ccc(cc1)OC)C	1
O=C(NCc1ccc(cc1)Cl)CCNS(=O)(=O)c1ccc(cc1)Br	1
Clc1ccc(cc1)c1c(C)[nH]n2c1nc(C)c(c2=O)Cc1ccccc1	1
OC(=O)CCn1nc(c(c1)/C=C/C(=O)c1ccc(cc1)Cl)c1ccc(cc1)Br	1
CCOC(=O)C1=CC[C](N([C]1C)S(=O)(=O)c1ccc(cc1)C)c1ccccc1	1
COc1ccc(cc1)n1cc(c(n1)c1cccc(c1)F)CNC1CCN(CC1)C	1
Fc1ccc(cc1)/C=C/1\C(=O)Nc2c1cc(C)cc2	1
CCOC(=O)c1c(CSc2cscc2)n(c2c1c(CN(C)C)c(O)c(c2)Br)C	1
CCOC(=O)C1CCN(CC1)C(=O)COC(=O)c1ccc(o1)[N+](=O)[O-]	1
CCNC1=C(Cl)C(=O)c2c(C1=O)cccc2	1
Cc1cccc(c1)NS(=O)(=O)c1ccc2c(c1)c1CCCCCCc1[nH]2	1
N#CC(c1c(nn(c(=O)c1Cl)C)[N+](=O)[O-])c1ccccn1	1
OCCOCCN1CCN(CC1)CC(CN1c2ccccc2Sc2c1cc(Cl)cc2)C	1
Cc1n[nH]c(=O)nc1N/N=C/c1sccc1C	1
CCN1C(=O)/C(=C/c2nc3ccccc3c(=O)n2c2ccccc2)/c2c1cccc2	1
COc1ccc(cc1)Nc1nc(N)c(c(n1)NC1CCCCC1)[N+](=O)[O-]	1
ON=C1c2cc(ccc2-c2c1cc(cc2)S(=O)(=O)N1CCC(CC1)C)S(=O)(=O)N1CCC(CC1)C	1
ClCC(=O)Nc1c(C)cc(cc1C)SC#N	1
O=C(Nc1cccc(c1)S(=O)(=O)N(C)C)COc1ccc(cc1)C(=O)c1ccccc1	1
[O-][N+](=O)c1ccc(o1)/C=N/n1cnc2c1cc(C)c(c2)C	1
Fc1ccc(cc1)OCCN1CCC(CC1)C(=O)NC(c1ncccc1C)c1ccc(cc1)Cl	1
COC1=C(c2ccccc2)C(=O)c2c(C1=O)cccc2	1
O=C(c1c(C)onc1c1ccccc1)N/N=C/c1ccc(s1)[N+](=O)[O-]	1
OC(=O)c1ccc(cc1)NCc1cccnc1	1
CCc1cccc(c1NC(=S)NCCc1c(C)[nH]c2c1cc(C)cc2)C	1
O=C(Nc1nncs1)CSc1nnc(o1)c1ccccc1Br	1
CCN1CCN(CC1)CCNC(=O)c1ccc(cc1)/C=C\1/Sc2ccccc2N(C1=O)Cc1cccc(c1)Cl	1
Cc1ccc(cc1)NC(=O)c1nc(ncc1Cl)S(=O)(=O)Cc1cccc(c1)C	1
CCOC(=O)c1cocc1C(=O)O	1
CCN(CCC(c1c(OC)cc(c2c1oc(=O)cc2C)OC)c1ccc(cc1)OC)CC	1
Oc1cccc2c1ncc(c2)c1ccncc1	1
CSC(=Nc1ccccc1)N=C(N(C)C)SCc1ccccc1	1
Clc1cccc(c1)N1CCN(CC1)C(=O)c1nc(ncc1Cl)S(=O)(=O)C	1
OC(CN(S(=O)(=O)c1ccc(cc1)F)c1ccc(cc1)C)Cn1c2ccccc2c2c1cccc2	1
O=S(=O)(c1ccc2c(c1)CCCC2)Nc1cccc(c1)c1nc2c(s1)nccc2	1
COc1nccnc1NS(=O)(=O)c1ccc(cc1)N=Cc1c(C)[nH]n(c1=O)c1ccc(c(c1)C)C	1
Cc1cc(C)c(cc1S(=O)(=O)/N=C\1/C=C(Sc2ncn[nH]2)C(=O)c2c1cccc2)C	1
CCN(CCNC(=O)c1ccc2c(c1)sc1n2cc(n1)c1ccc(cc1)F)CC	1
OC(=O)c1ccc(cc1)S(=O)(=O)/N=C/1\C=C(Nc2ccccc2F)C(=O)c2c1cccc2	1
COc1cccc(c1)OCC(CN1CCC(CC1)CN1C(=O)c2cccc3c2c(C1=O)ccc3)O	1
CCOc1ccc(cc1)N=Cc1c(=O)[nH]c(=O)n(c1O)c1ccc(c(c1)C)C	1
Cc1cccc(c1)CS(=O)(=O)c1ncc(c(n1)C(=O)Nc1c(C)cccc1C)Cl	1
CN(CCCOC(=O)c1ccc2c(c1)c(C)c(n2Cc1ccccc1)C)C	1
Clc1ccc(cc1)CNCCc1c(C)[nH]c2c1cc(cc2)OC(F)(F)F	1
O=C(c1c(C)oc2c1c(CN1CCCCCC1)c(cc2)O)Nc1cccc(c1)C(F)(F)F	1
CC(CN=C(C(Cl)(Cl)Cl)NS(=O)(=O)c1ccccc1)C	1
CN(CCCN(c1sc2c(n1)c(C)c(cc2)C)C(=O)CCS(=O)(=O)c1ccccc1)C	1
CC(=O)Nc1cccc(c1)C(=O)/C=C/c1ccc(cc1)F	1
COc1cc(CNCC(c2ccc(cc2)Cl)(c2ccc(cc2)Cl)O)ccc1OC	1
Fc1ccc(cc1)c1nnn(c1)[C]1CN(Cc2cccs2)[C](C[C]1O)c1ccccc1	1
O=C(c1ccc2c(c1)nn1-c3ccccc3COc21)N1CCCCC1	1
COC(=O)c1ccc2c(c1)C(C)(C)C(=CC=C1C=CC=CC1=O)N2C	1
CN1CCN(CC1)C(=S)NC(=O)c1ccc(cc1)C	1
COc1cccc(n1)Nc1scc(n1)C(Cc1ccc(cc1)C(F)(F)F)N	1
CN(CCCNC(=O)c1ccc(cc1)c1scc(n1)c1ccc(cc1)Cl)C	1
CC1CCCC(N1CCCNC(=O)c1cc2c(-c3ccccc3OC2)s1)C	1
O=C(Nc1ccc2c(c1)OCCO2)CSc1nc([nH]c1c1ccccc1)c1ccccc1	1
O=S(=O)(c1ccc(cc1)c1cnc(o1)C1CC1)Nc1cccc(c1)C(F)(F)F	1
COc1ccccc1N1CCN(CC1)CCCNC(=O)c1cnn(c1C1CCN(CC1)C(=O)OC(C)(C)C)c1cccc(c1)Cl	1
CCOC(=O)c1c(scc1CC(C)C)NC(=O)CCl	1
CCOC(=O)c1c2nc3ccccc3nc2n(c1N)CCCOC(=O)c1ccco1	1
Cc1ccc(cc1)C(=O)CCS(=O)(=O)c1ccc(cc1)F	1
CCOc1cccc(c1)c1c(nnn1c1nonc1N)C(=O)N/N=C/c1sccc1C	1
COc1ccc(cc1)c1onc(n1)c1ccccn1	1
O=C(C1SC(=Nc2ccc(cc2)C)C(=C1N)C(=O)Nc1c(C)cc(cc1C)C)Nc1ccc(cc1)OC(F)(F)F	1
CCCN(C(=O)Cn1nc(Cc2cccnc2)c2c(c1=O)cccc2)c1ccc(cc1)C(C)C	1
[O-][N+](=O)c1cc(cc2c1c(=O)n(s2)Cc1ccccc1)[N+](=O)[O-]	1
CCOc1ccc2c(c1)cc(c(=O)[nH]2)CN(C(=S)Nc1ccccc1OCC)CCN1CCCC1	1
O=C(Nc1ccc(cc1)NC(=O)c1cccs1)COc1ccc(cc1C)C	1
c1ccc(cc1)CNc1nc(nc2c1cccc2)N1CCN(CC1)Cc1ccccc1	1
O=C(C1CCC1)Nc1nc2c(s1)CN(CC2)Cc1ccccc1	1
O=C1C=CC(=O)N1c1ccc(cc1)O	1
Cc1onc(c1CNS(=O)(=O)c1ccccc1)c1ccccc1	1
O=c1ccc2-c(c1)sc1c(n2)cccc1	1
COc1ccc2c(c1)c(c1ccc(cc1)O)c(s2)c1ccc(cc1)SC	1
OC(CN(C)C)COC(c1ccc(cc1)Cl)c1ccc(cc1)Cl	1
Nc1ncc(c(n1)c1ccc(cc1O)OCc1ccccc1)c1ccccc1	1
Cc1ccc(cc1)NS(=O)(=O)c1ccc(cc1)C1CCCCC1	1
CCC1C/C(=C\c2cccnc2)/C(=O)/C(=C/c2cccnc2)/C1	1
COc1ccc2c(c1)c(N/N=C/c1ccc(cc1)F)cc(n2)C	1
CCOC(=O)c1c(C)n(c2c1cc(cc2)OC(=O)c1ccccc1NC(=O)C(C)(C)C)c1ccccc1	1
Cn1c2nc([nH]c2c(=S)n(c1=O)C)SCC1CCCO1	1
Clc1ccc(cc1)S(=O)(=O)c1n(C)cnc1[N+](=O)[O-]	1
CCCCCc1cc(=O)oc2c1c(OC)cc(c2C(c1ccc(cc1)N(C)C)CCN1CCCC1)OC	1
Cc1cc(c(n1c1ccc(cc1)OCc1ccccc1F)C)/C=N/n1cnnc1	1
COc1cc(SC)ccc1C(=O)NNC(=O)c1cc(oc1C)C	1
Fc1ccc(cc1)C1c2c(n[nH]c2C(=O)N1c1ccc(cc1)C)c1ccc(cc1)Cl	1
CCCNC(=O)C1(C)CCCN(C1)CCC(=O)c1ccccc1	1
ClCC(=O)Nc1c(oc2c1cccc2)C(=O)Nc1ccc2c(c1)OCCO2	1
CCCC(=O)OCCNc1cc(Sc2nc3c([nH]2)cccc3)c2c(c1[N+](=O)[O-])non2	1
COc1ccc(cc1)CNC(=O)c1c(C)oc2c1C(=O)c1ccccc1C2=O	1
ClCC(=O)N(Cc1ccc(c(c1)OC)OC)CCC(c1ccc(cc1)OC(C)C)c1ccccc1	1
N#Cc1ccc(cc1)Nc1sc(c(n1)c1ccccc1)C(=O)c1ccccc1	1
O=C(Cn1cc(c2c1cccc2)/C=C\[N+](=O)[O-])Nc1ccccc1	1
Cc1ccc(cc1)C1N=C(Nc2nc3c(o2)cccc3)NC(=C1C(=O)Nc1ccccc1)C	1
Cc1ccc(cc1)n1c(Cl)c(Cl)nc(c1=O)Cl	1
Fc1ccc(cc1)c1nn2c(-c3c(C2)cccc3)n1	1
Oc1ccc(cc1)/C=N/N1CCN(CC1)C1c2ccccc2-c2c1cccc2	1
c1ccc2c(c1)ccnc2/C=C/c1c[nH]c2c1cccc2	1
O=C(Nc1c(C)nn(c1C)Cc1ccc(cc1)Cl)CSc1nc2-c3ccccc3CCc2c(n1)C(F)(F)F	1
COc1cc(CCc2ccccc2)c(c(c1C/C=C(\CCC=C(C)C)/C)O)C(=O)O	1
COc1cc(CCN(C(=S)Nc2cccc(c2)C)Cc2ccccn2)ccc1OC	1
O=C(c1c(F)ccc(c1F)[N+](=O)[O-])Nc1ccc2c(c1)c(=O)n1c(n2)CCCCC1	1
Fc1ccccc1C(=O)N1CCN(CC1)CCN=Cc1c(C)[nH]n(c1=O)c1ccc(cc1)[N+](=O)[O-]	1
COc1ccc(cc1)CN1CSC(=S)N(C1)Cc1ccc(cc1)OC	1
Clc1ccc(c(c1)C1C=C(NC(N1)c1cc(Br)ccc1F)c1ccc2c(c1)OCO2)O	1
O=Nc1c(O)c2ccccc2c2c1cccc2	1
COC(=O)C1=C(C)N(Cc2ccccc2)C(=NCCc2c[nH]c3c2cccc3)N[C]1c1ccccc1	1
CCN1CCN(CC1)Cc1ccc(cc1C(F)(F)F)NC(=O)c1ccc(c(c1)/C=C/c1cnc(cn1)Nc1cc(nc(n1)C)N1CCNCC1)C	1
Fc1ccc(cc1)NC1=C(NC(=O)c2ccc(cc2)Cl)C(=O)c2c(C1=O)cccc2	1
Brc1ccccc1CN1[C](Cc2ccccc2)[C](C(=C)S1(=O)=O)O	1
CCn1nc(c(c1C)/C=N/NC(=O)CSc1ccccn1)C	1
N#CSc1ccc(c(c1)OC)N=Cc1c(C)[nH]n(c1=O)c1ccc(c(c1)C)C	1
COC(=O)c1ccc(cc1)n1c(C)cc(c1C)c1csc(n1)NC(=O)c1ccc(cc1)S(=O)(=O)N(C)C	1
CN(CCCNC(=O)C[C]1C[C](C(=O)N(C(C)C)C(C)C)[C@@]2(N(C1=O)CCc1c2[nH]c2c1ccc(c2)c1ccco1)C)C	1
Cc1ccc(cc1)C(c1ccccn1)NC(=O)C1CCN(CC1)CCOc1ccc(cc1Cl)Cl	1
CN(CCCNC(=O)C[C]1C[C](C(=O)N2CCCCC2)[C@@]2(N(C1=O)CCc1c2[nH]c2c1ccc(c2)c1ccco1)CCc1ccccc1)C	1
CCNC(=O)c1c(NC(=O)c2nc(ncc2Cl)S(=O)(=O)CC)sc2c1CCCC2	1
CN(CCCNCC1C(C)CC2(C(C1C)Cc1c(O2)cccc1)C)C	1
OC(c1ccccc1)CNCc1ccc(cc1)c1ccccc1	1
[O-][N+](=O)c1cc(ccc1[n+]1ccc2c(c1)cccc2)[N+](=O)[O-]	1
Clc1cc(Cl)c(c(c1)S(=O)(=O)Nc1ccc(c2c1oc(cc2=O)c1ccccc1Cl)O)O	1
Oc1cc(OCc2ccccc2)ccc1c1[nH]ncc1c1ccccc1	1
S=c1ccccn1O	1
N#CC1C(=O)NC(=C(C21CCC(CC2)C(C)(C)C)C#N)SCC(=O)Nc1ccccc1	1
COc1c(OC)ccc(c1O)c1n[nH]c(c1c1ccc(cc1)Cl)C	1
O=C(CS(=O)c1ccc(cc1[N+](=O)[O-])S(=O)(=O)C)OCc1ccccc1	1
CCOc1c(Br)cc(cc1OC)CNC1CCCCCCC1	1
CCCCNC(=O)C1(C)CCCCN1Cc1ccccc1c1ccccc1	1
CCS(=O)(=O)c1ncc(c(n1)C(=O)Nc1ccc(cc1)S(=O)(=O)N1CCCC(C1)C)Cl	1
ClCC(=O)c1cc(n(c1C)c1noc(c1)C)C	1
O=C1CCCN1c1ccc(cc1[N+](=O)[O-])S(=O)(=O)N1CCCCC1	1
O=C(c1ccc(o1)[N+](=O)[O-])Nc1ccc(cc1)N1CCN(CC1)S(=O)(=O)C	1
CCN1CCC(C(C1)C(=O)/C=C/c1ccc(cc1)C(C)C)(O)/C=C/c1ccc(cc1)C(C)C	1
O=C(Nc1ccccc1F)CN1CCN(CC1)S(=O)(=O)c1ccc(cc1)Br	1
Cc1ccc(cc1)c1nc(=Nc2ccccc2)sn1c1ccccc1	1
COc1cc(OC)ccc1c1nc2sc3c(c2c(c1)C(F)(F)F)[nH]c(=O)cc3O	1
CC(c1ccc(cc1)Nc1c(nc2n1cccc2)c1ccccn1)C	1
CCC(Sc1cccc(c1)c1nc2n(c1NCc1ccccc1)cc(cc2)C)C	1
CC(Cc1ccc(cc1)C(C(=NCCc1ccccc1)N)C)C	1
CN1CCN(CC1)c1ccc(c(c1)C)NC(=O)c1c2CN(CCc2nc2c1cccc2)Cc1ccccc1	1
NCC1CCN(CC1)c1nc2ccccc2c2c1CCCC2	1
CCCC[n+]1ccn(c1)C1=C([O-])c2c(C(=O)/C/1=N\S(=O)(=O)c1ccc(cc1)Cl)cccc2	1
CCc1ccc(cc1)C(=O)CC1(O)c2cc(Br)ccc2N(C1=O)CCc1ccccc1	1
CN1CCN(CC1)c1cc2CC(C)(C)CC(=O)c2c2c1[nH]c1c2cccc1	1
CCC1=NN(C(C1)(O)c1ccc(cc1)C)C(=O)c1ccc(cc1)Cl	1
O=c1[nH]nc2n1ccc1c2cc(c(n1)c1ccc(cc1)C1(N)CCC1)c1ccccc1	1
COc1ccccc1c1sc2c(c1c1ccc(cc1)OCCN1CCCCC1)cc1c(c2)OCO1	1
CCc1ccc(cc1)NS(=O)(=O)c1ccc2c(c1)c(=O)c(c[nH]2)C(=O)NCc1ccc(cc1)C	1
Fc1ccc(cc1)c1nc2c(c(=O)n1Cc1ccco1)c(=O)c1c(n2C)cccc1	1
COc1cc(cc(c1)C(=O)Nc1cccc(c1)C(F)(F)F)NC(=O)c1[nH]cnc1C(=O)N	1
CCOC(=O)c1c(n[nH]c1C)C(C(C(C(F)(F)F)(F)F)(F)F)(F)F	1
Cc1ccc(cc1Cl)NS(=O)(=O)c1ccc2c(c1)[nH]c(n2)c1ccccc1	1
NC1=C(Br)C(=O)c2c(C1=O)cccn2	1
O=C(Nc1sc2c(c1C(=O)Nc1ccccc1C(F)(F)F)CCC(C2)C(C)(C)C)CCC(=O)O	1
O=C(c1ccc2c(c1)cccc2)Cn1c(C)nc(c1Br)[N+](=O)[O-]	1
CC1=CC(=O)C(=C/C/1=N\OS(=O)(=O)c1ccccc1)C	1
Fc1ccc(cc1)c1ccc(o1)/C=C\1/C(=O)NC(=O)N(C1=O)Cc1ccco1	1
NC(=S)N/N=C(/CC1CC2=C(CC1(C)C)C(CCC2)(C)C)\C	1
Cc1ccc(cc1)N=Cc1c(C)[nH]n(c1=O)c1nc2c([nH]1)cccc2	1
COCc1cc(=O)n2c(n1)c(c1ccc(cc1)Cl)c([nH]2)C	1
Fc1ccc(cc1)n1ncc(c1n1cccc1)C(=O)NCCCN1CCN(CC1)c1cccc(c1)Cl	1
CCCSc1nsc(n1)NC(=O)C(c1ccccc1)c1ccccc1	1
COc1ccc(cc1)C(=O)C(c1ccccc1)CN1CCCC1	1
Cc1ccc(cc1)c1nc(N/N=C/c2cccnc2)c2c(n1)cccc2	1
CN(CCC(=O)c1cccc(c1)Br)C	1
COc1cccc(c1)CNS(=O)(=O)c1ccc2c(c1)c1CCCCCc1[nH]2	1
O=C(Nc1cc(Cl)ccc1O)CSc1nc(Nc2ccccc2)nc(n1)N1CCOCC1	1
ClCC(=O)c1ccc2c(c1)oc(=O)[nH]2	1
CO[C]1CC[C@]2([C](C1)CC[C]1[C]2CC[C@]2([C]1C[C](O[C@@]12CCCO1)C(=O)O)C)C	1
Clc1ccc(cc1)C(c1ncc([nH]1)c1ccc(cc1)Cl)O	1
CC(C(=O)Nc1cccc(c1)C(=O)C)OC(=O)c1ccc(c(c1)[N+](=O)[O-])S(=O)(=O)C	1
NC(=S)N/N=C(/CC(C1CCCCC1)(C)C)\C	1
COc1ccc(cc1)CNCC(c1ccc(cc1)Cl)(c1ccc(cc1)Cl)O	1
NC(=O)NC(C(=O)NCC1(CCCCC1)N1CCCCC1)Cc1ccccc1	1
CC(c1ccccc1)NC(=O)c1cnn2c1nc(C)c(c2C)Cc1ccccc1	1
CCOC(=O)c1cc(n(c1C)CCC(=O)Nc1ccc(c(c1)C(F)(F)F)Cl)c1ccccc1	1
CCc1nc2n(c1N(C(=O)CC(C)C)C)cccc2OCc1ccc(cc1Cl)Cl	1
O=C1C=CC(C=C1)(O)c1cc(=O)c2c(o1)cc(cc2O)O	1
[O-][N+](=O)c1nc(cn1CC(=O)OCC)[N+](=O)[O-]	1
CN(C(=O)c1ccc(nc1)Nc1scc(n1)C(Cc1ccc(cc1)C(F)(F)F)N)Cc1ccccc1	1
CC(C(N1C(=O)c2c(C1=O)cccc2)C(=O)Nc1nccs1)C	1
Clc1cccc(c1)NC(=O)c1c(NC(=O)C(F)(F)F)sc2c1CCCC2	1
N#CC(=C1C=CC=CN1/C(=C\c1ccccc1Cl)/C(=O)c1ccccc1)C#N	1
OC(C(F)(F)F)(C(F)(F)F)c1ccc(cc1)NS(=O)(=O)c1ccc(c2c1non2)Cl	1
COc1ccc2c(c1)C(NC(=O)C2)c1ccccc1	1
C1CC1N=C1SCC(=NN1)c1ccccc1	1
CCOC(=O)c1c(NC(=O)CCN2CCCCCC2)sc(c1C)C(=O)OCC	1
OC(Cn1c(=N)n(c2c1cccc2)Cc1ccc(cc1)C)COc1ccccc1	1
ClCC(=O)Nc1cccc(c1)c1cnc2c(n1)cccc2	1
O=c1cc(CN2CCN(CC2)c2ccccc2F)c2c(o1)cc1c(c2)CCCC1	1
CCOC(=O)/C(=C\c1ccc(cc1)[N+](=O)[O-])/C(=O)c1sc(c(c1)C(=O)C)Nc1ccccc1	1
O=Cc1c(O)c(O)c(c2c1c(O)c(c(c2)C)c1c(C)cc2c(c1O)c(C=O)c(c(c2C(C)C)O)O)C(C)C	1
OC(CN(C(C)(C)C)Cc1ccc(cc1)C)COc1cccc2c1c(C)c[nH]2	1
COc1cc(cc(c1OC)OC)c1nnc(o1)SCCOc1ccc(cc1C)Cl	1
O=C(Nc1cccc(c1)S(=O)(=O)N(C)C)COC(=O)c1c(C)onc1c1c(F)cccc1Cl	1
N#CNC(=Nc1cccc(c1)F)SCc1ccccc1F	1
CCN(Cc1ccccc1)CCCNC(=O)c1cc2c(s1)c1cc(C)ccc1[nH]c2=O	1
COc1cc(cc(c1OC)OC)C(=O)Oc1ccc2c(c1)cc(cc2)O	1
OCCNC(=O)c1cccc(c1)N(S(=O)(=O)c1ccc(cc1)C)CC(Cn1c2ccccc2c2c1cccc2)O	1
[O-][N+](=O)c1ccc(c(c1)[N+](=O)[O-])Cl	1
FC(c1cc(nc(n1)S(=O)(=O)C)c1ccccc1)(F)F	1
CCN1CCN(CC1)Cc1ccc(cc1C(F)(F)F)NC(=O)c1ccc(c(c1)NC(=O)c1cncc(c1)c1cccs1)C	1
CCCCS(=O)(=O)c1oc(nc1S(=O)(=O)c1ccccc1)c1ccc(cc1)F	1
CCN(S(=O)(=O)c1ccc(cc1)NC(=O)CSc1cccc[n+]1[O-])CC	1
Oc1ccc(cc1)N=Cc1ccc(s1)c1cccs1	1
CC1C/C(=C\c2cccnc2)/C(=O)/C(=C/c2cccnc2)/C1	1
O=C(c1ccc(cc1)C(=O)c1ccccc1)Nc1sc2c(c1C(=O)N)CC(NC2(C)C)(C)C	1
CN(CCCN(C(=O)c1cc(nc2c1cccc2)c1cccs1)c1sc2c(n1)ccc(c2)C)C	1
O=C(Nc1ccccc1F)Cc1nnc(n1C)SCC(=O)Nc1ccccc1Br	1
O=C(C1=COCCO1)Nc1nc2c(s1)cc1c(c2)OCCO1	1
Cc1ccc(cc1)C(=O)Sc1cccccc1=O	1
CC(N1CCc2c(C1)sc(c2C(=O)N)NC(=O)c1ccc2c(c1)cccc2)C	1
CCCCn1c(=N)n(c2c1cccc2)CC(COc1ccc(cc1)C)O	1
CCN1CCN(CC1)CCCNC(=O)c1ccc(cc1)/C=C\1/Sc2ccccc2N(C1=O)Cc1ccccc1F	1
CCCN(c1ccc(cc1)/C=C/c1ccnc2c1cccc2)CCC	1
O=C(N(c1nc2c(s1)cccc2C)Cc1cccnc1)CCS(=O)(=O)c1ccccc1	1
CCOC(=O)c1c(NC(=O)c2cccs2)sc2c1CC(C)(C)OC2	1
COc1ccc(cc1OC)c1nn(cc1/C=N/Nc1ccc2c(n1)cccc2)c1ccccc1	1
COc1cc(cc(c1OC)OC)Cn1c2nc3ccccc3nc2c(c1N)C(=O)NCc1ccco1	1
CC1CCN(CC1)CCCNC(=S)Nc1ccc2c(c1)c(C)cc(n2)N1CCCC1	1
COc1ccc(cc1)CNC(=O)c1nc(ncc1Cl)S(=O)(=O)CC	1
CC(=O)NC(c1cc(F)c2c(c1O)nccc2)c1ccco1	1
Cc1cc(C)c(c(c1)Cl)OCCCCNCc1ccccc1	1
Cc1ccc(c(c1)C)NC1=CC(=O)C(=O)c2c1cccc2	1
COc1ccc(cc1)/C=N/NC(=S)Nc1cc(ccc1Cl)C(F)(F)F	1
O=C1C(=O)C=C(c2c1cccc2)Nc1cccc2c1nccc2	1
NS(=O)(=O)c1ccc(cc1)N/N=C/c1cn(nc1c1cccs1)c1ccccc1	1
Fc1ccc(c(c1)Cl)Cc1nnc(o1)C(=O)NCCCN1CCN(CC1)c1cccc(c1)Cl	1
CCOc1ccc(cc1)S(=O)(=O)Nc1cc(SCC(=O)O)c(c2c1cccc2)O	1
Clc1ccc2c(c1)c(nc(n2)N1CCNCC1)c1ccccc1	1
CCc1nc2n(c1N(Cc1ccc(cc1)N(C)C)C)cc(cc2)C(=O)NCCc1ccccn1	1
OCCOCCN1CCN(CC1)c1c(O)c2C(=O)C=CC(=O)c2c(c1Br)O	1
CCN(c1ccc(cc1)/C=C/c1ccc2c(n1)cccc2)CC	1
Nc1nc(CN2CCN(CC2)Cc2ccc3c(c2)OCO3)nc(n1)Nc1ccc(c(c1)Cl)C	1
COC1=CC(=O)c2c(C1=O)ccc1c2c(N)ncn1	1
Brc1ccc(cc1)NS(=O)(=O)c1ccc(c(c1)N)Cl	1
S=C(N1CCOCC1)SSC(=S)N1CCOCC1	1
Clc1ccc(cc1)c1nn(C)c2-c(n1)c(=O)n(c(=O)n2)C	1
Cc1oc(c(c1)C(=O)N/N=C/c1ccc(o1)[N+](=O)[O-])C	1
CCOC(=O)N=Nc1c2ccccc2c2c1nc1[nH]onc1n2	1
Clc1ccc2c(c1)C(O)(CC(=O)c1ccccc1)C(=O)N2Cc1ccccc1C	1
Cc1cc(C)c(c(c1)C)S(=O)(=O)/N=C/1\C=C(Nc2ccc(cc2)C(=O)O)C(=O)c2c1cccc2	1
CCN1CCc2c(C1)sc(c2C(NC(=O)Nc1ccc(cc1)Br)C)n1cccc1	1
ClCC(=O)c1cn(c2c1cccc2)C	1
Clc1ccccc1C(n1cncc1)(c1ccccc1)c1ccccc1	1
ClCC(=O)N(c1ccc(cc1)Cl)Cc1c(C)nn(c1Cl)c1ccccc1	1
OCC1OC(C(C1O)O)c1c[nH]c2c1ncnc2N	1
CN(CCN1C(c2ccc(cc2)F)/C(=C(/c2ccc(cc2)S(=O)(=O)N2CCOCC2)\O)/C(=O)C1=O)C	1
O=C(N1CCCCC1c1cccnc1)CN1C(=S)S/C(=C\c2ccccc2F)/C1=O	1
CCCc1nc2n(c1Cc1ccccc1C(F)(F)F)cc(cc2C)Br	1
CCCCN(c1c(C)nc2n1cc(cc2)C(=O)Nc1cc(ccc1OC)c1ccccc1)C	1
COc1cc(O)ccc1c1nc2n(c1Nc1ccccc1C)cc(cc2)Br	1
CC(CC(c1csc(n1)Nc1ccc(cn1)C(F)(F)F)N)C	1
Oc1ccc(cc1O)c1nc2ccc3c(c2c2c1CCC2)cccc3	1
Fc1ccc(cc1)CN1c2ccccc2C2(C1=O)SCCC(=O)N2c1cccc(c1)C	1
CCCCCCCCOC(=O)c1c(CSC(=N)N)n(c2c1cc(OC(=O)C)c(c2)Br)C	1
COc1ccccc1NC(=S)N1CC(C1=O)(C)C	1
Cc1ccc2c(c1)nccn2	1
COC(=O)[C]1N(C#N)N(C2([C]1C(=O)OC)c1ccccc1-c1c2cccc1)c1ccc(cc1)Cl	1
Clc1ccc(cc1)Cn1cccc1CN(C(=S)Nc1ccc(c(c1)C)C)CCCN1CCCC1	1
CCOc1ccc(cc1)NCc1cccn1c1nnc(s1)N1CCC(CC1)C(=O)NCCCN1CCCCC1C	1
CCN(S(=O)(=O)c1ccc(cc1)NC(=O)Nc1cccc(c1)C(F)(F)F)CC	1
Cc1onc(c1C(=O)c1ccccc1O)c1c(F)cccc1Cl	1
CCOC(=O)C(=Cc1occ(c(=O)c1)OC)C(=O)OCC	1
[O-][N+](=O)c1cc(F)c2c(c1O)nccc2	1
OCCCn1cnc2c(c1=N)c(c1ccccc1)c(n2Cc1ccco1)c1ccccc1	1
COc1cc(CNCCC(c2ccc(cc2)OC(C)C)C(C)C)ccc1OC	1
O=C(CCC(=O)Nc1ccc(cc1)Br)N/N=C/c1ccccc1F	1
O=C1OC(c2c1cccc2)(c1cc(C(C)C)c(cc1C)O)c1cc(C(C)C)c(cc1C)O	1
O=C1/C(=N\S(=O)(=O)c2cccs2)/C(=C(c2c1cccc2)[O-])[n+]1cccc(c1)Cc1ccccc1	1
Cc1ccc(cc1)NC(c1cc(Cl)ccc1O)C	1
OC[C](N1C[C](C)[C](CN(C(=O)Cc2ccccc2)C)Oc2c(S1(=O)=O)ccc(c2)C#CC1CCCC1)C	1
COC(=O)c1c(C)[nH]c(c1C)C(=O)CSc1ncnc2c1cc(s2)c1ccccc1	1
COc1cc2c(cc1NC(=O)Nc1ccccc1)oc1c2cccc1	1
O=C(c1ccccc1)C#Cc1ccccc1	1
CCn1nc(cc1C(=O)Sc1cccc(c1)Br)C	1
CC1CCN(CC1)S(=O)(=O)c1ccc2c(c1)oc(=O)n2CC(=O)Nc1cc(C)cc(c1)C	1
OC(=O)c1cnn(c1N)c1ccccc1	1
Brc1cncc(c1)C(=O)Nc1ccc2c(c1)c(C)cc(n2)Nc1cccc(c1)C(F)(F)F	1
COc1ccc(cc1C(=O)NCCN(C)C)C12CC3CC(C2)CC(C1)C3	1
CCN(CCCNC1=C(Cl)C(=O)c2c(C1=O)cccc2)CC	1
CC(OCCCNC(=O)c1c(N)n(c2c1nc1ccccc1n2)Cc1cccs1)C	1
CCCCCCCNC(=O)C1(CCNCC1)CC1ON=C(C1)c1ccc(cc1)Cl	1
OC(CN1CCC(CC1)CN1C(=O)c2cccc3c2c(C1=O)ccc3)COc1ccc2c(c1)cccc2	1
Clc1ccc(cc1)S(=O)(=O)c1snnc1C(=O)N1CCOCC1	1
OC[C]1O[C]([C]([C]1O)O)n1ccc2c1ncnc2N	1
CCS(=O)(=O)c1ncc(c(n1)C(=O)Nc1ccccc1)Cl	1
O=C(c1cc(ccc1F)S(=O)(=O)NCC1COc2c(O1)cccc2)Nc1ccc(cc1)C(F)(F)F	1
COc1ccc2c(c1)sc(n2)NC(=O)c1ccoc1C	1
CCC(NC(=O)c1ccccc1NC(=O)c1ccc(cc1)CSc1ccccc1)C	1
N#C/C(=C\c1ccc(o1)c1cccc(c1C)Cl)/c1nc2c([nH]1)cccc2	1
OC(COC(c1ccc(cc1)F)c1ccc(cc1)F)CNC1CCCC(C1C)C	1
CCc1ccc2c(c1)c(co2)CC(=O)Nc1c(oc2c1cccc2)C(=O)Nc1ccc(cc1)C	1
CN(CCNC(=O)c1sc2c(c1N)c(cc(n2)c1ccccc1)C(F)(F)F)C	1
COC(=O)c1cc(C)nc2c1C(=O)C(=O)C=C2N1CCOCC1	1
COc1ccc(cc1)NC(C(=O)N/N=C/c1ccc(s1)[N+](=O)[O-])C	1
CCN1CCN(CC1)c1ccc(cc1NC(=O)c1ccc(cc1)n1nc(cc1C)C)Cl	1
CCOc1ccccc1NC(=O)c1nc(ncc1Cl)S(=O)(=O)Cc1ccccc1	1
COc1cccc(c1)NS(=O)(=O)c1ccc2c(c1)c1CCCCCCc1[nH]2	1
NC(=O)c1sc2c(c1N)c1CCCCc1c(n2)C	1
Clc1ccc(cc1)Cn1c(=S)[nH]c2c(c1=O)ccc(c2)C(=O)NCCN1CCCCC1C	1
CCOC(=O)C1CCN(CC1)C(=O)c1c(C)oc2c1C(=O)c1ccccc1C2=O	1
CCc1ccc(cc1)c1nn(CC)c2-c(n1)c(=O)n(c(=O)n2)C	1
CCOC(=O)c1c(oc2c1cc(OCC(CN(C)C)O)cc2)c1ccccc1	1
O=C(C(c1ccccc1)CN1CCCC1)c1ccccc1	1
CCc1ccc(c(c1)CNCCNCc1cc(CC)ccc1O)O	1
CC(=O)NCc1ccc(s1)C(=O)CCl	1
CCCCN(c1ccccc1)CCCNc1ncnc2c1[nH]cn2	1
CCCCCCCCCC[n+]1ccc(cc1)/C=C/c1c[nH]c2c1cccc2	1
FC(c1cccc(c1)CN1CCC(CC1)c1[nH]nc(c1)c1cccs1)(F)F	1
COc1ccc(cc1)OCCN1CCC(CC1)C(=O)NC(c1ccc2c(n1)cccc2)c1ccc(cc1)F	1
Cc1ccc(cc1)S(=O)(=O)CCC(=O)c1ccc(cc1O)O	1
Cc1ccc(cc1)S(=O)(=O)Nc1ccc(cc1)c1csc(n1)c1ccccc1	1
Fc1ccc(cc1)CN(C(=O)C(C)C)Cc1nc2ccccc2c(=O)[nH]1	1
O=C(c1cccs1)/C=C/c1ccnc2c1cccc2	1
CNC(=O)c1nnsc1S(=O)(=O)c1ccc(cc1)Cl	1
COc1ccccc1CNc1nc(NC(C)C)nc2c1sc(c2)c1ccccc1	1
O=Nc1c(N)nc(n(c1=O)C)SCc1ccccc1	1
O=C(C(C)(C)C)/C(=C/c1ccncc1)/n1cncn1	1
Fc1ccc(cc1)c1oc(c(n1)S(=O)(=O)c1ccccc1)S(=O)(=O)C(C)C	1
CCc1cc(sc1C)C(=O)N1CCN(CC1)C(=O)c1ccccc1	1
CCN(c1ccc(cc1)C(=C1C=CC(=[N+](CC)CC)C=C1)c1ccccc1)CC	1
COc1ccc(cc1[N+](=O)[O-])C(=O)Oc1cccc2c1nccc2	1
COC(=O)[C@]1(C)CC[C]([C@@]2([C]1C[C](OC(=O)C)[C@]13[C]2CC[C](C1)C(=C)C3=O)C)OC(=O)C	1
CN(CCNC(=O)c1ccc(cc1)COc1ccc(cc1Cl)Cl)C	1
Oc1ccc(o1)N=Nc1ccccc1	1
COc1ccccc1Cc1c(nc2n1cc(Cl)cc2)C1CCCCC1	1
COc1cc2nc(nc(c2cc1OC)N)N1CCN(CC1)c1cc(C)ccc1C	1
OC(=O)CC1OC(C)C2=C(C1)C(=O)c1c(C2=O)c(O)ccc1	1
Clc1ccc(c(c1)Cl)COc1cccn2c1nc(c2N(CC1CC1)C)C	1
O=C(c1cc(ccc1F)S(=O)(=O)NC1CCCCCC1)Nc1ccc(c(c1)F)C	1
Clc1cc(ccc1C)NS(=O)(=O)c1ccc2c(c1)c1CCCCCCc1[nH]2	1
Clc1nc2c(nc1C)c(=O)n(c(=O)n2C)C	1
CCCCC[n+]1ccn(c1)C1=C([O-])c2c(C(=O)/C/1=N\S(=O)(=O)c1ccc(cc1)Br)cccc2	1
Fc1cccc(c1)C(=O)N1CCN(CC1)CCN=Cc1c(C)[nH]n(c1=O)c1ccc(cc1)[N+](=O)[O-]	1
CCCCNCc1cc(Br)c(c(c1)OC)OC1CCCC1	1
CN(CCNc1nc(nc2c1c1CCCCc1s2)n1nc(cc1C)C)C	1
Fc1ccc(cc1)Nc1nc(SCc2ccccc2Cl)nc2c1cccc2	1
Oc1cccc(c1)Nc1cc(Cl)c2c(c1[N+](=O)[O-])non2	1
Clc1cnc(nc1C(=O)Nc1ccc(c(c1)C)C)S(=O)(=O)Cc1ccccc1C	1
OC[C](N1C[C](C)[C](CN(Cc2ccc(cc2)c2ccccc2)C)Oc2c(CC1=O)cc(cc2)NC(=O)CCC(F)(F)F)C	1
COc1ccccc1Nc1nn2c(s1)nc1c(c2=O)ccc(c1)C(=O)NCCC1=CCCCC1	1
O=C1N(CC2CCCO2)C(=O)c2c1cccc2	1
N#CCC(=O)N/N=C/c1cn(c2c1cccc2)Cc1ccc2c(c1)cccc2	1
CN(CCCN(c1sc2c(n1)c(F)ccc2)C(=O)CCOc1ccccc1)C	1
Clc1ccc(cc1)c1ccc(o1)/C=C(\S(=O)(=O)c1ccccc1)/C(=O)NCc1cccnc1	1
S=C(Nc1ccc(cc1)[N+](=O)[O-])NCCc1ccc(cc1)Cl	1
CC(=CCc1c2OC(C)(C)C=Cc2c2c(c1O)c(=O)c(co2)c1ccc(cc1)O)C	1
CC1=C(SCc2ccccc2)C(=O)c2c(C1=O)cccc2	1
Clc1ccc(cc1)Cn1c2ccc(cc2c(c1CC(C(=O)O)(C)C)SC(C)(C)C)C(C)C	1
CCCn1c(SCC(=O)c2ccc3c(c2)OCCO3)nnc1C(C)C	1
Clc1ccc(c(c1)C(=O)CC(=O)c1ccccc1)O	1
COc1cccc(c1)NC(=O)Cn1c(CCC(=O)O)ccc1c1ccc(cc1)C	1
C[C](CC1OC(c2ccc(cc2)F)c2c(C1)[nH]c(=S)[nH]c2=O)CCC=C(C)C	1
COc1ccc(cc1OC1CCCC1)C1=Nn2c(SC1)nnc2c1ccccc1OC	1
O=C(c1ccc(c(c1)[N+](=O)[O-])Cl)Nc1ccc(cc1)S(=O)(=O)Nc1c(C)cccc1C	1
OC(Cn1c(=N)n(c2c1cccc2)CCN1CCCCC1)COc1ccccc1C	1
CCOC(=O)/C(=C/c1ccc(cc1)OC(F)F)/C1=Nn2c(SC1)nnc2c1ccc(cc1)Cl	1
NC(=O)C1CCN(CC1)c1scc(n1)c1cccc(c1)Cl	1
COc1ccc2c(c1)sc(c2c1ccc(cc1)OCCN1CCCCC1)c1ccccc1OC	1
Fc1ccc(cc1)CC(c1csc(n1)Nc1ncnc(c1)Oc1ccccc1)N	1
CC(Cn1cnc2c(c1=N)c(c1ccccc1)c(n2Cc1ccco1)c1ccccc1)C	1
COc1ccc(cc1NC(=O)c1ccc2n(c1)c(N(CCN(C)C)CC)c(n2)CC)c1ccccc1	1
COc1ccc(cc1)C(=O)c1c2C(=O)c3ccccc3C(=O)c2oc1C(F)(F)F	1
Clc1ccc2n(c1)c(Cc1ccccc1C(F)(F)F)c(n2)c1ccco1	1
CSc1ccccc1C(=O)N1CCc2c(C1)cc(cc2)NC(=O)c1ccccn1	1
[O-][N+](=O)/C=C\c1ccc(cc1C)N1CCOCC1	1
CCOc1ccc(cc1)NC(=O)c1ccc(cc1)NC(=S)NC1CCCCC1	1
O=C(N1CCCC1)/C=C/c1ccc(s1)[N+](=O)[O-]	1
OC1CC2CCC(C1)N2CCCN1c2ccccc2Sc2c1cc(Cl)cc2	1
O=C1c2ccccc2C(=O)c2c1c(C(=O)O)c(o2)C	1
CCOC(=O)CNC(c1cc(Br)ccc1NC(=O)CCN1CCOCC1)c1ccccc1	1
Fc1ccc(cc1)Nc1nc(NCc2ccco2)c2c(n1)cccc2	1
N#C/C(=C(\c1ccc(cc1)C(C)(C)C)/O)/C(=O)Nc1cc(C)ccc1F	1
O=CN(c1c(CC)nc2n1cccc2OCCC1CCCCC1)Cc1ccc(cc1)OC	1
N#C/C(=C\c1ccc(c(c1)OC)OCC(=O)N)/C(=O)NCC1CCCO1	1
COc1cc2c(cc1OCCCC(C)C)nc(nc2NC1CCN(CC1)C)N1CCCN(CC1)C	1
COc1ccc(cc1)c1cc2c(s1)c(=O)[nH]c(n2)CCl	1
CC1CCc2c(C1)sc1c2c(nc(n1)C1CC1)N1CCN(CC1)C(=O)c1ccco1	1
COc1cc(CNC(c2ccccc2)C)cc(c1OCc1ccc(cc1)F)Br	1
COc1cccc(c1)c1sc2c(c1c1ccc(cc1)OCCN(C)C)cccc2	1
Nc1nc(N)c2c(n1)ccc(c2)S(=O)(=O)c1cccc(c1)C(F)(F)F	1
O=C(c1ccc2c(c1)OCCO2)CCN1Cc2c(C1)cccc2	1
CCCCCSc1cc(OC)c(cc1OC)CCNC	1
S=C(Nc1ccc(cc1)[N+](=O)[O-])NCCc1ccc(cc1)F	1
COc1ccc(cc1)n1c(C)cc(c1C)C(=O)CCl	1
COc1ccc(cc1COc1ccc(cc1)F)C1NCCc2c1[nH]c1c2cccc1	1
COc1cccc(c1)n1nc(C#N)c(cc1=O)Cl	1
COC(=O)C1(C)CCCC2(C1CCC13C2CCC(C1)(C(=C)C3=O)O)C	1
O=c1oc2c(O)cccc2cc1c1nc2c([nH]1)cc(cc2)C(=O)O	1
O=C(N(C1CCCCC1)Cc1cn(c2c1cccc2)C)Nc1ccccc1	1
CCc1nc2n(c1N(CCC(C)C)C)cc(cc2)C(=O)Nc1ccc(c(c1)OC)OC	1
CCC(c1ccccc1)C(=O)NCCC[C]1CN2C(=NC[C]2C2CCCCC2)N1CCc1ccc(c(c1)Cl)Cl	1
Clc1cccc(c1)c1cc(c2ccccc2)c2c(-c3ccccc3NC(=O)C2)n1	1
O=C(c1ccc(o1)[N+](=O)[O-])Nc1c(Cl)ccc2c1nsn2	1
Brc1ccc(c(=O)c(c1)Br)Br	1
COc1ccccc1CNc1nc(NCc2ccc3c(c2)cco3)c2c(n1)ccs2	1
O=C(Cn1c(/C=C/c2ccccc2)nc2c1cccc2)Nc1ccccc1C(C)C	1
Brc1ccc(c(c1)/C=C/C(=O)c1ccco1)O	1
CCC1CCCCN1CCCNC(=O)c1ccc2c(c1)N(Cc1ccc(cc1)Cl)C(=O)c1c(S2(=O)=O)cccc1	1
COc1ccc(cc1)CNC(=O)c1nc(ncc1Cl)S(=O)(=O)Cc1ccccc1	1
COc1ccc(cc1NC(=O)NC1CC(=O)N(C1)c1ccc2c(c1)OCCO2)C	1
O=C(N(c1nc2c(s1)cccc2Cl)Cc1cccnc1)CCOc1ccccc1	1
CN(CCC(=O)C(c1ccccc1)Cc1ccccc1)C	1
[O-][N+](=O)c1cc(ccc1Cl)S(=O)(=O)Oc1ccccc1	1
Fc1ccc(cc1)OCC(=O)N(c1c(=O)[nH]c(=O)n(c1N)Cc1ccccc1)CCC1=CCCCC1	1
ClCC(=O)N(c1cn(c2c1cccc2)C(=O)C)c1ccccc1OC	1
COc1ccccc1N1CCN(CC1)Cc1cc(COC(C)C)c2c(c1O)nccc2	1
Oc1ccc(c(c1)CNc1ccc(cc1)C(=O)OCC12CC3CC(C2)CC(C1)C3)O	1
CCN1CCCC1CNC(=O)c1ccc2c(c1)NC(=O)/C(=C\c1ccccc1F)/S2	1
COC(=O)c1cccc(c1)NC1CC(=O)N(C1=O)c1ccc(c(c1)OC)OC	1
CN(CCCNC(=O)c1cc2c(s1)c1c(s2)cccc1)C	1
O=C(c1cnn(c1NC(=O)c1ccco1)c1ccccc1)Nc1ccc(c(c1)C)C	1
O=C(c1ccc(o1)[N+](=O)[O-])NC1CCCC(C1)C(F)(F)F	1
Oc1ccc(c(c1)O)/C=N/N(c1ncc(cc1Cl)C(F)(F)F)C	1
N#Cc1nc(oc1NC(c1ccccc1)C)c1ccc(o1)COc1ccccc1	1
Clc1ccc(cc1NNC(=O)c1cc(nn1Cc1ccccc1)C(C)(C)C)C(F)(F)F	1
Clc1ccc(cc1)Cn1c(=N)n(c2c1cccc2)CC(c1ccco1)O	1
[O-][N+](=O)c1nc(n(c1Sc1nc2c([nH]1)cc(cc2)[N+](=O)[O-])Cc1ccccc1)C	1
Fc1ccc(cc1)C(c1ccc(cc1)F)CCCN1CCC2(CC1)C(=O)NCN2c1ccccc1	1
CC(C(=Nc1ccc(cc1)O)N)c1ccc(cc1)CC(C)C	1
O=C(c1ccccc1c1ccccc1C(=O)C=P(c1ccccc1)(c1ccccc1)c1ccccc1)C=P(c1ccccc1)(c1ccccc1)c1ccccc1	1
O=CNc1cc(cn2c1ncc2c1cccc(c1)C(=O)NCCN(C)C)c1cccc(c1)F	1
c1ccc(cc1)c1nc(NCCCn2cncc2)c2c(n1)c1ccccc1o2	1
COC(=O)c1ccc(cc1NC(=O)CSc1cccc[n+]1[O-])C(=O)OC	1
CCOc1cc(ccc1O)/C=C/1\CN(CC)C/C(=C\c2ccc(c(c2)OCC)O)/C1=O	1
COc1ccccc1NS(=O)(=O)c1cccc(c1)NC(=O)Nc1ccc(cc1)Cl	1
COc1ccc(cc1OC)Nc1c2CCCCc2nc2c1cc(cc2)NC(=O)/C=C/c1cc(OC)c(c(c1)OC)OC	1
O=C(Nc1ccc(cc1)Cl)NCCCN1CCN(CC1)c1cc(C)ccc1C	1
COC(=O)[C@]1(C)CC[C]([C@@]2(C1C[C](O)[C@]13C2CC[C](C1)C(=C)C3=O)C)OC(=O)C	1
CCc1ccc(cc1)OCC(=O)NC(C(Cl)(Cl)Cl)NC(=S)Nc1ccc(cc1)Cl	1
COc1cccc(c1)NC(=O)c1ccc2c(c1)OCCO2	1
CCOc1ccc(cc1)Nc1nc(N)c2c(n1)cccc2	1
Clc1cnc(nc1C(=O)Nc1ccccc1C)S(=O)(=O)Cc1ccccc1F	1
[O-][N+](=O)c1ccc(s1)/C=N/n1cnc2c1cccc2	1
ClCC(=O)Nc1cccc(c1)S(=O)(=O)NC1=NCCC1	1
CCC(S(=O)(=O)c1oc(nc1S(=O)(=O)c1ccc(cc1)F)c1ccc(cc1)F)C	1
S=C(NC(c1ccccc1)c1ccccc1)Nc1ccc(cc1)SC(F)F	1
COc1cccc(c1CN1CCC(CC1)C(=O)Nc1ccc(cc1)c1cccc(c1)C)O	1
ClCCCn1/c(=N/S(=O)(=O)c2ccccc2)/sc(c1Cl)C=O	1
S=C(NCCCc1cnc[nH]1)NCCCN(c1ccc(cn1)Br)Cc1ccc(c(c1)Cl)Cl	1
O=C(CC1CC(=C(N(C1=O)Cc1ccc(cc1)C(C)(C)C)C)C(=O)N(C(C)C)C(C)C)NCc1cccs1	1
O=C1c2ccccc2C(=O)c2c1[nH]c(=O)[nH]2	1
CCC(=O)Nc1cccc(c1)C(=O)/C=C/c1ccc(cc1)F	1
Clc1ccc(cc1)C(C(=O)O)CC(=O)c1ccc(cc1)Br	1
CC1CCCC(N1/N=C/c1c[nH]c2c1cc(Br)cc2)C	1
CN(CCNc1ncnc2c1sc1c2c2CCCCc2c(n1)c1ccccc1)C	1
COc1cc(ccc1OC)S(=O)(=O)N(c1ccc(cc1)C)CC(=O)NC(c1ccccc1)C	1
Cc1cc(cc(c1)C)NC(=O)c1ccc(o1)[N+](=O)[O-]	1
O=C(c1ccc2c(c1)OCCO2)CCN1CCc2c(CC1)cccc2	1
N#CC(=C1C(=O)N(c2c1cccc2)CCN1CCOCC1)C#N	1
Cc1ccc(cc1)c1n[nH]c2c1C(c1cccs1)N(C2=O)c1ccc(cc1)Cl	1
Cc1ccc(cc1)Cn1c(CN2CCC(CC2)C(=O)NCc2cccnc2)cc2c1cccc2	1
[O-][N+](=O)c1c(ncnc1N)Sc1ncccn1	1
O=Cc1s/c(=N\S(=O)(=O)c2ccccc2)/n(c1Cl)CC	1
N#Cc1nc(oc1NCCN1CCCCC1)c1cccc2c1cccc2	1
O=C(c1cc(ccc1Cl)n1cnnc1)Nc1ccc(c(c1)O)c1nc2c(o1)cccc2	1
c1ccc(cc1)Nc1nc(N/N=C/c2ccncc2)nc(n1)Nc1ccccc1	1
O=C(CN1C(=O)c2c(C1=O)cccc2)Oc1ccc2c(c1)C(=CC(N2)(C)C)C	1
O=C(Cc1coc2c1cc(C)cc2)Nc1ccc(c(c1)C(F)(F)F)Cl	1
COC(=O)c1cc2c(n1CC)ccn2c1ccc(cc1)F	1
COc1ccc(cc1)CNCCC(c1ccccc1OC)c1ccc(cc1)OC	1
CCN1CCCC1CN(C(=S)Nc1ccc(cc1)OC)Cc1cc2ccc(cc2[nH]c1=O)C	1
Brc1ccc(c(c1)CNc1cnc2c(c1)cccc2)O	1
Fc1ccc(cc1)CNc1cc(O)c2c(c1)cccn2	1
Cc1ccnc(n1)NS(=O)(=O)c1ccc(cc1)NC(=O)c1ccc(s1)[N+](=O)[O-]	1
Fc1ccc(cc1)CN1CCC(CC1)CNC(=O)c1cc2c([nH]1)c1ncccc1cc2	1
O=C1/C(=C/c2ccccc2)/C[C@@]2([C@@]34C1Oc1c4c(C[C]2N(CC3)CC2CC2)ccc1O)O	1
CCc1nnc(n1N)N/N=C/c1ccc(c(c1)[N+](=O)[O-])N1CCC(CC1)C	1
COc1cc(F)ccc1c1csc(n1)C(C(F)(F)F)(c1ccccc1)O	1
ClCC(=O)Nc1ccc(cc1)c1ccccc1	1
CSc1ccc(cc1)CCNC(=O)CCc1nnc2n1nc(cc2)N1CCCCC1	1
CCC1=NN(C(C1)(O)c1ccccc1)C(=O)c1ccc(cc1)[N+](=O)[O-]	1
Nc1nc(=S)c2c([nH]1)nc[nH]2	1
CC(=O)OC1CCC2(C(C1)CCC1C2CC(=O)OC2(C1CC=C2C(=O)C)C)C	1
OC(COc1ccc(cc1Cl)S(=O)(=O)N1CCOCC1)CNC12CC3CC(C2)CC(C1)C3	1
Cn1nc(nc2-c1nc(=O)n(c2=O)C)c1cccnc1	1
COc1ccc(cc1)C(NCCC(c1ccccc1OC)c1ccc(cc1)OC(C)C)C	1
CCCN1CCC(=NNc2ccc(cc2[N+](=O)[O-])S(=O)(=O)N2CCOCC2)CC1	1
O=C1c2ccccc2C(=O)c2c1c1[nH]n(c(=O)c1cc2)C(C)(C)C	1
O=C1C(=O)C=C(c2c1cccc2)c1c(O)ccc2c1cccc2	1
O=C(CC1CC(=C(N(C1=O)Cc1ccc(cc1)C(C)(C)C)C)C(=O)N(C(C)C)C(C)C)NCCCCc1ccccc1	1
NC1=C(Cl)C(=O)c2c(C1=O)cccc2	1
CCCCNC1=CC(=O)C(=O)c2c1cccc2	1
Fc1ccc(cc1)Sc1ncccc1[N+](=O)[O-]	1
CCN(CCOC(=O)c1ccc(cc1)NC(=O)c1cc2c(-c3ccccc3OC2)s1)CC	1
Clc1ccc(s1)C(c1c[nH]c2c1cc(C)cc2)c1ccccc1	1
C(CNCCCNCc1ccccc1)CCNCCCNCc1ccccc1	1
CCOc1ccc(cc1)NC(=O)CN1CCN(CC1)CC(=O)Nc1ccc(c(c1)C(F)(F)F)Cl	1
FC(Oc1ccc(cc1Cl)NC(=O)C(c1ccccc1)c1ccccc1)F	1
COCCNC(=O)C1(C)CCCN(C1)CCC(=O)c1ccc(cc1)Br	1
N#Cc1ccc(cc1)Oc1cc(C)nc(n1)NCc1ccccc1	1
CCOC(=O)c1ccccc1NC(=O)CSc1nc2c(o1)cccn2	1
O=C(C1(C)Oc2c(C1)c(ccn2)c1ccc(cc1)C(=O)N)Nc1ccc(c(c1)C(F)(F)F)Cl	1
O=C1NC(C(=O)N1C1CCCCC1)(Nc1nc2c(s1)cccc2)C(F)(F)F	1
O=C(Nc1scc(n1)c1ccc(s1)Cl)Nc1ccc(cc1)[N+](=O)[O-]	1
CCn1nc(c(c1)CN1CCC(CC1)C(=O)Nc1cccc(c1)c1cccc(c1)Cl)C	1
COc1ccc(cc1)S(=O)(=O)CCC(=O)NCCc1ccc(cc1)Cl	1
CCN(S(=O)(=O)c1ccc(cc1)C(=O)N(c1nc2c(s1)ccc(c2)OC)CCCN(C)C)Cc1ccccc1	1
Nc1nc(C)c(c(n1)N)c1ccc(c(c1)Cl)Cl	1
CCCCCCCCCCCCCCCC[n+]1cccc2c1cccc2	1
COc1ccc2c(c1)nc(s2)N(C(=O)/C=C/c1cccs1)CCN(C)C	1
O=Nc1c(O)n(c2c1cccc2)Cc1ccc(c(c1)Cl)Cl	1
COc1ccccc1CN(C(=O)Nc1cccc(c1)C)Cc1nc2ccccc2c(=O)[nH]1	1
CN(/C=N/c1nnc(s1)Sc1cc(C)nc2c1cccc2)C	1
CCOC(=O)c1ccc(cc1)NC(=O)Cn1ncc(c(c1=O)Cl)Cl	1
O=C1/C(=C/c2ccncc2)/CCC/C/1=C\c1ccncc1	1
Cc1cc(N/N=C/c2cccc(c2)Cl)nc(n1)NCc1ccccc1	1
Brc1ccc(cc1C)NS(=O)(=O)c1ccc2c(c1)c1n(C)cnc1c(=O)o2	1
Brc1cc(C)c2n(c1)c(Cc1ccsc1)c(n2)c1ccco1	1
CCc1ccc(cc1)NC1=CC(=O)C(=O)c2c1cccc2	1
CCCCCCCCNCCS(=O)(=O)NCc1ccccc1	1
Cc1cccc(n1)NC(=O)c1ccc(o1)[N+](=O)[O-]	1
CCCCN(Cc1ccc(o1)C(=O)NNC(=O)Nc1ccc(cc1)F)CCCC	1
Cc1cc(Cl)c(c(c1)Br)OCCCNCc1ccccc1	1
Cc1ccc2c(c1)c1CCCCc1n2CC(Cn1nc(c(c1C)Br)C)O	1
CCOc1ccc(cc1)c1nc2n(c1)c1c(s2)cc(cc1)C(=O)NCCCN(CC)CC	1
Clc1cccc(c1Cn1nc(c2ccccc2)c(cc1=O)N1CCCCC1)Cl	1
[O-][N+](=O)CC(c1c(=O)[nH][nH]c1c1ccccc1O)c1ccc(cc1)C	1
Fc1cccc(c1)CN(C(=O)c1ccc(cc1)NS(=O)(=O)c1ccc2c(c1)[nH]c(=O)[nH]2)C	1
ClCC(=O)N1N=C(CC1c1ccc(c(c1)OC)OC)c1cccs1	1
O=C1C=C(C#CC2(O)CCCCC2)CC(C1)(C)C	1
N#Cc1nn(c2ccc(cc2)C(C)(C)C)c(=O)cc1Cl	1
O=C(c1ccccc1Br)N/N=C/c1ccc(s1)[N+](=O)[O-]	1
O=C(Nc1ccc(cc1)C(C)C)CSC1=Nc2ccccc2C2=NC(C(=O)N12)CC(=O)NC1CCCCC1	1
N#CC(c1c(nn(c(=O)c1Cl)CC)[N+](=O)[O-])c1nc2c(s1)cccc2	1
C=C1C(=O)O[C]2[C]1C[C@]1(C)C(=O)C=C[C]1[C](C2)C	1
O=C(Cn1cccc1C(=O)c1ccccc1)NCCN1CCN(CC1)c1cccc(c1C)C	1
O=C(C(c1ccccc1)O)N/N=C/c1ccc(s1)[N+](=O)[O-]	1
Clc1ccc(cc1Cl)S(=O)(=O)c1snnc1c1ccccc1	1
OCCNCc1cc(Br)ccc1OCc1ccc(cc1Cl)Cl	1
Cn1ncc(c1)c1csc(n1)C(c1cccnc1)(O)C	1
CCN1CCN(CC1)c1ccc(cc1NC(=O)C1CCC(CC1)C(C)(C)C)S(=O)(=O)N1CCOCC1	1
Cc1ccccc1C(c1ccncc1)O	1
COC(=O)C1=C(C)N(C(=NCc2cccc(c2)C(F)(F)F)N[C]1c1cccc(c1)C(F)(F)F)Cc1ccccc1	1
CN1CCC(CC1)N(c1oc(nc1S(=O)(=O)c1ccc(cc1)C)c1ccccc1Cl)C	1
COc1ccc(cc1NC(=O)c1c(NCc2cccnc2)sc2c1CCC(C2)C)Cl	1
Nc1nc(Cc2cccc(c2)C(F)(F)F)c(c(n1)N)c1cccc(c1)C(F)(F)F	1
CCOc1cc(cc(c1OCC(=O)N(C)C)Br)/C=C/1\COc2c(C1=O)cccc2	1
ClCC(=O)Nc1ccc(=O)cc(c1)OC	1
CCCC(=O)N1CCCC(C1)c1onc(c1)C(=O)Nc1ccccc1	1
Oc1ccccc1C=CC(=O)c1ccccc1O	1
Cc1ccc(o1)c1nc2ccccc2c(c1)C(=O)N/N=C/c1ccc(o1)[N+](=O)[O-]	1
O=C(Nc1ccc(cc1F)Cl)Nc1ccc(cc1)[N+](=O)[O-]	1
CN(c1nc(nc2c1cccc2)c1cccnc1)CC1COc2c(O1)cccc2	1
COc1ccc(cc1)C(C(C)C)CCNCc1ccc(cc1)N(C)C	1
CC(=CCc1c(O)c(O)c(c2c1c(=O)c1c(o2)cc(c(c1O)CC=C(C)C)O)CC=C(C)C)C	1
CN(C(=O)/C=C/c1ccccc1)C1CCCCC1	1
CCOc1cc(CNCCCN2CCOCC2)cc(c1OCC(=O)Nc1cccc(c1)C(F)(F)F)Br	1
C/C/1=C\CC[C@@]2(C)O[C]2[C]2[C](CC1)C(=C)C(=O)O2	1
Clc1c(C)cc2c(c1C)C(CC(O2)(O)c1ccccc1)c1ccc2c(c1)OCO2	1
CCN1CCN(CC1)C1=C(NS(=O)(=O)c2ccc(cc2)Br)C(=O)c2c(C1=O)cccc2	1
Clc1ccc2c(c1)c(SCC(=O)N(Cc1ccccc1)C)c1c(n2)CCCC1	1
CCN1CSC(=S)N(C1)Cc1ccc(cc1)OC	1
Oc1ccc(cc1)/C(=N/Nc1ccc(cc1)C(=O)N/N=C(/c1ccc(cc1)O)\C)/C	1
Nc1ccc2-c3ccccc3C(=O)C(=O)c2c1	1
FCCOC(=O)N1CCN(CC1)/[N+](=N/Oc1ccc(cc1[N+](=O)[O-])[N+](=O)[O-])/[O-]	1
Cc1ccc(cc1)NC(=O)c1nc(ncc1Cl)S(=O)(=O)Cc1ccccc1	1
C=CCSc1nc2c(n1C(=O)/C=C/c1cc(OC)c(c(c1)OC)OC)cccc2	1
CCOc1cc(ccc1O)C1c2c(n[nH]c2C(=O)N1c1ccc(cc1)Cl)c1ccc(cc1)Br	1
OC(=O)c1cccc(c1)c1ccc(o1)/C=N\Nc1nnc(n1N)C	1
N#Cc1cccc2c1-c1ccccc1/C/2=N/NC(=S)N	1
COc1ccc(cc1)C1=C(C)C(=NCCCN2CCN(CC2)c2cc(C)ccc2C)NS1(=O)=O	1
Cc1ccc(c(c1)C)c1csc(n1)c1c[nH]c2c1cccc2	1
CN(CC(C(=O)c1ccccc1)c1ccccc1)C	1
OC(Cn1c2ccc(cc2c2c1ccc(c2)Cl)Cl)COc1ccc(cc1)N(C(=O)C)C	1
O=C1C(=CC(=O)c2c1cccc2)Nc1ccccc1	1
Ic1ccccc1CN[C]1C2CCN([C]1C(c1ccccc1)c1ccccc1)CC2	1
O=C(C1CC(=O)N(C1)C1CCCC1)Nc1cc(Cl)cc(c1)Cl	1
COc1ccccc1NC(=O)Nc1scc(n1)C(Cc1ccc(cc1)C(F)(F)F)N	1
Fc1ccc(cc1)c1nn(C)c2-c(n1)c(=O)n(c(=O)n2)C	1
O=C1C=C(N)c2c(C1=O)cccn2	1
O=C(c1ccc(o1)[N+](=O)[O-])/C=C/c1cccc(c1)[N+](=O)[O-]	1
CN1CCN(CC1)c1ccccc1NC(=O)c1ccc(o1)[N+](=O)[O-]	1
CC(=CCc1c2OC(C)(C)C=Cc2c2c(c1O)c(=O)c(co2)c1ccc(c(c1)O)O)C	1
Cc1ccc(cc1)n1[nH]c(c(c1=O)/C=N/c1ccccn1)C	1
OC[C](Nc1cc(NCc2ccccc2)c2c(c1)n(cn2)C(C)C)C	1
CCCCOc1ccc(cc1/C(=N/NC1=NCCN1)/C)Br	1
O=C1c2ccccc2C(=C(C1=Nc1cccc(c1)OC(=O)c1ccccc1[N+](=O)[O-])n1nnc2c1cccc2)O	1
OC1=C(C(=O)CCC1)C(C1=C(O)CCCC1=O)C#Cc1ccccc1	1
Oc1cc(cc2c1nccc2)c1ccncc1	1
COc1cc(cc(c1OC)OC)[C]1N2[C](Cc3c1[nH]c1c3cccc1)C(=O)N1[C](C2=O)Cc2c([C]1c1cc(OC)c(c(c1)OC)OC)[nH]c1c2cccc1	1
c1ccc(cc1)Nc1[nH]nc(c1)Nc1ccccc1	1
OCc1c(O)c2C(=O)C=CC(=O)c2c(c1CO)O	1
Clc1ccc(cc1)OS(=O)(=O)c1n(C)cnc1[N+](=O)[O-]	1
COc1ccc(cc1)CNS(=O)(=O)c1cc(ccc1F)C(=O)Nc1cc(Cl)cc(c1)Cl	1
COc1ccccc1N=c1oc2cc(O)ccc2cc1C(=O)N	1
NCCCC[C](n1nnc(c1)C)C(=O)NCCCCCCCCCCC(=O)N1CCN(CC1)c1nc(NCCOCCOCCOCC#C)nc(n1)N1CCN(CC1)C(=O)CCCCCCCCCCNC(=O)[C](n1nnc(c1)CCCCN=C(N)N)[C](CC)C	1
CCN(S(=O)(=O)c1ccc(cc1)NC(=O)c1nc(ncc1Cl)S(=O)(=O)C)c1ccccc1	1
O=C(Nc1ccn(c(=O)n1)CCCNC1CCN(CC1)Cc1ccccc1)OCc1ccccc1	1
O=C(Cc1cccc2c1cccc2)Nc1ccc(cc1C(=O)O)Br	1
COC(=O)/C(=C\c1ccc(o1)[N+](=O)[O-])/NC(=O)c1ccccc1	1
COC(=O)c1sc(cc1NC(=O)/C=C/C(=O)O)c1ccc(cc1)C(C)(C)C	1
OCC1(CCN(CC1)Cc1cnc(nc1)c1ccc(cc1)Cl)Cc1ccccc1	1
O=C(OCC(=O)c1ccccc1)CCC(=O)NC1CCCCC1	1
CCCCCn1c2nc3ccccc3nc2c(c1NC(=O)c1ccco1)C(=O)OCC	1
CCCCOc1ccc(cc1OC)CN1C(=O)C(=O)c2c1c(C)cc(c2)Br	1
COc1ccc(c(c1)OC)c1nc2ccccc2c(c1)C(=O)N/N=C/c1ccc2c(c1)OCO2	1
Fc1ccc(cc1)c1cc(nc(n1)S(=O)(=O)C)C(F)(F)F	1
Clc1ccc(cn1)CN1CCN(C1=C([N+](=O)[O-])/C=C(/[N+](=O)[O-])\Cl)Cc1ccc(nc1)Cl	1
Clc1cc(O)cc(c1N=Nc1ccc(cc1)[N+](=O)[O-])Cl	1
COc1cccc(c1)Oc1cn[nH]c1c1ccc(cc1O)OCC(=C)C	1
Cc1ccc(cc1)C(=O)Nc1c(c2cccs2)c(=O)c2c(n1C)cccc2	1
Oc1ccc(cc1)NC1=CC(=O)c2c(C1=O)cccc2	1
O=C(c1nc(ncc1Cl)S(=O)(=O)Cc1ccccc1F)Nc1ccccc1	1
O=C(c1cccs1)/C=C/1\C(=O)Nc2c1cccc2	1
S=C(c1cn(c2c1cccc2)CCOc1ccc(c(c1)C)C)N1CCCC1	1
CCCCCCCCC[n+]1cccc2c1ccc1c2cccc1	1
CN(CCCNC(=O)/C(=C/c1ccc(o1)c1ccc(cc1)Br)/NC(=O)c1ccc(cc1)C)C	1
O=C(CN1CCCCCCC1)N/N=C/c1ccc(o1)[N+](=O)[O-]	1
Cc1cc2c(cc1C)[nH]c1c2c[n+](C)c2c1cccc2	1
Cn1c(N=Nc2ccccc2)nc2c1cccc2	1
COc1ccc(cc1)c1nnc(c2c1cccc2)Sc1oc2c(n1)cccc2	1
CCCCNc1c(nc2n1cc(C)cc2)c1ccc(c(c1)SC1CCCCC1)OC	1
Cc1ccc(cc1)c1nc(SCc2ccc(cc2)Br)n2c(n1)cc(=O)[nH]2	1
CCCOc1ccc(cc1)C(=O)Nc1cccc(c1)NC(=O)c1ccc(cc1Cl)Cl	1
O=C(CCC(=O)NCc1ccccc1)NNC(=O)COc1ccccc1	1
C/C(=N\NC(=O)c1c(Cl)cnn1C)/c1ccc(cc1)NC(=O)c1ccncc1	1
Cc1ccc(cc1)CNC(=O)c1c(Nc2ccccc2C)sc(c1N)C(=O)c1ccc(cc1)F	1
[O-][N+](=O)c1c(N)cc(c2c1non2)Cl	1
C/C=C(/C(=O)O[C]1C/C(=C\C(=O)/C=C(/[C]([C]2[C]1C(=C)C(=O)O2)O)\C)/C)\C	1
COC(=O)c1ccc2n(c1)c(CC(C)(C)C)c(n2)C1CCCCC1	1
CCOC(=O)c1ccc(cc1)N1C(=O)c2c(C1c1ccc(cc1)C)c([nH]n2)c1ccco1	1
OC[C]1O[C](O[C]2CC[C@]3(C(=CC[C]4[C]3CC[C@]3([C]4C[C]4[C]3[C](C)[C]3N4C[C](CC3)C)C)C2)C)[C]([C]([C]1O)O[C]1O[C](CO)[C]([C]([C]1O)O)O)O[C]1O[C](C)[C]([C]([C]1O)O)O	1
Fc1ccc(cc1)Nc1nc(SCc2cccc(c2)F)nc2c1cccc2	1
COc1ccc(cc1)C=C(C(=O)c1ccccc1)C(=O)c1ccccc1	1
COc1cc2c(cc1/C=N/NC(=S)N)oc(c2c1ccccc1)C	1
COc1c(OC)cccc1C(c1nnnn1c1ccc2c(c1)OCCO2)N1CCC(CC1)n1c(=O)[nH]c2c1cccc2	1
COc1ccc(c(c1)O)C(=O)/C=C/C(=O)N(CC1CCCO1)CC(=O)NC1CCCCC1	1
O=C(Nc1ccc(cc1F)Cl)CN1C(=O)COc2c1cc(cc2)S(=O)(=O)NC1CCCC1	1
Cc1ccccc1CN1CCC(CC1)CNC(=O)c1cc2c([nH]1)c1ncccc1cc2	1
O=C(C1Oc2c(C1)c(ccn2)c1ccccc1)Nc1ccc(c(c1)C(F)(F)F)Cl	1
Brc1cc(/C=N/NC(=O)c2ccc3c(c2)OCO3)c(c(c1)C)O	1
CCOc1ccc(cc1)c1cn2c(n1)sc1c2ccc(c1)C(=O)NCCCN1CCCCC1	1
N#Cc1ccc(nc1SCC(=O)Nc1cccc(c1)C(F)(F)F)c1cccs1	1
CCOc1ccc(cc1)N1C(=O)c2c(C1c1cccc(c1)F)c([nH]n2)c1cccs1	1
C=CC(c1c(O)c(CC=C(C)C)c(c2c1oc1c(O)c(O)ccc1c2=O)O)(C)C	1
CCOc1ccc2c(c1)sc(n2)NC(=O)c1ccoc1C	1
COc1ccc(cc1)CC(c1csc(n1)Nc1cccc(n1)OC)N	1
CCN(CCCCNc1ncc2c(n1)nc(c(c2)c1cc(OC)cc(c1)OC)NC(=O)NC(C)(C)C)CC	1
CCn1nc(nc2-c1nc(=O)n(c2=O)C)c1cccs1	1
COc1cc(ccc1OC)c1nc(NC2CCCC2)nc(c1)C(F)(F)F	1
O=C(c1ccc2c(c1)sc1n2cc(n1)c1ccccc1)NCCCN1CCCCCC1	1
O=Cc1ccc2c3c1c(C=O)ccc3N(C(N2C)(C)C)C	1
CCCCCCNC(=O)c1cn(CC)c2c(c1=O)cc(c(c2)N1CCN(CC1)C)F	1
CCC(c1cc(ccc1OCCCC[n+]1ccc(cc1)C)C(CC)(C)C)(C)C	1
Cc1ccnc(c1)Nc1scc(n1)c1sc(nc1C)C	1
COc1ccc(cc1)C(CCC(C)C)CCNCc1ccc(c(c1)OC)OC	1
COc1ccc(cn1)NC(=O)/C(=C(\S(=O)Cc1ccccc1)/Cl)/Cl	1
O=C(c1ccc(c(c1)Cl)Cl)NNC(=O)c1ccncc1	1
CCCN(CC(Cn1cc(c2c1cccc2)/C=C/C(=O)c1ccc(cc1)OCC)O)CCC	1
COc1ccc(cc1)OCCN1CCC(CC1)C(=O)NC(c1ccc2c(n1)cccc2)c1ccccc1	1
Fc1ccc(cc1)Nc1nc(NCc2ccccc2)nc2c1scc2	1
Oc1ccc(cc1)/C=N/Nc1nc(C)nc2c1cnn2c1ccccc1	1
O=C(Oc1cccc2c1nccc2)Nc1cccc(c1)Br	1
COc1cc(ccc1Nc1ncc2c(n1)N(CCC(=O)N2C)C1CCCCC1)C(=O)NC1CCN(CC1)C	1
COc1ccc(cc1)CC(=O)Nc1sc2c(c1C(=O)Nc1cccc(c1)Cl)CCCCC2	1
O[C]([C](C(O)(C)C)O)C[C]([C]1CC[C@]2([C@@]1(C)CC[C]1C2=CC[C]2[C@]1(C)CCC(=O)C2(C)C)C)C	1
CCN(c1ccc2c(c1)oc(=O)c1c2oc(=O)cc1Cl)CC	1
O=C(c1ccc(cc1)[N+](=O)[O-])Nc1ccc(cc1)Nc1ccncc1	1
COc1ccc(cc1)c1n[nH]c(c1)C1CCN(CC1)Cc1cccc(c1)C(F)(F)F	1
NC1=NC(N(C(=N1)N)c1ccc(c(c1)Cl)OCC(=O)N1CCOCC1)(C)C	1
OC1(Oc2ccccc2C(C1)c1ccccc1)c1ccccc1	1
COc1ccc(c(c1)C)Cc1c(nc2n1cc(Br)cc2)c1ccco1	1
CCCCNCC1C(Oc2ccc(cc2)Cl)C(=O)N1c1ccccc1C	1
Fc1ccc(cc1)NC1=CC(=O)C(=O)c2c1cccc2	1
Brc1cnn(c(=O)c1Br)c1ccccc1	1
C=CCNC1=C(Cl)C(=O)c2c(C1=O)cccc2	1
O=C(Nc1ccc(cc1F)F)COC(=O)Cc1ccccc1F	1
O=C(c1ccccc1)Nc1sc(c(c1)C)C	1
O=C1Nc2cc(ccc2S/C/1=C\c1ccccc1)C(=O)NCCCN1CCCC1	1
COc1cccc(c1)c1sc2c(c1c1ccc(cc1)OCCN1CCCC1)cccc2	1
Cc1ccc(c(c1)c1n[nH]c2c1C(c1ccccc1F)N(C2=O)Cc1ccco1)O	1
COc1ccccc1N1CCN(CC1)CC(COc1ccc(cc1C(C)(C)C)C)O	1
Brc1ccc(cc1)N1C(=O)CC(C1=O)N(C(=S)Nc1ccccc1)CCc1ccccc1	1
COc1cc(CNCCc2c[nH]c3c2cccc3)ccc1OCc1ccccc1F	1
N#C/C(=C\c1ccc(o1)c1cccc(c1)Cl)/c1nc2c([nH]1)cc(cc2)C	1
Cc1ccc(c(c1)NC(=O)c1ccc(c(c1)S(=O)(=O)N1CCCCC1)Br)O	1
O=C1Nc2c(C1(C)Cc1ccc(cc1)OC(F)(F)F)cc(cc2)S(=O)(=O)NC1CCCCC1	1
O=C(Nc1cc(cc(c1)C(F)(F)F)C(F)(F)F)CCS(=O)(=O)c1ccc(s1)Br	1
Clc1ccc(cc1)C(=O)CC1=C(C)C(=O)c2c(C1=O)cccc2	1
CC1CCN(CC1)C(=O)c1c(C)oc2c1C(=O)c1ccccc1C2=O	1
Clc1ccc(cc1)C(n1cc[n+](c1)CC(c1ccc(cc1Cl)Cl)OCc1ccc(cc1Cl)Cl)c1ccc(cc1)Cl	1
OC(CN1CCN(CC1)C)COC(c1ccc(cc1)Cl)c1ccc(cc1)Cl	1
CCN1C(=O)C(SC1=Nc1ccc(cc1)Cl)CC(=O)NCC	1
CC(CC(C(=O)OCC(=O)c1ccc2c(c1)NC(=O)CO2)NC(=O)c1ccc(cc1)Cl)C	1
CCOC(=O)COc1ccccc1/C=C\[N+](=O)[O-]	1
Fc1ccc(cc1)Cn1cc(c2c1cccc2)/C=N/N1C(=O)C2C(C1=O)C1CC2C=C1	1
Clc1ccc(cc1)C1=C(CN2CCN(CC2)c2ccc(cc2)C(=O)NS(=O)(=O)c2ccc(c(c2)S(=O)(=O)C(F)(F)F)N[C](CSc2ccccc2)CCN2CCOCC2)CC(CC1)(C)C	1
Clc1ccc(cc1)NC1=C(NC(=O)c2ccccc2)C(=O)c2c(C1=O)cccc2	1
CSc1nn(c(c1S(=O)(=O)c1ccc(cc1)Cl)N)Cc1ccc(cc1)F	1
OC(CN1CCN(CC1)Cc1ccccc1)COC1CCC(CC1)C(C)(C)C	1
COc1cc(OC)ccc1C(=O)/C=C\1/C(=O)Nc2c1cccc2	1
O=C1c2ccc(cc2S(=O)(=O)c2c1c(ccc2)C(=O)NCc1cc(ccc1Cl)C(F)(F)F)N1CCC(CC1)N1CCCCC1	1
Oc1ccccc1C1(O)CC(=NN1C(=O)c1ccccc1)C(F)(F)F	1
O=C(c1coc(=O)c(c1)Br)N[C](c1ccccc1)C	1
COc1c(CC=C(C)C)cc(cc1CC=C(C)C)C1CC(=O)c2c(O1)cc(cc2O)O	1
ClC(C(=O)C(C)(C)C)C(=O)Nc1ccccc1	1
CCn1nc(nc2-c1nc(=O)n(c2=O)C)c1ccc(cc1)C	1
O=C(NC(=S)Nc1ccc2c3c1cccc3CC2)COc1ccccc1C	1
COc1cc2c(cc1OC)CCC(C2=O)Br	1
CCOC(=O)c1cc(sc1NC(=O)c1ccc(cc1)N1C(=O)CCC1=O)CC	1
CCOC(=O)c1ccc(o1)c1cn[nH]c1c1cc(CCC)c(cc1O)O	1
COc1ccc(cc1)c1ccc(nn1)SC	1
O=S1(=O)C=C(c2c1cccc2)Sc1nnc(o1)c1ccccc1	1
CNC[C](Cc1ccccc1)NC[C](Cc1cccc2c1cccc2)NCCc1ccc(cc1)C	1
CCCCN(CCCNC(=O)C1CCN(CC1)c1sc2c(n1)ccc(c2)CC)C	1
COc1ccc(cc1)CC(c1csc(n1)NC(=O)Nc1ccccc1c1ccccc1)N	1
O=C(CC1OC(=O)c2c1cccc2)Nc1ccc(c(c1)S(=O)(=O)N1CCCCC1)Cl	1
CCc1ccc(cc1)S(=O)(=O)/N=C\1/C=C(Sc2[nH]ncn2)C(=O)c2c1cccc2	1
COc1cc(ccc1OC)c1cc(nc(n1)S(=O)(=O)CCCC(=O)Nc1cc(Cl)ccc1OC)C(F)(F)F	1
Fc1ccc(cc1)CN1CC(CC1=O)c1nc2c(n1CCOc1ccc(cc1C)C)cccc2	1
Cn1c(=O)n(C)c2c(c1=O)c(O)c(c(=O)n2C)[N+](=O)[O-]	1
COc1ccc2c(c1)c(C)c(o2)C(=O)Nc1ccc(cc1)S(=O)(=O)N(C1CCN(CC1)C)C	1
COc1ccc(cc1)C[C]1CN2C(=NC[C]2Cc2ccc(cc2)O)N1C[C](NC(=O)c1ccc(c(c1)Br)C)C	1
O=C(c1ccccc1c1onc(n1)c1ccccc1)NCc1ccco1	1
Fc1ccc(cc1)C(=O)Nc1nsc(n1)c1ccccc1	1
CCOc1ccc(cc1)c1ccc(nn1)SC	1
COc1ccc(cc1)CC(c1csc(n1)NC(=O)c1cc(nn1Cc1ccccc1)C(C)(C)C)N	1
NC(c1csc(n1)Nc1ccc(cc1)C(=O)c1ccccc1)CCc1ccccc1	1
Clc1ccc(cc1)C(=O)Cn1ncc(c(c1=O)Cl)Cl	1
COc1ccc2c(c1)c1c(C)c3cnccc3c(c1[nH]2)C	1
O=C(Nc1nonc1[N+](=O)[O-])CSc1ccccn1	1
COc1cccc2c1nc(s2)Nc1nnc(o1)c1ccc(cc1)F	1
CCN1CCN(CC1)CCCNC(=O)c1ccc2c(c1)NC(=O)/C(=C\c1cccc(c1)C)/S2	1
Cn1nc(nc2-c1nc(=O)n(c2=O)C)c1ccccn1	1
O=C(Nc1ccc2c(c1)OCCO2)CSc1ccc(cc1)NC(=O)C	1
CCCCCOc1ccc(cc1)NP(=O)(Oc1ccc(cc1Cl)Cl)C	1
Cc1oc2-c3ccccc3C(=O)C(=O)c2c1C(=O)c1ccccc1	1
COc1cc(ccc1OC)Nc1c2CCCCc2nc2c1cc(cc2)NC(=O)c1cc(Cl)ccc1OC	1
COc1ccc(cc1)NC(=O)c1cc(ccc1O)[N+](=O)[O-]	1
Fc1ccc(cc1)C(=O)/C=C/c1ccc(o1)c1ccccc1[N+](=O)[O-]	1
O=C(c1nc(ncc1Cl)S(=O)(=O)C)Nc1ccc2c(c1)cccc2	1
COc1cc(OC)c(cc1S(=O)(=O)Nc1ccc(cn1)C)NC(=O)C	1
COc1cc(cc(c1)OC)Nc1nc(SCC(=O)c2ccc(cc2)Br)nc2c1cccc2	1
Clc1ccc(cc1S(=O)(=O)N(c1ccccc1)Cc1ccccc1)C(=O)NC1CC(C)(C)NC(C1)(C)C	1
CCN1CCN(CC1)c1cc(N2CCN(CC2)C(=O)c2ccco2)c2c3c1noc3-c1c(C2=O)cccc1	1
CCc1ccc(cc1)c1oc(c(n1)CN1CCC(CC1)C(=O)NCc1ccccc1OC)C	1
CN(CCCNc1nc2cc(sc2c(=O)n1C)c1cccc(c1)Cl)C	1
COc1cc(OC)ccc1n1c(=O)n(Cc2ccc(cc2C)C)c2c(c1=O)c1CCCc1s2	1
CCN1CCN(CC1)c1cc(C)c2c(n1)ccc(c2)NC(=O)c1cc(Cl)ccc1OC	1
S=C(NC(C)(C)C)Nc1ccc(cc1)Nc1ccccc1	1
CCC1C/C(=C\c2cc(OC)c(cc2OC)OC)/C(=O)/C(=C/c2cc(OC)c(cc2OC)OC)/C1	1
O=C(c1ccc(cc1)CN1CCOCC1)N1CCN(CC1)c1ccccc1F	1
COc1cccc(c1O)/C=N/Nc1nc(nc2c1cccc2)c1cccnc1	1
Cc1[nH]n(c(=O)c1N=Nc1cccc(c1C)[N+](=O)[O-])C(=S)N	1
C=CCOc1ccc(cc1)CN(CC(COc1cccc2c1cccc2)O)C	1
CN1CCN(CC1)c1cc(C)c2c(n1)ccc(c2)NC(=S)N1CCN(CC1)c1cc(C)ccc1C	1
Cc1cc(C)c(c(c1)C)S(=O)(=O)NCC(S(=O)(=O)c1ccccc1)c1cccs1	1
CC(=O)Nc1cc2cc(ccc2oc1=O)NS(=O)(=O)c1ccc(cc1)Cl	1
Clc1nccnc1N/N=C/c1ccc(cc1)Br	1
S=C(Nc1cccc(c1)C(F)(F)F)NCc1ccc(cc1)Cl	1
Brc1ccc(cc1)C(=O)CCN1CCN(CC1)c1ccccc1F	1
COc1ccc(cc1CNc1ccc(cc1)O)Br	1
[O-][N+](=O)c1cccc(c1)c1c(C(=O)CCCCCCCCCCN2CCC(CC2)(c2ccccc2)c2ccccc2)c(C)nc2c1c(=O)n(c(n2)C)CCN1CCOCC1	1
NCC12CC3CC(C1)CC(C2)(C3)c1ccc(cc1)Br	1
O=C(N1CCC(CC1)c1c(cnn1c1ccc(c(c1)C)C)C(=O)NCCCN1CCc2c(C1)cccc2)OC(C)(C)C	1
O=C(Nc1scc(n1)C(N)C)Nc1cccc(c1)C(F)(F)F	1
COc1ccc2c(c1)cc1c(n2)sc(c1)C(=O)N1CCN(CC1)C	1
CCOC(=O)CCc1ccc(cc1)NC(=O)/C=C/c1ccc(o1)[N+](=O)[O-]	1
COc1cccc(c1)C1=NC(NC(C1)c1ccccc1O)(C)C	1
COc1ccc(cc1Nc1nc(NCCCN(C)C)nc(c1[N+](=O)[O-])N)OC	1
O=C(NC12CC3CC(C2)CC(C1)C3)Cn1sc2c(c1=O)cccc2	1
COc1cccc(c1)C(=O)NCC(=O)OCC(=O)Nc1ncc(cc1Cl)Cl	1
[O-][N+](=O)c1c(ncc(c1C)[N+](=O)[O-])Sc1ccccc1	1
COc1ccc(cc1)N(C(=O)c1nc(ncc1Cl)S(=O)(=O)CC)Cc1ccccc1	1
O=C(Nc1ccc(c(c1)Cl)F)NCC1CCN(CC1)Cc1cc(C)ccc1C	1
C[C]1CC=C[C]2[C]1C(=O)N([C]2c1ccc2c(c1Br)cccc2)Cc1ccccc1	1
Fc1ccc(cc1)C(=O)Nc1ccccc1C(=O)N/N=C/c1ccco1	1
NCCC(c1ccc(cc1)OC(C)C)C1CCCCC1	1
[O-][N+](=O)c1ccccc1C=C1Cc2c(C1=O)cccc2	1
O=C1C(=Cc2ccccn2)CCc2c1cccc2	1
CCOc1cc2C(=O)C=CC(=O)c2c2c1C(c1ccccc1)N(C2)S(=O)(=O)c1ccc(cc1)C	1
CN(C(=O)c1ccc(cc1)CSc1nc2c(n1Cc1ccccc1F)nccc2)Cc1ccccc1	1
COCCNc1nc(NCCOc2ccccc2Cl)c2c(n1)cc(s2)c1ccccc1	1
O=C(Nc1cccc(c1)[N+](=O)[O-])Nc1ccc(cc1)OC(F)(F)F	1
O=C1C(=C(c2ccccc2)N2CCOCC2)Cc2c1cccc2	1
CSc1ccccc1NC(=O)CN(C(=O)COc1cccc2c1nccc2)C	1
COc1cc(CNC2CCCC2)cc(c1OCc1ccccc1F)Cl	1
Clc1cc(ccc1F)c1ccc2c(c1)C(C)(Cc1cccc(c1)C(F)(F)F)C(=O)N2	1
O=C(Nc1cccc(c1)C(F)(F)F)Nc1ccc(cc1)OC(F)F	1
Clc1ccc2c(c1)C(O)(C(=O)N2Cc1ccc(cc1)C)c1c[nH]c2c1cccc2	1
Clc1ccc(cc1)c1csc(n1)C(c1cccc(c1)Cl)O	1
COc1ccccc1N(S(=O)(=O)c1cccc(c1)C(=O)NC1CC(C)(C)NC(C1)(C)C)Cc1ccccc1	1
COc1c(O)cc(cc1Cl)/C=C/1\CCC/C(=C/c2cc(Cl)c(c(c2)OC)O)/C1=O	1
Cc1ccc(cc1)NC(=O)C1=C(c2ccccc2)S(=O)(=O)CCS1(=O)=O	1
O=C1C=CCC(O1)/C=C/c1ccccc1	1
O=C(Nc1ccc2c(c1)OCO2)CSc1n[nH]c(n1)N	1
Fc1ccc(cc1)CC(c1csc(n1)Nc1nncc2c1cccc2)N	1
CC(=O)N(C1=C(N2CCOCC2)C(=O)c2c(C1=O)cccc2)C	1
Fc1cccc(c1)Cc1c(nc2n1ccc1c2cccc1)c1ccco1	1
Clc1cccc(c1)n1ncc(c1C1CCN(CC1)C(=O)OC(C)(C)C)C(=O)NCCN1CCC(CC1)Cc1ccccc1	1
N#Cc1ccccc1Cn1cc(c2c1cccc2)/C=C/[N+](=O)[O-]	1
Fc1ccc(cc1)NC(=O)Cn1sc2c(c1=O)cccc2	1
O=S(=O)(/C(=C\c1ccc(cc1)C(F)(F)F)/c1nc2c([nH]1)cccc2)c1ccccc1	1
CCOc1ccccc1N(C(=O)c1sc2c(c1)c(=O)n(c1c2cccc1)CC)C	1
Cc1ccc(cc1)OS(=O)Nc1cccc2c1nccn2	1
CCc1c(C)nc([nH]c1=O)SCCOc1ccc(cc1)OC	1
CC(=CCOc1ccc(c(c1)O)[C]1COc2c(C1)ccc1c2C=CC(O1)(C)C)C	1
CCOC(=O)c1nnn(c1C)c1ccc(cc1[N+](=O)[O-])[N+](=O)[O-]	1
O=C1NC(=N/C/1=C/c1ccco1)c1ccccc1Cl	1
CCCCCCN1C[C]([C](C[C]1c1ccc(cc1)C)O)n1nnc(c1)c1ccc(cc1)F	1
CC1CCC(C(C1)OC(=O)Cn1c(COc2ccccc2C)[n+](c2c1cccc2)C)C(C)C	1
O=CC1=C[C]2CC(C[C]2[C@@]2([C@@]1(C=O)C2)C)(C)C	1
COC(=O)C1=C(C)N(Cc2ccccc2)C(=NCCc2cccnc2)N[C]1c1ccc(cc1)Br	1
CCCCNc1c(nc2n1cc(C)cc2)c1ccc(c(c1)SC(CC)C)OC	1
COc1ccc2c(c1)c(Nc1ccc(c(c1)Cl)Cl)cc(n2)C	1
O=C(C1CCCO1)Nc1ccc(cc1)c1nc2c([nH]1)cccc2	1
O=C(Nc1nc2c(s1)cccc2)CSc1ncnc2c1oc1c2cccc1	1
CN(c1c(C)nc2n1cccc2OCc1ccc(cc1)C(F)(F)F)CC1CC1	1
O=C(c1ccc(s1)[N+](=O)[O-])Nc1cccc(c1C)C	1
CCn1c(SCC(=O)c2ccc(cc2)Br)nnc1CNC(=O)C	1
Clc1cc(cnc1Nc1c(cc(c(c1[N+](=O)[O-])Cl)C(F)(F)F)[N+](=O)[O-])C(F)(F)F	1
N#C/C(=C\c1cccc(c1)NC(=O)c1ccccc1Cl)/C(=O)NCCc1ccccc1	1
O=C(C1CC(=O)N(C1)c1cccc(c1)Cl)Nc1ncc(s1)C	1
CC(Nc1nc(NCCOc2ccccc2Cl)c2c(n1)cc(s2)c1ccccc1)C	1
CSc1ccc(cc1)/C=C/C(=O)c1ccc(cc1)NC(=O)C(C)C	1
O=C(N1CCc2c1cccc2)COc1ccc2c(c1CN1CCOCC1)cccc2	1
COc1cc(CCNCCC(c2ccccc2)c2ccccc2)ccc1OC	1
CCCCCCCCNS(=O)(=O)CCNCc1ccccc1OC	1
CCC[C](CN[C]([C](CC)C)CNC)NCCc1cc(cc(c1)C(F)(F)F)C(F)(F)F	1
O=C(C1CC1)Nc1sc2c(n1)c(C)ccc2Cl	1
OC(c1ccc(c(c1)F)F)c1scc(n1)c1cccc(c1)C(F)(F)F	1
Fc1ccc(cc1)c1nc(c(o1)S(=O)(=O)C(C)C)S(=O)(=O)c1ccc(cc1)F	1
Clc1ccc(c(c1)Cl)COc1cccn2c1nc(c2N(Cc1cccs1)C)C	1
COc1ccc(cc1)C(c1ccc(cc1)F)CCNCc1ccc(cc1)F	1
Nc1ccc(cc1)O	1
CC1CCN(CC1)C(C(=O)c1ccccc1)CC(=O)c1ccccc1	1
Cc1ccc(cc1)n1[nH]c(c(c1=O)C=Nc1ccc2c(c1)[nH]c(=O)[nH]2)C	1
CN(CCNS(=O)(=O)c1ccc(c(c1)[N+](=O)[O-])Sc1nnnn1c1ccc(cc1)C)C	1
COCCn1c(SCC(=O)Nc2scc(n2)C)nnc1C(C)C	1
O=C(Nc1ccccc1Cc1ccccc1)Nc1scc(n1)C(Cc1ccc(cc1)C(F)(F)F)N	1
OCCN1CCN(CC1)CC/C=C\1/c2ccccc2Sc2c1cc(cc2)C(F)(F)F	1
CCCc1cc(=O)n2c(n1)c(c[nH]2)c1ccc(cc1)Cl	1
CC(=O)Nc1cccc(c1)C(=O)/C=C/c1ccc(cc1)C	1
CCN(S(=O)(=O)c1ccc2c(c1)N(CC(=O)NCCCN1CCN(CC1)c1cc(C)ccc1C)C(=O)CO2)CC	1
CCOc1ccccc1c1sc2n(n1)c(nn2)Cc1ccccc1	1
S=C(Nc1ccc(c(c1)Cl)Cl)NCCNc1c(cc(cc1[N+](=O)[O-])C(F)(F)F)[N+](=O)[O-]	1
Clc1cccc(c1)C1c2c(n[nH]c2C(=O)N1Cc1ccco1)c1ccccc1O	1
C=Cc1ccc(cc1)Cn1c2cc(C)ccc2c(c1C(=O)O)CNCc1cccs1	1
O=C(N1CCN(CC1)CCC1CCCCC1)COC(=O)c1ccc(c(c1)[N+](=O)[O-])S(=O)(=O)C	1
Fc1ccc(cc1)CC(c1csc(n1)Nc1ccccn1)N	1
CC1OC(C)CN(C1)C(=O)/C=C/c1ccc(s1)[N+](=O)[O-]	1
COc1ccc(cc1)C(c1cccs1)NC(=O)C1CCN(CC1)CCOc1ccc(cc1Cl)Cl	1
O=C(Nc1ccc(c(c1)Cl)C)CSc1nc2ccccc2c(=O)n1CCCN1CCCCC1	1
Clc1cccc(c1)/C=C\1/Sc2ccc(cc2NC1=O)C(=O)NCCCN1CCCC1	1
CCCCCCCCCCCCCCCC[n+]1ccc(c2c1cccc2)CC(c1c(C)[nH]c2c1cccc2)O	1
O=C(c1c2C(=O)c3ccccc3C(=O)c2oc1C(F)(F)F)c1ccccc1	1
NCCc1c2ccccc2n(c1c1ccccc1)c1ccccc1	1
Cc1ccc(cc1)S(=O)(=O)N1N=C(C(C1)c1cccc(c1)Br)C(=O)C1CO1	1
CN1CCN(CC1)c1ccccc1NC(=O)c1cc2c(-c3c(C)cccc3OC2)s1	1
CCOc1cc(CNC2CCCC2)cc(c1OCc1ccc(cc1)F)Cl	1
N#CC1C(=O)c2c(C1c1ccccc1)cccc2	1
COc1ccc(cc1)CC(c1csc(n1)Nc1ncnc(c1)Oc1ccccc1)N	1
O=C(c1ccc(cc1)S(=O)(=O)NCc1cccs1)Nc1nccs1	1
O=C(Nc1ccc(cc1C)C)/C=C/c1ccc(s1)[N+](=O)[O-]	1
CCCCCCCCCCOC(=O)Cn1c(COc2cccc(c2)OC)[n+](c2c1cccc2)C	1
COC(=O)c1ccc(cc1)NC(=O)c1nc(ncc1Cl)S(=O)(=O)Cc1cccc(c1)C	1
O=C(CC1Nc2ccccc2NC1=O)Nc1ccccc1	1
CCc1nnc(s1)NS(=O)(=O)c1ccc(cc1)N=Cc1c(C)[nH]n(c1=O)c1ccc(cc1)C	1
Oc1ccc(cc1)NC(=S)N=Nc1c(O)[nH]c2c1cc(Br)cc2	1
Cc1cccc(c1)Nc1nc(NCc2ccccc2)c(c(n1)N)[N+](=O)[O-]	1
COC(=O)c1ccc(o1)CC1(C)C(=O)Nc2c1cc(cc2)c1cccc(c1)C(F)(F)F	1
ClCC(=O)Nc1c(C#N)c(c(n1Cc1ccc(cc1)F)C)C	1
CC(C[C](C(=O)OC(C)(C)C)NC(=O)c1[nH]cnc1C(=O)N[C](C(=O)OC(C)(C)C)C)C	1
CC(COc1ccc(cc1Cl)CNC(=S)Nc1ccccc1)C	1
CCn1nc(/C=C/c2ccccc2)nc2-c1nc(=O)n(c2=O)C	1
CC(CC12CC3CC(C2)CC(C1)C3)NCc1ccccc1O	1
Clc1ccc2c(c1)C(O)(C(=O)N2Cc1ccccc1C)c1c[nH]c2c1cccc2	1
CCCCCN1C(=C(OC(=O)CC)c2c(S1(=O)=O)cccc2)C(=O)c1ccccc1	1
CC(C[C]1[C](O)C(=C)S(=O)(=O)N1Cc1ccccc1Br)C	1
Cc1cccc(c1)NC(=O)c1ccc(o1)[N+](=O)[O-]	1
CCC(c1cnc(nc1OCc1ccccc1)OCc1ccccc1)O	1
OC(c1ccc(c(c1)Cl)Cl)Cn1c(=N)n(c2c1cccc2)CCN1CCCCC1	1
O=C(c1ccco1)Nc1nc(c(s1)C(=O)O)C	1
c1ccc(cc1)c1sc2c(c1c1ccc(cc1)OCCN1CCCC1)cccc2	1
COCCN(C(=O)/C=C/C(=O)c1ccc(cc1O)OC)CC(=O)NC1CCCCC1	1
COc1ccc2c(c1)c1[nH]c(=O)n(c(=O)c1[nH]2)/N=C/[C]1C(C)CC(=CC1C)C	1
CN(c1ccc(cc1)/C=C(/[N+](=O)[O-])\C)C	1
Clc1ccc(cc1)/C=N/NC(=O)c1[nH]c2c(c1C)cc(cc2)Cl	1
CNc1ccc2c(c1C(=O)O)nc(o2)C[C]1O[C@@]2(CC[C]1C)O[C]([C](C[C]2C)C)[C](C(=O)c1ccc[nH]1)C	1
CCCC(c1nnnn1Cc1ccc2c(c1)OCO2)N1CCC(CC1)C(=O)N	1
C#CCn1c(=NC(=O)c2ccc(cc2)S(=O)(=O)N2CCc3c(C2)cccc3)sc2c1ccc(c2)S(=O)(=O)N	1
COc1ccc(cc1)c1nn2c(c1)nc(cc2N)C	1
C[C](c1cccc2c1cccc2)NCCCc1cccc(c1)C(F)(F)F	1
COc1ccc(cc1)NC(=O)CN(C(=O)Cc1coc2c1cc(C)c(c2)C)CC	1
NC(=N/N=C/c1ccc(cc1)OCc1ccccc1)N	1
COc1ccccc1/C=C/c1nc2c([nH]1)cccc2	1
O=C(c1c(C)onc1c1ccccc1)O/N=C(/c1ccc(o1)[N+](=O)[O-])\N	1
O=C1CN(CC(=O)N2CCCCC2)c2c(O1)cccc2	1
CC1CCCN(C1)CCCNC(=O)c1ccc2c(c1)N(Cc1cccc(c1)Cl)C(=O)c1c(S2=O)cccc1	1
Clc1ccc(c(c1)Cl)/C=C/c1nc(=O)[nH]c(c1)C(F)(F)F	1
Fc1ccc(cc1)CNC(=O)c1c(N)n(c2c1nc1ccccc1n2)CCCN1CCOCC1	1
O=C(c1ccccc1)NC1=C(N(C2CCS(=O)(=O)C2)C)C(=O)c2c(C1=O)cccc2	1
O=C(N/C=N/OCc1ccc(cc1Cl)Cl)NOCc1c(Cl)cccc1Cl	1
c1ccc(cc1)COc1ccccc1CNC12CC3CC(C2)CC(C1)C3	1
CC(=O)C1=C(c2cccc(c2)[N+](=O)[O-])N(n2c(S1)nnc2C)C(=O)C	1
Fc1ccc(cc1)NC(=O)c1nc(ncc1Cl)S(=O)(=O)Cc1ccccc1C	1
CC(N1CCc2c(C1)sc(c2C(=O)N)NC(=O)c1cc(nc2c1cccc2)c1cccs1)C	1
O=C(Nc1ccccc1Oc1ccccc1)Nc1scc(n1)C(CCc1ccccc1)N	1
Fc1ccc(c(c1)C)S(=O)(=O)Nc1ccccc1C(=O)Nc1ccccc1c1nc2c([nH]1)cccc2	1
CCC(C1C(=C(N)Oc2c1c([nH]n2)c1ccccc1)C#N)CC	1
CN(CCCNc1nn2c(c3c1cccc3)nc1c(c2=O)c(cs1)c1ccc(cc1)C)C	1
NNC(=O)c1ccc(cc1)OCC1ON=C(C1)c1ccc(cc1)Cl	1
OC[C]1O[C](CC(=O)NCc2ccc(cc2)c2ccccc2)C[C]2[C]1Oc1c2cc(cc1)NC(=O)C1CCC1	1
C=CCn1nc(nc1Sc1cccc2c1nccc2)[N+](=O)[O-]	1
O=C(CSc1cccc2c1nccc2)N/N=C/c1cccnc1	1
OC(=O)Cn1nnc(n1)c1cccs1	1
CCCCCc1cc(=O)oc2c1c(OC)cc(c2C(c1cc(OC)c(c(c1)OC)OC)CCN1CCCCC1)OC	1
Cc1nn(c2nc3c([nH]2)cccc3)c(=O)c2c1cccc2	1
Cc1ccccc1CN1CCc2c1ccc(c2)[N+](=O)[O-]	1
C=CC(=O)N1C/C(=C/c2ccccc2)/C(=O)/C(=C\c2ccccc2)/C1	1
Cc1ccc(cc1)n1ncc(c1C1CCN(CC1)C(=O)OC(C)(C)C)C(=O)NCCN1CCC(CC1)Cc1ccccc1	1
Clc1cccc(c1)COc1cccn2c1nc(c2N(Cc1cccs1)C)C	1
COc1ccccc1C(=O)Nc1nc2c(s1)cccc2	1
CCN(CC(C(=O)/C=C/c1ccc(cc1)/C=C/C(=O)C(CN(CC)CC)(C)C)(C)C)CC	1
Clc1ccc(cc1)C(c1ncc([nH]1)c1cccc(c1)C(F)(F)F)O	1
[O-][N+](=O)c1ccc(s1)/C=N/Nc1ncccc1[N+](=O)[O-]	1
O=C(Nc1ccnn1C1CCN(CC1)Cc1ccccc1C)CCCc1ccccc1	1
Cc1ccc(cc1C)n1[nH]c(c(c1=O)C=NC12CN3CN(C2)CN(C1)C3)C	1
Cc1[nH]c2c(c1/C=C/c1ccc3c(n1)cccc3)cccc2	1
CC1CCCN(C1)CCCNC(=O)c1ccc2c(c1)N(Cc1ccc(cc1)Cl)C(=O)c1c(S2(=O)=O)cccc1	1
S=C(NC(C(Cl)(Cl)Cl)NC(=O)c1cccc(c1)Cl)Nc1ccccc1	1
CCN1CCCC1CNC(=O)c1ccc2c(c1)NC(=O)/C(=C\c1ccc(c(c1)OC)OC)/S2	1
COc1ccc2c(c1)cc([nH]2)C(=O)NCCN1CCCCC1	1
O=C1C(=C(c2c1cccc2)Nc1ccc(c(c1)C)C)c1ccc(cc1)C(F)(F)F	1
O=C(NC1CCCc2c1cnn2c1ccc(cc1)C(C)(C)C)CN1CCCC1=O	1
Nc1ncc(c(n1)N1CCCCCC1)[N+](=O)[O-]	1
CC(c1ccc(cc1)/C=C(/S(=O)(=O)c1ccccc1)\c1nc2c([nH]1)cccc2)C	1
CC(=O)CCS(=O)(=O)c1ccc(cc1)Oc1ccc(cc1)S(=O)(=O)CCC(=O)C	1
Clc1ccc2c(c1)ncc[n+]2C	1
O=c1nc2-c(c(=O)n1C)ncnn2C	1
COc1ccc(cc1)OCc1n(CC(=O)OC2CC(C)CCC2C(C)C)c2c([n+]1C)cccc2	1
NC(c1csc(n1)Nc1ccc(cn1)C(=O)NCc1ccco1)Cc1ccc(cc1)C(F)(F)F	1
Cc1ccc(cc1)/C=N/Nc1cc(C)nc(n1)NCc1ccccc1	1
COC(=O)c1c[nH]c2c1-c1cc(n(c1C(=O)C2=O)S(=O)(=O)c1ccc(cc1)C)C(=O)OCc1ccccc1	1
CCOC(=O)c1cnc2n(c1=O)[nH]c(n2)SCc1ccccc1Cl	1
O=C(Nc1ccccc1Oc1ccccc1)Nc1scc(n1)C(Cc1ccc(cc1)C(F)(F)F)N	1
CCCc1nn(C)c2-c(n1)c(=O)n(c(=O)n2)C	1
CCN(c1ccc(cc1)N=Cc1c(C)[nH]c2c1cccc2)CC	1
[O-][N+](=O)c1ccc(o1)/C=N/NC(=O)CCCCC	1
ClCC(=O)N(c1cn(c2c1cccc2)C(=O)C)c1ccccc1	1
C1NC[C](N(C1)CCc1cccc2c1cccc2)Cc1cccc2c1cccc2	1
Cc1cnn(c1)C(=O)c1cc(nc2c1cccc2)c1ccccc1	1
Clc1cccc(c1)N1Cc2cnnn2-c2c(C1)cc(cc2)c1ccccc1	1
CCOC(=O)c1c(C)oc2c1C(=O)c1ccccc1C2=O	1
COC(=O)C1=C(C)N(C(=NCc2ccccc2)N[C]1c1cccc(c1)C(F)(F)F)Cc1ccccc1	1
COC(=O)c1cccc(c1)NC(=O)Nc1ccc(c(c1)Cl)Cl	1
N#C/C(=C(\Nc1ccccc1)/S)/C(=O)Nc1ccc(cc1)Cl	1
CCOC(=O)c1nn(c2ccccc2)c(=O)c2c1csc2NC(=O)C	1
CNC[C](CC1CCCCC1)NC[C](CC(C)C)NCCc1cccc(c1)C(F)(F)F	1
CCCCCCNC(=O)O[C]1Cn2c(=O)ccc(=O)n2[C]([C]1OC(=O)NCCCCCC)CN(S(=O)(=O)c1ccc(cc1)C)CC#C	1
Fc1ccc(cc1)CN1CCCN(C1)C(=O)Nc1ccc(cc1)Cl	1
COc1cc(OC)ccc1C(=O)N1CCN(CC1)c1sc2c(n1)c(C)c(cc2)Cl	1
CN(Cc1c(O)ccc2c1c(C(=O)Nc1cccc(c1)C(F)(F)F)c(o2)C)Cc1ccccc1	1
COc1cccc(c1OCc1ccccc1F)CNCCc1c[nH]c2c1cccc2	1
OC(Cn1c(=N)n(c2c1cccc2)CCN1CCCCC1)COc1ccc(cc1Cl)Cl	1
COc1ccc(cc1)n1c(C)cc(c1C)/C=N/Nc1nnc(n1N)C	1
O=C(c1ccc(o1)[N+](=O)[O-])Nc1ccc(cc1)N1CCN(CC1)C(=O)c1ccccc1	1
CN1CCN(CC1)c1ccc(c(c1)C)NC(=O)c1ccc(o1)c1ccc(cc1)Cl	1
O=C1C(=O)c2cccnc2-c2c1cccn2	1
CN(c1ccc(cc1)/C=C/c1cccc2c1nc1ccccc1c2)C	1
CN1CCN(CC1)CCCN1c2ccccc2Sc2c1cc(cc2)S(=O)(=O)N(C)C	1
COc1ccc(cc1)C(=O)CCS(=O)(=O)c1ccc(cc1)C	1
O=C(C[n+]1ccc(cc1)Cc1ccc(cc1)[N+](=O)[O-])NC(=O)NC(C)(C)C	1
CC[Hg]Sc1ccccc1C(=O)O	1
COc1ccc(cc1O)/C=C/C(=O)c1ccc(c(c1)[N+](=O)[O-])C	1
CCN1CCN(CC1)CCNC(=O)c1ccc(cc1)/C=C/1\Sc2ccccc2N(C1=O)Cc1ccccc1F	1
COc1ccc(cc1)CNCCC(c1ccccc1OC)c1ccc2c(c1)OCO2	1
COc1cccc(c1)c1sc2c(c1c1ccc(cc1)OCCN1CCCCC1)cc(c(c2)OC)OC	1
Cc1ccc(cc1)c1noc(n1)c1c(C)noc1C	1
CCN1CCOC(C1=O)CC(=O)Nc1ccc(cc1)[N+](=O)[O-]	1
N#Cc1c(Sc2nc(C)cc(c2C#N)C)nc(c(c1C)[N+](=O)[O-])C	1
CCc1ccc2c(c1)sc(n2)N(C(=O)c1ccc2c(c1)OCCO2)CCCN(C)C	1
ClCC(=O)c1cc(n(c1C)CCc1ccc(cc1)Cl)C	1
OC(CN1CCN(CC1)CCN1C(=O)c2cccc3c2c(C1=O)ccc3)COCc1ccc(cc1)Cl	1
N#Cc1c(N)sc(=S)c2c1CC(C)(C)SC2	1
Cc1ccc(cn1)C(=O)N/N=C/c1cn(c2c1cccc2)Cc1ccccc1	1
CN1CCN(CC1)C1Cc2ccc(cc2Sc2c1cc(Cl)c(c2)F)F	1
N#CCc1ccc(cc1)NC(=O)/C=C/c1ccc(o1)[N+](=O)[O-]	1
CCCCNc1c(nc2n1cc(C)cc2)c1cccc(c1)c1scc(c1)C(=O)C	1
Nc1nc(N)c2c(n1)ccc(c2)Sc1ccc(cc1)N(C)C	1
CCOc1ccc(cc1)OCc1cccc(c1)C(=O)Nc1ccc(cc1)CN1CCCCC1	1
COc1cccc(c1OC)C(=O)Nc1c2CS(=O)(=O)Cc2nn1c1ccc(cc1C)C	1
O=C([C](Cc1ccccc1)N)N/N=C/c1coc2c(c1=O)cc(cc2)C	1
COc1ccc(c(c1C)C)CN1CCCC(C1)CNC(=O)c1ccc(cc1)F	1
Clc1ccc(cc1)Cn1cccc1CN(C(=S)Nc1cccc(c1)Cl)CCCN1CCCC1	1
CCC[C@]1(C[C]1CCC)[C](c1ccc(cc1)C(=O)OC)NP(=O)(c1ccccc1)c1ccccc1	1
NNC(=O)c1cc(nn1Cc1ccc(cc1Cl)Cl)C(C)(C)C	1
COc1ccc(cc1)C(c1ccccc1OC)CCNCc1ccc(cc1)OC(C)C	1
C=CC(=O)N1C/C(=C/c2ccc(cc2)Cl)/C(=O)/C(=C\c2ccc(cc2)Cl)/C1	1
O=C1C(=CC(=O)c2c1nccc2)NCCc1cc(Br)c(c(c1)Br)O	1
Clc1ccccc1NC(=O)/C(=C(/S(=O)c1ccccc1)\Cl)/Cl	1
COc1ccc(cn1)NC(=O)/C(=C(\S(=O)(=O)Cc1ccc(cc1)C)/Cl)/Cl	1
COc1cccc(c1)Nc1nc(NCC2CCCO2)c2c(n1)cccc2	1
COc1ccc(cc1)OC1CCN(CC1)S(=O)(=O)c1ccc(c(c1)OC)OC	1
CC(=O)Nc1cc(O)c2c(c1O)non2	1
Cc1ccc(cc1)C(c1ccccn1)NC(=O)C1CCN(CC1)Cc1ccc(cc1)Oc1ccccc1	1
OCC1(CCN(CC1)Cc1ccc(cc1)OC(F)(F)F)Cc1ccc(cc1)OC	1
CC1NC(C)CN(C1)c1ccc(c(c1)NCCOc1ccc(cc1)Cl)[N+](=O)[O-]	1
COc1cccc(c1O)/C=N/NC(=O)c1cc2c(s1)ccc(c2)[N+](=O)[O-]	1
CCOC(=O)c1ccc(cc1)N1C(=O)c2c(C1c1cccc(c1)O)c(n[nH]2)c1ccc(cc1)OC	1
C#CCOCCOCCOCCNc1nc(nc(n1)N1CCN(CC1)C(=O)CCCCCCCCCCNC(=O)Cn1nnc(c1)C[C](O)C)N1CCN(CC1)C(=O)CCCCCCCCCCNC(=O)[C](n1nnc(c1)C[C](CC)C)CCCCN	1
FC(Oc1ccc(cc1)NC(=O)c1nc(ncc1Cl)S(=O)(=O)Cc1ccccc1F)F	1
O=C(Nc1c(C)cccc1C)CN1CCN(CC1)CCCC(c1ccc(cc1)F)c1ccc(cc1)F	1
OCCCn1c(/C=C/c2ccc(o2)[N+](=O)[O-])nc2c(c1=O)cccc2	1
N#CC(C(c1c(C)cc(cc1C)C)CC(=O)c1cccs1)C#N	1
Cc1ccccc1Nc1cc2ccccc2c(=O)[nH]1	1
O=C(Nc1cc(Cl)cc(c1)Cl)Nc1cc(nn1C)C(C)(C)C	1
CCCCNc1c(nc2n1cc(C)cc2)c1ccc(c(c1)OC)SC(CC)C	1
O=C(c1ccco1)C#Cc1ccccc1	1
CC(CC[n+]1ccn(c1)C1=C([O-])c2c(C(=O)/C/1=N\S(=O)(=O)c1ccccc1)cccc2)C	1
N#CC1=C(N)Oc2c(C1c1ccco1)c(CSc1ccc(cc1)C)[nH]n2	1
[O-][N+](=O)c1c(Nc2ccccc2O)cc(c2c1non2)Cl	1
Cc1cccc(c1)n1ncc(c(c1=O)Cl)Cl	1
S=C(Nc1ccc(cc1)S(=O)(=O)NCc1ccccc1)NCc1ccco1	1
COCCn1c(C)cc(c1C)C1=NNC(=NC2CC2)SC1	1
COc1ccc2c(c1)[nH]c(c2Sc1ccc(cc1)Cl)C(=O)NCCCN1CCCCC1	1
N#Cc1c(N)sc(c1C)C(=O)N/N=C/c1cccnc1	1
Brc1ccc(c(c1)C(=O)/C=C/c1cccs1)OC(=O)N1CCOCC1	1
c1ccc(cc1)c1onc(n1)c1ccccn1	1
Clc1ccc2n(c1)c(Nc1ccccc1C)c(n2)c1ccncc1	1
OC(C(NC1=CC(=O)c2c(C1=O)nccc2)C)c1ccccc1	1
Clc1ccc(c(c1)Cl)[C@]1(OC[C](O1)COc1ccc(cc1)N1CCN(CC1)C(C)C)Cn1cncn1	1
COc1ccc(cc1)S(=O)(=O)/N=C/1\C=C(Nc2ccc(cc2)O)C(=O)c2c1cccc2	1
CCN(S(=O)(=O)c1ccc2c(c1)c(=O)c(cn2C)C(=O)NCc1ccccc1Cl)CC	1
O=C(c1cccnc1)N/N=C/c1ccc(s1)[N+](=O)[O-]	1
ClC1=C(N)C(=O)c2c(C1=O)ccc(c2)S(=O)(=O)N	1
O=C(c1nc(ncc1C)Nc1nc2c(o1)cccc2)Nc1cccc(c1)C(F)(F)F	1
CSCC(=O)NC1CCCN(C1)C1Cc2c(C1)cccc2	1
COc1ccc(c(c1)C1c2c(n[nH]c2C(=O)N1c1ccc(cc1)Cl)c1ccc(cc1)Br)OC	1
COc1ccc(cc1)CC(c1csc(n1)Nc1ncnc(c1)NCc1ccco1)N	1
NC1=C(Br)C(=O)c2c(C1=O)cccc2	1
CC(Nc1nc2n(c3c1scc3)nnc2S(=O)(=O)c1ccc(cc1)C)C	1
CCc1ccc(cc1)OCC(=O)NC(C(Cl)(Cl)Cl)NC(=S)Nc1ccccc1	1
O=C(c1ccc2c(c1)OCO2)N/N=C/c1ccc(o1)[N+](=O)[O-]	1
CCOc1ccc(cc1)C(=O)C(CN(C)C)CCC(C(=O)c1ccc(cc1)OCC)CN(C)C	1
N#Cc1nc(oc1NCc1ccc2c(c1)OCO2)c1cccs1	1
c1ccc(cc1)/C=C/c1nc2c([nH]1)cccc2	1
ClC1=C(Nc2ccc(cc2)N(C)C)C(=O)c2c(C1=O)cccc2	1
O=C(Nc1sc2c(c1C(=O)N)CCN(C2)C(=O)C)Cc1ccc(cc1)F	1
O=C(/C=C/c1cccnc1)/C=C/c1cccnc1	1
COc1ccc(cc1)CN(CC(COC(c1ccc(cc1)OC)c1ccc(cc1)OC)O)C	1
CCOC(=O)c1c(C)n(c2c1cc(OCC(CNC(C)(C)C)O)cc2)Cc1ccccc1	1
O=C(Nc1ccccc1C)Nc1c(C)cc(cc1Cl)C	1
O=C1c2ccccc2N=C1C1=C(O)c2c(C1=O)cccc2	1
CC(c1ccc(cc1)CN1c2ccccc2N2C1=NCCC2)(C)C	1
O=C(CC(c1ccccc1)C)NNC(=O)C(Oc1ccccc1F)C	1
CCOC(=O)c1cc(n(c1C)CCC(=O)NC1CCN(CC1)Cc1ccccc1)c1ccc(cc1)F	1
C=CCOc1ccccc1C(=O)/C=C\1/C(=O)Nc2c1cccc2	1
CN(/C=C/1\C(=NN(C1=O)c1nc2c([nH]1)cccc2)C)C	1
O=C(c1c(N)n(c2c1nc1ccccc1n2)CCCN1CCOCC1)NCc1ccccc1	1
CC(C1CCC(CC1)CN1[C](CN=C1Nc1ccccc1)Cc1ccccc1)(C)C	1
O=C(c1ccccc1)NC1=C(Nc2ccc(c(c2)Cl)C)C(=O)c2c(C1=O)cccc2	1
Cc1nc2ccccc2c(c1)N1CCN(CC1)c1ccc(c2c1nccc2)[N+](=O)[O-]	1
O=C(c1ccncc1)/C=C/c1cccc2c1cccc2	1
CCN(CCN(c1nc2c(s1)c(C)cc(c2)C)C(=O)CCS(=O)(=O)c1ccccc1)CC	1
CCOc1ccc(cc1)C(=O)CCN1CCCCCC1	1
NC(=S)NN=C1CSSC1	1
OCC1O[C](OC2[C](O[C]([C](C2O[C]2OC[C]([C]([C]2O[C]2OC(CO)C([C]([C]2O)O)O)O)O)O)C(=O)O)OC2CC[C@]3([C]([C@]2(C)CO)CC[C@]2([C]3CC=C3[C@@]2(C)CC([C@@]2([C]3CC(C)(C)CC2OC(=O)/C(=C\C)/C)CO)O)C)C)C(C(C1O)O)O	1
COc1ccc(cc1)CC(c1csc(n1)NC(=O)NC(c1ccccc1)c1ccccc1)N	1
c1ccc(cc1)CCNc1ccnc2c1cc1ccccc1c2	1
O=c1[nH]c(=O)n(c2c1[nH]c(n2)N(Cc1ccccc1)Cc1ccccc1)C	1
CCOc1ccc(cc1)C(=O)/C=C/c1cn(c2c1cccc2)CC(CN1CCCCCC1)O	1
COC(=O)c1ccccc1NC1=C/C(=N\S(=O)(=O)c2ccc(cc2)C(=O)O)/c2c(C1=O)cccc2	1
COc1cc(ccc1O)C1C(=C(C)Nc2n1nc(n2)SCc1cc(C)ccc1C)C(=O)Nc1ccccc1C	1
COc1ccc(cc1)C1=NN(C(C1)c1ccco1)C(=O)COC(=O)c1ccc(c(c1)[N+](=O)[O-])S(=O)(=O)C	1
ClC(c1nnnn1c1ccccc1)(c1nnnn1c1ccccc1)Cl	1
Fc1cccc(c1)CSc1nc2[nH]ncc2c(=O)n1c1ccc(c(c1)C)C	1
C=CCNc1nc(NCc2ccc(cc2)NC(=O)C)c2c(n1)cc(s2)c1ccccc1	1
Cc1cc(=O)c2c([nH]1)n(nc2C)c1ccccc1	1
Brc1ccc(nc1)NC(=O)c1ccc(o1)[N+](=O)[O-]	1
Oc1c(Sc2ncn[nH]2)cc(c2c1cccc2)NS(=O)(=O)c1ccccc1	1
COc1ccc(cc1)Cn1c(SCc2cc(C)ccc2C)nc2c(c1=N)cc(c(c2)OC)OC	1
O=C(Nc1sc2c(n1)c(C)ccc2)CCNS(=O)(=O)c1cccc2c1non2	1
N#C/C(=C\c1ccc(cc1)C(C)C)/c1scc(n1)c1ccc(cc1)O	1
Cc1ccc(cc1)C(=O)CSc1nnc(o1)COc1ccccc1	1
COc1ccc(cc1)C1CC(=NN1c1ccc(cc1)S(=O)(=O)N)c1ccc(cc1)Cl	1
Nc1cccc(c1)Nc1nc(nc(n1)OC(C(F)(F)F)C(F)(F)F)OC(C(F)(F)F)C(F)(F)F	1
O=C(N(C)C)CSc1cccc2c1nccc2	1
CC(C[C]1CNC(=S)N1C[C]1CCCN1C[C](N1C[C](N(C1=S)CC1CCCCCC1)Cc1ccc(cc1)O)Cc1ccc(cc1)O)C	1
NC(=N/N=C/c1ccc(cc1)OCc1ccc(cc1)Cl)N	1
NC(=O)C1=CC2C3C(O1)OC(=O)C2(O)C=C3	1
COc1ccc(cc1)N(C(c1cccnc1)C(=O)NC1CCCCC1)C(=O)CCl	1
O=C1Nc2cc(ccc2S/C/1=C/c1ccccc1F)C(=O)NCCN1CCCCCC1	1
Clc1ccc(cc1)n1ncc(c1C1CCNCC1)C(=O)N1CCN(CC1)c1cc(Cl)ccc1C	1
CNC[C](CC1CCCCC1)NC[C](Cc1ccccc1)NCCC12CC3CC(C2)CC(C1)C3	1
COc1cc2sc(nc2cc1OC)N(C(=O)c1ccc(cc1)C(=O)c1ccccc1)CCCN(C)C	1
O=C(COc1ccccc1)N/N=C/c1ccc(o1)[N+](=O)[O-]	1
OCCN1CCN(CC1)c1cc(N2CCN(CC2)C(=O)c2ccco2)c2c3c1noc3-c1c(C2=O)cccc1	1
O=C(N(C1CCS(=O)(=O)C1)C)CSc1n[nH]c(n1)c1cccs1	1
COc1cc(/C=N/N=C(N)N)ccc1OCc1ccc(cc1)Cl	1
CCOC(=O)c1sc(nc1C)NC(=O)c1ccc(o1)C	1
CCCCCCCCCC[n+]1cccc2c1ccc1c2cccc1	1
COc1cccc(c1O)/C=N/Nc1nccnc1Cl	1
COc1ccc(c2c1nc(s2)N(C(=O)c1ccc(cc1)S(=O)(=O)N1CCc2c(C1)cccc2)CCCN(C)C)C	1
CCCS(=O)(=O)c1ncc(c(n1)C(=O)N1CCN(CC1)c1ccc(cc1)OC)Cl	1
Cc1cnc(s1)NC(=O)c1ccccn1	1
CCCCCCCN([C]1C[C]2CCCC(=O)N3[C]2[C](C1)CC3)c1ccccc1	1
CCOc1ccc(cc1)NC(=O)c1nc(ncc1Cl)S(=O)(=O)Cc1ccc(cc1)C	1
OC(CN1CCC(CC1)CN1C(=O)c2cccc3c2c(C1=O)ccc3)COc1cc(C)cc(c1)C	1
CCCn1ncc(c1C)CN1CCC(CC1)C(=O)Nc1cccc(c1)c1cccc(c1)F	1
OC(=O)c1ccc(cc1)S(=O)(=O)/N=C/1\C=C(Nc2ccccc2C)C(=O)c2c1cccc2	1
NC(=S)Nc1nc(c(s1)C(=O)Nc1ccccc1)C	1
COc1cc(CN2CCC(CC2)C(=O)NC(c2ccc3c(n2)cccc3)c2ccc(cc2)F)cc(c1)OC	1
COc1ccc(c(c1)NC(=O)C1CCCN(C1)S(=O)(=O)c1cccc2c1nsn2)OC	1
Cc1cc(N/N=C/c2ccc(c(c2O)C)O)nc(n1)c1ccccc1O	1
COc1c(cccc1OC)CNc1nc2cc(sc2c(=O)n1C)c1ccccc1	1
CCOC(=O)/C(=N\Nc1ccc(cc1)Cl)/c1csc(n1)Nc1ccccc1	1
CCN1/C(=C\c2ccc3c([n+]2CC)cccc3)/Sc2c1ccc(c2)C	1
CCc1nc2n(c1N(CCCc1ccccc1)C)cc(cc2)C(=O)N1CCN(CC1)c1ccccc1	1
COc1ccccc1NC1=C(N2CCCCC2)C(=O)c2c(C1=O)cccc2	1
COc1ccc(cc1)C1CC(=NN1c1ccc(cc1)S(=O)(=O)N)c1ccccc1Br	1
Cc1cc2[nH]c(nc2cc1C)c1ccc[nH]c1=O	1
COc1c(/C=N/NC(=O)c2cnccn2)cccc1OC	1
COc1cc(ccc1OC)C1c2c(ccc3c2cccc3)Oc2c1c(=N)n(cn2)CCN1CCOCC1	1
CCCCCCCCCC[n+]1cc(Br)cc(c1)Br	1
O=C1C=C(Nc2ccccc2)c2c(C1=O)cccc2	1
Cn1nnnc1Sc1ncnc2c1c(cs2)c1cc2c(o1)cccc2	1
[O-][N+](=O)c1nc2c(n1Cc1ccccc1)c(=O)[nH]c(=O)n2C	1
CCS(=O)(=O)c1oc(nc1S(=O)(=O)c1ccc(cc1)Br)c1ccc(cc1)F	1
CCOC(=O)c1c(NC(=O)/C=C/C(=O)O)sc(c1c1ccc(cc1)C(C)(C)C)C	1
Cc1ccc(cc1)NC(=O)c1nc(ncc1Cl)S(=O)(=O)Cc1ccccc1F	1
COc1ccc2c(c1)C(Cc1c(S2)ccc(c1)OC)N1CCN(CC1)C	1
OCC1=CC(C(C1O)O)n1cnc2c1ncnc2N	1
CCN(C(=O)c1cc2cc(Br)ccc2oc1=O)CC	1
CCCCn1c(SCC(=O)Nc2noc(c2)C)nc2c(c1=O)cccc2	1
CCOC(=O)C(=NCC1CCCO1)NNc1ccccc1Cl	1
Fc1ccc(cc1)CCNCc1ccc(c(c1)Cl)Cl	1
COCCn1c(=NC(=O)C(C)(C)C)c(cc2c1nc1ccccn1c2=O)C(=O)OCC	1
CC(=CCCC1(C)C=Cc2c(O1)c(C)cc1c2[nH]c2c1ccc(c2)O)C	1
O=C(c1onc2c1CCCC2)Nc1ccccn1	1
CCOc1ccc(cc1)N(C(=O)c1nc(ncc1Cl)S(=O)(=O)C)Cc1ccccc1	1
Fc1ccc(cc1)C(c1ccc2c(n1)cccc2)NC(=O)C1CCN(CC1)Cc1cn(c2c1cccc2)C	1
CCc1ccc(cc1)C(N(C)C)CNc1nc(nc2c1cccc2)C(F)(F)F	1
CC1CCC(C(C1)OC(=O)Cn1c(COc2cccc(c2)C)[n+](c2c1cccc2)C)C(C)C	1
CCc1nnc(n1N)N/N=C/c1cc(Br)c(cc1O)O	1
C=C1C(=O)OC2C1CCC(=C1C2C2(C)OC2C1=O)C	1
COc1ccc(cc1)Cc1cc(NCc2ccccc2)c2c(c1)n(cn2)C(C)C	1
Nn1cnnc1N/N=C/c1ccc(cc1)C(C)(C)C	1
Clc1cccc(c1)/C=C/C(=O)c1ccc(o1)[N+](=O)[O-]	1
Fc1ccc(cc1)NC(=O)c1nc(ncc1Cl)S(=O)(=O)Cc1cccc(c1)C	1
Brc1ccc(o1)C1Nc2ccc3c(c2C2=C1C(=O)CC(C2)(C)C)cccc3	1
O=C(C[C]1C[C](C(=O)N2CCOCC2)[C@@]2(N(C1=O)CCc1c2[nH]c2c1cc(cc2)Cl)C)NC/C=C(/CCC=C(C)C)\C	1
COC(=O)c1ccc2c(c1)C(C)(C)C(=CC=C1C=CC(=O)C=C1)N2C	1
OCC[C]1N(Cc2c1c(nc(c2)C(=O)NCc1ccc(cc1)Oc1ccccc1)c1cccc(c1)C#Cc1ccc(c(c1)OC)OC)S(=O)C(C)(C)C	1
Clc1cccc(c1)C(=O)Nc1ccc2c(c1)c(C)cc(n2)Nc1cccc(c1)C(F)(F)F	1
Fc1ccc(cc1)S(=O)(=O)c1nc(oc1S(=O)(=O)C(C)C)c1cccs1	1
CC([C]1CC[C]2[C@]1(C)CC[C]1C2C[C]([C]2[C@]1(C)C[C](OS(=S)(=S)O)[C](C2)OS(=S)(=S)O)OS(=S)(=S)O)CCC(C(C)(C)C)C	1
COC1=NC2C(C1c1ccccc1)N(CC)c1c(N2)cccc1	1
C=CCNc1nc(NCc2ccc(cc2)N(C)C)c2c(n1)cc(s2)c1ccccc1	1
O/N=C/c1cc(Br)c(c(c1)OC)OS(=O)(=O)c1ccc(cc1)C	1
COc1cc2n(Cc3ccccc3F)cc3-c(c2cc1OC)nnc3c1ccc(cc1)F	1
CCCCN1c2ccccc2N2C1=NC(C2)c1ccccc1	1
S=C(Nc1ccc(c(c1)F)Cl)NCc1ccc(cc1)CNC(=S)Nc1ccc(c(c1)F)Cl	1
CCOC(=O)c1ccc(cc1)n1[nH]c(cc1=O)c1ccccc1	1
COC(=O)[C@@]1(Cc2ccc(cc2)F)[C]2C(=CC(=O)C2=C)CN1C(=O)c1ccccc1	1
O=C(C1CCN(CC1)Cc1cn(c2c1cccc2)C)NC(c1ncccc1C)c1ccc(cc1)Cl	1
FC(C1=NN(C(C1)(O)C(F)F)C(=O)c1cc(nc2c1cccc2)c1ccc(c(c1)C)C)F	1
ClCC(=O)N(c1c[nH]c2c1cccc2)c1ccc(cc1)Cl	1
O=C(c1ccccc1Cl)OCn1ncc(c(c1=O)Br)Br	1
CCOC(=O)c1ccc(cc1)NS(=O)(=O)c1ccc2c(c1)c1CCCCCc1[nH]2	1
[O-][N+](=O)c1cc(ccc1N/N=C/c1cn(nc1c1ccccc1)c1ccccc1)S(=O)(=O)N	1
NC(=N/N=C/c1ccc(cc1)N(c1ccccc1)c1ccccc1)N	1
Clc1ccc(c(c1)Cl)C(c1sc2n(c1O)nc(n2)c1ccco1)N1CCN(CC1)Cc1ccccc1	1
O=C(c1ccccc1)/C=C/Sc1ccccc1	1
Cc1ccc(cc1)c1[nH]c2c(c1C(c1ccco1)C[N+](=O)[O-])cccc2	1
COc1cc(/C=C/C(=O)c2ccc(o2)[N+](=O)[O-])ccc1OC	1
COc1ccc(cc1)N1CCN(CC1)C(=S)Nc1ccc(cc1C)C	1
CSc1nn(c(c1S(=O)(=O)c1ccccc1)N(C(=O)C)C(=O)C)Cc1ccc(cc1)Br	1
O=C1Nc2c(C1(C)Cc1ccc(cc1)OC(F)(F)F)cc(cc2)OC(F)(F)F	1
O=C(C1=C(O)c2ccccc2S(=O)(=O)N1C)Nc1ccc(cc1)C(=O)O	1
COc1cccc(c1)Oc1ccc(cc1NC(=O)CN1C(=O)NC2(C1=O)CCCC2)C(F)(F)F	1
COC1=C(C)C(=O)c2c(C1=O)c(COC(=O)N)c1n2C[C]2[C]1N2C	1
CC(=CCCC1(C)C=Cc2c(O1)ccc1c2[nH]c2c1cc(c(c2)O)C)C	1
CCc1ccc(cc1)CNCc1c(C(=O)O)n(c2c1ccc(c2)C)Cc1ccc(cc1)C	1
CC(=CCc1cc([C]2COc3c(C2)ccc2c3C=CC(O2)(C)C)c(cc1O)O)C	1
COc1ccccc1C(c1ccc(cc1)OC(C)C)CCNCc1ccccc1	1
CN(CCCN(c1sc2c(n1)c(C)ccc2)C(=O)COc1ccc(cc1)Cl)C	1
Clc1cc(Cl)c(=O)n(n1)c1ccccc1	1
COc1ccc(cc1)CCC(NCc1ccc(c(c1)Cl)Cl)C	1
Cc1ccccc1N1CCN(CC1)Cc1c[nH]c2c1cccc2	1
COc1ccc(cc1)NC(=O)c1nc(ncc1Cl)S(=O)(=O)Cc1ccc(cc1)C	1
COc1ccc(cc1)OCC(CN1CCCC1)O	1
CCCCCNc1nc(N2CCCC2)c2c(c1C#N)CCN(C2)C	1
COc1ccccc1[C@@]1(CC)ON(C1=O)c1ccccc1C(F)(F)F	1
OC(CNC(C)(C)C)CON=C1c2ccccc2-c2c1cccc2	1
CC(=O)OC[C]1CN(Cc2ccccc2)C[C](O1)n1cnc2c1ncnc2Nc1ccccc1	1
Cc1ccnc2c1cccc2O	1
COc1cc(OC)ccc1C(c1c(cc2n1cccc2)c1ccccc1)C[N+](=O)[O-]	1
COc1ccc(c(n1)S(=O)(=O)c1ccccc1)[N+](=O)[O-]	1
O=C(c1ccccc1)C[n+]1csc(c1C)CCOC(=O)C12CC3(C)CC(C2)(CC(C1)(C3)C)C	1
CCN(c1cc(C)c2c(n1)ccc(c2)NC(=O)/C=C/c1cc(OC)c(c(c1)OC)OC)CC	1
N#C/C(=C\c1c(Oc2ccccc2C)nc2n(c1=O)cccc2C)/C(=O)NC1CCS(=O)(=O)C1	1
C=CCOc1c(Br)cc(cc1OC)/C=C/1\SC(=Nc2ccccc2)NC1=O	1
COc1ccc(cc1)n1nc2c(c1C)c(C)nnc2N1CCC(CC1)C(=O)NCc1cccc(c1)F	1
OC[C](N1C[C](C)[C](CN(CC2CCCCC2)C)Oc2c(C1=O)cccc2NC(=O)Cc1ccccc1)C	1
CCOc1ccc(cc1)C(=O)Nc1nccc(c1)C	1
CCOc1cc(/C=N/Nc2nnc(n2N)C)ccc1O	1
CCS(=O)(=O)c1ncc(c(n1)C(=O)Nc1ccc(cc1)S(=O)(=O)N1CCC(CC1)C)Cl	1
Nc1ccccc1O	1
O=C1CC[C]2[C]3N1CC[C]3CC1(C2)Nc2cc(Cl)c(cc2NC1=NC(CC(C)(C)C)(C)C)Cl	1
COCC(=O)O[C@]1(CCN(CCCc2nc3c([nH]2)cccc3)C)CCc2c([C]1C(C)C)ccc(c2)F	1
COc1ccc(cc1)c1nc2c(cccc2c2c1cccc2)C(=O)NCCN(C)C	1
Fc1ccccc1C(=O)Nc1nc2c([nH]1)cccc2	1
[O-][N+](=O)c1ccc(cc1)n1[nH]c(c(c1=O)/C=N/N1CCOCC1)C	1
CCOc1ccccc1C(=O)Nc1ccc2c(c1)c(Nc1ccc(c(c1)OC)OC)c1c(n2)CCCC1	1
Cc1ccccc1Oc1ncnc(c1)n1ncc(c(c1=O)Cl)Cl	1
CCN(CCNc1ccc(c2c1c(=O)c1c(s2)ccc(c1)O)C)CC	1
C=CCOc1cccc(c1)C(=O)/C=C\1/C(=O)Nc2c1cccc2	1
COc1ccc(c(c1)NC(=O)c1nc(ncc1Cl)S(=O)(=O)Cc1ccccc1F)OC	1
CCCCCc1cc(=O)oc2c1c(OC)cc(c2C(c1cc(OC)c(c(c1)OC)OC)CCN1CCCC(C1)C)OC	1
COc1ccccc1c1nc(nc(c1)C(F)(F)F)S(=O)(=O)CCCC(=O)NCc1ccc(cc1)F	1
Clc1ccc2c(c1)c(=[N+]C1CC(C)(C)NC(C1)(C)C)cc(o2)c1ccccc1	1
O=C(c1cccc(c1)C(F)(F)F)OCn1ncc(c(c1=O)Cl)Cl	1
N#Cc1c(Cl)c(C#N)c(c(c1Cl)Cl)Cl	1
CN1CCN(CC1)C(c1cc(Cl)c2c(c1O)nccc2)c1ccc(cc1)Cl	1
COc1cccc(c1)Cn1nnc(c1N)C(=O)NCCc1ccc(cc1)Cl	1
CCOC(=O)/C(=C\c1ccccc1)/C(=O)c1cc(c(s1)Nc1ccccc1)C(=O)C	1
O=C(Nc1scc(n1)C(C1CCCCC1)N)Nc1ccc(cc1)OC(F)(F)F	1
O=C(c1ccccc1)/C=C/c1ccc(cc1)OC1CSC1	1
CCOC(=O)c1ccc(cc1)N1C(c2cccc(c2)F)c2c(C1=O)[nH]nc2c1ccc(cc1)C	1
N#CC(=C1C=CC=CN1/C(=C\c1ccco1)/C(=O)c1ccc(cc1)Br)C#N	1
OCCNCCCCCOc1cc(C)c(c(c1)C)Cl	1
C#CCOCCOCCOCCNc1nc(nc(n1)N1CCN(CC1)C(=O)CCCCCCCCCCNC(=O)[C](n1nnc(c1)C[C](CC)C)CCCN=C(N)N)N1CCN(CC1)C(=O)CCCCCCCCCCNC(=O)[C](n1nnc(c1)C[C](CC)C)CCCCN	1
Fc1ccc(cc1)C(=O)/C=C/c1c(F)cccc1Cl	1
O=C(c1ccccc1)Nc1ccccc1C(=O)N/N=C/c1ccncc1	1
COc1ccc(c(c1)O)c1n[nH]c(c1c1cc2c(o1)cccc2)C(F)(F)F	1
CCN(CCNC(=O)c1c(C)n(c2c1cc(OC)c(c2)Br)c1ccccc1)CC	1
ClC1=C(Nc2ccc3c(c2)[nH]nc3)C(=O)c2c(C1=O)cccc2	1
S=C(NC(=O)c1ccccc1)Nc1ccc(cc1)S(=O)(=O)Nc1nccs1	1
COc1cccc(c1)N(C(c1cccs1)C(=O)NC1CCCC1)C(=O)C#C	1
CCCCC(=O)N(c1c(CC)nc2n1cccc2OCc1ccc(cc1Cl)Cl)C	1
CN(CCCN(c1nc2c(s1)cc(cc2)F)C(=O)/C=C/c1cccs1)C	1
CC(c1ccc(cc1)c1onc(n1)c1ccncc1)(C)C	1
CCCCCCCCCC[n+]1ccc(c2c1cccc2)/C=C/c1c(C)[nH]c2c1cccc2	1
CC(CCC(c1ccc2c(c1)OCO2)CCNCc1ccccn1)C	1
ClCC(=O)NC1CCCc2c1[nH]c1c2cc(cc1)C	1
O=C(c1nc(ncc1Cl)S(=O)(=O)Cc1ccc(cc1)F)Nc1ccc(cc1)NC(=O)C	1
O=C(Nc1ccc(cc1)Br)CCS(=O)(=O)c1nc(cc(n1)C(F)(F)F)c1cccs1	1
CN(CCCNc1nc2cc(sc2c(=O)n1C)c1ccc(cc1C)Cl)C	1
COc1ccc(cc1)CNCC(c1ccc(cc1)Cl)(c1ccccc1)O	1
Clc1ccc(cc1)C1c2c(n[nH]c2C(=O)N1Cc1ccco1)c1ccccc1O	1
O=C(c1nc(ncc1Cl)S(=O)(=O)Cc1ccccc1F)NCc1ccc2c(c1)OCO2	1
OCCN1CCN(CC1)CC(COc1ccc(cc1)C12CC3CC(C2)CC(C1)C3)O	1
CN1CCN(CC1)Cc1nc2ccccc2c(=O)n1Cc1scc(n1)c1ccc(cc1)[N+](=O)[O-]	1
CCCCOc1ccccc1C1CC(=O)Nc2c1c1ccccc1cc2	1
ON(C1N(/N=C/c2ccccc2)C(=S)SC1(C)C)C(=O)Nc1ccc(cc1)[N+](=O)[O-]	1
O=C(c1ccoc1C)N/N=C/c1ccc2c(c1)OCO2	1
COc1ccc(c(n1)S(=O)(=O)c1ccc(cc1)Cl)[N+](=O)[O-]	1
COC(=O)C1=C(C)N(C(=O)/C/1=C\c1cc(OC)c(c(c1)OC)OC)Cc1ccc(cc1)C	1
O=C(C1=COCCO1)Nc1sc2c(n1)cc1c(c2)OCO1	1
C1CCC(CC1)Nc1c(nc2n1ccnc2)c1cccc(c1)SC1CCCCC1	1
CCOC(=O)C1=C(N=c2n(C1c1cccs1)c(=O)/c(=C/c1cccc(c1)O)/s2)c1ccccc1	1
Clc1ccc(cc1)C(c1c(O)ccc2c1cccc2)NC(=O)c1ccccc1	1
Clc1ccccc1CN1CCC(CC1)CNC(=O)c1cc2c([nH]1)c1ncccc1cc2	1
Nc1ccccc1Nc1ccccc1	1
CCCCC[n+]1ccn(c1)C1=C([O-])c2c(C(=O)/C/1=N\S(=O)(=O)c1ccc(cc1)Cl)cccc2	1
CN(Cc1cc(=O)oc2c1ccc(c2C)C)Cc1ccc(cc1)OC(F)F	1
Fc1ccc(c(c1)F)c1ccc2c(c1)NC(=O)C2(C)Cc1ccc(o1)C(F)(F)F	1
c1ccc2c(c1)[nH]c(n2)c1nc2c([nH]1)cccc2	1
Cc1ccc(cc1)CS(=O)(=O)c1ncc(c(n1)C(=O)Nc1nnc(s1)C)Cl	1
CCN(CCN1CCN(CC1)c1cncc(n1)c1ccc2c(c1)cccc2)CC	1
OCCn1c(=N)n(c2c1cccc2)CCOc1ccc(cc1Cl)Cl	1
Clc1ccc(cc1C(=O)N1CCN(CC1)Cc1ccccc1)[N+](=O)[O-]	1
CCN(CCCNC(=O)c1noc(c1)c1ccc(c(c1)Cl)Cl)CC	1
Cc1ccc(cc1)n1[nH]c(c(c1=O)/C=N/n1c(C)nc2c(c1=O)cccc2)C	1
Cc1ccc(cc1)S(=O)(=O)Nc1ccc(cc1)c1sc2c(n1)ccc(c2)C	1
COc1ccc(c2c1cccc2)/C=C/C(=O)c1c(C)cc([nH]c1=O)C	1
CN(N=Nc1c(C)[nH]nc1c1cccnc1)C	1
COc1ccc(cc1/C=C/C(=O)c1ccc(cc1)NC(=O)C)Br	1
O=C(c1ccccn1)N/N=C/c1ccc2c(c1)OCO2	1
Clc1ccc(cc1)Sc1ncnc2c1c(C)no2	1
ClCC(=O)Nc1nccs1	1
O=C[C@@]12CCC(CC2(O)CCC2[C]1CC[C@]1(C2=CC[C]1c1ccc(=O)oc1)C)O	1
CC(=O)/C=C/c1ccc2c(n1)cccc2	1
Clc1ccc(cc1)CCC(Sc1c(Cl)cccc1Cl)Cn1cncc1	1
CNC1=C(N(c2ccc(cc2)Br)C(=O)C)C(=O)c2c(C1=O)cccc2	1
COc1ccccc1C(c1ccccn1)NC(=O)C1CCN(CC1)CCOc1ccc(cc1Cl)Cl	1
COC(=O)c1ccccc1NC(=O)c1cc[n+](cc1)C	1
OCC1(CCN(CC1)Cc1cnn(c1)c1ccc(cc1)C)Cc1cccc(c1)C(F)(F)F	1
COc1nn(c2ccccc2)c(=O)c(c1Cl)Cl	1
[O-][N+](=O)c1ccc(cc1)N=Nc1ccc(c2c1cccc2)O	1
COc1cccc(c1)C(=O)Nc1[nH]nc(n1)SCc1ccc(cc1)Cl	1
O=C(c1ccccc1)Oc1ccc(cc1)c1onc(n1)c1ccccn1	1
Nc1c2ccccc2c(cc1C(C(F)(F)F)(C(F)(F)F)O)C(C(F)(F)F)(C(F)(F)F)O	1
O=S(=O)(c1cccc2c1non2)NCc1ccc(cc1)S(=O)(=O)N	1
Fc1ccc(cc1)S(=O)(=O)Nc1cc(Sc2cccc3c2nccc3)c(c2c1cccc2)O	1
COc1cc(/C=C/c2[nH]nc(n2)c2ccccc2O)cc(c1OC)OC	1
COc1ccccc1c1cn[nH]c1c1ccc(cc1O)OCC(=C)C	1
COc1ccc(cc1)c1nn(C)c2-c(n1)c(=O)n(c(=O)n2)C	1
COc1cc2n(Cc3ccc(cc3)F)cc3-c(c2cc1OC)nnc3c1ccccc1	1
C1CCC(CC1)c1ccc2c(c1)c1CCCC3c1n2CCCN3	1
COc1ccc(c(c1)NC(=O)Nc1scc(n1)C(CCc1ccccc1)N)OC	1
COc1ccc(cc1)n1nnnc1SCC(=O)N1CCOCC1	1
S=C(N1CC2CCC(C1)CC2)NN=C(c1ccccn1)C	1
CCN(CCNC(=O)c1ccc(cc1)NC(=O)c1cccc(c1)S(=O)(=O)N1C(C)Cc2c1cccc2)CC	1
Clc1ccc(cc1)C(c1ccccc1)(OCCC1CCCN1C)C	1
CCOC(=O)c1c(C)n(c2c1-c1ccccc1C(=O)C2=O)c1ccc(cc1)OC	1
COc1cc(OC)c(cc1CCC(NCCC(c1ccccc1)c1ccccc1)C)OC	1
ClCCCC1=C(O)c2c(C(=O)C1=O)cccc2	1
O=C(Oc1ccc(c2c1nccc2)Cl)Nc1cccc(c1)C	1
Cc1cccc(c1)n1nc(c(=NC2CCN(CC2)Cc2ccccc2)n1O)[N+](=O)[O-]	1
O=C(C1=C(C)NC(=O)CC1c1ccc(cc1)Cl)OCC1CCCCC1	1
CC[N+](c1ccc(cc1)/C=C/c1ccc2c(n1)cccc2)(CC)CC	1
CSc1ccc(cc1)Nc1c(cc(cc1[N+](=O)[O-])[N+](=O)[O-])[N+](=O)[O-]	1
N#C/C(=C(\COC(=O)c1ccc2c(c1)OCCO2)/O)/c1nc2c([nH]1)cccc2	1
COc1ccc(cc1)CCNC(=O)c1coc(=O)c(c1)Br	1
Fc1cccc(c1)c1scc(n1)CCNS(=O)(=O)c1ccc(c(c1)C)F	1
OCCC1CN(CCN1CCC(C)C)Cc1cn(c2c1cccc2)CC	1
[O-][N+](=O)c1ccc(c2c1no[n+]2[O-])N1CCN(CC1)Cc1ccccc1	1
O=C(c1cc(ccc1F)S(=O)(=O)NC1CCCCC1)Nc1ccc(c(c1)Cl)C	1
N#CN1CC(C2(N1c1ccc(cc1)Cl)c1ccccc1-c1c2cccc1)C(=O)OC	1
CCOc1cc(ccc1NC(=O)CC)C(=O)CSc1nnc(o1)CNc1ccc(cc1)Cl	1
O=C(c1ccc2c(c1)oc(n2)CCc1ccccc1)NCCCN1CCN(CC1)c1ccccc1F	1
C1CCC(CC1)CNc1nc(NCC2CC2)nc2c1sc(c2)c1ccccc1	1
Cc1cc(C)c2c(c1)nc(s2)N(C(=O)CCS(=O)(=O)c1ccccc1)Cc1cccnc1	1
CCOC(=O)c1c(scc1c1cccs1)NC(=O)CN1CC(C)OC(C1)C	1
COc1ccc2c(c1)sc(n2)/N=C/c1c(C)[nH]n(c1=O)c1ccc(cc1)C	1
CCNC(=S)NNC(=O)c1cc(nc2c1cccc2)c1ccc(cc1)OCC	1
O=C1/C(=C/c2ccc(o2)N2CCOCC2)/SC(=Nc2ccccc2)N1CCc1c[nH]c2c1cccc2	1
CCOC(=O)C(C(c1ccccc1)Nc1ccc(cc1)Br)C(=O)OCC	1
O=C(C(Oc1ccc2c(c1C)oc(=O)c1c2CCCC1)C)NCC(c1ccccc1)O	1
[truncated: 4,001 more rows]
