# Supplementary material for: A comprehensive evaluation of advanced methods for identifying structural alerts using extensive toxicity data
Source: J Cheminform. 2026 Jan 30;18:27. doi: 10.1186/s13321-026-01157-x (PMC12922411; doi:10.1186/s13321-026-01157-x)
Supplement: Supplementary file 1 — Supplementary material 1. [file 13321_2026_1157_MOESM1_ESM.zip › SI_1_Toxicity_datasets/Drug toxicity/DILI.csv]

canonical SMILES	DILI
CN(CCOC(c1ccccc1)c1ccccc1)C	0
OC(=O)c1cc(c(cc1NCc1ccco1)Cl)S(=O)(=O)N	1
COc1nc(OC)nc(c1)NS(=O)(=O)c1ccc(cc1)N	1
CCOC(=O)CNC(C(=O)N1CCC1C(=O)NCc1ccc(cc1)C(=NO)N)C1CCCCC1	1
CN1CCN(CC1)C1=c2ccccc2=Nc2c(N1)cc(Cl)cc2	1
CCC(=C(c1cccc(c1)O)c1ccc(cc1)OCCN(C)C)c1ccccc1	0
CCCCCCCCC=CCCCCCCCC(=O)O	0
NC(=Nc1scc(n1)CSCCN=CNS(=O)(=O)c1ccc(cc1)Br)N	1
Clc1ccc(cc1)C1(O)c2ccccc2C2=NCCN12	0
CCN(CCCc1ccccc1)CCCc1ccccc1	1
SCCS(=O)(=O)O	0
OC(=O)COCCN1CCN(CC1)C(c1ccc(cc1)Cl)c1ccccc1	1
OC1C(COP(=O)(OP(=O)(OP(=O)(O)O)O)O)OC(C1O)n1cnc2c1ncnc2N	0
OC(=O)P(=O)(O)O	0
Nc1cc(nc(=N)n1O)N1CCCCC1	0
OC(=O)CC[C](C(=O)COc1c(F)c(F)cc(c1F)F)NOC(=O)[C](C(=O)C(=O)Nc1ccccc1C(C)(C)C)C	0
CNCCC(c1cccs1)Oc1cccc2c1cccc2	1
CCn1cc(C(=O)O)c(=O)c2c1c(F)c(N1CCNC(C1)C)c(c2)F	1
OC(c1ccccc1)CNc1ccccn1	1
CC(=O)OC12COC1CC(C1(C2C(OC(=O)c2ccccc2)C2(O)CC(OC(=O)C(C(c3ccccc3)NC(=O)OC(C)(C)C)O)C(=C(C2(C)C)C(C1=O)O)C)C)O	1
CN(CCC(c1ccccn1)c1ccc(cc1)Br)C	0
OC1CCC(O)C(O)CC(=O)CC(O)C(C(=O)O)C(O)CC(C=CC=CC=CC=CCCC=CC=CC(C(C(C(OC(=O)CC(CC(C1)O)O)C)C)O)C)OC1OC(C)C(C(C1O)N)O	0
OC(=O)Cc1cccc(c1N)C(=O)c1ccc(cc1)Br	1
Cc1cc(ccc1N=Nc1c(O)c2c(N)cc(cc2cc1S(=O)(=O)O)S(=O)(=O)O)c1ccc(c(c1)C)N=Nc1c(O)c2c(N)cc(cc2cc1S(=O)(=O)O)S(=O)(=O)O	0
CC(NCC(c1ccc(cc1)NS(=O)(=O)C)O)C	0
COC(=O)C1=C(C)NC(=C(C1c1cccc(c1)[N+](=O)[O-])C(=O)OCCN(Cc1ccccc1)C)C	1
CC(CCCC1(C)CCc2c(O1)c(C)c(c(c2C)OC(=O)C)C)CCCC(CCCC(C)C)C	0
Cc1ccc(cc1)c1nc2n(c1CC(=O)N(C)C)cc(cc2)C	1
C=CC[N+]1(CCCC1)C1CC2C(C1OC(=O)C)(C)CCC1C2CCC2C1(C)CC(C(C2)O)N1CCOCC1	0
CN(C(Cc1ccccc1)C)Cc1ccccc1	0
[O-][N+](=O)OC1COC2C1OCC2O	1
CC(=O)Nc1c(I)c(NC(=O)C)c(c(c1I)C(=O)O)I	0
ClC(C(c1ccc(cc1)Cl)c1ccc(cc1)Cl)(Cl)Cl	0
OC(=O)c1cc(nc2c1cccc2)c1ccccc1	1
ClCCN(c1ccc2c(c1)nc(n2C)CCCC(=O)O)CCCl	1
OC(C1CC2CC1C=C2)(c1ccccc1)CCN1CCCCC1	0
COC12CC(COC(=O)c3cncc(c3)Br)CN(C1Cc1c3c2cccc3n(c1)C)C	0
CN1CCCN=C1C=Cc1cccs1	0
CNCC(c1ccc(cc1)O)O	0
CNC1(CCCCC1=O)c1ccccc1Cl	0
O=C(NC(C(=O)NCC(=O)O)CSSCC(C(=O)NCC(=O)O)NC(=O)CCC(C(=O)O)N)CCC(C(=O)O)N	0
O=C(C(c1ccccc1)NC(=O)N1CCN(C1=O)S(=O)(=O)C)NC1C(=O)N2C1SC(C2C(=O)O)(C)C	1
O=C1OCC(=C1)C1CCC2(C1(C)C(O)CC1C2CCC2C1(C)CCC(C2)OC1CC(O)C(C(O1)C)OC1OC(C)C(CC1O)OC1CC(O)C(C(O1)C)O)O	0
Clc1ccc(cc1)C(c1ccccc1)(OCCC1CCCN1C)C	0
OC(=O)C(Cl)(Cl)Cl	0
OCC(=O)C12OC(OC1CC1C2(C)CC(O)C2(C1CCC1=CC(=O)C=CC21C)F)(C)C	0
CC(OC(=O)C(Oc1ccc(cc1)C(=O)c1ccc(cc1)Cl)(C)C)C	1
CC1OC1P(=O)(O)O	1
CC(CN(S(=O)(=O)c1ccc(cc1)N)CC(C(Cc1ccccc1)NC(=O)OC1CCOC1)O)C	1
c1ccco1	0
Nc1c2CCCCc2nc2c1cccc2	0
COc1cc(CNC(=O)CCCCC=CC(C)C)ccc1O	0
COc1cc(cc(c1OC)OC)C1C2C(=O)OCC2C(c2c1cc1OCOc1c2)O	0
OC(=O)c1ccccc1O	0
NC(=O)CS(=O)C(c1ccccc1)c1ccccc1	1
OC(=O)C1N2C(=O)C(C2SC1(C)C)NC(=O)c1c(C)onc1c1c(Cl)cccc1Cl	1
COc1cc(ccc1Cc1cn(c2c1cc(cc2)NC(=O)OC1CCCC1)C)C(=O)NS(=O)(=O)c1ccccc1C	1
COc1ccc(cc1)CN(c1ccccn1)CCN(C)C	0
O=C(OC1CC(OC(=O)C=Cc2ccc(c(c2)O)O)(CC(C1O)O)C(=O)O)C=Cc1ccc(c(c1)O)O	0
N#CC(c1cc(cc(c1)C(C#N)(C)C)Cn1ncnc1)(C)C	1
O=C1NC(=O)C(S1)Cc1ccc(cc1)OCCN(c1ccccn1)C	1
CN(C(=N)N=C(N)N)C	0
CN(CCOC(=O)COc1ccc(cc1)Cl)C	0
CN1CC(c2ccccc2)c2c(C1)c(N)ccc2	1
CCC1=C(CC2NCCc3c2cc(OC)c(c3)OC)CC2N(C1)CCc1c2cc(c(c1)OC)OC	0
O=C1NC(C(=O)N1c1ccc(c(c1)C(F)(F)F)[N+](=O)[O-])(C)C	1
OC(c1cc(O)cc(c1)O)CNC(C)(C)C	0
OC(CC(CC(=O)O)O)CCn1c(C(C)C)c(c(c1c1ccc(cc1)F)c1ccccc1)C(=O)Nc1ccccc1	1
OCC1OC(OC2C(CO)OC(C(C2O)O)O)C(C(C1OC1OC(C)C(C(C1O)O)NC1C=C(CO)C(C(C1O)O)O)O)O	1
COc1c(N2CCNC(C2)C)c(F)cc2c1n(cc(c2=O)C(=O)O)C1CC1	1
NC(=O)N	0
NC(=NC(=O)c1nc(Cl)c(nc1N)N)N	1
CN(CCCN1c2ccccc2Sc2c1cc(cc2)C(F)(F)F)C	0
OCC(NC(=O)c1c(I)c(C(=O)NC(CO)CO)c(c(c1I)NC(=O)C(O)C)I)CO	0
COc1ccc(cc1OC)Cc1nccc2c1cc(OC)c(c2)OC	1
Nc1nc(=O)n(cc1F)C1CSC(O1)CO	1
OCC1OC(CC1O)n1cc(I)c(=O)[nH]c1=O	1
CCOC(=O)C(NC1CCc2c(N(C1=O)CC(=O)O)cccc2)CCc1ccccc1	1
CCC(C1NC(=O)C(Cc2ccc(cc2)O)NC(=O)C(N)CSSCC(NC(=O)C(NC(=O)C(NC1=O)CCC(=O)N)CC(=O)N)C(=O)N1CCCC1C(=O)NC(C(=O)NCC(=O)N)CC(C)C)C	0
Cc1cn(C2OC(C=C2)CO)c(=O)[nH]c1=O	1
Clc1ccc(c(c1)Cl)C1(OCC(O1)COc1ccc(cc1)N1CCN(CC1)C(=O)C)Cn1cncc1	1
Cc1onc(c1)C(=O)NNCc1ccccc1	1
Nc1c2ccccc2nc2c1cccc2	0
CN(C1C(=O)C(=C(C2(C1C(O)C1C(=C)c3cccc(c3C(=C1C2=O)O)O)O)O)C(=O)N)C	1
CC(=O)OCC1=C(C(=O)O)N2C(SC1)C(C2=O)NC(=O)Cc1cccs1	1
CCN(CC#CCOC(=O)C(c1ccccc1)(C1CCCCC1)O)CC	0
OCC1OC(C(C1OP(=O)(OC(CNC(=O)CCC1(C)C2=C(C)C3=NC(=CC4=NC(=C(C5=NC(C(C1CC(=O)N)N2)(C)C(C)(CC(=O)N)C5CCC(=O)N)C)C(C4CCC(=O)N)(C)CC(=O)N)C(C3CCC(=O)N)(C)C)C)O)O)n1cnc2c1cc(C)c(c2)C	0
Clc1ccc2c(c1NC1=NCCN1)nsn2	1
[C-]#N	0
CCN1CC(C(C1=O)(c1ccccc1)c1ccccc1)CCN1CCOCC1	1
CCCCCC(C=CC1C(O)CC(=O)C1CC=CCCCC(=O)O)O	0
Clc1ccc(c(c1)O)Oc1ccc(cc1Cl)Cl	0
OC(c1cc(nc2c1cccc2C(F)(F)F)C(F)(F)F)C1CCCCN1	0
O=C(c1ccc(c(c1O)O)O)c1cc(O)c(c(c1)O)O	1
COc1cc(ccc1Nc1c2ccccc2nc2c1cccc2)NS(=O)(=O)C	1
OCc1cc2CCC(Nc2cc1[N+](=O)[O-])CNC(C)C	0
O=C(C1CN(C)C2C(=C1)c1cccc3c1c(C2)c[nH]3)NC1(C)OC2(N(C1=O)C(Cc1ccccc1)C(=O)N1C2CCC1)O	1
CCC(=O)O	0
OCC1OC(CC1O)n1cnc(nc1=O)N	1
CCOC(=O)C1(CCN(CC1)C)c1ccccc1	1
CC1C(NC(=O)C(=NOC(C(=O)O)(C)C)c2csc(n2)N)C(=O)N1S(=O)(=O)O	1
COC1(NC(=O)Cc2cccs2)C(=O)N2C1SCC(=C2C(=O)O)COC(=O)N	1
CC1CC(OC(=O)C(c2ccccc2)O)CC(C1)(C)C	0
Nc1nc(=S)c2c([nH]1)nc[nH]2	1
OC(c1ccccc1)(C1CCCCC1)CCN1CCCC1	0
C#CC1(O)CCC2C1(CC)CCC1C2CCC2=CC(=O)CCC12	0
CC(=O)CC(c1c(O)oc2c(c1=O)cccc2)c1ccc(cc1)[N+](=O)[O-]	1
OCC(NC(=O)C1CN(C)C2C(=C1)c1cccc3c1c(C2)c[nH]3)C	0
NC1C2C1CN(C2)c1nc2c(cc1F)c(=O)c(cn2c1ccc(cc1F)F)C(=O)O	1
O=C1CCC2C34C1Oc1c4c(CC2N(CC3)C)ccc1O	0
NC(=O)NS(=O)(=O)c1ccc(cc1)N	1
Nc1ccc(c(c1)O)C(=O)O	1
CCC1(C2=CCCCC2)C(=O)NC(=O)NC1=O	0
FC(C(C(C(C(C(C(C(Br)(F)F)(F)F)(F)F)(F)F)(F)F)(F)F)(F)F)(F)F	1
OC(=O)C(Cc1ccc(c(c1)O)O)N	0
N#Cc1ccc2c(c1)COC2(CCCN(C)C)c1ccc(cc1)F	0
NCCC(P(=O)(O)O)(P(=O)(O)O)O	0
Nc1ccn(c(=O)n1)C1CCC(O1)CO	1
OCCSCCCCCCCCCCSCCO	0
OCC(CS)S	1
OC(=O)c1ccccc1	0
COc1nc(C)nc(c1/N=C\1/NCCN1)Cl	0
O=C(N1CC2C(C1)CCCC2)CC(C(=O)O)Cc1ccccc1	0
OCC1OC(CC1O)n1cc(Br)c(=O)[nH]c1=O	0
CCOC(C(=O)O)Cc1ccc(cc1)OCCN1c2ccccc2Oc2c1cccc2	0
OC(=O)Cc1ccccc1	0
Clc1sc2c(c1)S(=O)(=O)N(C(=C2O)C(=O)Nc1ccccn1)C	1
OC(c1ccccc1)C(=O)OC1CC2CCC(C1)[N+]2(C)C	0
CCc1nc(N)nc(c1c1ccc(cc1)Cl)N	1
c1ccc2c(c1)Sc1c(N2)cccc1	1
C=C1CCC2(C34C1Oc1c4c(CC2N(CC3)CC2CC2)ccc1O)O	0
COc1ccc(c(c1)C(C(N)C)O)OC	0
CCN(CCNC(=O)c1c(C)[nH]c(c1C)C=C1C(=O)Nc2c1cc(F)cc2)CC	1
CN1CCN(CC1)CCCN1c2ccccc2Sc2c1cc(Cl)cc2	1
OCC(C(c1ccc(cc1)[N+](=O)[O-])O)NC(=O)C(Cl)Cl	0
OC(=O)CCC(C(=O)O)N	0
CCc1oc2c(c1C(=O)c1cc(Br)c(c(c1)Br)O)cccc2	1
NCCC(C(=O)NC1CCNC(=O)C(NC(=O)C(CCN)NC(=O)C(NC(=O)C(NC(=O)C(NC(=O)C(NC1=O)CCN)Cc1ccccc1)CC(C)C)CCN)C(O)C)NC(=O)C(C(O)C)NC(=O)C(NC(=O)O)CCN	0
O=c1[nH]c(=O)n(cc1F)C1CCCO1	1
CN1CCN(CC1)C(c1ccc(cc1)Cl)c1ccccc1	0
CCCCCCc1ccc(cc1O)O	0
CN1CCN(CC1)CCCN1c2ccccc2Sc2c1cccc2	1
CN1C(=O)CCS(=O)(=O)C1c1ccc(cc1)Cl	1
NC(=N)NN=Cc1c(Cl)cccc1Cl	0
Clc1ccc(cc1)Nc1cc2-c(cc1=NC(C)C)n(c1c(n2)cccc1)c1ccc(cc1)Cl	1
CC=CC1=C(C(=O)O)N2C(SC1)C(C2=O)NC(=O)C(c1ccc(cc1)O)N	1
OCC1OC(C(C1O)F)n1cnc2c1nc(Cl)nc2N	1
CCCCC1C(=O)N(N(C1=O)c1ccccc1)c1ccccc1	1
NCCc1ccc(c(c1)O)O	0
CCOC(=O)C(NC(C(=O)N1C2CCCCC2CC1C(=O)O)C)CCc1ccccc1	1
CC[N+](c1cccc(c1)O)(C)C	0
OCC(Cn1ccc(nc1=O)N)OCP(=O)(O)O	1
CN(CCOc1cc(C)c(cc1C(C)C)OC(=O)C)C	1
CCCc1cc(ccn1)C(=S)N	1
CCc1nn(c(=O)n1CCOc1ccccc1)CCCN1CCN(CC1)c1cccc(c1)Cl	1
O=C1C=CC2(C(=C1)CCC1C2(F)C(O)CC2(C1CC(C2(O)C(=O)COP(=O)(O)O)C)C)C	0
NC(=O)OCC[N+](C)(C)C	0
CCCCCCCCC=CCCCCCCCC(=O)OCCN	0
Oc1ccc2c(c1)CCC1C2CCC2(C1CCC2O)C	0
CC(=CCN1CCC2(C(C1Cc1c2cc(cc1)O)C)C)C	0
CCCCCCC(=O)OC1CCC2C1(C)CCC1C2CCC2=CC(=O)CCC12C	0
Clc1ccccc1C(n1cncc1)(c1ccccc1)c1ccccc1	0
CN1CCc2c3C1Cc1ccc(c(c1-c3ccc2)O)O	0
NCCCC(C(=O)O)(C(F)F)N	0
CC#CC1(O)CCC2C1(C)CC(c1ccc(cc1)N(C)C)C1=C3CCC(=O)C=C3CCC21	0
COc1cc(cc(c1O)OC)C1C2C(=O)OCC2C(c2c1cc1OCOc1c2)OC1OC2COC(OC2C(C1O)O)C	1
CCC1(CCC(C)C)C(=O)NC(=O)NC1=O	0
C#CC1(O)CCC2C1(C)CCC1C2CCC2=CC(=O)CCC12	0
OC(COc1ccc(cc1)COCCOC(C)C)CNC(C)C	1
CCC1(O)C(=O)OCc2c1cc1-c3nc4cccc(c4cc3Cn1c2=O)[N+](=O)[O-]	1
CCC(n1ncn(c1=O)c1ccc(cc1)N1CCN(CC1)c1ccc(cc1)OCC1COC(O1)(Cn1cncn1)c1ccc(cc1Cl)Cl)C	1
O=C(c1cnoc1C)Nc1ccc(cc1)C(F)(F)F	1
CNCCC(c1ccccc1)Oc1ccccc1C	1
O=C(NS(=O)(=O)c1ccc(cc1)C(=O)C)NC1CCCCC1	1
CNC1CCC(c2c1cccc2)c1ccc(c(c1)Cl)Cl	0
NCC1CCC(C(O1)OC1C(N)CC(C(C1O)OC1OCC(C(C1O)NC)(C)O)N)N	0
CCn1nc(C(=O)O)c(=O)c2c1cc1OCOc1c2	1
CCCCNC(=O)NS(=O)(=O)c1ccc(cc1)N	0
Clc1c(Cl)c(Cl)c(c(c1Cl)C(=O)O)c1c2-c(oc3c1cc(I)c(c3I)O)c(c(=O)c(c2)I)I	0
OCCn1c(C)ncc1[N+](=O)[O-]	1
Nc1ccc(cc1)S(=O)(=O)Nc1nnc(s1)C	1
CON=C(c1csc(n1)N)C(=O)NC1C(=O)N2C1SCC(=C2C(=O)O)CSc1nc(=O)c(=O)[nH]n1C	1
C=CCC1(CC(C)C)C(=O)NC(=O)NC1=O	1
C=CCN1CCC23C4(C1Cc1c3c(OC2C(=O)CC4)c(cc1)O)O	0
OC1=NC(=O)C(C(=O)N1C)(C)C1=CCCCC1	0
COCCCOc1cc(ccc1OC)CC(C(C)C)CC(C(CC(C(=O)NCC(C(=O)N)(C)C)C(C)C)O)N	0
OC(=O)C1N2C(=O)C(C2SC1(C)C)NC(=O)c1c(C)onc1c1ccccc1	1
CC(N(C(C)C)CCC(c1ccccn1)(c1ccccc1)C(=O)N)C	1
CN1CCN(CC1)C(c1ccccc1)c1ccccc1	0
Fc1ccc(c(c1)F)n1cc(C(=O)O)c(=O)c2c1nc(N1CC3C(C1)C3NC(=O)C(NC(=O)C(N)C)C)c(c2)F	1
OCC(=O)C1(O)C(C)CC2C1(C)CC(O)C1(C2CCC2=CC(=O)C=CC12C)F	0
CCCCN1CC(O)C(C(C1CO)O)O	0
OC(=O)Cc1ccc(n1C)C(=O)c1ccc(cc1)C	1
OC(=O)CNC(=O)C(Cc1ccccc1)CN1CCC(C(C1)C)(C)c1cccc(c1)O	0
CSCC1C(=O)SCC(NC(=O)c2nc3ccccc3cc2O)C(=O)NCC(=O)N(C2CSSCC(C(=O)N1C)N(C)C(=O)CNC(=O)C(CSC(=O)C(N(C2=O)C)CSC)NC(=O)c1nc2ccccc2cc1O)C	1
OCC1OC(C(C1OC1OC(CN)C(C(C1N)O)O)O)OC1C(O)C(N)CC(C1OC1OC(CO)C(C(C1N)O)O)N	0
OC(=O)Cc1cc(I)c(c(c1)I)Oc1ccc(c(c1)I)O	0
C=CCC1(C(C)C)C(=O)NC(=O)NC1=O	0
CNC1C(O)C2OC3OC(C)CC(=O)C3(OC2C(C1O)NC)O	0
CCC(NC(=O)C1CN(C)C2C(=C1)c1cccc3c1c(C2)c[nH]3)CO	0
CC(CC(C1(CCC1)c1ccc(cc1)Cl)N(C)C)C	1
Brc1cc2c(-n3c(CN=C2c2ccccc2Cl)nnc3C)s1	0
OCC1OC(C(C1OP(=O)(OC(CNC(=O)CCC1(C)C2=C(C)C3=NC(=CC4=NC(=C(C5=NC(C(=N2)C1CC(=O)N)(C)C(C)(CC(=O)N)C5CCC(=O)N)C)C(C4CCC(=O)N)(C)CC(=O)N)C(C3CCC(=O)N)(C)C)C)O)O)n1cnc2c1cc(C)c(c2)C	1
CCC1OC(=O)C(C)C(OC2OC(C)C(C(C2)(C)OC)O)C(C)C(OC2OC(C)CC(C2O)N(C)C)C(CC(C(=O)C(C(C1(C)O)O)C)C)(C)O	1
CON=C(c1ccc(cc1)c1ccc(o1)c1ccc(cc1)C(=NOC)N)N	1
OS(=O)(=O)Oc1ccc(cc1)C(c1ccccn1)c1ccc(cc1)OS(=O)(=O)O	1
COCCOC(=O)C1=C(C)NC(=C(C1c1cccc(c1)[N+](=O)[O-])C(=O)OC(C)C)C	1
COc1cc2c(ncnc2cc1OCC1CCN(CC1)C)Nc1ccc(cc1F)Br	1
OCC1OC(C(C1O)O)n1ccc(nc1=O)N	1
COc1cc(cc(c1O)OC)C1C2C(=O)OCC2C(c2c1cc1OCOc1c2)OC1OC(C)C(C(C1O)O)OC(c1cccs1)O	0
OCC1OC(C(C1O)O)n1cnc2c1[nH]cnc2=O	0
NCC1(CCCCC1)CC(=O)O	0
CN(C1C(=O)C(=C(O)N)C(=O)C2(C1C(O)C1C(C)c3cccc(c3C(=C1C2=O)O)O)O)C	1
CNCC(c1ccc(c(c1)O)O)O	0
OCC1OC(OC2C(OC3C(O)C(O)C(C(C3N=C(N)N)O)N=C(N)N)OC(C2(O)C=O)C)C(C(C1O)O)NC	0
CCC1(O)C(=O)OCc2c1cc1-c3nc4ccc(c(c4cc3Cn1c2=O)CN(C)C)O	0
NCCCCCN(C(=O)CCC(=O)NCCCCCN(C(=O)CCC(=O)NCCCCCN(C(=O)C)O)O)O	0
NS(=O)(=O)Cc1noc2c1cccc2	1
Clc1ccc2c(c1)[nH]c(=O)o2	1
NNC(C(=O)O)(Cc1ccc(c(c1)O)O)C	0
OC(=O)c1cccc(c1)C1=CC=CC(=NNc2c(C)[nH]n(c2=O)c2ccc(c(c2)C)C)C1=O	1
COC(=O)Nc1nc2c([nH]1)cccc2	1
OCCOc1nc(nc(c1Oc1ccccc1OC)NS(=O)(=O)c1ccc(cn1)C(C)C)c1ccnc(c1)c1nn[nH]n1	0
Nc1ncnc2c1ncn2CCOCP(=O)(O)O	1
OCC(c1ccccc1)C(=O)OC1CC2N(C(C1)C1C2O1)C	0
CCCCC1(CC)C(=O)NC(=O)NC1=O	0
CC(NC(=N)NC(=N)Nc1ccc(cc1)Cl)C	1
NC1CCCCC1N	1
COC1(NC(=O)C2S/C(=C(\C(=O)O)/C(=O)N)/S2)C(=O)N2C1SCC(=C2C(=O)O)CSc1nnnn1C	1
OC(=O)CN(Cc1c(cnc(c1O)C)COP(=O)(O)O)CCN(Cc1c(cnc(c1O)C)COP(=O)(O)O)CC(=O)O	1
[O-][N+](=O)c1cc([N+](=O)[O-])c(c(c1)[N+](=O)[O-])C	1
O=C(c1cccc2c1oc(c1ccccc1)c(c2=O)C)OCCN1CCCCC1	0
OCCCNC(=O)C(C(CO)(C)C)O	0
CN1CCCCC1CCN1c2ccccc2Sc2c1cc(cc2)S(=O)C	1
NC(=O)c1ccccc1O	0
Brc1[nH]c2c(n1)n(C)c(=O)n(c2=O)C	0
C#CC1(O)C=CC2C1(CC)CCC1C2CCC2=CC(=O)CCC12	1
CCc1c2C=C3N=C(C(=C3C)C(=O)O)C(=C3N=C(C=c4[nH]c(=Cc(c1C)[nH]2)c(C=C)c4C)C(C3CCC(=O)O)C)CC(=O)NC(C(=O)O)CC(=O)O	0
CCC1(CC)C(=O)NCC(C1=O)C	0
OC(=O)C=Cc1ccc(cc1)Cn1ccnc1	0
C/C(=C\C=C\C(=C/C(=O)O)\C)/C=C/C1=C(C)CCCC1(C)C	1
CC(CCc1ccccc1)NCC(c1ccc(c(c1)C(=O)N)O)O	1
COc1ccc(cc1OC)CCN(CCCC(c1ccc(c(c1)OC)OC)(C(C)C)C#N)C	1
CC(Cn1cnc2c1ncnc2N)OCP(=O)(O)O	1
NCC(c1ccc(c(c1)O)O)O	0
CCCC1(CCC)CCC2(CC1)CCN(C2)CCCN(CC)CC	1
Clc1ccc2c(c1)C(=NC(C(=O)N2C)O)c1ccccc1	0
COCc1c(c2ccc(cc2)F)c(C=CC(CC(CC(=O)O)O)O)c(nc1C(C)C)C(C)C	0
Nc1ccc(cc1)S(=O)(=O)Nc1ncccn1	1
Cc1cc(C2CCCCC2)n(c(=O)c1)O	0
OCC1OC(OC2C(N)CC(C(C2O)OC2OC(CN)C(C(C2O)O)O)N)C(C(C1O)N)O	0
OC(=O)c1ccccc1Nc1c(Cl)ccc(c1Cl)C	1
CN(CC(=O)c1ccc(cc1)Cl)CCCN1c2ccccc2CCc2c1cccc2	1
OC1C(COP(=O)(OP(=O)(OCC[N+](C)(C)C)[O-])O)OC(C1O)n1ccc(nc1=O)N	0
COSc1cn(C)c2c(c1=O)ccc(c2)F	1
CCOC(=O)C1=C(C)NC(=C(C1c1cccc(c1Cl)Cl)C(=O)OC)C	1
Cc1ccc(cc1)c1cc(nn1c1ccc(cc1)S(=O)(=O)N)C(F)(F)F	1
CCC(C(=O)OC1CC(C)C=C2C1C(CCC1CC(O)CC(=O)O1)C(C=C2)C)(C)C	0
OCC1OC(C(C1NC(=O)C(Cc1ccc(cc1)OC)N)O)n1cnc2c1ncnc2N(C)C	1
OC(=O)C(c1ccc(cc1)C(CCCN1CCC(CC1)C(c1ccccc1)(c1ccccc1)O)O)(C)C	0
C[n+]1cccc(c1)OC(=O)N(C)C	0
N#Cc1cc(NC(=O)C(=O)O)c(c(c1)NC(=O)C(=O)O)Cl	0
OC1CCC2(C(C1)CC(C1C2CCC2(C1CCC2C(CCC(=O)O)C)C)O)C	0
OCC1OC(C(C1O)O)n1cnc(c1N)C(=O)N	0
CNCCC(c1ccccc1)Oc1ccc(cc1)C(F)(F)F	0
COc1c(CC=C(CCC(=O)OCCN2CCOCC2)C)c(O)c2c(c1C)COC2=O	1
CCCCC(=O)OC1CCC2C1(C)CCC1C2CCc2c1ccc(c2)O	0
CC(=O)NO	0
O=C1CCc2c(N1)ccc(c2)OCCCCc1nnnn1C1CCCCC1	0
CCC12CC(=C)C3C(C1CCC2(O)C#C)CCC1=CCCCC31	1
CN1CCN2C(C1)c1ccccc1Cc1c2nccc1	1
CCC1(CCC(=O)NC1=O)c1ccc(cc1)N	0
OC1C(COC(=O)c2cc(O)c(c(c2)O)O)OC(C(C1OC(=O)c1cc(O)c(c(c1)O)O)O)OC(=O)c1cc(O)c(c(c1)O)O	0
OC(C(Cl)(Cl)Cl)O	0
NNCCc1ccccc1	0
Fc1ccc(cc1)C(=O)CCCN1CCC(=CC1)n1c(=O)[nH]c2c1cccc2	0
NC1=NN(C(=O)C1)C(c1ccc(c(c1)Cl)Cl)C	1
ClC(=CC1C(C1(C)C)C(=O)OCc1cccc(c1)Oc1ccccc1)Cl	0
CCCCCCCCCCCCCCCC[N+](C)(C)C	0
CCCNC(=O)NS(=O)(=O)c1ccc(cc1)Cl	1
OCC(c1ccccc1)C(=O)OC1CC2CCC(C1)N2C	0
O=C1NC(C(C)C)C(=O)N2CCCC2C(=O)N(C)CC(=O)N(C(C(=O)OC(C1NC(=O)c1c2-c(oc3c(n2)c(ccc3C)C(=O)NC2C(C)OC(=O)C(C(C)C)N(C)C(=O)CN(C(=O)C3N(C(=O)C(NC2=O)C(C)C)CCC3)C)c(c(=O)c1N)C)C)C(C)C)C	1
O=C1CCC2(C(=C1)CCC1C2CCC2(C1CCC2C(=O)C)C)C	1
C[Se]CCC(C(=O)O)N	0
OCCN1CCN(CC1)CCCN1c2ccccc2Sc2c1cc(Cl)cc2	0
CCc1oc2c(c1C(=O)c1ccc(cc1)O)cccc2	1
Fc1ccc(c(c1)F)C(Cn1cncn1)(Cn1cncn1)O	1
O=C1NCCN1c1ncc(s1)[N+](=O)[O-]	0
Clc1ccc(cc1)C1(O)CCN(CC1)CCC(C(=O)N(C)C)(c1ccccc1)c1ccccc1	0
OC(=O)C(c1cccc(c1)Oc1ccccc1)C	1
OC(=O)CC(C[N+](C)(C)C)OC(=O)C	0
CC(=O)OC1C(=O)C2(C)C(O)CC3C(C2C(C2(C(C1=C(C)C(OC(=O)C(C(c1ccccc1)NC(=O)c1ccccc1)O)C2)(C)C)O)OC(=O)c1ccccc1)(CO3)OC(=O)C	1
Fc1ccc2c(c1)onc2C1CCN(CC1)CCc1c(C)nc2n(c1=O)CCCC2	1
CCCOc1ccc2c(c1)[nH]c(n2)NC(=O)OC	1
ClCCN(C(COc1ccccc1)C)Cc1ccccc1	0
O=C1C2=C(OC(CC2)(C)C)c2c(C1=O)cccc2	1
CC(CCCC(C1CCC2C1(C)CCCC2=CC=C1CC(O)CCC1=C)C)C	0
CN(CCn1nnnc1SCC1=C(C(=O)O)N2C(SC1)C(C2=O)NC(=O)Cc1csc(n1)N)C	1
NC(c1ccccc1)C(=O)NC1C(=O)N2C1SCC(=C2C(=O)O)Cl	1
NC(=O)CC(C(=O)NC(C(CN1CC2CCCCC2CC1C(=O)NC(C)(C)C)O)Cc1ccccc1)NC(=O)c1ccc2c(n1)cccc2	1
CN(CCOC(c1ccccc1C)c1ccccc1)C	0
COC1CC(C)CC2=C(OC)C(=O)C=C(C2=O)NC(=O)C(=CC=CC(C(C(=CC(C1O)C)C)OC(=O)N)OC)C	1
CC(=O)O	0
CNCCCC12CCC(c3c1cccc3)c1c2cccc1	0
CN(CCCNc1ncc(c2c1c1c([nH]2)ccc2c1ccc(c2)O)C)C	1
Nc1ccc(cc1)S(=O)(=O)Nc1nccc(n1)C	0
Nc1ccc(c(n1)N)N=Nc1ccccc1	0
O=C1CC(C)(C)CC(=O)N1CCCCN1CCN(CC1)c1ncccn1	1
CCC(c1c(O)oc2c(c1=O)cccc2)c1ccccc1	1
CC(=O)Nc1cccc(c1)O	0
ClCC(=O)C1(O)C(C)CC2C1(C)CC(O)C1(C2CCC2=CC(=O)C=CC12C)Cl	0
CC1NCCN(C1)c1cc2n(cc(c(=O)c2cc1F)C(=O)O)c1ccc(cc1F)F	1
OC(=O)C(Cc1c[nH]c2c1cccc2)N	0
CC(=C)C1CCC2(C1C1CCC3C(C1(C)CC2)(C)CCC1C3(C)CCC(C1(C)C)O)C(=O)O	1
O=C(NC1CCSC1=O)CSCC(=O)O	0
COc1ccc2c(c1)[nH]c1c2CCN2C1CC1C(C2)CC(C(C1C(=O)OC)OC)OC(=O)c1cc(OC)c(c(c1)OC)OC	0
Nc1n[n+](O)c2c([n+]1O)cccc2	0
OCC1C(O)CC(C1=C)n1cnc2c1[nH]c(N)nc2=O	1
CCC1C(=O)OCC1Cc1cncn1C	0
Ic1cc(Cl)c2c(c1O)nccc2	0
O=C1ONC(=O)C1Cc1ccc(cc1)OCCc1nc(oc1C)c1ccccc1	0
Oc1cccc2c1C(=O)c1c(C2=O)cccc1O	0
NC(C(=O)O)C1CC(=NO1)Cl	0
OC1CCC2(C(=CCC3C2CC2=C(C)C4(CCC32)OC2C(C4C)NCC(C2)C)C1)C	1
OC(C(NC(=O)c1cccc(c1C)O)CSc1ccccc1)CN1CC2CCCCC2CC1C(=O)NC(C)(C)C	1
Nc1nnc(c(n1)N)c1cccc(c1Cl)Cl	1
O=c1[nH]c(=O)[nH]c(c1)C(=O)O	0
C#CC1(O)CCC2C1(C)CCC1C2CCc2c1ccc(c2)OC1CCCC1	0
CN(C(CN1c2ccccc2Sc2c1cccc2)C)C	0
OC(=O)c1cccnc1	1
Fc1ccc(cc1)Cn1c(nc2c1cccc2)N1CCC(CC1)N(c1nccc(=O)[nH]1)C	1
NCCCCC1NC(=O)C(NC(=O)C(Cc2ccc(cc2)O)NC(=O)C(CSSCC(NC(=O)C(NC1=O)C(C)C)C(=O)NC(C(=O)N)C(O)C)NC(=O)C(Cc1ccc2c(c1)cccc2)N)Cc1c[nH]c2c1cccc2	1
OCC1OC(CC1O)n1cnc2c1nc(Cl)nc2N	1
COc1ccc(cc1C(CNC(=O)CN)O)OC	0
CCCCc1nc(c(n1Cc1ccc(cc1)c1ccccc1c1n[nH]nn1)CO)Cl	1
O=C1CCC2(C(=C1)C(C)CC1C2CCC2(C1CCC2(OC(=O)C)C(=O)C)C)C	0
Oc1ccc2c(c1)CCC1C2CCC2(C1CC(C2O)O)C	0
CCCCCCCCCCCCCCCCOP(=O)(OCC[N+](C)(C)C)O	1
Cc1ccc2c3c1CCc3c1c(c2)c2ccccc2cc1	1
NC(=O)NC1NC(=O)NC1=O	0
COc1ccc(cc1)C(C1(O)CCCCC1)CN(C)C	1
Cn1cc[nH]c1=S	1
COc1ccc(cc1)C(=O)Nc1ccccc1CCC1CCCCN1C	1
CCC(=O)N(c1ccccc1)C1CCN(CC1)CCc1ccccc1	0
NC(C=C)CCC(=O)O	0
CNC(=O)Oc1ccc2c(c1)C1(C)CCN(C1N2C)C	0
CCCCCOc1ccc(cc1)c1onc(c1)c1ccc(cc1)C(=O)NC1CC(O)C(O)NC(=O)C2C(O)C(CN2C(=O)C(NC(=O)C(NC(=O)C2N(C(=O)C(NC1=O)C(O)C)CC(C2)O)C(C(c1ccc(c(c1)OS(=O)(=O)O)O)O)O)C(CC(=O)N)O)C	1
CC(c1ccc(c(c1)Cl)N1CC=CC1)C(=O)O	1
O=C(c1sccc1S(=O)(=O)Nc1onc(c1Cl)C)Cc1cc2OCOc2cc1C	1
Clc1ccccc1CN1CCc2c(C1)ccs2	1
CNCC/C=C\1/c2ccccc2CCc2c1cccc2	1
CN(CCC=C1c2ccccc2SCc2c1cccc2)C	1
CC(=O)Oc1ccc(cc1)C1(c2ccc(cc2)OC(=O)C)C(=O)Nc2c1cccc2	1
Clc1cccc(c1)N1CCN(CC1)CCCn1nc2n(c1=O)cccc2	1
OC(C[N+](C)(C)C)CC(=O)[O-]	0
OCC1OC(C(C1OC1OC(CN)C(C(C1N)O)O)O)OC1C(O)C(N)CC(C1OC1OC(CN)C(C(C1N)O)O)N	0
CCC(=O)OC1CCC2C1(C)CCC1C2CCC2=CC(=O)CCC12C	0
CCC(C(=O)OC1CC(C)C=C2C1C(CCC1CC(O)CC(=O)O1)C(C=C2)C)C	0
CCC(C(c1ccc(cc1)O)CC)c1ccc(cc1)O	0
OC(=O)C1CCn2c1ccc2C(=O)c1ccccc1	1
CC(CC1C(=O)N2CCCC2C2(N1C(=O)C(O2)(NC(=O)C1CN(C)C2C(=C1)c1cccc3c1c(C2)c([nH]3)Br)C(C)C)O)C	0
CCN(Cc1cc(ccc1O)Nc1ccnc2c1ccc(c2)Cl)CC	1
CCOc1ccc2c(c1)sc(n2)S(=O)(=O)N	0
COC(C(C(=O)O)Oc1nc(C)cc(n1)C)(c1ccccc1)c1ccccc1	1
O=C(NS(=O)(=O)c1ccc(cc1)C)NN1CCCCCC1	1
O=C1CCCC(=O)C1C(=O)c1ccc(cc1[N+](=O)[O-])C(F)(F)F	0
Oc1cc(C)c(c(c1)C)Cl	0
COc1ccc2c3c1OC1C43CCN(C(C2)C4C=CC1O)C	0
COc1cc2OC3C(c2c2c1c1CCC(=O)c1c(=O)o2)C=CO3	1
OC(=O)C1=CC(=NNc2ccc(cc2)S(=O)(=O)Nc2ccccn2)C=CC1=O	1
COC(=O)Nc1nc2c([nH]1)cc(cc2)C(=O)c1ccccc1	1
O=C(c1ccccc1)OOC(=O)c1ccccc1	0
CCOC(=O)C(NC(C(=O)n1c(cn(c1=O)C)C(=O)O)C)CCc1ccccc1	0
CN(NN=C1N=CN=C1C(=O)N)C	1
OC(C(=O)NC1C(=O)N2C1SCC(=C2C(=O)O)CSc1nnnn1C)c1ccccc1	1
CC(c1cccc(c1O)C(C)C)C	0
Nc1nc(cs1)C(=NOCC(=O)O)C(=O)NC1C2SCC(=C(N2C1=O)C(=O)O)C=C	1
CCCCC(CC=CC1C(O)CC(=O)C1CCCCCCC(=O)OC)(O)C	0
CN(CCOC(c1ccccn1)c1ccc(cc1)Cl)C	0
CC(=O)OCC[N+](C)(C)C	0
NCCCC(P(=O)(O)O)(P(=O)(O)O)O	0
CCn1cc(C(=O)O)c(=O)c2c1cc(N1CCNCC1)c(c2)F	1
CCCC(COC(=O)N)(COC(=O)NC(C)C)C	0
OC(=O)CCc1nc(c(o1)c1ccccc1)c1ccccc1	1
CC(CCCC(C1CCC2C1(C)CCCC2=CC=C1CC(O)CC(C1=C)O)C)C	1
OCC1CC(C(O1)n1cnc2c1ncnc2N)O	0
O=c1ncnc2-c1c[nH][nH]2	1
CCOC(=O)c1ncn2-c3ccc(cc3C(=O)N(Cc12)C)F	1
OC(=O)CN(C(C(=O)O)COCc1ccccc1)CCN(CC(=O)O)CCN(CC(=O)O)CC(=O)O	1
O=c1oc2-c3ccccc3S(=O)(=O)N(c2c(=O)n1c1ccccn1)C	1
CN(CCC=C1c2ccccc2OCc2c1cccc2)C	1
OC(=O)C(CCCN=C(N)N)N	0
OCC1OC(CC1O)n1cc(F)c(=O)[nH]c1=O	1
ONC(=O)C(C(C(=O)NC(C(C)(C)C)C(=O)NC)CC(C)C)O	0
Clc1ccc(cc1)C(c1ccccc1)N1CCN(CC1)Cc1cccc(c1)C	0
OC(=O)CCC(C1CCC2C1(C)C(=O)CC1C2C(=O)CC2C1(C)CCC(=S)C2)C	0
c1ccc(cc1)c1ccc(cc1)C(n1ccnc1)c1ccccc1	0
O=C(OC1CCC2(C(C1(C)C)CCC1(C2C(=O)C=C2C1(C)CCC1(C2CC(C)(CC1)C(=O)O)C)C)C)CCC(=O)O	0
OC(=O)CCCc1ccccc1	1
CC(C[N+](C)(C)C)OC(=O)N	0
COc1cc(C=CC(=O)Nc2ccccc2C(=O)O)ccc1OC	0
CC(NNC(=O)c1ccncc1)C	1
ClNS(=O)(=O)c1ccc(cc1)C	0
O=C1NC(=O)N(C1)N=Cc1ccc(o1)[N+](=O)[O-]	1
COc1ccc(cc1)O	0
NCCSC(=N)N	0
COC12C3NC3CN2C2=C(C1COC(=O)N)C(=O)C(=C(C2=O)C)N	0
O=C(CC1=C(C)C(=Cc2ccncc2)c2c1cc(F)cc2)NCc1ccccc1	1
NCCc1cnc[nH]1	0
CCOC(=O)CCC(=O)OC1C(OC(CC1N(C)C)C)OC1C(C)C(OC2OC(C)C(C(C2)(C)OC)O)C(C)C(=O)OC(CC)C(C(C(C(=O)C(CC1(C)O)C)C)O)(C)O	1
CC(=O)N[C]1[C](O[C]2[C](O[C]([C]([C]2O)O)O[C]2[C](O)O[C]([C]([C]2CS(=O)(=O)O)OS(=O)(=O)O)O[C]2[C](OC([C]([C]2O)OS(=O)(=O)O)O)C(=O)O)C(=O)O)O[C]([C]([C]1O)O)COS(=O)(=O)O	0
O=C1N=C(OC1c1ccccc1)N	1
O=C1Nc2c(C)ccnc2N(c2c1cccn2)C1CC1	1
CCCC(COC(=O)N)(COC(=O)N)C	0
O=C1CCC2C(=C1)CCC1C2CCC2(C1CCC2O)C	1
CCC1(OCCc2c1[nH]c1c2cccc1CC)CC(=O)O	1
CCN(CC(=O)Nc1c(C)cccc1C)CC	0
OCC1OC(C(C1O)O)n1cnc(nc1=O)N	1
[O-][N+](=O)c1ccc(cc1)n1cc(nc1C)[N+](=O)[O-]	1
COc1cc2N(C)C3C4(c2cc1C1(CC2CN(Cc5c1[nH]c1c5cccc1)CC(C2)C(F)(F)C)C(=O)OC)CCN1C4C(C(C3(O)C(=O)OC)OC(=O)C)(CC)C=CC1	0
NCC1OC(OC2C(N)CC(C(C2O)OC2OC(CO)C(C(C2O)N)O)N)C(CC1O)N	0
CCC(=C(c1ccccc1)c1ccc(cc1)OCCN(C)C)c1ccccc1	1
OCCN1CCN(CC1)CCC=C1c2ccccc2Sc2c1cc(cc2)C(F)(F)F	0
CCC(C1(O)CCCCC1)C(=O)O	0
ONC(=O)CC(C(=O)NC(C(=O)NC)Cc1c[nH]c2c1cccc2)CC(C)C	0
CCCC(C(=O)O)CCC	1
Oc1ccc(cc1)CC(C(=O)O)(N)C	0
OC(=O)CCc1c(C)[nH]c(c1C)C=C1C(=O)Nc2c1cccc2	1
O=Cc1c(COP(=O)(O)O)cnc(c1O)C	0
O=C(c1cc2c([nH]1)cccc2)NC1N=C(c2ccccc2)c2c(N(C1=O)C)cccc2	0
COP(=O)(C(C(Cl)(Cl)Cl)O)OC	0
C[N+](CCOC(c1ccccc1)c1ccccc1)C	0
CC1Cc2c(N1NC(=O)c1ccc(c(c1)S(=O)(=O)N)Cl)cccc2	0
OCc1cc(ccc1O)C(CNC(C)(C)C)O	0
O=C(NC(C(CC(Cc1ccccc1)NC(=O)C(C(C)C)NC(=O)N(Cc1csc(n1)C(C)C)C)O)Cc1ccccc1)OCc1cncs1	1
OCC(CNC(=O)c1c(I)c(N(C(=O)C)CC(CN(c2c(I)c(C(=O)NCC(CO)O)c(c(c2I)C(=O)NCC(CO)O)I)C(=O)C)O)c(c(c1I)C(=O)NCC(CO)O)I)O	0
OCC(=O)C1(O)C(C)CC2C1(C)CC(O)C1(C2CCC2=CC(=O)C=CC12C)Cl	0
Cc1cc2c(cc1C(=C)c1ccc(cc1)C(=O)O)C(C)(C)CCC2(C)C	1
CNC(Cc1ccccc1)C	0
Fc1cc2c(cc1N1CCNCC1)n(cc(c2=O)C(=O)O)C1CC1	1
ON(C(c1cc2c(s1)cccc2)C)C(=O)N	1
OC(=O)CC1=C(C)C(=Cc2ccc(cc2)S(=O)(=O)C)c2c1cc(F)cc2	1
O=C(c1cc(c(cc1O)Cl)S(=O)(=O)N)Nc1c(C)cccc1C	0
OCC1OC(O)C(C(C1O)O)N	0
COC1C(CCC2(C1C1(C)OC1C/C=C(\C)/C)CO2)OC(=O)NC(=O)CCl	0
Cc1ccc(cc1)N(c1cccc(c1)O)CC1=NCCN1	0
CC(=CC=CC=C(C=CC=C(C=CC1=C(C)C(=O)C(CC1(C)C)O)C)C)C=CC=C(C=CC1=C(C)C(=O)C(CC1(C)C)O)C	0
Nc1ccc(cc1)S(=O)(=O)c1ccc(cc1)N	1
CCN(C(=O)c1cccc(c1)C)CC	0
OC(=O)CC1=C(C)C(=Cc2ccc(cc2)S(=O)C)c2c1cc(F)cc2	1
O=NN(CC(C(=O)O)N)O	0
CNC(=O)c1nccc(c1)Oc1ccc(cc1)NC(=O)Nc1ccc(c(c1)C(F)(F)F)Cl	1
O=C(C(C)C)Nc1ccc(c(c1)C(F)(F)F)[N+](=O)[O-]	1
COc1cc2c(cc1OC)CCN1C2CC(=O)C(C1)CC(C)C	1
OC(=O)C(c1ccc2c(c1)nc(o2)c1ccc(cc1)Cl)C	1
Cc1ccc(cc1)C(=O)c1cc(O)c(c(c1)[N+](=O)[O-])O	1
CCn1cc(C(=O)O)c(=O)c2c1nc(C)cc2	1
Cc1ccc(c(c1)O)C(C)C	1
CC1N(C)CCOC1c1ccccc1	0
OC1CCC(=C)C(=CC=C2CCCC3(C2CCC3C(C=CC(C(C)C)C)C)C)C1	0
OC(=O)C(c1ccc(cc1)C(=O)c1cccs1)C	1
C[C](Cc1ccccc1)N	0
Oc1cccc2c1nccc2	1
OCC1C=CC(C1)n1cnc2c1nc(N)nc2NC1CC1	1
CC(CCCC(CCCC(C)C)C)CCCC(=CCC1=C(C)C(=O)c2c(C1=O)cccc2)C	0
CNCC(C(C(C(CO)O)O)O)O	1
COCCOCCOCCOCCOCCOCCOCCOCCOCCOC(=O)c1ccc(cc1)NCCCC	0
CCCCNc1cc(cc(c1Oc1ccccc1)S(=O)(=O)N)C(=O)O	1
O=C(C1=C(O)c2sccc2S(=O)(=O)N1C)Nc1ccccn1	1
OC(=O)C(NC(C(=O)N1CCCC1C(=O)O)C)CCc1ccccc1	1
OCc1c(CO)cnc(c1O)C	0
CCC(C=CC=CC(C1CCC2C1(C)CCCC2=CC=C1CC(O)CC(C1=C)O)C)(CC)O	1
COc1ccc2c(c1C(F)(F)F)cccc2C(=S)N(CC(=O)O)C	1
O=C1OCC(=C1)C1CCC2(C1(C)C(O)CC1C2CCC2C1(C)CCC(C2)OC1CC(O)C(C(O1)C)OC1CC(O)C(C(O1)C)OC1CC(O)C(C(O1)C)O)O	0
O=C(C(c1ccc(cc1)O)N)NC1C(=O)N2C1SC(C2C(=O)O)(C)C	1
OC(=O)C1N2C(=O)C(C2SC1(C)C)NC(=O)c1c(C)onc1c1ccccc1Cl	1
CCCCCCCCCC=CC=CC(=O)NCC(=O)NC1C(OC(C(C1O)O)Nc1ncnc2c1[nH]cn2)C(CO)O	0
COC1CC(OC(C1OC(=O)C)C)OC1C(C)C(OC2OC(C)CC(C2OC(=O)C)N(C)C)C(C)CC2(OC2)C(=O)C(C(C(C(OC(=O)C1C)C)C)OC(=O)C)C	1
OC(c1cc(O)cc(c1)O)CNC(C)C	0
Cn1cnc(c1Sc1ncnc2c1[nH]cn2)[N+](=O)[O-]	1
CCN(C(=S)S)CC	0
COc1ccc2c3c1OC1C43CCN(C(C2)C4CCC1=O)C	0
CCOC(=O)C1(CCN(CC1)CCc1ccc(cc1)N)c1ccccc1	0
N#Cc1ccc(cc1C(F)(F)F)NC(=O)C(CS(=O)(=O)c1ccc(cc1)F)(O)C	1
CCC1OC(=O)C(C)C(=O)C(C)C(OC2OC(C)CC(C2O)N(C)C)C(CC(C(=O)C(C2C1(C)OC(=O)N2CCCCn1cnc(c1)c1cccnc1)C)C)(C)OC	1
C[N+](=C1C=CC(=C(c2ccc(cc2)N(C)C)c2ccc(cc2)N(C)C)C=C1)C	0
Clc1ccc(cc1)COC(c1ccc(cc1Cl)Cl)Cn1cncc1	0
CCC(C(COC(=O)N)(COC(=O)N)C)C	0
OCC(CO)(CO)N	0
CCCCN1CCCCC1C(=O)Nc1c(C)cccc1C	0
OC(=C1C(=O)c2ccccc2S(=O)(=O)N1C)Nc1ccccn1	1
[O-][N+](=O)OCCNC(=O)c1cccnc1	0
COc1ccc(cc1)c1ssc(=S)c1	0
CC(=O)NC1C(O)OC(C(C1OC1OC(C(=O)O)C(C(C1O)O)O)O)OS(=O)(=O)O	0
CC(Cc1ccccc1)N	0
OC(=O)C[N+](C)(C)C	0
[O-]C(=O)C[N+](C)(C)C	0
CN1CCN(CC1)C1=Nc2ccccc2Nc2c1cc(s2)C	1
CN1CCN(CC1)Cc1ccc(cc1)C(=O)Nc1ccc(c(c1)Nc1nccc(n1)c1cccnc1)C	1
CN(CCC=C1c2ccccc2CCc2c1cccc2)C	0
OC(=O)C(CC(=O)O)(CC(=O)O)O	0
OC(COc1ccccc1C1CCCC1)CNC(C)(C)C	0
NCC(c1ccc(cc1)Cl)CC(=O)O	1
CCC(NC(=O)C1CN(C)C2C(=C1)c1cccc3c1c(C2)cn3C)CO	0
CC1(C)c2c3ccccc3ccc2[N+](=C1C=CC=CC=CC=C1Cc2c(N1CCCCS(=O)(=O)O)ccc1c2cccc1)CCCCS(=O)(=O)O	0
CCCc1cc(=O)[nH]c(=S)[nH]1	1
CCc1c(C)[nH]c2c1C(=O)C(CC2)CN1CCOCC1	0
OCCNCCNc1ccc(c2c1C(=O)c1c(C2=O)c(O)ccc1O)NCCNCCO	1
O=C1CN=C(c2c(N1)ccc(c2)[N+](=O)[O-])c1ccccc1	0
O=C(NC(C(CC(Cc1ccccc1)NC(=O)C(N1CCCNC1=O)C(C)C)O)Cc1ccccc1)COc1c(C)cccc1C	1
Oc1ccc(cc1)C1(OC(=O)c2c1cccc2)c1ccc(cc1)O	0
NS(=O)(=O)OCC12OCC3C(C2OC(O1)(C)C)OC(O3)(C)C	1
OC(=O)Cc1cc(C)ccc1Nc1c(F)cccc1Cl	1
CC(O)C	0
CCCC1CN(C(C1)C(=O)NC(C1OC(SC)C(C(C1O)O)O)C(Cl)C)C	1
OCC(=O)[C@@]1(O)C[C](O[C]2C[C](N)[C]([C](O2)C)O)c2c(C1)c(O)c1c(c2O)C(=O)c2c(C1=O)cccc2OC	1
CCCCCC(C=CC1C(O)CC2C1CC(=CCCCC(=O)O)O2)O	0
Clc1cc2NCNS(=O)(=O)c2cc1S(=O)(=O)N	1
OCCc1sc[n+](c1C)Cc1cnc(nc1N)C	0
OC(COc1cccc2c1cc[nH]2)CNC(C)C	0
OC(=O)c1cccnc1Nc1cccc(c1)C(F)(F)F	0
Clc1ccc(cc1)c1c(C)c(nn1c1ccc(cc1Cl)Cl)C(=O)NN1CCCCC1	0
CCc1c2=Cc3[nH]c(c(c3C)C(O)C)C=C3N=C(C=C4N=C(C=c(c1C)[nH]2)C(=C4CCC(=O)O)C)C(=C3C)CCC(=O)O	0
OCC(=O)C1(O)CCC2C1(C)CC(O)C1C2CCC2=CC(=O)CCC12C	0
CCOC(=O)CC(C(=O)OCC)SP(=S)(OC)OC	0
COc1cc2N(C)C3C4(c2cc1C1(CC2CN(CCc5c1[nH]c1c5cccc1)CC(C2)(O)CC)C(=O)OC)CCN1C4C(C(C3(O)C(=O)OC)OC(=O)C)(CC)C=CC1	0
CC(NCC(c1ccc(c(c1)O)O)O)C	0
CCCNCC(COc1ccccc1C(=O)CCc1ccccc1)O	0
COC1(NC(=O)C(c2ccc(cc2)O)C(=O)O)C(=O)N2C1OCC(=C2C(=O)O)CSc1nnnn1C	1
O=C(C(c1ccccc1)NC(=O)N1CCNC1=O)NC1C(=O)N2C1SC(C2C(=O)O)(C)C	1
Nc1ccn(c(=O)n1)C1CSC(O1)CO	1
CCOC(=O)C(NC(C(=O)N1Cc2ccccc2CC1C(=O)O)C)CCc1ccccc1	1
CC(=O)Oc1ccc(cc1)C1(c2ccc(cc2)OC(=O)C)C(=O)N(c2c1cccc2)C(=O)C	1
CCn1cc(C(=O)O)c(=O)c2c1nc(nc2)N1CCNCC1	1
OCC(CCn1cnc2c1[nH]c(N)nc2=O)CO	1
Nc1ccc(cc1)S(=O)(=O)Nc1nccs1	1
NCCCC(CC(=O)NCC1NC(=O)C(CO)NC(=O)C(N)CNC(=O)C(NC(=O)C(=CNC(=O)N)NC1=O)C1CCN=C(N1)N)N	0
Brc1cc(C)c2c(c1O)nccc2	1
CCC1(CCC(=O)NC1=O)c1ccccc1	1
ClC1C(Cl)C(Cl)C(C(C1Cl)Cl)Cl	0
CCCCNC(=O)NS(=O)(=O)c1ccc(cc1)C	1
Nc1ccc(cc1)S(=O)(=O)Nc1noc(c1)C	1
CCCCCCCCCC(=O)OC1CCC2C1(C)CCC1C2CCC2=CC(=O)CCC12	0
NCCCNCCSP(=O)(O)O	0
O=C1CCC2C1(C)CCC1C2CCc2c1ccc(c2)OS(=O)(=O)O	0
CCC(=C(c1ccc(cc1)I)c1ccc(cc1)OCCN1CCCC1)c1ccccc1	0
CN1CCC(=C2c3ccccc3C=Cc3c2cccc3)CC1	1
OC(=O)CCCCCCNC1c2ccccc2N(S(=O)(=O)c2c1ccc(c2)Cl)C	1
O=C(Cc1ccccc1)NC1C(=O)N2C1SC(C2C(=O)O)(C)C	0
OCCCCCCCCCCC1=C(C)C(=O)C(=C(C1=O)OC)OC	0
CN(CCCC1c2ccccc2Nc2c1cc(Cl)cc2)C	1
Clc1cc(Sc2cc(Cl)cc(c2O)Cl)c(c(c1)Cl)O	1
Cc1nc2ccccc2c(=O)n1c1ccccc1C	0
OCC1OC(C(C1OC1OC(CO)C(C(C1O)O)O)O)(O)CO	0
CCOC(=O)N1CCC(=C2c3ccc(cc3CCc3c2nccc3)Cl)CC1	0
S=C=Nc1cccc2c1cccc2	1
OC1CCC(CC1)NCc1cc(Br)cc(c1N)Br	0
OCCN(c1nc(N2CCCCC2)c2c(n1)c(nc(n2)N(CCO)CCO)N1CCCCC1)CCO	1
NC(=N)NC(=O)c1ccc(c(c1)S(=O)(=O)C)C(C)C	0
CN(C1C(=C(C(=O)N)C(=O)C2(C1C(O)C1C(=C2O)C(=O)c2c(C1(C)O)cccc2O)O)O)C	0
CC(C(C)(C)C)N=C(Nc1ccncc1)NC#N	0
OC(=O)CCC(C(=O)O)NC(=O)c1ccc(s1)N(Cc1ccc2c(c1)c(=O)nc([nH]2)C)C	1
CCN1CCN(C(=O)C1=O)C(=O)NC(C(=O)NC1C(=O)N2C1SC(C2C(=O)O)(C)C)c1ccccc1	0
CC(=O)OCC(=O)C1(O)CCC2C1(C)CC(=O)C1C2CCC2=CC(=O)CCC12C	0
Cc1ccc(=O)n(c1)c1ccccc1	0
CC(c1ccc(cc1)O)(CC(C)(C)C)C	0
OCC(OCn1cnc2c1[nH]c(N)nc2=O)CO	1
CC(CN1CCN(CCN(CCN(CC1)CC(=O)[O-])CC(=O)[O-])CC(=O)[O-])O	0
NC(=O)c1cnccn1	1
NCCCC(Nc1cc(OC)cc2c1nccc2)C	0
C#CC1(CCC2C1(C)CCC1C2CCC2=CC(=O)CCC12)OC(=O)C	0
Clc1ccc(cc1)C(=O)NCCc1ccc(cc1)OC(C(=O)O)(C)C	0
OCN1C(=O)CN(C1=O)CCc1ccc(o1)[N+](=O)[O-]	1
COc1cc(Cc2cnc(nc2N)N)cc(c1OC)OC	1
CC(=O)OC1CC2(C(C1=C(C(=O)O)CC/C=C(\C)/C)CC(C1C2(C)CCC2C1(C)CCC(C2C)O)O)C	1
ClCCN(c1c[nH]c(=O)[nH]c1=O)CCCl	1
C#CC1(O)CCC2C1(C)CCC1C2CCC2=C1CCC(=O)C2	0
OC=C1CC2(C)C(CC1=O)CCC1C2CCC2(C1CCC2(C)O)C	1
CCN(CCOc1c(OCCN(CC)CC)cccc1OCCN(CC)CC)CC	0
N=C(NC(=N)N)NCCc1ccccc1	0
CS(=O)C	0
CCC=CC(C1(CC=C)C(=O)NC(=O)N(C1=O)C)C	0
COc1c(OC)cc2c(-c3ccc(c(=O)cc3C(CC2)NC(=O)C)OC)c1OC	0
NC(=O)NN=Cc1ccc(o1)[N+](=O)[O-]	0
OC(=O)C1N2C(OC1=CCO)CC2=O	1
OC(=O)c1ccccc1Nc1cccc(c1C)C	1
[O-][N+](=O)c1ccc(c(c1)Oc1ccccc1)NS(=O)(=O)C	1
CCOC(=O)C1(CCN(CC1)CCC(c1ccccc1)(c1ccccc1)C#N)c1ccccc1	0
COC(=O)C1=C(C)NC(=C(C1c1ccccc1[N+](=O)[O-])C(=O)OC)C	1
COC(=O)CC(C(=O)OC1C(=CC23C1c1cc4OCOc4cc1CCN3CCC2)OC)(CCCC(O)(C)C)O	1
CN(Cc1ccc(o1)CSCCNC(=C[N+](=O)[O-])NCc1ccc2c(c1)OCO2)C	1
Oc1nc(O)c2c(n1)[nH]nc2	0
CCCSc1ccc2c(c1)[nH]c(n2)NC(=O)OC	1
OC(c1ccccc1)(C1CCCCC1)CCN1CCCCC1	0
Fc1ccc(c(c1)F)c1ccc(c(c1)C(=O)O)O	1
CNC(=O)C1OC(C(C1O)O)n1cnc2c1ncnc2NCc1cccc(c1)I	0
NCCOCC1=C(C(=O)OCC)C(C(=C(N1)C)C(=O)OC)c1ccccc1Cl	0
COc1ccc(cc1)C1Sc2ccccc2N(C(=O)C1OC(=O)C)CCN(C)C	1
OCC(COc1ccccc1OC)O	0
COc1c2c(=O)cc(oc2c(c2c1cco2)OC)C	0
O[Hg]CC(CNC(=O)c1ccccc1OCC(=O)O)OC	0
CCOC(=O)C=C(C=CC=C(C=Cc1c(C)cc(c(c1C)C)OC)C)C	1
N#Cc1ccc(cc1)C(n1cncn1)c1ccc(cc1)C#N	1
CCC(N1CCCC1=O)C(=O)N	1
ClCCNP1(=O)OCCCN1CCCl	1
O=C(NC1C(=O)N2C1SCC(=C2C(=O)O)COC(=O)C)CCCC(C(=O)O)N	1
CCCCC(COC(=O)CC(S(=O)(=O)[O-])C(=O)OCC(CCCC)CC)CC	0
COC(=O)C1=C(C)NC(=C(C1c1cccc2c1non2)C(=O)OC(C)C)C	1
CN(C1C(=C(C(=O)NCN2CCCC2)C(=O)C2(C1CC1C(=C2O)C(=O)c2c(C1(C)O)cccc2O)O)O)C	0
CCCCOCN(c1c(CC)cccc1CC)C(=O)CCl	0
CC#CCC(C(C=CC1C(O)CC2C1CC(=CCCCC(=O)O)C2)O)C	0
CCCCC1C(=O)N(N(C1=O)c1ccc(cc1)O)c1ccccc1	0
CNCCCN1c2ccccc2CCc2c1cccc2	0
CN(CCOC(c1ccccn1)(c1ccccc1)C)C	0
CSc1ccc(cc1)C(=O)C1NC(=O)N=C1C	0
OCC1OC(CC1N=[N+]=[N-])n1cc(C)c(=O)[nH]c1=O	1
COCC(=O)OC1(CCN(CCCc2nc3c([nH]2)cccc3)C)CCc2c(C1C(C)C)ccc(c2)F	0
N/N=C(\N)/N	0
COc1ccc(cc1O)c1cc(=O)c2c(o1)cc(cc2O)OC1OC(COC2OC(C)C(C(C2O)O)O)C(C(C1O)O)O	0
O=C1NC(=O)C(S1)Cc1ccc(cc1)OCC1(C)CCc2c(O1)c(C)c(c(c2C)O)C	1
CC(CC(B(O)O)NC(=O)C(NC(=O)c1cnccn1)Cc1ccccc1)C	1
COc1ccc(cc1)CCN1CCC(CC1)Nc1nc2c(n1Cc1ccc(cc1)F)cccc2	0
OCC(COC(=O)c1ccccc1Nc1ccnc2c1ccc(c2)Cl)O	1
CCCCN1C(=O)C(NC(=O)C21CCN(CC2)Cc1ccc(cc1)Oc1ccc(cc1)C(=O)O)C(C1CCCCC1)O	1
O=C(c1nccnc1)NCN1CCOCC1	1
CC(=O)Oc1ccc(cc1)C(=C1CCCCC1)c1ccc(cc1)OC(=O)C	1
CC(CCCC1(C)CCc2c(O1)c(C)c(c(c2C)O)C)CCCC(CCCC(C)C)C	0
CC(=O)OC1CC2CCC3C(C2(CC1[N+]1(C)CCCCC1)C)CCC1(C3CC(C1OC(=O)C)[N+]1(C)CCCCC1)C	0
CN(C1C(=O)C(=C(C2(C1CC1C(=C(O)c3c(C1O)c(Cl)ccc3O)C2=O)O)O)C(=O)N)C	1
OC(=O)C(c1ccc(s1)C(=O)c1ccccc1)C	0
OCC1OC(O)C(C(C1OC1OC(CO)C(C(C1O)O)O)O)O	0
CN1CCN(CC1)c1c(F)cc2c3c1OCC(n3cc(c2=O)C(=O)O)C	1
COc1cnc(nc1)NS(=O)(=O)c1ccc(cc1)N	1
CON=C(c1csc(n1)N)C(=O)NC1C(=O)N2C1SCC(=C2C(=O)O)COC(=O)C	1
CC(=O)Nc1c(I)cc(c(c1I)C(=O)O)I	0
CCCCCC(C=CC1C(O)CC(=O)C1CCCCCCC(=O)O)O	0
CCC1(NC(=O)N(C1=O)C)c1ccccc1	0
S=c1nc[nH]c2c1[nH]cn2	1
N1CCNCC1	0
CCN(CCOc1ccc(cc1)C(=C(c1ccccc1)Cl)c1ccccc1)CC	0
CCCCNc1ccc(cc1)C(=O)OCCN(C)C	0
Clc1cccc(c1NC1=NCCN1)Cl	1
OCCOc1nc(nc(c1Oc1ccccc1OC)NS(=O)(=O)c1ccc(cc1)C(C)(C)C)c1ncccn1	1
CCCCOCC(CN1C(=O)N(CC(OC(=O)N)COCCCC)C(=O)C(C1=O)(CC)c1ccccc1)OC(=O)N	1
OCC1OC(OC2C(C)OC(C(C2O)O)OC2CCC3(C(=C2)CCC2C3CCC3(C2(O)CCC3c2ccoc(=O)c2)C)C)C(C(C1O)O)O	0
CN1C2CCC1CC(C2)OC(c1ccccc1)c1ccccc1	0
OCC(C(C(=O)NCCC(=O)O)O)(C)C	0
Fc1c[nH]c(=O)[nH]c1=O	1
CC(=O)OCC(CCn1cnc2c1nc(N)nc2)COC(=O)C	1
CC(NNC(=O)COc1ccc(cc1)Cl)C	1
CC[N+](CCOC(=O)C(c1ccccc1)(C1CCCCC1)O)(CC)C	0
OCC(=O)C1(O)C(O)CC2C1(C)CC(O)C1(C2CCC2=CC(=O)C=CC12C)F	0
Nc1ncnc2c1nc[nH]2	0
CN1CCN(CC1)CCC=C1c2ccccc2Sc2c1cc(cc2)S(=O)(=O)N(C)C	1
Nc1ccc(cc1)S(=O)(=O)Nc1ccccn1	0
O=C1CCC2(C(=C1)CCC1C2CCC2(C1CCC2(C)O)C)C	0
C#CC1(O)CCC2C1(CC)CC(=C)C1C2CCC2=CC(=O)CCC12	1
COc1c(OC)cc2c(c1OC)C(Cc1cc(OC)c(c(c1)OC)OC)[N+](CC2)(C)CCCOC(=O)CCC(=O)OCCC[N+]1(C)CCc2c(C1Cc1cc(OC)c(c(c1)OC)OC)c(OC)c(c(c2)OC)OC	0
OCC1OC(C(C1O)F)n1cc(C)c(=O)[nH]c1=O	1
OC(=O)CCc1c2=CC3=NC(=Cc4[nH]c(C=C5N=C(C=c(c1C)[nH]2)C(=C5C(O)C)C)c(c4C(O)C)C)C(=C3CCC(=O)O)C	0
COC(C(C1OC2(CCC(O2)(C)C2CCC(O2)(CC)C2OC(CC2C)C2OC(O)(CO)C(CC2C)C)CC(C1C)O)C)C(C(=O)O)C	0
CCCCCOC(=O)Nc1nc(=O)n(cc1F)C1OC(C(C1O)O)C	1
COC1C=COC2(C)Oc3c(C2=O)c2C(=O)C(=CNN4CCN(CC4)C)C(=C(c2c(c3C)O)O)NC(=O)C(=CC=CC(C(C(C(C(C(C1C)OC(=O)C)C)O)C)O)C)C	1
CC(Sc1cc(c(c(c1)C(C)(C)C)O)C(C)(C)C)(Sc1cc(c(c(c1)C(C)(C)C)O)C(C)(C)C)C	0
CC(c1ccc(c2-c(c1)c(C)cc2)C)C	0
OCC1OC(C(C1O)O)c1scc(n1)C(=O)N	0
CCOC(=O)Nc1ccc2c(c1)N(C(=O)CCN1CCOCC1)c1c(S2)cccc1	1
CCC1(CC)C(=O)NC(=O)NC1=O	0
OCCN(CC(=O)N(C(Cc1ccccc1)(C)C)C)CC(=O)N(C(Cc1ccccc1)(C)C)C	0
CN1CCC(CC1)Nc1ncc2c(n1)c(ncn2)Nc1ccc(c(c1)Cl)F	1
CC(Nc1ncccn1)C	1
Nc1nc2c(s1)cc(cc2)OC(F)(F)F	1
O=C(N1CC(=O)N2C(C1)c1ccccc1CC2)C1CCCCC1	0
CC(C1C(=O)N2C1C(C)C(=C2C(=O)O)SC1CCC(N1)C(=O)N(C)C)O	1
CCC1OC(=O)C(C)C(OC2OC(C)C(C(C2)(C)OC)O)CC(OC2OC(C)CC(C2O)N(C)C)C(CC(C(=O)C(CC1(C)O)C)C)(C)O	1
CC(C(=O)c1ccc(cc1)C)CN1CCCCC1	1
O=C1CCC2(C(=C1)C(C)CC1C2CCC2(C1CCC2(O)C(=O)C)C)C	0
ClCCN(C(=O)Oc1ccc2c(c1)CCC1C2CCC2(C1CCC2O)C)CCCl	1
OCC1OC(CC1O)n1cnc2c1NC=NCC2O	1
O=C(C(c1ccccc1)C(=O)O)NC1C(=O)N2C1SC(C2C(=O)O)(C)C	1
OCC=C(C=CC=C(C=CC1=C(C)CCCC1(C)C)C)C	0
OC(=O)c1ccc(cc1)N1NC(=C2C=CC=CC2=O)NC1=C1C=CC=CC1=O	1
OC(=O)C1N2C(=O)CC2S(=O)(=O)C1(C)C	1
OC(=O)CC(CC(C=Cc1c(c2ccc(cc2)F)c2c(n1C(C)C)cccc2)O)O	0
O=C(C(c1cccnc1)(C)C)c1cccnc1	0
CCCCOCCOCCOCc1cc2OCOc2cc1CCC	0
CN1CC/C(=C\2/c3ccsc3CCc3c2cccc3)/CC1	1
O=C(Nc1c(I)cc(c(c1I)C(=O)O)I)CCCCC(=O)Nc1c(I)cc(c(c1I)C(=O)O)I	0
NC(=O)N1c2ccccc2C=Cc2c1cccc2	1
CSCCC(C(=O)O)N	0
COc1cc(cc(c1OC)OC)C(=O)NCc1ccc(cc1)OCCN(C)C	1
O=C1C(CCc2c1c1ccccc1n2C)Cn1ccnc1C	1
CC(=O)Nc1ccc(cc1)OC(=O)c1ccccc1OC(=O)C	0
C=CCC1(CC=C)C(=O)NC(=O)NC1=O	0
CN(N=Nc1[nH]cnc1C(=O)N)C	1
Nc1ccc(cc1)S(=O)(=O)N	1
OCC(C(C(C(CO)O)O)O)O	0
OC(=O)CCC(C(=O)O)NC(=O)c1ccc(cc1)N(Cc1cnc2c(n1)c(N)nc(n2)N)C	1
O=C1NC(CC2OC2(C)CCCC(C(C(C(=O)C(C(C1)O)(C)C)C)O)C)C(=Cc1csc(n1)C)C	1
COc1c(N2CC3C(C2)CCCN3)c(F)cc2c1n(cc(c2=O)C(=O)O)C1CC1	1
CC1NC(C)CN(C1)c1c(F)c(N)c2c(c1F)n(cc(c2=O)C(=O)O)C1CC1	1
COC1C(OC(=O)N)C(O)C(OC1(C)C)Oc1ccc2c(c1C)oc(c(c2=O)NC(=O)c1ccc(c(c1)CC=C(C)C)O)O	1
COc1ccc(c(c1)O)C(=O)c1ccccc1	0
C#CC1(O)CCC2C1(C)CCC1C2CCC2=CC3C(CC12C)C=NO3	1
Cc1cnc(s1)NC(=C1C(=O)c2ccccc2S(=O)(=O)N1C)O	1
CCCCC(CN1CN(CC(CCCC)CC)CC(C1)(C)N)CC	0
CC(=O)Oc1sc2c(c1)CN(CC2)C(c1ccccc1F)C(=O)C1CC1	0
CN(Cc1ccccc1)CC#C	0
CN(Cc1cccc2c1cccc2)CC=CC#CC(C)(C)C	1
OC(c1ccccc1)C(N)C	0
CC(=O)N	0
OC(=O)C(c1cccc(c1)C(=O)c1ccccc1)C	1
NC12CC3CC(C2)CC(C1)C3	0
O=C(c1cc(OCC(F)(F)F)ccc1OCC(F)(F)F)NCC1CCCCN1	1
CO[Si](O[Si](C)(C)C)(C)C	0
NCC(=O)O	0
CC(Cc1ccccc1)(N)C	0
COc1ccc2c(c1)n(CC(=O)O)c(c2C(=O)c1ccc(cc1)Cl)C	1
COC1=CC(=O)CC(C21Oc1c(C2=O)c(OC)cc(c1Cl)OC)C	1
Clc1ccc2-n3c(CN=C(c2c1)c1ccccc1F)cnc3C	0
COC1CN(CCCOc2ccc(cc2)F)CCC1NC(=O)c1cc(Cl)c(cc1OC)N	1
OC(=O)Cc1ccccc1Nc1c(Cl)cccc1Cl	1
CC(P(=O)(O)O)(P(=O)(O)O)O	0
O=C1C=CC2(C(N1)CCC1C2CCC2(C1CCC2C(=O)NC(C)(C)C)C)C	0
O=C(NC1C(=O)N2C1SCC(=C2C(=O)O)C[n+]1ccccc1)Cc1cccs1	1
OCC1OC(C(C1O)O)(CO)OC1OC(CO)C(C(C1O)O)O	0
CC(=O)Nc1ccc2-c3c(Cc2c1)cccc3	1
CCc1oc2c(c1C(=O)c1cc(I)c(c(c1)I)O)cccc2	0
C1CCC(NC1)CC(C1CCCCC1)C1CCCCC1	1
CC(Cc1ccc(cc1)CC(=O)O)C	1
OCCONC(=O)c1cc2n(C)cnc2c(c1Nc1ccc(cc1Cl)Br)F	0
CN(C1C(=C(C(=O)N)C(=O)C2(C1CC1C(=C2O)C(=O)c2c(C1(C)O)c(Cl)ccc2O)O)O)C	0
COc1cc(O)c(cc1S(=O)(=O)O)C(=O)c1ccccc1	0
C[Si](O[Si](C)(C)C)(O[Si](C)(C)C)C	0
Clc1ccc2c(c1)N(C(=O)CC(=O)N2C)c1ccccc1	1
O=C1NC(=O)NC1(c1ccccc1)c1ccccc1	1
CCOC1OC(=O)CC1NC(=O)C1CCCN2N1C(=O)C(CCC2=O)NC(=O)c1nccc2c1cccc2	1
CNC(=O)Oc1cccc2c1cccc2	0
OC(=O)CN(C(=N)N)C	0
CCN(CCOC(=O)C1(CCCCC1)C1CCCCC1)CC	0
CN(c1ccc2c(c1)nn(c2C)C)c1ccnc(n1)Nc1ccc(c(c1)S(=O)(=O)N)C	1
O=C1Cc2ccccc2N(c2c1cccc2)C(=O)N	1
CC#CCC(C(C=CC1C(O)CC2C1c1cccc(c1O2)CCCC(=O)O)O)C	0
CNNCc1ccc(cc1)C(=O)NC(C)C	0
CCOc1ccc(cc1)NC(=O)C	1
Cc1cc(ccc1N=Nc1ccc2c(c1O)c(N)c(cc2S(=O)(=O)O)S(=O)(=O)O)c1ccc(c(c1)C)N=Nc1ccc2c(c1O)c(N)c(cc2S(=O)(=O)O)S(=O)(=O)O	0
CS(=O)(=O)OCCCCOS(=O)(=O)C	1
NCCON=C(c1ccc(cc1)C(F)(F)F)CCCCOC	0
CCC1C2CC3N(C1O)C1C2C(O)C2(C3N(C)c3c2cccc3)C1	1
OC(=O)C(Cc1ccc(c(c1)O)O)(N)C	1
CC(CN(S(=O)(=O)c1ccc(cc1)N)CC(C(Cc1ccccc1)NC(=O)OC1COC2C1CCO2)O)C	1
OCC(C1OC(=O)C(=C1O)O)O	0
CCc1sc2c(c1)C(=NCC(=O)N2C)c1ccccc1Cl	1
COc1ccc2c(c1)c(CC(=O)O)c(n2C(=O)c1ccc(cc1)Cl)C	1
CCOC(=O)n1ccn(c1=S)C	1
CCN(CCOCCOC(=O)C1(CCCC1)c1ccccc1)CC	0
OCC(C(=O)NC(C(=O)NC(=O)CNC(=O)C1CCCN1C(=O)C(NC(=O)C(NC(=O)C(Cc1ccc2c(c1)cccc2)N)CC(C)C)CCCNC(=N)N)Cc1ccc(cc1)O)NC(=O)C(Cc1c[nH]c2c1cccc2)NC(=O)C(CC1C=NC=N1)NC(=O)C1CCC(=O)N1	1
CNC(C1CCC(C(O1)OC1C(N)CC(C(C1O)OC1OCC(C(C1O)NC)(C)O)N)N)C	0
Clc1ccc2-n3cnnc3CN=C(c2c1)c1ccccc1	0
OC(CN1CCN(CC1C(=O)NC(C)(C)C)Cc1cccnc1)CC(C(=O)NC1C(O)Cc2c1cccc2)Cc1ccccc1	1
Cc1ccc(cc1)C(=CCN1CCCC1)c1ccccn1	0
C=CCN1CCCC23C4C1Cc1ccc(c(c21)OC3C(C=C4)O)O	0
CC(=O)Nc1nnc(s1)S(=O)(=O)N	1
O=C1OCC(=C1)C1CCC2(C1(C)CCC1C2CCC2C1(C)CCC(C2)OC1CC(O)C(C(O1)C)OC1OC(C)C(CC1O)OC1CC(O)C(C(O1)C)O)O	0
OC(=O)COc1nn(c2c1cccc2)Cc1ccccc1	1
OCC1CCC(O1)n1cnc2c1[nH]cnc2=O	1
CNCCCC1c2ccccc2C=Cc2c1cccc2	0
OC(=O)O	0
CC12CC3CC(C1)(C)CC(C2)(C3)N	0
CN=C1CN(O)C(=c2c(=N1)ccc(c2)Cl)c1ccccc1	0
CCC(Nc1nc(NCc2ccccc2)c2c(n1)n(cn2)C(C)C)CO	0
CC(=O)Oc1ccccc1C(=O)O	0
COc1ccc2c3c1OC1C43CCN(C(C2)C4(O)CCC1=O)C	0
OC1C=CC2C34C1Oc1c4c(CC2N(CC3)C)ccc1O	0
O=CNc1cc(ccc1O)C(CNC(Cc1ccc(cc1)OC)C)O	0
CCOC(C(=O)c1ccc(cc1)c1ccccc1)Nc1ccc(cc1)C(=O)O	1
O=C(NS(=O)(=O)c1ccc(cc1)C)NN1CC2C(C1)CCC2	1
OC(=O)c1ccc(cc1)n1nc(nc1c1ccccc1O)c1ccccc1O	1
O=C(C(c1ccc(cc1)O)N)NC1C(=O)N2C1SCC(=C2C(=O)O)C	1
CCCc1nn(c2c1nc([nH]c2=O)c1cc(ccc1OCC)S(=O)(=O)N1CCN(CC1)C)C	1
N#CC(=NNc1ccc(cc1)OC(F)(F)F)C#N	1
CC(NC(C(c1ccc(cc1)O)O)C)COc1ccccc1	0
O=C1NC(=O)CN(C1)CC(N1CC(=O)NC(=O)C1)C	0
COc1ccc2c(c1)ccc(c2)CCC(=O)C	0
OC(COc1nsnc1N1CCOCC1)CNC(C)(C)C	1
COC(=O)C1C(O)CCC2C1CC1N(C2)CCc2c1[nH]c1c2cccc1	0
CN1CCC(C(C1)O)c1c(O)cc(c2c1oc(cc2=O)c1ccccc1Cl)O	1
CCC(=O)OC(C(C)C)OP(=O)(CC(=O)N1CC(CC1C(=O)O)C1CCCCC1)CCCCc1ccccc1	1
CCN1CCCC1CNC(=O)c1cc(ccc1OC)S(=O)(=O)N	1
O=C1C=CC2(C(=C1)C(=C)CC1C2CCC2(C1CCC2=O)C)C	1
Clc1ccc(cc1)OCC(=O)N1CCN(CC1)Cc1ccc2c(c1)OCO2	1
CCCCCCCCNC(C(c1ccc(cc1)SC(C)C)O)C	1
NCCCCC(C(=O)NCC(=O)N)NC(=O)C1CCCN1C(=O)C1CSSCC(NC(=O)CNC(=O)CNC(=O)CN)C(=O)NC(Cc2ccc(cc2)O)C(=O)NC(C(=O)NC(C(=O)NC(C(=O)N1)CC(=O)N)CCC(=O)N)Cc1ccccc1	1
Fc1cccc(c1)COc1ccc(cc1Cl)Nc1ncnc2c1cc(cc2)c1ccc(o1)CNCCS(=O)(=O)C	1
Fc1ccc(c(c1)F)C(C(c1ncncc1F)C)(Cn1cncn1)O	1
CCCC(C(=O)C(=O)NC1CC1)NC(=O)C1C2CCCC2CN1C(=O)C(C(C)(C)C)NC(=O)C(C1CCCCC1)NC(=O)c1nccnc1	1
OC1C(O)C(OC1[n+]1cccc(c1)C(=O)N)COP(=O)(OP(=O)(OCC1OC(C(C1O)O)n1cnc2c1ncnc2N)O)O	0
COC1CC(OC2C(C)C=CC=C3COC4C3(O)C(C=C(C4O)C)C(=O)OC3CC(CC=C2C)OC2(C3)CCC(C(O2)C(CC)C)C)OC(C1OC1CC(OC)C(C(O1)C)O)C	1
N#CCC1(O)CCC2C1(C)CCC1=C3CCC(=O)C=C3CCC21	0
NCC(CC(=O)O)CC(C)C	0
COC(=O)NC(C(C)(C)C)C(=O)NN(Cc1ccc(cc1)c1ccccn1)CC(C(Cc1ccccc1)NC(=O)C(C(C)(C)C)NC(=O)OC)O	1
O=C(OCC[N+](C)(C)C)CCC(=O)OCC[N+](C)(C)C	0
COCCNC(=O)CN(CC(=O)[O-])CCN(CC(=O)[O-])CCN(CC(=O)NCCOC)CC(=O)[O-]	0
CCC(=C)C(=O)c1ccc(c(c1Cl)Cl)OCC(=O)O	0
OCC1OC(O)C(C(C1OS(=O)(=O)[O-])OC1OC(C(=O)[O-])C(C(C1O)O)O)NC(=O)C	1
CCN(C(=S)SSC(=S)N(CC)CC)CC	1
OC(=O)C(Cc1cc(I)c(c(c1)I)Oc1ccc(c(c1)I)O)N	0
OCC(C(C(Cn1c2-c(nc3c1cc(C)c(c3)C)c(=O)[nH]c(=O)n2)O)O)O	1
COC1C=COC2(C)Oc3c(C2=O)c2C4=NC5(NC4=C(C(=O)c2c(c3C)O)NC(=O)C(=CC=CC(C(C(C(C(C(C1C)OC(=O)C)C)O)C)O)C)C)CCN(CC5)CC(C)C	1
C=CCOc1ccc(cc1Cl)CC(=O)O	1
CC1CS(=O)(=O)CCN1N=Cc1ccc(o1)[N+](=O)[O-]	0
COC(=O)CCc1ccc(cc1)OCC(CNC(C)C)O	0
OC(COc1cccc2c1cccc2)CNC(C)C	0
CC1Nc2cc(Cl)c(cc2C(=O)N1c1ccccc1C)S(=O)(=O)N	1
OC(=O)Cc1csc(n1)c1ccc(cc1)Cl	1
OCC(=O)C1(O)CC(OC2CC(N)C(C(O2)C)O)c2c(C1)c(O)c1c(c2O)C(=O)c2c(C1=O)cccc2OC	1
O=C(N(C)C)Oc1cc(cc(c1)OC(=O)N(C)C)C(CNC(C)(C)C)O	0
OCC1OC(C(C1OC1OC(CN)C(C(C1N)O)O)O)OC1C(O)C(N)CC(C1OC1CC(CN)C(C(C1N)O)O)N	0
O=CCC1CC(C)C(CCCCCC(OC(=O)CC(C(C1OC1OC(C)C(C(C1O)N(C)C)OC1OC(O)C(C(C1)(C)O)O)OC)OC(=O)C)C)OC1CCC(C(O1)C)N(C)C	1
OC(=O)c1ccc(cc1)N	0
O=C(N(C)C)Oc1cccc(c1)[N+](C)(C)C	0
CCCCCCCN(CCCC(c1ccc(cc1)NS(=O)(=O)C)O)CC	0
Clc1ccc(cc1)C(=O)NC(C(=O)O)Cc1cc(=O)[nH]c2c1cccc2	0
CC(=O)OCC(=O)C1(O)CCC2C1(C)CC(O)C1C2CCC2=CC(=O)CCC12C	0
CCC1(C(=O)NC(=O)N(C1=O)C)c1ccccc1	0
COc1ccc2c(c1OC)C(=O)OC2C1N(C)CCc2c1c(OC)c1c(c2)OCO1	0
O=C[C]([C]([C]([C](CO[C]1O[C](CO[C]2O[C](CO)[C]([C]([C]2O)O)O)[C]([C]([C]1O)O)O)O)O)O)O	0
CC1NCCN(C1)c1cc2c(c(c1F)C)c(=O)c(cn2C1CC1)C(=O)O	1
Fc1ccc(cc1)C1CCNCC1COc1ccc2c(c1)OCO2	1
CCCCCCCCCCCC(CC1OC(=O)C1CCCCCC)OC(=O)C(CC(C)C)NC=O	1
CCC1OC(=O)C(C)C(OC2CC(C)(OC)C(C(O2)C)O)C(C)C(OC2OC(C)CC(C2O)N(C)C)C(CC(C(=O)C(C(C1(C)O)O)C)C)(C)OC	1
OC(=O)COc1ccc(c(c1Cl)Cl)C(=O)c1cccs1	1
NC1CC1c1ccccc1	0
Cc1nc(C)c2c(n1)N(Cc1ccc(cc1)c1ccccc1c1nn[nH]n1)C(=O)CC2	1
CN1C(C)CCCC1C(=O)N(c1ccccc1C)C	0
COc1cc2c(cc1OC)CC(C2=O)CC1CCN(CC1)Cc1ccccc1	0
COC1=C(OC)C(=O)C(=C(C1=O)CC=C(CCC=C(CCC=C(CCC=C(CCC=C(CCC=C(CCC=C(CCC=C(CCC=C(CC/C=C(\C)/C)C)C)C)C)C)C)C)C)C)C	0
ClC(P(=O)(O)O)(P(=O)(O)O)Cl	0
Clc1cc(Cl)c(c(c1O)Cc1c(O)c(Cl)cc(c1Cl)Cl)Cl	0
NC(=NCCN1CCCCCCC1)N	0
OCC(=O)C1(O)CCC2C1(C)CC(O)C1(C2CCC2=CC(=O)CCC12C)F	0
C=CC=CC(C(C(C(C(CC(=CC(C(C(C=CC(CC1OC(=O)C(C(C1C)O)C)O)C)O)C)C)C)O)C)OC(=O)N)C	1
