# Supplementary material for: A comprehensive evaluation of advanced methods for identifying structural alerts using extensive toxicity data
Source: J Cheminform. 2026 Jan 30;18:27. doi: 10.1186/s13321-026-01157-x (PMC12922411; doi:10.1186/s13321-026-01157-x)
Supplement: Supplementary file 1 — Supplementary material 1. [file 13321_2026_1157_MOESM1_ESM.zip › SI_1_Toxicity_datasets/Drug toxicity/Eye_Corrosion.csv]

Canonical SMILES	Eye_Corrosion
CCCC(=O)OC(=O)CCC	1
OC(=O)C(C(C(C(C(C(C(F)(F)F)(F)F)(F)F)(F)F)(F)F)(F)F)(F)F	1
CCCC[Si](Cl)(C)C	1
CC(C(C)(C)C)N	1
CCCNC	1
Clc1ccc(cc1)C(c1ccccc1)Cl	1
O=CCCCC=O	1
NCCCN1CCN(CC1)CCCN	1
NCCCNCCNCCCN	1
OCCBr	1
FC(CC[Si](Cl)(Cl)C)(F)F	1
[O-][N+](=O)c1cccc(c1)S(=O)(=O)Cl	1
Cc1ccc(c(c1)C(C)(C)C)O	1
CCCCC(COP(=O)(OCC(CCCC)CC)O)CC	1
Clc1ccc(c(c1)Cl)C(=O)Cl	1
CC(=C)CCl	1
CN(C1CCCCC1)C1CCCCC1	1
CCCCCCCC(=O)OC(=O)CCCCCCC	1
C=Cc1ccncc1	1
NCCc1cccnc1	1
BrC(C(=O)O)C(C)C	1
CC(=O)Br	1
S=C=Nc1ccccc1	1
O=CC(=C(C(=O)O)Cl)Cl	1
NNc1ccc(cc1[N+](=O)[O-])[N+](=O)[O-]	1
OC(=O)C1CCC=CC1	1
NCC(OC)OC	1
NCCC(CC(CN)(C)C)C	1
O=Cc1cc(Cl)ccc1Cl	1
NCCc1ccc(cc1)OC	1
CCCCN(CCO)CCO	1
CCCCC(=O)O	1
CCCCCCCc1ccc(cc1)O	1
OC(C(F)(F)F)C(F)(F)F	1
CN1C(=O)C=CC1=O	1
NC1CCCC1	1
NCCc1ccncc1	1
CCCCCCCCCCCCCCCC(=O)OC(=O)CCCCCCCCCCCCCCC	1
CCOC(=O)C(C(C)C)Br	1
COc1ccccc1N1CCNCC1	1
OC(=O)CS	1
Ic1ccc(cc1)S(=O)(=O)Cl	1
c1ncc[nH]1	1
CC(c1ccccc1O)C	1
NCCC#N	1
CCN(CC)CC	1
NCCNCCC[Si](OC)(OC)C	1
CCOCCl	1
OC(=O)C=C	1
ClC(=O)C(Cl)(Cl)Cl	1
CCC[Si](Cl)(Cl)Cl	1
CCC(CC)N	1
Cc1cc(C)cc(c1)O	1
CC(CC(=O)O)Cl	1
Cl[Si](c1ccccc1)(c1ccccc1)Cl	1
CCC(C(=O)OC)Br	1
O=C(C(F)(F)F)CC(=O)C(F)(F)F	1
NC1CCC1	1
Cc1ccc(c(c1)O)C	1
ClCC(C(=O)O)(C)C	1
NCC#C	1
OCC(=O)O	1
NCc1cccs1	1
NCCCC(OCC)OCC	1
BrCc1cc(=O)oc2c1ccc(c2)OC(=O)C	1
NCCNCCNCCN	1
CC1=CC(=O)c2c(C1=O)cccc2O	1
O=C=Nc1ccccc1Cl	1
BrCC=Cc1ccccc1	1
BrCCCCC(=O)O	1
CCCCCC(=O)Cl	1
COS(=O)(=O)c1ccc(cc1)C	1
CNCCCN	1
ClC(=O)c1ccccc1C(F)(F)F	1
Cl[Si](c1ccccc1)(Cl)Cl	1
COc1ccc(cc1)C=O	1
ClCc1ccccc1CCl	1
CCCC(C(=O)OCC)Br	1
CC#CC(=O)O	1
COC(=O)C(F)(F)F	1
NCc1ccco1	1
NCCOCC	1
Clc1ccc(s1)S(=O)(=O)Cl	1
O=C=Nc1ccc(c(c1)N=C=O)C	1
NCc1ccccn1	1
Clc1ncnc(c1)Cl	1
BrCc1ccccc1CBr	1
OC(=O)C(C(C(C(C(C(C(C(C(F)(F)F)(F)F)(F)F)(F)F)(F)F)(F)F)(F)F)(F)F)(F)F	1
CNC1CCN(CC1)C	1
CCNCCC	1
Sc1ccc(cc1)Cl	1
N#CSCSC#N	1
CCCCCN	1
ClCc1ccccc1[N+](=O)[O-]	1
C[Si](Cl)(Cl)Cl	1
COS(=O)(=O)C(F)(F)F	1
ClCCOC(=O)Cl	1
CC=CC=CC=O	1
C[Si]1(C)N[Si](C)(C)N[Si](N1)(C)C	1
Cc1ccc(cc1)S(=O)(=O)Cl	1
CC=CC(=O)OC(=O)C=CC	1
CC(=C)CBr	1
NC1CCC(CC1)CC1CCC(CC1)N	1
ClC(=O)c1cccc(c1)[N+](=O)[O-]	1
ClS(=O)(=O)C(Cl)(Cl)Cl	1
ClC[Si](C)(C)C	1
O=C(OC(Cl)(Cl)Cl)OC(Cl)(Cl)Cl	1
Clc1ccc(cc1)C(=O)Cl	1
CN(CCC(N(C)C)C)C	1
CCCCC(COC(=O)Cl)CC	1
ClC(=O)OCC1c2ccccc2-c2c1cccc2	1
NCCCC(CN)C	1
Cc1c(C)cccc1O	1
OC(=O)C#C	1
CCOC(=O)C(C(=O)C)Cl	1
[O-][N+](=O)c1cccc(c1)S(=O)(=O)O	1
ClC(=O)Oc1ccccc1	1
Cc1cnc[nH]1	1
COc1ccc(cc1N)S(=O)(=O)O	1
CC(c1ccc(cc1)O)(C)C	1
OC(=O)CCI	1
C=CC(=O)OCCOCCOCCOCCOC(=O)C=C	1
Oc1cccc(c1)C(C)(C)C	1
CCN=C=NCCCN(C)C	1
OC(=O)C1CCCO1	1
OC(=O)Cc1cccs1	1
CCCCOP(=O)(OCCCC)O	1
CCCCCC=CC(=O)O	1
NCCNCC(O)C	1
S=C=Nc1cccc(c1)Br	1
OC(=O)CC#N	1
N1CCNCCNCC1	1
CCC(N)(C)C	1
CCOC(=O)CF	1
OC(=O)C1(CCC1)C(=O)O	1
ClCCC(=O)Cl	1
CC(CC)CC(=O)O	1
CCS(=O)(=O)Cl	1
ICC#N	1
ClC(=O)OCC=C	1
ClCC#C	1
Oc1ccccc1C(C)(C)C	1
Sc1ccccc1Cl	1
ClCc1cccc(c1)CCl	1
CCOC(=O)C(Br)(C)C	1
CCCN(CCC)CCC	1
CCNC(C)C	1
CCOC(=O)C(=O)Cl	1
CC(NC(C)C)C	1
Cc1cc(C)c(c(c1)C)O	1
NNc1ccc(cc1)S(=O)(=O)O	1
BrCc1ccc(cc1)C#N	1
CCC(C(=O)O)(C)C	1
ClCc1ccccc1F	1
CCCc1ccccc1O	1
CC(CN(CC(C)C)CC(C)C)C	1
ClC(c1ccccc1)c1ccccc1	1
NCCOCCO	1
ClC(=O)CCc1ccccc1	1
NCCCCCCN	1
BrCC(c1ccccc1)Br	1
OCCOC(=O)C=C	1
NCCCCCCNCCCCCCN	1
ClCC=CCCl	1
NCCN(CC)CC	1
CC(c1ccc(cc1)O)C	1
NCc1ccc(cc1)Br	1
O=C=NC(c1cccc(c1)C(=C)C)(C)C	1
Fc1ccc(cc1)S(=O)(=O)Cl	1
CC(C(=O)OC(=O)C(C)C)C	1
NCc1ccc(cc1)Cl	1
ClC(=O)c1ccccc1Cl	1
CCCCC(C(=O)Cl)CC	1
BrCC(=O)c1ccc2c(c1)cccc2	1
ClCc1ccc(cc1Cl)Cl	1
Clc1cccc(c1O)Cl	1
BrC(C(C(=O)O)Br)C(=O)O	1
CCCCC(=O)Cl	1
ClCCC[Si](Cl)(Cl)C	1
CC(=O)S	1
CN(CCOCCN(C)C)C	1
NCC1CCNCC1	1
COC(=O)CCl	1
N#Cc1ccccc1CCl	1
ClC(=O)c1ccc(cc1)[N+](=O)[O-]	1
COC(=O)C=CCBr	1
BrC(C(=O)c1ccccc1)c1ccccc1	1
OC(=O)C(CCl)Cl	1
BrCC(=O)c1ccc(cc1)[N+](=O)[O-]	1
C=Cc1cccnc1	1
CCOC(=O)CC(=O)CCl	1
CC(C(=O)O)Br	1
ClCc1ccc(cc1)Br	1
CNCC	1
NCc1cccnc1	1
CCCCCCCN	1
CCC(C(=O)O)Cl	1
ClC(=O)C1CCCCC1	1
OC(=O)C(CBr)Br	1
CCCCC(CNCC(CCCC)CC)CC	1
O=C=Nc1cccc(c1)Cl	1
CC(=C)C(=O)Cl	1
BrCc1ccc(cc1)CBr	1
NCCCN(CCCN)C	1
ClC(=O)CCCCCCCCC(=O)Cl	1
Nc1ccc(cc1)N	1
CCN1CCCC1	1
NCc1ccc(cc1)OC	1
C[Si](N[Si](C)(C)C)(C)C	1
CN1CCCCC1	1
CCCCNCC	1
CCCCCCCCP(=O)(O)O	1
CCCCC=CC(=O)O	1
NCCN(C)C	1
BrCc1ccccc1[N+](=O)[O-]	1
OC(=O)C1CCC1	1
Oc1ccccc1	1
CCCCCCOCCO	1
CN1CCNCC1	1
O=C1C=CC(=O)N1	1
OOC(C)(C)C	1
OS(=O)(=O)c1ccc(cc1)c1ccc(cc1)S(=O)(=O)O	1
CCCCCCCCCCCCCC[Si](Cl)(Cl)Cl	1
OC(=O)CCBr	1
NCCN1CCCC1	1
BrCc1ccccc1C	1
ClCc1cccc2c1cccc2	1
C=C[Si](N[Si](C=C)(C)C)(C)C	1
ClCc1c2ccccc2c(c2c1cccc2)CCl	1
O=Cc1ccc(c(c1)Cl)Cl	1
CC(=CC)C(=O)O	1
COS(=O)(=O)OC	1
NCc1ccc(cc1)C(F)(F)F	1
CCCCCCCCCN	1
NCC1CCCC(C1)CN	1
CS(=O)(=O)O	1
NCCCOCCOCCOCCCN	1
CC(C(=O)O)C	1
BrCc1cccc(c1)[N+](=O)[O-]	1
ClCc1ccc(cc1)C(F)(F)F	1
CN(CCN(C)C)C	1
ClC(=O)c1ccc(c(c1)Cl)Cl	1
O=C1CC2C(C1(CC2)CS(=O)(=O)O)(C)C	1
CC(CCCC(=O)O)C	1
CCN(c1ccc(cc1)N)CC	1
NCC1CCCCC1	1
NCc1cccc(c1)C	1
NCC1(C)CC(N)CC(C1)(C)C	1
ClC(=O)c1cccc(c1)C(F)(F)F	1
CN(c1cccc2c1cccc2S(=O)(=O)Cl)C	1
NC1CCCCCCC1	1
BrC(=O)c1ccccc1	1
BrN1C(=O)N(C(C1=O)(C)C)Br	1
OCCN(C(C)(C)C)CCO	1
COc1ccccc1CN	1
ClC(=O)c1ccc(cc1)F	1
CCCCC(CN(CC(CCCC)CC)CC(CCCC)CC)CC	1
CCCCCCCCCCCCCCCC(=O)Cl	1
CCCCc1ccc(cc1)O	1
OC(=O)C(=O)C	1
NCCCO	1
CN(Cc1ccccc1)C	1
CC(CC(C)(C)C)CC(=O)Cl	1
Sc1ccc(cc1)Br	1
CCCCCCCCNCCCCCCCC	1
CCc1ccc(cc1)O	1
CN1CCCC1	1
OCC#CCO	1
NCC(CO)O	1
NCCC[Si](OC)(OC)OC	1
COC(=O)C#CC(=O)OC	1
ClCc1ccc(cc1)C=C	1
BrCc1ccc(cc1)C(=O)O	1
COCC(=O)O	1
NCCCCN	1
ClCc1c(F)cccc1Cl	1
Cc1cc(O)c(c(c1)O)C	1
C[Si](Cl)Cl	1
OC(=O)CC(F)(F)F	1
Cc1cc(C)cc(c1S(=O)(=O)Cl)C	1
OC(=O)Cc1cscc1	1
O=CC(Br)(Br)Br	1
BrCc1ccccc1	1
O=C(C(Cl)(Cl)Cl)OC(=O)C(Cl)(Cl)Cl	1
ClC[Si](Cl)(C)C	1
ClCc1ccc(cc1)OC	1
NCC1CCCN1CC	1
BrCC(=O)c1ccc(cc1)Br	1
N#CSCc1ccccc1	1
C[Si]1(C)N[Si](C)(C)N[Si](N[Si](N1)(C)C)(C)C	1
ClCCCC(=O)Cl	1
ClN1C(=O)CCC1=O	1
CC1CCCCC1N	1
CCOC(=O)C=C	1
Clc1ccc(c(c1)C)O	1
NC1CCNCC1	1
NCCNCCN	1
C1CCC2C(C1)CCCC2	1
OCC(Cl)(Cl)Cl	1
CCCC(C(=O)O)Br	1
CC(CC(N)(C)C)(C)C	1
NCc1ccncc1	1
CCCCCCCCCCCCN(C)C	1
C=CC(=O)NC(CS(=O)(=O)O)(C)C	1
O=Cc1ccccc1Cl	1
ClC(=O)c1cccc(c1)C(=O)Cl	1
ClC[Si](Cl)(Cl)C	1
O=C=NS(=O)(=O)Cl	1
NCCC[Si](OCC)(OCC)OCC	1
OCCNC(C)(C)C	1
CCC=CCC(=O)O	1
Cn1cncc1	1
ClS(=O)(=O)c1ccc2c(c1)cccc2	1
CCc1ccc(nc1)C	1
ClC(c1ccccc1)(c1ccccc1)c1ccccc1	1
ClC(c1c(Cl)cccc1Cl)Cl	1
Cc1cc(C)c(c(c1)O)C	1
ClCc1ccc(cc1)C(=O)O	1
NCCCCCCCCN	1
NCC(N)C	1
CCN(CC)C	1
O=CC(Cl)(Cl)Cl	1
OC(=O)CCC(F)(F)F	1
CCOC(=O)C#N	1
Cc1cccc(c1)O	1
CN(C(=N)N(C)C)C	1
CC=CC(=O)Cl	1
CCC(C(=O)O)Br	1
CC(C[Si](Cl)(Cl)Cl)C	1
BrC[Si](C)(C)C	1
O=Cc1c(Cl)cccc1Cl	1
ClC(=O)N(c1ccccc1)c1ccccc1	1
CC=CCC(=O)O	1
C=CCc1ccccc1O	1
CC(S(=O)(=O)Cl)C	1
CCC(N)C	1
OC(=O)CC=C	1
ClCc1ccc(cc1C)C	1
C=CCCCC(=O)O	1
CCCO[Si](OCCC)(OCCC)OCCC	1
OC(=O)C=CC(=O)O	1
BrCC=CC(=O)O	1
ClCC(=O)Cl	1
Clc1ccccc1C(Cl)(Cl)Cl	1
CCNCC	1
CN1CCN(CC1)C	1
COc1cc(CN)ccc1OC	1
ICI	1
CCCCC#CC(=O)O	1
OC(=O)C#CC(=O)O	1
OC(=O)CC(C)(C)C	1
FC(S(=O)(=O)Cl)(F)F	1
[O-][N+](=O)c1ccc(c(c1)S(=O)(=O)O)C	1
BrCC=C	1
CCCN=C=S	1
Cc1cccnc1	1
CC(OC(=O)Cl)C	1
CCC(=O)OC(=O)CC	1
C1CNCCNC1	1
CCCCCCCCCCCCCCN	1
NC1CCCCC1N	1
CCCCCCC(=O)Cl	1
NCC(CN)O	1
CN1CCOCC1	1
CC1(CCl)CO1	1
CCOC(=O)C(CBr)Br	1
NCCCN(C)C	1
ClC(=O)c1c(Cl)cccc1Cl	1
COC(=O)C(=O)Cl	1
CCCCNCCO	1
CC(=C)C(=O)OCC1CO1	1
CCC(NC(CC)C)C	1
CCCCN=C=O	1
ClCC=C	1
COc1ccc(cc1)C(=O)Cl	1
CC(=O)Cl	1
ClCc1cccc(c1)C	1
CC(N)(C)C	1
CCCCCCNCCCCCC	1
NC1CCCCC1O	1
OOC(c1ccccc1)(C)C	1
OCC1CCCCN1	1
CCCCNC	1
CCCCC(C(=O)O)Br	1
BrCc1ccccc1Br	1
Oc1ccc(cc1)Cl	1
CCOC(=O)C(C(Br)C)Br	1
CCCNC(CC)C	1
CCCCCCCC(=O)Cl	1
[O-][N+](=O)c1ccc(c(c1)S(=O)(=O)Cl)C	1
ClSc1ccc(cc1[N+](=O)[O-])[N+](=O)[O-]	1
C=Cn1cncc1	1
C=C[Si](Cl)(Cl)C	1
CCCCCCC=CC(=O)O	1
[O-][N+](=O)c1ccc(cc1)S(=O)(=O)O	1
OCC1CCCNC1	1
CNCCNC	1
[O-][N+](=O)c1cc(ccc1Cl)S(=O)(=O)Cl	1
CCCCCCCCCC(=O)Cl	1
COC(=O)CBr	1
CN(C(C)C)C	1
CN(C(=O)Cl)C	1
ClC(c1ccc(cc1)C(Cl)(Cl)Cl)(Cl)Cl	1
ClC(=O)c1ccc(cc1)C(=O)Cl	1
NCCCCCCCN	1
NCCNCCNCCNCCN	1
NCCCN	1
NCCCNCCCN	1
CCCC(C(=O)O)(C)C	1
C=CCCC(=O)O	1
ClP(=O)(Oc1ccccc1)Cl	1
CCCCP(CCCC)CCCC	1
CC[Si](OC(=O)C)(OC(=O)C)OC(=O)C	1
Clc1ccc(cc1)S(=O)(=O)Cl	1
BrCC(=O)Br	1
OC(=O)CCC(P(=O)(O)O)(C(=O)O)CC(=O)O	1
O=CC(=C(C(=O)O)Br)Br	1
ClCC(=O)C(Cl)Cl	1
ClC(=O)c1ccc(cc1)Br	1
COC(=O)C=C	1
Brc1cccc(c1)S(=O)(=O)Cl	1
CN(CC=CCN(C)C)C	1
Cc1cccc(c1O)C(C)(C)C	1
ClCc1cccc(c1)OC	1
OC(=O)CSCC(=O)O	1
C[Si](c1ccccc1)(Cl)C	1
O=P(Oc1ccccc1)Oc1ccccc1	1
Clc1ccc(cc1)S(=O)(=O)O	1
C=CCNCC=C	1
CC1CNCCN1	1
CCS(=O)(=O)O	1
O=CC=Cc1ccco1	1
ClCc1ccc(cc1)[N+](=O)[O-]	1
O=CC(=O)O	1
NC1CCC(CC1)N	1
NCCCCCCCC(CCC)CC	1
CC(NC1CCCCC1)C	1
C1CCN2C(=NCCC2)CC1	1
ClC(=O)Cc1ccccc1	1
CNCCN	1
OC(=O)CCl	1
NCC(OCC)OCC	1
C#CCCCC(=O)O	1
CCCCCCCCC(=O)Cl	1
Clc1ccc(c(c1)Cl)O	1
NCC(C)C	1
NCc1cccc(c1)Cl	1
NCc1ccc(cc1)C	1
CCCCCCCCN(CCCCCCCC)C	1
CCCCCCCNCCCCCCC	1
CCN(C(C)C)C(C)C	1
CCOP(OCC)Cl	1
OC(=O)C(Cl)(F)F	1
CN(CCCNCCCN(C)C)C	1
ClC(=O)c1ccc2c(c1)cccc2	1
BrCC=CCBr	1
ClCc1cccc(c1)Cl	1
NCC(c1ccccc1)O	1
CCOP(=O)(Cl)Cl	1
ClC(=O)c1c(C)cc(cc1C)C	1
CCCCCCC(=O)OC(=O)CCCCCC	1
COc1cc(C=O)ccc1O	1
CCCCN	1
CCCCCCCCCCCCCN	1
CCOC(=O)C(C(=O)OCC)F	1
OS(=O)(=O)c1cccnc1	1
NCCCCO	1
Cc1ccc(cc1)O	1
BrCc1ccc(cc1)C	1
CCCC=CC(=O)O	1
CCN1CCCCC1	1
CCNCCNCC	1
Fc1c(F)c(F)c(c(c1F)S(=O)(=O)Cl)F	1
S=C=Nc1cccc(c1)F	1
FC(S(=O)(=O)O)(F)F	1
OCC(CO)N	1
CC(CC(=O)OC(=O)CC(C)C)C	1
ClN1C(=O)N(C(C1=O)(C)C)Cl	1
C=C[Si](Cl)(Cl)Cl	1
CCC(c1ccc(cc1)O)(C)C	1
C1CN2CCN1CC2	1
OC(=O)C(C(C(F)(F)F)(F)F)(F)F	1
CCC=CC(=O)O	1
CCCCCC[Si](Cl)(Cl)Cl	1
CCc1cccc(c1)O	1
CC(CN)O	1
ClC(=O)CCCC(=O)Cl	1
NCCNCC	1
NCCc1ccccc1	1
NCCNCc1ccccc1	1
OC(=O)C1(CC1)C(=O)O	1
FC(C(=O)O)F	1
CCOS(=O)(=O)C(F)(F)F	1
CCCCNCc1ccccc1	1
CCNC1CCCCC1	1
ClC(C#N)Cl	1
ClS(=O)(=O)c1cccc2c1cccc2	1
ClC(=O)c1ccccc1	1
CC1CCCC(C1)N	1
C=CC(=O)OCCCCOC(=O)C=C	1
NCc1ccc(cc1)CN	1
O=C=NCCCCCCN=C=O	1
ClCC(=O)CC(=O)OC	1
Clc1ccc(c(c1)Cl)C(F)(F)F	1
CCCCC(C(=O)O)CC	1
ClC(=O)C(C(C(F)(F)F)(F)F)(F)F	1
CCCCCC(=O)O	1
C=CCN(CC=C)CC=C	1
NCCN1CCCCC1	1
ClCc1ccccc1	1
Oc1ccccc1Cl	1
Cc1ccccc1O	1
CCOC(=O)C(C(=O)OCC)Br	1
CNCCN(C)C	1
CCCCCCCCC=CCCCCCCCCN	1
C[Si](c1ccccc1)(Cl)Cl	1
ClCC=O	1
Fc1cccc(c1)C(=O)Cl	1
NCC(C)(C)C	1
CC(CC(=O)Cl)C	1
CCCC(CCC)N	1
Sc1cccc(c1)Cl	1
NCC(F)(F)F	1
ClC(=O)c1ccccc1C	1
CCCCCCCCCCCCCCCCOC(=O)Cl	1
OC(=O)C(C(C(C(C(F)(F)F)(F)F)(F)F)(F)F)(F)F	1
NC1CC(C)(C)NC(C1)(C)C	1
[O-][N+](=O)c1ccccc1S(=O)(=O)Cl	1
OCCCOC(=O)C=C	1
ClCc1cccc(c1)[N+](=O)[O-]	1
Clc1c(C)cc(c(c1C)Cl)O	1
C1CCCN1	1
ClCc1ccc(cc1)Cl	1
S=C=NC1CCCCC1	1
NCCCN(CC)CC	1
NCc1ccc(cc1)F	1
OCCC1CCCCN1	1
CCCCCCCCCCCN	1
CC[Si](CC)(Cl)Cl	1
CCCC(=O)O	1
ClP(=O)(c1ccccc1)Cl	1
CCCCCCN	1
C1CNCCS1	1
CC(c1ccccc1)N	1
O=C1OC(=O)C2C1C1C=CC2C1C	1
CN(CCCN(C)C)C	1
ClCC(=O)CCl	1
COCCCN	1
N#CCCN(CCC#N)CCC#N	1
Cc1ccc(c(c1)O)C(C)(C)C	1
C=CC[Si](Cl)(C)C	1
OCC(N(C)C)(C)C	1
NCc1cccc(c1)F	1
CCCN(CCC)CC	1
O=C(C(F)(F)F)OC(=O)C(F)(F)F	1
ClCC1CO1	1
ClC(=O)c1cc(cc(c1)C(=O)Cl)C(=O)Cl	1
CCc1ccccc1O	1
OC(=O)C1CC1	1
NCCNCCCO	1
O=C1OC(=O)C2C1CC=CC2	1
C1CCCCNC1	1
OC(=O)C(O)C	1
BrC(c1ccccc1C(Br)Br)Br	1
ClC(=O)c1ccccc1Br	1
C=CP(=O)(O)O	1
BrCc1ccc(cc1)Br	1
ClCC(=O)c1ccc(cc1Cl)Cl	1
O=Cc1cc(Cl)cc(c1)Cl	1
NCCCN(CCO)CCO	1
ClC(=O)c1ccccc1F	1
CCCCCCCCN1CCCC1=O	1
CCOC(=O)C(Cl)F	1
CC(C(=O)O)CC	1
CCCCCCCCCCOC(=O)Cl	1
CCN(Cc1ccccc1)CC	1
ClC(=O)c1ccco1	1
FS(=O)(=O)Cc1ccccc1	1
CNCc1ccccc1	1
Clc1cc(Cl)cc(c1)C(=O)Cl	1
O=C1OCCN1P(=O)(N1CCOC1=O)Cl	1
BrCc1ccc(cc1)[N+](=O)[O-]	1
CC(CBr)O	1
ClOC(C)(C)C	1
COC(=O)C(=C)Cl	1
Nc1ccc(cc1)F	1
OP(=O)(CP(=O)(O)O)O	1
CCCCCCCCN(C)C	1
BrCc1ccc2c(c1)cccc2	1
BrC[Si](Cl)(C)C	1
Cc1cccc(c1)C(=O)Cl	1
CCCCCNCCCCC	1
CCC(c1ccc(cc1)O)C	1
ClCc1ccc(cc1)F	1
ClCc1ccc(cc1)c1ccc(cc1)CCl	1
CCCC[Si](Cl)(Cl)Cl	1
OC(=O)C(C(C(C(C(C(C(C(C(C(C(F)(F)F)(F)F)(F)F)(F)F)(F)F)(F)F)(F)F)(F)F)(F)F)(F)F)(F)F	1
ClCc1ccc(cc1)CCl	1
NCCc1ccc(cc1)C	1
c1cccnc1	1
BrCC(=O)c1ccc(cc1)O	1
OCCCN(C)C	1
NC1CCCC(C1)N	1
BrCC(=O)c1cccc(c1)OC	1
COCCN	1
C1CCCCCNCC1	1
BrCC(=O)c1ccc(cc1)Cl	1
CCOC(=O)C(C(=O)OCC)(Br)C	1
CCCCCC(=O)OC(=O)CCCCC	1
ClCOC(=O)Cl	1
COCC(=O)Cl	1
NCCCCCO	1
CCCCS(=O)(=O)Cl	1
COb1ob(OC)ob(o1)OC	1
CCN1CCOCC1	1
CC(C(=O)O)Cl	1
CCCCCCC(=O)O	1
CCCCCCCCCCCCCCCCCC(=O)Cl	1
CC(OC1(CCCCC1)OC(C)C)C	1
NCCc1cccs1	1
S=C=NCCc1ccccc1	1
NCc1ccccc1	1
CC(C(=O)Cl)C	1
CCCCC(COP(=O)(O)O)CC	1
OC(=O)C(C(F)(F)F)(F)F	1
CCCCNCCCC	1
C[Si](c1ccccc1)(c1ccccc1)Cl	1
ClC(=O)C(Cl)Cl	1
CC(=O)NBr	1
NCc1cccc(c1)OC	1
NC1Cc2c(C1)cccc2	1
COC(=O)C(C(=O)OC)Br	1
CCCCC(=O)OC(=O)CCCC	1
CCOC(=O)C(F)(F)F	1
CNCCO	1
ClCCC[Si](Cl)(Cl)Cl	1
OC(=O)C(F)(F)F	1
CCCCCCC(N)C	1
ClC(c1ccc(cc1)F)c1ccc(cc1)F	1
ClCc1ccccc1C	1
CCCCCCCCCCN(C)C	1
CN(CCN(C)C)CCN(C)C	1
N#CCC[Si](Cl)(Cl)Cl	1
CCN(C(=O)Cl)CC	1
NCCN(CCN)CCN	1
BrCCCCCCC(=O)O	1
CN(Cc1ccccc1O)C	1
Clc1ccc(cc1Cl)C(Cl)(Cl)Cl	1
CCCCOC(=O)Cl	1
CCC(CN)C	1
CCCCCCCCCCP(=O)(O)O	1
CC1CCC(CC1)N	1
CN(C1CCCCC1)C	1
CCCNCCC	1
CCC(CN)O	1
Cc1ccc(c(c1)C)O	1
CC(C(=O)O)S	1
ClCc1cccc(c1)F	1
NCCc1cccc(c1)OC	1
ClCCCCC(=O)Cl	1
COC(=O)C(C(=O)C)Cl	1
CCCC(=O)Cl	1
OC(=O)CCCl	1
CC1CCCC(N1)C	1
NC1CC1	1
CC(CO)N	1
CCCCCCCCCCCCCCCCN(C)C	1
O=C(C(C)(C)C)OC(=O)C(C)(C)C	1
CN(CCOC(=O)C(=C)C)C	1
Clc1cc(c(cc1Cl)Cl)S(=O)(=O)Cl	1
CCCCO[Si](OCCCC)(OCCCC)OCCCC	1
O=C(C(C)(C)C)C(=O)O	1
CCCCOCC(=O)O	1
OC(=O)C(C(C(C(C(C(F)(F)F)(F)F)(F)F)(F)F)(F)F)(F)F	1
CC(C(=O)O)CCC	1
CCN(C1CCCCC1)CC	1
OP(c1ccccc1)O	1
CCOS(=O)(=O)OCC	1
CCCCCCCCCCCCN	1
CCCCCCCCC(=O)O	1
CC(C=CC(=O)O)C	1
CCC(CO)N	1
CC(CNCC(C)C)C	1
CN([Si](C)(C)C)C	1
NCCCn1cncc1	1
NCCC[Si](OCC)(OCC)C	1
S=C=Nc1ccc(cc1)F	1
BrCC(=O)c1ccccc1	1
Clc1cccc(c1)C(=O)Cl	1
CCC(c1ccccc1O)C	1
ClCC=Cc1ccccc1	1
ClCc1ccc(cc1)C	1
CCOCC(=O)O	1
CCCCCCCC(=O)O	1
CCCC#CC(=O)O	1
BrC(=O)C(Br)(C)C	1
CC(P(=O)(O)O)(P(=O)(O)O)O	1
Clc1ccc(cc1Cl)S(=O)(=O)Cl	1
NCCOCCN	1
OCCSCC	1
OC(=O)CCS	1
CCOP(=S)(OCC)Cl	1
ICC=C	1
Cc1ncc[nH]1	1
NCCCc1ccccc1	1
NCC(N)(C)C	1
CCCCCCCCCCCCS	1
N1CCNCCNCCNCC1	1
NC(=O)c1ccccc1O	0
NC(C=C)CCC(=O)O	0
NC(=N)c1ccc(cc1)OCCCCCOc1ccc(cc1)C(=N)N	0
CC(OC(=O)c1ccccc1)CNC1CCCCC1	0
CCOC(=O)C1=CC(C(C(C1)N)NC(=O)C)OC(CC)CC	0
OCC1OC(C(C1O)F)n1cnc2c1nc(Cl)nc2N	0
COC(=O)Nc1[nH]c2c(n1)cc(cc2)C(=O)c1ccccc1	0
OC(=O)C(c1ccc(cc1)N1Cc2c(C1=O)cccc2)C	0
OCCN1CCN(CC1)CCC=C1c2ccccc2Sc2c1cc(Cl)cc2	0
CSCCC(C(=O)O)N	0
C=CCN1CCC23C4C1Cc1c3c(OC2C(C=C4)O)c(cc1)O	0
c1ccc(cc1)C=CCN1CCN(CC1)C(c1ccccc1)c1ccccc1	0
Cc1ccc(cc1)S(=O)(=O)NC(=O)NC1C(O)C2(C(C1CC2)(C)C)C	0
CCOC(=O)C(NC1CSC(CN(C1=O)CC(=O)O)c1cccs1)CCc1ccccc1	0
CCC(c1ccc(cc1)CC(C)C)C(=O)O	0
OC(=O)C(Cc1ccc(c(c1)O)O)N	0
CC1CC(OC(=O)C2CCC(=O)N2)CC(C1)(C)C	0
CC(NC(=N)NC(=N)Nc1ccc(cc1)Cl)C	0
NCC1CN(CC1=NOC)c1nc2c(cc1F)c(=O)c(cn2C1CC1)C(=O)O	0
O=C(C(c1ccccc1)NC(=O)N1CCN(C1=O)S(=O)(=O)C)NC1C(=O)N2C1SC(C2C(=O)O)(C)C	0
CN(C1C(=C(C(=O)N)C(=O)C2(C1CC1Cc3c(C(=O)C1=C2O)c(O)ccc3N(C)C)O)O)C	0
CCOC(=O)CC(CC(C=CC1=C(c2ccc(cc2)F)c2ccccc2OC21CCCC2)O)O	0
CNCCCC1c2ccccc2C=Cc2c1cccc2	0
OCC1C=CC(C1)n1cnc2c1nc(N)nc2NC1CC1	0
O=C1NC2=Nc3c(CN2C1)c(Cl)c(cc3)Cl	0
CCC(C1(CC)C(=O)NC(=O)NC1=O)C	0
CC(=O)CC(c1c(=O)oc2c(c1O)cccc2)c1ccc(cc1)[N+](=O)[O-]	0
O=C1CCC2(C(=C1)CCC1C2CCC2(C1CCC2O)C)C	0
OC(=O)c1ccccc1Nc1c(Cl)ccc(c1Cl)C	0
CCc1nn(c(=O)n1CCOc1ccccc1)CCCN1CCN(CC1)c1cccc(c1)Cl	0
O=C(C(C)C)Nc1ccc(c(c1)C(F)(F)F)[N+](=O)[O-]	0
Cc1ccc(=O)n(c1)c1ccccc1	0
C#CCC(c1ccc(cc1)C(=O)NC(C(=O)O)CCC(=O)O)Cc1cnc2c(n1)c(N)nc(n2)N	0
OC(=O)C(c1ccc2c(c1)[nH]c1c2cc(cc1)Cl)C	0
CCCCCC(C=CC1C(O)CC(C1CC=CCCCC(=O)O)O)O	0
CC(=O)Oc1ccc2c(c1)CCC1C2CCC2(C1CCC2O)C	0
CCN(CCOC(=O)C(c1ccccc1)(c1ccccc1)O)CC	0
O=C(CC(C)(C)C)OCC(=O)C12OC(OC1CC1C2(C)CC(O)C2(C1CCC1=CC(=O)C=CC21C)F)(C)C	0
COCC1(CCN(CC1)CCn1nnn(c1=O)CC)N(c1ccccc1)C(=O)CC	0
OC(=O)CC=C(C(=O)NC1C(=O)N2C1SCC=C2C(=O)O)c1csc(n1)N	0
C#CC1(O)CCC2C1(C)CCC1C2CCc2c1ccc(c2)OC	0
O=C(C(c1ccccc1)O)NC1C(=O)N2C1SCC(=C2C(=O)O)CSc1nnnn1CS(=O)(=O)O	0
OCC1OC(C(C1O)O)n1ccc(nc1=O)N	0
CC(C1C(=O)N2C1C(C)C(=C2C(=O)O)SC1CNC(C1)C(=O)N(C)C)O	0
CCC(=O)C1(CCN(CC1)C)c1cccc(c1)O	0
CN1CCN(CC1)C(c1ccc(cc1)Cl)c1ccccc1	0
OC(C(C(=O)O)O)C(=O)O	0
OC(=O)CCCc1ccccc1	0
CN(C1C(=C(C(=O)N)C(=O)C2(C1CC1C(=C2O)C(=O)c2c(C1(C)O)c(Cl)ccc2O)O)O)C	0
COC(=O)C1CC2=CC(=O)CCC2(C23C1C1CCC4(C1(C)CC3O2)CCC(=O)O4)C	0
CC(c1cccc(c1OCOP(=O)(O)O)C(C)C)C	0
Brc1cc(CN(C2CCCCC2)C)c(c(c1)Br)N	0
CN1C(=O)CCS(=O)(=O)C1c1ccc(cc1)Cl	0
OCC(OCn1cnc2c1[nH]c(N)nc2=O)COC(=O)C(C(C)C)N	0
Nc1ccc(c(n1)N)N=Nc1ccccc1	0
O=C1CC2CCC3C(C2(CC1C)C)CCC1(C3CCC1O)C	0
Oc1ccc(cc1)CCCCNCC(c1ccc(c(c1)O)O)O	0
OCC(=O)C1C(C)CC2C1(C)CC(O)C1(C2CCC2=CC(=O)C=CC12C)F	0
COC(=O)C1C(O)CCC2C1CC1N(C2)CCc2c1[nH]c1c2cccc1	0
OCC(=O)C12OC(OC1CC1C2(C)CC(O)C2C1CCC1=CC(=O)C=CC21C)(C)C	0
O=C(C1CN(C)C2C(=C1)c1cccc3c1c(C2)c[nH]3)NC1(C)OC2(N(C1=O)C(Cc1ccccc1)C(=O)N1C2CCC1)O	0
Brc1ccc(c(c1)F)Cn1c(=O)c2ccc(cc2n(c1=O)CC(=O)O)Cl	0
O=c1[nH]cc(cc1N)c1ccncc1	0
ClCCN(c1ccc(cc1)CCCC(=O)O)CCCl	0
O=C1CCC2(C(=C1)C(=CC1C2CCC2(C1CCC2(O)C(=O)C)C)C)C	0
CN(CCOC(c1ccccn1)(c1ccccc1)C)C	0
CN(CC(CN1c2ccccc2CCc2c1cccc2)C)C	0
O=C1NC(=O)N(C1)N=Cc1ccc(o1)[N+](=O)[O-]	0
CCCC(=O)OC1(CCC2C1(C)CC(O)C1C2CCC2=CC(=O)CCC12C)C(=O)COC(=O)CC	0
CC(Cc1ccc(cc1)I)NC(C)C	0
O=C(NC(C(CC(Cc1ccccc1)NC(=O)C(C(C)C)NC(=O)N(Cc1csc(n1)C(C)C)C)O)Cc1ccccc1)OCc1cncs1	0
Nc1ccc(cc1)S(=O)(=O)Nc1ccc(nn1)Cl	0
Clc1ccc(cc1)OC(C(=O)OC(COC(=O)c1cccnc1)COC(=O)c1cccnc1)(C)C	0
CCCC(C1(CC=C)C(=O)NC(=S)NC1=O)C	0
Clc1ccc2c(c1)nccc2N1CCN(CC1)CCCN1CCN(CC1)c1ccnc2c1ccc(c2)Cl	0
Nc1nc(c(s1)c1ccccc1)N	0
CC(=O)OCC1=C(C(=O)O)N2C(SC1)C(C2=O)NC(=O)C(c1ccccc1)N	0
Fc1ccc(c(c1)C)C1CC(CCN1C(=O)N(C(c1cc(cc(c1)C(F)(F)F)C(F)(F)F)C)C)N1CCN(CC1)C(=O)C	0
O=C(NS(=O)(=O)c1ccc(cc1)C(=O)C)NC1CCCCC1	0
CCC1(C(=O)NC(=O)N(C1=O)C)c1ccccc1	0
CCCC(=O)Nc1ccc(c(c1)C(=O)C)OCC(CNC(C)C)O	0
CCCCc1oc2c(c1C(=O)c1ccc(cc1)OCCCN(CCCC)CCCC)cc(cc2)NS(=O)(=O)C	0
OC(CN1CCN(CC1C(=O)NC(C)(C)C)Cc1cccnc1)CC(C(=O)NC1C(O)Cc2c1cccc2)Cc1ccccc1	0
Clc1cc2N=CNS(=O)(=O)c2cc1S(=O)(=O)N	0
CNC(CCC=C(C)C)C	0
CCC(C(C(=O)O)(C)C)c1ccc2c(c1)ccc(c2)OC	0
CCC1(CCC(C)C)C(=O)NC(=O)NC1=O	0
O=C1CCCC(=O)C1C(=O)c1ccc(cc1[N+](=O)[O-])C(F)(F)F	0
Clc1cc(Cl)cc(c1)c1nc2c(o1)cc(cc2)C(=O)O	0
OCC(C(C(C(NC(=O)Cc1c2cc(OC)ccc2n(c1C)C(=O)c1ccc(cc1)Cl)C=O)O)O)O	0
OC(=O)CCCC=CCC1C(O)CC(C1C=CC(COc1cccc(c1)Cl)O)O	0
CN1CCCC(C1)CN1c2ccccc2Sc2c1cccc2	0
O=C(C(C1=CCC=CC1)N)NC1C(=O)N2C1SCC(=C2C(=O)O)C	0
OC(c1ccccc1)(C1CCCCC1)CCN1CCCCC1	0
CCC1(O)C(=O)OCc2c1cc1-c3nc4ccc(cc4c(c3Cn1c2=O)CC)OC(=O)N1CCC(CC1)N1CCCCC1	0
CCN(CC#CCOC(=O)C(c1ccccc1)(C1CCCCC1)O)CC	0
OC(c1ccccc1)(C1CCCCC1)CCN1CCCC1	0
C=C1CCC2(C34C1Oc1c4c(CC2N(CC3)CC2CC2)ccc1O)O	0
O=C(OC1CCC2C1(C)CCC1C2CCc2c1ccc(c2)O)CCC1CCCC1	0
O=C1OCC(=C1)C1CCC2(C1(C)C(O)CC1C2CCC2C1(C)CCC(C2)OC1CC(O)C(C(O1)C)OC1CC(O)C(C(O1)C)OC1CC(O)C(C(O1)C)O)O	0
OC(=O)c1ccccc1Nc1cccc(c1C)Cl	0
OCCNC(=O)c1c(I)c(C(=O)NCC(CO)O)c(c(c1I)N(C(=O)C)CC(CO)O)I	0
O=CC(C(C(C(CO)O)O)O)NC(=O)c1c(I)c(NC(=O)C)c(c(c1I)N(C(=O)C)C)I	0
C#CC1(O)CCC2C1(CC)CC(=C)C1C2CCC2=CC(=O)CCC12	0
CCCCCNC(=N)NN=Cc1c[nH]c2c1cc(OC)cc2	0
CCOC(=O)C1(CCCN(CC1)C)c1ccccc1	0
Fc1ccc2c(c1)n(C)cc(c2=O)S(=O)C	0
CCC(=C(c1ccccc1)c1ccc(cc1)OCCN(C)C)c1ccccc1	0
O=C(Cc1c(Cl)cccc1Cl)NC(=N)N	0
CN(CC1OCCn2cc(c3c2cccc3)C2=C(c3cn(CC1)c1ccccc31)C(=O)NC2=O)C	0
CCC1(CCCCN(C1)C)c1cccc(c1)O	0
CCC(c1cccc(c1)O)C(CN(C)C)C	0
CN(CCC1=C(C(c2ccccn2)C)c2c(C1)cccc2)C	0
CC(=O)OC1(CCC2C1(C)CCC1C2C=C(C2=CC(=O)CCC12)C)C(=O)C	0
CCC(=O)OC(c1ccccc1)(C(CN(C)C)C)Cc1ccccc1	0
OS(=O)CNc1ccc(cc1)S(=O)(=O)c1ccc(cc1)NCS(=O)O	0
N#Cc1cc(c2ccncc2)c([nH]c1=O)C	0
CCC(NC(=O)C1CN(C)C2C(=C1)c1cccc3c1c(C2)cn3C)CO	0
COCCCN1CCC(CC1)NC(=O)c1cc(Cl)c(c2c1OCC2)N	0
Cc1cccc(c1)N(C(=S)Oc1ccc2c(c1)cccc2)C	0
O=C(NS(=O)(=O)C)CCCC=CCC1C(=O)CC(C1C=CC(COc1ccccc1)O)O	0
CCC1(C(=O)NC(=O)NC1=O)C1=CCCCCC1	0
CON=C(C(=O)NC1C(=O)N2C1SCC(=C2C(=O)O)CSc1nnnn1C)c1csc(n1)N	0
CCCCC(COC(=O)C=Cc1ccc(cc1)OC)CC	0
CN(CCOC(c1ccccc1C)c1ccccc1)C	0
FCOC(C(F)(F)F)C(F)(F)F	0
NC1CCN(C1)c1c(F)cc2c(c1Cl)n(cc(c2=O)C(=O)O)C1CC1	0
ON=C(c1csc(n1)N)C(=O)NC1C(=O)N2C1SCC(=C2C(=O)O)C=C	0
OC(=O)CC1(CSC(c2cccc(c2)C=Cc2ccc3c(n2)cc(cc3)Cl)CCc2ccccc2C(O)(C)C)CC1	0
NC(=O)CCCN=C(c1cc(F)ccc1O)c1ccc(cc1)Cl	0
CN1CCCN=C1COC(=O)C(c1ccccc1)(C1CCCCC1)O	0
CCC(C(COC(=O)N)(COC(=O)N)C)C	0
OCCNC(=O)c1c(I)c(NC(=O)C)c(c(c1I)C(=O)O)I	0
Clc1ccccc1CN1CCc2c(C1)ccs2	0
O=C(NC1C(=O)N2C1SCC(=C2C(=O)O)COC(=O)C)CSc1ccncc1	0
O=C(C1CN(C)C2C(=C1)c1cccc3c1c(C2)cn3C)NC1(C)OC2(N(C1=O)C(Cc1ccccc1)C(=O)N1C2CCC1)O	0
OC(C(NC(=O)c1cccc(c1C)O)CSc1ccccc1)CN1CC2CCCCC2CC1C(=O)NC(C)(C)C	0
OC(=O)C1N2C(=O)C(C2SC1(C)C)N=CN1CCCCCC1	0
O=C1CCc2c(N1)ccc(c2)OCCCCc1nnnn1C1CCCCC1	0
COC12CCC3(CC1C(C(C)(C)C)(O)C)C14C2Oc2c4c(CC3N(CC1)CC1CC1)ccc2O	0
C#CC1(O)CCC2C1(C)CCC1C2CCc2c1ccc(c2)O	0
CON=C(c1csc(n1)N)C(=O)NC1C2SCC=C(N2C1=O)C(=O)O	0
OCC(Cn1cnc2c1c(=O)n(C)c(=O)n2C)O	0
CCCCS(=O)(=O)NC(C(=O)O)Cc1ccc(cc1)OCCCCC1CCNCC1	0
OC(=O)C(CSCCCCC=C(C(=O)O)NC(=O)C1CC1(C)C)N	0
O=CN1C(CNc2ccc(cc2)C(=O)NC(C(=O)O)CCC(=O)O)CNc2c1c(=O)nc([nH]2)N	0
Clc1ccc(cc1)C(=O)c1ccc(cc1)OC(C(=O)O)(C)C	0
CCC1(C(=O)NCNC1=O)c1ccccc1	0
CCC1(CC)C(=O)NCC(C1=O)C	0
Fc1ccc(cc1)C(=O)CCCN1CCC(CC1)(O)c1ccc(cc1)Cl	0
CCOc1nc2c(n1Cc1ccc(cc1)c1ccccc1c1noc(=O)[nH]1)c(ccc2)C(=O)OCc1oc(=O)oc1C	0
CCN(CCNC(=O)c1ccc(cc1)NC(=O)C)CC	0
CCC#CC(C1(CC=C)C(=O)NC(=O)N(C1=O)C)C	0
CCCCCCCCCC(=O)OCCN1CCN(CC1)CCCN1c2ccccc2Sc2c1cc(cc2)C(F)(F)F	0
CCCCOC(=O)C(=O)C1C(C)CC2C1(C)CC(O)C1C2CC(C2=CC(=O)C=CC12C)F	0
CCC1(C(=O)NC(=O)NC1=O)c1ccccc1	0
OCc1c(CSSCc2cnc(c(c2CO)O)C)cnc(c1O)C	0
OCC1=CC2C3C(C3(C)C)CC(C3(C(C1O)(O)C(O)C(=C3)C)C2=O)C	0
CCN1CCCC1CNC(=O)c1cc(c(cc1OC)N)S(=O)(=O)CC	0
CC(N(CC#C)C)Cc1ccccc1	0
O=C1N=C(OC1c1ccccc1)N	0
CCN(CCOc1c(OCCN(CC)CC)cccc1OCCN(CC)CC)CC	0
Cn1cnc(c1Sc1ncnc2c1[nH]cn2)[N+](=O)[O-]	0
CCCCOc1cc(ccc1N)C(=O)OCCN(CC)CC	0
CCC(=O)C(c1ccccc1)(c1ccccc1)CC(N(C)C)C	0
CCCCCCCN(CCCC(c1ccc(cc1)NS(=O)(=O)C)O)CC	0
CCC(C1(CC=C)C(=O)NC(=O)NC1=O)C	0
S=c1ccccn1O	0
CC(=O)NCc1c(I)c(NC(=O)C)c(c(c1I)C(=O)O)I	0
CCCC(N1CCCC1)Cc1ccccc1	0
CCN1CCCC1CNC(=O)c1cc(ccc1OC)S(=O)(=O)N	0
O=c1[nH]c2c(n1CCCN1CCN(CC1)C(c1ccccc1)c1ccccc1)cccc2	0
CCC(C(=O)O)(Oc1ccc(cc1)C1(CCCCC1)c1ccc(cc1)OC(C(=O)O)(CC)C)C	0
CN(CCCN1c2ccccc2Sc2c1cc(cc2)C(F)(F)F)C	0
NC1CCN(C1)c1nc2n(cc(c(=O)c2cc1F)C(=O)O)c1ccc(cc1F)F	0
Clc1cccc(c1)COc1ccccc1C(=C)n1cncc1	0
CNCCC=C1c2ccccc2CCc2c1cccc2	0
CNC(Cc1ccccc1)C	0
CC(CN(S(=O)(=O)c1ccc(cc1)N)CC(C(Cc1ccccc1)NC(=O)OC1COC2C1CCO2)O)C	0
CC(=O)OC1CC2C(C1(O)C(=O)COC(=O)C)(C)CC(C1(C2CCC2=CC(=O)C=CC12C)F)O	0
Clc1cccc(c1)C(=O)C(NC(C)(C)C)C	0
OC(=O)Cc1nn(Cc2ccc(cc2F)Br)c(=O)c2c1cccc2	0
O=C1CN(C(=O)N1)N=Cc1ccc(o1)c1ccc(cc1)[N+](=O)[O-]	0
CCC(=O)OC(C(C)C)OP(=O)(CC(=O)N1CC(CC1C(=O)O)C1CCCCC1)CCCCc1ccccc1	0
OC(=O)CCc1nc(c(o1)c1ccccc1)c1ccccc1	0
O=C1NC(=O)C2(N1)CC(Oc1c2cc(F)cc1)C(=O)N	0
COc1cc2c(ncnc2cc1OCC1CCN(CC1)C)Nc1ccc(cc1F)Br	0
OC(=O)COC(=O)Cc1ccccc1Nc1c(Cl)cccc1Cl	0
COC(=O)C1=C(C)NC(=C(C1c1cccc(c1)[N+](=O)[O-])C(=O)OC(CN(CCC(c1ccccc1)c1ccccc1)C)(C)C)C	0
OC1Cc2ccccc2N(c2c1cccc2)C(=O)N	0
O=S1(=O)NC(Cc2ccccc2)Nc2c1cc(c(c2)C(F)(F)F)S(=O)(=O)N	0
O=C(Cc1csc(n1)N)Nc1ccc(cc1)CCNCC(c1ccccc1)O	0
CCN(CCOc1ccc(cc1)C(=C(c1ccccc1)Cl)c1ccccc1)CC	0
O=C(c1ccccc1Nc1ccnc2c1ccc(c2)C(F)(F)F)OCCN1CCN(CC1)c1cccc(c1)C(F)(F)F	0
O=C1C(=Cc2ccc(cc2)C=C2C3CCC(C2=O)(C3(C)C)CS(=O)(=O)O)C2C(C1(CC2)CS(=O)(=O)O)(C)C	0
O=C1C(c2ccccc2)C(=O)c2c1cccc2	0
CN(CCCN1c2ccccc2CCc2c1cccc2)C	0
NC1CC1c1ccccc1	0
NC(c1ccccc1)C(=O)NC1C(=O)N2C1SCC(=C2C(=O)O)Cl	0
CN(CCOC1=Cc2ccccc2Sc2c1cc(Cl)cc2)C	0
OC(=O)CNC(C(=O)N1CCC1C(=O)NCc1ccc(cc1)C(=N)N)C1CCCCC1	0
ClCCC(=C(c1ccccc1)c1ccc(cc1)OCCN(C)C)c1ccccc1	0
CCC1CN2CCc3c(C2CC1CC1NCCc2c1cc(OC)c(c2)OC)cc(c(c3)OC)OC	0
OCCN1CCN(CC1)CCCN1c2ccccc2Sc2c1cc(cc2)C(F)(F)F	0
ClC(C(F)(F)F)Br	0
c1ccc(cc1)C1(CC1C1=NCCN1)c1ccccc1	0
N#CC=Cc1cc(C)c(c(c1)C)Nc1ccnc(n1)Nc1ccc(cc1)C#N	0
O=C1CCC2(C(=C1)C(C)CC1C2CCC2(C1CCC2(OC(=O)C)C(=O)C)C)C	0
CCCN(C1CCc2c(C1)cccc2O)CCc1cccs1	0
COC(=O)C1(CCN(CC1)CCC(=O)OC)N(c1ccccc1)C(=O)CC	0
CC(Cc1ccccc1)N	0
ClCCN(c1ccc2c(c1)nc(n2C)CCCC(=O)O)CCCl	0
CNC1=Nc2ccc(cc2C(=[N+](C1)[O-])c1ccccc1)Cl	0
COc1ccc(cc1)O	0
CCC1(CCC(=O)NC1=O)c1ccc(cc1)N	0
OC(=O)CCCCCCNC1c2ccccc2CCc2c1cccc2	0
Oc1ccc2c(c1)c(C)c(n2Cc1ccc(cc1)OCCN1CCCCCC1)c1ccc(cc1)O	0
CON=C(c1csc(n1)N)C(=O)NC1C(=O)N2C1SCC(=C2C(=O)OCOC(=O)C(C)(C)C)C=Cc1scnc1C	0
FC(Oc1c(ccc2c1n(cc(c2=O)C(=O)O)C1CC1)c1ccc2c(c1)CNC2C)F	0
N#Cc1cc(NC(=O)C(=O)O)c(c(c1)NC(=O)C(=O)O)Cl	0
CCC1=C(C)CN(C1=O)C(=O)NCCc1ccc(cc1)S(=O)(=O)NC(=O)NC1CCC(CC1)C	0
CCCCC(=O)N(C(C(=O)O)C(C)C)Cc1ccc(cc1)c1ccccc1c1nnn[nH]1	0
Fc1ccc(cc1)CC1Nc2cc(Cl)c(cc2S(=O)(=O)N1)S(=O)(=O)N	0
Ic1cc(I)c2c(c1O)nccc2	0
Clc1ccc(cc1)c1nc(c(o1)COC(C(=O)O)(C)C)C	0
CC(CN(S(=O)(=O)c1ccc(cc1)N)CC(C(Cc1ccccc1)NC(=O)OC1CCOC1)OP(=O)(O)O)C	0
COc1ccc2c(c1)c(CCNC(=O)C)ccc2	0
Clc1ccc2c(c1)C(=NCC(=O)N2CC1CC1)c1ccccc1	0
OC1CC(O)C(=C)C(=CC=C2CCCC3(C2CCC3C(C=CC(C(C)C)C)C)C)C1	0
O=C(C(c1ccccc1)O)OC1CC(C)N(C(C1)(C)C)C	0
CC(=CCN1CCC2(C(C1Cc1c2cc(cc1)O)C)C)C	0
OC(=O)O	0
CC(C1C(=O)N2C1C(C)C(=C2C(=O)O)SC1CNC(C1)CNS(=O)(=O)N)O	0
CCCNC(C(=O)Nc1c(C)csc1C(=O)OC)C	0
CCCCOCCOCCOCc1cc2OCOc2cc1CCC	0
Fc1ccc(cc1)C1CCNCC1COc1ccc2c(c1)OCO2	0
CN(C1C(=C(C(=O)N)C(=O)C2(C1CC1C(=C2O)C(=O)c2c(C1O)c(Cl)ccc2O)O)O)C	0
CC(Cc1ccccc1)NCCC(c1ccccc1)c1ccccc1	0
Oc1ccc(cc1)C1(OC(=O)c2c1cccc2)c1ccc(cc1)O	0
COc1cc(ccc1Nc1c2ccccc2nc2c1cccc2)NS(=O)(=O)C	0
CCCCOC(=O)c1ccc(cc1)N	0
CN1CCCC1Cc1c[nH]c2c1cc(cc2)CCS(=O)(=O)c1ccccc1	0
OC(=O)c1cc(nc2c1cccc2)c1ccccc1	0
CNC(=O)c1nccc(c1)Oc1ccc(cc1)NC(=O)Nc1ccc(c(c1)C(F)(F)F)Cl	0
OCC(=O)C1CCC2C1(C)CC(=O)C1C2CCC2C1(C)CCC(C2)O	0
OC(=O)C(c1ccc(cc1)C(=O)c1cccs1)C	0
CCCCNc1ccc(cc1)C(=O)OCCN(C)C	0
Oc1ccc2c(c1)CCC1C2CCC2(C1CCC2=O)C	0
CCCCCC(C=CC1C(O)CC(=O)C1CC=CCCCC(=O)O)O	0
COCc1c(ncc2c1c1cc(OCc3ccccc3)ccc1[nH]2)C(=O)OC(C)C	0
Nc1ccc(cc1)S(=O)(=O)Nc1nccs1	0
O=C1C=C(C)C(=O)c2c1cccc2	0
COc1ccc(cc1C(CNC(=O)CN)O)OC	0
CC(C1Nc2cc(Cl)c(cc2S(=O)(=O)N1)S(=O)(=O)N)c1ccccc1	0
CCN(C(CN1c2ccccc2Sc2c1cccc2)C)CC	0
C#CC1(O)CCC2C1(C)CCC1C2CCc2c1ccc(c2)OC1CCCC1	0
CN1CCN(CC1)CC(=O)N1c2ccccc2C(=O)Nc2c1nccc2	0
CCCNC1CCc2c(C1)sc(n2)N	0
O=C(Nc1ccc(cc1)S(=O)(=O)Nc1nccs1)CCC(=O)O	0
Nc1ccc(cc1)S(=O)(=O)Nc1onc(c1C)C	0
COC1C(O)CC(OC1C)OC1C(O)CC(OC1C)OC1C(O)CC(OC1C)OC1CCC2(C(C1)CCC1C2CC(O)C2(C1(O)CCC2C1=CC(=O)OC1)C)C	0
COc1cc(ccc1c1nc2c([nH]1)cccn2)S(=O)C	0
CC(Cc1ccc(cc1)O)N	0
SCC(C(=O)O)NC(=O)C	0
OC(COc1cccc2c1CC(O)C(C2)O)CNC(C)(C)C	0
CC(OC(=O)C(C)C)OC(=O)NCC1(CCCCC1)CC(=O)O	0
CCCCOc1nc2ccccc2c(c1)C(=O)NCCN(CC)CC	0
CN1CCN(CC1)C(=O)OC1N(c2ccc3c(n2)nc(cc3)Cl)C(=O)C2=C1SCCS2	0
NCCCCC(C(=O)N1CCCC1C(=O)O)NC(C(=O)O)CCc1ccccc1	0
Cn1ccc(=O)c(c1C)O	0
OCC1OC(CC1O)n1cc(I)c(=O)[nH]c1=O	0
O=C1OCC2(C(C1)CCC1C2CCC2(C1CCC2(C)O)C)C	0
CCCCC(C1NC(=O)N(C1=O)SC(Cl)(Cl)Cl)CC	0
C=CCN1CCC23C4(C1Cc1c3c(OC2C(=O)CC4)c(cc1)O)O	0
CCOc1ccccc1OCCNC(Cc1ccc(c(c1)S(=O)(=O)N)OC)C	0
CCCCCCC(=O)OC1CCC2C1(C)CCC1C2CCC2=CC(=O)CCC12C	0
CN(CCc1c[nH]c2c1cc(cc2)CS(=O)(=O)N1CCCC1)C	0
CCCOC(c1ccccc1)(c1ccccc1)C(=O)OC1CCN(CC1)C	0
OC(=O)C(c1ccc2c(c1)nc(o2)c1ccc(cc1)Cl)C	0
COC1C(O)C(OC2CCC3(C(C2)CCC2C3CCC3(C2(O)CCC3C2=CC(=O)OC2)C)C=O)OC(C1O)C	0
NCCCNCCCCNC(=O)C(NC(=O)CCCCCCNC(=N)N)O	0
CCOc1ccc(cc1)NC(=O)C	0
CN(CCCN1c2ccccc2C(c2c1cccc2)(C)C)C	0
COc1cncnc1N1CCN(CC1)CCCc1c[nH]c2c1cc(cc2)CS(=O)(=O)NC	0
O=C(C(C)C)OCC(=O)C12OC(OC1CC1C2(C)CC(O)C2C1CCC1=CC(=O)C=CC21C)C1CCCCC1	0
COc1cc(CCNCC(COc2cccc(c2)C)O)ccc1OC	0
CC(NCC(c1ccc(cc1)NS(=O)(=O)C)O)C	0
CN1CCN(CC1)C(=O)OC1c2nccnc2C(=O)N1c1ccc(cn1)Cl	0
OC(COc1ccc(cc1)COCCOC(C)C)CNC(C)C	0
O=C(C(Oc1ccc(cc1)Cl)(C)C)SCCC(C(=O)O)NC(=O)C	0
Fc1ccc2c(c1)onc2C1CCN(CC1)CCc1c(C)nc2n(c1=O)CCCC2	0
OCC(COc1ccccc1C)O	0
CCCS(=O)(=O)Nc1ccc(c(c1F)C(=O)c1c[nH]c2c1cc(cn2)c1ccc(cc1)Cl)F	0
NC(c1ccccc1)C(=O)NC1C(=O)N2C1SCC(=C2C(=O)O)C	0
CCC(=O)OC1(C(C)CC2C1(C)CC(O)C1(C2CCC2=CC(=O)C=CC12C)F)C(=O)COC(=O)CC	0
OC(=O)c1cc(c(cc1NCc1ccco1)Cl)S(=O)(=O)N	0
OC(=O)C(c1ccc(s1)C(=O)c1ccccc1)C	0
NC(=O)NO	0
Clc1ccc(cc1)C(=O)NCCc1ccc(cc1)OC(C(=O)O)(C)C	0
CCC(N1CCCC1=O)C(=O)N	0
CCC1(O)C(=O)OCc2c1cc1-c3nc4ccc(c(c4cc3Cn1c2=O)CN(C)C)O	0
Clc1ccc2c(c1)N(C(=O)CC(=O)N2C)c1ccccc1	0
OC(C(Cl)(Cl)Cl)O	0
CCn1nc(C(=O)O)c(=O)c2c1cc1OCOc1c2	0
OC1CC(O)C(=C)C(=CC=C2CCCC3(C2CCC3C(CCCC(O)(C)C)C)C)C1	0
CCC(C(c1ccc(c(c1)O)O)O)NC(C)C	0
CCCSc1nc(NC2CC2c2ccc(c(c2)F)F)c2c(n1)n(nn2)C1CC(C(C1O)O)OCCO	0
CC(CC1C(=O)N2CCCC2C2(N1C(=O)C(O2)(NC(=O)C1CN(C)C2C(=C1)c1cccc3c1c(C2)c([nH]3)Br)C(C)C)O)C	0
ClCCN(c1c[nH]c(=O)[nH]c1=O)CCCl	0
CCCCC(C(C=CC1C(O)CC(=O)C1CCCCCCC(=O)OC)O)(OC)C	0
CC(C(C(=O)OCCOCn1cnc2c1[nH]c(N)nc2=O)N)C	0
OCCCN1CCc2c1c(cc(c2)CC(NCCOc1ccccc1OCC(F)(F)F)C)C(=O)N	0
O=C1NC(CC2OC2(C)CCCC(C(C(C(=O)C(C(C1)O)(C)C)C)O)C)C(=Cc1csc(n1)C)C	0
O=C1Nc2ccc(cc2C(=NC1O)c1ccccc1)Cl	0
FC(C1(C#CC2CC2)OC(=O)Nc2c1cc(Cl)cc2)(F)F	0
O=C1Nc2c(C)ccnc2N(c2c1cccn2)C1CC1	0
OC(=O)c1cc(N=Nc2ccc(c(c2)C(=O)O)O)ccc1O	0
CCCCOc1ccc(cc1)CC(=O)NO	0
CC(=O)OC1CCC2(C(=CCC3C2CCC2(C3CC=C2c2cccnc2)C)C1)C	0
O=C1OCC(=C1)C1C(O)CC2(C1(C)CCC1C2CCC2C1(C)CCC(C2)OC1CC(O)C(C(O1)C)OC1CC(O)C(C(O1)C)OC1CC(O)C(C(O1)C)O)O	0
CC(NCCCC1(C(=O)N)c2ccccc2-c2c1cccc2)C	0
CC(N(C(C)C)CCC(c1ccccn1)(c1ccccc1)C(=O)N)C	0
Cc1onc(c1)NC(=O)C1=C(O)c2ccccc2S(=O)(=O)N1C	0
CCN(C(=O)NC1CN(C)C2C(C1)c1cccc3c1c(C2)c[nH]3)CC	0
CCOc1ccc2c(c1C(=O)NC1C(=O)N3C1SC(C3C(=O)O)(C)C)cccc2	0
O=C(c1cccnc1Nc1cccc(c1)C(F)(F)F)OCCN1CCOCC1	0
O=C1N(CCc2c1c1ccccc1n2C)Cc1[nH]cnc1C	0
CCCCCC(C=CC1C(O)CC(C1CC=C=CCCC(=O)OC)O)(O)C	0
Oc1ccc2c(c1)CCC1C2CCC2(C1CCC2O)C	0
COCCOC(=O)C1=C(C)NC(=C(C1c1cccc(c1)[N+](=O)[O-])C(=O)OC(C)C)C	0
CC1C(OCc2ccc(cc2)C(=O)O)OC2C34C1CCC(C4CCC(O2)(OO3)C)C	0
CC(=O)NCC1OC(=O)N(C1)c1ccc(c(c1)F)N1CCOCC1	0
NC(=O)c1ncn2c1nnn(c2=O)C	0
CCOC(=O)C1=C(C)NC(=C(C1c1cccc(c1Cl)Cl)C(=O)OC)C	0
CNC(=C[N+](=O)[O-])NCCSCc1ccc(o1)CN(C)C	0
O=C(c1c[nH]c2c(c1=O)cccc2)Nc1cc(O)c(cc1C(C)(C)C)C(C)(C)C	0
Fc1cccc(c1Cn1nnc(c1)C(=O)N)F	0
CN1CCOC(c2c(C1)cccc2)c1ccccc1	0
OCC1OC(C(C1OC1OC(CN)C(C(C1N)O)O)O)OC1C(O)C(N)CC(C1OC1OC(CO)C(C(C1N)O)O)N	0
CCCN(C(C(=O)Nc1c(C)cccc1C)CC)CC	0
CC(Cn1cnc2c1ncnc2N)OCP(=O)(O)O	0
CCCCc1ncc(n1Cc1ccc(cc1)C(=O)O)C=C(C(=O)O)Cc1cccs1	0
CCn1cc(C(=O)O)c(=O)c2c1cc(N1CCN(CC1)C)c(c2)F	0
O=C1CCc2c(N1)cc(cc2)OCCCCN1CCN(CC1)c1cccc(c1Cl)Cl	0
OC(COc1ccc(cc1)O)CNC(C)C	0
OCc1nc(ccc1O)C(CNC(C)(C)C)O	0
CCOC(=O)C(NC(C(=O)N1C2CCCCC2CC1C(=O)O)C)CCc1ccccc1	0
OC(COc1cccc(c1)Cl)CSC1C(O)CC(C1CC=CCCCC(=O)O)O	0
CC(CN(S(=O)(=O)c1ccc(cc1)N)CC(C(Cc1ccccc1)NC(=O)OC1CCOC1)O)C	0
CCN(CCNC(=O)c1cc(Cl)c(cc1OC)N)CC	0
OCc1cccnc1	0
COc1c(OC)ccnc1CS(=O)c1nc2c([nH]1)ccc(c2)OC(F)F	0
CON=C(c1csc(n1)N)C(=O)NC1C2SCC(=C(N2C1=O)C(=O)O)C	0
OC(=O)C(Oc1ccc(cc1)C1CC1(Cl)Cl)(C)C	0
IC(I)I	0
COC(=O)C1=C(C)NC(=C(C1c1cccc(c1)[N+](=O)[O-])C(=O)OCCN(Cc1ccccc1)C)C	0
CCCOC(=O)Cc1ccc(c(c1)OC)OCC(=O)N(CC)CC	0
CCN(C(C(=O)c1ccccc1)C)CC	0
O=C(Nc1cc(N(C)C)c2c(c1O)C(=O)C1=C(O)C3(C(CC1C2)C(N(C)C)C(=C(C3=O)C(=O)N)O)O)CNC(C)(C)C	0
Cc1cccc(c1C)C(c1c[nH]cn1)C	0
NC(C(S)(C)C)C(=O)O	0
C#CC1(CCC2C1(C)CCC1C2CCC2=CC(CCC12)OC(=O)C)OC(=O)C	0
CCCCCC(=O)OC1(CCC2C1(C)CCC1C2CCC2=CC(=O)CCC12C)C(=O)C	0
CCCCCCCCCC(=O)OC1(CCN(CC1)CCCC(=O)c1ccc(cc1)F)c1ccc(cc1)Cl	0
CCCCNc1cc(cc(c1Oc1ccccc1)S(=O)(=O)N)C(=O)O	0
CC(=O)Nc1ccc(cc1)C=NNC(=S)N	0
OCc1cccc(n1)COC(=O)C(Oc1ccc(cc1)Cl)(C)C	0
COc1cc2N(C)C3C4(c2cc1C1(CC2CN(CCc5c1[nH]c1c5cccc1)CC(C2)(O)CC)C(=O)OC)CCN1C4C(C(C3(O)C(=O)N)O)(CC)C=CC1	0
COc1ccc(c(c1)C(C(N)C)O)OC	0
CCN(CCOC(=O)C(c1ccccc1)c1ccccc1)CC	0
OCC(NC(=O)C1CN(C)C2C(=C1)c1cccc3c1c(C2)c[nH]3)C	0
O=C(N(C)C)Oc1cc(cc(c1)OC(=O)N(C)C)C(CNC(C)(C)C)O	0
OCC(C(C(Cn1c2-c(nc3c1cc(C)c(c3)C)c(=O)[nH]c(=O)n2)O)O)O	0
NC(=O)OCC(c1ccccc1)COC(=O)N	0
OC(C(=O)NC1C(=O)N2C1SCC(=C2C(=O)O)CSc1nnnn1C)c1ccccc1	0
CC(=Cc1ccccc1)C=C1SC(=S)N(C1=O)CC(=O)O	0
Fc1ccc(cc1)CNC(=O)c1nc(n(c(=O)c1O)C)C(NC(=O)c1nnc(o1)C)(C)C	0
CC1NCCN(C1)c1cc2c(c(c1F)C)c(=O)c(cn2C1CC1)C(=O)O	0
CNC(=NC)NCc1ccccc1	0
OC1CCC(=C)C(=CC=C2CCCC3(C2CCC3C(CCCC(O)(C)C)C)C)C1	0
NCC(=O)CCC(=O)OC	0
OC(COc1ccccc1C1CCCC1)CNC(C)(C)C	0
OCC(NC(=O)c1c(I)c(C(=O)NC(CO)CO)c(c(c1I)NC(=O)C(O)C)I)CO	0
CC(NC(=O)NS(=O)(=O)c1cnccc1Nc1cccc(c1)C)C	0
[O-][N+](=O)OCCN(CCO[N+](=O)[O-])CCO[N+](=O)[O-]	0
Fc1ccc(cc1)C(c1ccc(cc1)F)CCCN1CCC(CC1)n1c(=O)[nH]c2c1cccc2	0
COC(=O)CCC=C=CCC1C(=O)CC(C1C=CC(COc1ccccc1)O)O	0
OC(=O)c1cc(N=Nc2ccc(cc2)S(=O)(=O)Nc2ccccn2)ccc1O	0
OCC(=O)C1(O)CCC2C1(C)CC(=O)C1C2CCC2=CC(=O)C=CC12C	0
c1scc(n1)c1nc2c([nH]1)cccc2	0
CCC1CC(=O)C2C34C1C(Cc1c4c(O2)c(cc1)OC)N(CC3)CC1CC1	0
NC(=N)NCCCC(C(=O)O)N	0
CCC(C(=O)O)Cc1c(I)cc(c(c1I)N)I	0
CN1C(=O)CN=C(c2c1ccc(c2)[N+](=O)[O-])c1ccccc1F	0
OCC(C(C(C(C=O)O)O)OC1OC(CO)C(C(C1O)O)OC1OC(C)C(C(C1O)O)NC1C=C(CO)C(C(C1O)O)O)O	0
NC(=Nc1scc(n1)CSCCC(=NS(=O)(=O)N)N)N	0
CCN(CCS(=O)(=O)C1CCN2C1C(=O)OC(C(C)C)C(C)C=CC(=O)NCC=CC(=CC(CC(=O)Cc1nc(C2=O)co1)O)C)CC	0
OCC(C(C(C(C=O)O)O)O)O	0
CC(CCCC(CCCC(C)C)C)CCCC(=CCC1=C(C)C(=O)c2c(C1=O)cccc2)C	0
CCC(NC(=O)C1CN(C)C2C(=C1)c1cccc3c1c(C2)c[nH]3)CO	0
CCN(c1cccc(c1)c1ccnc2n1ncc2C#N)C(=O)C	0
OC(=O)c1ccc(cc1)n1nc(nc1c1ccccc1O)c1ccccc1O	0
OCC1OC(C(C1O)O)n1cnc2c1nc(N)nc2OC	0
Nc1ccc(cc1)S(=O)(=O)Nc1nnc(s1)C	0
O=C(NC(Cc1ccccc1)CCC(Cc1ccccc1)NC(=O)C(NC(=O)N(Cc1csc(n1)C(C)C)C)CCN1CCOCC1)OCc1cncs1	0
NCCCNCCSP(=O)(O)O	0
CCCNC(=O)NS(=O)(=O)c1ccc(cc1)Cl	0
Clc1ccc(c(c1)Cl)C(Cn1ccnc1)OCc1ccsc1Cl	0
O=C(C(Oc1ccc(cc1)Cl)Oc1ccc(cc1)Cl)OCC1CCCN1C	0
OC1OC2OC3(C)CCC4C2(C(C1C)CCC4C)OO3	0
CCOC1OC2OC3(C)CCC4C2(C(C1C)CCC4C)OO3	0
CCOCC	0
ON=C(c1nsc(n1)N)C(=O)NC1C(=O)N2C1SCC(=C2C(=O)O)C=C1CCN(C1=O)C1CCN(C1)C(=O)OCc1oc(=O)oc1C	0
O=C1C(NC(=O)c2c(C)onc2c2c(F)cccc2Cl)C2N1C(C(=O)O)C(S2)(C)C	0
Nc1nc(cs1)C(=NOCC(=O)O)C(=O)NC1C2SCC(=C(N2C1=O)C(=O)O)C=C	0
Fc1ccc(cc1)C(c1ccc(cc1)F)N1CCN(CC1)CC=Cc1ccccc1	0
CCN(CCNC(=O)c1cc(ccc1OC)S(=O)(=O)C)CC	0
N#CC1CC2C(N1C(=O)C(C13CC4CC(C1)CC(C3)(C4)O)N)C2	0
CN(CCC=C1c2ccccc2Sc2c1cc(Cl)cc2)C	0
OC(=O)C1N=C(c2ccccc2)c2c(NC1=O)ccc(c2)Cl	0
CCN(CCOC(=O)c1ccc(cc1Cl)N)CC	0
COc1cccc(c1C(=O)NC1C(=O)N2C1SC(C2C(=O)O)(C)C)OC	0
COC(=O)Nc1[nH]c2c(n1)cc(cc2)C(=O)c1ccc(cc1)F	0
Cc1c[nH]nc1	0
CCCC1CN(C(C1)C(=O)NC(C1OC(SC)C(C(C1O)O)O)C(Cl)C)C	0
C=CCOc1ccccc1OCC(CNC(C)C)O	0
O=C1NC(c2c1cccc2)(O)c1ccc(c(c1)S(=O)(=O)N)Cl	0
O=C1N(COP(=O)(O)O)C(=O)NC1(c1ccccc1)c1ccccc1	0
FC1CC1n1cc(C(=O)O)c(=O)c2c1c(Cl)c(N1CC(C3(C1)CC3)N)c(c2)F	0
NS(=O)(=O)OCC12OCC3C(C2OC(O1)(C)C)OC(O3)(C)C	0
CNC1CCC(c2c1cccc2)c1ccc(c(c1)Cl)Cl	0
NC(=O)NN=Cc1ccc(o1)[N+](=O)[O-]	0
CCC(NCCNC(CO)CC)CO	0
COc1cc2CC(c2cc1OC)CN(CCCN1CCc2c(CC1=O)cc(c(c2)OC)OC)C	0
Cc1cc2CCCS(=O)(=O)c2cc1S(=O)(=O)N	0
CN1CCN(CC1)C1=Nc2ccccc2Nc2c1cc(s2)C	0
CCOCCP(CCOCC)CCP(CCOCC)CCOCC	0
O=C1CCC(N1)C(=O)NC(C(=O)N1CCCC1C(=O)N)Cc1nc[nH]c1	0
OCC(CNC(=O)c1c(I)c(C(=O)NCC(CO)O)c(c(c1I)N(C(=O)CO)C)I)O	0
OC(=O)C1N2C(=O)CC2S(=O)(=O)C1(C)Cn1ccnn1	0
OC(=O)CCC(C(=O)O)NC(=O)c1ccc(cc1)NCc1cnc2c(n1)c(=O)nc([nH]2)N	0
CCOC(=O)C(NC(C(=O)N1C(=O)N(CC1C(=O)O)C)C)CCc1ccccc1	0
Oc1cccc2c1C(=O)c1c(C2)cccc1O	0
CCCCCCCC(=O)OCC(CO)O	0
COC1=CC(=O)CC(C21Oc1c(C2=O)c(OC)cc(c1Cl)OC)C	0
CCCCC1(COC(=O)CCC(=O)O)C(=O)N(N(C1=O)c1ccccc1)c1ccccc1	0
CCCCC(CC=CC1C(O)CC(=O)C1CCC=CCCC(=O)OC)(O)C	0
CCS(=O)(=O)CCn1c(C)ncc1[N+](=O)[O-]	0
CC(Cc1ccc2c(c1)OCO2)NCC(c1ccc(c(c1)O)O)O	0
OC(c1ccccc1)C(N)C	0
NC(=N)NCc1cccc(c1)I	0
NC(=N)N	0
CCc1nc(N)nc(c1c1ccc(cc1)Cl)N	0
COC(=O)CCc1ccc(cc1)OCC(CNC(C)C)O	0
Clc1ccc(cc1)C(c1ccccc1)(OCCC1CCCN1C)C	0
CNCCCC12CCC(c3c1cccc3)c1c2cccc1	0
COc1ccc(cc1)C(C1(O)CCCCC1)CN(C)C	0
CC(C1CCC(CC1)C(=O)NC(C(=O)O)Cc1ccccc1)C	0
CC=C(C(=CC)c1ccc(cc1)O)c1ccc(cc1)O	0
CN1CCN(CC1)C(c1ccccc1)c1ccccc1	0
OCCN(CC(=O)N(C(Cc1ccccc1)(C)C)C)CC(=O)N(C(Cc1ccccc1)(C)C)C	0
OCC(C(C(C=O)O)O)O	0
COc1ccc(nn1)NS(=O)(=O)c1ccc(cc1)N	0
CCC(=C)C(=O)c1ccc(c(c1Cl)Cl)OCC(=O)O	0
SC(C(C(=O)O)S)C(=O)O	0
COc1ccc2c(c1)C13CCCCC3C(C2)N(CC1)C	0
CCCN1CCCCC1C(=O)Nc1c(C)cccc1C	0
ClCCN(CCCl)C	0
Clc1ccc2c(c1)C(=Nc1c(O2)cccc1)N1CCNCC1	0
CCOC(=O)c1cncn1C(c1ccccc1)C	0
CNCCC(c1cccs1)Oc1cccc2c1cccc2	0
CCN(CCNc1ccc(c2c1c(=O)c1c(s2)cccc1)CO)CC	0
CCOC(=O)C1=C(C)NC(=C(C1c1cccc(c1)[N+](=O)[O-])C(=O)OC)C	0
O=C(C1NCC(C1)SC1=C(C(=O)O)N2C(C1C)C(C2=O)C(O)C)Nc1cccc(c1)C(=O)O	0
OC1C2C(=C(C3(C1C(N(C)C)C(=C(C3=O)C(=O)N)O)O)O)C(=O)c1c(C2=C)c(Cl)ccc1O	0
Clc1ccc(c(c1)C(=O)Nc1ccc(cc1Cl)[N+](=O)[O-])O	0
CNC1(C)C2CCC(C1(C)C)C2	0
OCC1OC(OC2C(N)CC(C(C2O)OC2OC(CN)C(C(C2O)O)O)N)C(C(C1O)N)O	0
[O-][N+](=O)c1cc([N+](=O)[O-])c(c(c1)[N+](=O)[O-])O	0
COc1c(OC)ncnc1NS(=O)(=O)c1ccc(cc1)N	0
O=C1NCCN1c1ncc(s1)[N+](=O)[O-]	0
CN(CCOC(c1ccc(cc1)Br)c1ccccc1)C	0
CN(CCCN1c2ccccc2CCc2c1cc(Cl)cc2)C	0
CCOC(=O)OC(OC(=O)C1N2C(=O)C(C2SC1(C)C)NC(=O)C(c1ccccc1)N)C	0
OCCOCCOC(=O)c1ccccc1Nc1cccc(c1)C(F)(F)F	0
CCOc1ccccc1OCC1CNCCO1	0
ONC(=O)C(c1ccc(cc1)CC(C)C)C	0
Clc1ccc(cc1)C(c1ccccc1)N1CCN(CC1)Cc1cccc(c1)C	0
CCCCC(=O)OC1(CCC2C1(C)CC(O)C1C2CCC2=CC(=O)CCC12C)C(=O)CO	0
CCc1c(C)[nH]c2c1C(=O)C(CC2)CN1CCOCC1	0
O=C(c1ccccc1)Oc1cccc2c1nccc2	0
C#CC1(O)CCC2C1(CC)CCC1C2CCC2=CC(=O)CCC12	0
CC1CC(OC(=O)C(c2ccccc2)O)CC(C1)(C)C	0
OC(COC(=O)N)COc1ccc(cc1)Cl	0
O=C1CCC2C34C1Oc1c4c(CC2N(CC3)C)ccc1O	0
CC(Cn1cnc2c1c(=O)n(C)c(=O)n2C)O	0
OC(=O)CC1=C(C)C(=Cc2ccc(cc2)S(=O)C)c2c1cc(F)cc2	0
COc1ccc2c(c1)nc([nH]2)S(=O)Cc1ncc(c(c1C)OC)C	0
Oc1cc(CCNCCCCCCNCCc2ccccc2)ccc1O	0
CCCCCC(C=CC1C(O)CC2(C1CC(=CCCCC(=O)O)C2)C)O	0
CCC1=CC2CN(C1)Cc1c3ccccc3[nH]c1C(C2)(C(=O)OC)c1cc2c(cc1OC)N(C1C32CCN2C3C(CC)(C=CC2)C(C1(O)C(=O)OC)OC(=O)C)C	0
Oc1ccc(cc1)CCNC(C(c1ccc(cc1)O)O)C	0
Clc1cccc(c1)N1CCN(CC1)CCCn1nc2n(c1=O)cccc2	0
O=C(c1ccc(cc1)C(C)(C)C)CCCN1CCC(CC1)OC(c1ccccc1)c1ccccc1	0
OC1CC(O)C(=C)C(=CC=C2CCCC3(C2CCC3C(C=CC(C2CC2)O)C)C)C1	0
Clc1ccc(cc1)C(c1ccc(cc1)OC(C(=O)O)(C)C)O	0
NN=c1[nH]ncc2c1cccc2	0
CC(=O)OCC(=O)C12OC3(OC1CC1C2(C)CC(O)C2(C1CCC1=CC(=O)C=CC21C)F)CCCC3	0
OC(COc1ccc(cc1)O)CNCCNC(=O)N1CCOCC1	0
Clc1ccc2c(c1)C(=NCC(=S)N2CC(F)(F)F)c1ccccc1F	0
Clc1ccc2c(c1)C(=NCC(=O)N2CC(F)(F)F)c1ccccc1	0
CCOC(=O)NC(Cc1ccc(cc1)Cl)(C)C	0
CC(=O)OCC(=O)C1(O)C(C)CC2C1(C)CC(O)C1(C2CCC2=CC(=O)C=CC12C)F	0
OC(C1CCc2c(O1)ccc(c2)F)CNCC(C1CCc2c(O1)ccc(c2)F)O	0
CCCCN(CCC(c1cc2c(Cl)cc(cc2c2c1ccc(c2)C(F)(F)F)Cl)O)CCCC	0
OC(=O)C=Cc1cccc(n1)C(=CCN1CCCC1)c1ccc(cc1)C	0
CCC(C(C)C)CCC(C1CCC2C1(C)CCC1C2CC=C2C1(C)CCC(C2)OC(=O)C(Oc1ccc(cc1)Cl)(C)C)C	0
CCOC(=O)c1ccc(cc1)N	0
Oc1ccc(cc1)C1(c2ccc(cc2)O)C(=O)Nc2c1cccc2	0
OC(c1ccccc1)(c1ccccc1)C1CCCCN1	0
CNC(Cc1ccccc1OC)C	0
OC(=O)CCC(C(=O)O)NC(=O)c1ccc(s1)N(Cc1ccc2c(c1)c(=O)nc([nH]2)C)C	0
CN(CCOC(c1ccccn1)c1ccc(cc1)Cl)C	0
CN1CCC(=C2c3ccccc3CCc3c2nccc3)CC1	0
OC=C1CC2(C)C(CC1=O)CCC1C2CCC2(C1CCC2(C)O)C	0
CN(C(Cc1ccccc1)C)Cc1ccccc1	0
NC(=O)CC(C(=O)NC(C(CN1CC2CCCCC2CC1C(=O)NC(C)(C)C)O)Cc1ccccc1)NC(=O)c1ccc2c(n1)cccc2	0
CCCCCC(N)C	0
Cc1onc(c1)C(=O)NNCc1ccccc1	0
Clc1ccc2c(c1)nc(o2)O	0
CCC(n1ncn(c1=O)c1ccc(cc1)N1CCN(CC1)c1ccc(cc1)OCC1COC(O1)(Cn1cncn1)c1ccc(cc1Cl)Cl)C	0
FC(OC(C(F)(F)F)Cl)F	0
CCC1(OCCc2c1[nH]c1c2cccc1CC)CC(=O)O	0
COc1cc(OC)cc(c1C(=O)CCCN1CCCC1)OC	0
N#Cc1ccc2c(c1)COC2(CCCN(C)C)c1ccc(cc1)F	0
CC1(CC)CC(=O)NC1=O	0
N#CC1CCCN1C(=O)CNC12CC3CC(C1)CC(C2)(C3)O	0
CCCN(C(=O)Cc1c(nc2n1cc(Cl)cc2)c1ccc(cc1)Cl)CCC	0
FC(C(F)(F)F)(C(F)(F)F)F	0
CCCC(C1(CC)C(=O)NC(=NC1=O)S)C	0
CCCCC(CC=CC1C(O)CC(=O)C1CCCCCCC(=O)OC)(O)C	0
COc1cc2nc(nc(c2cc1OC)N)N(CCCNC(=O)C1CCCO1)C	0
c1ccc2c(c1)N(CC1CN3CCC1CC3)c1c(S2)cccc1	0
COc1ccc(cc1)CCN1CCC(CC1)Nc1nc2c(n1Cc1ccc(cc1)F)cccc2	0
NCCc1cc[nH]n1	0
O=c1[nH]c(=O)n(cc1F)C1CCCO1	0
CC(CC(B(O)O)NC(=O)C(NC(=O)c1cnccn1)Cc1ccccc1)C	0
Fc1ccc(c(c1)F)c1ccc(c(c1)C(=O)O)O	0
FCCOCCOCCOc1ccc(cn1)C=Cc1ccc(cc1)NC	0
O=C(C(c1cscc1)C(=O)O)NC1C(=O)N2C1SC(C2C(=O)O)(C)C	0
Fc1cc2C3(CCOc2cc1)NC(=O)NC3=O	0
OC(=O)Cc1cc(c(n1C)C(=O)c1ccc(cc1)Cl)C	0
OCC(=O)C1(O)C(C)CC2C1(C)CC(O)C1(C2CC(C2=CC(=O)C=CC12C)F)F	0
COC(=O)C1=C(C)NC(=C(C1c1ccccc1[N+](=O)[O-])C(=O)OC)C	0
ClCCN(C(=O)NCc1cnc(nc1N)C)N=O	0
CCCCOc1ccc(cc1)C(=O)CCN1CCCCC1	0
COc1ccc2c(c1)n(CC(=O)O)c(c2C(=O)c1ccc(cc1)Cl)C	0
COc1cc2nc(nc(c2cc1OC)N)N1CCN(CC1)C(=O)C1CCCO1	0
C=CCOc1ccc(cc1Cl)CC(=O)O	0
CNC(=O)c1c(I)c(NC(=O)C)c(c(c1I)C(=O)O)I	0
CN1CCC(=C2c3ccsc3CCc3c2cccc3)CC1	0
O=C(c1ccc(cc1)Cl)NCCN1CCOCC1	0
CCN(C(=O)Oc1cccc(c1)C(N(C)C)C)C	0
Cc1ncc(nc1)C(=O)NCCc1ccc(cc1)S(=O)(=O)NC(=O)NC1CCCCC1	0
NC(C(=O)O)CS	0
CN(Cc1ccccc1)CC#C	0
CCOC(=O)c1ncn2-c3ccc(cc3C(=O)N(Cc12)C)F	0
OC(COc1ccc(cc1)NC(=O)C)CNC(C)C	0
CN1CCCN=C1C=Cc1cccs1	0
CC(NCC(c1ccc(c(c1)O)O)O)C	0
CCN(C(=O)Nc1ccc(c(c1)C(=O)C)OCC(CNC(C)(C)C)O)CC	0
O=C(NC(C(CC(Cc1ccccc1)NC(=O)C(N1CCCNC1=O)C(C)C)O)Cc1ccccc1)COc1c(C)cccc1C	0
O=C1CCC2(C(=C1)CCC1C2CCC2(C1CCC2C(=O)C)C)C	0
Clc1cc2NC(Cc3ccccc3)NS(=O)(=O)c2cc1S(=O)(=O)N	0
O=C1NC(C(=O)N1c1ccc(c(c1)C(F)(F)F)[N+](=O)[O-])(C)C	0
CN(C(=O)NC(C(C(C(CO)O)O)O)C=O)N=O	0
c1ccc(cc1)CC1=NCCN1	0
NC12CC3CC(C2)CC(C1)C3	0
Fc1ccc(cc1)Cn1c(nc2c1cccc2)N1CCC(CC1)N(c1nccc(=O)[nH]1)C	0
Clc1ccc2-n3c(CN=C(c2c1)c1ccccc1Cl)nnc3C	0
O=C1C(CCc2c1c1ccccc1n2C)Cn1ccnc1C	0
OC(=O)C1N2C(=O)C(C2SC1(C)C)NC(=O)c1c(C)onc1c1ccccc1	0
CCC(=O)Oc1ccc2c(c1)CCC1C2CCC2(C1CCC2OC(=O)CC)C	0
NC(=O)c1cccnc1	0
COc1ccc2c(c1)[nH]c1c2CCN2C1CC1C(C2)CC(C(C1C(=O)OC)OC)OC(=O)C=Cc1cc(OC)c(c(c1)OC)OC	0
NCCc1c[nH]cn1	0
CC(=O)Oc1ccccc1C(=O)OC(COC(=O)C(Oc1ccc(cc1)Cl)(C)C)COC(=O)C(Oc1ccc(cc1)Cl)(C)C	0
Fc1ccc(cc1)C(=C1CCN(CC1)CCc1c(C)nc2n(c1=O)ccs2)c1ccc(cc1)F	0
Clc1ccccc1CC(N)(C)C	0
O=C(N1CC(CC1C(=O)O)Sc1ccccc1)C(CSC(=O)c1ccccc1)C	0
COC(=O)C1=C(C)NC(=C(C1c1cccc2c1non2)C(=O)OC(C)C)C	0
O=c1[nH]c(=O)[nH]c(n1)C(=O)O	0
Clc1ccc(c(c1)Cl)CON=C(c1ccc(cc1Cl)Cl)Cn1cncc1	0
Clc1ccc2c(c1)C(=NC(C(=O)N2C)O)c1ccccc1Cl	0
CNCCc1ccc(c(c1)OC(=O)C(C)C)OC(=O)C(C)C	0
O=S(CCCC(C(F)(F)F)(F)F)CCCCCCCCCC1Cc2cc(O)ccc2C2C1C1CCC(C1(CC2)C)O	0
NCCC(C(=O)NC1CC(N)C(C(C1OC1OC(CO)C(C(C1O)N)O)O)OC1OC(CN)CCC1N)O	0
O=C1C=CC2(C(N1)CCC1C2CCC2(C1CCC2C(=O)NC(C)(C)C)C)C	0
COc1ccccc1OCC(COC(=O)N)O	0
O=C1CC2(CCCC2)CC(=O)N1CCCCN1CCN(CC1)c1ncccn1	0
NCCC(C(=O)NC1CC(N)C(C(C1OC1OC(CO)C(C(C1O)N)O)O)OC1OC(CN)C(C(C1O)O)O)O	0
OC(=O)P(=O)(O)O	0
OCC(NC1CC(O)(CO)C(C(C1O)O)O)CO	0
ClCC(=O)C12OC(OC1CC1C2(C)CC(O)C2(C1CCC1=CC(=O)CCC21C)F)(C)C	0
O=C1CCC2C(=C1)CCC1C2CCC2(C1CCC2O)C	0
OCC1OC(C(C1O)O)n1cnc(n1)C(=O)N	0
COc1ccc2c(c1OC)C(=O)OC2C1N(C)CCc2c1c(OC)c1c(c2)OCO1	0
CCN(CCNC(=O)c1cc(Cl)c(cc1OC(C(=O)C)C)N)CC	0
COc1c2oc(=O)ccc2cc2c1occ2	0
Cc1ccc(cc1)C(=CCN1CCCC1)c1ccccn1	0
CC(CCc1ccc(cc1)O)NCCc1ccc(c(c1)O)O	0
CC(=O)Oc1cc(cc2c1C(=O)c1c(C2=O)cccc1OC(=O)C)C(=O)O	0
CC1CS(=O)(=O)CCN1N=Cc1ccc(o1)[N+](=O)[O-]	0
CN(CCOc1ccccc1Cc1ccccc1)C	0
OCC(=O)C1(O)C(C)CC2C1(C)CC(=O)C1C2CCC2=CC(=O)C=CC12C	0
CN(CCCN1c2ccccc2Sc2c1cccc2)C	0
O=C(NC1C(=O)N2C1SC(C2C(=O)O)(C)C)COc1ccccc1	0
CCCCC(CC(C=CC1C(O)CC(=O)C1CCCCC=CC(=O)O)O)C	0
OCc1cc2CCC(Nc2cc1[N+](=O)[O-])CNC(C)C	0
[O-][N+](=O)c1ccc(c(c1)Oc1ccccc1)NS(=O)(=O)C	0
OCCC1CCN(CC1)CCCN1c2ccccc2Sc2c1cc(cc2)C(=O)C	0
CN(CCc1ccc(cc1)NS(=O)(=O)C)CCOc1ccc(cc1)NS(=O)(=O)C	0
CCN(CCCC(Nc1ccnc2c1ccc(c2)Cl)C)CC	0
OC(=O)Cc1nn(cc1c1ccc(cc1)Cl)c1ccc(cc1)F	0
CC(NC(C)(C)C)CC(c1ccccc1)c1ccccc1	0
N#CN=C(NCCSCc1nc[nH]c1C)NC	0
O=C(C(c1ccc(cc1)O)N)NC1C(=O)N2C1SCC(=C2C(=O)O)C	0
COC(=O)C1C(CC2N(C1CC2)C)OC(=O)c1ccccc1	0
OCC(C(C(=O)NCCCC(=O)O)O)(C)C	0
FC(c1cc2NCNS(=O)(=O)c2cc1S(=O)(=O)N)(F)F	0
CCOC(=O)C(NC(C(=O)N1CCCC1C(=O)O)C)CCc1ccccc1	0
NC1CONC1=O	0
CNC(=O)Oc1ccc2c(c1)C1(C)CCN(C1N2C)C	0
O=C(Cn1ccnc1[N+](=O)[O-])NCc1ccccc1	0
Cc1[nH]c2-c3ccccc3N(CCc2n1)C(=O)c1ccc(cc1)NC(=O)c1ccccc1c1ccccc1	0
c1ccc(cc1)CN(c1ccccc1)CC1=NCCN1	0
CCCCCC(CCC1C(O)CC2C1Cc1cccc(c1C2)OCC(=O)O)O	0
CCOC(=O)C=CC(=O)O	0
Clc1ccc(c(c1)Cl)C(Cn1cncc1)OCc1c(Cl)cccc1Cl	0
COC1OC2OC3(C)CCC4C2(C(C1C)CCC4C)OO3	0
CC(c1cccc(c1O)C(C)C)C	0
COC12C3NC3CN2C2=C(C1COC(=O)N)C(=O)C(=C(C2=O)C)N	0
CC(CCCC(C1CCC2C1(C)CCCC2=CC=C1CC(O)CCC1=C)C)C	0
OCC(=O)C12OC(OC1CC1C2(C)CC(O)C2C1CC(C1=CC(=O)CCC21C)F)(C)C	0
COCCc1ccc(cc1)OCC(CNC(C)C)O	0
COc1ccc(cc1OC)C(=O)N1CCN(CC1)c1ccc2c(c1)CCC(=O)N2	0
Nc1c2CCCCc2nc2c1cccc2	0
CCCC(C1(CC=C)C(=O)NC(=O)NC1=O)C	0
CN1CCN(CC1)C1=Nc2ccccc2Oc2c1cc(Cl)cc2	0
O=C(C(c1cccc(c1)C(=O)c1ccccc1)C)Nc1nccc(c1)C	0
OCC(C(C(C(CO)O)O)O)O	0
OC(=O)c1cccc(c1)c1cccc(c1O)NN=C1C(=NN(C1=O)c1ccc(c(c1)C)C)C	0
CCn1cc(C(=O)O)c(=O)c2c1nc(N1CCNCC1)c(c2)F	0
CCCCCNC12C=CC(=O)C3C42CCN(C1Cc1c4c(O3)c(cc1)O)C	0
C1CN=C(O1)NC(C1CC1)C1CC1	0
COc1cc(ccc1OCCCN1CCC(CC1)c1noc2c1ccc(c2)F)C(=O)C	0
Clc1cc2NCNS(=O)(=O)c2cc1S(=O)(=O)N	0
CSc1ccc(cc1)C(=O)c1[nH]c(=O)[nH]c1C	0
Oc1cccc(c1)C1=C2CCC(=N2)C(=c2ccc(=C(C3=NC(=C(c4[nH]c1cc4)c1cccc(c1)O)C=C3)c1cccc(c1)O)[nH]2)c1cccc(c1)O	0
CCOC(=O)COC1CCN(CC1)C(=O)C(NC(=O)c1ccc(cc1)C(=NO)N)C	0
Clc1ccc(cc1)C1(O)c2ccccc2C2=NCCN12	0
CCC(=O)NS(=O)(=O)c1ccc(cc1)c1c(C)onc1c1ccccc1	0
CN(CCON=C1c2ccccc2CCc2c1cccc2)C	0
[O-][N+](=O)OC(CO[N+](=O)[O-])CO[N+](=O)[O-]	0
NC(c1ccccc1)C(=O)NC1C(=O)N2C1SC(C2C(=O)O)(C)C	0
Clc1ccc2c(c1)C(=NC(C(=O)N2)O)c1ccccc1Cl	0
CCCCCCCCCCCCCCCCCCCCCCO	0
O=C1OC(C(=O)N1C)(C)C	0
N#Cc1cc(c([nH]c1=O)C)c1ccc2n(c1)ccn2	0
NC(=N)NCCN1CCCCCCC1	0
Fc1cccc(c1)COc1ccc(cc1Cl)Nc1ncnc2c1cc(cc2)c1ccc(o1)CNCCS(=O)(=O)C	0
COC1C(OC(=O)N)C(O)C(OC1(C)C)Oc1ccc2c(c1C)oc(=O)c(c2O)NC(=O)c1ccc(c(c1)CC=C(C)C)O	0
OC(=O)C(c1ccc2c(c1)nc(o2)c1ccc(cc1)F)C	0
NCc1ccc(cc1)S(=O)(=O)N	0
OC(=O)C1N2C(=O)CC2S(=O)(=O)C1(C)C	0
CC#CCC(C(C=CC1C(O)CC2C1CC(=CCCCC(=O)O)C2)O)C	0
OCC(CCn1cnc2c1[nH]c(N)nc2=O)CO	0
NCc1ccccc1CC(=O)NC1C(=O)N2C1SCC(=C2C(=O)O)CSc1nnnn1CC(=O)O	0
CCCCOC(=O)NC(C(=O)OC)CNC(=O)CC1ON=C(C1)c1ccc(cc1)C(=N)N	0
O=C1N(CC2CCCCC2CN2CCN(CC2)c2nsc3c2cccc3)C(=O)C2C1C1CCC2C1	0
C1CNCCN(CCCNCCNC1)Cc1ccc(cc1)CN1CCNCCCNCCNCCC1	0
Nc1ccn(c(=O)n1)C1CSC(O1)CO	0
Clc1ccc(cc1)OC(=O)C(Oc1ccc(cc1)Cl)(C)C	0
COCCOc1cnc(nc1)NS(=O)(=O)c1ccccc1	0
CC(=O)CCC1C(=O)N(N(C1=O)c1ccccc1)c1ccccc1	0
CCCCCC1Nc2cc(c(cc2S(=O)(=O)N1)S(=O)(=O)N)C(F)(F)F	0
ClCC1Nc2cc(Cl)c(cc2S(=O)(=O)N1C)S(=O)(=O)N	0
Oc1ccc2c(c1)C1(C)CCN(C(C2)C1C)CC1CC1	0
CC1Nc2cc(Cl)c(cc2C(=O)N1c1ccccc1C)S(=O)(=O)N	0
O=C(c1ccccc1)NC1CCN(CC1)CCc1c[nH]c2c1cccc2	0
OC(=O)COCCN1CCN(CC1)C(c1ccc(cc1)Cl)c1ccccc1	0
CC(CCCC1(C)CCc2c(O1)c(C)c(c(c2C)OC(=O)C(Oc1ccc(cc1)Cl)(C)C)C)CCCC(CCCC(C)C)C	0
OCC1OC(OC2C(OC3C(O)C(O)C(C(C3NC(=N)N)O)NC(=N)N)OC(C2(O)CO)C)C(C(C1O)O)NC	0
COc1ccc(cc1)C(=O)Nc1ccccc1CCC1CCCCN1C	0
CCCN1CC(CSC)CC2C1Cc1c[nH]c3c1c2ccc3	0
CCCC(C(=O)OCC)NC(C(=O)N1C2CCCCC2CC1C(=O)O)C	0
Fc1ccc(c(c1)F)C(C(c1ncncc1F)C)(Cn1cncn1)O	0
FC(OC(C(F)(F)F)F)F	0
NCCCCCC(=O)O	0
NC(=N)NC(=O)c1nc(Cl)c(nc1N)N	0
CN(c1ccc2c(c1)nn(c2C)C)c1ccnc(n1)Nc1ccc(c(c1)S(=O)(=O)N)C	0
OC(=O)CCCC=CCC1C(O)CC(C1C=CC(COc1cccc(c1)C(F)(F)F)O)O	0
CCN(CCNC(=O)c1c(C)[nH]c(c1C)C=C1C(=O)Nc2c1cc(F)cc2)CC	0
CN1CCC2=C(C1)C(c1ccccc1)c1c2cccc1	0
Oc1ccccc1C(=O)Oc1ccccc1C(=O)O	0
N1CC2CC(C1)c1c2cc2c(c1)nccn2	0
OC1CC(=O)OC(C1)C=Cc1c(nc(cc1c1ccc(cc1)F)c1ccccc1)C(C)C	0
CNC(C(c1ccccc1)O)C	0
NC(=N)NCCCNC(=O)C1CCCCN1C(=O)C(CC1CCCCC1)NCC(=O)O	0
CCOC(=O)C(Cc1ccc(c(c1)O)O)(N)C	0
CN(CCOC(c1ccc(cc1)Cl)(c1ccccc1)C)C	0
COc1c(OC)cc2c(-c3ccc(c(=O)cc3C(CC2)NC(=O)C)OC)c1OC	0
OC(=O)Cc1ccc(n1C)C(=O)c1ccc(cc1)C	0
CN1CCN(CC1)CCCN1c2ccccc2Sc2c1cc(cc2)C(F)(F)F	0
OCC1OC(CC1O)n1cnc(nc1=O)N	0
CON=C(c1csc(n1)N)C(=O)NC1C2SCC(=C(N2C1=O)C(=O)O)COC	0
ClC(COP(=O)(O)O)(Cl)Cl	0
OC1CC(=O)OC(C1)C=CC1=C(CC(CC1(C)C)(C)C)c1ccc(c(c1)C)F	0
Clc1cc2NC(NS(=O)(=O)c2cc1S(=O)(=O)N)C1CC2CC1C=C2	0
NCCOCC1=C(C(=O)OCC)C(C(=C(N1)C)C(=O)OC)c1ccccc1Cl	0
CS(=O)(=O)OCCCCOS(=O)(=O)C	0
CCOC(=O)C1(CCN(CC1)CCc1ccc(cc1)N)c1ccccc1	0
CC1NCCN(C1)c1cc2n(cc(c(=O)c2cc1F)C(=O)O)c1ccc(cc1F)F	0
OC(=O)CCC(=O)c1ccc(c(c1)Cl)C1CCCCC1	0
CN(CC(CN1c2ccccc2Sc2c1cccc2)C)C	0
Cc1cc(=O)[nH]c(=S)[nH]1	0
O=C(NC1C(=O)N2C1SCC(=C2C(=O)O)CSc1nnc(s1)C)Cn1cnnn1	0
C=COCC(F)(F)F	0
CC(CC(C(=O)NC(C(=O)NC(C(=O)C1(C)CO1)CC(C)C)Cc1ccccc1)NC(=O)C(NC(=O)CN1CCOCC1)CCc1ccccc1)C	0
COc1cccc(c1)C(=O)CCNC(C(c1ccccc1)O)C	0
CNC1(CCCCC1=O)c1ccccc1Cl	0
ON=C1CCC2C(=C1)CCC1C2CCC2(C1CCC2(O)C#C)CC	0
CCCCCC(C=CC1C(O)CC(C1CC=CCCCC(=O)O)O)(O)C	0
OC(=O)c1cn2C(C)COc3c2c(c1=O)cc(c3C1(N)CC1)F	0
Cc1cc(C2CCCCC2)n(c(=O)c1)O	0
CC(=O)Oc1ccccc1C(=O)Nc1ncc(s1)[N+](=O)[O-]	0
O=C1CN2C3CC1CC2CC(C3)OC(=O)c1c[nH]c2c1cccc2	0
OCC(C(C(=O)NCCC(=O)O)O)(C)C	0
Sc1ncc(c(n1)O)I	0
OCC1CCC(O1)n1cnc2c1nc[nH]c2=O	0
OC(=O)C(c1ccc2c(c1)Cc1c(O2)nccc1)C	0
O=C1NC(=O)C2(C1)C(=O)N(Cc1ccc(cc1F)Br)C(=O)c1c2cc(F)cc1	0
CC(=O)NO	0
O=C(N1CC(=O)N2C(C1)c1ccccc1CC2)C1CCCCC1	0
OCC(=O)C1(O)CCC2C1(C)CC(=O)C1C2CCC2=CC(=O)CCC12C	0
N#CC(=C1SCC(S1)c1ccccc1Cl)n1cncc1	0
N#Cc1cc(ccc1OCC(C)C)c1nc(c(s1)C(=O)O)C	0
COc1ccc2c(c1)[nH]c1c2CCN2C1CC1C(C2)CC(C(C1C(=O)OC)OC)OC(=O)c1cc(OC)c(c(c1)OC)OC	0
OCCN1CCN(CC1)CCCN1c2ccccc2Sc2c1cc(Cl)cc2	0
O=C(Nc1ccccc1)OCC(OC(=O)Nc1ccccc1)CN1CCCCC1	0
CON=C(C(=O)NC1C(=O)N2C1SCC(=C2C(=O)O)COC(=O)N)c1ccco1	0
CN1CCc2c3C1Cc1ccc(c(c1-c3ccc2)O)O	0
CC(C(=O)NC1C(=O)N2C1SC(C2C(=O)O)(C)C)Oc1ccccc1	0
OCCn1c(C)ncc1[N+](=O)[O-]	0
O=C(Cc1ccccc1)NC(=O)N	0
CCCCCCC1CCC(C1CCCCCCC(=O)O)O	0
OC(=O)C(Cc1cc(I)c(c(c1)I)Oc1ccc(c(c1)I)O)N	0
CN(C1C(=C(C(=O)N)C(=O)C2(C1C(O)C1C(C)c3cccc(c3C(=O)C1=C2O)O)O)O)C	0
C=CCN1CC(CC2C1Cc1c[nH]c3c1c2ccc3)C(=O)N(C(=O)NCC)CCCN(C)C	0
O=C1C=CC2(C(=C1)CCC1C2CCC2(C1CCC(=O)O2)C)C	0
OC(=O)C(Cc1cc(I)c(c(c1)I)Oc1cc(I)c(c(c1)I)O)N	0
CNC1C(O)C2OC3OC(C)CC(=O)C3(OC2C(C1O)NC)O	0
Cc1ccc(cc1)c1cc(nn1c1ccc(cc1)S(=O)(=O)N)C(F)(F)F	0
COCC(C(=O)NCc1ccccc1)NC(=O)C	0
OCC(C(C(C(C(C(=O)O)O)O)O)O)O	0
ClCCN(c1ccc(cc1)CC(C(=O)O)N)CCCl	0
O=C1CCC(C(=O)N1)N1Cc2c(C1=O)cccc2N	0
CCOC(=O)n1ccn(c1=S)C	0
Nc1nc(N)c2c(n1)nc(c(n2)c1ccccc1)N	0
CCC1OC(=O)C(C)C(OC2CC(C)(OC)C(C(O2)C)O)C(C)C(OC2OC(C)CC(C2O)N(C)C)C(CC(C(=O)C(C(C1(C)O)O)C)C)(C)OC	0
COC(C(C(=O)O)Oc1nc(C)cc(n1)C)(c1ccccc1)c1ccccc1	0
C1CCn2c(CC1)nnn2	0
CCN(CCOC(=O)C(Cc1cccc2c1cccc2)CC1CCCO1)CC	0
CC(C(=O)NCC(=O)O)S	0
CNC(CC1CCCCC1)C	0
O=C(OC1CCC2C1(C)CCC1C2CCC2=CC(=O)CCC12C)CCC1CCCC1	0
[O-][N+](=O)OC1COC2C1OCC2O	0
CCCc1nc2c(n1Cc1ccc(cc1)c1ccccc1C(=O)O)cc(cc2C)c1nc2c(n1C)cccc2	0
CCOC(=O)OC1(CCC2C1(C)CC(O)C1C2CCC2=CC(=O)C=CC12C)C(=O)COC(=O)CC	0
NCC(=O)NC(c1ccccc1)(Cc1ccccc1)C	0
NCC1(CCCCC1)CC(=O)O	0
Oc1ccc(c(c1)S(=O)(=O)O)O	0
Clc1c[nH]c(=O)cc1O	0
OC(c1ccccc1)C(=O)OC1CC2CCC(C1)N2C	0
ClC(P(=O)(O)O)(P(=O)(O)O)Cl	0
O=C(c1cc(c(cc1O)Cl)S(=O)(=O)N)Nc1c(C)cccc1C	0
COc1ccc(cc1)C(=C(c1ccc(cc1)OC)Cl)c1ccc(cc1)OC	0
CCOC(=O)CNC(C(=O)N1CCC1C(=O)NCc1ccc(cc1)C(=NO)N)C1CCCCC1	0
NCC1CC1(c1ccccc1)C(=O)N(CC)CC	0
COc1c(CC=C(CCC(=O)OCCN2CCOCC2)C)c(O)c2c(c1C)COC2=O	0
CC(=CCC1C(=O)N(N(C1=O)c1ccccc1)c1ccccc1)C	0
O=C(c1ccc(cc1)c1ccccc1)CCC(=O)O	0
CCc1nccc(c1)C(=S)N	0
COc1ccc(cc1OC)CCN(CCCC(c1ccc(c(c1)OC)OC)(C(C)C)C#N)C	0
C=CC1CN2CCC1CC2C(c1ccnc2c1cc(OC)cc2)O	0
CCCc1nc(c(n1Cc1ccc(cc1)c1ccccc1c1nnn[nH]1)C(=O)O)C(O)(C)C	0
Clc1ccc(cc1)COC(c1ccc(cc1Cl)Cl)Cn1cncc1	0
CCCCCC(C=CC1C(O)CC(=O)C1CCCCCCC(=O)O)O	0
NCCON=C(c1ccc(cc1)C(F)(F)F)CCCCOC	0
CCCCCCCCCCCCCCCC(=O)OCC=C(C=CC=C(C=CC1=C(C)CCCC1(C)C)C)C	0
CCCCC(=O)OC1CCC2C1(C)CCC1C2CCc2c1ccc(c2)O	0
O=C(Nc1c(C)cccc1C)CN1CCN(CC1)CCCC(c1ccc(cc1)F)c1ccc(cc1)F	0
ONC(=O)Cc1c(C)n(c2c1cc(OC)cc2)C(=O)c1ccc(cc1)Cl	0
Fc1ccc(cc1)Cn1c(NC2CCNCC2)nc2c1cccc2	0
O=C1C(c2ccc(cc2)F)C(=O)c2c1cccc2	0
CC(NC(C(c1ccc(cc1)O)O)C)COc1ccccc1	0
CCC(C(C)C)CCC(C1CCC2C1(C)CCC1C2CC=C2C1(C)CCC(C2)O)C	0
CN(CCN(c1ccccn1)Cc1cccs1)C	0
Cc1ccc(cc1)C(=O)c1cc(O)c(c(c1)[N+](=O)[O-])O	0
C=CCN1CCC23C(C1Cc1c3cc(cc1)O)CCCC2	0
CCCC(=O)OCOC(=O)C1=C(C)NC(=C(C1c1cccc(c1Cl)Cl)C(=O)OC)C	0
O=C1Cc2ccccc2N(c2c1cccc2)C(=O)N	0
CC#CC1(O)CCC2C1(C)CC(c1ccc(cc1)N(C)C)C1=C3CCC(=O)C=C3CCC21	0
CN(C1C(=C(C(=O)N)C(=O)C2(C1C(O)C1C(=C)c3cccc(c3C(=O)C1=C2O)O)O)O)C	0
[O-][N+](=O)OC(C(C(O[N+](=O)[O-])CO[N+](=O)[O-])O[N+](=O)[O-])C(O[N+](=O)[O-])CO[N+](=O)[O-]	0
OC(=O)c1cc(N2CCCC2)c(c(c1)S(=O)(=O)N)Oc1ccccc1	0
CNCC(c1ccc(c(c1)O)O)O	0
Clc1cc2NC(NS(=O)(=O)c2cc1S(=O)(=O)N)C(Cl)(Cl)Cl	0
ClCCNP1(=O)OCCCN1CCCl	0
CCCCC(C=C(C=CC=CC(=O)N1CCCC1=O)C)O	0
C#CC1(CCCCC1)OC(=O)N	0
OCC(COC(=O)c1ccccc1Nc1ccnc2c1ccc(c2)Cl)O	0
CCC1C2CC3N(C1O)C1C2C(O)C2(C3N(C)c3c2cccc3)C1	0
OCC(c1ccccc1)C(=O)OC1CC2CCC(C1)N2C	0
CN(CCC(c1ccccn1)c1ccc(cc1)Br)C	0
C=CCSCC1Nc2cc(Cl)c(cc2S(=O)(=O)N1)S(=O)(=O)N	0
CN1CCCCC1C(=O)Nc1c(C)cccc1C	0
O=C1CCC2(C(=C1)CCC1C2(F)C(O)CC2(C1CCC2(C)O)C)C	0
Fc1ccc(c(c1)F)C(Cn1cncn1)(Cn1cncn1)O	0
NC(=N)NN=Cc1c(Cl)cccc1Cl	0
CC12CC3CC(C1)(C)CC(C2)(C3)N	0
CCC(C(C1Nc2cc(Cl)c(cc2S(=O)(=O)N1)S(=O)(=O)N)C)C	0
O=C1CCC2(C(=C1)C(=CC1C2CCC2(C1CCC2(OC(=O)C)C(=O)C)C)C)C	0
CCN(C(=O)C(=Cc1cc(O)c(c(c1)[N+](=O)[O-])O)C#N)CC	0
OCCOCCN1CCN(CC1)C1=Nc2ccccc2Sc2c1cccc2	0
COC(=O)C1C(OC)C(CC2C1CC1N(C2)CCc2c1[nH]c1c2cccc1)OC(=O)c1cc(OC)c(c(c1)OC)OC	0
CN(CCCn1c2CCCCCCc2c2c1cccc2)C	0
CCC(C(=O)OC1CC(O)C=C2C1C(CCC(CC(CC(=O)O)O)O)C(C=C2)C)C	0
COc1cc(cc(c1OC)OC)C(=O)NCc1ccc(cc1)OCCN(C)C	0
CCOc1ccc2c(c1)C1(CCC(CC1)OCCN1CCOCC1)C(=O)N2S(=O)(=O)c1ccc(cc1OC)C(=O)NC(C)(C)C	0
CCN1CCCC(C1)OC(=O)C(c1ccccc1)c1ccccc1	0
CCCCC(C(C=CC1C(O)CC(C1CC=CCCCC(=O)O)Cl)O)(C)C	0
OC(=O)Cc1nn(Cc2nc3c(s2)ccc(c3)C(F)(F)F)c(=O)c2c1cccc2	0
[O-][N+](=O)c1cncn1CCN1CCOCC1	0
CN1C2CCC1CC(C2)OC(c1ccccc1)c1ccccc1	0
Clc1ccc(cc1)C1CCC(CC1)C1=C(O)C(=O)c2c(C1=O)cccc2	0
Clc1ccc(c(c1)Cl)COC(c1ccc(cc1Cl)Cl)Cn1cncc1	0
CC(=O)SC1CC2=CC(=O)CCC2(C2C1C1CCC3(C1(CC2)C)CCC(=O)O3)C	0
O=C1CN=C(c2c(N1)sc1c2CCCC1)c1ccccc1	0
NNC(=O)c1ccncc1	0
Nc1ccc(cc1)S(=O)(=O)Nc1ccccn1	0
O=C1C(=C1c1ccccc1)c1ccccc1	0
Clc1ccc(cc1)OC(C(=O)OCCCOC(=O)c1cccnc1)(C)C	0
OC(=O)CCN(C(=O)c1ccc2c(c1)nc(n2C)CNc1ccc(cc1)C(=N)N)c1ccccn1	0
CC1CC=CC=CC=CC=CC(OC2OC(C)C(C(C2O)N)O)CC2OC(CC(CC3C(C=CC(=O)O1)O3)O)(O)CC(C2C(=O)O)O	0
ON(C(c1cc2c(s1)cccc2)C)C(=O)N	0
Nc1nc(=O)[nH]cc1F	0
Clc1cc2NC(CSCC(F)(F)F)NS(=O)(=O)c2cc1S(=O)(=O)N	0
COc1ccc2c3c1OC1C3(CCN(C2)C)C=CC(C1)O	0
OC(=O)Cn1cc(c2c1cccc2)Cc1sc2c(n1)c(F)c(cc2F)F	0
CCCCC(C(C=CC1C(O)CC(=O)C1CCCCC=CC(=O)OC)O)(C)C	0
O=C(C(Oc1ccc(cc1)Cl)(C)C)OCCSCCCCCCCCCCSCCOC(=O)C(Oc1ccc(cc1)Cl)(C)C	0
Clc1ccc(c(c1)O)Oc1ccc(cc1Cl)Cl	0
COCC1(CCN(CC1)CCc1cccs1)N(c1ccccc1)C(=O)CC	0
O=C(C(C)(C)C)CCC1C(=O)N(N(C1=O)c1ccccc1)c1ccccc1	0
Cc1ccc(cc1)c1nc2n(c1CC(=O)N(C)C)cc(cc2)C	0
CON=C(c1ccco1)C(=O)NC1C(=O)N2C1SCC(=C2C(=O)OC(OC(=O)C)C)COC(=O)N	0
CCCCC(C(=O)N(c1ccccc1)Nc1ccccc1)C(=O)O	0
CCCOC(=O)Cn1cc(I)c(=O)c(c1)I	0
OCC(COc1ccccc1OC)O	0
CN(CCC(c1ccccn1)c1ccc(cc1)Cl)C	0
CC(COCC(N1CCCC1)CN(c1ccccc1)Cc1ccccc1)C	0
CCC(c1c(=O)oc2c(c1O)cccc2)c1ccccc1	0
OC(c1ccccc1)(C1CCCC1)CCN1CCCCC1	0
OC(=O)CCCC=CCC1C(O)CC(C1C=CC(COc1cscc1)O)O	0
CC(=O)Oc1ccc(cc1)C(c1ccccn1)c1ccc(cc1)OC(=O)C	0
CC1CCCC(N1NC(=O)c1ccc(c(c1)S(=O)(=O)N)Cl)C	0
Oc1cc(C)c(c2c1cccc2)O	0
C1CN1c1nc(nc(n1)N1CC1)N1CC1	0
OC(=O)CC(CC(C=Cc1c(c2ccc(cc2)F)c2c(n1C(C)C)cccc2)O)O	0
C#CC1(O)CCC2C1(C)CCC1C2CCC2=Cc3c(CC12C)cno3	0
CNCCC(c1ccccc1)Oc1ccc(cc1)C(F)(F)F	0
Clc1ccc2c(c1)C(O)CCCN2C(=O)c1ccc(cc1C)NC(=O)c1ccccc1C	0
C#CC1(O)CCC2C1(C)CCC1C2CCC2=CC(=O)CCC12C	0
O=C1CCC2(C(=C1)CCC1C2CCC2(C1CCC2(C)O)C)C	0
COC(=O)C1=C(C)NC(=C(C1c1cccc(c1)[N+](=O)[O-])C(=O)OC1CCN(C1)Cc1ccccc1)C	0
CC(Cc1ccc(cc1)C(C(=O)O)C)C	0
CCOc1nc2c(n1Cc1ccc(cc1)c1ccccc1c1nnn[nH]1)c(ccc2)C(=O)O	0
Clc1ccc(cc1)OC(C(=O)OCCOC(=O)c1cccnc1)(C)C	0
CCCC(C1(CC)C(=O)NC(=O)NC1=O)C	0
COc1nc(C)nc(c1N=C1NCCN1)Cl	0
C#CC1(O)CCC2C1(C)CCC1C2CCC2=C1CCC(=O)C2	0
OC(c1ccccc1)(c1ccccc1)CCCN1CCCCC1	0
CN1CCN(CC1)CCC=C1c2ccccc2Sc2c1cc(cc2)S(=O)(=O)N(C)C	0
CN(CCOC(c1ccccc1)c1ccccc1)C	0
OCC1CCCN1c1ncc(c(n1)NCc1ccc(c(c1)Cl)OC)C(=O)NCc1ncccn1	0
C=CCC1(CC(C)C)C(=O)NC(=O)NC1=O	0
OC(=O)C(c1ccc(cc1)CC1CCCC1=O)C	0
COc1ccc2c(c1)C(=O)N(C(=O)C2(C)C)CCc1ccc(cc1)S(=O)(=O)NC(=O)NC1CCCCC1	0
CCOC(=O)C(NC(C(=O)N1Cc2cc(OC)c(cc2CC1C(=O)O)OC)C)CCc1ccccc1	0
COC(=O)C=CC(=O)OC	0
OC(=O)CCNC(=O)c1ccc(cc1)N=Nc1ccc(c(c1)C(=O)O)O	0
Fc1ccc(cc1)C(=O)C1CCN(CC1)CCn1c(=O)[nH]c2c(c1=O)cccc2	0
O=C1C=CC2(C(=C1)CCC1C2=CCC2(C1CC(C2C(=O)CN1CCN(CC1)c1cc(nc(n1)N1CCCC1)N1CCCC1)C)C)C	0
CN(CCC=C1c2ccccc2SCc2c1cccc2)C	0
O=c1nc[nH]c2c1cn[nH]2	0
CC(NC(C(c1ccc(cc1)O)O)C)CCc1ccccc1	0
Fc1ccc(cc1)C(=O)CCCN1CCC(=CC1)n1c(=O)[nH]c2c1cccc2	0
CCC1(O)CCC2C1(C)CCC1C2CCC2=CCCCC12	0
OC1CCC2(C(=CCC3C2CCC2(C3CCC2=O)C)C1)C	0
CCCCC(CC(C=CC1C(O)CC(=O)C1CC(=O)CCCCC(=O)OC)O)C	0
CCN(CCSC(=O)C(c1ccccc1)c1ccccc1)CC	0
ClCCN(C(COc1ccccc1)C)Cc1ccccc1	0
O=C1N(c2ccccc2)N(C(=O)C1CCS(=O)c1ccccc1)c1ccccc1	0
CCOc1cc(ccc1C(=O)O)CC(=O)NC(c1ccccc1N1CCCCC1)CC(C)C	0
COc1ccc2c(c1)c(N)c1c(n2)CCCC1	0
CCOC(=O)Nc1ccc2c(c1)N(C(=O)CCN1CCOCC1)c1c(S2)cccc1	0
Nc1cnccc1N	0
CNC(Cc1ccccc1)(C)C	0
Clc1ccc(c(c1)Cl)C1(OCC(O1)COc1ccc(cc1)N1CCN(CC1)C(C)C)Cn1cncn1	0
Cc1onc(c1)C(=O)NCCc1ccc(cc1)S(=O)(=O)NC(=O)NN1CCCCCC1	0
CC=CC1=C(C(=O)O)N2C(SC1)C(C2=O)NC(=O)C(c1ccc(cc1)O)N	0
Fc1ccc2c(c1)onc2C1CCN(CC1)CCc1c(C)nc2n(c1=O)CCCC2O	0
CCCCC1=NC2(C(=O)N1Cc1ccc(cc1)c1ccccc1c1nnn[nH]1)CCCC2	0
Clc1ccc(cc1)OC(C(=O)OCc1cccnc1)(C)C	0
Cc1cc(N=C(Nc2nccs2)NC2CCCCC2)c2c(n1)cccc2	0
CCCCC(CC=CC1C(O)CC(=O)C1CC=CCCCC(=O)OC)(C=C)O	0
OCCN1CC(O)C(C(C1CO)O)O	0
COc1ccc2c(c1)c(CC(=O)OCC(=O)O)c(n2C(=O)c1ccc(cc1)Cl)C	0
CC(C(=O)O)CN(c1c(I)cc(c(c1I)N)I)C(=O)C	0
ONC(=O)CNC(=O)c1ccc(cc1)Cl	0
OC(=O)C(Cc1ccc(cc1)O)N	0
C=CCN1CCc2c(CC1)nc(s2)N	0
Clc1ccc2c(c1NC1=NCCN1)nsn2	0
COc1cnc(nc1)NS(=O)(=O)c1ccc(cc1)N	0
CC(C1C2CC(=C(N2C1=O)C(=O)O)SCCNC=N)O	0
CON=C(c1csc(n1)N)C(=O)NC1C(=O)N2C1SCC(=C2C(=O)O)COC(=O)C	0
CN(C1C(=C(C(=O)NCN2CCCC2)C(=O)C2(C1CC1C(=C2O)C(=O)c2c(C1(C)O)cccc2O)O)O)C	0
CCCCC1(CN2CCN(CC2)C)C(=O)N(N(C1=O)c1ccccc1)c1ccccc1	0
OC1C=CC2C34C1Oc1c4c(CC2N(CC3)C)ccc1O	0
CCN1CC(C(C1=O)(c1ccccc1)c1ccccc1)CCN1CCOCC1	0
O=C(c1ccc(cc1)OCCCCc1ccccc1)Nc1cccc2c1oc(cc2=O)c1[nH]nnn1	0
COC1(NC(=O)C(c2ccc(cc2)O)C(=O)O)C(=O)N2C1OCC(=C2C(=O)O)CSc1nnnn1C	0
OC1CCC2(C34C1Oc1c4c(CC2N(CC3)CC2CCC2)ccc1O)O	0
Nc1ccc(c(c1)O)C(=O)O	0
OC(=O)CN1C(=O)c2cccc3c2c(C1=O)ccc3	0
CCCCCC(C=CC1C(O)CC(=O)C1CC=CCCCC(=O)O)(O)C	0
CCCCC(C(C=CC1C(C)CC(=O)C1CC=CCCCC(=O)O)O)(C)C	0
OC1COC2C1OCC2O	0
CC#CCn1c(nc2c1c(=O)n(Cc1nc(C)c3c(n1)cccc3)c(=O)n2C)N1CCCC(C1)N	0
CC(CCCC(CCCC(C)C)C)CCCC1(C)CCc2c(O1)c(C)c(c(c2)O)C	0
CCCCNC(=O)NS(=O)(=O)c1ccc(cc1)C	0
CC(=O)Nc1c(I)c(NC(=O)C)c(c(c1I)C(=O)O)I	0
O=C1OC2OC3(C)CCC4C2(C(C1C)CCC4C)OO3	0
CCc1nnc(s1)NS(=O)(=O)c1ccc(cc1)N	0
CN(CC(CC1c2ccccc2CCc2c1cccc2)C)C	0
OC(c1ccccc1)CC1CCCC(N1C)CC(=O)c1ccccc1	0
OCC(C(C1OC(=CC(C1NC(=O)C)NC(=N)N)C(=O)O)O)O	0
CCOc1ccccc1OC(c1ccccc1)C1OCCNC1	0
CSc1ccc2c(c1)N(CCC1CCCCN1C)c1c(S2)cccc1	0
Oc1ccc(cc1)CC(C(=O)O)(N)C	0
ClCCN(C(=O)NC1CCCCC1)N=O	0
NC(=O)CCC(C(=O)O)N	0
CN1C(=O)CC(C1=O)c1ccccc1	0
CN(CCC=C1c2ccccc2C=Cc2c1cccc2)C	0
N#CC1CC2(C)C3CCC4(C(C3CCC32C(C1=O)O3)CCC4O)C	0
CCC=C(C1(CC)C(=O)NC(=O)NC1=O)C	0
CCCCOc1ccc(cc1)OCCCN1CCOCC1	0
O=C(NS(=O)(=O)c1ccc(cc1)C)NN1CC2C(C1)CCC2	0
OCC(CO)(CO)N	0
CC(CC1Nc2cc(Cl)c(cc2S(=O)(=O)N1)S(=O)(=O)N)C	0
CCCCCCC(=O)OCCN1CCN(CC1)CCCN1c2ccccc2Sc2c1cc(cc2)C(F)(F)F	0
CC(=O)Nc1c(I)c(N(C(=O)C)C)c(c(c1I)C(=O)O)I	0
Clc1ccc(cc1)C(c1ccccc1)N1CCN(CC1)Cc1ccc(cc1)C(C)(C)C	0
OCC1OC(C(C1O)O)(CO)OC1OC(CO)C(C(C1O)O)O	0
CC(=O)Nc1ccc(cc1)O	0
CN(CCC=C1c2ccccc2OCc2c1cccc2)C	0
COc1cc(Cc2cnc(nc2N)N)c2c(c1OC)OC(C=C2)C1CC1	0
OC(=O)c1ccc(cc1)N	0
CCCCCc1cc(O)c2c(c1)OC(C1C2C=C(C)CC1)(C)C	0
CNCCc1ccccn1	0
COc1cc(cc(c1O)OC)C1C2C(=O)OCC2C(c2c1cc1OCOc1c2)OC1OC2COC(OC2C(C1O)O)c1cccs1	0
CCC(C(=O)OC1CCC=C2C1C(CCC1CC(O)CC(=O)O1)C(C=C2)C)C	0
COc1nc(OC)nc(c1)NS(=O)(=O)c1ccc(cc1)N	0
OCC1OC(OC2C(OC3C(O)C(O)C(C(C3NC(=N)N)O)NC(=N)N)OC(C2(O)C=O)C)C(C(C1O)O)NC	0
CCCN1CC(CC2C1Cc1cccc(c1C2)O)NS(=O)(=O)N(CC)CC	0
COc1ccc(cc1C12CC3CC(C2)CC(C1)C3)c1ccc2c(c1)ccc(c2)C(=O)O	0
CCC(=O)OC1(CCN(CC1C)C)c1ccccc1	0
CCSc1ccc2c(c1)N(CCCN1CCN(CC1)C)c1c(S2)cccc1	0
CSCCC(C(=O)NC(C(=O)NC(C(=O)N)Cc1ccccc1)CC(=O)O)NC(=O)C(Cc1c[nH]c2c1cccc2)NC(=O)CCNC(=O)OC(C)(C)C	0
Nc1[nH]c(=S)c2c(n1)[nH]cn2	0
Cc1ccc2c(n1)c(O)c(cc2Cl)Cl	0
CCCCC1C(=O)N(N(C1=O)c1ccccc1)c1ccccc1	0
CCOC(=O)C1(CCN(CC1)C)c1ccccc1	0
Cn1c(=O)n(C)c2c(c1=O)[nH]cn2	0
CCC#CCC(C(C#CC1C(O)CC2C1CC(=CCOCC(=O)O)C2)O)C	0
CCOC(=O)N1CCC(=C2c3ccc(cc3CCc3c2nccc3)Cl)CC1	0
CCCCC1C(=O)NN(C1=O)c1ccccc1	0
CCC(=O)c1ccc2c(c1)N(CC(N(C)C)C)c1c(S2)cccc1	0
CN(C1C(=C(C(=O)N)C(=O)C2(C1CC1C(=C2O)C(=O)c2c(C1(C)O)cccc2O)O)O)C	0
OCC(=O)C1(OC(=O)c2ccccc2)C(C)CC2C1(C)CC(O)C1(C2CCC2=CC(=O)C=CC12C)F	0
CNCCCN1c2ccccc2CCc2c1cccc2	0
CCN(CCOC(=O)C1(CCCC1)c1ccccc1)CC	0
COc1cc(cc(c1OC)OC)C1C2C(=O)OCC2C(c2c1cc1OCOc1c2)O	0
CNC(=O)c1ccccc1Sc1ccc2c(c1)[nH]nc2C=Cc1ccccn1	0
CC1Cc2c(N1NC(=O)c1ccc(c(c1)S(=O)(=O)N)Cl)cccc2	0
O=C(C(c1ccccc1)NC(=O)N1CCNC1=O)NC1C(=O)N2C1SC(C2C(=O)O)(C)C	0
OC(=O)Cc1ccc(cc1)c1ccccc1	0
OC(c1ccc(cc1)C(C)(C)C)CCCN1CCC(CC1)C(c1ccccc1)(c1ccccc1)O	0
NS(=O)(=O)Cc1noc2c1cccc2	0
N#Cc1ccc(cc1C(F)(F)F)NC(=O)C(CS(=O)(=O)c1ccc(cc1)F)(O)C	0
O=C(c1cccnc1Nc1cccc(c1)C(F)(F)F)OC1OC(=O)c2c1cccc2	0
Cn1cc[nH]c1=S	0
O=C(c1ccc(cc1Cl)S(=O)(=O)C)Nc1ccc(c(c1)c1ccccn1)Cl	0
N#Cc1ccc(cc1)Nc1nc(N)c(c(n1)Oc1c(C)cc(cc1C)C#N)Br	0
Nc1c2ccccc2nc2c1cccc2	0
FCCCN1C2CCC1C(C(C2)c1ccc(cc1)I)C(=O)OC	0
C#CC1(O)CCC2C1(C)CCC1C2CCC2=CC(=O)CCC12	0
CCC1(NC(=O)N(C1=O)C)c1ccccc1	0
N#CCC(n1ncc(c1)c1ncnc2c1cc[nH]2)C1CCCC1	0
O=C1NCC2(O1)CCN(CC2)CCc1ccccc1	0
Oc1ccc(cc1)C1C(CCC(c2ccc(cc2)F)O)C(=O)N1c1ccc(cc1)F	0
CN1C2CCCC1CC(C2)NC(=O)c1nn(c2c1cccc2)C	0
NC1=NCC(O1)c1ccccc1	0
Oc1ccc(cc1)OCc1ccccc1	0
CN1CC(c2ccccc2)c2c(C1)c(N)ccc2	0
CCOC(=O)C1(CCN(CC1)CCC(c1ccccc1)(c1ccccc1)C#N)c1ccccc1	0
CCN(C(=O)N1CCN(CC1)C)CC	0
CC(=O)OCCN1CCN(CC1)CCC=C1c2ccccc2Sc2c1cc(Cl)cc2	0
OC(=O)Cc1sc(nc1c1ccc(cc1)Cl)c1ccccc1	0
C=CCOC(c1ccc(cc1Cl)Cl)Cn1cncc1	0
Clc1cc2NC(CC3CCCC3)NS(=O)(=O)c2cc1S(=O)(=O)N	0
O=C(NC(C)(C)C)NC(C(C)(C)C)C(=O)N1CC2C(C1C(=O)NC(C(=O)C(=O)N)CC1CCC1)C2(C)C	0
Ic1cc(Cl)c2c(c1O)nccc2	0
O=C1OCC(=C1)C1CCC2(C1(C)CCC1C2CCC2C1(C)CCC(C2)OC1CC(O)C(C(O1)C)OC1CC(O)C(C(O1)C)OC1CC(O)C(C(O1)C)O)O	0
Clc1cc(cc(c1Cl)S(=O)(=O)N)S(=O)(=O)N	0
CCCCNC(=O)NS(=O)(=O)c1ccc(cc1)N	0
OC(c1cc(O)cc(c1)O)CNC(C)C	0
OCC1OC(CC1O)n1cc(C)c(=O)[nH]c1=O	0
CCOC(=O)C(Oc1ccc(cc1)Cc1ccc(cc1)Cl)(CC)C	0
CC(C(O)(C)C)(c1ccc(cc1)Cl)O	0
CC(OP(=O)(OC(C)C)F)C	0
COc1cc2c(cc1OC)CCN1C2CC(=O)C(C1)CC(C)C	0
O=C1CCC2(C(=C1)C1CC1C1C2CCC2(C1C1CC1C12CCC(=O)O1)C)C	0
COc1ccccc1OC(=O)CNC(=O)Cc1ccc(n1C)C(=O)c1ccc(cc1)C	0
OCC1OC(CC1O)n1cc(F)c(=O)[nH]c1=O	0
NC(Cc1cc(F)c(cc1F)F)CC(=O)N1CCn2c(C1)nnc2C(F)(F)F	0
CCCC1(CCc2ccccc2)CC(=C(C(=O)O1)C(c1cccc(c1)NS(=O)(=O)c1ccc(cn1)C(F)(F)F)CC)O	0
CC(Cc1ccc(cc1)Cl)(N)C	0
COc1cc2nc(nc(c2cc1OC)N)N1CCN(CC1)C(=O)c1ccco1	0
O=C1C=CC2(C(=C1)C(F)CC1C2(F)C(O)CC2(C1CC(C2(O)C(=O)COC(=O)C(C)(C)C)C)C)C	0
CCC(C(=O)OC1CC(C)C=C2C1C(CCC(CC(CC(=O)O)O)O)C(C=C2)C)(C)C	0
O=C(C(Oc1ccc(cc1)Cl)(C)C)OCCCOC(=O)C(Oc1ccc(cc1)Cl)(C)C	0
CN1CCN(CC1)CC(=O)N1c2ccccc2NC(=O)c2c1c(C)sc2	0
CC(c1cccc2c1cccc2)NCCCc1cccc(c1)C(F)(F)F	0
CCC1(O)C(=O)OCc2c1cc1-c3nc4cccc(c4cc3Cn1c2=O)[N+](=O)[O-]	0
CC1N(C)CCOC1c1ccccc1	0
OCCOCCN1CCN(CC1)C(c1ccc(cc1)Cl)c1ccccc1	0
CC(Cc1ccc(cc1)O)NCC(c1cc(O)cc(c1)O)O	0
OC(=O)CCC(C(=O)O)NC(=O)c1ccc(cc1)NCC1CNc2c(N1C)c(=O)nc([nH]2)N	0
CN1CCC(CC1)OC(=O)C(Oc1ccc(cc1)Cl)Oc1ccc(cc1)Cl	0
C#CCNC1CCc2c1cccc2	0
CCOc1ccc2c(c1)sc(n2)S(=O)(=O)N	0
CCCCc1oc2c(c1C(=O)c1cc(I)c(c(c1)I)OCCN(CC)CC)cccc2	0
CCCCCCCCCCCCOCCOCCOCCOCCOCCOCCOCCOCCOCCO	0
CC(=O)CC(c1c(=O)oc2c(c1O)cccc2)c1ccccc1	0
CCCCC(C(C=CC1C(O)CC(=C)C1CC=CCCCC(=O)O)O)(C)C	0
CCCC(=O)OC1(CCC2C1(C)CC(O)C1C2CCC2=CC(=O)CCC12C)C(=O)CO	0
O=C1NC(=O)CN(C1)CC(N1CC(=O)NC(=O)C1)C	0
CCCCc1nc(c(n1Cc1ccc(cc1)c1ccccc1c1nnn[nH]1)CO)Cl	0
OC1C(OC2CCC3(C(=C2)CCC2C3CCC3(C2(O)CCC3c2ccc(=O)oc2)C)C)OC(C(C1O)O)C	0
COC(=O)C(c1ccccc1Cl)N1CCc2c(C1)ccs2	0
CCC(C(=O)OC1CC(C)C=C2C1C(CCC1CC(O)CC(=O)O1)C(C=C2)C)(C)C	0
OCC1COC(O1)C(I)C	0
Fc1ccc(cc1)C1C(OCCN1Cc1nc(=O)n([nH]1)P(=O)(O)O)OC(c1cc(cc(c1)C(F)(F)F)C(F)(F)F)C	0
O=C1CCC(C(=O)N1)N1C(=O)c2c(C1=O)cccc2	0
COc1ccc(cc1OC)Cc1nccc2c1cc(OC)c(c2)OC	0
CC(C(c1ccc(c(c1)O)O)O)N	0
CCc1ccc(nc1)CCOc1ccc(cc1)CC1SC(=O)NC1=O	0
CCCC(COC(=O)N)(COC(=O)N)C	0
Clc1ccc(cc1)CC(=CCN1CCCC1)c1ccccc1	0
Oc1ccc(cc1)C1CNCCc2c1cc(O)c(c2Cl)O	0
CN1CCCCC1CCN1c2ccccc2Sc2c1cc(cc2)S(=O)C	0
CNC(=C[N+](=O)[O-])NCCSCc1csc(n1)CN(C)C	0
O=C(NCc1ccccc1)CCNNC(=O)c1ccncc1	0
O=C(c1ccccc1C(=O)O)Nc1ccc(cc1)S(=O)(=O)Nc1nccs1	0
O=C(C(c1ccccc1)C(=O)O)NC1C(=O)N2C1SC(C2C(=O)O)(C)C	0
OC(=O)CN(CCN(CC(=O)O)CC(=O)O)CCN(CC(=O)O)CC(=O)O	0
CCN(CCNC(=O)c1ccc(cc1)N)CC	0
Clc1ccc(cc1)C1(O)CCN(CC1)CCC(C(=O)N(C)C)(c1ccccc1)c1ccccc1	0
CC1SCC2(O1)CN1CCC2CC1	0
COc1c(CC=C(CCC(=O)O)C)c(O)c2c(c1C)COC2=O	0
CN(CC(C1(O)CCCCC1)c1ccc(cc1)O)C	0
O=c1oc2-c3ccccc3S(=O)(=O)N(c2c(=O)n1c1ccccn1)C	0
CCN(CCOC(=O)C1(CCCCC1)C1CCCCC1)CC	0
OCC1OC(CC1O)n1cnc2c1N=CNCC2O	0
O=C1OCC(=C1c1ccccc1)c1ccc(cc1)S(=O)(=O)C	0
CCOC(=O)C1Oc2ccc(cc2C(c2c(O1)ccc(c2)Cl)C)Cl	0
CC(=O)NCCCS(=O)(=O)O	0
CN1CCC(CC1)OC(c1ccccc1)c1ccccc1	0
CNCC(C(C(C(CO)O)O)O)O	0
CCC(C(c1ccccc1)(c1ccccc1)CC(N(C)C)C)OC(=O)C	0
OC(C1CC2CC1C=C2)(c1ccccc1)CCN1CCCCC1	0
O=C1OCCN1N=Cc1ccc(o1)[N+](=O)[O-]	0
Oc1ccc2c(c1)sc(c2C(=O)c1ccc(cc1)OCCN1CCCCC1)c1ccc(cc1)O	0
NNC(C(=O)O)(Cc1ccc(c(c1)O)O)C	0
CC(=CC=CC(=CC(=O)O)C)C=CC1=C(C)CCCC1(C)C	0
O=C(Nc1ccccn1)Cc1ccc(cc1)c1ccccc1	0
Clc1ccc2-n3c(CN=C(c2c1)c1ccccc1F)cnc3C	0
COC(=O)CCC=C=CCC1C(O)CC(C1C=CC(COc1ccccc1)O)O	0
OCCN(CCCC(Nc1ccnc2c1ccc(c2)Cl)C)CC	0
Cc1cn(C2OC(C=C2)CO)c(=O)[nH]c1=O	0
OCc1c(CO)cnc(c1O)C	0
CCCc1cc(=O)[nH]c(=S)[nH]1	0
CCC1(CCC(=O)NC1=O)c1ccccc1	0
COc1ccc2c3c1OC1C43CCN(C(C2)C4CCC1O)C	0
OC(C(C(=O)O)O)C(C(C(=O)O)O)O	0
O=C(C1CCC(CC1)(F)F)NC(c1ccccc1)CCN1C2CCC1CC(C2)n1c(C)nnc1C(C)C	0
CC(COc1c(C)cccc1C)N	0
CCC(=O)NCCC1CCc2c1c1CCOc1cc2	0
CN(Cc1cccc2c1cccc2)Cc1ccc(cc1)C(C)(C)C	0
NC(=O)CN1CCCC1=O	0
O=C(C1=C(O)c2sccc2S(=O)(=O)N1C)Nc1ccccn1	0
OCC(=O)C1(O)CCC2C1(C)CC(O)C1(C2CCC2=CC(=O)CCC12C)F	0
CN1CCCC1c1cccnc1	0
CCCCCOc1ccc(cc1OCC)C1SC(=O)NC1=O	0
CCc1oc2c(c1C(=O)c1cc(Br)c(c(c1)Br)O)cccc2	0
OCC=C(C=CC=C(C=CC1=C(C)CCCC1(C)C)C)C	0
OC(c1cc(Cl)c(c(c1)Cl)N)CNC(C)(C)C	0
CC(=O)O[Si](OC(=O)C)(OC(=O)C)C	1
NCc1ccc2c(c1)OCO2	1
Cl[Sn](c1ccccc1)(Cl)Cl	1
CNCCCNC	1
CC1CO1	1
CCN1C(=O)C=CC1=O	1
O=C(C(C(F)(F)F)(F)F)OC(=O)C(C(F)(F)F)(F)F	1
CCC(=O)Cl	1
CCCCCN(CCCCC)CCCCC	1
BrC(c1ccccc1)(c1ccccc1)c1ccccc1	1
NCc1cccc(c1)CN	1
ClS(=O)(=O)c1cccs1	1
FC(C(C(S(=O)(=O)F)(F)F)(F)F)(C(F)(F)F)F	1
FC(C(C(S(=O)(=O)O)(F)F)(F)F)(C(F)(F)F)F	1
CCCCCCCCN	1
Oc1ccc(c(c1)C)C	1
NCCC(C)C	1
OS(=O)(=O)c1ccccc1	1
CC=CC(=O)O	1
Brc1ccc(cc1)S(=O)(=O)Cl	1
CC(CCNCCC(C)C)C	1
CC(CCN(CCC(C)C)CCC(C)C)C	1
ClC(=O)c1ccc(cc1)C	1
BrC(c1ccccc1)c1ccccc1	1
O=C(C(F)(F)F)OCC(F)(F)F	1
NCCN1CCNCC1	1
Cc1ccc(c(c1)O)C(C)C	1
Clc1ccc(c(c1)O)O	1
Cc1ccccc1S(=O)(=O)Cl	1
CC(C(=O)Cl)Oc1ccccc1	1
CC(C(C)C)N	1
OC(=O)CC(=O)C(=O)O	1
ClCc1ccc(cc1)C#N	1
NCCCN1CCOCC1	1
Oc1ccccc1S	1
CCNCc1ccccc1	1
Cc1ccccn1	1
NCCc1ccccc1OC	1
BrCC(=O)OC(C)(C)C	1
Nc1ccccc1S	1
ClC(=O)c1cc(cc(c1)[N+](=O)[O-])[N+](=O)[O-]	1
CCCN	1
NCCNCCNCCNCCNCCN	1
CCCCCCCCCCCCCCN(C)C	1
NCCc1ccc(cc1)Br	1
OC(=O)C(Br)(C)C	1
BrCc1cccc(c1)CBr	1
BrCCCCCCCC(=O)O	1
CN(CCCCCCN(C)C)C	1
ClC(C=C)CCl	1
OCCN1CC1	1
CCCCP(=O)(CCCC)CCCC	1
CN(CC(O)C)C	1
COc1ccc2c(c1)oc(=O)cc2CBr	1
CCN1CCNCC1	1
OC(=O)CBr	1
CNC1CCCCC1	1
Cc1ccc(c(c1O)C)C	1
O=C=NCC1(C)CC(N=C=O)CC(C1)(C)C	1
CCOC(=O)C#CC(=O)OCC	1
CC(CCCC(N)C)C	1
COc1ccc(cc1)N=C=S	1
ClC(=O)C(=O)Cl	1
C[Si](Cl)(C)C	1
CCC(C(=O)Cl)Br	1
CC(=O)O[Si](OC(=O)C)(C)C	1
CCB(CC)CC	1
BrCc1cccc(c1)C	1
ClC(C(=O)c1ccccc1)c1ccccc1	1
Oc1ccc(cc1)S(=O)(=O)O	1
ClC(=O)c1ccccc1C(=O)Cl	1
O=C(n1cncc1)n1cncc1	1
C1CCC(CC1)NC1CCCCC1	1
CC(NCCNC(C)(C)C)(C)C	1
O=C1C=CC(=O)O1	1
CCCC[Sn](CCCC)(Cl)Cl	1
NC1CCC(CC1C)CC1CCC(C(C1)C)N	1
ClC(=O)C(C)(C)C	1
NCCCOCCCCOCCCN	1
CCN(C)C	1
CCCCCCCCCCCCCCCCCCN(C)C	1
C=C(C(F)(F)F)C(=O)O	1
OP(=O)(CCCCP(=O)(O)O)O	1
CCCCC(CN)CC	1
CCC(C(=O)Cl)(C)C	1
BrCC(=O)c1ccc(cc1)c1ccccc1	1
ClC(=O)CCC(=O)Cl	1
O=C1OC(=O)C2=C1CCCC2	1
Ic1cc(c2c(c1O)nccc2)S(=O)(=O)O	1
OCC1OC(C(C1O)O)n1cnc2c1nc(F)nc2N	0
Clc1ccc2c(c1)[nH]c(=O)n2C1CCN(CC1)CCCn1c(=O)[nH]c2c1cccc2	0
CC1=CC2C(CC1)C(C)CCC2C(=C)C(=O)O	0
OCC1OC(CC1O)n1cnc2c1nc(Cl)nc2N	0
O=C1Nc2ccc(cc2C2(N(C1)C(C)CO2)c1ccccc1Cl)Cl	0
OCCOc1nc(nc(c1Oc1ccccc1OC)NS(=O)(=O)c1ccc(cn1)C(C)C)c1ccnc(c1)c1[nH]nnn1	0
COc1ccc(nn1)NS(=O)(=O)c1ccc(cc1)NC(S(=O)(=O)O)c1c(C)n(n(c1=O)c1ccccc1)C	0
[O-][N+](=O)OC1COC2C1OCC2O[N+](=O)[O-]	0
COCc1c(c2ccc(cc2)F)c(C=CC(CC(CC(=O)O)O)O)c(nc1C(C)C)C(C)C	0
CCN(Cc1cc(ccc1O)Nc1ccnc2c1ccc(c2)Cl)CC	0
COc1ccc(cc1)C1C(=O)c2c(C1=O)cccc2	0
COC(=O)CCCC=CCC1C(O)CC(C1C#CC(CCC1CCCCC1)O)O	0
O=C(c1sccc1S(=O)(=O)Nc1onc(c1Cl)C)Cc1cc2OCOc2cc1C	0
COC1CC(OC2C(C)C(=O)OC(C)C(C)C(O)C(C(=O)C3(CC(C(C2C)OC2OC(C)CC(C2O)N(C)C)C)CO3)C)OC(C1O)C	0
OC(=O)c1cccnc1Nc1cccc(c1)C(F)(F)F	0
CCCCC(C1(O)CCC2C(O1)CC(=O)C2CCCCCCC(=O)O)(F)F	0
OC1CCC(C(=CC=C2CCCC3(C2CCC3C(C=CC(C(C)C)C)C)C)C1)C	0
CCc1cc2CC(Cc2cc1CC)NCC(c1ccc(c2c1ccc(=O)[nH]2)O)O	0
c1ccc(cc1)c1ccc(cc1)C(n1ccnc1)c1ccccc1	0
OCCNCCNc1ccc(c2c1C(=O)c1c(C2=O)c(O)ccc1O)NCCNCCO	0
FC(Oc1ccc(cc1OCC1CC1)C(=O)Nc1c(Cl)cncc1Cl)F	0
OC(=O)CCc1c(I)cc(c(c1I)N=CN(C)C)I	0
CC=C1NC(=O)C2CSSCCC=CC(OC(=O)C(NC1=O)C(C)C)CC(=O)NC(C(=O)N2)C(C)C	0
COc1ccc2c(c1)c(CCNC(=O)C)c[nH]2	0
CCOC(=O)C(Oc1ccc(cc1)Cl)(C)C	0
OC(=O)c1cccnc1	0
Clc1ccc(cc1)SC(P(=O)(O)O)P(=O)(O)O	0
Cc1ncsc1CCCl	0
CC(C(=O)Nc1c(C)cccc1C)N	0
CN(C(=N)NC(=N)N)C	0
O=C1Nc2c(C1)cc(c(c2)Cl)CCN1CCN(CC1)c1nsc2c1cccc2	0
O=C(C(c1cccnc1)(C)C)c1cccnc1	0
O=c1oc2ccccc2c(c1Cc1c(=O)oc2c(c1O)cccc2)O	0
O=C1C=C2C(=CC3C(C2(C2C1C2)C)CCC1(C3CCC1(O)C(=O)C)C)Cl	0
CCN(CCOC(=O)c1ccc(cc1)N)CC	0
OCCN1CCN(CC1)CCCN1c2ccccc2Sc2c1cc(cc2)C(=O)C	0
COC(=O)C1(O)CC2(CC)CCCN3C2c2n1c1ccccc1c2CC3	0
CN(C(CN1c2ccccc2Sc2c1nccc2)C)C	0
CN(CCOc1cc(C)c(cc1C(C)C)OC(=O)C)C	0
OCc1cc(ccc1O)C(CNC(C)(C)C)O	0
OC1CCC2(C(C1)CC(C1C2CCC2(C1CCC2C(CCC(=O)O)C)C)O)C	0
O=C1CCC2(C34C1Oc1c4c(CC2N(CC3)CC2CC2)ccc1O)O	0
CN1CCN2C(C1)c1ccccc1Cc1c2cccc1	0
CC1OC(C(C1O)O)n1cc(F)c(=O)[nH]c1=O	0
OCC(=O)C1(O)CC(OC2CC(N)C(C(O2)C)O)c2c(C1)c(O)c1c(c2O)C(=O)c2c(C1=O)cccc2OC	0
COc1cc(cc(c1O)OC)C1C2C(=O)OCC2C(c2c1cc1OCOc1c2)OC1OC2COC(OC2C(C1O)O)C	0
FC(OC(C(Cl)F)(F)F)F	0
CCC(=O)N(c1ccccc1)C1CCN(CC1)CCc1ccccc1	0
OC1CCC2(C(=CCC3C2CCC2(C3CCC2(C)O)C)C1)C	0
Clc1ccc2c(c1)C(=NCC(=O)N2C)c1ccccc1	0
Nc1ccc(cc1)S(=O)(=O)Nc1nccc(n1)C	0
Nc1nc(=O)n(cc1F)C1CSC(O1)CO	0
O=C(C(Oc1ccc(cc1)Cl)Oc1ccc(cc1)Cl)NC(=O)N	0
CCOC(=O)C(NC(C(=O)N1Cc2ccccc2CC1C(=O)O)C)CCc1ccccc1	0
Clc1ccc2c(c1)CCc1c(C2=C2CCNCC2)nccc1	0
CCn1ccc(nc1=O)NS(=O)(=O)c1ccc(cc1)N	0
OCCOc1nc(nc(c1Oc1ccccc1OC)NS(=O)(=O)c1ccc(cc1)C(C)(C)C)c1ncccn1	0
COc1ccc2c(c1C(F)(F)F)cccc2C(=S)N(CC(=O)O)C	0
O=C(Cc1ccccc1)NC1C(=O)N2C1SC(C2C(=O)O)(C)C	0
CCCOc1cc(N)ccc1C(=O)OCCN(CC)CC	0
CC(N1CCC(CC1)N(c1ccc(cc1)Cl)C(=O)Cc1ccccc1)C	0
OC(=O)CC1CCc2c1n(Cc1ccc(cc1)Cl)c1c2cc(cc1S(=O)(=O)C)F	0
Fc1ccc(c(c1)F)Oc1cc2C(=O)CCc2cc1NS(=O)(=O)C	0
CCC1(C)OC(=O)N(C1=O)C	0
COc1ccc2c(c1)c(CC(=O)OCC(c1ccccc1)C(=O)O)c(n2C(=O)c1ccc(cc1)Cl)C	0
O=C(c1cccc2c1oc(c1ccccc1)c(c2=O)C)OCCN1CCCCC1	0
CCn1cc(C(=O)O)c(=O)c2c1cc(N1CCNCC1)c(c2)F	0
CNC1Cc2c(CC1)[nH]c1c2cc(cc1)C(=O)N	0
CCn1cc(C(=O)O)c(=O)c2c1c(F)c(N1CCNC(C1)C)c(c2)F	0
OC1CCC2(C(C1)CCC1C2C(=O)CC2(C1CCC2C(=O)C)C)C	0
CCC1C2CC3N(C1O)C1C2C(OC(=O)CCl)C2(C3N(C)c3c2cccc3)C1	0
CCC(=O)OC1CCC2C1(C)CCC1C2CCC2=CC(=O)CCC12C	0
CN(CC(=O)c1ccc(cc1)Cl)CCCN1c2ccccc2CCc2c1cccc2	0
[truncated: 299 more rows]
