# Supplementary material for: A comprehensive evaluation of advanced methods for identifying structural alerts using extensive toxicity data
Source: J Cheminform. 2026 Jan 30;18:27. doi: 10.1186/s13321-026-01157-x (PMC12922411; doi:10.1186/s13321-026-01157-x)
Supplement: Supplementary file 1 — Supplementary material 1. [file 13321_2026_1157_MOESM1_ESM.zip › SI_1_Toxicity_datasets/Drug toxicity/Eye_Irritation.csv]

Canonical SMILES	Eye_Irritation
ICCCI	1
CCCCCCCCC1CO1	1
Clc1ccc2c(c1)C(=NCC(=O)N2C)c1ccccc1	0
CCNc1ccc(cc1)C	1
OCC(=O)C1(O)CCC2C1(C)CC(O)C1(C2CCC2=CC(=O)CCC12C)F	0
N1CCC(CC1)Cc1ccccc1	1
Cc1cc(cc(c1O)Br)C1(OS(=O)(=O)c2c1cccc2)c1cc(C)c(c(c1)Br)O	1
O=c1[nH]c2ccccc2[nH]c1=O	1
CN(Cc1cccc2c1cccc2)Cc1ccc(cc1)C(C)(C)C	0
CCCCCc1ccncc1	1
NS(=O)(=O)Cc1ccccc1	1
CC(=O)c1cccc(c1)C(F)(F)F	1
NC(=N)NCCN1CCCCCCC1	0
CCOC(=O)C#Cc1ccccc1	1
COc1cc2CC(c2cc1OC)CN(CCCN1CCc2c(CC1=O)cc(c(c2)OC)OC)C	0
N#CCCc1ccccc1	1
ClC(P(=O)(O)O)(P(=O)(O)O)Cl	0
Nc1ncco1	1
SC(C(C(=O)O)S)C(=O)O	0
CCCCC(=O)N(C(C(=O)O)C(C)C)Cc1ccc(cc1)c1ccccc1c1nnn[nH]1	0
CC=C(C=O)C	1
N#Cc1ccc(cc1)C(=O)O	1
COc1cc2c(cc1OC)CC(C2=O)CC1CCN(CC1)Cc1ccccc1	0
O=C1Nc2ccc(cc2C(=NC1O)c1ccccc1)Cl	0
C=CC(=O)NCCCN(C)C	1
OC(COc1ccc(cc1)O)CNC(C)C	0
CC(=O)Nc1ccccc1O	1
CCSc1ccccc1	1
N#Cc1ccc(cc1)F	1
NC1CC1c1ccccc1	0
CCOC(=O)C=CI	1
O=C(c1ccccc1O)C=Cc1ccccc1	1
CCC(NCCNC(CO)CC)CO	0
CC(=NO)N	1
OS(=O)(=O)CCS(=O)(=O)O	0
CNc1ccccc1	1
CC(=O)NCCCS(=O)(=O)O	0
COc1ccc(cc1)C=CC(=O)O	1
CCC(C(=O)O)O	1
N#Cc1ccccc1Br	1
OC(=O)c1cccc(c1)[N+](=O)[O-]	1
O=C1C(=O)c2c3c1cccc3ccc2	1
BrCCCCC(=O)OCC	1
COc1ccc(c(c1)C=O)OC	1
N#CC(=Cc1ccc(cc1)O)C(=O)O	1
COc1cc(C=CC(=O)C)ccc1O	1
CCN(c1ccc2c(c1)oc(=O)cc2C)CC	1
CON=C(c1csc(n1)N)C(=O)NC1C(=O)N2C1SCC(=C2C(=O)OCOC(=O)C(C)(C)C)C=Cc1scnc1C	0
CCc1cccc(c1)CC	1
OC(=O)CCCCC1SSCC1	1
Cc1ccc(cc1)Nc1ccccc1	1
CCC1NC(=O)c2c(N1)cc(c(c2)S(=O)(=O)N)Cl	0
NCCCCc1ccccc1	1
CCC1OC(=O)C(C)C(OC2CC(C)(OC)C(C(O2)C)O)C(C)C(OC2OC(C)CC(C2O)N(C)C)C(CC(C(=O)C(C(C1(C)O)O)C)C)(C)OC	0
CN(C(=O)NC(C(C(C(CO)O)O)O)C=O)N=O	0
COC(OC)(OC)OC	1
CCCCCCCCCCCC(CC1OC(=O)C1CCCCCC)OC(=O)C(CC(C)C)NC=O	0
Fc1ccc(cc1)C1CCNCC1COc1ccc2c(c1)OCO2	0
FC(C(C(C(C(C(I)(F)F)(F)F)(F)F)(F)F)(F)F)(C(F)(F)F)F	1
Oc1ccc2c(c1)ccc(c2)SSc1ccc2c(c1)ccc(c2)O	1
[O-][N+](=O)c1cccc(c1)S(=O)(=O)OCC1CO1	1
CC1NCCN(C1)c1cc2c(c(c1F)C)c(=O)c(cn2C1CC1)C(=O)O	0
Cc1ccnnc1	1
CCCCCC#N	1
CC([N+](=O)[O-])(C)C	1
CCCCC(C(C=CC1C(O)CC(C1CC=CCCCC(=O)O)Cl)O)(C)C	0
COc1ccc(cc1O)C1CC(=O)c2c(O1)cc(cc2O)O	1
CCOC(=O)C(c1ccccc1)(c1ccccc1)O	1
Fc1ccc(cc1)Br	1
CC(=O)OCCN1CCN(CC1)CCCN1c2ccccc2Sc2c1cc(Cl)cc2	0
O=C1CN=C(c2c(N1)sc1c2CCCC1)c1ccccc1	0
[O-][N+](=O)c1ccc2-c3c(C(=O)c2c1)cccc3	1
CCN(C(=O)C)CC	1
Oc1cc(Cl)c[nH]c1=O	1
BrC1CCCC=C1	1
CC(=O)c1ccccn1	1
CCC(C(=O)OC1CCC=C2C1C(CCC1CC(O)CC(=O)O1)C(C=C2)C)C	0
Oc1ccc(c(c1)Cl)O	1
ONC(=O)Cc1c(C)n(c2c1cc(OC)cc2)C(=O)c1ccc(cc1)Cl	0
OCCN(CCS(=O)(=O)O)CCO	1
CN(c1cccc2c1cccc2)C	1
CN1C(=O)CC(C1=O)(C)c1ccccc1	0
Fc1cc(C(=O)O)c(cc1F)F	1
OC(=O)c1c(O)cccc1O	1
CC(=O)CCc1ccccc1	1
CCC(C(C)C)CCC(C1CCC2C1(C)CCC1C2CC=C2C1(C)CCC(C2)OC(=O)C(Oc1ccc(cc1)Cl)(C)C)C	0
CCCCCC1Nc2cc(c(cc2S(=O)(=O)N1)S(=O)(=O)N)C(F)(F)F	0
O=C(Nc1ccc(cc1)O)C=C(C=CC=C(C=CC1=C(C)CCCC1(C)C)C)C	1
Nc1cc(Cl)c(cc1S(=O)(=O)O)Cl	1
Oc1ccc(c(c1)[N+](=O)[O-])[N+](=O)[O-]	1
COc1ccc2c(c1OC)C(=O)OC2C1N(C)CCc2c1c(OC)c1c(c2)OCO1	0
CC(=O)Oc1ccc(cc1)OC(=O)C	1
CC(=O)OCC(=O)C1(O)C(C)CC2C1(C)CC(O)C1(C2CCC2=CC(=O)C=CC12C)F	0
CCC1(C(=O)NC(=O)N(C1=O)C)c1ccccc1	0
CN(CC(CC1c2ccccc2CCc2c1cccc2)C)C	0
CCC(=O)C1(CCN(CC1)C)c1cccc(c1)O	0
O=CC=Cc1ccc(cc1)[N+](=O)[O-]	1
Cc1cnc2c(n1)cccc2	1
c1ccc(cc1)NN=Nc1ccccc1	1
OC(=O)c1cc2ccccc2cc1O	1
Cc1ccccc1c1ccccc1	1
CC(=O)Nc1cccc(c1)C	1
CCCCCCCN(CCCC(c1ccc(cc1)NS(=O)(=O)C)O)CC	0
CCCCCCCCCCCCOc1ccc(cc1)C(=O)O	1
OCCC(=O)O	1
CC1COC(O1)(C)C	1
CCCSSCCC	1
CCc1cccc(c1)N	1
CNS(=O)(=O)CCc1ccc2c(c1)c(c[nH]2)C1CCN(CC1)C	0
CCCCCO	1
CCCCC=CCCCCCCCCCC=O	1
OC(=O)C=Cc1ccccc1C(F)(F)F	1
COC(=O)C1=C(C)NC(=C(C1c1cccc(c1)[N+](=O)[O-])C(=O)OCCN1CCN(CC1)C(c1ccccc1)c1ccccc1)C	0
COC(=O)CC#N	1
CC(I)(C)C	1
O=c1cccc2n1CC1CNCC2C1	1
O=C(c1cccnc1Nc1cccc(c1)C(F)(F)F)OC1OC(=O)c2c1cccc2	0
CCCCCCI	1
CNC1=Nc2ccc(cc2C(=[N+](C1)[O-])c1ccccc1)Cl	0
O=C1Nc2ccc(cc2C2(N(C1)C(C)CO2)c1ccccc1Cl)Cl	0
Oc1ccc(cc1Sc1cc(Cl)ccc1O)Cl	1
O=C1NC(=O)c2c1cc(cc2)[N+](=O)[O-]	1
O=C(N(C)C)Oc1cc(cc(c1)OC(=O)N(C)C)C(CNC(C)(C)C)O	0
O(CC1OC1)CCOCC1OC1	1
OCC(=O)C1(O)CC(OC2CC(N)C(C(O2)C)O)c2c(C1)c(O)c1c(c2O)C(=O)c2c(C1=O)cccc2OC	0
O=C(C(=C)C)OCc1ccccc1	1
Nc1ccccc1Br	1
CCC1(O)CCC2C1(C)CCC1C2CCC2=CCCCC12	0
Oc1ccc2c(c1)C(=O)c1c(C2=O)cc(cc1)O	1
Clc1ccc(cc1)C(=O)c1ccccc1N	1
NCCc1c[nH]c2c1cccc2	1
O=c1cc(C)c2c([nH]1)cccc2	1
CC(Br)Br	1
OCC(COC(=O)c1ccccc1Nc1ccnc2c1cccc2C(F)(F)F)O	0
COc1ccc2c(c1)c(N)c1c(n2)CCCC1	0
Brc1ccc2c(c1)cccc2	1
CCCCCCC(=O)OC1(C#C)CCC2C1(C)CCC1C2CCC2=CC(=O)CCC12	0
CC1Nc2cc(Cl)c(cc2C(=O)N1c1ccccc1C)S(=O)(=O)N	0
OC(=O)CS(=O)(=O)c1ccc(cc1)C	1
OC(COc1cccc2c1cccc2)CNC(C)C	0
c1ccc(cc1)CCCc1ccncc1	1
N#CN=C(NCCSCc1nc[nH]c1C)NC	0
CCC(CC)O	1
Cc1ccc(c(c1)Cl)O	1
CC(=O)Nc1cccc(c1)F	1
COC(=O)CCc1ccc(cc1)OCC(CNC(C)C)O	0
OC(=O)c1ccc(cc1)OCc1ccccc1	1
OC(=O)CCC(C(=O)O)C	1
OCC(C(C1OC(=CC(C1NC(=O)C)NC(=N)N)C(=O)O)O)O	0
OC(=O)c1cc(ccc1C(=O)O)C(=O)O	1
CC1CS(=O)(=O)CCN1N=Cc1ccc(o1)[N+](=O)[O-]	0
ClN(S(=O)(=O)c1ccc(cc1)C)Cl	1
C=CCOc1ccc(cc1Cl)CC(=O)O	0
CC(Br)(Br)C	1
OC(=O)C(c1ccc2c(c1)nc(o2)c1ccc(cc1)F)C	0
Oc1ccc(cc1)c1ccc(cc1)Br	1
CCC#CCC(C(C#CC1C(O)CC2C1CC(=CCOCC(=O)O)C2)O)C	0
O=C(c1ccc(c(c1)O)O)c1ccccc1	1
OCCC(CO)O	1
Clc1ccc(cc1)C(c1ccc(cc1)OC(C(=O)O)(C)C)O	0
O=C(C(c1cccc(c1)C(=O)c1ccccc1)C)Nc1nccc(c1)C	0
CCCCC=CCO	1
Nc1ccc(c(c1)C(F)(F)F)Cl	1
OCC=C(C)C	1
COc1ccc2c3c1OC1C3(CCN(C2)C)C=CC(C1)O	0
Nc1ccc(cc1)S(=O)(=O)Nc1nc(C)cc(n1)C	0
OCC1OC(OC2C(OC3C(O)C(O)C(C(C3NC(=N)N)O)NC(=N)N)OC(C2(O)CO)C)C(C(C1O)O)NC	0
Clc1ccc(c(c1)Cl)C(=O)O	1
Cc1cc(Br)c(c(c1)Br)N	1
O=c1ccc2c(o1)c(O)c(cc2)O	1
Oc1c(cccc1c1ccccc1)c1ccccc1	1
Nc1ccc(cc1)Nc1ccccc1	1
Brc1sccc1Br	1
C=CCOCC=C	1
[O-][N+](=O)c1cc(ccc1N)C(F)(F)F	1
CCCc1ccc(cc1)C(=O)O	1
O=Cc1ccc(c(c1)O)[N+](=O)[O-]	1
Oc1cc(=O)[nH]c(n1)N	1
Cc1cc(C)cc(c1)C	1
[O-][N+](=O)c1ccc(c2c1cccc2)O	1
OC(=O)c1cc(Cl)c(c(c1)Cl)O	1
OCC(C(C(Cn1c2-c(nc3c1cc(C)c(c3)C)c(=O)[nH]c(=O)n2)O)O)O	0
Fc1cc(cc(c1)F)[N+](=O)[O-]	1
N#CC1CC1	1
CCC1CN2CCc3c(C2CC1CC1NCCc2c1cc(OC)c(c2)OC)cc(c(c3)OC)OC	0
CCN(C(=S)SSC(=S)N(CC)CC)CC	1
CC(=O)Nc1ccccc1F	1
COc1cccc(c1O)C(=O)O	1
CC(C1C(=O)N2C1C(C)C(=C2C(=O)O)SC1CNC(C1)CNS(=O)(=O)N)O	0
[O-][N+](=O)c1cccc2c1c(ccc2)[N+](=O)[O-]	1
OC(=O)COc1ccc(cc1)[N+](=O)[O-]	1
NC(=O)NNc1ccccc1	1
O=COCC(C)C	1
CCC(=C)C(=O)c1ccc(c(c1Cl)Cl)OCC(=O)O	0
Brc1sc(c(c1Br)Br)Br	1
O=Cc1ccc(cc1)Cl	1
CCC(N=NC(C#N)(CC)C)(C#N)C	1
c1ccc2c(c1)cncc2	1
O1CC1c1ccccc1	1
Sc1ccc(cc1)[N+](=O)[O-]	1
COc1c(F)c(F)cc(c1F)F	1
O=C1CCCC1Cl	1
OC(=O)CC(O)(C)C	1
OCc1ccc(cc1)N	1
C=CCOC(=O)CC(=O)C	1
Nc1c(C)cccc1N	1
OC(=O)C(C(C(C(C(=O)O)(F)F)(F)F)(F)F)(F)F	1
COC(=O)NC(C(C)(C)C)C(=O)NN(Cc1ccc(cc1)c1ccccn1)CC(C(Cc1ccccc1)NC(=O)C(C(C)(C)C)NC(=O)OC)O	0
Nc1cc2cccc3c2c2c1cccc2cc3	1
CC(=O)Nc1ccc(cc1)S	1
C=CC(=O)NCCNC(=O)C=C	1
Clc1ccc(cc1)OC(C(=O)OCCCOC(=O)c1cccnc1)(C)C	0
O=C1C=C(C)C(=O)C(C1)(C)C	1
N#CCc1ccc(cc1)O	1
O=C1C=C(C(=O)O1)C	1
O=C1C=CC(=O)C=C1	1
O=Cc1cocc1	1
Brc1ccc(c(c1)C(=O)O)C(=O)O	1
Cc1cc(Cc2cc(C)c(c(c2)C)O)cc(c1O)C	1
[O-][N+](=O)c1ccc(c(c1)N)Br	1
Clc1c[nH]nc1	1
O=c1[nH]c2c(n1CCCN1CCN(CC1)C(c1ccccc1)c1ccccc1)cccc2	0
COC(=O)c1ccccc1S	1
NNC(=O)c1ccccn1	1
Fc1ccc(cc1)C1C(OCCN1Cc1nc(=O)n([nH]1)P(=O)(O)O)OC(c1cc(cc(c1)C(F)(F)F)C(F)(F)F)C	0
ClCc1ccccc1Cl	1
Oc1ccc(cc1)C(c1ccc(cc1)O)(c1ccccc1)c1ccccc1	1
CN1CCC(CC1)O	1
OC(C(C)C)C(C)C	1
CCCCCCCCCCCCOC(=O)c1ccc(cc1)O	1
[O-][N+](=O)c1cc(ccc1C)C(=O)O	1
O1CCOC2CCCCC2OCCOCCOC2C(OCC1)CCCC2	1
CCCCCCCO	1
Oc1ccc(c(c1)C)C(=O)O	1
Oc1c(O)cc(c2c1C(=O)c1ccccc1C2=O)O	1
Ic1ccccc1I	1
OC(=O)C=Cc1ccccc1[N+](=O)[O-]	1
CCCCC(CC(C=CC1C(O)CC(=O)C1CC(=O)CCCCC(=O)OC)O)C	0
Clc1nc2c(o1)cccc2	1
OC(=O)c1ccc(cc1)F	1
FC(C(F)(F)F)(C(F)(F)F)I	1
Fc1ccc(c(c1)F)C(C(c1ncncc1F)C)(Cn1cncn1)O	0
OC(=O)c1ccc(c(c1)C(=O)O)O	1
Fc1cccc(c1)COc1ccc(cc1Cl)Nc1ncnc2c1cc(cc2)c1ccc(o1)CNCCS(=O)(=O)C	0
CN(CCCN1c2ccccc2CCc2c1cccc2)C	0
c1ccc2c(c1)ocn2	1
ClC(C(F)(F)F)Br	0
OC(=O)Cc1nn(Cc2nc3c(s2)ccc(c3)C(F)(F)F)c(=O)c2c1cccc2	0
Nc1ccc2c(c1)[nH]c(=O)[nH]2	1
CC(c1ccccc1)(O)C	1
SCC(C)C	1
COCCC(=O)OC	1
C=CCOCC(COCC=C)(CO)CC	1
[O-][N+](=O)c1ccc(cc1)c1ccc(cc1)[N+](=O)[O-]	1
CC(N=C=NC(C)C)C	1
O=C=Nc1cccc2c1cccc2	1
Clc1ccc(cc1)Oc1ccc(c(c1)Cl)C(=O)C	1
COS(=O)OC	1
Fc1c(N)cc(c(c1F)F)F	1
OC(=O)c1csc(n1)Br	1
Oc1ccc(cc1)C1(OS(=O)(=O)c2c1cccc2)c1ccc(cc1)O	1
COC(=O)CC(=O)OC	1
OP(=O)(c1ccccc1)c1ccccc1	1
O=Cc1cc(cc(c1O)Br)[N+](=O)[O-]	1
OC(=O)c1cnc(s1)Br	1
CN(c1ccc(cc1)C(=O)c1ccccc1)C	1
Oc1ccc(cc1)N=Nc1ccccc1	1
Cc1cc(C)c(c(c1C)C)C	1
Brc1cc(Br)c(c(c1)C(=O)O)O	1
CCCCCCCCCCCCCBr	1
COc1ccc(cc1)C(=C(c1ccc(cc1)OC)Cl)c1ccc(cc1)OC	0
C#CC1(O)CCC2C1(C)CCC1C2CCc2c1ccc(c2)O	0
ClC(c1nc(nc(n1)c1ccc2c(c1)OCO2)C(Cl)(Cl)Cl)(Cl)Cl	1
O=C(Nc1ccccc1Cl)CC(=O)C	1
O=C1C=CC2(C(=C1)C(=C)CC1C2CCC2(C1CCC2=O)C)C	0
Clc1ccc(cc1)OC(C(=O)OC(COC(=O)c1cccnc1)COC(=O)c1cccnc1)(C)C	0
CCC(c1cc(c(c(c1)C(C)(C)C)O)C(C)(C)C)C	1
[O-][N+](=O)c1ccc(c(c1)C)Cl	1
CCCCCCCCCCCCC=O	1
CCCCCCCCCCCCCC	1
COc1ccc(nn1)NS(=O)(=O)c1ccc(cc1)NC(S(=O)(=O)O)c1c(C)n(n(c1=O)c1ccccc1)C	0
O=Cc1ccc(cc1)N(C)C	1
O=c1ccc(=O)[nH][nH]1	1
CCN1CCCC1CNC(=O)c1cc(ccc1OC)S(=O)(=O)N	0
O=C1CCCC1	1
O=Cc1ccncc1	1
Fc1ccccc1C(F)(F)F	1
COc1ccc(cc1)N	1
O=C(c1ccccc1)Oc1cccc2c1nccc2	0
N#Cc1ccc(cc1)C#N	1
OC(=O)c1n[nH]c2c1cccc2	1
CC(CCCC(C1CCC2C1(C)CCC1C2CC=C2C1(C)CCC(C2)OS(=O)(=O)O)C)C	0
Fc1ccc(c(c1)F)S	1
CCC(=O)OC(C(C)C)OP(=O)(CC(=O)N1CC(CC1C(=O)O)C1CCCCC1)CCCCc1ccccc1	0
Oc1ccc2c3c1ccc1c3c(cc2)ccc1	1
C=C[Si](O[Si](C=C)(C)C)(C)C	1
[O-][N+](=O)c1cc(Cl)c(c(c1)Cl)N	1
OC1OC2OC3(C)CCC4C2(C(C1C)CCC4C)OO3	0
O=C1OC(=O)c2c1c(F)c(c(c2F)F)F	1
OC(=O)CC(C(=O)O)O	1
OC(=O)c1cccc(c1C)Br	1
CC=Cc1ccc(c(c1)OC)O	1
Cc1cc(N)nc(n1)C	1
Fc1cc(F)c(c(c1)F)N	1
CCC(C1(CC=C)C(=O)NC(=O)NC1=O)C	0
Cc1ncsc1CCO	1
c1ccc(cc1)C1=NCCN1	1
CCCCCCCCC	1
Clc1cc2NC(CC3CCCC3)NS(=O)(=O)c2cc1S(=O)(=O)N	0
Cc1ccc(c(c1)C)C(=O)O	1
COC(=O)C1C(O)CCC2C1CC1N(C2)CCc2c1[nH]c1c2cccc1	0
Oc1ccc(cn1)C(=O)O	1
CC(OP(=O)OC(C)C)C	1
CC(CC(C(=O)NC(C(=O)NC(C(=O)C1(C)CO1)CC(C)C)Cc1ccccc1)NC(=O)C(NC(=O)CN1CCOCC1)CCc1ccccc1)C	0
COc1ccc(cc1O)N	1
Clc1ccc(c(c1)Cl)C1(OCC(O1)COc1ccc(cc1)N1CCN(CC1)C(C)C)Cn1cncn1	0
O=C1OC2OC3(C)CCC4C2(C(C1C)CCC4C)OO3	0
CCCCCI	1
CCCCCCCCCc1ccc(cc1)OCCOCCO	1
OC(=O)Cc1cccc(c1)C(F)(F)F	1
NC(=S)Nc1ccc(cc1)[N+](=O)[O-]	1
NCCOB(c1ccccc1)c1ccccc1	1
N#CC1CC2CC1C=C2	1
O=C1NC(=O)C2(C1)C(=O)N(Cc1ccc(cc1F)Br)C(=O)c1c2cc(F)cc1	0
O=C1NC(=O)CN(C1)CC(N1CC(=O)NC(=O)C1)C	0
CCC(C(=O)O)(Oc1ccc(cc1)C1(CCCCC1)c1ccc(cc1)OC(C(=O)O)(CC)C)C	0
OC1Cc2ccccc2N(c2c1cccc2)C(=O)N	0
CCC(CO)O	1
CC(NC(C(c1ccc(cc1)O)O)C)COc1ccccc1	0
O=C1c2ccccc2CCc2c1cccc2	1
NNC(=O)c1cccc(c1)Br	1
N#CCC(=C(C#N)C#N)N	1
OC(=O)CCCCCCCCCCCCCCCCC(=O)O	1
Cc1cc(no1)C(=O)O	1
OC(=O)COc1cccc(c1)[N+](=O)[O-]	1
Clc1cc2NC(NS(=O)(=O)c2cc1S(=O)(=O)N)C1CC2CC1C=C2	0
OCCC(CC(C)(C)C)C	1
O=C(C(c1ccc(cc1)O)N)NC1C(=O)N2C1SCC(=C2C(=O)O)C	0
OC(=O)c1ccc(cc1)n1nc(nc1c1ccccc1O)c1ccccc1O	0
[O-][N+](=O)c1ccc(c(c1)Cl)O	1
CC=C(C=C)C	1
Fc1cc(Cl)c(c(c1)Cl)O	1
[O-][N+](=O)c1cc(ccc1F)C(=O)O	1
Oc1cccc2c1cccc2O	1
O=CC(Cc1ccc2c(c1)OCO2)C	1
FC(C(Cl)(Cl)Cl)(F)F	1
c1ccc(cc1)OCc1ccccc1	1
O=C(NS(=O)(=O)c1ccc(cc1)C)NN1CC2C(C1)CCC2	0
C=Cc1cccc(c1)Cl	1
C=CC(=O)Nc1ccccc1	1
O=C1C=CC2(C(=C1)CCC1C2CCC2(C1CCC(=O)O2)C)C	0
CC(=O)Nc1ccccc1C	1
CCCCCCOCCCCCC	1
OC1CC(O)CC(=CC=C2CCCC3(C2CCC3C(C=CC(C(O)(C)C)C)C)C)C1	0
O=C(NC1C(=O)N2C1SC(C2C(=O)O)(C)C)COc1ccccc1	0
N#Cc1ccc(cc1)c1ccccc1	1
NC(=N)NCC(=O)O	1
OC1CCN(CC1)Cc1ccccc1	1
O=C(c1ccc(cc1Cl)S(=O)(=O)C)Nc1ccc(c(c1)c1ccccn1)Cl	0
CO[Si](CCCOCC1CO1)(OC)OC	1
COC(=O)CCC#N	1
OCCn1c(=O)n(CCO)c(=O)n(c1=O)CCO	1
[O-][N+](=O)c1cccnc1N	1
O=CNc1cc(ccc1O)C(CNC(Cc1ccc(cc1)OC)C)O	0
Oc1ccc(c(c1)[N+](=O)[O-])C	1
OC1C=CC2C34C1Oc1c4c(CC2N(CC3)C)ccc1O	0
COCCCCl	1
N#Cc1cc(ccc1OCC(C)C)c1nc(c(s1)C(=O)O)C	0
OC(COc1cccc2c1c1ccccc1[nH]2)CNC(C)C	1
OC(=O)c1ncccc1O	1
NC(=N)NS(=O)(=O)c1ccc(cc1)N	1
Cc1cc(C)nc(c1)N	1
CCCCc1ccc(cc1)Br	1
Clc1c(N)cccc1Cl	1
OC(=O)c1ccc(c(c1O)O)O	1
CCCCCCC=CC=O	1
CC(C(=O)c1ccccc1)C	1
N#CCC=CCC#N	1
Brc1cc(Br)c(c(c1)Br)O	1
CC(=O)Oc1ccccc1C(=O)O	1
OCC1CCCO1	1
CCC(O)C	1
OCCC1CCN(CC1)CCCN1c2ccccc2Sc2c1cc(cc2)C(=O)C	0
O=Cc1ccccc1C	1
Cc1cc(Cl)nc(n1)Cl	1
CCCCOC(=O)CC	1
CC(=Cc1ccccc1)C	1
O=Cc1c(O)cc(cc1O)O	1
Cc1cccc(c1)F	1
Clc1ccc2c(c1)C(=O)OC2=O	1
OC(=O)CCC(C(=O)O)(C)C	1
ICC(C)C	1
CCC1(O)CCCCC1	1
C1COC=CC1	1
CC12CC3CC(C1)(C)CC(C2)(C3)N	0
CC(C(=O)Nc1c(C)cccc1C)N	0
Oc1ccc(cc1N1Nc2c(N1)cccc2)C(CC(C)(C)C)(C)C	1
FC(C(C(C(C(I)(F)F)(F)F)(F)F)(F)F)(C(F)(F)F)F	1
CC(=O)Nc1ccccc1[N+](=O)[O-]	1
CC(=O)c1ccc(cc1)Cl	1
CN(c1ncnc2c1[nH]cn2)C	1
OCc1ccc(cc1)O	1
OC(=O)O	0
[O-][N+](=O)c1ccc(c2c1cccc2)N	1
Nc1ccc(cc1)N=Nc1ccc(cc1)N(C)C	1
CCc1cc(c(c(c1)C(C)(C)C)O)C(C)(C)C	1
COC(=O)c1ccc(c(c1)OC)O	1
Cc1cc(N)c(cc1N)C	1
CC(=O)C=Cc1ccccc1	1
CCOC(N(C)C)OCC	1
N(Cc1ccccc1)Cc1ccccc1	1
CNCCCC1c2ccccc2C=Cc2c1cccc2	0
Clc1cc2NC(Cc3ccccc3)NS(=O)(=O)c2cc1S(=O)(=O)N	0
OC(=O)C1N2C(=O)C(C2SC1(C)C)N=CN1CCCCCC1	0
Cc1cc(C)nc(c1)C	1
Oc1ccc(cc1)S	1
OCc1cccc(c1)C(F)(F)F	1
OCCc1ccccn1	1
Clc1ccc(c(c1)N)N	1
Cc1c(O)ccc(c1C)O	1
CC(=O)c1ccc(c(c1Cl)Cl)Cl	1
O=Cc1ccc(cc1)[N+](=O)[O-]	1
CCCC(CC)Cl	1
COC(=O)c1ccccc1I	1
CC(C(Br)C)Br	1
OCC1CCC(O1)n1cnc2c1nc[nH]c2=O	0
Clc1ccc(c(c1)Cl)COC(c1ccc(cc1Cl)Cl)Cn1cncc1	0
NNc1c(F)c(F)c(c(c1F)F)F	1
CC(=C)CO	1
CCCCCCCCC(=O)OCC	1
CC(C=O)CC	1
OC(=O)CCCCc1ccccc1	1
COC(=O)CCC=C=CCC1C(O)CC(C1C=CC(COc1ccccc1)O)O	0
ONC(=O)C(c1ccc(cc1)CC(C)C)C	0
CCCCOc1ccc(cc1)C(=O)CCN1CCCCC1	0
COC(C)(C)C	1
CN(c1ccc(cc1)N)C	1
ClC(c1ccccc1)Cl	1
CCCOc1cc(N)ccc1C(=O)OCCN(CC)CC	0
CCN(CCCC(N)C)CC	1
CN(C(=O)OCC)N=O	1
Cc1cnccn1	1
Brc1c(Br)c(Br)c(c(c1Br)Br)Br	1
OB(c1ccc(cc1)Cl)O	1
Cc1ccc(cc1)C(=CCN1CCCC1)c1ccccn1	0
CN1CCCC(C1)CN1c2ccccc2Sc2c1cccc2	0
CCOc1cc(C=O)ccc1O	1
CCOc1ccccc1OC(c1ccccc1)C1OCCNC1	0
OC(CN1CCN(CC1C(=O)NC(C)(C)C)Cc1cccnc1)CC(C(=O)NC1C(O)Cc2c1cccc2)Cc1ccccc1	0
Ic1cccc(c1)[N+](=O)[O-]	1
OC(=O)c1cccc2c1cc1ccccc1c2	1
ClC1CCCCC1=O	1
CCCCCCCCCCCS	1
O=C1C=C(Cl)C(=O)c2c1cccc2	1
OC(=O)C(C(C(C(=O)O)(F)F)(F)F)(F)F	1
OC(=O)Cc1ccccc1O	1
[O-][N+](=O)c1cccc(c1C(=O)O)C	1
Oc1ccccc1OCc1ccccc1	1
Ic1ccccn1	1
Nc1ccccc1O	1
COc1ccc(c(c1)C)N	1
CCOC(C(Cl)Cl)OCC	1
Nc1cc(cc(c1)C(F)(F)F)C(F)(F)F	1
Oc1ccccc1Cc1ccccc1	1
C=CC(CCC=C(C)C)(O)C	1
CCN(C(CN1c2ccccc2Sc2c1cccc2)C)CC	0
OC(=O)Cc1ccc(cc1)Cl	1
NC(=N)NCCCNC(=O)C1CCCCN1C(=O)C(CC1CCCCC1)NCC(=O)O	0
O=C(C(=C)C)OCCC(C(C(C(C(C(F)(F)F)(F)F)(F)F)(F)F)(F)F)(F)F	1
CCCNc1ccccc1	1
CCC(C(=O)O)CC(C(=O)O)CC	1
OC(=O)c1c(C)cccc1Cl	1
Fc1cccnc1	1
C=CCOc1ccccc1OCC(CNC(C)C)O	0
OCC(C(C(C(C=O)O)O)OC1OC(CO)C(C(C1O)O)OC1OC(C)C(C(C1O)O)NC1C=C(CO)C(C(C1O)O)O)O	0
Fc1ccc(c(c1)F)N	1
CN(c1ccc(cc1)N=Nc1ccccc1C(=O)O)C	1
ClC(C(=O)c1ccccc1)Cl	1
Cc1cc(C)cc(c1)S	1
ClCC1Nc2cc(Cl)c(cc2S(=O)(=O)N1C)S(=O)(=O)N	0
CCSSCC	1
O=C1CCc2c(N1)cc(cc2)OCCCCN1CCN(CC1)c1cccc(c1Cl)Cl	0
C=CCCC#N	1
OC(=O)Cc1ccc(c(c1)O)O	1
COc1ccc(cc1)P1(=S)SP(=S)(S1)c1ccc(cc1)OC	1
CCN(CCOCCOC(=O)C1(CCCC1)c1ccccc1)CC	0
ON1C(=O)c2c(C1=O)cccc2	1
CCCCCOC(=O)CCC	1
CCOC(=O)n1ccn(c1=S)C	0
Clc1ccc(c(c1)C(F)(F)F)[N+](=O)[O-]	1
Brc1ccc(c(c1)Cl)Cl	1
CCCCC#C	1
COc1cc(ccc1O)C(C(=O)O)O	1
CC1=CC(=O)CC1	1
O=C(c1ccccc1)OC(=O)c1ccccc1	1
COc1ccc(cc1)C	1
CC(=O)Nc1ccc(cc1)N	1
CC(=Cc1ccccc1)C=C1SC(=S)N(C1=O)CC(=O)O	0
C#CC1(O)CCC2C1(C)CCC1C2CCC2=CC(=O)CCC12C	0
OC(=O)c1ccc(o1)C(=O)O	1
OCC(CBr)(CBr)CO	1
C1=CC=CC=CC1	1
CCc1ccc(c(c1)OC)O	1
N#Cc1ccccc1O	1
Cc1oc2c(n1)cc(cc2)c1ccccc1	1
CC(=O)c1cccc(c1)C(=O)O	1
CCCCC(CC=CC1C(O)CC(=O)C1CCC=CCCC(=O)OC)(O)C	0
CC1CCC(C(C1)OCC(=O)O)C(C)C	1
CCN(c1cccc(c1)C)CC	1
CCC(=O)OC1(C(C)CC2C1(C)CC(O)C1(C2CCC2=CC(=O)C=CC12C)F)C(=O)COC(=O)CC	0
CC(CN(S(=O)(=O)c1ccc(cc1)N)CC(C(Cc1ccccc1)NC(=O)OC1COC2C1CCO2)O)C	0
CN(c1cccc(c1)[N+](=O)[O-])C	1
CCC1C2CC3N(C1O)C1C2C(O)C2(C3N(C)c3c2cccc3)C1	0
OC(=O)c1ccccc1I	1
NCCON=C(c1ccc(cc1)C(F)(F)F)CCCCOC	0
Fc1cccc(c1O)F	1
CC(c1ccc(cc1)C(=O)O)C	1
Nc1cccc(c1)C(=O)C	1
Cc1cncc(n1)Cl	1
CC(c1cc(O)c(cc1O)C(CC(C)(C)C)(C)C)(CC(C)(C)C)C	1
O=Cc1cc(O)ccc1O	1
OC(=O)C1CC(N(C1(C)C)O)(C)C	1
Oc1cccc(n1)Cl	1
OC(=O)c1cccnc1Nc1cccc(c1C)Cl	1
Brc1ccc(cc1)Sc1ccc(cc1)Br	1
N#CCc1cccs1	1
N#CCN1CCCCC1	1
O=C1OC(=O)c2c3c1ccc1c3c(cc2)c2c3c1ccc1c3c(cc2)C(=O)OC1=O	1
Nc1ccc(cn1)C	1
CCOCCOC(=O)C=Cc1ccc(cc1)OC	1
O=Nc1ccc(cc1)N(C)C	1
CCCCOc1cc(ccc1N)C(=O)OCCN(CC)CC	0
CC(OC(=O)c1ccc(cc1)O)C	1
SC1CCCCC1	1
OP(=O)(Oc1ccccc1)O	1
O=Cc1ccccc1[N+](=O)[O-]	1
COc1ccc2c(c1)ccc(c2)C(C(=O)O)C	1
BrCCCC(Br)C	1
CCCCCCCCCl	1
Oc1ccc(c(c1)C)O	1
Clc1cc(Cl)c(c(c1)C(=O)O)O	1
OCc1ccc(cc1)I	1
CCCCCCCCCCCC=CCCCCC(=O)O	1
CCOc1cc(N)c(cc1NC(=O)c1ccccc1)OCC	1
Cc1cc(N)c2c(n1)cccc2	1
O=C1c2ccccc2NC1=C1Nc2c(C1=O)cccc2	1
CCCCS(=O)(=O)NC(C(=O)O)Cc1ccc(cc1)OCCCCC1CCNCC1	0
Fc1c(C)c(F)c(c(c1F)C(=O)O)F	1
CS(=O)(=O)OCCCCOS(=O)(=O)C	0
OC(=O)c1ccc(s1)Br	1
O=C1OC(c2c1cccc2)(c1ccc(c(c1)C)O)c1ccc(c(c1)C)O	1
OC(=O)C=Cc1ccc(cc1)Br	1
S=C=NC(=O)c1ccccc1	1
CCCCCCc1ccc(cc1)C(=O)O	1
COC(=O)Nc1[nH]c2c(n1)cc(cc2)C(=O)c1ccc(cc1)F	0
c1ccc(cc1)c1[nH]cnc1c1ccccc1	1
CC(=C)CCO	1
CCOc1ccc(cc1)NC(=O)C	0
Clc1cccc(c1)C(=O)c1ccccc1	1
CNNCc1ccc(cc1)C(=O)NC(C)C	0
CCCCCCC=CCC(=O)O	1
COC(=O)c1cccc(c1)C	1
CCCCOC(=O)C=C	1
Cc1cccc2c1nccn2	1
BrCCCC#N	1
CCN(C(=O)CCl)CC	1
OCc1ccccc1O	1
C1CN=C(O1)NC(C1CC1)C1CC1	0
BrCCC#N	1
Brc1ccc2c(c1)c1ccccc1o2	1
CCC(Cl)(C)C	1
CCCCCOc1ccc(cc1OCC)C1SC(=O)NC1=O	0
O=Cc1ccc(c(c1O)O)O	1
CC(c1ccccc1)Br	1
CCCCCCCCCCC=C	1
OCCCC#C	1
Clc1ccc(c(c1)C(=O)O)C	1
O=Cc1ccccn1	1
CCCCCON=O	0
OC(=O)Cc1ccc(cc1)N	1
OC(=O)c1cc(O)[nH]c(=O)c1	1
CCCCc1ccc(cc1O)O	1
Oc1cccc2c1ccnc2	1
Oc1ccc(c(c1)F)[N+](=O)[O-]	1
ClC(C(=O)C)Cl	1
Cc1ccc(cc1NCC)O	1
OCC1CO1	1
CC#CCC(C(C=CC1C(O)CC2C1c1cccc(c1O2)CCCC(=O)O)O)C	0
Brc1cccc(c1)I	1
Clc1ccc(c2c1cccn2)O	1
Cc1ccccc1C	1
O=C1Cc2ccccc2N(c2c1cccc2)C(=O)N	0
CCCCSSCCCC	1
COC(=O)c1ccc(c(c1)O)O	1
Cc1cccc(c1C)C(c1c[nH]cn1)C	0
CN(c1ccc2c(c1)nn(c2C)C)c1ccnc(n1)Nc1ccc(c(c1)S(=O)(=O)N)C	0
O=C(Cn1ccnc1[N+](=O)[O-])NCc1ccccc1	0
N#Cc1cccs1	1
OC(=O)C1C(C(=O)O)C(C1C(=O)O)C(=O)O	1
CCN(CCOC(=O)C1(CCCCC1)C1CCCCC1)CC	0
Brc1ccc(c(c1)[N+](=O)[O-])O	1
Nc1cccnc1	1
COC(=O)C1C(OC)C(CC2C1CC1N(C2)CCc2c1[nH]c1c2cccc1)OC(=O)c1cc(OC)c(c(c1)OC)OC	0
Clc1ccc(c(c1)C(F)(F)F)N	1
CCCCNc1nc(N)nc(n1)N	1
N#Cc1ccc(cc1)O	1
c1ccc(nc1)CN(Cc1ccccn1)CCN(Cc1ccccn1)Cc1ccccn1	1
FC(C(OCC(F)(F)F)(F)F)F	1
Cc1ccc(c(c1)C(=O)O)C(=O)O	1
COc1ccccc1OC(=O)CNC(=O)Cc1ccc(n1C)C(=O)c1ccc(cc1)C	0
Nc1cccc(c1)O	1
Fc1cccc2c1cccc2	1
CCOC(OCC)(OCC)OCC	1
C1CCn2c(CC1)nnn2	0
Fc1ccc(c(c1)F)Oc1cc2C(=O)CCc2cc1NS(=O)(=O)C	0
OC(=O)c1cc(Cl)cc(c1)Cl	1
OC(=O)CCCCCCCCC(=O)O	1
Clc1ccc2c(c1)N(C(=O)CC(=O)N2C)c1ccccc1	0
COc1cc(O)c(cc1S(=O)(=O)O)C(=O)c1ccccc1	1
C1CCc2c(C1)cccc2	1
CN(C1C(=C(C(=O)N)C(=O)C2(C1CC1C(=C2O)C(=O)c2c(C1(C)O)c(Cl)ccc2O)O)O)C	0
OC(=O)c1cc(C(=O)O)c(cc1C(=O)O)C(=O)O	1
Nc1cccc2c1c(ccc2)S(=O)(=O)O	1
CN1C(CSCC(F)(F)F)Nc2c(S1(=O)=O)cc(c(c2)Cl)S(=O)(=O)N	0
OC(=O)c1ccccc1C(=O)N	1
CCCBr	1
CCCCCc1cc(O)c2c(c1)OC(C1C2C=C(C)CC1)(C)C	0
CN1CCN(C1=O)C	1
ClC(=C(Cl)Cl)Cl	1
CCCCCCCCCCCCCCCCCCCCBr	1
Fc1ccc(cc1)CNC(=O)c1nc(n(c(=O)c1O)C)C(NC(=O)c1nnc(o1)C)(C)C	0
CC[Ge](CC)(CC)Cl	1
OCC1OC(C(C1O)O)(CO)OC1OC(CO)C(C(C1O)O)O	0
CCC(c1cc(O)c(cc1O)C(CC)(C)C)(C)C	1
O=C=Nc1ccc(cc1)Br	1
NN(Cc1ccccc1)Cc1ccccc1	1
CCC(CBr)Br	1
COS(=O)(=O)c1ccccc1	1
Cc1ccc(c(c1)C)N	1
C=CC(=O)OCC(COC(=O)C=C)(COC(=O)C=C)CC	1
COc1cc(ccc1OC)C(=O)O	1
N#CCc1ccccc1F	1
CCCN(S(=O)(=O)c1ccc(cc1)C(=O)O)CCC	0
O=C1C=CC2(C(N1)CCC1C2CCC2(C1CCC2C(=O)NC(C)(C)C)C)C	0
Nc1ccc(c(c1)O)C	1
CCNC(Cc1cccc(c1)C(F)(F)F)C	0
C=CCCCN=C=S	1
CCOC(=O)C(C(F)(F)F)(F)F	1
c1ccc(cc1)Cc1ccncc1	1
O=C(c1ccccc1O)Oc1ccc(cc1)C(C)(C)C	1
COC(=O)c1ccccc1CS(=O)(=O)N	1
CC(=O)c1cnccn1	1
OC(=O)C1OC1C(=O)O	1
O=CC1CCC=CC1	1
CCC(OC(=O)C)C	1
SCCC[Si](OCC)(OCC)OCC	1
COC1CN(CCCOc2ccc(cc2)F)CCC1NC(=O)c1cc(Cl)c(cc1OC)N	0
CCCCCCCCCC=C	1
Clc1cccc(n1)C(Cl)(Cl)Cl	1
CCOCCC#N	1
OC(=O)C(c1ccccc1)(c1ccccc1)c1ccccc1	1
CCC1(C(=O)NC(=O)NC1=O)c1ccccc1	0
Clc1ccc2-n3c(CN=C(c2c1)c1ccccc1F)cnc3C	0
COC1=CC(=O)CC(C21Oc1c(C2=O)c(OC)cc(c1Cl)OC)C	0
C1CCC(CC1)NSc1nc2c(s1)cccc2	1
c1ccc(cc1)C=CCN1CCN(CC1)C(c1ccccc1)c1ccccc1	0
ClCC(CCl)O	1
FCOC(C(F)(F)F)C(F)(F)F	0
N#CCCCCCCCCC#N	1
Oc1ccc2c(c1)cc(cc2)O	1
CNC(=O)C=CC(=O)O	1
CCOC1=C(C(=O)C1=O)OCC	1
[O-][N+](=O)c1cc(ccc1Cl)C(=O)O	1
COc1cc(ccc1O)C(=O)C	1
[O-][N+](=O)c1c(C)cccc1C(=O)O	1
CCCCCc1ccc(cc1)N	1
On1nnc2c1cc(cc2)C(F)(F)F	1
NC(=O)CC#N	1
[O-][N+](=O)OC(C(C(O[N+](=O)[O-])CO[N+](=O)[O-])O[N+](=O)[O-])C(O[N+](=O)[O-])CO[N+](=O)[O-]	0
COc1ccc2c(c1)n(CC(=O)O)c(c2C(=O)c1ccc(cc1)Cl)C	0
Cc1ccc(c(c1)N)N	1
Clc1ccccc1C(F)(F)F	1
O=Cc1ccccc1B(O)O	1
OCCS	1
Clc1nnnn1c1ccccc1	1
CC(Cc1ccccc1)(N)C	0
CCOC(OCC)C	1
Cc1ccc(cn1)O	1
C=CCN1CCc2c(CC1)nc(s2)N	0
OC(=O)C(CSCCCCC=C(C(=O)O)NC(=O)C1CC1(C)C)N	0
C1CCCOC1	1
Nc1cccc(c1)Br	1
Ic1cc(I)c(c(c1)C(=O)O)O	1
CCCCCCN(CCCCCC)CCCCCC	1
CCCCCOC=O	1
Oc1ccc(cc1)S(=O)(=O)N	1
CCCC(C(=O)O)(C(=O)O)CCC	1
Clc1ccc2c(c1)C(=NC(C(=O)N2)O)c1ccccc1Cl	0
CCCCOC(=O)CC#N	1
OC(=O)C1C(C(=O)O)C2(C(C1(Cl)C(=C2Cl)Cl)(Cl)Cl)Cl	1
[O-][n+]1cc(ncc1C)C(=O)O	1
[O-][N+](=O)c1ccc(c(c1)C(=O)O)C	1
OC(=O)c1cnc2c(c1)cccc2	1
CC(c1cccc(c1O)C(C)(C)C)(C)C	1
BrCCCCCCCCBr	1
CC(O)(C)C	1
Clc1ccc(cc1)SC(P(=O)(O)O)P(=O)(O)O	0
CC(OC(=O)c1ccccc1)CNC1CCCCC1	0
CC(=O)N(c1ccccc1)c1ccccc1	1
CNc1ccc(cc1)N=Nc1ccccc1	1
OC(=O)CNC(C(=O)N1CCC1C(=O)NCc1ccc(cc1)C(=N)N)C1CCCCC1	0
OC(=O)C(c1cccc(c1)C(=O)c1ccccc1)C	1
CNC(C(=O)O)(C)C	1
C=COCC(F)(F)F	0
Cc1ccc(c(c1)C(=O)O)O	1
CCC(CCCC(C)C)(O)C	1
CCCCCC(C=CC1C(O)CC(C1CC=CCCCC(=O)O)O)(O)C	0
Brc1cccc2c1cccc2	1
OC(=O)CSSCC(=O)O	1
OC(c1ccccc1)C(N)C	0
BrCCC=C	1
CCCCCCCCCCCCCCCCCC(=O)CCCCCCCCCCCCCCCCC	1
FC(c1cc2NCNS(=O)(=O)c2cc1S(=O)(=O)N)(F)F	0
OC(=O)c1ccc(c(c1)N)Cl	1
[O-][n+]1cccc(c1)C	1
CC(C1C(=O)N2C1C(C)C(=C2C(=O)O)SC1CNC(C1)C(=O)N(C)C)O	0
FS(c1ccccc1)(F)(F)(F)F	1
C#CCCCCCC#C	1
O=c1[nH]nnc2c1cccc2	1
ClC1=C(Cl)C(C(C1(Cl)Cl)(Cl)Cl)(Cl)Cl	1
Clc1nc(Cl)c(c(c1Cl)Cl)Cl	1
CCS	1
ClCCOC=C	1
Oc1ccc2c(c1)CCC1C2CCC2(C1CCC2=O)C	0
ClCC(c1ccccc1)(C)C	1
O=c1oc2ccccc2c(c1Cc1c(=O)oc2c(c1O)cccc2)O	0
Oc1cccc(c1)S	1
O=C(C(Cl)(Cl)Cl)C(Cl)(Cl)Cl	1
Nc1ccc(c(c1)C)C	1
CCCCCC(=O)OC1(CCC2C1(C)CCC1C2CCC2=CC(=O)CCC12C)C(=O)C	0
[O-][N+](=O)c1ccc(c(c1)O)N	1
CC(Cn1cnc2c1c1ccccc1nc2N)C	1
OC(=O)c1c[nH]cc1	1
O=Cc1cc(c(c(c1)C(C)(C)C)O)C(C)(C)C	1
[O-][N+](=O)c1ccc(c(c1)Cl)F	1
Nc1ccc(c(c1)N)[N+](=O)[O-]	1
[O-][n+]1ccc(cc1)Cl	1
Nc1cccc(c1)C(C)(C)C	1
CN1CN(C)CN(C1)C	1
C=CC(=O)OCCN=C=O	1
[O-][N+](=O)c1cc(c(c(c1Cl)[N+](=O)[O-])Cl)C(F)(F)F	1
CCCCCCCCC=CCCCCCCCCCCCC(=O)O	1
Clc1cc(Cl)nc(n1)Cl	1
CN(Cc1ccccc1)CC#C	0
FC(OC(C(F)(F)F)F)F	0
N#CC(=C(C#N)N)N	1
O=C1CCC2(C34C1Oc1c4c(CC2N(CC3)CC2CC2)ccc1O)O	0
CCC(c1c(=O)oc2c(c1O)cccc2)c1ccccc1	0
CC(C(C(=O)O)C(=O)O)C	1
O=C(c1ccccc1)C=Cc1ccccc1	1
[O-][N+](=O)c1cc(N)c(c(c1)S(=O)(=O)O)O	1
CCCCOc1ccc(cc1)OCCCN1CCOCC1	0
CCC1(C(=O)NCNC1=O)c1ccccc1	0
Nc1cccc2c1cccc2S(=O)(=O)O	1
CCC#CCC	1
n1ccc(cc1)CCc1ccncc1	1
Cc1nc2c(o1)cccc2	1
CCCCOC(=O)c1cccnc1	1
CCOP(=O)(OCC)OCC	1
Clc1ncc(c(n1)Cl)C	1
O=c1nc(N)c2c([nH]1)nc[nH]2	1
OC(=O)c1csc2c1cccc2	1
O=C(c1ccccc1)CS(=O)(=O)c1ccccc1	1
c1ccc(nc1)c1cccc(n1)c1ccccn1	1
CCOc1ccccc1OCCNC(Cc1ccc(c(c1)S(=O)(=O)N)OC)C	0
Brc1ccccc1c1ccccc1Br	1
COc1ccc2c(c1)c(CCNC(=O)C)c[nH]2	0
Nc1cccc2c1nsn2	1
NC1CCc2c(C1)sc(n2)N	1
N#CC(Cl)(Cl)Cl	1
CC(=C)CCC(=C)C	1
[O-][N+](=O)c1ccc(c(c1)N)C	1
CC=C(Cl)C	1
C1OCCOc2ccccc2OCCOCCOCCOC1	1
C#CCCCCC#C	1
O=C1CC2C(C1(C)CC2)(C)C	1
CCCCCCCCCCCCCCC1OC1	1
Cc1cnc2c(c1)cccc2	1
CCC=CC=O	1
Oc1c(Br)c(Br)c(c(c1Br)Br)O	1
NC(c1ccccc1)Cc1ccccc1	1
OC1CC2C(C1(C)CC2)(C)C	1
CCC=CCC=CCC=CCCCCCCCC(=O)O	1
Clc1cc(Cl)c(c(c1)Br)N	1
O=CCc1ccccc1	1
Nc1cccc2c1ccnc2	1
Nc1ccc(nn1)Cl	1
O=CC(C(C(C(CO)O)O)O)NC(=O)c1c(I)c(NC(=O)C)c(c(c1I)N(C(=O)C)C)I	0
CN1CCCN=C1COC(=O)C(c1ccccc1)(C1CCCCC1)O	0
Oc1nc[nH]c(=O)c1	1
COC(=O)C(c1ccccc1)C1CCCCN1	0
OC(=O)CC(CC(=O)O)(C)C	1
OC1CCC2(C(C1)CCC1C2C(=O)CC2(C1CCC2C(=O)C)C)C	0
N#CCCC(C)C	1
CCOC(=O)Cc1ccccc1	1
CCCCOCCCC	1
OC(COc1ccc(cc1)NC(=O)C)CNC(C)C	0
O=C1C=C2C(=CC3C(C2(C2C1C2)C)CCC1(C3CCC1(O)C(=O)C)C)Cl	0
CCOc1ccccc1C=O	1
CCCCC(COCCCN)CC	1
O=C=Nc1ccc(c(c1)N=C=O)C	1
CCc1cc(O)ccc1Cl	1
OS(=O)(=O)CCCN1CCOCC1	1
COc1ccccc1I	1
O=c1ccccn1C	1
COc1ccc2c(c1)cc[nH]2	1
Fc1ccccc1C(=O)c1ccccc1	1
N#CCc1ccccc1OC	1
Oc1ccc(cc1)N=Nc1ccccc1C(=O)O	1
OC(=O)Cc1ccccc1Br	1
BrCCCCCC(=O)OCC	1
Oc1ccc(cc1)C=CC(=O)c1ccc(cc1O)O	1
COc1ccc(c(c1)O)C(=O)c1ccccc1	1
OC(=O)CCCCCCCCCCCC(=O)O	1
OC(COc1ccc(cc1)O)CNCCNC(=O)N1CCOCC1	0
OC(=O)C1N2C(=O)C(C2SC1(C)C)N1C(=O)C(NC1(C)C)c1ccccc1	0
O=C(C(c1ccccc1)O)NC1C(=O)N2C1SCC(=C2C(=O)O)CSc1nnnn1CS(=O)(=O)O	0
NC1CONC1=O	0
CN(c1ccccc1)c1ccccc1	1
CN(C1C(=C(C(=O)N)C(=O)C2(C1CC1Cc3c(C(=O)C1=C2O)c(O)ccc3N(C)C)O)O)C	0
O=Cc1ccccc1C(=O)O	1
OC(=O)c1cc2c(s1)cccc2	1
Brc1ccc(c(c1)Br)N	1
COC(=O)c1ccc(cc1)I	1
c1ccc2c(c1)nc1c(c2)cccc1	1
NCCc1ccc(cc1)O	1
Clc1cc(Cl)cc(c1)Br	1
OC(=O)C1CSCN1	1
CCCCCCCCl	1
CC(=CC=C(C)C)C	1
CC1NC(C)CN(C1)c1c(F)c(N)c2c(c1F)n(cc(c2=O)C(=O)O)C1CC1	0
N#Cc1cc(C#N)c(cc1C#N)C#N	1
O=C1NC(CC2OC2(C)CCCC(C(C(C(=O)C(C(C1)O)(C)C)C)O)C)C(=Cc1csc(n1)C)C	0
O=Cc1cc(Cl)cc(c1O)Cl	1
CCOc1cc(ccc1C(=O)O)CC(=O)NC(c1ccccc1N1CCCCC1)CC(C)C	0
SCC(C(=O)N1CCCC1C(=O)O)C	0
CC1=CCC(C)(C)C=CCC(=CCC1)C	1
O=C(c1ccccc1)C(=O)O	1
CCCNC1CCc2c(C1)sc(n2)N	0
COCC=C	1
Clc1nc(Cl)c(cc1Cl)Cl	1
Brc1ccc(c(c1)Br)O	1
COCCc1ccc(cc1)O	1
Fc1c(F)c(C(=O)C)c(c(c1F)F)F	1
Nc1ccc(c2c1C(=O)c1ccccc1C2=O)N	1
OCC(C(C(C(CO)O)O)O)O	0
COC(=O)c1ccc(o1)Br	1
OC(=O)c1ccccc1C(F)(F)F	1
CC(=O)Oc1ccccc1OC(=O)C	1
COC(=O)c1cc(O)c(c(c1)O)O	1
OC(=O)c1cc(=O)c2c([nH]1)c(O)ccc2	1
Oc1cc(cc2c1C(=O)c1c(C2=O)cccc1O)C(=O)O	1
CCOC(=O)C#CC	1
OCCCCCCBr	1
[O-][N+](=O)c1cccc(c1N)C	1
CCCSSCC=C	1
CN(N=Nc1[nH]cnc1C(=O)N)C	0
CCC(=O)CC	1
Nc1c(C)cccc1O	1
COc1ccccc1C=CC(=O)O	1
COC(=O)c1ccc(cc1)C=O	1
CCCCc1ccc(cc1)N=Cc1ccc(cc1)OC	1
Cc1c[nH]cc1	1
O=C1C(CCc2c1c1ccccc1n2C)Cn1ccnc1C	0
O=C1c2ccccc2C(=O)C1(O)O	1
CCCOCC(O)C	1
N#CCCNc1ccccc1	1
O=CN1CCCCC1	1
Brc1cccc(n1)Br	1
COc1cc(cc(c1OC)OC)C(=O)NCc1ccc(cc1)OCCN(C)C	0
Nc1cccc(c1)I	1
CSCCC(C(=O)O)N	0
NC(=O)N1c2ccccc2C=Cc2c1cccc2	0
OC(=O)C=Cc1cccc(c1)Cl	1
O=NN(S(=O)(=O)c1ccc(cc1)C)C	1
N#Cc1ccccn1	1
[O-][N+](=O)c1cc([N+](=O)[O-])c(c2c1cccc2)O	1
O=c1cnc2c([nH]1)cccc2	1
[O-][N+](=O)c1cnc([nH]1)C	1
C=COC(=O)C(=C)C	1
Brc1ccc(c(c1)C(=O)O)Cl	1
COc1ccccc1NC(=O)C	1
O=C(c1ccccc1C(=O)O)c1ccccc1	1
CCC(OCC)(OCC)OCC	1
Clc1ccc2c(c1)[nH]c(=O)n2C1CCN(CC1)CCCn1c(=O)[nH]c2c1cccc2	0
BrCC(CBr)Br	1
O=C(c1cccc(c1)C(=O)Oc1ccccc1)Oc1ccccc1	1
CCn1cc(C(=O)O)c(=O)c2c1cc(N1CCN(CC1)C)c(c2)F	0
OC(=O)c1ccc(c(c1)S(=O)(=O)N)Cl	1
Sc1ccncc1	1
CC(=O)C(F)(F)F	1
CC(=O)Oc1ccc2c(c1)CCC1C2CCC2(C1CCC2O)C	0
Brc1c[nH]cn1	1
CN1CCC(=C2c3ccsc3CCc3c2cccc3)CC1	0
Cc1cc(Br)c(c(c1)Br)O	1
C=CC(=O)OCCCCCCOC(=O)C=C	1
OC(=O)CCC(=O)OC1OC2OC3(C)CCC4C2(C(C1C)CCC4C)OO3	0
Clc1cccc(n1)Cl	1
Cc1nc(C)c(nc1C)C	1
O=S=Nc1ccccc1	1
CCCCOCCOCCOCc1cc2OCOc2cc1CCC	0
O=P(c1ccccc1)(c1ccccc1)c1ccccc1	1
CCOC(=O)C(NC1CSC(CN(C1=O)CC(=O)O)c1cccs1)CCc1ccccc1	0
COc1ccc(cc1)CCC(=O)O	1
BrCBr	1
[O-][n+]1cccc(c1)C(=O)O	1
CN(C(=O)c1cccnc1)C	1
Clc1ccc2c(c1)C(=NC(C(=O)N2C)O)c1ccccc1Cl	0
O=CC(C)(C)C	1
CCOC=C	1
Oc1ccc(cc1)C(=O)O	1
O=C(C(c1cccnc1)(C)C)c1cccnc1	0
OC(=O)CC(CC(C=Cc1c(c2ccc(cc2)F)c2c(n1C(C)C)cccc2)O)O	0
Fc1c(N)c(F)c(c(c1F)C(F)(F)F)F	1
OC(=O)C1N2C(=O)CC2S(=O)(=O)C1(C)C	0
Cc1nc2ccccc2nc1C	1
Cc1ccncc1	1
CCOC(=O)CC	1
NNC(=O)c1ccc(cc1)[N+](=O)[O-]	1
O=C1OC(=O)C2C1C1(Cl)C(=C(C2(C1(Cl)Cl)Cl)Cl)Cl	1
Cc1c2ccccc2nc2c1cccc2	1
BrCC1CCC1	1
CC1=Nc2c(C1(C)C)cccc2	1
Cc1c(N)cccc1O	1
O=C(C1COc2c(O1)cccc2)N1CCNCC1	1
CCCCC(C(=O)N(c1ccccc1)Nc1ccccc1)C(=O)O	0
Nn1cnnc1	1
OC1CCC2(C(=CCC3C2CCC2(C3CCC2=O)C)C1)C	0
Cc1cc2c(o1)c(C)c1c(c2)c(C)cc(=O)o1	0
Cc1nn(c(c1)N)c1ccccc1	1
CC(I)C	1
CN(C1C(=C(C(=O)N)C(=O)C2(C1CC1C(=C2O)C(=O)c2c(C1O)c(Cl)ccc2O)O)O)C	0
Oc1ccc(cc1C(c1ccccc1)(C)C)C(c1ccccc1)(C)C	1
CCOC(=O)C#C	1
ClC(Br)Cl	1
O1CCOCCOc2c(OCCOCC1)cccc2	1
Cc1c(F)cccc1Cl	1
CCOC(=O)OC1(CCC2C1(C)CC(O)C1C2CCC2=CC(=O)C=CC12C)C(=O)COC(=O)CC	0
Cc1cc2CCCS(=O)(=O)c2cc1S(=O)(=O)N	0
Nc1nc(N)c2c(n1)nc(c(n2)c1ccccc1)N	0
COc1cccc(c1OC)C(=O)O	1
Oc1ccc2c3c1CCCN3CCC2	1
CCCC(=O)OC1(CCC2C1(C)CC(O)C1C2CCC2=CC(=O)CCC12C)C(=O)COC(=O)CC	0
CCCCN(CCC(c1cc2c(Cl)cc(cc2c2c1ccc(c2)C(F)(F)F)Cl)O)CCCC	0
Nc1ccc(c(c1)[N+](=O)[O-])Cl	1
N#CCS(=O)(=O)C	1
CCc1cccc(c1N)CC	1
Fc1ccc(cc1)C(=O)C1CCN(CC1)CCn1c(=O)[nH]c2c(c1=O)cccc2	0
O=C(C(Oc1ccc(cc1)Cl)(C)C)SCCC(C(=O)O)NC(=O)C	0
OC(=O)c1ccc(c(c1)F)F	1
OCC=C(C=CC=C(C=CC1=C(C)CCCC1(C)C)C)C	0
CC(OC(OC(C)C)OC(C)C)C	1
Clc1ccc2c(c1)C(=O)c1c(C2=O)cccc1	1
N#CCCC(C#N)C	1
O=C(C(c1ccccc1)C(=O)O)NC1C(=O)N2C1SC(C2C(=O)O)(C)C	0
OCCNC(=O)C(=O)NCCO	1
OCC1OC(CC1O)n1cnc2c1N=CNCC2O	0
O=C(Nc1cc(N(C)C)c2c(c1O)C(=O)C1=C(O)C3(C(CC1C2)C(N(C)C)C(=C(C3=O)C(=O)N)O)O)CNC(C)(C)C	0
CCOCCOCCOC(=O)C	1
Oc1ccc2c(c1Br)cccc2	1
CCN(c1ccc(c(c1)O)C(=O)c1ccccc1C(=O)O)CC	1
CN1CCc2c(C1)c1ccccc1n2Cc1ccccc1	0
BrCCC(=O)OCC	1
C=CC(CCC=C(CCC=C(C)C)C)(O)C	1
OC1C(C)(C)C(C1(C)C)O	1
OC(=O)c1cccc(c1)C(F)(F)F	1
O1CC1COc1ccccc1	1
CCOC(=O)c1ccccn1	1
O=C1C=CC(=O)c2c1cccc2	1
NNc1ccccc1[N+](=O)[O-]	1
CC(Oc1nccnc1C)C	1
CC(c1ccncc1)C	1
Brc1cc(c(c(c1O)Br)C)C1(OS(=O)(=O)c2c1cccc2)c1cc(Br)c(c(c1C)Br)O	1
ClCCN(C(=O)Oc1ccc2c(c1)CCC1C2CCC2(C1CCC2O)C)CCCl	0
C=CCCCCCCCCC(=O)O	1
CCCCCCCCCCCCCCCCCCOC(=O)C=C	1
Nc1ncn(c2-c1ncn2)C	1
Oc1ccc2c(c1)cccc2N	1
c1ccc(cc1)c1ccc2c(n1)cccc2	1
[O-][N+](=O)c1cc(Cl)c(cc1N)Cl	1
COc1cccc2c1[nH]cc2	1
COc1ccc2c(c1)c(CC(=O)OCC(=O)O)c(n2C(=O)c1ccc(cc1)Cl)C	0
NC(=O)C=CC(=O)O	1
N#Cc1ccccc1OC	1
O=C(N1CC(=O)N2C(C1)c1ccccc1CC2)C1CCCCC1	0
CC1CCC=CC1	1
Nc1nc2c(s1)cc(cc2)OC(F)(F)F	0
OC(=O)C1CC(CC(C1)C(=O)O)C(=O)O	1
C#CS(=O)(=O)c1ccc(cc1)C	1
CCCCCCC(Br)C	1
[O-][N+](=O)CC(=O)OCC	1
OCCN(CC(=O)N(C(Cc1ccccc1)(C)C)C)CC(=O)N(C(Cc1ccccc1)(C)C)C	0
C1Oc2c(O1)cccc2	1
CC(C=O)CCC	1
Nc1ccccc1F	1
CC(=O)OCC1=C(C(=O)O)N2C(SC1)C(C2=O)NC(=O)C(c1ccccc1)N	0
CCOC(=O)Nc1ccc2c(c1)N(C(=O)CCN1CCOCC1)c1c(S2)cccc1	0
IC1CCCCC1	1
O=Cc1cc(Cl)ccc1O	1
COc1ccc(cc1)C=Cc1ccc(cc1)N	1
N#Cc1ccc(cc1)C(=O)N	1
c1ccc(cc1)NC(=Nc1ccccc1)Nc1ccccc1	1
BrCC(OC)OC	1
Cc1cccc(c1)N(C(=S)Oc1ccc2c(c1)cccc2)C	0
OC(=O)c1cc(Cl)c(c(c1Cl)Cl)Cl	1
CCN(CC)O	1
Nc1nc(N)nc(n1)Cl	1
Nc1cncnc1	1
OC(=O)Cc1cccc(c1)O	1
O=C1NCC2(O1)CCN(CC2)CCc1ccccc1	0
COc1cc(Cl)ccc1O	1
Brc1ccc(c(c1)Br)Br	1
CCO[Si](OCC)(OCC)C=C	1
ClCC(=O)c1ccc(cc1)Cl	1
O=C1CCCC=C1	1
Brc1cccc(c1)[N+](=O)[O-]	1
CCC1(CC)C(=O)NC(=O)N(C1=O)C	0
OC(=O)CC1(CCCC1)CC(=O)O	1
CC1CC(OC(=O)C2CCC(=O)N2)CC(C1)(C)C	0
Nc1c(F)c(N)c(c(c1F)F)F	1
CCCCCCC=O	1
O=Cc1ccc(cc1)C	1
[O-][N+](=O)c1ccc(c(c1)[N+](=O)[O-])I	1
Oc1cc2oc(cc(=O)c2c(c1O)O)c1ccccc1	1
Brc1ccc2-c3c(Cc2c1)cccc3	1
Oc1cccc(c1)I	1
OC(=O)CCCC=CCC1C(O)CC(C1C=CC(COc1cscc1)O)O	0
O=C1C=CC(=C(c2ccc(cc2)O)c2ccc(cc2)O)C=C1	1
Cc1c(C)cccc1C	1
CN(C(=S)SCC(=O)O)C	1
NC(=N)S(=O)O	1
CC(Sc1cc(c(c(c1)C(C)(C)C)O)C(C)(C)C)(Sc1cc(c(c(c1)C(C)(C)C)O)C(C)(C)C)C	0
C=CC(C(C(C(C(C(F)(F)F)(F)F)(F)F)(F)F)(F)F)(F)F	1
CCCCC(=O)OC1(CCC2C1(C)CC(O)C1C2CCC2=CC(=O)CCC12C)C(=O)CO	0
Clc1ccc(c(c1)O)N	1
CC=NO	1
O=c1c2ccccc2[nH]c2c1cccc2	1
COc1ccc(c(c1)C=O)O	1
OCC(NC1CC(O)(CO)C(C(C1O)O)O)CO	0
CCCCN(c1ccccc1)CCCC	1
Cc1cc(C)cc(c1)C(C)(C)C	1
c1nccs1	1
Oc1ccc2c(c1)cccc2O	1
CCCCCOC(=O)Nc1nc(=O)n(cc1F)C1OC(C(C1O)O)C	1
[O-][N+](=O)c1cccc(c1C)O	1
CCC1=CC2CN(C1)Cc1c3ccccc3[nH]c1C(C2)(C(=O)OC)c1cc2c(cc1OC)N(C1C32CCN2C3C(CC)(C=CC2)C(C1(O)C(=O)OC)OC(=O)C)C	0
ICCI	1
Clc1c(Cl)ccc(c1Cl)Cl	1
NNCCO	1
Fc1cccc(c1)C(F)(F)F	1
CCO[Si](OCC)(OCC)CCC#N	1
CCOC(=O)C(NC(C(=O)N1CCCC1C(=O)O)C)CCc1ccccc1	0
Oc1ccc2c(c1)C(=O)c1c(C2=O)cccc1	1
CCCCCCCCCCCCI	1
CCN1CCN(C(=O)C1=O)C(=O)NC(c1ccc(cc1)O)C(=O)NC1C(=O)N2C1SCC(=C2C(=O)O)CSc1nnnn1C	0
C#CC1(O)CCC2C1(CC)CC(=C)C1C2CCC2=CC(=O)CCC12	0
O=C1CCC2(C(=C1)CCC1C2CCC2(C1CCC2(C)O)C)C	0
Nc1ccc2c(n1)cccc2	1
Oc1ccncc1	1
O=C(c1ccccn1)c1ccccc1	1
C=C[Si](C)(C)C	1
Clc1ccc(cn1)Cl	1
CCCC[Sn](CCCC)(CCCC)Cl	1
C=CC(=O)OCc1ccccc1	1
OC(=O)CN1C(=O)c2cccc3c2c(C1=O)ccc3	0
Oc1cc(C)c(c(c1)C)N	1
CC(=O)Oc1ccc(cc1)C(=O)O	1
Oc1cccc(c1)OC(=O)c1ccccc1	1
CN(CCCNC(=O)C(=C)C)C	1
CCCN1CC(CC2C1Cc1cccc(c1C2)O)NS(=O)(=O)N(CC)CC	0
CCCOc1ccc(cc1)C(=O)O	1
Nc1n[nH]c(=S)s1	1
Nc1ccc(c(c1)[N+](=O)[O-])C	1
Clc1ccc2c(c1)S(=O)(=O)NC(=N2)C	0
CN(CCCN1c2ccccc2CCc2c1cc(Cl)cc2)C	0
ClCC(=O)NC(C(=O)O)Cc1ccc(cc1)O	1
CC1CCCC1	1
CCOC(=O)C(C(=O)OCC)CC=C	1
COc1cccc(c1)C(=O)CCNC(C(c1ccccc1)O)C	0
C=CCCCC=C	1
Nc1ccc(cc1)S(=O)(=O)Nc1ccccn1	0
CC(C(c1ccc(c(c1)O)O)O)N	0
CC1(C)OC1	1
Clc1cnccn1	1
COc1ccc(c(c1)OC)N	1
Nc1ccccc1N	1
CN1CCN(CC1)CCC=C1c2ccccc2Sc2c1cc(cc2)S(=O)(=O)N(C)C	0
Nc1ncnc2c1[nH]cn2	1
NC(=O)c1ccc(cc1Cl)[N+](=O)[O-]	1
COC1CCC(O1)OC	1
O=C=Nc1ccc(cc1)[N+](=O)[O-]	1
OC(=O)c1ccc2c(c1)OCCOCCOCCOCCOCCO2	1
CCOC(=O)C(O)(C)C	1
Cc1cnc(c(c1)C)C	1
C=NCC#N	1
COCC1(CCN(CC1)CCc1cccs1)N(c1ccccc1)C(=O)CC	0
CCCCC(C(C=CC1C(O)CC(=O)C1CCCCCCC(=O)OC)O)(OC)C	0
CC(=O)Nc1c(I)c(N(C(=O)C)C)c(c(c1I)C(=O)O)I	0
Oc1c(C)c(Br)c(c(c1Br)Br)Br	1
Oc1ccc(c(c1)O)O	1
Oc1ncccc1O	1
OC1C2C(=C(C3(C1C(N(C)C)C(=C(C3=O)C(=O)N)O)O)O)C(=O)c1c(C2=C)c(Cl)ccc1O	0
CCN(c1ccccc1)CC	1
CCOC(=O)CP(=O)(OCC)OCC	1
CC(=O)Nc1ccc(cc1)Cl	1
COc1ccc2c(c1)ccc(c2)C(=O)C	1
Fc1c[nH]c(=O)[nH]c1=O	1
CCN1C(=O)CCC1=O	1
CCCCCCCC(=O)OCC(CO)O	0
Cc1ccnc(n1)N	1
Oc1ccccc1c1nc2c(o1)cccc2	1
OC(=O)c1ccc(cc1)I	1
OCC(C(C(=O)NCCC(=O)O)O)(C)C	0
OC(=O)COc1cccc2c1cccc2	1
CC#Cc1ccccc1	1
OC(=O)c1c(Br)cc(cc1Br)Br	1
Brc1ccc(c(c1)Br)C	1
CCOC(=O)C1Oc2ccc(cc2C(c2c(O1)ccc(c2)Cl)C)Cl	0
OCc1cc(ccc1O)C(CNCCCCCCOCCCCc1ccccc1)O	0
CN1C2CCC1CC(C2)OC(c1ccccc1)c1ccccc1	0
CC(Cc1ccc(cc1)O)N	0
Cc1cc(C)c(c(c1)N)O	1
CC(c1ccc(cc1)O)(c1ccc(cc1)C(c1ccc(cc1)O)(C)C)C	1
OC(=O)c1ncccc1C(=O)O	1
C1CC2C(C1)O2	1
CN(c1cccc2c1c(ccc2)N(C)C)C	1
NCC1CC1(c1ccccc1)C(=O)N(CC)CC	0
Oc1ccc(cc1)C(=O)Oc1ccccc1	1
OC(=O)Cc1cccc(c1)C	1
N#Cc1ccc(cc1)Cl	1
OCCOc1nc(nc(c1Oc1ccccc1OC)NS(=O)(=O)c1ccc(cc1)C(C)(C)C)c1ncccn1	0
N#CC(=O)c1ccccc1	1
Clc1cc(cc(c1Cl)S(=O)(=O)N)S(=O)(=O)N	0
CC(CC(=O)O)CCC=C(C)C	1
CCOC(OCC)OCC	1
CCCCNc1ccc(cc1)C(=O)OCCN(C)C	0
BrCC1CO1	1
CCN(CCOc1ccc(cc1)C(=C(c1ccccc1)Cl)c1ccccc1)CC	0
Clc1ccc2c(c1)cccn2	1
CC(C#C)O	1
CCOC(=O)N1C(OCC)C=Cc2c1cccc2	1
SCc1ccc(cc1)Cl	1
COC(=O)C(c1ccccc1Cl)N1CCc2c(C1)ccs2	0
C1COc2c(O1)csc2	1
CCCCC(Cl)C	1
OC(=O)c1cccc(c1O)O	1
Cc1c2OC(C)(CCc2c(c(c1C)O)C)C(=O)O	1
Nc1ccc2c(c1)oc(=O)cc2C	1
N#Cc1cc(F)c(c(c1F)F)F	1
N1CCNCC1	0
S=c1[nH]cnc2c1[nH]cn2	0
OCC=C(CCC=C(C)C)C	1
CCC1(NC(=O)N(C1=O)C)c1ccccc1	0
OC1CC(O)C(=C)C(=CC=C2CCCC3(C2CCC3C(CCCC(O)(C)C)C)C)C1	0
CCCCCCCCCCCCOC(=O)C(=C)C	1
CCCCCC(C=CC1C(O)CC(=O)C1CCCCCCC(=O)O)O	0
NC(=O)CN1CCCC1=O	0
OC1=C(Br)C(=O)C(=C(C1=O)Br)O	1
Oc1ccc2c(c1)Oc1c(C32OC(=O)c2c3cccc2)ccc(c1)O	1
Nc1ccnc(c1)C	1
[O-][N+](=O)c1ccccc1S(=O)(=O)N	1
CC(=O)Oc1ccccc1C(F)(F)F	1
FCC#N	1
ClCCC#N	1
CCCCCC(C=CC1C(O)CC(C1CC=C=CCCC(=O)OC)O)(O)C	0
CC(=O)Nc1c(I)cc(c(c1I)C(=O)O)I	1
COc1ccccc1OCC(COC(=O)N)O	0
CCCC(=O)Nc1ccc(c(c1)C(=O)C)OCC(CNC(C)C)O	0
OC(=O)CC(C(=O)O)(C)C	1
Ic1ccc(c(c1)C(=O)O)N	1
CN(CCOC(=O)C)C	1
OC(=O)CCc1c[nH]c2c1cccc2	1
CCOC(=O)C1OC1c1ccccc1	1
OC(=O)c1cc(F)cc(c1)F	1
OCCCCC#C	1
O=C1CCC(C(=O)N1)N1Cc2c(C1=O)cccc2N	0
O=Cc1ccc(cc1)C(=O)O	1
CCCCC(COC(=O)C=C)CC	1
Fc1nc(F)c(c(n1)F)Cl	1
N#Cc1ccncc1	1
CCN(CCCC(Nc1c2cc(OC)ccc2nc2c1ccc(c2)Cl)C)CC	0
Nc1nc2c(s1)cc(cc2)[N+](=O)[O-]	1
CCc1cc(Cc2cc(CC)cc(c2O)C(C)(C)C)c(c(c1)C(C)(C)C)O	1
Oc1ccc(c(c1)C)Br	1
CON=C(c1csc(n1)N)C(=O)NC1C(=O)N2C1SCC(=C2C(=O)O)COC(=O)C	0
CC(=O)c1ccc(cc1)N	1
Cc1cccc(c1)C(=O)O	1
COc1cnc(nc1)NS(=O)(=O)c1ccc(cc1)N	0
CN(CCON=C1c2ccccc2CCc2c1cccc2)C	0
ClCCOCC	1
Cc1ccc2c(n1)c(O)c(cc2Cl)Cl	0
O=C(OC1=C(C(=O)Nc2ccccn2)N(C)S(=O)(=O)c2c1cccc2)C=Cc1ccccc1	0
CCCS(=O)(=O)Nc1ccc(c(c1F)C(=O)c1c[nH]c2c1cc(cn2)c1ccc(cc1)Cl)F	0
CCOc1ccc2c(c1C(=O)NC1C(=O)N3C1SC(C3C(=O)O)(C)C)cccc2	0
Oc1ccc2c(c1)c(=O)cc(o2)c1ccccc1	1
FC(Oc1ccccc1)(F)F	1
Oc1c(O)cccc1Cl	1
ClCCN(C(=O)NC1CCCCC1)N=O	0
Oc1cccnc1	1
Clc1cc(Cl)c(cc1O)O	1
N#CCc1cccc(c1)CC#N	1
O=C1OC(=O)c2c3c1cccc3ccc2	1
CC1=CCC2CC1C2(C)C	1
NNC(=O)c1ccccc1N	1
Nc1ccc(c(c1)Br)C	1
Nc1cccc(c1)C(=O)N	1
Clc1cccs1	1
C=C1CCOC1=O	1
CC(N=C=O)C	1
O=C(C1CCC(CC1)(F)F)NC(c1ccccc1)CCN1C2CCC1CC(C2)n1c(C)nnc1C(C)C	0
CC(C(=O)C)C(=O)C	1
CC(C(=O)O)CN(c1c(I)cc(c(c1I)N)I)C(=O)C	0
COC(=O)N	1
CC(=O)c1ccccc1N	1
N#CCc1cccc(c1)Cl	1
Cn1nnnc1N	1
CC(c1ccccc1)Cl	1
CCCCC(COP(=O)(OCC(CCCC)CC)OCC(CCCC)CC)CC	1
c1ccc(cc1)NCc1ccccc1	1
OC(=O)CC(=CC(=O)O)C(=O)O	1
CCC(C(=O)C)C(=O)C	1
COc1ccc(cc1)C(=O)N	1
OC(c1ccc(cc1)C(C)(C)C)CCCN1CCC(CC1)C(c1ccccc1)(c1ccccc1)O	0
CCOc1ccc2c(c1)cccc2	1
Clc1ccc(nn1)Cl	1
CCCCCCCCCC(=O)OC1(CCN(CC1)CCCC(=O)c1ccc(cc1)F)c1ccc(cc1)Cl	0
Clc1cc2NC(NS(=O)(=O)c2cc1S(=O)(=O)N)C(Cl)(Cl)Cl	0
CCCCCCC(=Cc1ccccc1)C=O	1
c1ccc(cc1)SSc1ccccc1	1
O=C1N(C)CCCN1C	1
CCNc1cccc(c1)C	1
Clc1nc(Cl)c(c(n1)Cl)Cl	1
COc1cc(ccc1N)[N+](=O)[O-]	1
Nc1ccc(c(c1)C(=O)O)Cl	1
CC(=O)CC(=O)OC(C)C	1
O=c1cccc2-c1ccc[nH]2	1
NC(=O)CCCCC(=O)N	1
COC(=O)c1ccccc1NC	1
CC(=O)Oc1ccccc1C(=O)OC(COC(=O)C(Oc1ccc(cc1)Cl)(C)C)COC(=O)C(Oc1ccc(cc1)Cl)(C)C	0
Brc1cc(Br)c(c(c1)Br)N	1
Cc1ccc(c(c1)C)C	1
OCC(COC(=O)c1ccccc1Nc1ccnc2c1ccc(c2)Cl)O	0
OC(=O)c1ccccc1c1ccccc1C(=O)O	1
OC(=O)C1(O)c2ccccc2-c2c1cccc2	1
C=CC1CO1	1
COc1ccc(cc1)CCN1CCC(CC1)Nc1nc2c(n1Cc1ccc(cc1)F)cccc2	0
CCCCC(C)C	1
Oc1ccc2c(c1)CCC(C2c1ccc(cc1)OCCN1CCCC1)c1ccccc1	0
CC(CC(B(O)O)NC(=O)C(NC(=O)c1cnccn1)Cc1ccccc1)C	0
OC(=O)C=Cc1ccc(cc1)Cl	1
C#CC1(CCCCC1)OC(=O)N	0
Oc1ccc2-c3c(C(=O)c2c1)cccc3	1
OC(=O)Cc1ccc(cc1)C	1
Cc1cccc(n1)Cl	1
N#CC1CCC=CC1	1
CCOC(=O)c1ccccc1O	1
Brc1cncnc1	1
NCC1CCC(CC1)C(=O)O	1
Clc1ccc2c(c1)C(O)CCCN2C(=O)c1ccc(cc1C)NC(=O)c1ccccc1C	0
CCCCCCCCC=O	1
N#Cc1cccc(c1)C(=O)O	1
COc1cc(C)ccc1OC	1
Cc1ccc(cc1)N(C)C	1
OCC(C(C(C(C=O)O)O)O)O	0
O=C1CCC2(C(=C1)C(C)CC1C2C(O)CC2(C1CCC2C(=O)C)C)C	0
Oc1ccc(cc1)Br	1
N#Cc1cccnc1	1
N1CCN(CC1)c1ccccn1	1
Oc1ccc2c(c1)sc(c2C(=O)c1ccc(cc1)OCCN1CCCCC1)c1ccc(cc1)O	0
OCCCNc1ccccc1	1
C1CCC2N(C1)CCC2	1
CC1(CC)CC(=O)NC1=O	0
ClCCN(CCCl)C	0
Sc1ncccn1	1
CCN=C=S	1
CCOC(C(F)F)(F)F	1
ONC(=O)c1ccccc1O	1
OCC1OC(C(C1O)O)n1cnc2c1nc(F)nc2N	0
CCCCCCCCCC#N	1
Nc1ccc2c(c1)c(O)cc(c2)S(=O)(=O)O	1
OS(=O)(=O)NC1CCCCC1	1
OC(=O)c1c(C)cccc1C	1
O=C(c1c(F)c(F)c(c(c1F)F)F)c1ccccc1	1
CN(CCOC(c1ccccn1)(c1ccccc1)C)C	0
OCCOC(C)C	1
O=C1C(=C1c1ccccc1)c1ccccc1	0
CC(c1ccc(cc1)O)c1ccc(cc1)O	1
Cc1ccc(c(c1)O)N	1
CNCCCN1c2ccccc2CCc2c1cccc2	0
OC(=O)Cn1cnc2c1c(=O)n(C)c(=O)n2C	1
OC(=O)c1cc(=O)c2c([nH]1)cccc2	1
CC(C(Cc1ccc(c(c1)O)O)C)Cc1ccc(c(c1)O)O	1
CCOC(=O)C(NC(C(=O)N1C2CCCC2CC1C(=O)O)C)CCc1ccccc1	0
OCCC(F)(F)F	1
OP(=O)(OCc1ccccc1)OCc1ccccc1	1
Nc1ccc(c(c1)C)O	1
O=c1cc(O)c2c([nH]1)cccc2	1
COC(=O)c1ccco1	1
CC(C(C(=O)OCCOCn1cnc2c1[nH]c(N)nc2=O)N)C	0
CN(CCOC1=Cc2ccccc2Sc2c1cc(Cl)cc2)C	0
COC(OC)(OC)C	1
Clc1cccc(c1Nc1ccccc1)Cl	1
COc1cc(O)cc(c1)O	1
O=S1(=O)NC(Cc2ccccc2)Nc2c1cc(c(c2)C(F)(F)F)S(=O)(=O)N	0
O=C1C(=Cc2ccc(cc2)C=C2C3CCC(C2=O)(C3(C)C)CS(=O)(=O)O)C2C(C1(CC2)CS(=O)(=O)O)(C)C	0
OC(=O)c1ccc(c(c1)N)N	1
COC(c1ccccc1)OC	1
COC(OC)(C)C	1
[O-][N+](=O)c1cccc(c1C)N	1
COc1ccc2c(c1)cccn2	1
[O-][N+](=O)c1cc(cc(c1Cl)[N+](=O)[O-])C(F)(F)F	1
Oc1ccccc1F	1
CCCCCCCCCCCC=O	1
N#CCC(n1ncc(c1)c1ncnc2c1cc[nH]2)C1CCCC1	0
Cc1ccc(cc1)C(C)C	1
CCCCCCCCOc1ccc(cc1)O	1
ON=C(c1nsc(n1)N)C(=O)NC1C(=O)N2C1SCC(=C2C(=O)O)C=C1CCN(C1=O)C1CCN(C1)C(=O)OCc1oc(=O)oc1C	0
CC(CC1Nc2cc(Cl)c(cc2S(=O)(=O)N1)S(=O)(=O)N)C	0
OC(=O)C1N2C(=O)C(C2SC1(C)C)NC(=O)C1(N)CCCCC1	0
CCCCC=O	1
C1CCC=CC1	1
O=Cc1cccc(c1)C#N	1
CC(=O)c1ccc(cc1)C(F)(F)F	1
Clc1ccc(cc1)S(=O)(=O)N	1
CCOC(=O)C(NC1CCCN2N(C1=O)C(CCC2)C(=O)O)CCc1ccccc1	0
COc1cc2N(C)C3C4(c2cc1C1(CC2CN(CCc5c1[nH]c1c5cccc1)CC(C2)(O)CC)C(=O)OC)CCN1C4C(C(C3(O)C(=O)N)O)(CC)C=CC1	0
FC(C(C(F)(F)F)(c1ccc(cc1)Oc1ccc(cc1)N)c1ccc(cc1)Oc1ccc(cc1)N)(F)F	1
O=C1C=CC(=O)N1c1ccccc1	1
CC#CCC(C(C=CC1C(O)CC2C1CC(=CCCCC(=O)O)C2)O)C	0
CC(=CCOC(=O)C)CCC=C(C)C	1
Nc1ccc(c(c1)C)Cl	1
ClCC(=CCl)Cl	1
O=Cc1c(C)cc(cc1C)C	1
C1COC=CO1	1
O=Cc1cccc(c1)B(O)O	1
On1nnc2c(c1=O)cccc2	1
COc1cc(C=CC(=O)O)ccc1OC	1
Cc1cncc(n1)C	1
Oc1ccccc1C(=O)c1ccccc1	1
CON=C(C(=O)NC1C(=O)N2C1SCC(=C2C(=O)O)CSc1nnnn1C)c1csc(n1)N	0
c1ccc(cc1)c1cccnc1	1
CCS(=O)(=O)CCn1c(C)ncc1[N+](=O)[O-]	0
CC1=CC(=O)CC(C1)(C)C	1
Oc1ccc(cc1)Cc1ccccc1	1
Clc1cccc2c1cccn2	1
OC(=O)c1cc(cs1)Br	1
OC(=O)CCC1CCCCC1	1
c1ccc(nc1)C=Cc1ccccn1	1
CCN(c1ccc(cc1)C)CC	1
COC(=O)C(Cl)Cl	1
NNc1ccccc1	1
COc1ccc(cc1)c1coc2c(c1=O)ccc(c2)O	1
OC1CC(O)C(=C)C(=CC=C2CCCC3(C2CCC3C(C=CC(C(C)C)C)C)C)C1	0
N#Cc1ccccc1N	1
C1CN2C(=NC(C2)c2ccccc2)S1	0
Oc1ccc(cc1)N=Nc1ccc(cc1)C(=O)O	1
OCCCCOC=C	1
CN(C1C(=C(C(=O)NCN2CCCC2)C(=O)C2(C1CC1C(=C2O)C(=O)c2c(C1(C)O)cccc2O)O)O)C	0
O=S1(=O)CCCCN1c1ccc(cc1)S(=O)(=O)N	0
COC(=O)C1=C(C)NC(=C(C1c1cccc2c1non2)C(=O)OC(C)C)C	0
CCCCCC(=Cc1ccccc1)C=O	1
OC(=O)CCCN1C(=O)c2c(C1=O)cccc2	1
c1ccc(nc1)Nc1ccccn1	1
Cc1nnc(s1)N	1
CCCCCCCCCCCCCCCCCCOC(=O)C(=C)C	1
OC(=O)C=C(C(=O)O)C	1
O=C1CCCN1	1
CN(CCN(c1ccccn1)Cc1cccs1)C	0
Sc1ccc(c(c1)Cl)Cl	1
CSc1ccccc1	1
Cc1cc(n(n1)C)C	1
OC(=O)Cc1ccc(cc1)C(F)(F)F	1
CS(=O)(=O)N	1
Clc1ccc(c(c1)C)C	1
CCCCCCCCCCCCCCCCBr	1
OCc1cc(c(c(c1)C(C)(C)C)O)C(C)(C)C	1
CCN(c1ccc(c(c1)O)N=Nc1ccc(cn1)Br)CC	1
O=C1CC(=O)NC(=O)N1	1
CC(=CCCC(=O)C)CCC=C(C)C	1
c1ccc2c(c1)N(CC1CN3CCC1CC3)c1c(S2)cccc1	0
ClCCNP1(=O)OCCCN1CCCl	0
C1CNc2c(N1)cccc2	1
Oc1cccc(c1)Cl	1
Cc1cc([N+](=O)[O-])c(c(c1)[N+](=O)[O-])O	1
O=C(OC1CCC2C1(C)CCC1C2CCC2=CC(=O)CCC12C)CCC1CCCC1	0
NNC(=O)CC#N	1
COc1c(CC=C(CCC(=O)O)C)c(O)c2c(c1C)COC2=O	0
Cc1ccc(c(c1)N)Cl	1
Cc1ncccc1C	1
Cc1cc(Cl)c2c(n1)cccc2	1
CCOCC1CO1	1
[O-][N+](=O)c1ccc(c(c1)C(F)(F)F)Cl	1
N#Cc1ccc(cc1)Br	1
CCC[Si](OC)(OC)OC	1
CCCC=CCOC(=O)C	1
NC(=O)C=C	1
CCc1ccc(cc1)N	1
CCCl	1
CCCCCc1ccccn1	1
CC(=O)OCC1=C(C(=O)O)N2C(SC1)C(C2=O)N	1
Oc1ccc2c(c1)oc(=O)cc2C	1
O=C(c1ccc(cc1)N)NCC(=O)O	0
COc1c2c(=O)cc(oc2c(c2c1cco2)OC)C	1
CCCCCO[N+](=O)[O-]	1
OCC(COc1ccccc1OC)O	0
Oc1ccc2c(c1)oc1-c(n2)ccc(=O)c1	1
Nc1ccc(c2c1C(=O)c1c(O)ccc(c1C2=O)N)O	1
NCCOCC1=C(C(=O)OCC)C(C(=C(N1)C)C(=O)OC)c1ccccc1Cl	0
C(C1OC1)CC1OC1	1
NC(=S)NCC=C	1
C1CCc2c(C1)cncc2	1
CN1CCC(C1)CN1c2ccccc2Sc2c1cccc2	0
CCOc1nc2c(n1Cc1ccc(cc1)c1ccccc1c1nnn[nH]1)c(ccc2)C(=O)O	0
CCC(c1ccc(cc1)O)(c1ccc(cc1)O)C	1
CC1OCCO1	1
CC(C(O)(C)C)(c1ccc(cc1)Cl)O	0
Cc1cc(cc(c1CC1=NCCN1)C)C(C)(C)C	0
CCCCOC(=O)c1ccccc1N	1
O=C1c2ccccc2-c2c3c1cccc3ccc2	1
CNCC(OC)OC	1
O=C(CC(C)(C)C)OCC(=O)C1(O)CCC2C1(C)CC(O)C1C2CCC2=CC(=O)C=CC12C	0
CCN(c1cccc(c1)c1ccnc2n1ncc2C#N)C(=O)C	0
Fc1ccc(c(c1)F)c1ccc(c(c1)C(=O)O)O	0
CCOC=CC#N	1
CCC(C(c1ccc(c(c1)O)O)O)NC(C)C	0
Nc1ccc(cc1)S(=O)(=O)O	1
OC(=O)c1cc(cc(c1)C(F)(F)F)C(F)(F)F	1
Nc1ccc(c(c1)[N+](=O)[O-])N	1
Clc1c(Cl)cccc1Br	1
Clc1cc(Cl)c2c(c1O)cccc2	1
c1ccc(cc1)OP(Oc1ccccc1)Oc1ccccc1	1
O=c1c(O)c(oc2c1cccc2)c1ccccc1	1
CCc1ccccc1Br	1
CCI	1
Cc1cc(=O)[nH]c(=S)[nH]1	0
OC(c1ccccc1)(C1CCCCC1)CCN1CCCCC1	0
Fc1nc(F)c(cc1F)F	1
COc1cc(Cc2cnc(nc2N)N)c2c(c1OC)OC(C=C2)C1CC1	0
[O-][N+](=O)OCCN(CCO[N+](=O)[O-])CCO[N+](=O)[O-]	0
O=C(C(=C)C)OCCOCCOCCOC(=O)C(=C)C	1
Oc1cc(Cl)c(cc1Cl)Br	1
Cc1cncc(c1)C	1
Nc1cccc2c1c(=O)[nH][nH]c2=O	1
Clc1ccccc1CC(N)(C)C	0
OC(=O)C1CCCCN1	1
Clc1ccc2c(c1)nccc2Cl	1
c1cc2cccc3c2c(c1)C=C3	1
OC(=O)c1cccc(c1C)Cl	1
OCCCCCl	1
CC(c1cc(Sc2cc(c(cc2C)O)C(C)(C)C)c(cc1O)C)(C)C	1
OB(c1ccccc1)O	1
COc1cc(CCNCC(COc2cccc(c2)C)O)ccc1OC	0
FCCCN1C2CCC1C(C(C2)c1ccc(cc1)I)C(=O)OC	0
CCc1ccc(nc1)CCOc1ccc(cc1)CC1SC(=O)NC1=O	0
O=Cc1ccco1	1
COC(=O)C1=C(C)NC(=C(C1c1ccccc1[N+](=O)[O-])C(=O)OC)C	0
NC(=S)c1ccccn1	1
CCOC(=O)C1(CCN(CC1)CCC(c1ccccc1)(c1ccccc1)C#N)c1ccccc1	0
CC(=O)OCC(=O)C1(O)C(C)CC2C1(C)CC(O)C1C2CC(C2=CC(=O)C=CC12C)F	0
OCCN(c1ccccc1)CC	1
C=CC[Si](C)(C)C	1
[O-][N+](=O)c1ccc(c(c1)Oc1ccccc1)NS(=O)(=O)C	0
NCCO	0
CCCCCCCOc1ccc(cc1)O	1
OCCc1ccc(cc1)Cl	1
COc1ccc(c(c1OC)OC)C(=O)O	1
N#CC1=C(C#N)C(=O)C(=C(C1=O)Cl)Cl	1
Fc1c(O)c(F)c(c(c1F)C(F)(F)F)F	1
CCC=CCCC=CC=O	1
Cc1cnc(c(n1)C)C	1
ICCCCCI	1
N#CCCC#N	1
O=C(N1CC(CC1C(=O)O)Sc1ccccc1)C(CSC(=O)c1ccccc1)C	0
NC(=O)NN=Cc1ccc(o1)[N+](=O)[O-]	0
COc1cc(C=O)c(cc1OC)OC	1
OCc1nc2c([nH]1)cccc2	1
COc1c(OC)cc2c(-c3ccc(c(=O)cc3C(CC2)NC(=O)C)OC)c1OC	0
Oc1ccc(c(c1)C)C(=O)C	1
O=Cc1cccc(c1)O	1
CC(=C)C(=O)OC1CC2C(C1(C)CC2)(C)C	1
NC(=O)CCCN=C(c1cc(F)ccc1O)c1ccc(cc1)Cl	0
OCCN1CC(O)C(C(C1CO)O)O	0
NC(=O)c1ccccn1	1
CC(=O)CC(=O)OCCOC(=O)C(=C)C	1
O=Cc1ccc(c(c1)O)O	1
Brc1ccc(c2c1cccc2)Br	1
OC(C(C)(C)C)C=Cc1ccc2c(c1)OCO2	0
BrCCCCCBr	1
OC(=O)c1cccnc1Cl	1
COc1cccc(n1)OC	1
NNC(=O)CCCCC(=O)NN	1
CCCC#C	1
[O-][N+](=O)c1cnc(n1C)C	1
ClCCBr	1
[O-][N+](=O)c1cccc(c1O)Cl	1
O=C1CCC(C(=O)O1)N1C(=O)c2c(C1=O)cccc2	1
N=C(NC(=N)N)NCCc1ccccc1	0
NNS(=O)(=O)c1ccc(cc1)C	1
Oc1ccc(cc1C(C)(C)C)C(C)(C)C	1
O=C=Nc1ccc(cc1C)c1ccc(c(c1)C)N=C=O	1
CCN(CCOc1c(OCCN(CC)CC)cccc1OCCN(CC)CC)CC	0
N#CCCCc1ccccc1	1
OC=C1CC2(C)C(CC1=O)CCC1C2CCC2(C1CCC2(C)O)C	0
Cc1ccc(cc1)C(=O)c1ccccc1C(=O)O	1
C#CC1(O)CCC2C1(C)CCC1C2CCC2=C1CCC(=O)C2	0
OC(=O)c1c(C)cccc1Br	1
[O-][N+](=O)c1ccc(c(c1)C(=O)O)F	1
COCC1(CCN(CC1)CCn1nnn(c1=O)CC)N(c1ccccc1)C(=O)CC	0
NCCCNCCCCNC(=O)C(NC(=O)CCCCCCNC(=N)N)O	0
OC(=O)Cc1ccccc1Oc1ccc(cc1Cl)Cl	0
ClCCN(c1c[nH]c(=O)[nH]c1=O)CCCl	0
Cc1cc(C)nc(n1)N	1
CC1CNCC(C1)C	1
CC#CCCO	1
CCn1cc(C(=O)O)c(=O)c2c1nc(N1CCNCC1)c(c2)F	0
Brc1ccc(c(c1)C(=O)O)O	1
OCC(C(C(CO)(F)F)(F)F)(F)F	1
OC(=O)c1ccc2c(c1)cc[nH]2	1
COc1cc2nc(nc(c2cc1OC)N)N1CCN(CC1)C(=O)c1ccco1	0
CC(Cc1ccccc1)NCCC(c1ccccc1)c1ccccc1	0
Brc1ccc2c(c1)cccn2	1
Oc1ccc2c(c1)C13CCCCC3(C(C2)N(CC1)CC1CCC1)O	0
COc1ccc(cc1O)C	1
CC1CNCC(N1)C	1
[O-][I+]c1ccccc1C(=O)O	1
O=C(c1ccccc1)c1ccc(cc1)C(=O)O	1
OC(=O)CNCCNCC(=O)O	1
Clc1ccc(c(c1)C(=O)O)N	1
CCCCCCC1CCC(=O)O1	1
C1CCC(CC1)c1ccccc1	1
CC(=O)c1ccc(s1)Br	1
CCCCC(C(=O)OC=C)CC	1
COC(=O)c1cc(Cl)ccc1N	1
Oc1ccc(cc1N)c1ccccc1	1
CC(=O)c1ccc[nH]1	1
OC(=O)Cc1cc(O)ccc1O	1
CC(=O)OC(C1CCC(=CC1)C)(C)C	1
Fc1cc(F)c(c(c1F)S)F	1
Nc1cccc(c1)OCc1ccccc1	1
OC(=O)c1cocc1	1
O=Cc1cc(ccc1O)[N+](=O)[O-]	1
Nc1cc(Cl)c(cc1S(=O)(=O)N)S(=O)(=O)N	1
ON=Cc1ccccc1[N+](=O)[O-]	1
COc1ccccc1OCC(=O)O	1
CC(=CC)C#N	1
O=C1OC(=O)C(C(C1(F)F)(F)F)(F)F	1
FC(Br)(Br)Br	1
Clc1ccc(cc1)C(=O)NCCc1ccc(cc1)OC(C(=O)O)(C)C	0
COC(=O)c1ccc(cc1O)O	1
OCc1cccc(c1)OC	1
N#Cc1ncccn1	1
Cc1c(N)cccc1Br	1
O=C1CCCCCCC1	1
Oc1ccc(cc1)CCCCNCC(c1ccc(c(c1)O)O)O	0
CC(c1ccc(cc1)O)(c1ccc(cc1)O)C	1
CC(=O)OC1(CCC2C1(C)CCC1C2C=C(C2=CC(=O)CCC12)C)C(=O)C	0
CCCCCCCCCCCCC	1
Oc1ccc(c(c1)C)C(C)C	1
O=c1[nH]ncc2c1cccc2	1
Oc1cccc(c1)C(=O)O	1
Oc1ccc(c(c1F)F)F	1
OC(=O)CCC(=O)c1ccc(c(c1)Cl)C1CCCCC1	0
CCCCCNC(=N)NN=Cc1c[nH]c2c1cc(OC)cc2	0
OC(=O)c1ccccc1Cl	1
Cc1[nH]c2-c3ccccc3N(CCc2n1)C(=O)c1ccc(cc1)NC(=O)c1ccccc1c1ccccc1	0
Clc1ccc2c(c1)C(=NCC(=S)N2CC(F)(F)F)c1ccccc1F	0
Oc1ccc(c(c1)S(=O)(=O)O)O	0
O=C1CC2CCC3C(C2(CC1C)C)CCC1(C3CCC1O)C	0
OC(=O)c1cccn1C	1
O=c1ccc2c(o1)cc(c(c2)O)O	1
O=Cc1cc(C)ccc1O	1
CC(=O)OCC(=O)C12OC3(OC1CC1C2(C)CC(O)C2(C1CCC1=CC(=O)C=CC21C)F)CCCC3	0
CCCCCCCCC#C	1
CCCCC(COP(OCC(CCCC)CC)OCC(CCCC)CC)CC	1
OC(=O)C1CC=CCC1C(=O)O	1
COc1ccccc1C(=O)O	1
[O-][n+]1ccccc1	1
OC1CCC(C(=CC=C2CCCC3(C2CCC3C(C=CC(C(C)C)C)C)C)C1)C	0
OC(=O)c1ccccc1c1ccccc1	1
COC(=O)C#C	1
CN(C(=O)c1ccccc1)C	1
C#CC1(CCC2C1(C)CCC1C2CCC2=CC(=O)CCC12)OC(=O)C	0
CCOc1ccc(cc1)N	1
OP(=O)(OC1C(OP(=O)(O)O)C(OP(=O)(O)O)C(C(C1OP(=O)(O)O)OP(=O)(O)O)OP(=O)(O)O)O	1
Brc1ccccn1	1
C#CC1(O)CCC2C1(C)CCC1C2CCc2c1ccc(c2)OC	0
CNC1(C)C2CCC(C1(C)C)C2	0
CCCCCCCCCCCCCCCCCCCN	1
CC1CCOCO1	1
COC(=O)c1nccnc1N	1
O=C(Cc1c(Cl)cccc1Cl)NC(=N)N	0
BrC=C	1
Fc1c(F)c([N+](=O)[O-])c(c(c1F)F)F	1
CN1CCCCC1C(=O)Nc1c(C)cccc1C	0
CCC(CO)(CO)N	1
CCCCCCCCCCCCC1CO1	1
CN(c1ccc(cc1)N=Nc1ccccn1)C	1
N#Cc1c(F)c(F)cc(c1F)F	1
OC(=O)C=Cc1ccccc1F	1
Oc1ccc(cc1)CCNC(C(c1ccc(cc1)O)O)C	0
CN(c1ccc(cc1)C1(OC(=O)c2c1ccc(c2)N(C)C)c1ccc(cc1)N(C)C)C	1
CCCCCCCCCCCCCCCC(=O)O	1
OC(=O)C#C[Si](C)(C)C	1
NC(=O)c1cnccn1	0
c1ccc(cc1)C1(CC1C1=NCCN1)c1ccccc1	0
OC(=O)CCNC(=O)c1ccc(cc1)N=Nc1ccc(c(c1)C(=O)O)O	0
OC1=C(Cl)C(=O)C(=C(C1=O)Cl)O	1
NC(=O)Nc1cccc(c1)O	1
CCCCNS(=O)(=O)c1ccccc1	1
CCCC(C(=O)OCC)NC(C(=O)N1C2CCCCC2CC1C(=O)O)C	0
Fc1ccccc1Br	1
OCC1OC(CC1O)n1cc(C)c(=O)[nH]c1=O	0
OC(=O)c1ccccc1c1ccc(cc1)C(F)(F)F	1
Oc1cc(O)c2c(c1)oc(cc2=O)c1ccc(c(c1)O)O	1
COc1c(OC)ccnc1CS(=O)c1nc2c([nH]1)ccc(c2)OC(F)F	0
Oc1cnc2c(c1)cccc2	1
CCC(I)C	1
O=CC(c1ccccc1)C	1
Oc1ccc(c(c1)[N+](=O)[O-])N	1
CCCCOC(=O)NC(C(=O)OC)CNC(=O)CC1ON=C(C1)c1ccc(cc1)C(=N)N	0
OC(=O)c1c(F)cc(cc1F)Br	1
C=Cc1ccc(cc1)C(=O)O	1
CCCC=CCCC	1
Oc1ccc2c(c1)c(C)cc(=O)o2	1
N#CC(c1cccc(c1)C(=O)O)C	1
O=C1OC(C(=O)N1C)(C)C	0
CCC=CC#N	1
O=Cc1ccc(cc1)c1ccccc1	1
CC(Cc1ccc(cc1)I)NC(C)C	0
CN1CCC2=C(C1)C(c1ccccc1)c1c2cccc1	0
c1ccc(cc1)N(Cc1ccccc1)Cc1ccccc1	1
ON=C1CCC2C(=C1)CCC1C2CCC2(C1CCC2(O)C#C)CC	0
Clc1ccc(c(c1)Cl)Br	1
Clc1cncc(c1N)Cl	1
Nc1cncc2c1cccc2	1
OC(=O)C=Cc1ccc(cc1)F	1
C=Cc1ccccc1Cl	1
Cc1ccc(=O)n(c1)c1ccccc1	0
C=CC(=O)OC(C)(C)C	1
CCCCCCCCCCCCCCCCCCC(=O)O	1
COc1ccc(cc1)C(C(=O)O)O	1
CCOC=CC(=O)OCC	1
ClN=C1C=CC(=O)C=C1	1
COCCc1ccc(cc1)OCC(CNC(C)C)O	0
C1CN1c1nc(nc(n1)N1CC1)N1CC1	0
BrCCCCCCCCCCC(=O)O	1
CCOC(=O)Cc1ccccn1	1
OC(=O)Cc1ccccc1I	1
OC(=O)Cc1ccccc1Cl	1
CCCC(C1(CC)C(=O)NC(=NC1=O)S)C	0
O=Cc1ccc(cc1O)O	1
OC(=O)CCN1C(=O)C=CC1=O	1
O=C1CCC2(C(=C1)CC(C1C2CCC2(C1CCC2(C)O)C)C)C	0
CCN(CCOC(=O)C(c1ccccc1)(c1ccccc1)O)CC	0
Cc1cccc(c1)C	1
OC(=O)CCC(C(=O)O)NC(=O)c1ccc(s1)N(Cc1ccc2c(c1)c(=O)nc([nH]2)C)C	0
N#CCc1ccc(cc1)Cl	1
CCn1cncc1	1
Nc1cc(Cl)c(cc1N)Cl	1
Brc1ccc(c(c1)C)O	1
COc1cc(OC)cc(c1)C(=O)O	1
OCCC(CC)C	1
COc1ccccn1	1
OC(=O)CCN(CCC(=O)O)CCC(=O)O	1
OCC1OC(C(C1O)O)n1cnc(n1)C(=O)N	0
CN(C1C(=C(C(=O)N)C(=O)C2(C1C(O)C1C(=C2O)C(=O)c2c(C1(C)O)cccc2O)O)O)C	0
OC(c1ccccc1)C(=O)O	1
[O-][n+]1ccc(cc1)C	1
N#CCCOc1ccccc1	1
OCC1OC(C(C1O)O)n1cnc2c1nc(N)nc2OC	0
Brc1c[nH]nc1C	1
CN(CCc1ccc(cc1)NS(=O)(=O)C)CCOc1ccc(cc1)NS(=O)(=O)C	0
O=Cc1cccc(c1O)O	1
Oc1cccc2c1c(=O)cc(o2)c1ccccc1	1
CCCCc1oc2c(c1C(=O)c1cc(I)c(c(c1)I)OCCN(CC)CC)cccc2	0
COC1C(O)CC(OC1C)OC1C(O)CC(OC1C)OC1C(O)CC(OC1C)OC1CCC2(C(C1)CCC1C2CC(O)C2(C1(O)CCC2C1=CC(=O)OC1)C)C	0
C=COC(=O)C=CC	1
COc1cc(ccc1O)[N+](=O)[O-]	1
OC(C(F)(F)F)(C(F)(F)F)c1ccccc1	1
CN(CCOc1ccccc1Cc1ccccc1)C	0
CCOC(=O)c1[nH]c(cc1C)C	1
[O-][N+](=O)c1ccccc1[N+](=O)[O-]	1
COc1ccc(c(c1)C(=O)O)O	1
OCC(c1ccccc1)C(=O)O	1
OC(=O)C(C(=O)O)Cc1ccccc1	1
Clc1ccc(c(c1)[N+](=O)[O-])C(=O)O	1
COCBr	1
N#CC(C)(C)C	1
CCCB(O)O	1
CCCCCC=O	1
Clc1ccc2c(c1)CCc1c(C2=C2CCNCC2)nccc1	0
CCCc1ccncc1	1
O=C(C(Oc1ccc(cc1)Cl)Oc1ccc(cc1)Cl)OCC1CCCN1C	0
S=C=Nc1cccc2c1cccc2	1
OC(=O)C1CCCC1	1
CC(=O)c1ccc2c(c1O)cccc2	1
CN(C1C(=C(C(=O)N)C(=O)C2(C1C(O)C1C(C)c3cccc(c3C(=O)C1=C2O)O)O)O)C	0
c1cc(nc(c1)c1nc2c([nH]1)cccc2)c1nc2c([nH]1)cccc2	1
O=C1CCCCCN1	1
[O-][N+](=O)c1cc(Cl)c(cc1O)C	1
Clc1cc2N=CNS(=O)(=O)c2cc1S(=O)(=O)N	0
CCCCOC(=O)C=CC(=O)OCCCC	1
C1COCCS1	1
O=C1C=C(Cl)C(=O)C(=C1)Cl	1
Clc1ccccc1S(=O)(=O)N	1
CCOC(=O)N1CCC(=C2c3ccc(cc3CCc3c2nccc3)Cl)CC1	0
Brc1[nH]c(c(n1)Br)Br	1
CCCCCOc1ccc(cc1)O	1
CCOC(=O)C(c1c(=O)oc2c(c1O)cccc2)c1c(=O)oc2c(c1O)cccc2	0
c1ccc(cc1)COc1ccc2c(c1)cc[nH]2	1
OCC1OC(C(C1OC1OC(CO)C(C(C1O)O)O)O)(O)CO	0
CCOP(c1ccccc1)c1ccccc1	1
CNC(CC1CCCCC1)C	0
OCC(C(C(C)C)O)(C)C	1
CCO[Si](c1ccccc1)(OCC)OCC	1
CN(c1ccc(cc1)N=Nc1ccccc1)C	1
Fc1ccc(cc1)CC1Nc2cc(Cl)c(cc2S(=O)(=O)N1)S(=O)(=O)N	0
[O-][N+](=O)c1cc(ccc1O)c1ccccc1	1
CN(c1ccccc1C)C	1
Brc1ccc(cc1)Oc1ccccc1	1
CCOC(=O)C(Cl)C	1
CC(=O)c1ccccc1O	1
CC1CCCNC1	1
ClCC(C)(C)C	1
O=C(c1ccc(c(c1)C)C)c1ccccc1	1
CCO[Si](C=C)(C)C	1
OC(=O)c1c(I)c(C(=O)O)c(c(c1I)N)I	1
OC(=O)CCCC(=O)O	1
N#Cc1ccccc1	1
Oc1ccccc1N=Nc1ccccc1O	1
O=C(c1cc2ccccc2cc1O)Nc1ccccc1	1
COC(=O)C#Cc1ccccc1	1
Clc1cc(Sc2cc(Cl)cc(c2O)Cl)c(c(c1)Cl)O	1
CCCCc1ccc(cc1)C(=O)O	1
C(=Cc1ccccc1)C=Cc1ccccc1	1
Nc1ccc(cc1)S(=O)(=O)N(c1onc(c1C)C)C(=O)C	0
CON=C(C(=O)NC1C(=O)N2C1SCC(=C2C(=O)O)COC(=O)N)c1ccco1	0
ONC(=O)CNC(=O)c1ccc(cc1)Cl	0
Clc1ccc(cn1)C(F)(F)F	1
O=C1CCC2(C(=C1)C=CC1C2CCC2(C1CCC2C(=O)C)C)C	0
CCN(CCOC(=O)C(c1ccccc1)c1ccccc1)CC	0
O=C(Cc1ccccc1)NC1C(=O)N2C1SC(C2C(=O)O)(C)C	0
Clc1cc(Cl)c(cc1Cl)Cl	1
CC(=O)Nc1ccc(cc1)F	1
O=C1CCCCC1	1
Nc1nonc1N	1
N#CCc1ccc(cc1)F	1
BrCC(=O)OCc1ccccc1	1
O=Cc1cc(Br)cc(c1O)Br	1
OC(=O)Cc1sc(nc1c1ccc(cc1)Cl)c1ccccc1	0
O=CN(c1ccccc1)C	1
OC(=O)C12CC3CC(C2)CC(C1)C3	1
O=C1NC(c2c1cccc2)(O)c1ccc(c(c1)S(=O)(=O)N)Cl	0
CN1CCC(=C2c3ccccc3C=Cc3c2cccc3)CC1	0
OCc1cccc(c1)C	1
CCCC[Sn](OC(=O)C)(OC(=O)C)CCCC	1
OC(=O)CCCCCCCCCCCCCCCCCCC(=O)O	1
Cc1ccc2c(c1)ccc(n2)C	1
CO[Si](OC)(C)C	1
CN(c1ccc(cc1)C=C1SC(=S)NC1=O)C	1
CC1OC(=O)C(OC1=O)C	1
CCc1cccc(c1N)C	1
Cc1cccc(c1)N	1
ClCN1C(=O)c2c(C1=O)cccc2	1
CC(c1cc(ccc1OP(Oc1ccc(cc1C(C)(C)C)C(C)(C)C)Oc1ccc(cc1C(C)(C)C)C(C)(C)C)C(C)(C)C)(C)C	1
FC1=C(F)C(=O)C(=C(C1=O)F)F	1
OCCN1CCN(CC1)CCS(=O)(=O)O	1
NCCCNCCSP(=O)(O)O	0
CCCCCCC(C(=O)O)O	1
OCc1ccc(cc1)[N+](=O)[O-]	1
ClCC=C(C)C	1
COc1ccc(c(c1)C(=O)O)C(=O)O	1
C=Cc1ccc(cc1)C	1
COC(=O)C(Cl)C	1
CCC1(CCCCN(C1)C)c1cccc(c1)O	0
Nc1ccc(cc1)S(=O)(=O)Nc1noc(c1)C	1
CCCCNC(=O)NS(=O)(=O)c1ccc(cc1)C	0
O=C(C(Oc1ccc(cc1)Cl)(C)C)OCCCOC(=O)C(Oc1ccc(cc1)Cl)(C)C	0
CN(c1ccccc1)C	1
OCc1cccc(n1)C	1
SCC(CS(=O)(=O)O)S	0
OC(=O)c1cccc(c1F)F	1
CCC1(CCC(=O)NC1=O)c1ccccc1	0
COC(=O)C(C(F)(F)F)(F)F	1
Clc1cccc(c1)I	1
CCCCCCCCC(C(=O)O)CCCCCC	1
CCC1CC(=O)C2C34C1C(Cc1c4c(O2)c(cc1)OC)N(CC3)CC1CC1	0
O=C(Nc1ccc(cc1)Cl)CC(=O)C	1
COc1cc(cc(c1O)OC)C(=O)O	1
O=c1c2ccccc2oc2c1cccc2	1
ClCC(O)(C)C	1
OCC(CCn1cnc2c1[nH]c(N)nc2=O)CO	0
OCCCCCCCl	1
CCN(C(=O)NC1CN(C)C2C(C1)c1cccc3c1c(C2)c[nH]3)CC	0
CCN(C(=O)Nc1ccc(c(c1)C(=O)C)OCC(CNC(C)(C)C)O)CC	0
SCCC(=O)OCC(COC(=O)CCS)(COC(=O)CCS)COC(=O)CCS	1
O=Cc1ccc(cc1O)C	1
Clc1ccc2-n3c(CN=C(c2c1)c1ccccc1Cl)nnc3C	0
IC(I)(I)I	1
N#CCc1cccc(c1)C(F)(F)F	1
CCC(Br)(C)C	1
N#Cc1cc(c([nH]c1=O)C)c1ccc2n(c1)ccn2	0
Nc1nc2c(o1)cccc2	1
FC(OC(C(Cl)F)(F)F)F	0
Nc1cccc(c1)S(=O)(=O)N	1
Clc1cc(Cl)nc(n1)N	1
CCC(=O)Oc1ccc2c(c1)CCC1C2CCC2(C1CCC2OC(=O)CC)C	0
N1CC2CC(C1)c1c2cc2c(c1)nccn2	0
CCCCCCC(Nc1ccc(cc1)Nc1ccccc1)C	1
Oc1ccc(c(c1)O)Cl	1
COC(=O)c1cc(C)ccc1O	1
SC(c1ccccc1)(c1ccccc1)c1ccccc1	1
OCNC(=O)c1cccnc1	1
Clc1cccc(c1)Br	1
CCOc1ccc(cc1)C=O	1
Cc1cccc2c1nccc2	1
Oc1cc2ccccc2cc1O	1
Sc1ccccc1S	1
CCCN(C(=O)Cc1c(nc2n1cc(Cl)cc2)c1ccc(cc1)Cl)CCC	0
CCN(C(=O)C(=Cc1cc(O)c(c(c1)[N+](=O)[O-])O)C#N)CC	0
CC(CCc1ccc(cc1)O)NCCc1ccc(c(c1)O)O	0
NC1CCCc2c1cccc2	1
CCCCCCCC=C	1
ClCCCCC#N	1
CCOC(=O)C(NC(C(=O)N1Cc2ccccc2CC1C(=O)O)C)CCc1ccccc1	0
OC(=O)c1ccc(c(c1)F)N	1
CCCCOC(=O)C(C)C	1
Brc1cccc(c1)Br	1
O=C1N(CCc2c1c1ccccc1n2C)Cc1[nH]cnc1C	0
CCN(C(=O)C1CN2CCc3c(C2CC1OC(=O)C)cc(c(c3)OC)OC)CC	0
[O-][N+](=O)CCC	1
OC(=O)CCCc1c[nH]c2c1cccc2	1
Nc1ccn(c(=O)n1)C1CSC(O1)CO	0
CC(CC#C)O	1
Clc1cccc2c1cccc2	1
Nc1cc(N)nc(n1)N	1
Oc1ccc(cc1)Nc1ccccc1	1
CCN(CCNC(=O)c1cc(ccc1OC)S(=O)(=O)C)CC	0
O=C(C(c1ccccc1)NC(=O)N1CCNC1=O)NC1C(=O)N2C1SC(C2C(=O)O)(C)C	0
ClCCI	1
OC(=O)CCCCCc1ccccc1	1
FC(C(C(C(C(Br)(F)F)(F)F)(F)F)(F)F)(C(F)(F)F)F	1
FC(c1cccnc1)(F)F	1
OCC(C(C(C(F)F)(F)F)(F)F)(F)F	1
N(Cc1ccccc1)CCNCc1ccccc1	0
COC(=O)C1CC2=CC(=O)CCC2(C23C1C1CCC4(C1(C)CC3O2)CCC(=O)O4)C	0
OC(=O)Cc1nnn[nH]1	1
Fc1ccc(cc1)C(=C1CCN(CC1)CCc1c(C)nc2n(c1=O)ccs2)c1ccc(cc1)F	0
CN(CCC=C1c2ccccc2C=Cc2c1cccc2)C	0
OCCc1ccc(c(c1)O)O	1
COc1cc2c(cc1OC)OCC1C2C(=O)c2c(O1)c1CC(Oc1cc2)C(=C)C	1
OCCN(c1ccc(cc1)C)CCO	1
O=C(C1NCC(C1)SC1=C(C(=O)O)N2C(C1C)C(C2=O)C(O)C)Nc1cccc(c1)C(=O)O	0
OCC(n1cc(C(=O)O)c(=O)c2c1cc(OC)c(c2)Cc1cccc(c1F)Cl)C(C)C	0
OC(=O)C(Cc1ccc(cc1)O)O	1
CCOC(=O)C(C(C(F)(F)F)(F)F)(F)F	1
Nc1ccc(c(c1)N)S(=O)(=O)O	1
CCCCCC(C)C	1
O=Cc1ccc(c(c1)O)OC	1
Nc1cc[nH]n1	1
CCC(C(=O)O)(CO)CO	1
c1ccc(cc1)c1ccncc1	1
Oc1ccc2c(c1)cccc2	1
ClC(C(c1ccccc1Cl)c1ccc(cc1)Cl)Cl	0
CC(OC(=O)c1ccc(cc1)N)C	1
COC1(NC(=O)C(c2ccc(cc2)O)C(=O)O)C(=O)N2C1OCC(=C2C(=O)O)CSc1nnnn1C	0
OCC(COc1ccccc1C)O	0
CSCCl	1
O=C1C=CC2(C(=C1)C(F)CC1C2(F)C(O)CC2(C1CC(C2(O)C(=O)COC(=O)C(C)(C)C)C)C)C	0
OC1CCC(=C)C(=CC=C2CCCC3(C2CCC3C(CCCC(O)(C)C)C)C)C1	0
O=C1CC(C)(C)NC(C1)(C)C	1
Nc1nc2c([nH]1)cccc2	1
C=CN1CCCCCC1=O	1
CC(NCC(c1ccc(c(c1)O)O)O)C	0
NCCc1cc[nH]n1	0
O=C1C(=O)Nc2c1cccc2	1
CCCc1ccc(cc1)C	1
[O-][N+](=O)c1ccccc1I	1
OC1CC(=CC(C1O)O)C(=O)O	1
ClC(C(=O)O)Cl	0
CCO[Si](OCC)(OCC)CCCOCC1CO1	1
Fc1cc(F)cc(c1)F	1
O=C(c1ccccc1)NC1CCN(CC1)CCc1c[nH]c2c1cccc2	0
Brc1cccc(c1)C(=O)C	1
CCOC(=O)CCC(=O)CCC(=O)O	1
[O-][I+]c1ccccc1	1
Fc1ccccc1C(Cl)(Cl)Cl	1
N#Cc1ccc(cc1)N(C)C	1
CCCC(O)C	1
ClN=C1C=C(Br)C(=O)C(=C1)Br	1
Clc1ccc(c(c1)N)C(=O)O	1
Cc1ccnc(c1)C	1
Cc1cc(C)c(c(c1)C)N(C)C	1
Clc1ccc2c(c1)c(Cl)ccn2	1
C=Cc1cccc(c1)C	1
OC(=O)C=Cc1cccc(c1)C	1
CC(=O)c1ccc(cc1)I	1
OC(=O)C(Cc1cccc(c1)O)N	1
CC(c1cc(O)c(cc1O)C(C)(C)C)(C)C	1
CCCCCC=CC=CC=O	1
N#Cc1cccc(c1)F	1
Clc1cc2NCNS(=O)(=O)c2cc1S(=O)(=O)N	0
CN1CCN(CC1)C1=Nc2ccccc2Sc2c1cc(Cl)cc2	0
O=CC(NC(=O)C1CCCN1C(=O)C(Cc1ccccc1)NC)CCCNC(=N)N	0
CCCCCCCCCCCCCCCCCN	1
FC(S(=O)(=O)N)(F)F	1
C=Cc1cnccn1	1
Oc1ccc2c(c1)ccc(c2)C(=O)O	1
N#Cc1ccc(cc1)c1ccc(cc1)C#N	1
CCN(CCOC(=O)C(Cc1cccc2c1cccc2)CC1CCCO1)CC	0
O=C1OCC23C(C1)OC(C2CC(=O)C1(C3CCC2(C31OC3C(=O)OC2c1cocc1)C)C)(C)C	1
C=CC(=O)OC1CCCCC1	1
Nc1ccc(c(c1)C(=O)O)O	1
CSc1cnccn1	1
CCCCCCCCO	1
CCOC(=O)c1ccc(c(c1)O)O	1
Cc1ccc2c3c1ccc1c3c(cc2)ccc1	1
COc1cc(Br)ccc1OC	1
Brc1ccc(s1)Br	1
Nc1cc(cc(c1)C(=O)O)C(=O)O	1
CCOC(=O)C(=Cc1ccccc1)C#N	1
OC(=O)c1cc2cc3CCCN4c3c(c2oc1=O)CCC4	1
COc1cc(C=O)cc(c1O)OC	1
FC(C(C(C(C(I)(F)F)(F)F)(F)F)(F)F)(F)F	1
CSc1cccc(c1)N	1
OC(=O)Cc1ccc(cc1[N+](=O)[O-])[N+](=O)[O-]	1
NC(=S)NNC(=S)N	1
CC(c1ccccc1)(N)C	1
CCCC1CN(C(C1)C(=O)NC(C1OC(SC)C(C(C1O)O)O)C(Cl)C)C	0
CC(C#CC(O)C)O	1
[O-][N+](=O)c1ccc(c(c1)C)O	1
C1=CC=CC=CC=C1	1
CCC(=O)c1ccccc1O	1
CCCC(=O)C(=O)O	1
OC(=O)CCC(=O)O	1
Cc1ccc2c(c1)nccc2	1
Oc1ccc(cc1)S(=O)(=O)C	1
CCN(CCNC(=O)c1ccc(cc1)NC(=O)C)CC	0
CON=C(c1ccco1)C(=O)NC1C(=O)N2C1SCC(=C2C(=O)OC(OC(=O)C)C)COC(=O)N	0
Nc1ccc2c(c1)[nH]nc2	1
CCCOC(=O)Cc1ccc(c(c1)OC)OCC(=O)N(CC)CC	0
CCCCCCCCCCCCCCCCC(=O)O	1
ClNc1nc(NCl)nc(n1)NCl	1
c1ccc(cc1)Nc1ccc2c(c1)cccc2	1
CC(C1=CC(=O)C(=CC1=O)C)C	1
N#Cc1c2ccccc2cc2c1cccc2	1
CCNC=O	1
O=C1C=Cc2c(C1=O)cccc2	1
ClCCC[Si](OCC)(OCC)C	1
O=C1C=CC(=O)c2c1c(O)c(c(c2O)Cl)Cl	1
OCCN(CCC#N)CCC#N	1
OC(=O)c1cccc(c1C(=O)O)[N+](=O)[O-]	1
O=Cc1cccc(c1)c1ccccc1	1
CCCN(C1CCc2c(C1)cccc2O)CCc1cccs1	0
OC(COc1cccc(c1)Cl)CSC1C(O)CC(C1CC=CCCCC(=O)O)O	0
NNC(=O)c1cccnc1	1
Cl/C=C\Cl	1
Clc1ccc2c(c1)Nc1c(S2)cccc1	1
CC(O)C	1
CC(c1cc(Cl)c(cc1O)C)C	1
Nc1cc(Cl)c(c(c1)Cl)O	1
O=C1OC(CN1c1ccc(cc1)N1CCOCC1=O)CNC(=O)c1ccc(s1)Cl	0
CCCC=NO	1
Fc1ccc(cc1)I	1
FC(COCC(F)(F)F)(F)F	1
Cc1cc(Cc2cc(C)cc(c2O)C(C)(C)C)c(c(c1)C(C)(C)C)O	1
Cc1cccc2c1[nH]cc2	1
Clc1ccc(c(c1)C(=O)Nc1ccccc1)O	1
[O-][N+](=O)c1cc(ccc1F)S(=O)(=O)c1ccc(c(c1)[N+](=O)[O-])F	1
Clc1c(N)c(Cl)c(c(c1Cl)Cl)Cl	1
CCC(C(C(=O)O)(C)C)c1ccc2c(c1)ccc(c2)OC	0
CC(=O)Oc1ccc(cc1)C(c1ccccn1)c1ccc(cc1)OC(=O)C	0
BrCC(CBr)O	1
CCCOc1ccc(cc1)O	1
O=C1c2cc(C)c(cc2C(=O)c2c1cccc2)C	1
[O-][N+](=O)CCO	1
CSc1ccc(cc1)Cl	1
OC(=O)c1cc(SSc2ccc(c(c2)C(=O)O)[N+](=O)[O-])ccc1[N+](=O)[O-]	1
O=C(NC(C1NC(C(S1)(C)C)C(=O)O)C(=O)NCCCCCC(=O)O)Cc1ccccc1	0
O=C(NC(C(CC(Cc1ccccc1)NC(=O)C(N1CCCNC1=O)C(C)C)O)Cc1ccccc1)COc1c(C)cccc1C	0
CCC(C(C1Nc2cc(Cl)c(cc2S(=O)(=O)N1)S(=O)(=O)N)C)C	0
O=C1CN=C(c2c(N1)ccc(c2)[N+](=O)[O-])c1ccccc1	0
O=CC=Cc1ccccc1	1
CC(S)C	1
Cc1cc(C)c(c(c1)[N+](=O)[O-])O	1
OC(=O)C=Cc1ccccc1Cl	1
c1nnn[nH]1	1
Nc1ncnc2c1cnn2c1ccccc1	1
OCCN1CCOCC1	1
[truncated: 3,217 more rows]
