# Supplementary material for: A comprehensive evaluation of advanced methods for identifying structural alerts using extensive toxicity data
Source: J Cheminform. 2026 Jan 30;18:27. doi: 10.1186/s13321-026-01157-x (PMC12922411; doi:10.1186/s13321-026-01157-x)
Supplement: Supplementary file 1 — Supplementary material 1. [file 13321_2026_1157_MOESM1_ESM.zip › SI_1_Toxicity_datasets/Drug toxicity/Genotoxicity.csv]

Canonical SMILES	Genotoxicity
ClCC[N+](CCCl)(C)[O-]	1
Nc1ccc2c(c1)nc1c(c2)ccc(c1)N	1
CCCC(=O)Nc1ccc(c(c1)C(=O)C)OCC(CNC(C)C)O	1
NC(=O)OC=C	1
C=CC1CO1	1
Oc1cc(O)c2c(c1)oc(c(c2=O)O)c1ccccc1	1
C=CCN(CC=C)N=O	1
Nc1ccc(cc1Br)c1ccc(c(c1)Br)N	1
Nc1cccc2c1cccc2	1
O=NN(C(=N[N+](=O)[O-])N)C	1
Oc1ccc(cc1)O	1
[O-][N+](=O)c1cnc(n1C)C	1
CN1CCN(CC1)CCCN1c2ccccc2Sc2c1cc(cc2)C(F)(F)F	1
COC12C3NC3CN2C2=C(C1COC(=O)N)C(=O)C(=C(C2=O)C)N	1
OCCNc1ccc(cc1OCCO)[N+](=O)[O-]	1
COC(=O)Nc1nc2c([nH]1)cc(cc2)C(=O)c1ccccc1	1
O=C1C=Cc2c(C1=NNc1ccccc1)cccc2	1
OCCNc1ccc(cc1[N+](=O)[O-])N	1
CN(c1ccc(cc1)N=Nc1ccccc1)C	1
OCCNC1=CC(=O)C(=CC1=O)Nc1ccc(cc1)N(CCO)CCO	1
OCC1OC(C(C1O)O)n1cnc(nc1=O)N	1
OCNC(=O)CCl	1
c1ccc(cc1)NN=Nc1ccccc1	1
CC(C(=O)c1ccccc1)N	1
Oc1cccc2c1C(=O)c1c(C2=O)cccc1O	1
CN(c1ccc(cc1)N=Nc1ccc2c(c1)cn[nH]2)C	1
CN(C(=O)Nc1ccc(cc1)Cl)C	1
Nc1ccc(cc1F)c1ccc(c(c1)F)N	1
CCC1(C(=O)NCNC1=O)c1ccccc1	1
O=c1ccoc(c1O)C	1
Cn1cnc(c1Sc1ncnc2c1[nH]cn2)[N+](=O)[O-]	1
OC1C=C2CCN3C2C(C1O)c1cc2OCOc2cc1C3	1
CC1CC(=O)O1	1
COCN(c1c(CC)cccc1CC)C(=O)CCl	1
[O-][N+](=O)c1ccc(c(c1)Cl)Cl	1
OCC1OC(C(C1O)O)n1cnc(n1)C(=O)N	1
CC(Cc1ccccc1)N	1
COc1cc(ccc1N)c1ccc(c(c1)OC)N	1
Nc1ccc(cc1Cl)c1ccc(c(c1)Cl)N	1
CCS(=O)(=O)CCn1c(C)ncc1[N+](=O)[O-]	1
CCOC(=O)N	1
COc1cc(cc(c1OC)OC)C1C2C(=O)OCC2C(c2c1cc1OCOc1c2)O	1
Nc1cccc(c1C)N	1
CCSCSP(=S)(OCC)OCC	1
CN(c1ccc(cc1)C(c1ccc(cc1)N(C)C)c1ccccc1)C	1
CCOc1ccc(cc1)NC(=O)C	1
Cc1c(cccc1[N+](=O)[O-])[N+](=O)[O-]	1
Nc1ccc(cc1)C=Cc1ccc(cc1)N	1
CN(N=Nc1cccnc1)C	1
CC(=O)Nc1ccc(cc1)c1ccc(cc1)NC(=O)C	1
CCN(c1ccc2c(c1)oc1-c(c2c2ccccc2C(=O)[O-])ccc(=[N+](CC)CC)c1)CC	1
NNc1nnc(c2c1cccc2)NN	1
C#CC1(CCC2C1(C)CCC1C2CCC2=CC(=O)CCC12)OC(=O)C	1
NC(=O)C(=Cc1ccc(o1)[N+](=O)[O-])c1ccco1	1
CCOC(=O)NO	1
NC(=O)C1CO1	1
[O-][N+](=O)c1ccc2c3c1cccc3CC2	1
CC(=O)Nc1ccc(cc1)O	1
NNc1nncc2c1cccc2	1
O=[N+](c1ccccc1)[N-]c1ccccc1	1
[O-][N+](=O)c1c(C)c[n+](c2c1cccc2)[O-]	1
CCN(c1ccc(cc1)[C+](c1ccc(cc1S(=O)(=O)O)S(=O)(=O)O)c1ccc(cc1)N(CC)CC)CC	1
OCC(=O)C1(O)CC(OC2CC(N)C(C(O2)C)O)c2c(C1)c(O)c1c(c2O)C(=O)c2c(C1=O)cccc2OC	1
O=Cc1ccco1	1
Nc1ccc2c(c1)cccc2	1
C1N2CN3CN1CN(C2)C3	1
OCCNc1ccccc1[N+](=O)[O-]	1
CCCN(C(=O)N)N=O	1
Nc1nc(=O)c2c([nH]1)n(COCCO)cn2	1
NC(=O)C=C	1
Nc1nc(nc(n1)N)c1ccc(o1)[N+](=O)[O-]	1
Nc1ccc(cc1)Cl	1
OC(COc1cccc2c1cccc2)CNC(C)C	1
O=C(Cn1ccnc1[N+](=O)[O-])NCc1ccccc1	1
NNc1ccccc1	1
c1scc(n1)c1nc2c([nH]1)cccc2	1
C=O	1
CCC1(C(=O)NC(=O)NC1=O)c1ccccc1	1
Fc1cc2c(cc1N1CCNCC1)n(cc(c2=O)C(=O)O)C1CC1	1
c1ccc2c(c1)c1cc3ccc4c(c3cc1cc2)cccc4	1
OC(=O)CCC(C(=O)O)NC(=O)c1ccc(cc1)NCc1cnc2c(n1)c(N)nc(n2)N	1
CN(NN=C1N=CN=C1C(=O)N)C	1
BrCC(COP(=O)(OCC(CBr)Br)OCC(CBr)Br)Br	1
CCN(N=Nc1ccccc1)CC	1
ClCCOP(=O)(OCCCl)OCCCl	1
CN(P(=O)(N(C)C)N(C)C)C	1
CC(=C)C(=O)OCC1CO1	1
[N-]=[N+]=CC(=O)OCC(C(=O)O)N	1
[O-][N+](=O)c1cc(ccc1N)c1ccc(c(c1)[N+](=O)[O-])N	1
O=NN1CCCN(CC1)N=O	1
Oc1cc2NCCc2cc1O	1
Nc1ccc(cc1)c1ccc(cc1)c1ccc(cc1)N	1
O=C1NC(=O)CN(C1)CC(N1CC(=O)NC(=O)C1)C	1
CN(C(=S)SSC(=S)N(C)C)C	1
CC(=O)NN	1
c1ccc2c(c1)c(OCC1CO1)ccc2	1
Cc1ccccc1NN=C1C(=O)C=Cc2c1cccc2	1
OCC1OC(CC1N=[N+]=[N-])n1cc(C)c(=O)[nH]c1=O	1
C(Nc1scnn1)Nc1scnn1	1
CC(=O)Nc1ccc2-c3c(Cc2c1)cccc3	1
O=C1C=CC(=O)C=C1	1
CCCNC(=O)NS(=O)(=O)c1ccc(cc1)Cl	1
Nc1ccc(cc1)c1ccc(cc1)N	1
[O-][N+](=O)c1ccc(cc1)OCC1OC1	1
NC(=O)c1ccccc1	1
Nc1ccc(cc1)Cc1ccc(cc1)N	1
[O-][N+](=O)c1cc[n+](c2c1cccc2)[O-]	1
CC#N	1
CN(C=Nc1nnc(o1)C=Cc1ccc(o1)[N+](=O)[O-])C	1
FC(I)(F)F	1
CCN(CC(CNc1c2cc(OC)ccc2nc2c1ccc(c2)Cl)O)CC	1
O1CC1CN(c1ccccc1)CC1OC1	1
NC(=S)c1ccccc1	1
S=P(N1CC1)(N1CC1)N1CC1	1
Nc1ccc(c2c1C(=O)c1ccccc1C2=O)N	1
N#CC(c1cccc(c1)Oc1ccccc1)OC(=O)C1C(C1(C)C)C=C(Cl)Cl	1
ClC(C=C)CCl	1
CCN(CCNc1ccc(c2c1c(=O)c1c(s2)cccc1)CO)CC	1
Oc1ccc(cc1)C1(OC(=O)c2c1cccc2)c1ccc(cc1)O	1
CC(=O)Nc1ccccc1	1
CC=O	1
COC(=O)C1=CCCN(C1)C	1
Cn1c(N)nc2c1cc(cn2)c1ccccc1	1
O=NN(CCCC(=O)c1cccnc1)C	1
CN(N=Nc1ccc(cc1)Br)C	1
Cc1cc(cc(c1N)C)c1cc(C)c(c(c1)C)N	1
OC(=O)C=Cc1ccc(c(c1)O)O	1
N#CC(c1cccc(c1)Oc1ccccc1)OC(=O)C(c1ccc(cc1)Cl)C(C)C	1
CCN(C(=O)N)N=O	1
OC1C2OP(=O)(O)OCC2OC1n1c(Cl)nc2c1ncnc2N	1
N#CCCN(c1ccc(cc1)N=Nc1ccc2c(c1)scn2)C	1
Oc1ccccc1O	1
OCC1OC(C(C1O)O)n1ccc(nc1=O)N	1
O=C1OC2CCN3C2C(=CC3)COC(=O)C(C(C1C)(C)O)(C)O	1
C1OC1C=O	1
ClCCN(C(=O)NC(P(=O)(OCC)OCC)C)N=O	1
CCN(C#N)N=O	1
BrC(=O)C(Br)(C)C	1
OCCNC(=O)C1=C(C)N([O-])c2c([N+]1=O)cccc2	1
Clc1ccc2c(c1)[nH]c(=O)n2C1CCN(CC1)CCCn1c(=O)[nH]c2c1cccc2	1
N#CCC(=O)N=NC=C1C=[N+]([O-])c2c(N1O)cccc2	1
CNC(=O)ON=C(SC)C	1
Nc1ccc(c(c1)N)C	1
OCCN(c1ccc(c(c1)N=Nc1ccc(cc1)[N+](=O)[O-])C)CCO	1
CN(c1ccc(cc1)N=Nc1cccc2c1cccc2)C	1
Nc1cc(Cl)c(c(c1)Cl)N	1
O=NN1CCCC1c1cccnc1	1
[O-][N+](=O)c1cnc(n1C)c1nnc(s1)N	1
CCN(c1ccc(cc1)C(c1ccc(cc1)N(Cc1cccc(c1)S(=O)(=O)O)CC)c1ccc(cc1)N(C)C)Cc1cccc(c1)S(=O)(=O)O	1
O=C1NC(Nc2c1cccc2)c1ccc(s1)[N+](=O)[O-]	1
Clc1ccc(cc1)[N+](=O)[O-]	1
CCCCNC(=O)NS(=O)(=O)c1ccc(cc1)C	1
CC1CN1P(=O)(N1CC1C)N1CC1C	1
O=C(c1ccc(cc1)[N+](=O)[O-])OCC1OC1	1
NNCCc1ccccc1	1
Cc1ccc(c(c1)N)N	1
[O-][N+](=O)c1ccc2c3c1ccc1c3c(cc2)c(cc1)[N+](=O)[O-]	1
CNC(=O)Oc1cccc2c1cccc2	1
CCCSc1ccc2c(c1)[nH]c(n2)NC(=O)OC	1
OCC1OC(CC1O)n1cc(I)c(=O)[nH]c1=O	1
OCc1ccc(cc1)c1ccccc1	1
OCC1CO1	1
Clc1ccc(c(c1)N)N	1
CCC1(CC)C(=O)NC(=O)NC1=O	1
OCC1OC(CC1O)n1cc(Br)c(=O)[nH]c1=O	1
OCC1OC(CC1O)n1cc(F)c(=O)[nH]c1=O	1
O=C1CCC2(C(=C1)CCC1C2(F)C(O)CC2(C1CCC2(C)O)C)C	1
ClCCN(c1ccc(cc1)CCCC(=O)O)CCCl	1
Clc1ccc(c(c1)Cl)[N+](=O)[O-]	1
CCCCOC(=O)N(SN(C(=O)Oc1cccc2c1OC(C2)(C)C)C)C	1
Nc1ccc(cc1)N=Nc1ccccc1	1
CSc1ccc(cc1C)OP(=S)(OC)OC	1
Nc1ccn(c(=O)n1)C1CCC(O1)CO	1
CCN=C(N([N+](=O)[O-])N=O)N	1
CCC(=C(c1ccc(cc1)O)CC)c1ccc(cc1)O	1
CCOC(=O)CC(C(=O)OCC)SP(=S)(OC)OC	1
COc1cc(ccc1Nc1c2ccccc2nc2c1cccc2)NS(=O)(=O)C	1
c1ccc2c(c1)ccc1c2c2c([nH]1)ccc1c2cccc1	1
O=P(N1CC1)(N1CC1)N1CC1	1
ClCCN1CCCOP1(=O)NCCOS(=O)(=O)C	1
[O-][N+](=O)c1nccn1CC(COC)O	1
[O-][N+](=O)c1c2ccccc2c2c3c1ccc1c3c(cc2)ccc1[N+](=O)[O-]	1
O=NNC(=O)N	1
CCN(C(=O)C(=C(OP(=O)(OC)OC)C)Cl)CC	1
ClCCNP1(=O)OCCCN1CCCl	1
OC(=O)C(CC(=O)O)(CC(=O)O)O	1
Nc1cccc(c1)[N+](=O)[O-]	1
OCC1OC(CC1O)n1cnc2c1NC=NCC2O	1
Clc1ccc(c(c1)[N+](=O)[O-])Cl	1
CCCS(=O)c1ccc2c(c1)[nH]c(n2)NC(=O)OC	1
CCCSc1ccc(c(c1)NC(=NCCS(=O)(=O)O)NC(=O)OC)[N+](=O)[O-]	1
CCS(=O)CCSP(=O)(OC)OC	1
Oc1c(O)cccc1O	1
O=NN1CCN(CC1)N=O	1
Cn1cnc2c1c(=O)[nH]c(=O)n2C	1
CNC(=O)Oc1ccccc1OC(C)C	1
[O-][Cl+]O	1
CC1CC(C)C(=O)C(C1)C(CC1CC(=O)NC(=O)C1)O	1
N#CC(c1cccc(c1)Oc1ccccc1)OC(=O)C1C(C1(C)C)C=C(Br)Br	1
CN(c1ccc(cc1)N=Nc1ccc2c(c1)ncs2)C	1
OCCNc1ccc(c(c1)[N+](=O)[O-])N	1
CCOS(=O)(=O)OCC	1
COC(=O)c1cc(ccc1N)c1ccc(c(c1)C(=O)OC)N	1
Clc1ccc(cc1Cl)N=Nc1ccc(c(c1)Cl)Cl	1
O=C1C(=C(N2CC2)C(=O)C=C1N1CC1)N1CC1	1
c1ccc(cc1)Nc1ccc(cc1)Nc1ccccc1	1
NCCS	1
O1CC1C1OC1	1
Fc1cccc2c1cccn2	1
COc1ccc(cc1)C(=O)C(=CC(=O)O)Br	1
ClCCN(P1(=O)OCCCN1CCCl)CCCl	1
COC(=O)C(=C)C	0
Cc1ccccc1Cc1ccccc1	0
CCCCCCCCCCC	0
CCc1ccccc1CC	0
O=NN1CCCCC1	0
CC(c1ccccc1)c1ccccc1	0
OC(=O)CCCCCNc1nc(NCCCCCC(=O)O)nc(n1)NCCCCCC(=O)O	0
OCCNCCO	0
O(CCN1CCOCC1)CCN1CCOCC1	0
OCCCCCCCCCCCCCCCC(C)C	0
CN(CCOCCN(C)C)C	0
CCCCOC(=O)C(=C)C	0
ClCc1ccccc1	0
OC(=O)c1ccc(cc1)C(=O)O	0
OCCN(CCO)C	0
Nc1nc(N)nc(n1)c1ccccc1	0
O=C=NCCCCCCN=C=O	0
CCCCCCCC=CC	0
NCCC(CC(CN)(C)C)C	0
CCC1CCC(C1)CCC(=O)O	0
C1CCCNC1	0
CC(=NO)CCC	0
CC(CCCCCCCOC(=O)c1ccccc1C(=O)OCCCCCCCC(C)C)C	0
CCCCC(COC(=O)CCCCC(=O)OCC(CCCC)CC)CC	0
COc1ccc(cc1)C(=O)CC(=O)c1ccc(cc1)C(C)(C)C	0
C1COC1=O	0
CCOC(=O)C	0
OCCSCCO	0
CCCCC(CN(Cn1cncn1)CC(CCCC)CC)CC	0
O=C(CC(CC(C)(C)C)C)OOC(C)(C)C	0
C=CC(=C)CCC=C(C)C	0
OC(C(C(=O)O)O)C(=O)O	0
OCCS	0
CC(O)C	0
CCCCC(COC(=O)c1ccccc1O)CC	0
CC(=O)OCc1ccccc1	0
CCCCC(C(=O)OOC(C)(C)C)CC	0
COCC(O)C	0
OCCOCCO	0
CCCCC=C	0
C=CCCCCCCCCC=O	0
C1OCCO1	0
Nc1ccc(cc1)C=Cc1ccccc1	0
C1CCC2C(C1)CCCC2	0
O1COCOC1	0
ClCCCBr	0
C1CC=CCCC=C1	0
O=C1CCCCCCCCCCCCCCO1	0
COC1CCCC1	0
CCCCCCCCCCC=C	0
CCCCCCCCCC	0
C1CCC(CC1)NC1CCCCC1	0
OCC1COCO1	0
CC(CN(CC(O)C)CC(O)C)O	0
OC(=O)COc1cc(Cl)c(cc1Cl)Cl	0
CC(CC1OCCC(C1)(C)O)C	0
OCCOc1ccccc1	0
NCC1(C)CC(N)CC(C1)(C)C	0
CCCCCCCC1CCC(=O)O1	0
ClCCOCOCCCl	0
CCCCC	0
CC(=O)OC(C)(C)C	0
ClCCl	0
CCCCCCC=C	0
C=CCOCC(CO)(CO)CC	0
O1CC1COc1ccccc1	0
CNC(=O)C	0
CCOc1ccccc1C(=O)N	0
CCOc1cc(C=O)ccc1O	0
CC(CCl)O	0
Cc1ccccc1C	0
CCC(OC(CC)O)O	0
CC(CCCCCOC(=O)CCCCC(=O)OCCCCCC(C)C)C	0
CCCCCCCCCCCO	0
COc1ccc2c(c1)[nH]c1c2CCN2C1CC1C(C2)CC(C(C1C(=O)OC)OC)OC(=O)c1cc(OC)c(c(c1)OC)OC	0
CC(=O)OC1CC2C(C1(C)CC2)(C)C	0
COCC(=O)Nc1cc(ccc1NC(=NC(=O)OC)NC(=O)OC)Sc1ccccc1	0
CCCCC(CN)CC	0
Cc1ccc(c(c1)C)C	0
CCC(OOC(CC)(C)C)(C)C	0
NCCCCCCCCCCN	0
OCC1OC(O)C(C(C1O)O)O	0
ClCC(=O)c1ccccc1	0
CCCCCl	0
CCC12COCN2COC1	0
CCC(OC)(C)C	0
COCCOC	0
c1ccc(cc1)c1ccccc1	0
CCCCCC=CCCC=CCCCCC	0
CC1COCc2c1cc1c(c2)C(C(C1(C)C)C)(C)C	0
ON=C1CCCCC1	0
CCCCCCCCCCCCCCCCCCSSCCCCCCCCCCCCCCCCCC	0
NCCCN(C)C	0
C=CC(=O)OCCOCC(COCCOC(=O)C=C)(COCCOC(=O)C=C)CC	0
CCCCN(C(=O)N(CCCC)CCCC)CCCC	0
CCCCC(C(=O)O)CC	0
O=C1CCCCCN1	0
CCC(c1ccccc1)O	0
NCCCCCCCCCCC(=O)O	0
O=C(OOC(C)(C)C)CCCCCC(C)(C)C	0
OCCN1CN(CCO)CN(C1)CCO	0
OCC(C(=O)O)N	0
CCCCCCCCSCc1cc(CSCCCCCCCC)c(c(c1)C)O	0
O=CC(Cc1ccc(cc1)C(C)(C)C)C	0
CCCCCCCCCCCC(=O)OC=C	0
CCCBr	0
CC1=CCC(CC1)C(CC1CCCC1=O)C	0
CCCCCC1C(CCC1=O)CC(=O)OC	0
OC1CCCCC1	0
COc1ccc(cc1)C	0
CCCCC(COC(=O)OOC(C)(C)C)CC	0
OCCC(CCC=C(C)C)C	0
C=CC(=O)OCCCOC(COCCCOC(=O)C=C)COCCCOC(=O)C=C	0
ClCC=C	0
O=C(C(C)C)OOC(C)(C)C	0
O=CC1=CCC(CC1)C(=C)C	0
OC(=O)c1ccccc1SSc1ccccc1C(=O)O	0
CCCCC(CO)(CO)CC	0
Cc1ccc(c(c1O)C)C	0
CCC=CCC	0
CC(=C)C	0
CC1=CCC2CC1C2(C)C	0
CN(C12CC3CC(C2)CC(C1)C3)C	0
CCCCCCCl	0
CCC	0
NC1CCC(CC1)CC1CCC(CC1)N	0
C1CCc2c(C1)cccc2	0
CCCCCCCCCCCCOC(=O)c1ccccc1	0
CC(=CC=CC=C(C=CC=C(C=CC1=C(C)CCCC1(C)C)C)C)C=CC=C(C=CC1=C(C)CCCC1(C)C)C	0
COCOC	0
ClC(c1ccccc1)Cl	0
OC1CC(C)(C)NC(C1)(C)C	0
OCC=C(CCC=C(C)C)C	0
OCCCOC(=O)C=C	0
CCCCCCCCCCO	0
CCCCC(COC(=O)OCC(CCCC)CC)CC	0
O1CC1c1ccccc1	0
O1CCOCC1	0
O=C(C1(O)CCCCC1)c1ccccc1	0
Clc1ccc(cc1)C(Cl)(Cl)Cl	0
CCCCOCCO	0
NCCO	0
OCC1CCC(CC1)CO	0
OCC=C(C)C	0
ClC(c1ccccc1)(Cl)Cl	0
OCCN(C)C	0
Oc1ccc2c(c1)CCC1C2CCC2(C1CCC2O)C	0
c1ccc2c(c1)c1ccc3c(c1cc2)cccc3	0
C1=CC2C(C1)C1C=CC2C1	0
Cc1ccc(c(c1)O)C(C)(C)C	0
CCCCCCCCCCCCO	0
CCCCCCCCCCCCCCCCCCCCCCO	0
CCCCCC1CCC(=O)O1	0
CCCCCC(OC(=O)COc1ccc(c2c1nccc2)Cl)C	0
O(Cc1ccccc1)CC1OC1	0
CCC(=O)CC	0
Clc1ccccc1Cl	0
Nc1ccc(cc1)c1ccc(cc1)Cl	0
OCc1ccccc1	0
Nc1ccc(cc1)C=Cc1ccc(cc1)Cl	0
OCC(C(C(C(CO)O)O)OC1OC(CO)C(C(C1O)O)O)O	0
O=C(c1ccc(cc1)C(=O)OCC1OC1)OCC1OC1	0
CCNCCC	0
C=CCCCCCCCCC(=O)O	0
CCCCCc1cc(O)c2c(c1)OC(C1C2C=C(C)CC1)(C)C	0
OCCBr	0
CCCCCCCCP(=O)(O)O	0
O=C1CCC2(C(=C1)CCC1C2CCC2(C1CCC2O)C)C	0
CCCCCCCCCCCCOC(=O)C(=C)C	0
COC=C	0
CCCCC(C(=O)OOC(CC)(C)C)CC	0
CCCCC(COC(=O)CS)CC	0
ClC1C(Cl)C(Cl)C(C(C1Cl)Cl)Cl	0
ClCCOCCCl	0
CC(CCC=C(C)C)CCOC(=O)C	0
NCCCN(CCCN)C	0
O=C=NCc1cccc(c1)CN=C=O	0
COCCOC(=O)C	0
CCN(CCOC(=O)C(=C)C)CC	0
C=C1C2CCC(C1(C)C)C2	0
OCC1COC(O1)(C)C	0
O=C1CCCO1	0
CCCCCC(CO)C	0
CCCCCCCCC(C(CCCCCCCC(=O)O)O)O	0
CCC=CC	0
O=CC=C(CCC=C(C)C)C	0
CCCCCCCCCCCCC=C	0
NCC1CCCC(C1)CN	0
NC12CC3CC(C2)CC(C1)C3	0
O=C(c1ccccc1)OOC(=O)c1ccccc1	0
ClC(C1=C(Cl)C(=O)OC1O)Cl	0
O=C1CC(=CC(C1)(C)C)C	0
COC1CC(=O)CC(C21Oc1c(C2=O)c(OC)cc(c1Cl)OC)C	0
CCCCOCCOCCOCc1cc2OCOc2cc1CCC	0
CCC=O	0
ClCC(OC(CCl)C)C	0
Cc1c2ccccc2c(c2c1cccc2)C	0
CC1CCCO1	0
OCCOc1ccc(cc1)OCCO	0
OCCNC(CC)C	0
CC=CC(=O)C1C(C)C=CCC1(C)C	0
O=c1occo1	0
CCCCOC(=O)CCCCCCCCC(=O)OCCCC	0
O=C=Nc1ccccc1	0
COC(=O)C=CC(=O)OC	0
CCC(=CCCC(=O)C)C	0
OC(=O)CN(CC(=O)O)CC(=O)O	0
COC(=O)CCCCC(=O)OC	0
CCCCCCCCCCCCC	0
O=C1CCCCCCCCCCCC(=O)OCCO1	0
COCCCN	0
C=CCOCC1CO1	0
C=COC1CCCCC1	0
C=CC(=O)OCC(COC(=O)C=C)(COCC(COC(=O)C=C)(COC(=O)C=C)CC)CC	0
CC=C	0
CCCCCCCCCCCCS	0
Cc1ccccc1	0
O=NN1CCCC1	0
O=C(c1ccccc1)c1ccccc1	0
CCC(=O)O	0
CSC	0
OCCN1CCOCC1	0
NNC(=O)c1ccncc1	0
ClC(=C(Cl)Cl)Cl	0
CCCCC=CCC	0
CCCCC(CO)CC	0
CCC(C(c1ccc(cc1)O)CC)c1ccc(cc1)O	0
O=C=Nc1cccc2c1cccc2N=C=O	0
ClC(c1ccccc1Cl)Cl	0
C=CC(=O)OCC(COCCCCOCC(COC(=O)C=C)O)O	0
ClC(Br)Cl	0
CC(=O)OCCOCCOCCOC(=O)C	0
ClC(Cl)(Cl)Cl	0
C=CC(=C)Cl	0
O=C1CCCCCO1	0
Cc1cccc(c1Cc1ccccc1)Cc1ccccc1	0
CC(OOC(C)(C)C)(C)C	0
O=CCC(C)C	0
NC(=S)N	0
CCCCCCCCCCCCCCCCCCCCC=C	0
ClC1=C(Cl)C2(C(C1(Cl)C1C2C2CC1C=C2)(Cl)Cl)Cl	0
Cc1cc(C)cc(c1)C	0
C=CC(CCC=C(CCC=C(C)C)C)(O)C	0
COC(=O)C(Oc1ccc(cc1)c1ccc(cc1)Cl)(C)C	0
CCOCCOCCOC(=O)C	0
CC1CC=C(C(=O)C1C)C	0
CCCCCCCCO	0
C1CC2C(C1)CNC2	0
O=C(C(C)(C)C)OOC(C)(C)C	0
OCCN(CCO)CCO	0
CCCl	0
ClCc1ccc(cc1)c1ccccc1	0
CC1CC(=O)CC(C1)(C)C	0
OCCC(C)C	0
CCCCCCCCCCCCCCO	0
CN1CN(C)CN(C1)C	0
C#CC1(O)CCCCC1	0
OCC1OC(C(C1O)O)(CO)OC1OC(CO)C(C(C1O)O)O	0
CCCCCCCCCCCc1ccccc1	0
COc1ccc(cc1)C(OC)OC	0
OS(=O)O	0
CCCCCCCCCCCCN1CCCC1=O	0
[O-][N+]1(C)CCOCC1	0
CCCCC(COC(=O)C1CCC(CC1)C(=O)OCC(CCCC)CC)CC	0
CC(=O)C=CC1=C(C)CCCC1(C)C	0
NCCNCCO	0
CCOCC	0
OCC1OC(OC23CCC4C(C2)(CC3=C)CCC2C4(C)CCCC2(C)C(=O)OC2OC(CO)C(C(C2O)O)O)C(C(C1O)O)OC1OC(CO)C(C(C1O)O)O	0
CC1(OCCO1)C1CCC2C1(C)CCC1C2=CC=C2C1(C)CCC1(C2)OCCO1	0
NCCCCCCCC(CCC)CC	0
CCCCCCCCCCCCCOC(=O)CCCCC(=O)OCCCCCCCCCCCCC	0
COC(=O)CCCC(=O)OC	0
CN(CCOC(=O)C(=C)C)C	0
O=C1CCC2(C(=C1)CCC1C2CCC2(C1CCC2C(=O)C)C)C	0
O=C(C(=C)C)OCCOC(=O)C(=C)C	0
CCCCCCCCCCCCCCC=C	0
C1CN2CCN1CC2	0
C#CC(CCC=C(C)C)(O)C	0
COc1ccc(c(c1)N)OC	0
C=CC(CCCC(CCCC(CCCC(C)C)C)C)(O)C	0
O=C=Nc1ccc(cc1)Cc1ccc(cc1)N=C=O	0
NCc1ccccc1	0
CCCCN	0
Oc1cccc2c1c(O)c1c(c2)cccc1O	0
O=C(c1ccccc1)Nc1ccccc1SSc1ccccc1NC(=O)c1ccccc1	0
CCCCCCOC(=O)CCCCC(=O)OCCCCCC	0
CCC(=O)OCC=C(C=CC=C(C=CC1=C(C)CCCC1(C)C)C)C	0
c1ccc2c(c1)cc1c3c2ccc2c3c(cc1)ccn2	0
Clc1nc(Cl)c(cc1Cl)Cl	0
CCC(=O)C	0
CCCCCCOCCOCCO	0
O=CC=Cc1ccccc1	0
OCC(C(C(CO)O)O)O	0
CN=C=S	0
CCCCCCCCCCCCCCCCCCO	0
Clc1cc(N)c(c(c1)C(=O)O)Cl	0
O=C1CCC(=O)O1	0
OCC=CCO	0
CC(C(=O)OCC(C(C(C)C)O)(C)C)C	0
Cc1ccc(cc1)C	0
OCC(COC(=O)C(CO)(C)C)(C)C	0
CC=C1CC(=C)C(O)(CO)C(=O)OCC2=CCN3C2C(OC1=O)CC3	1
O=NN(Cc1ccccc1)Cc1ccccc1	1
CCCCNC(=O)n1c(NC(=O)OC)nc2c1cccc2	1
CN(N=Nc1ccc(cc1)Cl)C	1
BrC(C#N)Br	1
c1ccc(cc1)N=Nc1ccccc1	1
N#Cc1cccc(c1)C=Cc1ccc(cc1)[N+](=O)[O-]	1
CC1CS(=O)(=O)CCN1N=Cc1ccc(o1)[N+](=O)[O-]	1
CN(N=Nc1ccccc1)C	1
NC(=O)OC1CO1	1
Nc1nc(C)c2c(c1)[nH]c1c2cccc1	1
NC(=O)NO	1
CCC(C(=O)OCC1CO1)(CCC(C)C)C	1
Nc1ccc(c(n1)N)N=Nc1ccccc1	1
O=CC(=O)C	1
CCOP(=S)(SC1OCCOC1SP(=S)(OCC)OCC)OCC	1
OCC1CCC(O1)n1cnc2c1ncnc2N	1
COC1=C(OC)C=CC(=C2C(=C(NC(=C2N)c2ccc3c(n2)C(=O)C(=C(C3=O)OC)N)C(=O)O)C)C1=O	1
Nc1ccc(cc1)Oc1ccc(cc1)N	1
Nc1c(N=Nc2ccc(cc2)c2ccc(cc2)N=Nc2cc(c3c(c2N)cccc3)S(=O)(=O)O)cc(c2c1cccc2)S(=O)(=O)O	1
[O-][N+](=O)c1ccc2-c3ccccc3C(=O)c3c2c1ccc3	1
[O-][N+](=O)c1ccc2c3c1ccc1c3c(cc2)ccc1[N+](=O)[O-]	1
N#Cc1ccc(cc1)C=Cc1ccc(cc1)[N+](=O)[O-]	1
CN(c1ccc(cc1)N=NS(=O)(=O)O)C	1
C1CN1c1nc(nc(n1)N1CC1)N1CC1	1
OC(=O)COc1ccc(cc1Cl)Cl	1
COC(C)(C)C	0
CCBr	0
COC1CCC=CO1	0
CCOC(C)(C)C	0
CCCCOCCOC(=O)C	0
NCCCN(CCO)CCO	0
CCN(C(=O)SCC)C1CCCCC1	0
NCCCCCCCCCC(C)(C)C	0
C1CCCOCO1	0
ClC1CC2C(C1Cl)C1(C(C2(Cl)C(=C1Cl)Cl)(Cl)Cl)Cl	0
OC(=O)CCCCCCCCCCC(=O)O	0
CCCCNCCCC	0
C1CCCCC1	0
OC1CC(C)(C)N(C(C1)(C)C)O	0
CCCC1(O)CCC2C1(C)CCC1C2CCC2C1(C)C(C)CC(=O)C2	0
CCOCCCC(OCCOCC(CO)C)C	0
OCC(CCl)O	0
CCCCN(CCCC)CCCC	0
O=C1CCCN1C	0
ClC(Cl)Cl	0
C=CCOCC(COCC=C)(CO)CC	0
CCOP(OCC)OCC	0
C=Cc1ccccc1C=C	0
CCC(Cl)C	0
Clc1cc2Oc3cc(Cl)c(cc3Oc2cc1Cl)Cl	0
O=C1c2ccccc2C(=O)c2c1cccc2	0
CCCCOCCOCCOCOCCOCCOCCCC	0
C(Oc1ccccc1)COc1ccccc1	0
OC=C1CC2(C)C(CC1=O)CCC1C2CCC2(C1CCC2(C)O)C	0
CN(Cc1cc(c(c(c1)C(C)(C)C)O)C(C)(C)C)C	0
CC(CC(=O)C)C	0
O=C(Oc1ccccc1)Oc1ccccc1	0
ClCc1ccccc1Cl	0
CCCCCCCCCc1ccc(cc1)OCC(=O)O	0
CCCCC(=O)O	0
CCCCCCCCCCCCCC	0
CCCCCCCCCCCCCCCC(=O)OCC=C(C=CC=C(C=CC1=C(C)CCCC1(C)C)C)C	0
CCCCC(COC(=O)c1ccccc1C(=O)OCC(CCCC)CC)CC	0
Fc1ccc(cc1)C(=O)CCCN1CCC(CC1)(O)c1ccc(cc1)Cl	1
Nc1ccc(cc1C)c1ccc(c(c1)C)N	1
CN([N+](=O)[O-])C	1
O=c1n(CC2OC2)c(=O)n(c(=O)n1CC1OC1)CC1OC1	1
Oc1ccc(cc1)c1oc2cc(O)cc(c2c(=O)c1O)O	1
COc1ccc2c(c1)ccc(c2)C(C(=O)O)C	1
ClCCN(c1ccc(cc1)CC(C(=O)O)N)CCCl	1
S=c1nc[nH]c2c1[nH]cn2	1
CN(C(=S)SC(=S)N(C)C)C	1
Nc1ccccc1N	1
CCOP(=S)(Oc1ccc2c(c1)oc(=O)c(c2C)Cl)OCC	1
CCCCNC(=O)N(CCCC)N=O	1
COC(=O)Nc1nc2c([nH]1)cccc2	1
CN(c1ccc(cc1)N=Nc1ccc2c(c1)cccc2)C	1
CN1CCN(CC1)CC(=O)NN=Cc1ccc(o1)[N+](=O)[O-]	1
CC1=CC(=O)C(C(=O)O1)C(=O)C	1
ClCCN(P1(=O)NCCCO1)CCCl	1
NN	1
O=NN(c1ccccc1)O	1
NC(=S=O)c1ccccc1	1
COP(=S)(Oc1ccc(cc1)[N+](=O)[O-])OC	1
CCN(CCCC(Nc1c2cc(OC)ccc2nc2c1ccc(c2)Cl)C)CC	1
COC(C(C(O)(C)C)(C(=O)OCC1=CCN2C1C(CC2)OC(=O)C(=CC)C)O)C	1
CCCCCCN(C(=O)N)N=O	1
CCNc1nc(NC(C)C)nc(n1)Cl	1
Fc1c[nH]c(=O)[nH]c1=O	1
CN(c1ccc(cc1)N=Nc1ccc2c(c1)scn2)C	1
CCOCN(c1c(C)cccc1CC)C(=O)CCl	0
CC(S)(C)C	0
OC(=O)c1cccnc1	0
CCCCOC(=O)CCCCC(=O)OCCCC	0
CCCCCCCCCCCCCCCCCCOC(=O)C(=C)C	0
CC(c1ccccc1)C	0
C=Cc1ccccc1	0
CCC(C(C(CCc1ccc(cc1)O)C)C)C	0
OCC(CBr)(CBr)CO	0
CN(C1CCCCC1)C	0
NC(=O)CCl	0
OCC(=O)C1(O)CCC2C1(C)CC(O)C1C2CCC2=CC(=O)CCC12C	0
CCCCCCCCCCCC	0
Oc1cc2CC3(C(c2cc1O)c1ccc(c(c1OC3)O)O)O	0
CN(CCCN1c2ccccc2Sc2c1cc(Cl)cc2)C	0
COc1ccc(cc1)OC	0
NCCNCCN	0
CCc1ccccc1	0
CCCCCCCCCCCCCCCCC=C	0
OCC(=O)CO	0
NCC=C	0
OC(C(=O)c1ccccc1)c1ccccc1	0
CC(C(=O)OCCOc1ccccc1)C	0
CCCC(C(CO)CC)O	0
ClN1CCCCC1	0
CCOC(=O)c1ccnc(c1)C(=O)OCC	0
OCCN(CC)CC	0
CC(CCOCCC(C)C)C	0
CCOC(=O)C=C	0
NO	0
CCC1(COC(=O)C=C)COCOC1	0
OCC1COC(O1)C(I)C	0
Cc1cccc(c1)C	0
COC(=O)C	0
Cc1cc(Cc2cc(C)cc(c2O)C(C)(C)C)c(c(c1)C(C)(C)C)O	0
CCCCCCO	0
CC(CC(C)(C)C)CC(C)(C)C	0
CCCCCCCCCCCCCCCCCCCCCCCCC=C	0
