# Supplementary material for: A comprehensive evaluation of advanced methods for identifying structural alerts using extensive toxicity data
Source: J Cheminform. 2026 Jan 30;18:27. doi: 10.1186/s13321-026-01157-x (PMC12922411; doi:10.1186/s13321-026-01157-x)
Supplement: Supplementary file 1 — Supplementary material 1. [file 13321_2026_1157_MOESM1_ESM.zip › SI_1_Toxicity_datasets/Drug toxicity/Hematotoxicity.csv]

Canonical SMILES	Hematotoxicity
COCCOc1cc2c(ncnc2cc1OCCOC)Nc1cccc(c1)C#C	1
Clc1ccc2c(c1)C(=NCC(=O)N2C)c1ccccc1	1
CC[N+](Cc1ccccc1Br)(C)C	0
OCC(=O)[C@@]1(O)CCC2[C@]1(C)CC(O)[C@]1(C2CCC2=CC(=O)CC[C@]12C)F	0
CN(Cc1cccc2c1cccc2)Cc1ccc(cc1)C(C)(C)C	0
COc1ccccc1OCCNC[C](COc1cccc2c1c1ccccc1[nH]2)O	1
CCCCOCC(COCCCC)O	0
CC(OC(=O)CCC/C=C\C[C]1[C](O)C[C]([C]1/C=C/[C](COc1cccc(c1)C(F)(F)F)O)O)C	0
CN1CCN2[C](C1)c1ccccc1Cc1c2nccc1	1
NC(=NCCN1CCCCCCC1)N	0
OC(=O)[C](CSCCCC/C=C(/C(=O)O)\NC(=O)[C]1CC1(C)C)N	0
ClC(P(=O)(O)O)(P(=O)(O)O)Cl	0
COC1=C(OC)C(=O)C(=C(C1=O)C/C=C(/CC/C=C(/CC/C=C(/CC/C=C(/CC/C=C(/CC/C=C(/CC/C=C(/CC/C=C(/CC/C=C(/CCC=C(C)C)\C)\C)\C)\C)\C)\C)\C)\C)\C)C	0
CSCCNc1nc(SCCC(F)(F)F)nc2c1ncn2[C]1O[C]([C]([C]1O)O)CO[P@@](=O)(O[P@@](=O)(C(P(=O)(O)O)(Cl)Cl)O)O	0
CC(NC[C](c1ccc(c(c1)O)O)O)C	0
COc1ccc(cc1)C(=O)/N=C\1/ON=[N+]([C-]1)N1[C](C)CCC[C]1C	0
COc1cc2cc([nH]c2c(c1OC)OC)C(=O)N1C[C]2[C@]3(C1=CC(=O)c1c3c(c([nH]1)C)C(=O)Sc1ccc3c(c1)cccc3)C2	1
COC[C](COC(C)(C)C)O	0
Cc1nc(C)c2c(n1)N(Cc1ccc(cc1)c1ccccc1c1[nH]nnn1)C(=O)CC2	0
CN1C(=O)C[C](C1=O)c1ccccc1	0
OCC(=O)O	0
CCc1nccc(c1)C(=S)N	0
CC(=O)NCCCS(=O)(=O)O	1
OC(=O)c1ccc2c(c1)c(CCCCN1CCC(=CC1)c1ccccc1)c[nH]2	0
c1ccc2c(c1)sc(n2)SSc1nc2c(s1)cccc2	0
CCCCCC1(CCCCC)Oc2c(C1)c(c(c(c2)C(C)(C)C)O)C(C)(C)C	0
COc1cc2cc([nH]c2c(c1OC)OC)C(=O)N1C[C]2[C@@]3(C1=CC(=O)c1c3c(C(=O)NCCN(C)C)c([nH]1)C)C2	1
NC(C(=O)O)CCCCNCNC(=O)C1=C(O)C(N(C)C)C2[C@](C1=O)(O)C(=C1C(C2)[C@](C)(O)c2c(C1=O)c(O)ccc2)O	0
CC(=O)c1c(C)c2cnc(nc2n(c1=O)C1CCCC1)Nc1ccc(cn1)N1CCNCC1	0
C=C/C=C(/O[C]1CC[C]([C]1O)NC[C]1CCc2c(C1=O)cc(s2)C)\C	0
COc1cc(ccc1Nc1ncc(c(n1)Nc1ccccc1P(=O)(C)C)Cl)N1CCC(CC1)N1CCN(CC1)C	0
CO/N=C(\C(=O)N[C]1C(=O)N2[C]1SCC(=C2C(=O)[O-])C[n+]1cccc2c1CCC2)/c1csc(n1)N	0
O[C](COc1ccc(cc1)COCCOC(C)C)CNC(C)C	1
O=S1(=O)CCN(CN1)CN1CCS(=O)(=O)NC1	0
CN(CCN1C(=O)c2cc(NCc3cc4OCOc4cc3[N+](=O)[O-])cc3c2c(C1=O)ccc3)C	1
O=C(C1CCCCC1)[N-]c1on[n+](c1)N1CCOCC1	0
OC[C]1O[C]([C]([C]1O)O)n1cnc2c1nc(F)nc2N	1
NCCNC(=O)Nc1c[n+](n(c1N)C)CC1=C(C(=O)[O-])N2[C](SC1)[C](C2=O)NC(=O)/C(=N\OC(C(=O)O)(C)C)/c1nsc(n1)N	0
CCC(C(C)C)CCC(C1CCC2[C@]1(C)CCC1C2CC=C2[C@]1(C)CCC(C2)OC(=O)C(Oc1ccc(cc1)Cl)(C)C)C	0
CC(=O)OCC(=O)[C@@]1(O)C(C)CC2[C@]1(C)CC(O)[C@]1(C2CCC2=CC(=O)C=C[C@]12C)F	0
CC[C@]1(C(=O)NC(=O)N(C1=O)C)c1ccccc1	0
NN=c1[nH]nc2c(c1)CN(CC2)C(=O)c1ccccc1	0
CCOC(=O)[C](Cc1ccc(cc1)c1cc(nc(n1)N)O[C](C(F)(F)F)c1ccc(cc1n1ccc(n1)C)Cl)N	0
CC(=O)OCC(=O)[C@@]1(O)CCC2[C@]1(C)CC(O)C1C2CCC2=CC(=O)CC[C@]12C	0
O=C(N(C)C)Oc1cccc(c1)[N+](C)(C)C	0
OC(=O)c1ccc(cc1)N	0
N#CCn1cc(c2c1ncnc2N)c1ccc(cc1)NC(=O)Nc1noc(c1)C(C)(C)C	1
CNS(=O)(=O)CCc1ccc2c(c1)c(c[nH]2)C1CCN(CC1)C	1
COc1ccc2cc1Oc1cc3c(cc1OC)CC[N+]([C]3Cc1ccc(Oc3c4[C](C2)[N+](C)(C)CCc4cc(c3OC)OC)cc1)(C)C	0
O=C1CC[C@@]2(C(=C1)CC[C]1[C@@]2(F)[C](O)C[C@]2([C]1CC[C@]2(C)O)C)C	1
SC[C](C(=O)O)NC(=O)C	0
COc1ccc2=[N+]c3c(C(=c2c1)N[C](CCC[N+](CC)CC)C)ccc(c3)Cl	1
CO/N=C(\c1csc(n1)N)/C(=O)N[C]1C(=O)N2[C]1SCC(=C2C(=O)[O-])C[N+]1(C)CCCC1	1
Oc1ccc(cc1Sc1cc(Cl)ccc1O)Cl	0
SC[C](/C(=N/CC(=O)O)/O)/N=C(/CC[C](C(=O)O)N)\O	0
CC(CON=O)C	1
CCCCCCC(=O)O[C@@]1(C#C)CCC2[C@]1(C)CCC1C2CCC2=CC(=O)CCC12	0
O=C1CN(C)N(C(=O)N1)c1cc(Cl)c(c(c1)Cl)Oc1ccc(cc1)S(=O)(=O)C	0
O=C1C=C[C@]2(C(=C1)C(Cl)CC1C2CC[C@]2(C1CC[C@]2(OC(=O)C)C(=O)C)C)C	0
N#C/N=C(/NCCSCc1nc[nH]c1C)\NC	1
ClCCN(c1ccc(cc1)C(=O)Nc1cc(n(c1)C)C(=O)Nc1cc(n(c1)C)C(=O)Nc1cc(n(c1)C)C(=O)NCCC(=N)N)CCCl	1
[O-][N+](=O)c1cnc(n1CCc1ccncc1)C	0
O=C(C(Oc1ccc(cc1)Cl)Oc1ccc(cc1)Cl)OC[C]1CCCN1C	0
CC[C](c1ccccc1)C(=O)O	1
Cc1cn2c(n1)c(C)cc(n2)c1cc(=O)n2c(n1)ccc(c2)N1CCNC2(C1)CC2	0
Oc1cc(cc(c1O)[N+](=O)[O-])c1onc(n1)c1c(C)c(Cl)c([n+](c1Cl)[O-])C	0
Nc1ccc(cc1)S(=O)(=O)Nc1nc(C)cc(n1)C	0
CCOC(=O)/C=C/c1ccc(c(c1)OC)O	0
CCCCCCOC[C](COc1ccccc1C(=O)O)O	0
C=CC[C@]1(O)CCC2[C@]1(C)CCC1C2CCC2=CCCCC12	0
COc1ccccc1OC[C](COC(=O)N)O	0
OC1CC[C@]2(C(C1)CCC1C2CC[C@]2(C1CCC2C(=O)C)C)C	0
CCCN(S(=O)(=O)c1ccc(cc1)C)CCC	0
CCN(C(=S)SSC(=S)N(CC)CC)CC	0
NC(=O)NNc1ccccc1	0
O[C](C[C](/C=C/c1c(nc2c(c1c1ccc(cc1)F)cccc2)C1CC1)O)CC(=O)O	0
OC(=O)CN1C(=O)[C](CCc2c1cccc2)N[C](C(=O)O)CCc1ccccc1	1
O=C([C](C1=CCC=CC1)N)N[C]1C(=O)N2[C]1SCC(=C2C(=O)O)C	0
COc1ccc2c3c1O[C]1[C@]43CCN([C](C2)[C]4CCC1=O)C	1
CCOC(=O)[C](N[C](C(=O)N1Cc2cc(OC)c(cc2C[C]1C(=O)O)OC)C)CCc1ccccc1	0
OC(=O)[C]1N2C(=O)[C]([C]2SC1(C)C)NC(=O)C1(N)CCCCC1	0
COCCNC(=O)CN(CC(=O)O)CCN(CC(=O)O)CCN(CC(=O)NCCOC)CC(=O)O	0
CCCCCCCCCCCCCC(=O)OC(C)C	0
O=C(OCC[N+](C)(C)C)CCC(=O)OCC[N+](C)(C)C	0
O=C(C1=C(O)C2[C@]34[C@](C1)(O)C(Cc1c4c(O2)c(O)cc1)N(CC3)CC1CC1)NC(c1onc(n1)c1ccccc1)(C)C	0
CC(=O)Oc1ccc(cc1I)Oc1c(I)cc(cc1I)C(=O)O	0
Cc1ncc(c(n1)N)C[n+]1csc(c1C)CCO[P@](=O)(OP(=O)(O)[O-])O	0
Clc1ccc(cc1)OC(C(=O)OCCCOC(=O)c1cccnc1)(C)C	0
C[C](C[N+](C)(C)C)OC(=O)C	0
CN(CCN1C(=O)c2cccc3c2c(C1=O)ccc3)C	1
N#CC[C@]1(O)CCC2[C@]1(C)CCC1=C3CCC(=O)C=C3CCC21	0
O=C1C=CC(=O)C=C1	1
CCC[C@@]1(Cc2c3N1CCc3ccc2)C1=NCCN1	0
O=c1[nH]c2c(n1CCCN1CCN(CC1)C(c1ccccc1)c1ccccc1)cccc2	0
[O-][N+](=O)c1ccc(cc1)c1ccccc1	0
O=C(NS(=O)(=O)c1ccc2c(c1)CCC2)NN1CCCCCC1	0
CC([C]1OC(=O)[C](Cc2ccccc2)N(C)C(=O)[C](OC(=O)[C](N(C(=O)[C](OC(=O)[C](N(C1=O)C)Cc1ccccc1)C(C)C)C)Cc1ccccc1)C(C)C)C	1
OCc1ccc(c(c1)[C](c1ccccc1)CCN(C(C)C)C(C)C)OC(=O)C(C)C	0
Fc1cccc(c1)COc1ccc(cc1Cl)Nc1ncnc2c1cc(cc2)c1ccc(o1)CNCCS(=O)(=O)C	1
CN(CCCN1c2ccccc2CCc2c1cccc2)C	1
Clc1ccc(cc1)c1cc(cc(c1O)CNC(C)(C)C)Nc1ccnc2c1ccc(c2)Cl	0
O[C](c1ccccc1)C(=O)N[C]1CN2[C]1SCC(=C2C(=O)O)CSc1nnnn1C	1
CN(CCN1C(=O)c2cc(NCc3ccc4c(c3)OCO4)cc3c2c(C1=O)ccc3)C	1
NC(=N)NC(CC(C)(C)C)(C)C	0
OC(=O)Cc1nn(Cc2nc3c(s2)ccc(c3)C(F)(F)F)c(=O)c2c1cccc2	0
CCCO	0
OC(=O)CCCCCCCC(=O)O	0
CN(CCN1C(=O)c2cc(NC(=O)Nc3ccc(cc3)Cl)cc3c2c(C1=O)ccc3)C	1
OC[C]1COc2c(O1)cccc2N1CCN(CC1)CCNC(=O)c1ccc(cc1)F	0
O=C([C](c1ccc(cc1)O)N)N[C]1C(=O)N2[C]1SCC(=C2C(=O)O)C	1
O=C(N(c1ccc(cc1)OC(=O)c1ccco1)C)C(Cl)Cl	0
O=C([C]1CCc2n1c(=O)ccn2)Nc1ccc(cc1)C[C]1CC[C](N1)[C](c1ccccc1)O	0
CCC(C(=O)OC1C(O)C2C(C3[C@]1(O)C1C(OC(=O)C)C(OC(=O)C)C4[C@]5([C@]1(C3)O[C@]4(O)C(CC5)OC(=O)[C@@](C(O)C)(O)C)C)CN1C([C@@]2(C)O)CCC(C1)C)C	0
C#C[C@]1(O)CCC2[C@]1(C)CCC1C2CCc2c1ccc(c2)O	0
Nc1nccc(n1)c1sc(nc1c1cccc(c1F)NS(=O)(=O)c1c(F)cccc1F)C(C)(C)C	1
C=CCc1cccc(c1OCCN(CC)CC)OC	0
CCCCCCCCCCCC[C@](c1cc(OC)c(c(c1)OC)OC)(CCCN(CCc1cccc(c1)OC)C)C#N	0
NC[C]1CC[C]([C](O1)O[C]1[C](N)C[C]([C]([C]1O)O[C]1O[C](CO)[C]([C]([C]1O)N)O)N)N	0
OC[C]1O[C](C([C]1O)(F)F)n1ccc(nc1=O)N	1
O=C1CC[C@]2(C(=C1)CCC1C2C(O)C[C@]2(C1CC[C@]2(O)C(=O)COP(=O)(O)O)C)C	0
CC(=O)OC1CC2CCC3C([C@]2(CC1N1CCCCC1)C)CC[C@]1(C3CC(C1OC(=O)C)[N+]1(C)CCCCC1)C	0
COCCCN1C[C](NCC)c2c(S1(=O)=O)sc(c2)S(=O)(=O)N	0
CNC[C](c1ccc(c(c1)OC(=O)C(C)(C)C)OC(=O)C(C)(C)C)O	0
NC[C](C(=O)Nc1ccc2c(c1)ccnc2)c1ccc(cc1)COC(=O)c1ccc(cc1C)C	0
OC1CC[C@]2(C(C1)CC(C1C2CC(O)[C@]2(C1CCC2C(CCC(=O)O)C)C)O)C	0
COc1cc2cc([nH]c2c(c1OC)OC)C(=O)N1C[C]2[C@]3(C1=CC(=O)c1c3c(C=O)c([nH]1)C)C2	1
COc1cc2cc([nH]c2c(c1OC)OC)C(=O)N1C[C]2[C@]3(C1=CC(=O)c1c3c(C(=O)SCc3ccccc3)c([nH]1)C)C2	1
CCOC(=O)[C@](CCC=CC(=CO)O)(N)C	0
C/C=C/c1ccc(c(c1)OC)O	0
NN[C](Cc1ccccc1)C	0
CC[C@]12C=CC3=C4CCC(=O)C=C4CCC3C1CC[C@@]2(O)C#C	0
CCOP(=O)(SCC[N+](C)(C)C)OCC	0
Clc1ccc(c(c1)Cl)[C@]1(OCC(O1)COc1ccc(cc1)N1CCN(CC1)C(C)C)Cn1cncn1	0
O=C1OC2O[C@@]3(C)CCC4[C@]2(C(C1C)CCC4C)OO3	0
COc1ccc2c(c1)ccc(c2)CCC(=O)C	1
CCCC(=O)O[C@@]1(CCC2[C@]1(C)CC(O)C1C2CCC2=CC(=O)CC[C@]12C)C(=O)CO	0
COC1C(CC2O[C@]1(C)n1c3ccccc3c3c1c1n2c2ccccc2c1c1c3CNC1=O)N(C(=O)c1ccccc1)C	0
CC[C@](C(=O)O)(Oc1ccc(cc1)C1(CCCCC1)c1ccc(cc1)O[C@](C(=O)O)(CC)C)C	0
O=C([C]1Cc2c(C1)c1c(-n3c(C)nnc3CN=C1c1ccccc1Cl)s2)N1CCOCC1	0
CC(=O)NCCCCCCNC(=O)C	1
CCCc1nn(c2c1nc([nH]c2=O)c1cc(ccc1OCC)S(=O)(=O)N1CCN(CC1)C)C	1
CC[C]([C](c1ccc(c(c1)O)O)O)NC(C)C	0
OC(=O)c1ccc(cc1)n1nc(nc1c1ccccc1O)c1ccccc1O	1
OC1C(O)C(OC1N1C=CCC(=C1)C(=O)N)CO[P@](=O)(O[P@](=O)(OCC1OC(C(C1O)O)n1cnc2c1ncnc2N)O)O	0
COC(=O)C1Oc2ccc(cc2Cc2c(O1)ccc(c2)Cl)Cl	0
COCc1c(c2ccc(cc2)F)c(/C=C/[C](C[C](CC(=O)O)O)O)c(nc1C(C)C)C(C)C	1
CN1CCN(CC1)c1c(F)cc2c3c1OC[C](n3cc(c2=O)C(=O)O)C	1
NC(=O)c1ncn2c1nnn(c2=O)C	1
O=C1C=C[C@]2(C(=C1)CCC1C2CC[C@]2(C1CCC(=O)O2)C)C	0
Oc1ccc(cc1)C1(Oc2ccccc2NC1=O)c1ccc(cc1)O	0
Clc1ccc(cc1)C(=O)N[C](C(=O)O)Cc1cc(=O)[nH]c2c1cccc2	0
CO[C]1O[C](COS(=O)(=O)O)[C]([C]([C]1NOS(=O)(=O)O)[O-])O[C]1O[C](C(=O)[O-])[C]([C]([C]1OS(=O)(=O)O)O)OC	1
COc1cc2cc([nH]c2c(c1OC)OC)C(=O)N1C[C]2[C@@]3(C1=CC(=O)c1c3c(CN(C)C)c([nH]1)C)C2	1
COc1ccc2c3c1OC1[C@@]43CCN(C(C2)[C@]4(O)CCC1=O)C	0
[N-]=[N+]=N[C]1C[C](O[C]1CO[P@@](=O)(O[P@@](=O)(OP(=O)(O)O)O)O)n1cc(C)c(=O)[nH]c1=O	1
ClC[C]1CN(C2=C[C](c3c([C]12)c(CN(C)C)c([nH]3)C)O)C(=O)/C=C/c1ccc(cc1)OC	1
Clc1ccc(cc1)C1CCC(CC1)C1=C(O)c2c(C(=O)C1=O)cccc2	1
CC(=O)Oc1ccccc1C(=O)O	1
NCCCC(=O)O	0
OC[C](COP(=O)([O-])[O-])O	0
O=CN(/C(=C(\SC(=O)c1ccccc1)/CCOP(=O)(O)O)/C)Cc1cnc(nc1N)C	0
C/N=C/1\CN(O)C(=c2c(=N1)ccc(c2)Cl)c1ccccc1	1
OC[C]([C]([C]1OC(=C[C]([C]1NC(=O)C)N=C(N)N)C(=O)O)O)O	1
C[C@]12CC3C[C@@](C1)(C)CC(C2)(C3)N	1
CC[C](c1cccc(c1)O)[C](CN(C)C)C	0
OC(=O)O	0
OC[C]1[C](O)C[C](C1=C)n1cnc2c1nc(N)[nH]c2=O	1
O=C(Nc1noc(c1)C(C)(C)C)Nc1ccc(cc1)c1cn(c2c1c(N)ncn2)CCN1CCN(CC1)S(=O)(=O)C	1
CN(CC(=O)N1CC[C](C1)n1nc(c2c1ncnc2N)c1ccc(cc1)Oc1ccccc1)C	1
CCOC(=O)c1ccc(cc1)NC(=O)Nc1cc2cccc3c2c(c1)C(=O)N(C3=O)CCN(C)C	1
CCCCCCCCCCCCCCCCO	0
CN(CCN1C(=O)c2cc(NC(=O)Nc3ccc(cc3)OC(F)(F)F)cc3c2c(C1=O)ccc3)C	1
CC([C](C(=O)N1CCC[C](C1)n1nc(c2c1ncnc2N)c1ccc(cc1)Oc1ccccc1)N)C	1
O[C]([C](C(=O)O)O)C(=O)O	0
CCCCOc1ccc(cc1)C(=O)CCN1CCCCC1	0
CCCCCCCN(CCC[C](c1ccc(cc1)NS(=O)(=O)C)O)CC	0
O=CN[C](Cc1c[nH]c2c1cccc2)NC(=O)[C](NC(=O)C(N)(C)C)Cc1c[nH]c2c1cccc2	0
CN(c1ccc(cc1)N)C	1
COc1ccccc1OCCNC[C](c1ccc(c(c1)S(=O)(=O)N)C)O	0
CCCOc1cc(N)ccc1C(=O)OCCN(CC)CC	0
OC[C]1O[C](O)[C]([C]([C]1O)O)NC(=O)N(N=O)C	1
Nc1ccc(cc1)N	0
CCc1cccc(c1[C](c1ccccn1)OCCN(C)C)CC	0
Cc1ccc(cc1)/C(=C\CN1CCCC1)/c1ccccn1	0
CCCC[C]1C(=O)N(N(C1=O)c1ccc(cc1)O)c1ccccc1	1
CCC(=O)O[C@@]1(C(C)CC2[C@]1(C)CC(O)[C@]1(C2CCC2=CC(=O)C=C[C@]12C)F)C(=O)CCl	0
CC(C[C]([C]([C](NC(=O)[C](Cc1cscn1)NC(=O)[C](CS(=O)(=O)N1CCN(CC1)C)Cc1ccccc1)CC1CCCCC1)O)O)C	0
CC[C](C(=O)O[C]1C[C](O)C=C2[C]1[C](CC[C](C[C](CC(=O)O)O)O)[C](C=C2)C)C	1
O[C](CCc1ccccc1)CC[C]1[C](O)C[C]([C]1C/C=C\CCCC(=O)OC(C)C)O	0
OC(=O)C1(CCC1)C(=O)O	1
Clc1ccc2-n3cnnc3CN=C(c2c1)c1ccccc1	1
COc1cc(cc(c1O)OC)[C]1[C]2C(=O)OC[C]2[C](c2c1cc1OCOc1c2)O[C]1O[C](O)[C]([C]2[C]1CO[C](O2)c1cccs1)O	1
CNC(C1CCC(C(O1)OC1C(N)CC(C(C1O)OC1OC[C@](C(C1O)NC)(C)O)N)N)C	1
CNc1ncc2c(c1)n(CC)c(=O)c(c2)c1cc(NC(=O)Nc2ccccc2)c(cc1Br)F	0
O=c1n(Cl)c(=O)[n-]c(=O)n1Cl	0
OC(=O)[C](O)C	0
O=C1CCc2c(N1)cc(cc2)OCCCCN1CCN(CC1)c1cccc(c1Cl)Cl	1
CCN(CCOCCOC(=O)C1(CCCC1)c1ccccc1)CC	0
O=C1/C(=C/2\Nc3c(C2=O)cc(cc3)S(=O)(=O)O)/Nc2c1cc(cc2)S(=O)(=O)O	0
COc1ccc2c(c1)c(CC(=O)O)c(n2C(=O)c1ccc(cc1)Cl)C	1
COC(=O)[C]1[C](OC)[C](C[C]2[C]1C[C]1N(C2)CCc2c1[nH]c1c2cccc1)OC(=O)c1cc(OC)c(c(c1)OC)OC	0
C/C(=C\c1ccccc1)/C=C/1\SC(=S)N(C1=O)CC(=O)O	0
C#C[C@]1(O)CCC2[C@]1(C)CCC1C2CCC2=CC(=O)CC[C@]12C	0
N#CC=C(c1ccc(cc1)OC[C](CNCCc1ccc(c(c1)OC)OC)O)C	0
CCNC1CC(N)C(C(C1OC1OC[C@](C(C1O)NC)(C)O)O)OC1OC(=CCC1N)CN	0
OC(=O)[C@@](Cc1ccc(c(c1)O)O)(N)C	1
CCC1C2CC3N(C1O)C1C2C(O)[C@]2(C3N(C)c3c2cccc3)C1	0
O=c1[nH]c(=O)n(cc1C)[C]1C=C[C](O1)CO[P@@](=O)(O[P@@](=O)(OP(=O)(O)O)O)O	1
COc1cc(cc(c1O)OC)[C]1[C]2C(=O)OC[C]2[C](c2c1cc1OCOc1c2)O[C]1O[C]2CO[C](O[C]2[C]([C]1O)O)C	1
ClC[C]1CN(c2c1c1c(C)c[nH]c1c(c2)O)C(=O)c1[nH]c2c(c1)cc(cc2)NC(=O)Nc1ccc2c(c1)cc([nH]2)C(=O)N1C[C](c2c1cc(O)c1c2c(C)c[nH]1)CCl	1
O=C(Nc1noc(c1)C(C)(C)C)Nc1ccc(cc1)c1cn(c2c1c(N)ncn2)CC=C(C)C	1
CN(CCN1C(=O)c2cc(/N=C/c3ccc4c(c3)OCO4)cc3c2c(C1=O)ccc3)C	1
CC(=O)O[C@]1(C(=O)C)C(=C)CC2[C@]1(C)CCC1C2CCC2=CC(=O)CCC12	0
CCCCCc1ccc(cc1O)C	0
CCCCC[C]1Nc2cc(c(cc2S(=O)(=O)N1)S(=O)(=O)N)C(F)(F)F	0
O/N=C(/c1nsc(n1)N)\C(=O)N[C]1C(=O)N2[C]1SCC(=C2C(=O)O)/C=C/1\CCN(C1=O)[C]1CNCC1	0
COC(=O)C(Oc1ccc(cc1)c1ccc(cc1)Cl)(C)C	0
C[C]1N[C](C)CN(C1)c1c(F)c(N)c2c(c1F)n(cc(c2=O)C(=O)O)C1CC1	1
ClCCN(c1cc(C)c(c2c1cccc2)OC)CCCl	1
CCOCCOC(=O)/C=C/c1ccc(cc1)OC	0
OC[C]1O[C]([C]([C]1N=[N+]=[N-])O)n1cc(C)c(=O)[nH]c1=O	1
CCCCOc1cc(ccc1N)C(=O)OCCN(CC)CC	0
Oc1ccc(cc1)CCN[C]([C](c1ccc(cc1)O)O)C	0
ClCCN([P@]1(=O)NCCCO1)CCCl	1
OC[C]([C]([C](C=O)O)O)O[C]1O[C](CO)[C]([C]([C]1O)O)O	0
C1CN=C(N1)Cc1cccc2c1cccc2	0
CCS(=O)(=O)N1CCC[C](C1)n1nc(c2c1ncnc2N)c1ccc(cc1)Oc1ccccc1	1
COc1ccc(cc1)/C=C/C(=O)N1C[C]2[C@]3(C1=CC(=O)c1c3c(C(=O)OC)c([nH]1)C)C2	1
OC(=O)CNC(=O)c1ccccc1I	0
CS(=O)(=O)OCCCCOS(=O)(=O)C	1
CO/N=C(\c1csc(n1)N)/C(=O)N[C]1C(=O)N2[C]1SCC(=C2C(=O)O)COC(=O)C	1
CO/N=C(/c1csc(n1)N)\C(=O)N[C]1C(=O)N2[C]1SCC(=C2C(=O)O)COC(=O)C	1
C[C]1C[C](C)CN(C1)S(=O)(=O)c1ccc(c(c1)C(=O)O)Cl	0
O[C](c1ccccc1)C(=O)OC1C[C]2CC[C](C1)[N+]2(C)C	0
Clc1cc2N[C](CC3CCCC3)NS(=O)(=O)c2cc1S(=O)(=O)N	0
C[C](Cc1ccc2c(c1)OCO2)NC[C](c1ccc(c(c1)O)O)O	0
COc1ccc2c(c1)[nH]c1c2CCN2[C]1C[C]1[C](C2)C[C]([C]([C]1C(=O)OC)OC)OC(=O)c1cc(OC)c(c(c1)OC)OC	0
OC(=O)CC[C](C(=O)O)NC(=O)c1ccc(cc1)NCc1cnc2c(n1)c(=O)nc([nH]2)N	0
CCN1CCC[C]1CNC(=O)c1c(OC)ccc(c1OC)Br	1
CN1CCc2c(C1)sc(n2)C(=O)N[C]1C[C](CC[C]1NC(=O)C(=O)Nc1ccc(cn1)Cl)C(=O)N(C)C	0
C1CN=C(O1)NC(C1CC1)C1CC1	0
Cc1cc(O)c(cc1Cc1cc(c(cc1C)O)S(=O)(=O)O)S(=O)(=O)O	0
CCCCCON=O	0
CC[C@@]1(CNC(=S)c2c1cccc2)c1ccccc1	0
OC[C](c1ccccc1)C(=O)OC1C[C]2[C]3[C]([C](C1)[N+]2(C)C)O3	0
O=C1NC(=O)[C](S1)Cc1ccc(cc1)OCCN(c1ccccn1)C	1
C=C[C]1CN2CC[C]1C[C]2[C](c1ccnc2c1cc(OC)cc2)O	1
O=C1Cc2ccccc2N(c2c1cccc2)C(=O)N	1
CC#CCn1c(nc2c1c(=O)n(Cc1nc(C)c3c(n1)cccc3)c(=O)n2C)N1CCC[C](C1)N	0
O=C(N[C]([C](C[C](Cc1ccccc1)NC(=O)[C](N1CCCNC1=O)C(C)C)O)Cc1ccccc1)COc1c(C)cccc1C	0
CCCCCCCC(=O)N[C]([C](c1ccc2c(c1)OCCO2)O)CN1CCCC1	0
CN(c1ccc2c(c1)nn(c2C)C)c1ccnc(n1)Nc1ccc(c(c1)S(=O)(=O)N)C	1
O=C(Cn1ccnc1[N+](=O)[O-])NCc1ccccc1	0
O=C=O	0
CCN(CCOC(=O)C1(CCCCC1)C1CCCCC1)CC	1
CCN1/C(=C/C(=O)OCC)/S[C](C1=O)N1CCCCC1	0
CC(CNC(=S)Nc1cc(Cl)ccc1C)C	0
CCN(C(=O)[C](c1ccccc1)CO)Cc1ccncc1	0
Cc1csc(c1NC1=NCCN1)Cl	0
O=C(Nc1noc(c1)C(C)(C)C)Nc1ccc(cc1)c1cn2c(n1)sc1c2ccc(c1)OCCN1CCOCC1	1
CNC(=O)Oc1cccc2c1cccc2	0
O=C(NS(=O)(=O)c1ccc(cc1)C)NC1C2CC[C@@](C1O)(C2C)C	0
O=C1NC(=O)NC1(c1ccccc1)c1ccccc1	1
Clc1ccc2c(c1)N(C(=O)CC(=O)N2C)c1ccccc1	1
CN(C(=O)CCCOC(=O)C(Oc1ccc(cc1)Cl)(C)C)C	0
CN(C1C(=C(C(=O)N)C(=O)[C@@]2(C1CC1C(=C2O)C(=O)c2c([C@@]1(C)O)c(Cl)ccc2O)O)O)C	0
CCCCCCCCCCCC[N+](Cc1ccccc1)(C)C	0
Clc1ccc(c(c1)Cl)[C@]1(OC[C](O1)COc1ccc(cc1)N1CCN(CC1)C(=O)C)Cn1cncc1	1
CCOC(=O)C1=C(C)NC(=C([C]1c1cccc(c1Cl)Cl)C(=O)OC)C	1
CCCN1C[C](CSC)C[C]2[C]1Cc1c[nH]c3c1c2ccc3	1
OCC1O[C@@](C(C1O)O)(CO)OC1OC(CO)C(C(C1O)O)O	0
O=C1C=C[C@]2(C(=C1N)C=CC1C2CC[C@]2(C1CCC2=O)C)C	0
CCC(=O)O[C@@]1(CCC2[C@]1(C)CC(O)C1C2CC(C2=CC(=O)C=C[C@]12C)C)C(=O)COC(=O)C	0
CCCN(S(=O)(=O)c1ccc(cc1)C(=O)O)CCC	1
O=C1C=C[C@]2(C(N1)CCC1C2CC[C@]2(C1CCC2C(=O)NC(C)(C)C)C)C	0
OCc1ccc(cc1Cl)Cl	0
CN(CC(=O)N1CCC(CC1)n1nc(c2c1ncnc2N)c1ccc(cc1)Oc1ccccc1)C	1
O=C1CC[C@]2(C(=C1)CCC1C2CC[C@]2(C1CC[C@]2(O)C(=O)C)C)C	0
OC[C]([C]([C]([C](C=O)O)O)O)O	0
CC(P(=O)(O)O)(P(=O)(O)O)O	1
CN[C](CCC=C(C)C)C	0
CC(C1CCC(CC1)C(=O)N[C](C(=O)O)Cc1ccccc1)C	0
C=CCn1cc(c2c1ncnc2N)c1ccc(c(c1)F)NC(=O)Nc1noc(c1)C(C)(C)C	1
OC(=O)Cc1ccccc1Nc1c(Cl)cccc1Cl	1
CCC[C]1CN([C](C1)C(=O)N[C]([C]1O[C](SC)[C]([C]([C]1O)O)OP(=O)(O)O)[C](Cl)C)C	1
O=C1CC[C@]2(C(=C1)C(Cl)CC1C2CC[C@]2(C1CC[C@]2(OC(=O)C)C(=O)C)C)C	0
COc1c(OC)ccc2c1C(=O)O[C]2[C]1N(C)CCc2c1cc1OCOc1c2	0
N#Cc1ccc(cc1)c1csc(n1)C([C@@](c1cc(F)ccc1F)(Cn1cncn1)O)C	0
Fc1ccc(cc1)CNC(=O)C1N=C(N(C(=O)C1=O)C)C(NC(=O)c1nnc(o1)C)(C)C	1
CCCCCCCCCCCC(=O)OCN1C(=O)CCc2c1cc(OCCCCN1CCN(CC1)c1cccc(c1Cl)Cl)cc2	0
Clc1ccc2-n3c(CN=C(c2c1)c1ccccc1F)cnc3C	1
O=C(c1cnc2c(c1)C[C@@]1(C2)C(=O)Nc2c1cccn2)NC1CC(c2ccccc2)C(N(C1=O)CC(F)(F)F)C	0
OC(=O)CN(Cc1cc2c(cc1O)Oc1c(C32OC(=O)c2c3cccc2)cc(c(c1)O)CN(CC(=O)O)CC(=O)O)CC(=O)O	0
CC(C[C](C(=O)N1CC[C](C1)n1nc(c2c1ncnc2N)c1ccc(cc1)Oc1ccccc1)N)C	1
CN1CC(CC2C1Cc1c[nH]c3c1c2ccc3)C(=O)N[C@@]1(O[C@@]2(N(C1=O)C(Cc1ccccc1)C(=O)N1C2CCC1)O)C(C)C	0
C1CCC(CC1)NSc1nc2c(s1)cccc2	0
O=C(/C=C\n1cnc(n1)c1cc(cc(c1)C(F)(F)F)C(F)(F)F)NNc1cnccn1	0
OC(=O)C1=CC(=O)[C@@](O1)(C)c1ccccc1	0
FCOC(C(F)(F)F)C(F)(F)F	0
O=C(Nc1noc(c1)C(C)(C)C)Nc1ccc(cc1)c1cn(c2c1c(N)ncn2)CCCN1CCOCC1	1
NC(=O)c1cccnc1	0
N#Cc1ccccc1Cn1c(cc(=O)n(c1=O)C)N1CCC[C](C1)N	0
CCCCc1ccc(nc1)C(=O)O	0
CC[N+](=C1C=CC(=C(c2cc(O)c(cc2S(=O)(=O)O)S(=O)(=O)O)c2ccc(cc2)N(CC)CC)C=C1)CC	0
[O-]S(=S)(=O)[O-]	0
OCC(OP(=O)([O-])[O-])CO	0
COc1cc(ccc1O)/C=C/1\CCC/C(=C\c2ccc(c(c2)OC)O)/C1=O	0
C[C]1Cc2c(N1NC(=O)c1ccc(c(c1)S(=O)(=O)N)Cl)cccc2	1
NCC(=O)O	0
Cn1sc(cc1=O)Cl	0
C#C[C@]1(O)CCC2[C@]1(C)CCC1C2CCC2=C1CCCC2	0
C=CCN1CCc2c(CC1)nc(s2)N	0
N#CCC[C@](C#N)(CBr)Br	0
O=C1OC(=O)[C@@]2([C@@]1(C)C1CCC2O1)C	0
CCn1nc(c2c1ncc(c2OCCC(C)C)C(=O)NCCc1ccc(cc1)S(=O)(=O)NC(=O)NC1CCCCC1)C	0
COc1cc(cc(c1OC)OC)C(=O)OCc1cccc(n1)COC(=O)c1cc(OC)c(c(c1)OC)OC	0
CCN([C](CN1c2ccccc2Sc2c1cccc2)C)CC	0
OCC(CCCCCCC(CO)(C)C)(C)C	0
CN(CC(=O)N1CCC[C](C1)n1nc(c2c1ncnc2N)c1ccc(cc1)Oc1ccccc1)C	1
O=C(N1C[C](C[C]1C(=O)O)Sc1ccccc1)[C](CSC(=O)c1ccccc1)C	0
[O-][n+]1cc(ncc1C)C(=O)O	0
N#Cc1c(sc(c1CC(=O)O)C(=O)O)N(CC(=O)O)CC(=O)O	1
COc1ccc2c(n1)c(Nc1cc(CN3CCCC3)c(c(c1)CN1CCCC1)O)c1c(n2)cc(cc1)Cl	0
C/C(=C\CC/C(=C/CC1=C(C)C(=O)c2c(C1=O)cccc2)/C)/CC/C=C(/CCC=C(C)C)\C	0
Clc1ccc(cc1)SC(P(=O)(O)O)P(=O)(O)O	0
NC12CC3CC(C2)CC(C1)C3	1
OC[C]([C]([C](C=O)O)O)O	0
CC1=C(C(=O)OCCN(c2ccccc2)Cc2ccccc2)[C](C(=C(N1)C)P1(=O)OCC(CO1)(C)C)c1cccc(c1)[N+](=O)[O-]	0
Cl[Pt+2]Cl	1
ClCCNC(=O)N(CCCl)N=O	1
CCCCC[C@@](/C=C/C1C(O)CC(C1C/C=C\CCCC(=O)O)O)(O)C	0
CC[C](c1ccccc1)O	0
O=C(OCC(=O)[C@@]1(O)CCC2[C@]1(C)CC(O)C1C2CCC2=CC(=O)CC[C@]12C)CCC1CCCC1	0
CCCC[C](COC(=O)c1ccccc1O)CC	0
FC(c1cc2NCNS(=O)(=O)c2cc1S(=O)(=O)N)(F)F	1
OCCCCn1cc(c2c1ncnc2N)c1ccc(cc1)NC(=O)Nc1noc(c1)C(C)(C)C	1
ClCOC(=O)[C@]1(CCC2[C@]1(C)CC(O)C1C2CCC2=CC(=O)C=C[C@]12C)OC(=O)OCC	0
COc1ccsc1CNCC[C@]1(CCOC2(C1)CCCC2)c1ccccn1	0
COCC(=O)Nc1c(I)c(C(=O)NC[C](CO)O)c(c(c1I)C(=O)N(C[C](CO)O)C)I	0
C/C=C/C(=O)N(c1ccccc1C)CC	0
OC1CC[C@]2(C(=CC=C3C2CC[C@]2(C3CCC2C(/C=C/C(C(C)C)C)C)C)C1)C	0
Nc1ccc(c(c1)O)C(=O)Oc1ccccc1	0
Oc1ccc2c(c1)CCC1C2CC[C@]2(C1CCC2=O)C	0
CNCC1CCC(C(O1)OC1C(N)CC(C(C1O)OC1OC[C@](C(C1O)NC)(C)O)N)N	0
O=c1oc2ccccc2c(c1Cc1c(=O)oc2c(c1O)cccc2)O	0
OC(=O)[C](Oc1c(C)cc(cc1C)c1c2ccccc2c(c2c1c(C)c(s2)C)Br)Cc1ccccc1	0
Nc1ncnc2c1c(nn2[C]1CCN(C1)S(=O)(=O)C)c1ccc(cc1)Oc1ccccc1	1
CCCCCC(=O)O[C@@]1(CCC2[C@]1(C)CCC1C2CCC2=CC(=O)CC[C@]12C)C(=O)C	0
O=C([C](c1ccccc1)N)N[C]1C(=O)N2[C]1SC([C]2C(=O)OCOC(=O)[C]1N2C(=O)C[C]2S(=O)(=O)C1(C)C)(C)C	0
O=C(Nc1noc(c1)C(C)(C)C)Nc1ccc(cc1)c1cn(c2c1c(N)ncn2)C(=O)OC(C)(C)C	1
CC(Cn1cnc2c1c1ccccc1nc2N)C	1
Clc1ccc2c(c1)C(=N[C](C(=O)N2C)O)c1ccccc1Cl	0
CCOCCn1cc(c2c1ncnc2N)c1ccc(cc1)NC(=O)Nc1noc(c1)C(C)(C)C	1
CN(Cc1ccccc1)CC#C	0
CC(=CC(=NN=c1[nH]ncc2c1cccc2)C)C	0
NC(=O)c1cccc2c1nn(c2)c1ccc(cc1)[C]1CCCNC1	0
CCCCOc1ccc(cc1)OCCCN1CCOCC1	0
C[C](C[N+](C)(C)C)OC(=O)N	0
[O-]P(=O)([C]1O[C]1C)O	1
CCN1CCC[C]1CNC(=O)c1cc(ccc1OC)S(=O)(=O)CC	0
OC[C]1O[C](O[C]2[C](CO)O[C]([C]([C]2O)O)O)[C]([C]([C]1O[C]1O[C](C)[C]([C]([C]1O)O)N[C]1C=C(CO)[C]([C]([C]1O)O)O)O)O	1
CC/C=C\C/C=C\C/C=C\CCCCCCCC(=O)O	0
CCCC[C](COC(=O)/C(=C(/c1ccc(cc1)OC)\c1ccccc1)/C#N)CC	0
CN1CCCN=C1COC(=O)[C@](c1ccccc1)(C1CCCCC1)O	0
C=CC(=O)Nc1cc(Nc2nccc(n2)c2cn(c3c2cccc3)C)c(cc1N(CCN(C)C)C)OC	0
CCCC(=O)c1ccc2c(c1)N(CCCN1CCN(CC1)C)c1c(S2)cccc1	0
Nc1ccc(cc1)S(=O)(=O)Nc1nnc(s1)C(C)(C)C	0
CC(CN(S(=O)(=O)c1ccc(cc1)N)C[C]([C](Cc1ccccc1)NC(=O)O[C]1CCOC1)OP(=O)([O-])[O-])C	1
CC(CN(S(=O)(=O)c1ccc(cc1)N)C[C]([C](Cc1ccccc1)NC(=O)O[C]1CCOC1)OP(=O)(O)O)C	0
CCc1ccc(cc1)C(=O)C[C](C1C(=O)c2c(C1=O)cccc2)c1ccccc1	0
Fc1ccc(cc1)[C@@](c1cnc(nc1)N1CCN(CC1)c1ncnn2c1cc(c2)c1cnn(c1)C)(N)C	0
COc1ccc(c(c1)O)C(=O)c1ccccc1	0
CC(O[P@@](=O)(F)C)C	1
OC1CN(C1)c1c(F)cc2c(c1Cl)n(cc(c2=O)C(=O)O)c1nc(N)c(cc1F)F	0
CN(C1C(=C(C(=O)N)C(=O)[C@@]2(C1CC1Cc3c(C(=O)C1=C2O)c(O)ccc3N(C)C)O)O)C	1
O=C1CC[C](N1)C(=O)N[C](C(=O)N1CCC[C]1C(=O)N)Cc1[nH]cnc1	0
NC(=N)[C](c1ccc2c(c1)OCO2)O	0
CCOC(=O)[C@]1(CCCCCCOc2ccc(cc2)Cl)OC1	0
Clc1cccc(c1)C(=O)[C](NC(C)(C)C)C	1
Brc1ccc(cc1)c1ccc(cc1)[C]1Cc2ccccc2[C](C1)c1c(=O)oc2c(c1O)cccc2	1
CC[C]1CN(C[C]1c1cnc2n1c1cc[nH]c1nc2)C(=O)NCC(F)(F)F	0
CO/N=C/c1c(C)[nH]c2c1[C@@]13C[C]1CN(C3=CC2=O)C(=O)c1cc2c([nH]1)c(OC)c(c(c2)OC)OC	1
Cc1ccc(c(c1)[C](c1ccccc1)CCN(C(C)C)C(C)C)O	0
O=C1C=C[C@]2(C(=C1)C(C)CC1[C@]2(F)C(O)C[C@]2(C1CC[C@]2(O)C(=O)C)C)C	0
O=C(Cc1ccccc1)N[C]1C(=O)N2[C]1SC([C]2C(=O)O)(C)C	1
CC(=O)OCC(=O)[C@@]12N=C(OC1CC1[C@]2(C)CC(O)C2C1CCC1=CC(=O)C=C[C@]21C)C	0
COc1cccc2c1C(=O)c1c(O)c3C(OC4CC(N)C(C(O4)C)O)C[C@](Cc3c(c1C2=O)O)(O)/C(=N/NC(=O)c1ccccc1)/C	1
C[C](COc1c(C)cccc1C)N	1
O=C1N(C[C]2c3c1cccc3CCC2)[C]1CN2CCC1CC2	0
ClCC(=O)[C@@]1(O)C(C)CC2[C@]1(C)CC(O)[C@]1(C2CCC2=CC(=O)C=C[C@]12C)F	0
CC(=C)C[C](c1c(=O)oc2c(c1O)cccc2)c1ccccc1	0
ClCCN(CCCl)CCCl	1
Nc1ccc(cc1)S(=O)(=O)N	0
CN(/N=N/c1[nH]cnc1C(=O)N)C	1
O=C(N1CCN(CC1)C(=O)c1cc(ccc1F)Cc1n[nH]c(=O)c2c1cccc2)C1CC1	0
CCCCCCO[C](c1cccc(c1OC)c1csc(n1)NC(=O)c1cc(Cl)c(c(c1)Cl)/C=C(/C(=O)O)\C)C	0
COc1cc2cc([nH]c2c(c1OC)OC)C(=O)N1C[C](c2c1cc(O)c1c2c(c([nH]1)C)C(=O)N1CCN(CC1)C)CCl	1
CC1=Nc2ccccc2S(=O)(=O)N1	0
SC[C](C(=O)OCC)NCCN[C](C(=O)OCC)CS	0
OCC(=O)[C@@]12OC(OC1CC1[C@]2(C)CC(O)[C@]2(C1CC(C1=CC(=O)C=C[C@]21C)F)F)(C)C	0
Oc1ccc(cc1)S(=O)(=O)[O-]	0
N#Cc1ccc(cc1Cl)NC(=O)NC(=N)N	0
COc1cc(cc(c1OC)OC)C(=O)NCc1ccc(cc1)OCCN(C)C	0
NC(=O)N1c2ccccc2C=Cc2c1cccc2	1
CN(CCc1c[nH]c2c1cc(C[C]1COC(=O)N1)cc2)C	1
CCCCCCCCCCCCCC[C@@]1(CO1)C(=O)O	0
CC(=O)O[C]1CN2CCC1CC2	0
Clc1ccc2c(c1)[nH]c(=O)n2C1CCN(CC1)CCCn1c(=O)[nH]c2c1cccc2	0
CCn1cc(C(=O)O)c(=O)c2c1cc(N1CCN(CC1)C)c(c2)F	0
CC(=O)Oc1ccc2c(c1)CCC1C2CC[C@]2(C1CCC2O)C	0
CN1CCC(=C2c3ccsc3CCc3c2cccc3)CC1	0
CCCCOCCOCCOCc1cc2OCOc2cc1CCC	0
O=C1CC[C@@]2(N1)CC[C@@](NC2)(COC(c1cc(cc(c1)C(F)(F)F)C(F)(F)F)C)c1ccccc1	0
[O-][n+]1cccc(c1)C(=O)O	0
OC[C](CS)S	1
N[C](C=C)CCC(=O)O	1
OC(=O)[C]1N2C(=O)[C]([C]2SC1(C)C)NC(=O)c1c(C)onc1c1cc(F)ccc1Cl	1
OCC(=O)[C@@]1(O)C(C)CC2[C@]1(C)CC(O)C1C2C(Cl)CC2=CC(=O)C=C[C@]12C	0
CCCC[C](c1ccccc1)O	0
C#C[C@@]1(CCC2[C@]1(C)CCC1C2CC=C2C1CCC(=C2)OC1CCCC1)OC(=O)C	0
COc1cccc(c1C(=O)N[C]1C(=O)N2[C]1SC([C]2C(=O)O)(C)C)OC	1
CC(=O)/N=c\1/sc(nn1C)S(=O)(=O)N	0
CC(=O)Nc1sc(n[n+]1C)S(=O)(=O)N	1
OC1CC[C@]2(C(=CCC3C2CC[C@]2(C3CCC2=O)C)C1)C	0
Cc1cc2c(o1)c(C)c1c(c2)c(C)cc(=O)o1	0
CSc1ccc2c(c1)N(CC[C]1CCCCN1C)c1c(S2)cccc1	1
OC(=O)c1ccc(cc1)N1N/C(=C\2/C=CC=CC2=O)/N/C/1=C\1/C=CC=CC1=O	1
CN(C1C(=C(C(=O)N)C(=O)[C@@]2(C1CC1C(=C2O)C(=O)c2c(C1O)c(Cl)ccc2O)O)O)C	0
CC(C[C](B(O)O)NC(=O)[C](NC(=O)c1cnccn1)Cc1ccccc1)C	1
C=CCCn1cc(c2c1ncnc2N)c1ccc(c(c1)F)NC(=O)Nc1noc(c1)C(C)(C)C	1
CNC(=O)c1nccc(c1)Oc1ccc(c(c1)F)NC(=O)Nc1ccc(c(c1)C(F)(F)F)Cl	1
CCOC(=O)O[C@@]1(CCC2[C@]1(C)CC(O)C1C2CCC2=CC(=O)C=C[C@]12C)C(=O)COC(=O)CC	0
Cc1cc2CCCS(=O)(=O)c2cc1S(=O)(=O)N	0
FC(c1ccc(cc1)c1ccc(cc1)OCCN1CCCC1)(F)F	0
S=P(N1CC1)(N1CC1)N1CC1	1
CCCC(=O)O[C@@]1(CCC2[C@]1(C)CC(O)C1C2CCC2=CC(=O)CC[C@]12C)C(=O)COC(=O)CC	0
NC[C](c1ccc(c(c1)O)O)O	0
OC/C=C(/C=C/C=C(/C=C/C1=C(C)CCCC1(C)C)\C)\C	1
ONC(=O)/C=C/c1ccc(cc1)CNCCc1c(C)[nH]c2c1cccc2	0
CCCNC(=O)c1c(C)[nH]c2c1[C@@]13C[C]1CN(C3=CC2=O)C(=O)c1cc2c([nH]1)c(OC)c(c(c2)OC)OC	1
CCOc1ccc2c(c1)sc(n2)S[C@](c1ccccc1)(C(=O)O)C	0
C=CCCCCCCCCC(=O)O	0
CCOP(=O)(O/C(=C\Cl)/c1ccc(cc1Cl)Cl)OCC	1
CCc1cc(OCc2ccc(cc2)c2ccccc2c2nnn[nH]2)c2c(n1)cccc2	0
COc1ccc2c(c1)c(CC(=O)OCC(=O)O)c(n2C(=O)c1ccc(cc1)Cl)C	0
Nc1nc2c(s1)cc(cc2)OC(F)(F)F	1
COC[C]1C[C](N(C1)C(=O)[C](c1ccccc1)NC(=O)OC)c1ncc([nH]1)c1ccc2-c3cc4ccc5c(c4cc3OCc2c1)[nH]c(n5)[C]1CC[C](N1C(=O)[C](C(C)C)NC(=O)OC)C	0
CCC1(CC)C(=O)NC(=O)NC1=O	0
CN[C](Cc1ccccc1)C	0
COc1c2-c3ccc(c(=O)cc3[C](CCc2cc(c1OC)OC)N)SC	1
Cc1cccc(c1)N(C(=S)Oc1ccc2c(c1)cccc2)C	0
O=C1NC(CN1c1ncc(c(n1)N)C(=O)Nc1cccc(c1)C(F)(F)F)(C)C	0
CC[C@@]1(O)C(=O)OCc2c1cc1-c3nc4cccc(c4cc3Cn1c2=O)N	1
ClCC1C(CCl)[C@@]2(C([C@@]1(Cl)C(=C2Cl)Cl)(Cl)Cl)Cl	0
CCOC(=S)SSC(=S)OCC	0
CC[C]([C]([C]1Nc2cc(Cl)c(cc2S(=O)(=O)N1)S(=O)(=O)N)C)C	0
CCOC(=O)Oc1c(OC)cc(cc1OC)C(=O)O[C]1C[C]2CN3CCc4c([C]3C[C]2[C]([C]1OC)C(=O)OC)[nH]c1c4ccc(c1)OC	0
ClCCN(C(=O)NC1CCC(CC1)C)N=O	1
C1CN2C(=N[C](C2)c2ccccc2)S1	1
OC(C12CC[N+](CC1)(CC2)CCOCc1ccccc1)(c1ccccc1)c1ccccc1	0
O=Cc1c(cccc1O)OCc1cccnc1c1ccnn1C(C)C	0
S[C](C(=O)N[C]1CCCC(N(C1=O)CC(=O)O)(C)C)Cc1ccccc1	0
CCN(CC(=O)OCC(=O)[C@@]1(O)CCC2[C@]1(C)CC(O)C1C2CCC2=CC(=O)CC[C@]12C)CC	0
CCCS(=O)(=O)N1CCC[C](C1)n1nc(c2c1ncnc2N)c1ccc(cc1)Oc1ccccc1	1
Cn1c(=O)n(CC(=C)C)c(cc1=O)N	0
C[C]([C](c1ccc2c(c1)CCS2)O)NCCCCc1ccccc1	0
O=C(Nc1ccccc1c1ccccc1)OC1CCN(CC1)CCN(C(=O)c1ccc(cc1)CN1CCC(CC1)C(=O)N)C	0
COc1cc2cc([nH]c2c(c1OC)OC)C(=O)N1C[C]2[C@]3(C1=CC(=O)c1c3c(C(=O)OCc3ccccc3)c([nH]1)C)C2	1
[Hg+]CC(CNC(=O)C1CC[C@@](C1(C)C)(C)C(=O)[O-])OC	0
CC(Sc1cc(c(c(c1)C(C)(C)C)O)C(C)(C)C)(Sc1cc(c(c(c1)C(C)(C)C)O)C(C)(C)C)C	0
CCCCC(=O)O[C@@]1(CCC2[C@]1(C)CC(O)C1C2CCC2=CC(=O)CC[C@]12C)C(=O)CO	0
O[C@@]([C]1C[C]2C[C]1C=C2)(c1ccccc1)CCN1CCCCC1	0
CC(=O)Nc1ccccc1	1
NC1=NC[C]2N1c1ccccc1Cc1c2cccc1	0
OCC/C(=C(\N(Cc1cnc(nc1N)C)C=O)/C)/SSC[C]1CCCO1	0
O[C](CSc1scc(n1)c1ccc(s1)C(=O)N)CNC(C)(C)C	0
O[C](COc1cccc2c1CCC(=O)N2)CNC(C)(C)C	1
O=C1CC[C@]2(C(=C1)C(F)CC1C2CC[C@]2(C1CC[C@]2(Br)C(=O)C)C)C	0
SC[C](C(=O)N1CCC[C]1C(=O)O)C	1
COc1cc2cc([nH]c2c(c1OC)OC)C(=O)N1C[C]2[C@]3(C1=CC(=O)c1c3c(C3SCCCS3)c([nH]1)C)C2	1
CN(CCCN1c2ccccc2CCc2c1cc(Cl)cc2)C	1
CC[C@]1(O)C(=O)OCc2c1c(N)c1-c3nc4ccccc4c(c3Cn1c2=O)CC	1
O=C1CCC2C(=C1)C=CC1C2CC[C@]2(C1CC[C@]2(O)C(=O)C)C	0
Nc1ccc(cc1)S(=O)(=O)Nc1ccccn1	0
CCc1cc(=O)oc2c1ccc(c2)O[C]1SC[C]([C]([C]1O)O)O	0
OCC[N+](CC(=O)[O-])(C)C	0
Fc1ccc(cn1)c1ccc2c(c1)[nH]c1c2cncc1	0
COc1ccc(cc1O)c1cc(=O)c2c(o1)cc(cc2O)O[C]1O[C](CO[C]2O[C](C)[C]([C]([C]2O)O)O)[C]([C]([C]1O)O)O	0
CCCC(C(=O)OC1C[C]2CC[C](C1)[N+]2(C)C)CCC	0
OC(=O)[C](Cc1cc(O)c(cc1F)O)N	0
CN1CCN(CC1)CC/C=C/1\c2ccccc2Sc2c1cc(cc2)S(=O)(=O)N(C)C	1
CN1CCN(CC1)CC/C=C\1/c2ccccc2Sc2c1cc(cc2)S(=O)(=O)N(C)C	0
Nc1ncnc2c1[nH]cn2	0
CCCN[C](C(=O)Nc1ccccc1C)C	0
C#C[C@@]1(CCC2[C@]1(C)CC(C)C1C2CCC2=CC(CCC12)OC(=O)C)OC(=O)C	0
COc1cc2c(cc1OC)CCN1[C]2C[C](OC(=O)[C](C(C)C)N)[C](C1)CC(C)C	0
OCC(=O)[C@@]1(O)C(O)CC2[C@]1(C)CC(O)[C@]1(C2CCC2=CC(=O)C=C[C@]12C)F	0
CC[N+](CCOC(=O)[C@](c1ccccc1)(C1CCCCC1)O)(CC)C	0
Fc1cc(F)c(c(c1)F)CNC(=O)c1cn2C[C]3O[C]4CC[C](N3C(=O)c2c(c1=O)O)C4	0
COCC1(CCN(CC1)CCc1cccs1)N(c1ccccc1)C(=O)CC	0
CC(=O)Nc1c(I)c(N(C(=O)C)C)c(c(c1I)C(=O)O)I	0
NCCC[C](Nc1cc(OC)c(c2c1nc(OC)cc2C)Oc1cccc(c1)C(F)(F)F)C	0
N[C]1CCCCN(C1)c1c(F)cc2c(c1Cl)n(cc(c2=O)C(=O)O)C1CC1	0
CC(=O)OCC(CCn1cnc2c1nc(N)nc2)COC(=O)C	1
Fc1c[nH]c(=O)[nH]c1=O	1
Oc1cccc(c1)O	0
O=CNc1cc(ccc1O)[C](CN[C](Cc1ccc(cc1)OC)C)O	0
N=C(NC(=N)Nc1ccc(cc1)Cl)NCCCCCCNC(=N)NC(=N)Nc1ccc(cc1)Cl	0
CCOC(=O)C1Oc2ccc(cc2C(c2c(O1)ccc(c2)Cl)C)Cl	0
C[S+](C[C]1O[C]([C]([C]1O)O)n1cnc2c1ncnc2N)CC[C](C(=O)[O-])N	0
CCCC[C](COC(=O)c1ccc(cc1)N(C)C)CC	0
COc1ccc(cc1)/C=C/C(=O)N1C[C]2[C@@]3(C1=CC(=O)c1c3c(CN(C)C)c([nH]1)C)C2	1
NCC1C[C@]1(c1ccccc1)C(=O)N(CC)CC	0
COC[C@]1(OC)CCC2[C@]1(C)CC(c1ccc(cc1)/C=N/O)C1=C3CCC(=O)C=C3CCC21	0
OC[C](CNC(=O)c1c(I)c(C(=O)NC[C](CO)O)c(c(c1I)N(C(=O)CO)C)I)O	0
OCCOc1nc(nc(c1Oc1ccccc1OC)NS(=O)(=O)c1ccc(cc1)C(C)(C)C)c1ncccn1	1
Clc1cccc(c1NC1=NCCN1)Cl	0
OC[C]([C]([C]([C]([C](C(=O)O)O)O)O)O)O	0
CCCCNc1ccc(cc1)C(=O)OCCN(C)C	0
O[C](CNC(Cc1c[nH]c2c1cccc2)(C)C)COc1cccc2c1cc[nH]2	0
CCN(CCOc1ccc(cc1)/C(=C(/c1ccccc1)\Cl)/c1ccccc1)CC	1
CCOC(=O)C1=C(C)NC(=C(C1c1ccccc1/C=C/C(=O)OC(C)(C)C)C(=O)OCC)C	0
OC(=O)CCCN1CCC(CC1)O[C](c1ccccn1)c1ccc(cc1)Cl	0
O=C(N[C]1C(=O)N2[C]1SCC(=C2C(=O)O)COC(=O)C)CSc1ccncc1	1
OC[C]1O[C](Oc2cc(/C=C/c3ccc(cc3)O)cc(c2)O)[C]([C]([C]1O)O)O	0
N1CCNCC1	0
OC/C=C(/CCC=C(C)C)\C	0
CCCC[C](c1cc(ccc1O)C(=O)O)O	0
CC[C@@]1(NC(=O)N(C1=O)C)c1ccccc1	1
OCc1cc(ccc1O)[C](CNCCCCCCOCCCCc1ccccc1)O	0
OC1CC(O)C(=C)/C(=C/C=C/2\CCC[C@]3(C2CCC3C(CCCC(O)(C)C)C)C)/C1	0
OC1CC(O)C(=C)/C(=C\C=C\2/CCC[C@]3(C2CCC3C(CCCC(O)(C)C)C)C)/C1	0
OC(=O)CC[C](C(=O)O)NC(=O)c1ccc(cc1)NC[C]1CNc2c(N1C)c(=O)nc([nH]2)N	0
NC(=O)CN1CCCC1=O	0
CN(CCN1C(=O)c2cc(/N=C/c3cc(O)ccc3O)cc3c2c(C1=O)ccc3)C	1
OC[C]1CCCN1c1ncc(c(n1)NCc1ccc(c(c1)Cl)OC)C(=O)NCc1ncccn1	0
OC[C]1O[C]([C]([C]1O[C]1O[C](CN)[C]([C]([C]1N)O)O)O)O[C]1[C](O)[C](N)C[C]([C]1O[C]1O[C](CN)[C]([C]([C]1N)O)O)N	0
COc1cc(N[C](CCCN2C(=O)CN(C2(C)C)C(=O)[C](CC(C)C)N)C)c2c(c1)cccn2	1
CCC(=O)O[C@@]1(CCC2[C@]1(C)CCC1C2CCC2=CC(=O)CC[C@]12C)C(=O)CO	0
O[C](COc1ccc(cc1)C(C)(C)C)COc1ccc(cc1)C(=O)O	0
COc1cnc(nc1)NS(=O)(=O)c1ccc(cc1)N	0
Cc1ccc2c(n1)c(O)c(cc2Cl)Cl	0
Oc1ccc(c(c1)O)S(=O)(=O)O	0
CCCS(=O)(=O)Nc1ccc(c(c1F)C(=O)c1c[nH]c2c1cc(cn2)c1ccc(cc1)Cl)F	1
O=C([C](c1ccccc1)C(=O)O)N[C]1C(=O)N2[C]1SC([C]2C(=O)O)(C)C	1
CCCN1CCC[C]2[C]1Cc1cn[nH]c1C2	0
O=C(N1CCC[C](C1)n1nc(c2c1ncnc2N)c1ccc(cc1)Oc1ccccc1)CC(C)(C)C	1
[N-]=[N+]=O	1
ClCCN(C(=O)NC1CCCCC1)N=O	1
Clc1ccc2c(c1)c(=O)c1c(n2O)C[C](CC1=O)c1ccc(cc1)C(F)(F)F	0
OCCN(CCO)CCO	0
CCCC[C](CN1CN(C[C](CCCC)CC)CC(C1)(C)N)CC	0
CCCCS(=O)(=O)N[C](C(=O)O)Cc1ccc(cc1)OCCCCC1CCNCC1	1
CC[C](C(=O)O[C]1CCC=C2[C]1[C](CC[C]1C[C](O)CC(=O)O1)[C](C=C2)C)C	0
CCN1C[C](C(C1=O)(c1ccccc1)c1ccccc1)CCN1CCOCC1	0
COc1ccc(cc1)CN(c1ncccn1)CCN(C)C	0
CCCNC[C](COc1ccccc1C(=O)CCc1ccccc1)O	1
[O-][N+](=O)O[C]1CO[C]2[C]1OC[C]2O[N+](=O)[O-]	1
C#C[C@]1(O)CCC2[C@]1(C)C=CC1=C3CCC(=O)C=C3CCC21	0
CC(=O)OC1CC2CCC3C([C@]2(CC1[N+]1(C)CCCCC1)C)CC[C@]1(C3CC(C1OC(=O)C)[N+]1(C)CCCCC1)C	0
O=C([C](c1cscc1)C(=O)O)N[C]1C(=O)N2[C]1SC([C]2C(=O)O)(C)C	1
O=c1[nH]c(=O)n(cc1C)[C]1CC[C](O1)CO[P@@](=O)(O[P@@](=O)(OP(=O)(O)O)O)O	1
CC(CCC[C@]1(C)CCc2c(O1)c(C)c(c(c2C)O)C)CCCC(CCCC(C)C)C	0
CC(=O)Oc1ccccc1C(=O)OC(COC(=O)C(Oc1ccc(cc1)Cl)(C)C)COC(=O)C(Oc1ccc(cc1)Cl)(C)C	0
Nc1nc(Nc2ccc(cc2)[As]2S[C]([C](S2)C(=O)O)C(=O)O)nc(n1)N	0
O=C(N1CCC(CC1)n1c(=O)[nH]c2c1cccn2)O[C]1CC[C]([C](c2c1nccc2)N)c1cccc(c1F)F	0
OC(=O)[C](NC(=O)c1c(Cl)cc2c(c1Cl)CCN(C2)C(=O)c1ccc2c(c1)occ2)Cc1cccc(c1)S(=O)(=O)C	0
[O-][Cl+][O-]	0
CCOC(=O)c1ccccc1O	0
NCC1CCC(CC1)C(=O)O	0
COc1cc(ccc1N1CCC(CC1)N1CCN(CC1)C)Nc1nc(NC2CCOCC2)c(nc1C(=O)N)CC	0
O=C(C1=C(C)OCCS1)Nc1ccccc1	0
O=C1CC[C@]2(C(=C1)C(C)CC1C2C(O)C[C@]2(C1CCC2C(=O)C)C)C	0
CC[N+](CCOC(=O)C1c2ccccc2Oc2c1cccc2)(CC)C	0
OC1CC[C@]2(C(=CCC3C2CC[C@]2(C3CC=C2c2cccnc2)C)C1)C	0
CCNC(=S)NS(=O)(=O)c1cnccc1NC1CCCCCCC1	0
ClCCN(CCCl)C	1
CN1CCN(CC1)c1ccc(c(c1)NC1CCOCC1)C(=O)Nc1n[nH]c2c1cc(cc2)Cc1cc(F)cc(c1)F	0
O=C1C[C]2C([C@@]1(C)CC2)(C)C	0
COC(=O)C1=C(C)NC(=C([C]1c1cc(ccc1F)[N+](=O)[O-])C(=O)OCC(CN(Cc1ccccc1)C)(C)C)C	0
C[C]1C[C](OC(=O)[C](c2ccccc2)O)CC(C1)(C)C	0
CCN1C(=O)N(Cc2c1c1cc([nH]c1nc2)CN1CCOCC1)c1c(F)c(OC)cc(c1F)OC	0
CN(CCO[C@@](c1ccccn1)(c1ccccc1)C)C	0
O=C1CC[C@]2(C(=C1)C(=CC1C2CC[C@]2(C1CC[C@]2(C)C(=O)C)C)C)C	0
COc1ccc(cc1)/C=C/C(=O)N1C[C]2[C@]3(C1=CC(=O)c1c3c(Cl)c([nH]1)C)C2	1
[Ra]	1
CCC(C(C)C)/C=C/C(C1CCC2[C@]1(C)CCC1C2CC=C2[C@]1(C)CCC(C2)O)C	0
CNCCCN1c2ccccc2CCc2c1cccc2	1
COc1cc(N[C](CCCN2C(=O)CN(C2(C)C)C(=O)[C](C(C)C)N)C)c2c(c1)cccn2	1
N#C[C](C(=O)N)C[C]1CN(C)[C]2[C](C1)c1cccc3c1c(C2)c[nH]3	0
C[N+](C1c2ccccc2-c2c1cccc2)(CCCCCC[N+](C1c2ccccc2-c2c1cccc2)(C)C)C	0
OC(=O)[C](N[C](C(=O)N1[C]2CCC[C]2C[C]1C(=O)O)C)CCc1ccccc1	1
CC(=O)OCC1=C(C(=O)O)N2[C](SC1)[C](C2=O)NC(=O)[C](c1ccccc1)N	0
ClC(Cl)Cl	0
CNC(=N)NCCC[C](C(=O)O)N	0
Cc1ccc(c(c1)OCCCC(C(=O)O)(C)C)C	1
ClCCN(c1ccc(cc1)CCCC(=O)OCC(=O)[C@@]1(O)CCC2[C@]1(C)CC(O)C1C2CCC2=CC(=O)C=C[C@]12C)CCCl	1
OC[C](c1ccccc1)C(=O)OC1C[C]2CC[C](C1)N2C	0
Cn1c(=O)n(C)c2c(c1=O)n(cn2)CN1CCOCC1	0
Clc1cc2Oc3cc(Cl)c(cc3Oc2cc1Cl)Cl	1
CNC[C]([C]([C]([C](CO)O)O)O)O	0
CCc1ccc(cc1)[C](CCc1ccc(cc1)[N+](C)(C)C)C	1
COc1cc2N(C)C3[C@@]4(c2cc1[C@]1(CC2CN(CCc5c1[nH]c1c5cccc1)C[C@](C2)(O)CC)C(=O)OC)CCN1C4[C@@](C([C@]3(O)C(=O)N)O)(CC)C=CC1	0
Cc1ncn(c1)c1cc(NC(=O)c2ccc(c(c2)Nc2nccc(n2)c2cccnc2)C)cc(c1)C(F)(F)F	1
CN1CCC(CC1)C(=O)N1CCC[C](C1)n1nc(c2c1ncnc2N)c1ccc(cc1)Oc1ccccc1	1
CC[C](C1(O)CCCCC1)C(=O)O	0
CNC(=O)c1ccc(cc1F)N1C(=S)N(C(=O)C21CCC2)c1cnc(c(c1)C(F)(F)F)C#N	0
CCS(=O)(=O)CCn1c(C)ncc1[N+](=O)[O-]	1
O=C1CCC2=C3C(C[C@]4(C(C3CCC2=C1)CC[C@]4(O)C(=O)C)C)c1ccc(cc1)N(C)C	0
CCN(CCN(c1cc(OC)c(cc1Br)OC)CCN(CC)CC)CC	0
ClC[C](Cn1c(C)ncc1[N+](=O)[O-])O	0
OC1CC(O)C(=C)/C(=C\C=C\2/CCC[C@]3(C2CCC3C(/C=C/C(C(C)C)C)C)C)/C1	0
O=C(Cc1csc(n1)N)Nc1ccc(cc1)CCNC[C](c1ccccc1)O	0
O=C(Nc1cc(F)c2c(c1O)C(=O)C1=C(O)[C@]3(C(CC1C2)C(N(C)C)C(=C(C3=O)C(=O)N)O)O)CN1CCCC1	0
CNCc1ccc(cc1)c1[nH]c2c3c1CCNC(=O)c3cc(c2)F	0
Clc1cc(NCc2cccs2)c(cc1S(=O)(=O)N)c1nnn[nH]1	0
CN(C1C(=C(C(=O)NCN2CCCC2)C(=O)[C@@]2(C1CC1C(=C2O)C(=O)c2c([C@@]1(C)O)cccc2O)O)O)C	0
O=S1(=O)CCCCN1c1ccc(cc1)S(=O)(=O)N	0
CCCCC/C(=C/c1ccccc1)/C=O	0
CC[C]1Nc2cc(Cl)c(cc2S(=O)(=O)N1)S(=O)(=O)N	0
CO/N=C(\[C]1C=NC(=N1)N)/C(=O)N[C]1C(=O)N2[C]1SCC(=C2C(=O)O)CSc1nc(=O)c(=O)[nH]n1C	1
O=C(NS(=O)(=O)c1ccc(cc1)Cl)NN1CCCC1	0
N#Cc1ccc(cc1)NC(=O)Nc1cc2cccc3c2c(c1)C(=O)N(C3=O)CCN(C)C	1
O=C1CC(=O)NC(=O)N1	1
ClCCN[P@]1(=O)OCCCN1CCCl	1
CC(=C)Cn1cc(c2c1ncnc2N)c1ccc(cc1)NC(=O)Nc1noc(c1)C(C)(C)C	1
c1ccc(cc1)c1ccc(cc1)[C](n1ccnc1)c1ccccc1	0
O=C(OC1CCC2[C@]1(C)CCC1C2CCC2=CC(=O)CC[C@]12C)CCC1CCCC1	0
N#Cc1ccc(cc1)C(n1cncn1)c1ccc(cc1)C#N	1
CC(=O)OC1CC(OC2C(O)CC(OC2C)OC2C(O)CC(OC2C)OC2CC[C@]3(C(C2)CCC2C3CC[C@]3([C@]2(O)CCC3C2=CC(=O)OC2)C)C)OC(C1O)C	0
COc1c(C/C=C(/CCC(=O)O)\C)c(O)c2c(c1C)COC2=O	1
CCCC[C](CC[C](OS(=O)(=O)O)CC(C)C)CC	0
CCN(CCNC(=O)c1cc(Cl)c(cc1O)N)CC	1
O[C]([C]([C](COS(=O)(=O)C)O)O)[C](COS(=O)(=O)C)O	0
OC(=O)CC[C](C(=O)O)NC(=O)c1ccc(cc1)N(Cc1cnc2c(n1)c(N)nc(n2)N)C	1
O=C1O[C](CN1c1ccc(c(c1)F)c1ccc(nc1)c1nnn(n1)C)COP(=O)(O)O	0
CO[C@@]12C3C(N3C)CN2C2=C(C1COC(=O)N)C(=O)C(=C(C2=O)C)N	1
CN1CCC[C](CC1)n1nc(Cc2ccc(cc2)Cl)c2c(c1=O)cccc2	0
C=CCN1CCN(CC1)c1nc(N)c2c(n1)cc(c(c2)OC)OC	0
O=C(c1ccc(cc1)N)NCC(=O)O	0
OC(=O)CN([C](C(=O)O)COCc1ccccc1)CCN(CC(=O)O)CCN(CC(=O)O)CC(=O)O	1
C#C[C@]1(O)CCC2[C@]1(C)CCC1C2CC=C2C1CCCC2	0
CCOc1nc2c(n1Cc1ccc(cc1)c1ccccc1c1n[nH]nn1)c(ccc2)C(=O)O	1
NC1[C]2[C]1CN(C2)c1nc2c(cc1F)c(=O)c(cn2c1ccc(cc1F)F)C(=O)O	1
Cc1cc(cc(c1CC1=NCCN1)C)C(C)(C)C	0
CC([C](c1ccc(cc1)Cl)OC(=O)c1cccnc1)C	0
COc1c(N2CCN[C](C2)C)c(F)cc2c1n(cc(c2=O)C(=O)O)C1CC1	1
O=C(CC(C)(C)C)OCC(=O)[C@@]1(O)CCC2[C@]1(C)CC(O)C1C2CCC2=CC(=O)C=C[C@]12C	0
O=C(Cc1ccc(cn1)c1ccc(cc1)OCCN1CCOCC1)NCc1ccccc1	0
N#CC(c1ccccc1)(c1ccccc1)CCCCN(CC[N+]1(C)CCOCC1)C	0
CCN(c1cccc(c1)c1ccnc2n1ncc2C#N)C(=O)C	1
Fc1ccc(c(c1)F)c1ccc(c(c1)C(=O)O)O	1
O[C](c1cc(nc2c1cccc2C(F)(F)F)C(F)(F)F)[C]1CCCCN1	1
CC(c1ccc(cc1)OC[C]1OC1)(c1ccc(cc1)OC[C]1OC1)C	0
CCCCn1cc(c2c1ncnc2N)c1ccc(cc1)NC(=O)Nc1noc(c1)C(C)(C)C	1
C[C]1CCCC([C]1CC[C]([N+](CCCCCC[N+]([C](CC[C]1[C](C)CCCC1(C)C)C)(C)C)(C)C)C)(C)C	0
OCc1cc(ccc1O)[C](CNCCCCCCOCCOCc1c(Cl)cccc1Cl)O	0
CC(CCCC(C1CCC2[C@]1(C)CCC1C2CC=C2[C@]1(C)CCC(C2)O)C)C	0
O[C@](c1ccccc1)(C1CCCCC1)CCN1CCCCC1	0
Clc1cnc(nc1)NS(=O)(=O)c1cccc(c1)N	0
CCN(c1ccc(cc1)C(=C1C=CC(=[N+](CC)CC)C=C1)c1ccccc1)CC	0
ClC[C]1Nc2cc(Cl)c(cc2S(=O)(=O)N1C)S(=O)(=O)N	1
CCCSc1ccc2c(c1)nc([nH]2)NC(=O)OC	1
O=C(OCc1ccccc1)NC[C]1CN(C)[C]2[C](C1)c1cccc3c1c(C2)cn3C	0
COC(=O)C[C@@](C(=O)OC1C(=C[C@]23C1c1cc4OCOc4cc1CCN3CCC2)OC)(CCCC(O)(C)C)O	0
OC(CCCCCC(C(=O)O)(C)C)CCCCCC(C(=O)O)(C)C	0
COC(=O)C1=C(C)NC(=C(C1c1ccccc1[N+](=O)[O-])C(=O)OC)C	1
CCOc1ccc(cc1)C[C](N(CC(=O)O)CC(=O)O)CN(CC(=O)O)CCN(CC(=O)O)CC(=O)O	0
CC(=O)OCC(=O)[C@@]1(O)C(C)CC2[C@]1(C)CC(O)C1C2CC(C2=CC(=O)C=C[C@]12C)F	0
CCC(C(=O)OC1C(O)C2C(C3[C@]1(O)C1C(OC(=O)C)C(OC(=O)C)C4[C@]5([C@]1(C3)O[C@]4(O)C(CC5)OC(=O)[C@](CC)(O)C)C)CN1C([C@@]2(C)O)CCC(C1)C)C	0
[O-][N+](=O)c1ccc(c(c1)Oc1ccccc1)NS(=O)(=O)C	1
COc1ccc2c(-c3nn(c4c3c(N2)c(cc4)[N+](=O)[O-])CCCN(C)C)c1	1
CCN1CCN([C]2[C]1c1c(C)c3c(n1CC2)cccc3)C(C)C	0
O=C(C(c1cc(cc(c1)C(F)(F)F)C(F)(F)F)(C)C)N(c1cnc(cc1c1ccccc1C)N1CC[N+](CC1)(C)COP(=O)(O)[O-])C	0
NC(=O)N/N=C/c1ccc(o1)[N+](=O)[O-]	0
CCCNC[C](COc1ccc2c(c1)oc(cc2=O)c1ccccc1)O	0
CS(=O)C	1
N=C(NC(=N)N)NCCc1ccccc1	0
C[C]([C]1Nc2cc(Cl)c(cc2S(=O)(=O)N1)S(=O)(=O)N)c1ccccc1	0
NC(=N)N1Cc2cc(Br)ccc2CC1	0
COc1ccccc1N1CCN(CC1)CCCNc1cc(=O)n(c(=O)n1C)C	0
C#C[C@]1(O)CCC2[C@]1(C)CCC1C2CCC2=C1CCC(=O)C2	0
Clc1ccc(cc1)OC(COC(=O)Cn1cnc2c1c(=O)n(C)c(=O)n2C)(C)C	0
CCN(CCc1onc(n1)c1ccccc1)CC	0
CN(CCn1cc(c2c1ncnc2N)c1ccc(cc1)NC(=O)Nc1noc(c1)C(C)(C)C)C	1
ClCCN(c1c[nH]c(=O)[nH]c1=O)CCCl	0
Clc1nc(n2cncc2)c2c(c1c1ccccc1)cccc2	0
CC#CC(=O)N1CCC[C]1c1nc(c2n1ccnc2N)c1ccc(cc1)C(=O)Nc1ccccn1	0
O=C(c1ccc(s1)[N+](=O)[O-])N/N=C/C=C/c1ccc(o1)[N+](=O)[O-]	0
NCC(=O)N1CC(=O)N(C1(C)C)CCC[C](Nc1cc(OC)cc2c1nccc2)C	1
COc1cc(Cc2cnc(nc2N)N)cc(c1OC)OC	1
Nc1cc(Cl)c(c(c1)Cl)NC1=NCCN1	0
CC(CCC[C@]1(C)CCc2c(O1)c(C)c(c(c2C)OC(=O)CCC(=O)O)C)CCCC(CCCC(C)C)C	0
COc1cc2nc(nc(c2cc1OC)N)N1CCN(CC1)C(=O)c1ccco1	0
NC(=O)O[C](c1ccccc1Cl)Cn1nncn1	0
OCCC[C@@]1(O)CCC2[C@@]1(C)CC(c1ccc(cc1)N(C)C)C1=C3CCC(=O)C=C3CCC21	0
C[C](CN1CCN(CCN(CCN(CC1)CC(=O)O)CC(=O)O)CC(=O)O)O	0
O=C(N[C]1CCSC1=O)CSCC(=O)O	0
CCOCC([C](/C=C/[C]1C=CC(=O)[C]1CC=CCCCC(=O)O)O)(C)C	0
N#CC(c1ccccc1)(c1ccccc1)CCN1CCC(CC1)(N1CCCCC1)C(=O)N	0
OC(=O)CC[C](C(=O)O)N	0
C[C]1CN(C(C1)(C)C)c1nc(ccc1C(=O)NS(=O)(=O)c1cn(nc1C)C)n1ccc(n1)OCC(C(F)(F)F)(C)C	0
CCCCC[C](/C=C/[C]1[C](O)C[C]([C]1C/C=C\CCCC(=O)O)O)O	0
Clc1ccc(cc1)C(=O)NCCc1ccc(cc1)OC(C(=O)O)(C)C	1
OP(=O)(C(P(=O)(O)O)(Cc1cccnc1)O)O	0
NC(=O)CC[C](C(=O)O)N	0
COc1cc(cc(c1O)OC)[C]1[C]2C(=O)OC[C]2[C](c2c1cc1OCOc1c2)O[C]1O[C]2CO[C](O[C]2[C]([C]1O)O)c1cccs1	1
ClCCN(c1ccc(cc1)C[C](C(=O)O)N)CCCl	1
CN1CC[C]([C](C1)O)c1c(O)cc(c2c1oc(cc2=O)c1ccccc1Cl)O	1
CC(=O)O[C@@]1(CCC2[C@]1(C)CCC1C2C=C(C2=CC(=O)CCC12)C)C(=O)C	0
COc1ccc(cc1)/C=C/C(=O)N1C[C]2[C@@]3(C1=CC(=O)c1c3c(C)c([nH]1)C)C2	1
OC[C](COc1ccccc1C)O	0
O=c1[nH]c(=O)c2-c(n1)n(C[C]([C]([C](COP(=O)(O)O)O)O)O)c1c(n2)cc(c(c1)C)C	0
CCCCC/N=C(/N/N=C/c1c[nH]c2c1cc(OC)cc2)\N	1
C[C]([C](c1ccc(c(c1)O)O)O)N	0
Cc1[nH]c2c(-c3ccccc3N(CC2)C(=O)c2ccc(cc2)NC(=O)c2ccccc2c2ccccc2)n1	0
CCC1(CC)C(=O)NC[C](C1=O)C	1
CCCCCCCCCCCCCCCC(=O)OC[C](OC(=O)CCCCCCC/C=C\CCCCCCCC)CO[P@@](=O)(OC[C](CO)O)O	0
CC(=O)OCC(=O)[C@@]12OC3(OC1CC1[C@]2(C)CC(O)[C@]2(C1CCC1=CC(=O)C=C[C@]21C)F)CCCC3	0
C[C]1CC[C]([C](C1)OC(=O)c1ccccc1O)C(C)C	0
CN(CCn1nnnc1SCC1=C(C(=O)O)N2[C](SC1)[C](C2=O)NC(=O)Cc1csc(n1)N)C	0
OC1CCC(/C(=C/C=C/2\CCC[C@]3(C2CCC3C(/C=C/C(C(C)C)C)C)C)/C1)C	0
OC(=O)CCC(=O)OCC(=O)[C@@]1(O)CCC2[C@]1(C)CC(O)C1C2CC(C2=CC(=O)C=C[C@]12C)C	0
C#C[C@@]1(CCC2[C@]1(C)CCC1C2CCC2=CC(=O)CCC12)OC(=O)C	0
C#C[C@]1(O)CCC2[C@]1(C)CCC1C2CCc2c1ccc(c2)OC	0
O=C1CC[C@]2(C(=C1)C(Cl)CC1C2CC[C@]2(C1CC[C@]2(O)C(=O)C)C)C	0
COCCn1cc(c2c1ncnc2N)c1ccc(cc1)NC(=O)Nc1noc(c1)C(C)(C)C	1
C[n+]1ccc(cc1)c1cc[n+](cc1)C	1
CCO[C](/C(=N\NC(=S)N)/C=N/NC(=S)N)C	0
O=C(Cc1c(Cl)cccc1Cl)NC(=N)N	0
Fc1ccc(cc1)[C]1Nc2cc(F)cc3c2c([C]1c1ncnn1C)n[nH]c3=O	0
CCCc1ncc(s1)C(=O)O	0
[O-]N=O	1
CCO/N=C(\c1nsc(n1)NP(=O)(O)[O-])/C(=O)N[C]1C(=O)N2[C]1SCC(=C2C(=O)O)Sc1scc(n1)c1cc[n+](cc1)C	1
CCO/N=C(/c1nsc(n1)NP(=O)(O)O)\C(=O)N[C]1C(=O)N2[C]1SCC(=C2C(=O)[O-])Sc1scc(n1)c1cc[n+](cc1)C	0
CCCCCCCCCCCCCCCC[N+](CCN(c1ncccn1)Cc1ccc(cc1)OC)(C)C	0
CCCCCCCCCCCCCCCC(=O)O	0
NC(=O)c1cnccn1	1
O=C1[C](NC(=O)/C(=N/OC(C(=O)O)(C)C)/c2csc(n2)N)[C]2N1C(=C(CS2)C[n+]1ccccc1)C(=O)[O-]	1
O=C1[C](NC(=O)/C(=N\OC(C(=O)O)(C)C)/c2csc(n2)N)[C]2N1C(=C(CS2)C[n+]1ccccc1)C(=O)[O-]	0
OC(=O)CCNC(=O)c1ccc(cc1)/N=N/c1ccc(c(c1)C(=O)O)O	1
COc1c(OC)ccnc1CS(=O)c1nc2c([nH]1)cc(cc2)OC(F)F	1
COc1cc(/C=C/c2nc3c(n2C)c(=O)n(c(=O)n3CC)CC)ccc1OC	0
N[C](Cc1cc(F)c(cc1F)F)CC(=O)N1CCn2c(C1)nnc2C(F)(F)F	0
OCC(OCn1cnc2c1nc(N)[nH]c2=O)CO	1
[O-][N+](=O)c1cnc(n1C)CSc1ccccn1	0
Fc1ccc(cc1)C(=O)CCCN1CC[C]2[C](C1)c1cccc3c1N2CCN3C	0
CCC(=O)C(c1ccccc1)(c1ccccc1)C[C](N(C)C)C	0
O/N=C/1\CCC2C(=C1)CCC1C2CC[C@]2(C1CC[C@@]2(O)C#C)CC	0
O[C](COc1ccc(cc1)O)CNCCNC(=O)N1CCOCC1	0
Cc1ccc(=O)n(c1)c1ccccc1	0
Oc1ccccc1	1
N=C(Nc1ccc(c(c1)Cl)Cl)NC(=N)NC(C)C	0
OC[C]1O[C]([C]([C]1O[P@@](=O)(OC[C]1O[C]([C]([C]1O)O)n1ccc(=O)[nH]c1=O)O)O)n1ccc(=O)[nH]c1=O	1
CC(=O)OCC(=O)[C@@]1(O)CCC2[C@]1(C)CC(=O)C1C2CCC2=CC(=O)CC[C@]12C	0
CCOC(=O)[C](C[C](Cc1ccc(cc1)c1ccccc1)NC(=O)CCC(=O)O)C	0
NCCC[C](CC(=O)N[C]1CNC(=O)[C](NC(=O)/C(=C\NC(=O)N)/NC(=O)[C](NC(=O)[C](NC1=O)CO)CO)[C]1C[C](O)NC(=N)N1)N	0
OC[C]1O[C](O[C]2[C](O[C]([C]([C]2O)O)O[C]2[C](NC(=O)C)[C](O)O[C]([C]2O)CO)C(=O)O)[C]([C]([C]1O)O[C]1O[C](C(=O)O)[C]([C]([C]1O)O)O)NC(=O)C	0
COc1cc2cc([nH]c2c(c1OC)OC)C(=O)N1C[C](c2c1cc(OC(=O)N1CCN(CC1)C)c1c2c(C(=O)OC)c([nH]1)C)CBr	1
CC(=O)O[C@@]1(CCC2[C@]1(C)CC(C)C1C2CCC2=CC(=O)CCC12)C(=O)C	0
CN(C1C(=C(C(=O)N)C(=O)[C@@]2(C1C(O)C1C(=C2O)C(=O)c2c([C@@]1(C)O)cccc2O)O)O)C	1
CO[C@]1(NC(=O)Cc2cccs2)C(=O)N2[C]1SCC(=C2C(=O)O)COC(=O)N	1
CN(CCc1ccc(cc1)NS(=O)(=O)C)CCOc1ccc(cc1)NS(=O)(=O)C	0
CCCC(=O)O[C@@]1(CCCC2[C@]1(C)CC(O)C1C2CCC2=CC(=O)C=C[C@]12C)C(=O)C	0
CCN1CCN(C(=O)C1=O)C(=O)N[C](c1ccc(cc1)O)C(=O)N[C]1C(=O)N2[C]1SCC(=C2C(=O)O)CSc1nnnn1C	1
NCCC(C(=O)NC1CC(N)C(C(C1OC1OC[C@](C(C1O)NC)(C)O)O)OC1OC(=CCC1N)CNCCO)O	0
CCCCc1oc2c(c1C(=O)c1cc(I)c(c(c1)I)OCCN(CC)CC)cccc2	1
C[C](Cc1ccc(cc1)I)NC(C)C	0
OCCN(c1nc(N2CCCCC2)c2c(n1)c(nc(n2)N(CCO)CCO)N1CCCCC1)CCO	1
CCCCOCCOC(=O)c1cccnc1	0
CN(CCOc1ccccc1Cc1ccccc1)C	0
CC([C](C(=O)OCCOCn1cnc2c1[nH]c(N)nc2=O)N)C	1
COc1cc2cc([nH]c2c(c1OC)OC)C(=O)N1C[C]2[C@@]3(C1=CC(=O)c1c3c(C(=O)C)c([nH]1)C)C2	1
C[C](N1CCN(CC1)c1scc(n1)C)Cc1ccc2c(c1)OCO2	0
COc1cc2cc([nH]c2c(c1OC)OC)C(=O)N1C[C]2[C@]3(C1=CC(=O)c1c3c(Cl)c([nH]1)C)C2	1
Oc1ccc2c(c1)[C@]13CCCCC3C(C2)N(CC1)C	0
O=C(C1C(=O)NC(=S)NC1=O)Nc1ccccc1	1
Clc1ccc2c(c1)CCc1c(/C/2=C\2/CCNCC2)nccc1	0
CC/C=C\C/C=C\C/C=C\C/C=C\C/C=C\CCCC(=O)O	0
OC1=C(C2CCCCC2)C(=O)c2c(C1=O)cccc2	0
CN(CC/C=C/1\c2cc(ccc2OCc2c1cccc2)CC(=O)O)C	0
CN(CC/C=C\1/c2cc(ccc2OCc2c1cccc2)CC(=O)O)C	1
CN(C1C(=C(C(=O)N)C(=O)[C@@]2(C1C(O)C1C(C)c3cccc(c3C(=O)C1=C2O)O)O)O)C	1
O/N=C/c1cccc[n+]1C	0
O[C](COc1cccc2c1CCCC2=O)CNC(C)(C)C	0
CCOC(=O)N1CCC(=C2c3ccc(cc3CCc3c2nccc3)Cl)CC1	1
CCCSc1nc(N[C]2C[C]2c2ccc(c(c2)F)F)c2c(n1)n(nn2)[C]1C[C]([C]([C]1O)O)OCCO	1
ClCCN(c1ccc(cc1)CCCC(=O)O)CCCl	1
CCOC(=O)C(c1c(=O)oc2c(c1O)cccc2)c1c(=O)oc2c(c1O)cccc2	0
OCC1O[C@](C(C1OC1OC(CO)C(C(C1O)O)O)O)(O)CO	0
O=C1C=C[C@]2(C(=C1)CCC1C2C(O)C[C@]2(C1CC[C@]2(O)C(=O)COP(=O)(O)O)C)C	0
N[C]1CONC1=O	0
CC[C](C(=O)O)Cc1c(I)cc(c(c1I)N)I	1
Fc1ccc(c(c1)F)n1cc(C(=O)O)c(=O)c2c1nc(N1C[C]3[C](C1)C3NC(=O)[C](NC(=O)[C](N)C)C)c(c2)F	1
C[C]1[C](NC(=O)/C(=N/OC(C(=O)O)(C)C)/c2csc(n2)N)C(=O)N1S(=O)(=O)O	1
CC[C]([C]1NC(=O)[C](NC(=O)CCCSC[C](NC(=O)[C](NC(=O)[C](NC1=O)CCC(=O)N)CC(=O)N)C(=O)N1CCC[C]1C(=O)N[C](C(=O)NCC(=O)N)CC(C)C)Cc1ccc(cc1)OC)C	0
CN(C1C(=C(C(=O)N)C(=O)[C@@]2(C1CC1Cc3c(cc(c(c3C(=O)C1=C2O)O)CNCC(C)(C)C)N(C)C)O)O)C	0
CCC#C[C]([C@@]1(CC=C)C(=O)NC(=O)N(C1=O)C)C	0
CSCC[C](C(=O)O)N	0
CN(CCOC(=O)[C](C1(O)CCCC1)c1ccccc1)C	0
Clc1ccc2c(c1)C(=N[C](C(=O)N2C)OC(=O)N(C)C)c1ccccc1	1
C[C]([C](c1cccc(c1)O)O)N	0
OCCN(CCC[C](Nc1ccnc2c1ccc(c2)Cl)C)CC	1
Clc1cc(Sc2cc(Cl)cc(c2O)Cl)c(c(c1)Cl)O	0
Nc1ccc(cc1)S(=O)(=O)N(c1onc(c1C)C)C(=O)C	0
CCO[C](C(=O)O)Cc1ccc(cc1)OCCc1ccc(cc1)OS(=O)(=O)C	0
CCCNS(=O)(=O)Nc1ncnc(c1c1ccc(cc1)Br)OCCOc1ncc(cn1)Br	1
CCCCCCCCCC[N+](CCCCCCCCCC)(C)C	0
O=C1CC[C@@]2(C(=C1)C=CC1C2CC[C@]2(C1CCC2C(=O)C)C)C	0
O=C(N1CCOCC1)CCc1sc2-n3c(C)nnc3CN=C(c2c1)c1ccccc1Cl	0
Clc1cnc2c(c1)c(c[nH]2)Cc1ccc(nc1)NCc1ccc(nc1)C(F)(F)F	0
OC[C]([C]([C]([C](C=O)F)O)O)O	0
C=CCOC(=O)c1c(C)[nH]c2c1[C@@]13C[C]1CN(C3=CC2=O)C(=O)c1cc2c([nH]1)c(OC)c(c(c2)OC)OC	1
O=C1N[C@](c2c1cccc2)(O)c1ccc(c(c1)S(=O)(=O)N)Cl	1
c1ccc(cc1)CC1=NCCN1	0
CC/C=C\C/C=C\C/C=C\C/C=C\C/C=C\CCCCC(=O)O[C](CO[P@@](=O)(OC[C](C(=O)O)N)O)COC(=O)CCC/C=C\C/C=C\C/C=C\C/C=C\C/C=C\CC	0
COC(=O)C1=CO[C]([C]2[C]1C[C]1N(C2)CCc2c1[nH]c1c2cc(c(c1)OC)OC)C	0
N#Cc1ccnc(c1)N1C(=O)CC[C]1C(=O)N([C](c1ccccc1Cl)C(=O)NC1CC(C1)(F)F)c1cncc(c1)F	0
CCO[P@@](=O)(SCCN(C(C)C)C(C)C)C	1
OC(=O)CCCCCCCOc1nc(c(n1c1ccccc1)c1ccccc1)c1ccccc1	0
Clc1ccc(c(c1)Cl)[C](Cn1ccnc1)OCc1ccsc1Cl	0
NCCCNCCSP(=O)(O)O	1
O=C1CC[C@]2(C(=C1)CCC1[C@]2(F)C(O)C[C@]2(C1CC[C@]2(OC(=O)C)C(=O)C)C)C	0
COCCOC[C](C(=O)Oc1ccc2c(c1)CCC2)CC1(CCCC1)C(=O)NC1CCC(CC1)C(=O)O	0
CNC(=S)NCO	0
S1SSSSSSS1	0
O=C(C(Oc1ccc(cc1)Cl)(C)C)OCCCOC(=O)C(Oc1ccc(cc1)Cl)(C)C	0
Clc1ccc(c(c1)Cl)[C](Cn1cc[n+](c1)CC(=O)c1ccc(cc1)F)OCc1ccc(cc1Cl)Cl	0
COc1ccc(cc1)[C](C1(O)CCCCC1)CN(C)C	1
Brc1cc(C)c2c(c1O)nccc2	0
O=C(NC(C)(C)C)N[C](C(C)(C)C)C(=O)N1C[C]2[C]([C]1C(=O)N[C](C(=O)C(=O)N)CC1CCC1)C2(C)C	1
Nc1ccc(cc1)S(=O)(=O)Nc1nccs1	0
N#Cc1ccc(cc1Cl)c1ccn(n1)C[C](NC(=O)c1n[nH]c(c1)[C](O)C)C	0
CCC([C]([C]1[C](NC(=N)N)C[C]([C]1O)C(=O)O)NC(=O)C)CC	0
OCC(CCn1cnc2c1nc(N)[nH]c2=O)CO	1
OC(=O)[C]1N2C(=O)[C]([C]2SC1(C)C)NC(=O)c1c(C)onc1c1ccccc1	1
Br/C=C/c1cn([C]2C[C]([C](O2)CO)O)c(=O)[nH]c1=O	0
Clc1ccc2-n3c(CN=C(c2c1)c1ccccc1Cl)nnc3C	0
OCCC1CCN(CC1)CCCN1c2ccccc2Sc2c1cc(cc2)S(=O)(=O)N(C)C	0
ClC[C]1CN(c2c1c1c(C)c[nH]c1c(c2)OC(=O)Nc1ccccc1)C(=O)c1cc2c([nH]1)ccc(c2)NC(=O)c1cc2c(o1)cc(cc2)N(CC)CC	1
CC(=O)CCC(=O)O	0
Cc1cnc(nc1Nc1cccc(c1)S(=O)(=O)NC(C)(C)C)Nc1ccc(cc1)OCCN1CCCC1	0
CCOC(=O)O[C](OC(=O)[C]1N2C(=O)[C]([C]2SC1(C)C)NC(=O)[C](c1ccccc1)N)C	0
CCCCON=O	1
Clc1ccc2c(c1)[C](O)CCCN2C(=O)c1ccc(cc1C)NC(=O)c1ccccc1C	0
CCN(C(=O)/C(=C/c1cc(O)c(c(c1)[N+](=O)[O-])O)/C#N)CC	1
O=C([C](c1ccccc1)NC(=O)N1CCN(C1=O)S(=O)(=O)C)N[C]1C(=O)N2[C]1SC([C]2C(=O)O)(C)C	0
CN1C[C](c2ccccc2)c2c(C1)c(N)ccc2	1
O=C1N(CCc2c1c1ccccc1n2C)Cc1nc[nH]c1C	1
CC[C]1NC(=O)c2c(N1)cc(c(c2)S(=O)(=O)N)Cl	0
COc1cc(ccc1OC(=O)[C](C(C)C)N)C[C]1C(=O)OC[C]1Cc1ccc(c(c1)OC)OC	1
OC[C](c1ccccc1)C(=O)OC1C[C]2N([C](C1)[C]1[C]2O1)C	0
Cc1cc(OP(=O)([O-])[O-])c2c(c1OP(=O)([O-])[O-])cccc2	0
CC([N+](C(C)C)(CCC(c1ccccc1)(c1ccccc1)C(=O)N)C)C	0
CCN(CCNC(=O)c1cc(ccc1OC)S(=O)(=O)C)CC	1
CN(CCC=C1c2ccccc2C=Cc2c1cccc2)C	1
COc1cc2cc([nH]c2c(c1OC)OC)C(=O)N1C[C]2[C@]3(C1=CC(=O)c1c3c(C(=O)O[C]3CSSC[C]3O)c([nH]1)C)C2	1
O=C1CCCN1[C]1c2cc(ccc2OC([C]1O)(C)C)S(=O)(=O)c1ccccc1	0
O=C1CC[C@@]2([C@@]34C1Oc1c4c(CC2[N+](CC3)(C)CC2CC2)ccc1O)O	0
O=CC[C](CCCC(O)(C)C)C	0
O=C1CCC2=C3CC[C@]4(C(C3CCC2=C1)CC[C@]4(C)C(=O)C)C	0
CO[C](C(=O)N1CCN(CC1)c1nc(N)c2c(n1)cc(c(c2)OC)OC)C	0
CO[C@@]1(NC(=O)C(c2ccc(cc2)O)C(=O)O)C(=O)N2C1OCC(=C2C(=O)O)CSc1nnnn1C	1
O=C1C=C[C@]2(C(N1)CCC1C2CC[C@]2(C1CCC2C(=O)Nc1cc(ccc1C(F)(F)F)C(F)(F)F)C)C	0
CCOc1cc2ncc(c(c2cc1NC(=O)/C=C/CN(C)C)Nc1ccc(c(c1)Cl)OCc1ccccn1)C#N	0
NC(=N)N1CCc2c(C1)cccc2	0
OC1CCC(=C)/C(=C\C=C\2/CCC[C@]3(C2CCC3C(CCCC(O)(C)C)C)C)/C1	0
NCCc1ccn[nH]1	0
O=C(Nc1noc(c1)C(C)(C)C)Nc1ccc(cc1)c1cn(c2c1c(N)ncn2)C1CCCC1	1
COc1cc2N(C)C3[C@@]4(c2cc1[C@]1(CC2CN(CCc5c1[nH]c1c5cccc1)C[C@](C2)(O)CC)C(=O)OC)CCN1C4[C@@](C([C@]3(O)C(=O)OC)OC(=O)C)(CC)C=CC1	1
Clc1ccc2c(c1)C(=N[C](C(=O)N2)O)c1ccccc1Cl	1
ClC(C(=O)O)Cl	0
O=C(c1ccccc1)NC1CCN(CC1)CCc1c[nH]c2c1cccc2	0
OCC(=O)[C@@]1(O)CCC2[C@]1(C)CC(O)C1C2CCC2=CC(=O)CC[C@]12C	0
Clc1ccc(cc1)c1c(C)c(nn1c1ccc(cc1Cl)Cl)C(=O)NN1CCCCC1	0
COc1cc(cc(c1OP(=O)(O)O)OC)[C]1[C]2C(=O)OC[C]2[C](c2c1cc1OCOc1c2)O[C]1O[C]2CO[C](O[C]2[C]([C]1O)O)C	1
OCCc1sc[n+](c1C)Cc1cnc(nc1N)C	0
Clc1cc2NCNS(=O)(=O)c2cc1S(=O)(=O)N	1
COc1c(OC)cc2c(-c3ccc(c(=O)cc3[C](CC2)N)OC)c1OC	1
CN1CCN(CC1)C1=Nc2ccccc2Sc2c1cc(Cl)cc2	0
FC(C(C(F)(F)F)(F)F)(C(F)(F)F)F	0
COC1=CC(=O)O[C](C1)/C=C/C1=CCCC=C1	0
Nc1ccc(c(c1)C(=O)O)O	1
CCOCCn1c(nc2c1cccc2)N1CCCN(CC1)C	0
CCCOc1ccc(cc1N)C(=O)OCCN(CC)CC	0
OC[C]1O[C](Oc2ccc(cc2)O)[C]([C]([C]1O)O)O	0
OC(=O)CN(CC(=O)O)CCN(CC(=O)O)CC(=O)O	0
CCc1cc2C(=O)c3c4ccc(cc4[nH]c3C(c2cc1N1CCC(CC1)N1CCOCC1)(C)C)C#N	0
FC1CC2[C@](C1O)(C)CCC1C2CCc2c1ccc(c2)O	0
CC(=O)O[C@@]1(CCC2[C@]1(C)CCC1C2CC(C2=CCCC[C@]12C)C)C(=O)C	0
OCC[C](O)C	0
O=S1(=O)N[C](Cc2ccccc2)Nc2c1cc(c(c2)C(F)(F)F)S(=O)(=O)N	0
COC(=O)Nc1cc2cccc3c2c(c1)C(=O)N(C3=O)CCN(C)C	1
OC(=O)CCC(=O)O	0
CCN(CCOc1cc2c(C)cc(=O)oc2cc1OCCN(CC)CC)CC	0
COc1cc(NCCCCCCN2CCN(CC2)CC[C](O)C)c2c(c1)cccn2	0
COc1ccc2c(c1)[nH]c1c2CCN2[C]1C[C]1[C](C2)C[C]([C]([C]1C(=O)OC)OC)OC(=O)/C=C/c1cc(OC)c(c(c1)OC)OC	0
NC(=O)C1C(=O)[C]([N+](C)C)[C]2[C@](C1=O)(O)C(=C1[C]([C]2O)[C](C)c2c(C1=O)c(O)ccc2)[O-]	1
ClC#C[C@]1(O)CCC2[C@]1(C)CCC1=C3CCC(=O)C=C3CCC21	0
CN[C]1CC[C](c2c1cccc2)c1ccc(c(c1)Cl)Cl	1
N#CN/C(=N\c1ccncc1)/N[C](C(C)(C)C)C	0
CC(O)C	0
N[C](Cc1ccccc1)COC(=O)N	0
COc1c2C=[N+](C)CCc2cc2c1OCO2	0
CC(=O)Oc1ccc(cc1)C(c1ccccn1)c1ccc(cc1)OC(=O)C	0
OC(=O)Cc1cc(C)ccc1Nc1c(F)cccc1Cl	0
Cc1ccc(c(c1)C(=O)N1CCN(CC[C]1C)c1oc2c(n1)cc(cc2)Cl)n1nccn1	0
NC(=O)C(c1ccccc1)(c1ccccc1)[C]1CCN(C1)CCc1ccc2c(c1)CCO2	0
NC[C]1CN(C/C/1=N\OC)c1nc2c(cc1F)c(=O)c(cn2C1CC1)C(=O)O	1
O/N=C/1\CCC2C(=C1)CCC1C2CC[C@]2(C1CC[C@]2(C#C)OC(=O)C)CC	0
CCCCC1=[N+]C(=C(N1Cc1ccc(cc1)c1ccccc1c1[n-]nnn1)CO)Cl	1
O=C1CN=C(c2c(N1)ccc(c2)[N+](=O)[O-])c1ccccc1	1
O=C/C=C/c1ccccc1	0
CCOC(=O)[C](N[C](C(=O)N1Cc2ccccc2C[C]1C(=O)O)C)CCc1ccccc1	1
CCCCCCCCc1ccc(cc1)CCC(CO)(CO)N	1
NS(=O)(=O)c1cc(c(cc1Oc1ccccc1)NCc1ccco1)S(=O)(=O)O	0
OCCNCCNc1ccc(c2c1C(=O)c1c(C2=O)c(O)ccc1O)NCCNCCO	1
CN1CCC(CC1)N(c1ccccc1)Cc1cccs1	1
N#Cc1ccc(cc1)NC(=S)Nc1cc2cccc3c2c(c1)C(=O)N(C3=O)CCN(C)C	1
CC[C](C1(O)CCC(CC1)c1ccccc1)C(=O)O	0
C=CC1C[N@@]2CCC1CC2C(c1ccnc2c1cccc2)O	0
C[C](C(=O)O)CN(c1c(I)cc(c(c1I)N)I)C(=O)C	0
CCCc1cc(=O)[nH]c(=S)[nH]1	1
S=C(N1CCCCC1)SSC(=S)N1CCCCC1	0
CCOC(=O)C(Oc1ccc(cc1)Cl)(C)C	0
OC(=O)CCNC(=O)c1ccc(cc1)N/N=C/1\C=CC(=O)C(=C1)C(=O)O	1
CCOc1ccc(cc1)Cc1cc(ccc1Cl)[C]1O[C](CO)[C]([C]([C]1O)O)O	0
CN1C(=O)CN(C1=N)c1ccccc1	0
C=C[C@]1(C)CC(OC(=O)CSC2CCC(CC2O)N)[C@]2(C)C(C)CC[C@]3(C(C1O)C)C2C(=O)CC3	0
O=C(N(C)C)NC1CCC(CC1)CCN1CCN(CC1)c1cccc(c1Cl)Cl	0
CNS(=O)(=O)Cc1ccc2c(c1)c(CCN(C)C)c[nH]2	1
OC(=O)C1=Cc2c(CC1)cc(s2)Cn1cncc1	0
CCCCNC(=NCC)NC(=N)N	0
[O-]C(=O)C[C](C(=O)O)S	1
[O-]C(=O)C(CC(=O)[O-])(CC(=O)[O-])O	0
OC(=O)C(CC(=O)O)(CC(=O)O)O	0
COc1cc(cc(c1OC)OC)C(=O)OCCCN(CCN(CCCOC(=O)c1cc(OC)c(c(c1)OC)OC)C)C	0
C#CCn1cc(c2c1ncnc2N)c1ccc(cc1)NC(=O)Nc1noc(c1)C(C)(C)C	1
OC[C]([C]([C]([C](C=O)O)O)O[C]1O[C](CO)[C]([C]([C]1O)O)O[C]1O[C](C)[C]([C]([C]1O)O)N[C]1C=C(CO)[C]([C]([C]1O)O)O)O	1
CC(=O)OC1CC[C@]2(C(=C1)C(=CC1C2CC[C@]2(C1CC[C@]2(OC(=O)C)C(=O)C)C)Cl)C	0
CCCCCCOC(=O)/N=C(/c1ccc(cc1)NCc1nc2c(n1C)ccc(c2)C(=O)N(c1ccccn1)CCC(=O)OCC)\N	1
OC(=O)[C](Cc1c[nH]c2c1cccc2)N	1
C[C](OC(=O)C(C)C)OC(=O)NCC1(CCCCC1)CC(=O)O	0
N#C[C]1C[C]2[C](N1C(=O)[C](C13C[C]4C[C](C1)CC(C3)(C4)O)N)C2	0
CN1CCN(CC1)Cc1ccc(cc1)C(=O)Nc1ccc(c(c1)Nc1nccc(n1)c1cccnc1)C	1
N#Cc1ccc2c(c1)[C](N1CCCC1=O)[C](C(O2)(C)C)O	0
CN(C(=S)SSC(=S)N(C)C)C	0
Clc1ccc(cc1)C1CCC(CC1)C1=C(O)C(=O)c2c(C1=O)cccc2	0
O=C(c1cccnc1)OCC(COC(=O)c1cccnc1)(COC(=O)c1cccnc1)COC(=O)c1cccnc1	0
NC(=O)N/N=C/1\C=C2[C](O)CN(C2=CC1=O)C(C)C	0
CCC(=O)O[C@@]1(C(C)CC2[C@]1(C)CC(O)[C@]1(C2CCC2=CC(=O)C=C[C@]12C)Cl)C(=O)COC(=O)CC	0
O=c1[nH]c2c(o1)cc(c(c2)Cl)Br	0
NCCC[C](C(=O)NCC(=O)N)NC(=O)[C]1CCCN1C(=O)[C]1CSSCCC(=O)N[C](Cc2ccc(cc2)OCC)C(=O)N[C](C(=O)N[C](C(=O)N[C](C(=O)N1)CC(=O)N)[C](O)C)[C](CC)C	0
C[C]1O[C](C)CN(C1)c1ccc(cn1)NC(=O)c1cccc(c1C)c1ccc(cc1)OC(F)(F)F	0
CN1CCN(CC1)C1=Nc2ccccc2Nc2c1cc(s2)C	1
Cc1ccc(c(c1)Cl)NC1=NCCN1	0
[O-]C(=O)C[N+](C)(C)C	0
OC1CC[C@]2(C(C1)CCC1C2CC(O)[C@]2(C1CCC2C(CCC(=O)O)C)C)C	0
CN(CCN1C(=O)c2cc(NC(=O)Nc3cc4cccc5c4c(c3)C(=O)N(C5=O)CCN(C)C)cc3c2c(C1=O)ccc3)C	1
Clc1ccc(cc1)OC(C(=O)OCCn1cnc2c1c(=O)n(C)c(=O)n2C)(C)C	0
O=C1Nc2ccc(cc2C(=N[C]1O)c1ccccc1)Cl	1
CCCCCCCCCCCCCCCC(=O)OC[C](OC(=O)CCCCCCCCCCCCCCC)COP(=O)(OC[C](CO)O)[O-]	0
COc1ccc(cc1)c1ssc(=S)c1	0
CC1(CC1)NC1=NS(=O)(=O)c2c(N1)cc(s2)Cl	0
O=C1CCC2C(=C1)C(=CC1C2CC[C@]2(C1CC[C@]2(O)C(=O)C)C)C	0
[Sm]	1
OCc1cc2CC[C](Nc2cc1[N+](=O)[O-])CNC(C)C	0
CC(OC(=O)C1=C(C)NC(=C([C]1c1cccc2c1OCO2)C(=O)OCCN(Cc1ccc(cc1)F)C)C)C	0
COc1ccccc1OC[C](CNC(C)C)O	0
[O-][N+](=O)OCCNC(=O)c1cccnc1	0
CCCCCCCCCCCCOC(=O)CS(=O)(=O)[O-]	0
OC(=O)C(=O)C	0
COC(=O)/C=C/C(=O)OC	0
CC(Cn1cnc2c1ncnc2N)OC[P@@](=O)(NC(C(=O)OC(C)C)C)Oc1ccccc1	0
OC[C]1O[C](O)[C]([C]([C]1O[C]1O[C](CO)[C]([C]([C]1O)O)O)O)O	0
Cl/C=C/C[N+]12CN3CN(C2)CN(C1)C3	0
Cc1cc(nnc1NCCN1CCOCC1)c1ccccc1	0
ClCC(=O)[C@@]1(O)C(C)CC2[C@]1(C)CC(O)[C@]1(C2CC(C2=CC(=O)C=C[C@]12C)F)F	0
OCC(CO)(CO)N	0
O=C(C(Oc1ccc(cc1)Cl)(C)C)SCC[C](C(=O)O)NC(=O)C	0
CCO	1
CC[C]([C]1NC(=O)[C](Cc2ccc(cc2)O)NC(=O)[C](N)CSSC[C](NC(=O)[C](NC(=O)[C](NC1=O)[C](O)C)CC(=O)N)C(=O)N1CCC[C]1C(=O)N[C](C(=O)NCC(=O)N)CC(C)C)C	1
C[N+](=C1C=CC(=C(c2ccc(cc2)N(C)C)c2ccc(cc2)N(C)C)C=C1)C	0
COc1ccccc1O	0
O=C(OC(C1CCC2[C@]1(C)CCC1C2CCC2=CC(=O)CCC12)C)CCc1ccccc1	0
CC(CCCC(C1CC(=O)C2=C3C(CC[C@]12C)[C@@]1(C)CCC(CC1CC3)O)C)C	0
CNC(=O)c1ccc(cc1F)c1cnc2n(n1)c(cn2)Cc1ccc2c(c1)cccn2	0
CC(=O)Nc1cccc(c1)n1c(=O)n(C2CC2)c(=O)c2c1c(C)c(=O)n(c2Nc1ccc(cc1F)I)C	1
N[C](C(S)(C)C)C(=O)O	1
COC(C[N+]#[C-])(C)C	0
COc1ccc(cc1OCCCN1CCC(CC1)C(=O)c1ccc(cc1)F)[C]1CNC(=O)C1	0
C[C]([C](c1ccccc1)O)NCCn1cnc2c1c(=O)n(C)c(=O)n2C	0
ClCCNC(=O)Nc1cc2cccc3c2c(c1)C(=O)N(C3=O)CCN(C)C	1
C[C@]12Cc3c[nH]nc3CC1CCC1C2CC[C@]2(C1CC[C@]2(C)O)C	0
N#Cc1ccc(cc1C(F)(F)F)NC(=O)[C@@](CS(=O)(=O)c1ccc(cc1)F)(O)C	1
CNC[C](c1ccc(c(c1)O)O)O	0
CCOC(=O)[C](N[C](C(=O)N1CC2(C[C]1C(=O)O)SCCS2)C)CCc1ccccc1	0
COc1ccc2c(c1)C(=O)N(C(=O)C2(C)C)CCc1ccc(cc1)S(=O)(=O)NC(=O)NC1CCCCC1	0
Oc1ccc2c(c1)oc(=O)cc2CN1CCOCC1	0
CCN(C(=S)S)CC	0
Cn1cnc(c1Sc1ncnc2c1[nH]cn2)[N+](=O)[O-]	1
OC(=O)[C](c1ccc2c(c1)nc(o2)c1ccc(cc1)Cl)C	1
N[C](C(=O)O)CCCN	0
Fc1ccc(cc1)C(=O)CCCN1CCC(CC1)(O)c1ccc(cc1)Cl	1
Cc1onc(c1c1ccc(cc1)S(=O)(=O)N)c1ccccc1	1
OC(=O)[C](c1ccc(cc1)C[C]1CCCC1=O)C	0
CN[C](Cc1ccccc1OC)C	0
O=C1CC[C](C(=O)N1)N1C(=O)c2c(C1=O)cccc2	1
CC[C@@](c1ccccc1)(N(C)C)COC(=O)c1cc(OC)c(c(c1)OC)OC	0
OC(=O)c1ccccc1Nc1cccc(c1)C(F)(F)F	0
OC1C(OC2OC(C(=O)O)C(C(C2O)O)O)C(OC(C1O)C(=O)O)OC1CC[C@]2(C(C1(C)C)CC[C@@]1(C2C(=O)C=C2[C@@]1(C)CC[C@@]1(C2C[C@](C)(CC1)C(=O)O)C)C)C	0
OC[C@@]12C(O)CC(C[C@@]2(O)CCC2C1C(O)C[C@]1([C@]2(O)CCC1C1=CC(=O)OC1)C)OC1OC(C)C(C(C1O)O)O	0
CCOc1ccc2c(c1C(=O)N[C]1C(=O)N3[C]1SC([C]3C(=O)O)(C)C)cccc2	1
OC(=O)C1N2C(=O)CC2S(=O)(=O)[C@@]1(C)Cn1ccnn1	0
Clc1ccc(cc1)C1=C(CCC(C1)(C)C)CN1CCN(CC1)c1ccc(c(c1)Oc1cnc2c(c1)cc[nH]2)C(=O)NS(=O)(=O)c1ccc(c(c1)[N+](=O)[O-])NCC1CCOCC1	0
COC1CC(OC(C1OC(=O)C)C)OC1C(C)C(OC2OC(C)CC(C2OC(=O)C)N(C)C)C(C)C[C@]2(OC2)C(=O)C(C(C(C(OC(=O)C1C)C)C)OC(=O)C)C	0
NC(=O)C1C(=O)[C]([N+](C)C)[C]2[C@](C1=O)(O)C(=C1[C]([C]2O)[C@@](C)(O)c2c(C1=O)c(O)ccc2)[O-]	1
COc1ccc2c(c1)[nH]c1c2CN2[C](C1)C[C]1[C](C2)C[C]([C]([C]1C(=O)OC)OC)OC(=O)c1cc(OC)c(c(c1)OC)OC	1
CCOc1c2[C](OC(=O)c2c(c(c1OCC)OCC)N)[C]1N(C)CCc2c1c(OC)c1c(c2)OCO1	0
CC(NC[C](c1ccc(cc1)NS(=O)(=O)C)O)C	1
O=C([C](c1ccccc1)NC(=O)N1CCNC1=O)N[C]1C(=O)N2[C]1SC([C]2C(=O)O)(C)C	0
OCc1ccc[n+](c1)[O-]	0
COC(=O)C1=C(C)NC(=C([C]1c1cccc2c1non2)C(=O)OC(C)C)C	0
CC(=O)OCC(=O)[C@@]1(O)CCC2[C@]1(C)CC(O)C1C2CCC2=CC(=O)C=C[C@]12C	0
NCCCC[C](C(=O)N[C](Cc1ccccc1)C)N	0
O=C1CC2CC(C1C)OO[C@@]2(C)C=Cc1ccc(cc1C(F)(F)F)C(F)(F)F	0
OC[C]1O[C](O)[C]([C]([C]1O)O)N	0
[O-]S(=O)O	0
[O-][Cl+2](O)[O-]	0
CO/N=C(\c1csc(n1)N)/C(=O)N[C]1[C]2SCC(=C(N2C1=O)C(=O)O)COC	1
Clc1ccc(cc1)CO[C](c1ccc(cc1Cl)Cl)Cn1cncc1	0
CC(CCCC(CCCC(C)C)C)CCC[C@](CCC1=C(C)C(=O)C(=C(C1=O)C)C)(O)C	0
ClCC/C(=C(\c1ccccc1)/c1ccc(cc1)OCCO)/c1ccccc1	0
COCCc1ccc(cc1)OC[C](CNC(C)C)O	1
OCC([N+](=O)[O-])(CO)Br	0
FCC(F)(F)F	0
CC#C[C@]1(O)CCC2[C@]1(C)CCC1C2CC(C2=CC(=O)CC[C@]12C)C	0
OC[C]([C](c1ccc(cc1)S(=O)(=O)C)O)NC(=O)C(Cl)Cl	1
OC[C]1OCC([C]1O)(F)F	1
CN(c1c(C)n(n(c1=O)c1ccccc1)C)CS(=O)(=O)[O-]	1
CN(c1c(C)n(n(c1=O)c1ccccc1)C)CS(=O)(=O)O	1
COc1cc2ncnc(c2cc1NC(=O)/C=C/CN1CCCCC1)Nc1ccc(c(c1)Cl)F	0
OCCOC(=O)c1ccccc1O	0
CCOCCn1cc(c2c1ncnc2N)c1ccc(c(c1)F)NC(=O)Nc1noc(c1)C(C)(C)C	1
OC1CC(O)C(=C)/C(=C\C=C\2/CCC[C@]3(C2CCC3C(/C=C/C(C2CC2)O)C)C)/C1	0
CCCCCCCCCCCCCC(=O)OC[C](OC(=O)CCCCCCCCCCCCC)CO[P@@](=O)(OC[C](CO)O)O	0
COC1C[C@](C)(O)Cc2c1c(O)c1c(c2)C(=O)c2c(C1=O)c(O)cc1c2OC2O[C@@]1(C)C(C(C2O)N(C)C)O	1
CCOC(=O)[C@](Cc1cc(I)c(c(c1)I)Oc1cc(I)c(c(c1)I)O)(N)C	0
Cc1ncc[nH]1	1
COC(=O)c1ccc(cc1)O	0
O=C(N[C]1CN2[C]1SCC(=C2C(=O)O)COC(=O)C)CSc1ccncc1	1
O=C1CC[C@]2(C(=C1)C(=C[C]1[C]2CC[C@@]2([C]1CC[C@]2(O)C(=O)C)C)C)C	1
CC(=O)SC1CC2=CC(=O)CC[C@@]2(C2C1C1CC[C@]3([C@]1(CC2)C)CCC(=O)O3)C	1
OCc1c(CO)cnc(c1O)C	0
C=C[C]1[C](OC=C2C1=CCOC2=O)O[C]1O[C](CO)[C]([C]([C]1O)O)O	0
CCC(=O)OCCNC(=O)C[n+]1ccccc1	0
CN1CCO[C](c2c(C1)cccc2)c1ccccc1	0
COc1ccc(cc1)S(=O)(=O)Nc1nnc(s1)CC(C)C	0
COc1ccc(cc1C12CC3CC(C2)CC(C1)C3)c1ccc2c(c1)ccc(c2)C(=O)O	0
O1C=C/C(=C/2\N=c3c(=N2)c2COCCc2nc3)/N1	1
O=C(C1=C(O)c2sccc2S(=O)(=O)N1C)Nc1ccccn1	1
CC(C[C](C(=O)N1CCC[C](C1)n1nc(c2c1ncnc2N)c1ccc(cc1)Oc1ccccc1)N)C	1
O[C](COc1cc(C)c(c(c1C)C)OC(=O)C)CNC(C)C	0
COC(=O)OCOc1c(=O)ccn2c1C(=O)N1CCOC[C]1N2[C]1c2ccccc2SCc2c1ccc(c2F)F	0
CCCCNc1cc(cc(c1Oc1ccccc1)S(=O)(=O)N)C(=O)O	1
COCCOCCOCCOCCOCCOCCOCCOCCOCCOC(=O)c1ccc(cc1)NCCCC	0
CN1CCCC[C]1C(=O)Nc1c(C)cccc1C	0
OCCn1ncc(c1C)C(=O)CCN1CCC(=CC1)c1ccc(cc1)F	0
O=C(c1ccccc1c1ccc(cc1)C(F)(F)F)NC1CCN(CC1)CCCCC1(C(=O)NCC(F)(F)F)c2ccccc2-c2c1cccc2	0
CCNC(=O)CCC/C=C/C[C]1[C](O)C[C]([C]1/C=C/[C](CCc1ccccc1)O)O	1
CCNC(=O)CCC/C=C\C[C]1[C](O)C[C]([C]1/C=C/[C](CCc1ccccc1)O)O	0
O=C(Nc1noc(c1)C(C)(C)C)Nc1ccc(cc1)c1cn(c2c1c(N)ncn2)C(C)C	1
[O-]P(=O)(CP(=O)([O-])[O-])[O-]	0
CC/C=C\C/C=C\C/C=C\C/C=C\C/C=C\C/C=C\CCC(=O)O	0
COc1ccc(cc1)c1sc2c(c1Oc1ccc(cc1)OCCN1CCCCC1)ccc(c2)O	0
CCOc1ccc(cc1)Cc1cc(ccc1Cl)[C@]12OC[C@@](O1)(CO)C(C(C2O)O)O	0
Oc1cccc2c1nccc2	0
[O-][N+](=O)CC	1
O=C1CC[C@]2(C(=C1)C(=CC1C2CC[C@]2(C1CC(=C)[C@@]2(OC(=O)C)C(=O)C)C)Cl)C	0
OC1CCC(=C)/C(=C\C=C\2/CCC[C@]3(C2CCC3C(/C=C/C(C(C)C)C)C)C)/C1	0
C[C](Cc1ccc(cc1)C(C)(C)C)CN1CCCCC1	0
Cc1cc(C)cc(c1)c1c(=O)oc2c(c1O)cccc2	0
CCCCCCCC[N+](CCCCCCCC)(C)C	0
O=C1CC[C@]2(C(=C1)C1CC1C1C2CC[C@]2(C1C1CC1[C@]12CCC(=O)O1)C)C	0
COc1ccc(c(c1)O)C(=O)c1ccccc1O	0
OCCOc1ccc(cc1c1ccc(c(c1)C(C)(C)C)N1CCCC1)c1ccc(cc1)C(=O)O	0
Clc1ccc(c(c1)Cl)[C](Cn1ccnc1)OCc1csc2c1cccc2Cl	0
CCN(CCOC(=O)c1ccc(cc1)N)CC	0
COc1cc2C[C](C(=O)O)N(Cc2cc1OC)C(=O)[C](N[C](C(=O)O)CCc1ccccc1)C	1
OC(=O)C[C@](C1CCCCC1)(O)C	0
OC1=C(CCCCCCCCC2CCCCC2)C(=O)c2c(C1=O)cccc2	0
COC(=O)N[C](C(=O)N1CCC[C]1c1ncc([nH]1)c1ccc2-c3cc4c(n3[C](Oc2c1)c1ccccc1)ccc(c4)c1cnc([nH]1)[C]1CCCN1C(=O)[C](C(C)C)NC(=O)OC)C(C)C	0
Cc1ccc(c(c1)O)C(C)C	0
CN(C1C(=C(C(=O)N)C(=O)[C@@]2(C1C(O)C1C(=C)c3cccc(c3C(=O)C1=C2O)O)O)O)C	0
O1CCN(CC1)Sc1nc2c(s1)cccc2	0
OC(=O)CN(CC(=O)Nc1c(C)cc(c(c1C)Br)C)CC(=O)O	0
CC[C]1CCC[C](O[C]2CC[C]([C](O2)C)N(C)C)[C](C)C(=O)C2=C[C]3[C]([C]2CC(=O)O1)C=C(C)[C]1[C]3C[C](C1)O[C]1O[C](C)[C]([C]([C]1OC)OC)OC	0
COc1cc2cc([nH]c2c(c1OC)OC)C(=O)N1C[C](c2c1cc(O)c1c2c(C(=O)NCCN(C)C)c([nH]1)C)CCl	1
CN1CCN2[C](C1)c1ccccc1Cc1c2cccc1	1
C[C](C(=O)NCC(=O)O)S	1
CN[C](CC1CCCCC1)C	0
O=C1CC2C([C@]1(CC2)CS(=O)(=O)[O-])(C)C	0
Cc1ccc(cc1)C(=O)c1cc(O)c(c(c1)[N+](=O)[O-])O	1
O[C]1CCN(C1)C(=O)Nc1cnn2c1nc(cc2)N1CCC[C]1c1cc(F)ccc1F	0
Fc1ccc(c(c1)F)[C@@]([C](c1ncncc1F)C)(Cn1cncn1)O	1
O=C(c1ccc(cc1)C(C)(C)C)CCCN1CCC(CC1)OC(c1ccccc1)c1ccccc1	0
OC(=O)[C]1N2C(=O)[C]([C]2SC1(C)C)NC(=O)C1=C(C)OCN1c1ccccc1Cl	1
COC(=O)CC[C]1N=C(c2ccccn2)c2c(-n3c1ncc3C)ccc(c2)Br	0
O=C1C=C(C)C(=O)c2c1cccc2	0
NC1=NC(N(C(=N1)N)OCCCOc1cc(Cl)c(cc1Cl)Cl)(C)C	1
O[C](c1ccccc1)C(=O)OC1C[C]2CC[C](C1)N2C	0
CN1CCC[C](C1)CC1c2ccccc2Sc2c1cccc2	0
OCCOCn1cnc2c1nc(N)[nH]c2=O	1
O=C(C(C)C)Nc1ccc(c(c1)C(F)(F)F)[N+](=O)[O-]	1
COc1ccc2c(c1)[C@@]13CCCCC3C(C2)N(CC1)C	0
CNC(=O)c1nccc(c1)Oc1ccc(cc1)NC(=O)Nc1ccc(c(c1)C(F)(F)F)Cl	1
O=C1NC(=O)CN(C1)C[C](N1CC(=O)NC(=O)C1)C	1
OC(=O)CC1=C(C)/C(=C/c2ccc(cc2)S(=O)C)/c2c1cc(F)cc2	1
OC(=O)CC1=C(C)/C(=C\c2ccc(cc2)S(=O)C)/c2c1cc(F)cc2	1
CCCC(=O)c1c(C)[nH]c2c1[C@@]13C[C]1CN(C3=CC2=O)C(=O)c1cc2c([nH]1)c(OC)c(c(c2)OC)OC	1
CCC[C](C(=O)OCC)N[C](C(=O)N1[C]2CCCC[C]2C[C]1C(=O)O)C	1
CCN(C(=O)c1cccc(c1)C)CC	0
NC(=N)c1ccc(cc1)/C=C/c1ccc(cc1)C(=N)N	0
N#Cc1ccc(cc1)/C=N/c1cc2cccc3c2c(c1)C(=O)N(C3=O)CCN(C)C	1
OC(=O)COC(=O)Cc1ccccc1Nc1c(Cl)cccc1Cl	0
Clc1cnc(c(c1)c1ccc(cc1)S(=O)(=O)C)c1ccc(nc1)C	1
O=C(C1C(=O)c2ccccc2S(=O)(=O)N1C)Nc1ccccn1	1
CC(=O)OCC(=O)[C@@]1(O)CCC2[C@]1(C)CC(=O)C1C2CCC2=CC(=O)C=C[C@]12C	0
Oc1ccc(cc1)C(=O)OCc1ccccc1	0
CCCCCCCCCCCCS[C](C(=O)Nc1cc(C)c(c(c1C)C)O)c1ccccc1	0
COc1ccc(cc1)[C]1Sc2ccccc2N(C(=O)[C]1OC(=O)C)CCN(C)C	1
COc1ccc2c(c1)[nH]c1c2CCN2[C]1C[C]1[C](C2)C[C]([C]([C]1C(=O)OC)OC)OC(=O)/C=C/c1ccc(c(c1)OC)O	0
O[C]([C]1COc2c(O1)cccc2)CNC[C]([C]1COc2c(O1)cccc2)O	0
Nc1ccc(cc1)S(=O)(=O)c1ccc(cc1)N	1
Clc1ccc(cc1)C(=O)c1ccc(cc1)OC(C(=O)O)(C)C	1
ClC([C]1Nc2cc(Cl)c(cc2S(=O)(=O)N1)S(=O)(=O)N)Cl	1
CCC1O[C@]23CC[C@@](O1)([C@@]3(C)CCC1C2CCC2=CC(=O)CC[C@]12C)C(=O)C	0
Cc1ccc(cc1)N(c1cccc(c1)O)CC1=NCCN1	0
COC(=O)c1c(C)[nH]c2c1[C@@]13C[C]1CN(C3=CC2=O)C(=O)c1cc2c([nH]1)c(OC)c(c(c2)OC)OC	1
CCOC(=O)C[C](C(=O)OCC)SP(=S)(OC)OC	0
FC(CC(F)(F)F)F	0
O[C](c1cc(O)cc(c1)O)CNC(C)C	0
CN1CCN(CC1)Cc1ccc(cc1)C(=O)[N+]c1ccc(c(c1)Nc1nccc(n1)c1cccnc1)C	1
C[N+](CCCCCCCCCC[N+](C)(C)C)(C)C	0
O=C(c1ccc(cc1)C(F)(F)F)NN1C(=O)[C]2[C](C1=O)[C]1C=C[C]2[C]2[C]1C2	0
C[C]([C]1C(=O)N2[C]1[C](C)C(=C2C(=O)O)S[C]1CC[C](N1)C(=O)N(C)C)O	1
O=C(C1C[C@@]1(COc1cnc(nc1C)C)c1cccc(c1)F)Nc1ccc(cn1)F	0
COc1cc2nc(nc(c2cc1OC)N)N1CCN(CC1)C(=O)c1nnc(o1)SC	0
O=C1Nc2c(C1)cc(c(c2)Cl)CCN1CCN(CC1)c1nsc2c1cccc2	1
N#CCCn1cc(c2c1ncnc2N)c1ccc(c(c1)F)NC(=O)Nc1noc(c1)C(C)(C)C	1
NC(=N)NCCN1CCC2(CC1)CC2	0
Clc1ccc2c(c1)C(=NCC(=O)N2CC1CC1)c1ccccc1	1
O=Cc1cnc2n1CCc1c(C2=C2CCN(CC2)C)cccc1	0
CC[C](c1c(=O)oc2c(c1O)cccc2)c1ccccc1	0
Cl[C]1CC[C](NC1)[C]1NC(=O)[C](NC1=O)[C]1CC[C](CN1)Cl	1
Oc1ccc(cc1O)Cc1nccc2c1cc(O)c(c2)O	0
CCc1c(C)[nH]c2c1C(=O)[C](CC2)CN1CCOCC1	0
Fc1cc2c(cc1N1CCNCC1)n(cc(c2=O)C(=O)O)C1CC1	1
OCC(=O)[C@@]1(O)CCC2[C@]1(C)CC(O)C1C2CC(C2=CC(=O)C=C[C@]12C)F	0
CCC1C2CN(C1C(=O)N[C@@]1(CC1C(F)F)C(=O)NS(=O)(=O)C1(C)CC1)C(=O)C(NC(=O)OC1CC1CCCCC(c1c(O2)nc2cc(OC)ccc2n1)(F)F)C(C)(C)C	0
O=C1C(c2ccc(cc2)F)C(=O)c2c1cccc2	0
Cc1cc2c(cc1C(=C)c1ccc(cc1)C(=O)O)C(C)(C)CCC2(C)C	1
OC[C]1O[C]([C]([C]1O[C]1O[C](CN)[C]([C]([C]1N)O)O)O)O[C]1[C](O)[C](N)C[C]([C]1O[C]1O[C](CO)[C]([C]([C]1N)O)O)N	0
COc1c(cc(cc1C(C)(C)C)n1ccc(=O)[nH]c1=O)c1ccc2c(c1)ccc(c2)NS(=O)(=O)C	0
OC(=O)c1cc(/N=N/c2ccc(cc2)S(=O)(=O)Nc2ccccn2)ccc1O	1
ONC(=O)/C=C/c1cccc(c1)S(=O)(=O)Nc1ccccc1	0
FCCOCCOCCOc1ccc(cc1)/C=C/c1ccc(cc1)NC	0
COc1cc2nc(nc(c2cc1OC)N)N1CCN(CC1)C(=O)C[C](O)C	0
Clc1cc2N=C(CSCc3ccccc3)NS(=O)(=O)c2cc1S(=O)(=O)N	0
OS(=O)CNc1ccc(cc1)S(=O)(=O)c1ccc(cc1)NCS(=O)O	0
O=C1NOC[C]1/N=C/c1ccc(cc1)/C=N/[C]1CONC1=O	0
O=C1C(=C(O)c2c(C1=O)cccc2)CC1CCC(CC1)C(C)(C)C	1
OC1CC[C@@]2([C@@]34C1Oc1c4c(CC2N(CC3)CC2CCC2)ccc1O)O	0
C=CCN1C[C](C[C]2[C]1Cc1c[nH]c3c1c2ccc3)C(=O)N(C(=O)NCC)CCCN(C)C	0
CCCCCCCCCCCCCCCC[n+]1ccccc1	0
C/C=C(/C(=C/C)/c1ccc(cc1)O)\c1ccc(cc1)O	0
[O-]P(=O)(CN(CP(=O)(O)[O-])CCN(CP(=O)(O)O)CP(=O)(O)[O-])O	0
C=C1CCN(CC1)C([C@@](c1ccc(cc1F)F)(Cn1cncn1)O)C	0
CCOC[C]1COc2c(O1)cc1c(c2Cl)c(=O)c(c[nH]1)C(=O)OCC	0
O=C(NS(=O)(=O)c1ccc2c(c1)CCC2)NC1CCCCC1	0
Fc1ccc(cc1)c1oc(=O)oc1CCN1CCN(CC1)c1ccccc1	0
CC(NC(=O)NS(=O)(=O)c1cnccc1Nc1cccc(c1)C)C	1
O=Cc1c(COP(=O)(O)O)cnc(c1O)C	0
CCn1c(=O)n(CC=C)c(cc1=O)N	0
[O-][N+](=O)c1cc(cc(c1S(=O)(=O)[O-])[N+](=O)[O-])[N+](=O)[O-]	1
Nc1ccc(cc1)S(=O)(=O)Nc1onc(c1C)C	1
CCCC(C(=O)O)CCC	1
Clc1ccc(cc1)OC(=O)C(Oc1ccc(cc1)Cl)(C)C	0
CN/C(=N\C)/NCc1ccccc1	0
O=C1O[Pt]2(OC1=O)N[C]1[C](N2)CCCC1	1
BrCCC(=O)N1CCN(CC1)C(=O)CCBr	0
OCc1nc(ccc1O)[C](CNC(C)(C)C)O	0
COCCO[C](C/N=C(/c1ccccc1OCC(=O)O)\O)C	0
O=C(N[C](C(=O)NCC(=O)O)CSSC[C](C(=O)NCC(=O)O)NC(=O)CC[C](C(=O)O)N)CC[C](C(=O)O)N	0
OC[C]1O[C](C[C]1N=[N+]=[N-])n1cc(C)c(=O)[nH]c1=O	1
O=C(Nc1cc(N(C)C)c2c(c1O)C(=C1[C](C2)C[C]2[C@](C1=O)(O)C(=C(C(=O)[C]2N(C)C)C(=O)N)O)O)CNC(C)(C)C	1
CC/C(=C(/c1ccccc1)\c1ccc(cc1)OCCN(C)C)/c1ccccc1	1
C=CCOc1ccccc1OC[C](CNC(C)C)O	0
C[C](C(=O)Nc1c(C)cccc1C)N	1
OC(=O)c1cnccc1Nc1cccc(c1)C(F)(F)F	0
OC(=O)CCCC[C]1SC[C]2[C]1NC(=O)N2	0
O[C](C(=O)N[C]1C(=O)N2[C]1SCC(=C2C(=O)O)CSc1nnnn1C)c1ccccc1	0
CCOC1OC2O[C@@]3(C)CCC4[C@]2(C(C1C)CCC4C)OO3	0
CC(c1nnc(s1)NS(=O)(=O)c1ccccc1)(C)C	0
CCCc1cc2c(cc1N(CC)CC)ncc(c2O)C(=O)OC	0
Clc1ccc(cc1)CCCOCCCN1CCCCC1	0
CC[C@]1(OCCc2c1[nH]c1c2cccc1CC)CC(=O)O	1
CCC(=O)O[C@]1(C#C)CC2[C@@](C1)(C)C1CC[C@]3(C(C1CC2)CC[C@]3(C#C)OC(=O)CC)C	0
NC[C](c1ccc(cc1)Cl)CC(=O)O	0
CCC(c1cccc2c1cccc2)(C(=O)O)CC	0
[Hg+]C[C](CNC(=O)c1ccccc1OCC(=O)[O-])O	0
CCCCCCCCCCCCCCCCCCCCCCO	0
O=CNc1ccc(cc1)S(=O)(=O)c1ccc(cc1)NC=O	0
COc1cc(NCc2ccc3c(c2C)c(N)nc(n3)N)cc(c1OC)OC	1
CCN(CCn1c2cc(OC)ccc2c2c1[C]1C[C]3[C](CN1CC2)C[C]([C]([C]3C(=O)OC)OC)OC(=O)c1cc(OC)c(c(c1)OC)OC)CC	0
CCOc1cc(ccc1OC)[C](N1C(=O)c2c(C1=O)c(ccc2)NC(=O)C)CS(=O)(=O)C	0
OC(=O)CN(c1c(F)c(Oc2cccc(c2)C2=NCCN2C)nc(c1F)Oc1cc(ccc1O)C(=N)N)C	0
OC(=O)CC(CC(=O)O)(O)C	0
CCCC(COC(=O)N)(COC(=O)N)C	1
O=C1C(c2ccc(cc2)Br)C(=O)c2c1cccc2	1
O=C1NN=C([C](C1)C)c1scc(c1)n1cncc1	0
O=C1Nc2c(C)ccnc2N(c2c1cccn2)C1CC1	1
CSc1[nH]c2c(n1)cc(c(c2)Cl)Oc1cccc(c1Cl)Cl	0
O=C(CCc1ccc(c(c1)CN(CC(=O)[O-])CCN(Cc1cc(CCC(=O)O)ccc1[O-])CC(=O)[O-])[O-])NCCCCCC(=O)NCCCC[C](C(=O)O)NC(=O)N[C](C(=O)O)CCC(=O)O	0
OC[C]([C](C(=O)O)O)O	0
CCOC(=O)c1cnc2n(c1=O)[C](C)CC[C]2CC(=O)O	0
CCC(=O)NC[C]1C[C]1c1cccc2c1CCO2	0
CCN(c1cc(cc(c1C)C(=O)NCc1c(C)cc([nH]c1=O)C)c1ccc(cc1)CN1CCOCC1)C1CCOCC1	0
CC(c1ncc(n1C)[N+](=O)[O-])C	0
CSc1ccc(cc1)S(=O)(=O)NC(=O)NC1CCCCC1	0
FC1CC(C1)(N)C(=O)O	0
CN1CCC[C]1c1cccnc1	0
COc1c(O)cc2c(c1O)c(=O)cc(o2)Oc1ccc(cc1)O	0
Nc1ccncc1	0
CC(=O)N(OCc1ccccc1)CCCc1ccccc1	0
CCOC(=O)c1ccc(cc1)O	0
Oc1cccc2c1C(=O)c1c(C2)cccc1O	0
CN(CCN1C(=O)c2cc(NCc3ccc4c(c3)OCCO4)cc3c2c(C1=O)ccc3)C	1
Clc1cc2N[C](NS(=O)(=O)c2cc1S(=O)(=O)N)C(Cl)(Cl)Cl	0
O[C]([C](COS(=O)(=O)C)O)COS(=O)(=O)C	0
CN(CCN1CCC(CC1)Cc1ccccc1)C	0
O=C(c1ccccc1Nc1ccnc2c1ccc(c2)C(F)(F)F)OCCN1CCN(CC1)c1cccc(c1)C(F)(F)F	0
CO[C@@]12C3NC3CN2C2=C(C1COC(=O)N)C(=O)C(=C(C2=O)C)N	0
N#Cc1cc(ccc1N)[C](CNC(C)C)O	0
COc1cc(ccc1NS(=O)(=O)C)Nc1c2ccccc2nc2c1cccc2	1
OCC(C(=O)Nc1c(I)c(C(=O)N(C[C](CO)O)C)c(c(c1I)C(=O)N(C[C](CO)O)C)I)CO	0
COc1ccc(cc1)O	0
CC(=O)OC1C2CCC3[C@]1(CC(O)[C@]1(C([C@]3(C)O)CC(C1(C)C)O)O)C[C@@]2(C)O	0
O=C1NC(=O)N(C1)/N=C/c1ccc(o1)[N+](=O)[O-]	1
Clc1ccc(c(c1)Cl)[C](C[n+]1ccn(c1)CCc1ccccc1)OCc1ccc(cc1Cl)Cl	0
O=C(N[C](C(=O)O)C[C]1CC1=C)CC[C](C(=O)O)N	0
CCN(CCCN(C1Cc2c(C1)cccc2)c1ccccc1)CC	1
CN1CCC(=C2c3ccccc3Sc3c2cccc3)CC1	0
COc1ccccc1N1CCN(CC1)C[C](COc1cccc2c1cccc2)O	0
O=C1C=C[C@]2(C(=C1)C1CC1C1C2CC[C@]2(C1C1CC1[C@]12CCC(=O)O1)C)C	0
C/C(=C\C=C\C=C(\C=C\C=C(\C=C\C=C(\CCC=C(C)C)/C)/C)/C)/C=C/C=C(/C=C/C=C(/CCC=C(C)C)\C)\C	0
O[C](CCc1ccccc1)CC[C]1[C](O)C[C]([C]1C/C=C\CCCC(=O)OCCCCO[N+](=O)[O-])O	0
COc1cc2cc([nH]c2c(c1OC)OC)C(=O)N1C[C]2[C@]3(C1=CC(=O)c1c3c(C)c([nH]1)C)C2	1
OCC1OC(OC2C(O)CC(OC2C)OC2C(O)CC(OC2C)OC2C(O)CC(OC2C)OC2CC[C@]3(C(C2)CCC2C3CC(O)[C@]3([C@]2(O)CCC3C2=CC(=O)OC2)C)C)C(C(C1O)O)O	0
OC[C]1O[C]2[C]([C]1O)Oc1n2ccc(=N)n1	1
C=CCNc1nc(nc(n1)NCC=C)N1CCN(CC1)C(c1ccc(cc1)F)c1ccc(cc1)F	0
OC(=O)CCCc1ccccc1	1
CCN(C(=O)N[C]1CN(C)[C]2C(=C1)c1cccc3c1c(C2)c[nH]3)CC	0
C=CC1C[C@]1(NC(=O)C1CC2CN1C(=O)C(NC(=O)OC1CC1CCCCCc1c(O2)nc2cc(OC)ccc2n1)C(C)(C)C)C(=O)NS(=O)(=O)C1CC1	0
O=C(C(c1cccs1)(c1cccs1)O)O[C]1C[N+]2(CCCOc3ccccc3)CCC1CC2	0
CC[C]1C(=O)OC[C]1Cc1cncn1C	0
OC(=O)[C](Oc1ccc(cc1)Oc1ccc(cc1)Cl)C	0
CN(CC/C=C/1\c2ccccc2OCc2c1cccc2)C	1
CCC(=O)O[C]1CC[C]2[C@@]1(C)CC[C]1[C]2CCC2=CC(=O)CC[C@@]12C	1
N=O	1
CCCCCCCCc1ccc(cc1)C(=O)CCN1CCCCC1	0
CCCCCC=CCC=CCCCCCCCC(=O)N[C](c1ccccc1)Cc1ccc(cc1)C	0
C/C(=C\C=C\C=C(\C=C\C=C(\C=C\C1=C(C)CCCC1(C)C)/C)/C)/C=C/C=C(/C=C/C1=C(C)CCCC1(C)C)\C	0
OCC[N+](C)(C)C	0
CCOC(=O)c1ncn2-c3ccc(cc3C(=O)N(Cc12)C)F	0
CCOC(=O)NC(=O)Nc1cc2cccc3c2c(c1)C(=O)N(C3=O)CCN(C)C	1
O=c1nc[nH]c2c1cn[nH]2	1
CC(CCCC(C1CCC2[C@]1(C)CCC/C/2=C\C=C/1\CC(O)CC(C1=C)O)C)C	0
CN(Cc1nccn1c1ccc(c(c1)F)NC(=O)c1cc(nn1c1ccc2c(c1)c(N)no2)C(F)(F)F)C	0
OC(=O)CCc1nc(c(o1)c1ccccc1)c1ccccc1	1
CCCCCC=CCC=CCCCCCCCC(=O)NC1CCCCC1	0
O=C1CC[C@]2(C(=C1)CCC1[C@]2(F)C(O)C[C@]2(C1CC[C@]2(O)C(=O)C)C)C	0
CN(C1C(=C(C(=O)N)C(=O)[C@@]2(C1CC1C(=C2O)C(=O)c2c([C@@]1(C)O)cccc2O)O)O)C	0
CCC[C@@](COC(=O)N)(COC(=O)NC(C)C)C	1
CCn1cc(C(=O)O)c(=O)c2c1cc(N1CCNCC1)c(c2)F	1
CCOC(=O)c1ccc(nc1)C#Cc1ccc2c(c1)C(C)(C)CCS2	0
CCCCCCCCCCCCCCCCCC[N+](CCCCCCCCCCCCCCCCCC)(C)C	0
CCN(CCNC(=O)c1c(=O)oc2c(c1O)cccc2)CC	0
Fc1ccc(c(c1)F)CNC(=O)c1cn2C[C]3OC[C](N3C(=O)c2c(c1=O)O)C	0
COc1cc2cc([nH]c2c(c1OC)OC)C(=O)N1C[C]2[C@]3(C1=CC(=O)c1c3c(c([nH]1)C)C(=O)c1ccccc1)C2	1
COc1c(OC)cc2c(-c3ccc(c(=O)cc3[C](CC2)NC(=O)C)OC)c1OC	1
OC(=O)CCC(C1CCC2[C@]1(C)C(=O)CC1C2C(=O)CC2[C@]1(C)CCC(=O)C2)C	0
CCC(=O)NCC[C]1CCc2c1c1CCOc1cc2	0
OCC([C](C(=O)NCCC(=O)O)O)(C)C	0
CC(=O)OCC[N+](C)(C)C	0
CC[C]([C](c1ccc(c2c1ccc(=O)[nH]2)O)O)NC(C)C	0
Brc1cc(CN(C2CCCCC2)C)c(c(c1)Br)N	0
CCN(CCC[C](Nc1cc(/C=C/c2ccccc2Cl)nc2c1ccc(c2)Cl)C)CC	0
IC(I)I	0
CO	1
CCCCN(C[C](c1cc(Cl)cc2c1-c1ccc(cc1/C/2=C/c1ccc(cc1)Cl)Cl)O)CCCC	0
COc1cc(OC)cc(c1)N(c1ccc2c(c1)nc(cn2)c1cnn(c1)C)CCNC(C)C	0
OCCNC(=O)c1c(I)c(NC(=O)C)c(c(c1I)C(=O)O)I	0
CC(c1cccc(c1O)C(C)C)C	0
O[C](c1ccccc1)C(=O)OC1C[C]2CC[C](C1)[N+]2(C)CC(=O)c1ccccc1	0
OC(=O)C(Oc1ccc(cc1)[C]1CCCc2c1cccc2)(C)C	0
CCOc1cc(ccc1OCC)/C=C/1\NCCc2c1cc(OCC)c(c2)OCC	0
CC[N+](Cc1ccccc1Cl)(CCNC(=O)C(=O)NCC[N+](Cc1ccccc1Cl)(CC)CC)CC	0
OCC1OC(O[C@@]23CCC4[C@@](C2)(CC3=C)CCC2[C@@]4(C)CCC[C@@]2(C)C(=O)O)C(C(C1O)O)OC1OC(CO)C(C(C1O)O)O	0
CN(N/N=C/1\N=CN=C1C(=O)N)C	1
O=C(c1ccccc1)OOC(=O)c1ccccc1	0
NCc1cccc(c1)n1nc(cc1C(=O)Nc1cc(ccc1F)[C](c1cccc(c1)C#N)NCC1CC1)C(F)(F)F	0
NC(=O)N[C]1NC(=O)NC1=O	0
N#Cc1ccc(c(c1)F)[C]1CCc2n1cnc2	0
COc1cc2c(ccnc2cc1OC)Oc1ccc(cc1)NC(=O)C1(CC1)C(=O)Nc1ccc(cc1)F	1
CCCCCCCCCCCCOCCOCCOCCOCCOCCOCCOCCOCCOCCO	0
C#C[C@@]1(CCC2[C@]1(C)CCC1C2CCC2=CC(CCC12)OC(=O)C)OC(=O)C	0
OC/C=C/c1ccccc1	0
O[C](COc1ccc(cc1)CC(=O)N)CNC(C)C	1
Fc1ccccc1c1onc(n1)c1cccc(c1)C(=O)O	0
Nc1ccc(cc1)S(=O)(=O)Nc1nnc(s1)C(C)C	0
CN1CCC/C/1=N\C(=Nc1ccccc1)N1CCOCC1	0
COc1cc2cc([nH]c2c(c1OC)OC)C(=O)N1C[C]2[C@]3(C1=CC(=O)c1c3c(c([nH]1)C)C(=O)Sc1ccncc1)C2	1
COC(=O)Nc1nc2c([nH]1)cc(cc2)C(=O)c1ccccc1	1
OC(=O)C1=C/C(=N/Nc2ccc(cc2)S(=O)(=O)Nc2ccccn2)/C=CC1=O	1
CCCCC[C](/C=C/n1cncc1)OCc1ccccc1	0
OCCn1c(ncc1[N+](=O)[O-])c1ccc(cc1)F	0
NC(=N)c1ccc(cc1)OCCCCCCOc1ccc(cc1)C(=N)N	0
O=C(C(c1ccccc1)(c1ccccc1)O)O[C]1CCC[N+](C1)(C)C	0
OC[C]([C]([C]([C](CO)O)O)O[C]1O[C](CO)[C]([C]([C]1O)O)O)O	0
NC(=O)[C](NCc1ccc(cc1)OCc1cccc(c1)F)C	0
OC1CC[C@]2(C(=CCC3C2CC[C@]2(C3CCC2C(=O)C)C)C1)C	0
CC(C(Cl)(Cl)Cl)(O)C	0
Oc1cc(C)c(c(c1)C)Cl	0
OC(=O)[C](Cc1c[nH]c2c1cc(O)cc2)N	0
ClCCCC(=O)Nc1cc2cccc3c2c(c1)C(=O)N(C3=O)CCN(C)C	1
COC(=O)c1ccccc1O	0
O=C1NC2=Nc3c(CN2C1)c(Cl)c(cc3)Cl	1
O=C(C1C(=O)c2sccc2S(=O)(=O)N1C)Nc1ccccn1	1
COc1ccc(cc1)CC(NC[C](c1cc(O)cc2c1OCC(=O)N2)O)(C)C	0
CN1CCC2=C(C1)[C](c1ccccc1)c1c2cccc1	0
O=C1CCCC(=O)C1C(=O)c1ccc(cc1[N+](=O)[O-])C(F)(F)F	1
CC(Nc1ccc(cc1)Nc1ccccc1)C	0
[O-]C(=NS(=O)(=O)c1ccc(cc1)C)NN1CCCCCC1	1
C=CCCn1cc(c2c1ncnc2N)c1ccc(cc1)NC(=O)Nc1noc(c1)C(C)(C)C	1
CCCCCCC(=O)Oc1ccc2c(c1)CCC1C2CC[C@]2(C1CCC2OC(=O)CCCCCC)C	0
CCN(Cc1cc(ccc1O)Nc1ccnc2c1ccc(c2)Cl)CC	1
COc1ccc(cc1C(=O)NCCc1ccc(cc1)S(=NC(=O)NC1CCCCC1)(=O)[O-])Cl	1
N1CC[C]([C](C1)COc1ccc2c(c1)OCO2)c1ccccc1	1
CN1CCC(CC1)OC(c1ccccc1)c1ccccc1	0
N=C(Nc1ccccc1)Nc1ccccc1	0
CC(=O)OC1CC2CCC3C([C@]2(CC1N1CC[N+](CC1)(C)C)C)CC[C@]1(C3CC(C1OC(=O)C)N1CC[N+](CC1)(C)C)C	0
OC(=O)C[C](C(=O)O)N	0
CCCCC/C=C\C/C=C\CCCCCCCC(=O)O	0
O=C(c1ccc(cc1S(=O)(=O)C)C(F)(F)F)c1cnoc1C1CC1	0
CCCN([C](C(=O)Nc1c(C)cccc1C)CC)CC	0
Nc1cnccc1N	0
COc1ccc(cc1)C[C](N(CCCCOC(=O)c1ccc(c(c1)OC)OC)CC)C	0
CCOc1ccc(cc1)Cc1cc(ccc1Cl)[C]1O[C](SC)[C]([C]([C]1O)O)O	0
COC(=O)C1=C[C@]2(CC)CCCN3C2c2n1c1ccccc1c2CC3	0
CN(Cc1cccc2c1cccc2)C/C=C/c1ccccc1	1
CO/N=C(\C(=O)N[C]1C(=O)N2[C]1SCC(=C2C(=O)O)CSc1nnnn1C)/c1csc(n1)N	0
CC[N+](CCOc1c(OCC[N+](CC)(CC)CC)cccc1OCC[N+](CC)(CC)CC)(CC)CC	0
N1C[C]2C[C](C1)c1c2cc2c(c1)nccn2	1
C=CCN1CC[C@@]23C(C1Cc1c3cc(cc1)O)CCCC2	0
C[C](C1=NCCN1)Oc1c(Cl)cccc1Cl	0
N[C](C(=O)O)CS	0
COc1ccc(cc1)CCC(NCC(c1ccc(c(c1)[S@](=O)C)O)O)C	0
C#CC(N(C(C)(C)C)C)(C)C	0
Nc1ccc(cc1)S(=O)(=O)NC(=O)c1ccccc1	0
O=C(c1ccccc1C(=O)O)Nc1ccc(cc1)S(=O)(=O)Nc1nccs1	0
COC(=O)[C](c1c[nH]c2c1cc(OC)cc2)CN	0
CC(CC1C(=O)N2CCCC2[C@]2(N1C(=O)[C@@](O2)(NC(=O)C1CN(C)C2C(C1)c1cccc3c1c(C2)c[nH]3)C(C)C)O)C	0
ClCCN([P@]1(=O)OCCC(N1)SCCS(=O)(=O)O)CCCl	1
Nc1cc(C)[n+](c2c1cccc2)CCCCCCCCCC[n+]1c(C)cc(c2c1cccc2)N	0
CN(C[C](C1(O)CCCCC1)c1ccc(cc1)O)C	0
OCC([C](C(=O)NCCC(=O)NCCSSCCNC(=O)CCNC(=O)[C](C(CO)(C)C)O)O)(C)C	0
NC(=N)NCc1cccc(c1)I	0
OCC(CO)O	0
COc1cc2c(cc1OC)CCN1[C]2CC(=O)[C](C1)CC(C)C	0
OC[C]1O[C]([C]([C]1O)O)O[C]1[C](O[C]2O[C](CN)[C]([C]([C]2N)O)O)[C](N)C[C]([C]1O)N	0
SC[C](C(=O)N1C[C](C[C]1C(=O)O)Sc1ccccc1)C	0
Clc1cccc(c1)N1CCN(CC1)CCCn1nc2n(c1=O)cccc2	1
CN(CC/C=C/1\c2ccccc2SCc2c1cccc2)C	1
CN(CC/C=C\1/c2ccccc2SCc2c1cccc2)C	0
Clc1ccccc1CN1CCc2c(C1)ccs2	1
O=C(c1sccc1S(=O)(=O)Nc1onc(c1Cl)C)Cc1cc2OCOc2cc1C	1
CN1CCN(CC1)Cc1ccc(cc1C(F)(F)F)NC(=O)c1ccc(c(c1)C#Cc1cnc2n1nccc2)C	1
COc1cc2cc([nH]c2c(c1OC)OC)C(=O)N1C[C]2[C@]3(C1=CC(=O)c1c3c(CO)c([nH]1)C)C2	1
OCC(=O)[C@@]1(O)C(C)CC2[C@]1(C)CC(=O)C1C2CCC2=CC(=O)C=C[C@]12C	0
NCCN	0
CNC(=O)Oc1ccc2c(c1)[C@]1(C)CCN(C1N2C)C	0
CO[P@](=S)(Oc1ccc(cc1Cl)Cl)NC(C)C	0
CCCCCCC(=O)OC(COC(=O)CCCCCC)COC(=O)CCCCCC	0
CCC(=O)N(c1ccccc1)C1CCN(CC1)CCc1ccccc1	1
COc1c(OC)ncnc1NS(=O)(=O)c1ccc(cc1)N	0
Ic1ccc(c(c1)F)Nc1c(ccc(c1F)F)C(=O)N1CC(C1)(O)[C]1CCCCN1	0
BrCCOC(=O)c1c(C)[nH]c2c1[C@@]13C[C]1CN(C3=CC2=O)C(=O)c1cc2c([nH]1)c(OC)c(c(c2)OC)OC	1
Nc1nnc([nH]1)N	1
O=C1[C](NC(=O)/C(=N\OC(C(=O)O)(C)C)/c2csc(n2)N)[C]2N1C(=C(CS2)C[N+]1(CCCC1)CCNC(=O)c1ccc(c(c1Cl)O)O)C(=O)[O-]	0
O=C1OCCN1/N=C/c1ccc(o1)[N+](=O)[O-]	1
Cn1cc[nH]c1=S	1
Oc1ccc(cc1)CCCCNC[C](c1ccc(c(c1)O)O)O	0
CCCCCCn1cc(c2c1ncnc2N)c1ccc(cc1)NC(=O)Nc1noc(c1)C(C)(C)C	1
Cn1nc2c(c1)c(ccc2)NC1=NCCN1	0
O[C]([C](N(C)C)C)c1ccccc1	0
COC(=O)C1=C(C)NC(=C([C]1c1cccc(c1)[N+](=O)[O-])C(=O)OC/C=C/c1ccccc1)C	0
COc1ccc2c3c1O[C]1[C@]43CCN([C](C2)[C]4C=C[C]1O)C	1
Fc1cccc(c1Cn1nnc(c1)C(=O)N)F	1
O[C](COc1ccccc1/C=C/c1onc(c1)C)CNC(C)(C)C	0
OCC(=O)[C@@]12OC(OC1CC1[C@]2(C)CC(O)C2C1CC(C1=CC(=O)CC[C@]21C)F)(C)C	0
CCCCCCCCCCCC(=O)O	0
NC(=O)[C]1CCCN1C(=O)Nc1nc(c(s1)c1ccnc(c1)C(C(F)(F)F)(C)C)C	0
CON(Cc1ccc(c2c1CC1CC3C(N(C)C)C(=C(C(=O)[C@]3(C(=C1C2=O)O)O)C(=O)N)O)O)C	0
CCCCCCCCCCCCCCCCOP(=O)(OCC[N+](C)(C)C)[O-]	0
CCC#CCn1cc(c2c1ncnc2N)c1ccc(cc1)NC(=O)Nc1noc(c1)C(C)(C)C	1
N#Cc1ccccc1c1cc(cn(c1=O)c1ccccc1)c1ccccn1	0
Oc1ccc2c(c1)CCC1C2CC[C@]2(C1CC(C2O)O)C	0
COc1ccc(cc1[C](CNC(=O)CN)O)OC	0
CCCCc1nc(c(n1Cc1ccc(cc1)c1ccccc1c1n[nH]nn1)CO)Cl	1
CC(=O)O[C@@]1(CCC2[C@]1(C)CCC1C2C=C(C2=CC(=O)CCC12)Cl)C(=O)C	0
CO[C@@]1(NC(=O)C2S/C(=C(\C(=O)O)/C(=O)N)/S2)C(=O)N2[C]1SCC(=C2C(=O)O)CSc1nnnn1C	1
Cc1ccc(nc1)c1ccc(cn1)C	0
CCCCCCC(=O)OC1CCC2[C@]1(C)CCC1C2CCC2=C/C(=N/NC(=O)C(c3ccccc3)(c3ccccc3)O)/CC[C@]12C	0
CCCCOc1nc2ccccc2c(c1)C(=O)NCCN(CC)CC	0
CCCCCCCC(=O)CC[C]1[C](O)C[C]([C]1C/C=C\CCCC(=O)O)O	0
COc1cccc(c1)N1CCN(CC1)C1=Nc2c(F)cccc2[C](N1c1cc(ccc1OC)C(F)(F)F)CC(=O)O	0
OC(=O)C(Oc1ccc(cc1)[C]1CC1(Cl)Cl)(C)C	0
Fc1ccc(cc1)Cn1c(nc2c1cccc2)N1CCC(CC1)N(c1nccc(=O)[nH]1)C	0
CCCC(=O)Nc1c(I)cc(c(c1I)C[C](C(=O)O)CC)I	0
OC(=O)/C=C/c1cccc(n1)/C(=C/CN1CCCC1)/c1ccc(cc1)C	0
CC1=CC(=O)N2[C@](O1)(c1ccccc1)c1cc(Cl)ccc1N(C(=O)C2)C	1
CO[C](CNC(=O)c1ccccc1OCC(=O)[O-])C[Hg+]	0
OC[C]1OC(=O)[C]([C]([C]1O)O)O	0
OC[C]1O[C]([C]([C]1O)O)n1cnc2c1nc[nH]c2=O	0
OC[C]1O[C](C[C]1O)n1cc(c(=O)[nH]c1=O)C(F)(F)F	0
C#C[C@]1(O)CCC2[C@]1(C)CCC1C2CCc2c1ccc(c2)OC1CCCC1	0
COCCOCCCCCC(=O)NCCCC[C](C(=O)O)N	0
O=C(Nc1noc(c1)C(C)(C)C)Nc1ccc(cc1)c1cn(c2c1c(N)ncn2)C	1
OC(=O)[C](N[C](C(=O)N1Cc2ccccc2C[C]1C(=O)O)C)CCc1ccccc1	1
O=c1[nH]c(=O)[nH]c(c1)C(=O)O	0
CC(c1c(C)n(n(c1=O)c1ccccc1)C)C	1
O/N=C/c1c(C)[nH]c2c1[C@@]13C[C]1CN(C3=CC2=O)C(=O)c1cc2c([nH]1)c(OC)c(c(c2)OC)OC	1
COc1ccc(cc1)OCC(=O)O[C]1C[C]2CN3CCc4c([C]3C[C]2[C]([C]1OC)C(=O)OC)[nH]c1c4ccc(c1)OC	0
OC[C](C(=O)O)N	0
Nc1nnc(c(n1)N)c1cccc(c1Cl)Cl	1
CCCN1C[C](C[C]2[C]1Cc1cccc(c1C2)O)NS(=O)(=O)N(CC)CC	0
N#Cc1cc(c2ccncc2)c([nH]c1=O)C	0
FC(OC([C](Cl)F)(F)F)F	0
CCCC[C](COC(=O)/C=C/c1ccc(cc1)OC)CC	0
c1coc(c1)CNc1ncnc2c1[nH]cn2	0
COc1cc2cc([nH]c2c(c1OC)OC)C(=O)N1C[C](c2c1cc(O)c1c2c(CN(C)C)c([nH]1)C)CCl	1
O=C(NS(=O)(=O)c1ccc(cc1)C)NC1CCCCCC1	0
OCCOc1ccccc1	0
CCOCCP(CCOCC)CCP(CCOCC)CCOCC	0
CN1CCC(CC1)OC(=O)C(Oc1ccc(cc1)Cl)Oc1ccc(cc1)Cl	0
C[C]([C](Cc1ccc(c(c1)O)O)C)Cc1ccc(c(c1)O)O	0
CO[C](Cn1ccc(cc1=O)C(=O)[O-])C[Hg+]	0
CCCCCCCCCCCCCCCC[N+](Cc1ccccc1)(C)C	0
COCCOC[C](C(=O)O)CC1(CCCC1)C(=O)NC1CCC(CC1)C(=O)O	0
NC(=O)Cc1cccc(c1N)C(=O)c1ccccc1	0
CCCOC(=O)c1ccc(cc1)O	0
O=C1CC(=NN1c1ccccc1)C	0
COC(=O)C1=C(C)NC(=C([C]1c1cccc(c1)[N+](=O)[O-])C(=O)OCCCN1CCC(CC1)(c1ccccc1)c1ccccc1)C	0
OC[C]1O[C](c2ccc(c(c2)Cc2ccc(cc2)O[C]2COCC2)Cl)[C]([C]([C]1O)O)O	0
COC(=O)C1=C(C)NC(=C([C]1c1ccccc1F)C(=O)OCc1ccc(o1)CN1CCCCC1)C	0
OC[C]([C]([C]([C](CO[C]1O[C](CO[C]2O[C](CO)[C]([C]([C]2O)O)O)[C]([C]([C]1O)O)O)O)O)O)O	0
CCC(=O)[C@@]1(C)CCC2[C@]1(C)CCC1=C3CCC(=O)C=C3CCC21	0
CC[C]1NC(=O)[C](NC(=O)c2ncccc2O)[C](C)OC(=O)[C](NC(=O)[C]2N(C(=O)[C](N(C(=O)[C]3N(C1=O)CCC3)C)Cc1ccccc1)CCC(=O)C2)c1ccccc1	1
CCCCOC(=O)c1ccc(cc1)O	0
OC[C]1O[C](C[C]1O)n1cc(OO)c(=O)[nH]c1=O	1
COCCOc1cnc(nc1)NS(=O)(=O)c1ccccc1	0
O=Cc1c(C)n(n(c1=O)c1ccccc1)C	0
CCCN[C](C(=O)Nc1c(C)csc1C(=O)OC)C	0
O[C](c1cc(Cl)c(c(c1)Cl)N)CNC(C)(C)C	0
CC[C@]1(O)C(=O)OCc2c1c(N)c1-c3nc4ccccc4cc3Cn1c2=O	1
Oc1ccc(cc1)O	0
CCCCCCCCCCCCCCCCCC(=O)O	0
FCCCN1[C]2CC[C]1[C]([C](C2)c1ccc(cc1)I)C(=O)OC	0
O=C(Nc1noc(c1)C(C)(C)C)Nc1ccc(cc1)c1cn(c2c1c(N)ncn2)CCN1CCNCC1	1
CCOc1nc2c(n1Cc1ccc(cc1)c1ccccc1c1noc(=O)[nH]1)c(ccc2)C(=O)OCc1oc(=O)oc1C	0
CCC[C]1CN([C](C1)C(=O)N[C]([C]1O[C](SC)[C]([C]([C]1O)O)O)[C](O)C)C	1
O=C1CC[C](N1)C(=O)O	0
ONC(=N)N/N=C/c1c(Cl)cccc1Cl	0
OC[C]1O[C]([C]([C]1O)O)c1n[nH]c(c1O)C(=O)N	1
O=C[C]([C]([C]([C](CO)O)O[C]1O[C](CO)[C]([C]([C]1NC(=O)C)O)O)O[C](C(=O)N[C](C(=O)N[C](C(=O)N)CCC(=O)O)C)C)NC(=O)C	1
COc1ccc(c(c1)[C]([C](N)C)O)OC	0
O=c1[nH]c(=O)n(cc1F)[C]1CCCO1	0
OC[C]1O[C](c2ccc(c(c2)Cc2ccc(s2)c2ccc(cc2)F)C)[C]([C]([C]1O)O)O	0
CN[C]([C](c1ccc(cc1)O)O)C	0
O=C(c1cccnc1)N1CCOCC1	0
O=C1CC[C@]2(C(=C1)C(=CC1C2CC[C@]2(C1CC[C@]2(OC(=O)C)C(=O)C)C)Cl)C	0
O=C1CC2OCC=C3C4C2C2N1c1ccccc1[C@]12CCN(C1C4)C3	1
CN(c1ccc2c(c1)ccc([n+]2C)/C=C/c1cc(n(c1C)c1ccccc1)C)C	0
Clc1ccc(cc1)N1C(=NC(=NC1(C)C)N)N	0
CO[C](C(=O)N1Cc2c(C1)[nH]nc2NC(=O)c1ccc(cc1)N1CCN(CC1)C)c1ccccc1	1
CN1CC[C](C1)CN1c2ccccc2Sc2c1cccc2	0
CCN(c1ccc(cc1)N)CC	1
CN(CC(Oc1ccccc1)Oc1ccccc1)C	0
COc1c(O)c(C/C=C(/CC/C=C(/CC/C=C(/CC/C=C(/CC/C=C(/CC/C=C(/CC/C=C(/CC/C=C(/CC/C=C(/CCC=C(C)C)\C)\C)\C)\C)\C)\C)\C)\C)\C)c(c(c1OC)O)C	0
COc1cc2cc([nH]c2c(c1OC)OC)C(=O)N1C[C]2[C@]3(C1=CC(=O)c1c3c(Br)c([nH]1)C)C2	1
COc1ccc(cc1)n1nc(c2c1C(=O)N(CC2)c1ccc(cc1)N1CCCCC1=O)C(=O)N	1
C=CCCCn1cc(c2c1ncnc2N)c1ccc(cc1)NC(=O)Nc1noc(c1)C(C)(C)C	1
OC[C]1NC[C]([C]([C]1O)O)O	0
Fc1ccc(cc1)C(c1ccc(cc1)F)CCCN1CCC2(CC1)C(=O)NCN2c1ccccc1	0
OC(=O)CN(CCN(CC(=O)O)CC(=O)O)CCN(CC(=O)O)CC(=O)O	0
CCCOC(c1ccccc1)(c1ccccc1)C(=O)OC1CCN(CC1)C	0
Nc1ccc(c(n1)N)/N=N/c1ccccc1	1
Clc1ccc(cc1)c1oc(=O)oc1CCN1CCN(CC1)c1ccccc1	0
OC(=O)[C]1N2C(=O)C[C]2S(=O)(=O)C1(C)C	0
Nc1ccc(cc1)S(=O)(=O)Nc1nccc(n1)C	0
OC(=O)c1cc(/N=N/c2ccc(c(c2)C(=O)O)O)ccc1O	1
O=c1[nH]c(CN2CCCC2=N)c(c(=O)[nH]1)Cl	0
COC(=O)N[C](C(=O)N1CCC[C]1c1ncc([nH]1)c1ccc(cc1)c1ccc(cc1)c1cnc([nH]1)[C]1CCCN1C(=O)[C](C(C)C)NC(=O)OC)C(C)C	0
C[C](Cn1c(C)ncc1[N+](=O)[O-])O	0
NC(=NCCC[C](C(=O)N1CC[C](C[C]1C(=O)O)C)NS(=O)(=O)c1cccc2c1NC[C](C2)C)N	1
Clc1ccc(c(c1)Cl)CO/N=C(/c1ccc(cc1Cl)Cl)\Cn1cncc1	0
Clc1ccc(c(c1)Cl)CO[C](c1ccc(cc1Cl)Cl)Cn1cncc1	1
NNC(=O)c1ccncc1	1
O=C1OC[C@]2(C(C1)CCC1C2CC[C@]2(C1CC[C@]2(C)O)C)C	0
CCOCCN(C(=O)C(Cl)Cl)Cc1ccc(cc1)Oc1ccc(cc1)[N+](=O)[O-]	0
CCC(=O)[C@@]1(C)C(C)CC2[C@]1(C)CC(O)C1C2CCC2=CC(=O)C=C[C@]12C	0
ClC([C](c1ccccc1Cl)c1ccc(cc1)Cl)Cl	1
C=C[C]1[C]2CC[N@]1[C](C2)[C](c1ccnc2c1cc(OC)cc2)O	1
Clc1ccc(cc1)[C](C[C](c1c(=O)oc2c(c1O)cccc2)c1ccc(s1)Cl)O	0
COc1nc2ccc(cc2cc1C([C@](c1cccc2c1cccc2)(CCN(C)C)O)c1ccccc1)Br	0
N[C](c1ccccc1)C(=O)N[C]1C(=O)N2[C]1SCC(=C2C(=O)O)C	1
O=C(N1C[C](C[C]1C(=O)O)C1CCCCC1)C[P@@](=O)(CCCCc1ccccc1)O	1
C=CCC1(C[C](O)C)C(=O)NC(=O)NC1=O	0
Nc1ccc(cc1)S(=O)(=O)Nc1ccnn1c1ccccc1	0
O=C1CC2(CCCC2)CC(=O)N1CCCCN1CCN(CC1)c1ncccn1	1
Clc1ccc2c(c1)C(=Nc1c(O2)cccc1)N1CCNCC1	1
OC(=O)COc1ccc2c(c1Br)onc2c1ccccc1F	0
CCCn1cc(c2c1ncnc2N)c1ccc(cc1)NC(=O)Nc1noc(c1)C(C)(C)C	1
COc1c2oc(=O)ccc2cc2c1occ2	0
NC(=NC[C]1COC2(O1)CCCCC2)N	0
CCN(CCOC(=O)c1ccccc1O)CC	0
CCCCCCCCCCCCCCCCNc1ccc(cc1)C(=O)O	0
O=C(NS(=O)(=O)C)COCCCCN(c1cnc(c(n1)c1ccccc1)c1ccccc1)C(C)C	0
OC[C]1O[C](C([C]1O)(F)F)N1CC[C](NC1=O)O	0
ClCCn1nnc2n(c1=O)cnc2C(=O)N	1
OC[C]1O[C]2[C]([C]1O)Oc1n2cc(F)c(=N)n1	1
FC(C(F)(F)F)(C(F)(F)F)F	1
O=C(C1=C(O)c2ccccc2S(=O)(=O)N1C)Nc1ccccn1	1
CC(CCCC(C1CCC2[C@]1(C)CCC/C/2=C\C=C/1\CC(O)CCC1=C)C)C	0
CC(CCCC(C1CCC2[C@]1(C)CCC/C/2=C\C=C\1/CC(O)CCC1=C)C)C	0
O[C](c1ccccc1)C(=O)O	0
CN1CCN(CC1)C1=Nc2cc(Cl)ccc2Nc2c1cccc2	1
Fc1ccc2c(c1)onc2C1CCN(CC1)CCc1c(C)nc2n(c1=O)CCCC2	1
Clc1ccc(cc1)OC(C(=O)OCc1cccnc1)(C)C	0
NCCc1c[nH]c2c1cc(cc2)C(=O)C	0
CC(=O)[C@@]1(O)CCC2[C@]1(C)CCC1C2CC=C2[C@]1(C)CCC(=C2)OC1CCCC1	0
OC[C](CN(c1c(I)c(C(=O)NC[C](CO)O)c(c(c1I)C(=O)NC[C](CO)O)I)C(=O)C)O	0
CC1(O)CCC(CC1)C(O)(C)C	0
CN(CCN(c1ccccn1)Cc1cscc1)C	0
CCN(C(=O)N1CCN(CC1)C)CC	0
Clc1ccc2c(c1)[C](C)CNCC2	0
CCc1cc2CC(Cc2cc1CC)NC[C](c1ccc(c2c1ccc(=O)[nH]2)O)O	0
FC(c1cccc(c1)N1CCN(CC1)CCc1nnc2n1C[C]1[C]2CCC1)(F)F	0
OC[C]1O[C]([C]([C]([C]1O)O)O)c1c(O)ccc2c1occ(c2=O)c1ccc(cc1)O	1
CCCC[C](C(=O)N(c1ccccc1)Nc1ccccc1)C(=O)O	0
Clc1ccc(cc1)C1(O)CCN(CC1)CCC(C(=O)N(C)C)(c1ccccc1)c1ccccc1	0
OC(=O)COc1ccc(c(c1Cl)Cl)C(=O)c1ccc(c(c1)S(=O)(=O)N)Cl	0
CCN(CCNC(=O)c1ccc(cc1)N)CC	1
CN(C(=S)SC(=S)N(C)C)C	0
c1ccc(cc1)CN(c1ccccc1)CC1=NCCN1	0
Fc1ccc(c(c1)F)C(Cn1cncn1)(Cn1cncn1)O	1
COC(C(Cl)Cl)(F)F	0
OCC1O[C@@](C(C1O)O)(O)CO	0
O=C(N1CCCC1)NS(=O)(=O)c1ccc(cc1)C	0
Cc1ccccc1N1CCN(CC1)CCc1nnc2n1CCCC2	0
CC/C(=C(\c1ccc(cc1)O)/CC)/c1ccc(cc1)O	0
NCC(=O)N1[C](C)C(=O)N(C1(C)C)CCC[C](Nc1cc(OC)cc2c1nccc2)C	1
CC(=CCC[C@@](C1CCC(=CC1)C)(O)C)C	0
CCCC(=O)N1CCCN(CC1)c1nc(N)c2c(n1)cc(c(c2)OC)OC	0
O=C(NS(=O)(=O)c1ccc(cc1)Cl)NN1CCCCCC1	0
CN(C(=O)c1cc2c(n1C1CCCC1)nc(nc2)Nc1ccc(cn1)N1CCNCC1)C	0
O=C(NS(=O)(=O)c1ccc(cc1)C)NC1CCCCC1	0
Clc1c(Cl)c(Cl)c(c(c1Cl)C(=O)[O-])c1c2-c(oc3c1cc(Br)c(c3Br)[O-])c(c(=O)c(c2)Br)Br	0
COc1cc2cc([nH]c2c(c1OC)OC)C(=O)N1C[C]2[C@]3(C1=CC(=O)c1c3c(c([nH]1)C)C(=O)Nc1ccccc1)C2	1
C[C]([C](C(=O)N1CCC[C](C1)n1nc(c2c1ncnc2N)c1ccc(cc1)Oc1ccccc1)N)O	1
CC(COc1ccc(cc1)CNC(=O)N(C1CCN(CC1)C)Cc1ccc(cc1)F)C	0
CC(C[C](C(=O)N1CCC(CC1)n1nc(c2c1ncnc2N)c1ccc(cc1)Oc1ccccc1)N)C	1
Fc1ccc(cc1)C(=O)CCCN1CCC(CC1)(O)c1ccc(cc1)Br	0
CCCNC(=O)NS(=O)(=O)c1ccc(cc1)Cl	1
CCCCCCCCCCCCCCCC[N+](C)(C)C	0
CCCc1nc2c(n1Cc1ccc(cc1)c1ccccc1C(=O)O)cc(cc2C)c1nc2c(n1C)cccc2	1
CN(c1c(C)n(n(c1=O)c1ccccc1)C)C	1
NNCCc1ccccc1	0
O[C](COc1ccc(cc1)CC(=O)OCCC12CC3CC(C2)CC(C1)C3)CNC(C)C	0
CC(=O)Oc1cc(ccc1C(=O)O)C(F)(F)F	0
CCC[C](C(=O)O)N[C](C(=O)N1[C]2CCCC[C]2C[C]1C(=O)O)C	1
COc1ccc2c(c1)ccc(c2)[C](C(=O)O)C	1
O=C1C=C[C@]2(C(=C1)C(Cl)CC1C2CC[C@]2(C1CC[C@]2(O)C(=O)C)C)C	0
CCC[C]1CN([C](C1)C(=O)N[C]([C]1O[C](SC)[C]([C]([C]1O)O)O)[C](Cl)C)C	1
CC[C@]1(CCC(=O)NC1=O)c1ccc(cc1)N	1
CCCOC(=O)Cn1cc(I)c(=O)c(c1)I	0
Clc1cc(Cl)c(c(c1)S(=O)c1cc(Cl)cc(c1O)Cl)O	0
CC[C@]12CC(=C)C3C(C1CC[C@@]2(O)C#C)CCC1=CCCCC31	0
NNc1nncc2c1cccc2	1
O[C](COc1cccc2c1SCCC2)CNC(C)(C)C	1
[As]	1
CCCc1c2oc(cc(=O)c2cc2c1n(CC)c(cc2=O)C(=O)O)C(=O)O	1
O=C1CC[C@]2(C(=C1)C(=CC1C2CC[C@]2(C1CC[C@]2(OC(=O)C)C(=O)C)C)C)C	0
CN(CC[C](Nc1cc(O)cc2c1nccc2)C)C	0
C=CCc1ccc(c(c1)OC)O	0
O=C1CCc2c(N1)ccc(c2)OCCCCc1nnnn1C1CCCCC1	1
CCOC(=O)NNc1ccc(nn1)N(C[C](O)C)CC	0
CCC[C]1CN(C(=O)C1)[C](C(=O)N)CC	0
Clc1ccc(cc1)[C](c1cc2c(o1)cccc2)O	0
CCCCC(=O)OC1CCC2[C@]1(C)CCC1C2CCc2c1ccc(c2)O	0
O=C(C(Oc1ccc(cc1)Cl)(C)C)OCCSCCCCCCCCCCSCCOC(=O)C(Oc1ccc(cc1)Cl)(C)C	0
O/N=C(\c1csc(n1)N)/C(=O)N[C]1C(=O)N2[C]1SCC(=C2C(=O)O)C=C	1
O/N=C(/c1csc(n1)N)\C(=O)N[C]1C(=O)N2[C]1SCC(=C2C(=O)O)C=C	0
OC(=O)[C](c1ccc(s1)C(=O)c1ccccc1)C	0
CCCCCCCCCCCCCC[C@@]1(CO1)C(=O)OC	0
CNCC(=O)OCc1cccnc1N(C(=O)OC([n+]1cnn(c1)C[C@](c1cc(F)ccc1F)(C(c1scc(n1)c1ccc(cc1)C#N)C)O)C)C	0
CCOC(=O)C1=C(C)N(CCN2CCOCC2)C(=C(C1c1ccccc1C(F)(F)F)C(=O)OCC)C	0
CCCCC[C](/C=C/[C]1[C](O)C[C]2[C]1C/C(=C/CCCC(=O)O)/O2)O	0
CCCCC[C](/C=C/[C]1[C](O)C[C]2[C]1C/C(=C\CCCC(=O)O)/O2)O	1
COc1c(C/C=C(/CCC(=O)OCCN2CCOCC2)\C)c(O)c2c(c1C)COC2=O	1
O=C(Nc1ccc(cc1F)c1c[nH]c2c1c(N)ncn2)Nc1noc(c1)C(C)(C)C	1
C/C(=C\C=C\C=C(\C=C\C=C(\C=C\C1=C(C)C[C](CC1(C)C)O)/C)/C)/C=C/C=C(/C=C/[C]1C(=C[C](CC1(C)C)O)C)\C	0
N#CC(=NNc1ccc(cc1)C1=NNC(=O)C[C]1C)C#N	0
NCCCC[C](C(=O)O)N	0
C/C=C/c1ccc(cc1)OC	0
CCN([C](C(=O)c1ccccc1)C)CC	1
N#Cc1cc(NC(=O)C(=O)O)c(c(c1)NC(=O)C(=O)O)Cl	0
C[n+]1cccc(c1)OC(=O)N(C)C	0
OC(=O)[C]([C](c1ccc(c(c1)O)O)O)N	0
CCC(COC(=O)C(N[P@@](=O)(Oc1ccccc1)OCC1O[C@@](C(C1O)O)(C#N)c1ccc2n1ncnc2N)C)CC	0
O=C(N(CCCCCCCCCCN(C(=O)Oc1cccc(c1)[N+](C)(C)C)C)C)Oc1cccc(c1)[N+](C)(C)C	0
CNC(Cc1ccccc1)(C)C	0
c1ccc(cc1)[C](c1ccccn1)CC1=NCCN1	0
Oc1cc(CCNCCCCCCNCCc2ccccc2)ccc1O	0
CCCCCCOC(=O)CCC(=O)CN	0
O=c1[nH]c(=O)[nH]c(n1)C(=O)O	0
Cn1cnc2c1c(=O)n(C)c(=O)n2C	1
COCCn1cc(c2c1ncnc2N)c1ccc(c(c1)F)NC(=O)Nc1noc(c1)C(C)(C)C	1
O=C1OCC(=C1c1ccccc1)c1ccc(cc1)S(=O)(=O)C	1
CC(=O)Nc1ccc(cc1)O	1
CCN(CCN1C(=O)CN=C(c2c1ccc(c2)Cl)c1ccccc1F)CC	1
CCCCNC(=O)N=S(=O)(c1ccc(cc1)C)[O-]	1
CCn1cc(c2c1ncnc2N)c1ccc(cc1)NC(=O)Nc1noc(c1)C(C)(C)C	1
O=C(C(Oc1ccc(cc1)Cl)Oc1ccc(cc1)Cl)NC(=O)N	0
CCC(C1C(=O)N2CCCC2[C@]2(N1C(=O)[C@@](O2)(NC(=O)C1CN(C)C2C(C1)c1cccc3c1c(C2)c[nH]3)C(C)C)O)C	0
COc1cc(N[C](CCCN2C(=O)CN(C2(C)C)C(=O)[C](Cc2ccccc2)N)C)c2c(c1)cccn2	1
O=C(Nc1cccc(c1)C1=NCCN1)Nc1cccc(c1)C1=NCCN1	0
Cc1cc(C2CCCCC2)n(c(=O)c1)O	0
OC(=O)[C](Cc1cc(I)c(c(c1)I)Oc1ccc(c(c1)I)O)N	0
O[C](COc1cccc2c1cccc2)CNC(C)C	1
CC(=O)OC1CC[C@]2(C(=C1)C(=CC1C2CC[C@]2(C1CC[C@]2(OC(=O)C)C(=O)C)C)C)C	0
OC(=O)C(CCCCOCCCCC(C(=O)O)(C)C)(C)C	0
NCCCC[C]1NC(=O)[C](NC(=O)[C](Cc2ccc(cc2)O)NC(=O)[C](N(C(=O)[C](NC(=O)[C](NC1=O)C(C)C)Cc1ccccc1)C)C)Cc1c[nH]c2c1cccc2	0
O=C(C1CN(C)C2C(C1)c1cccc3c1c(C2)c[nH]3)N[C@@]1(O[C@@]2(N(C1=O)C(C(C)C)C(=O)N1C2CCC1)O)C(C)C	0
CN1CCC(=C2c3ccccc3CCc3c2nccc3)CC1	0
CCOc1ccc(cc1c1nc(=O)c2n([nH]1)c(CCC)nc2C)S(=O)(=O)N1CCN(CC1)CC	0
Nc1ccc(cc1)S(=O)(=O)N=c1nccc[nH]1	0
NCc1cc(cc(c1O)S(=O)(=O)C)C(C)(C)C	0
O=C(c1ccccc1)OCc1ccccc1	0
ClCCN(C(=O)N[C]([C]([C]([C](CO)O)O)O)C=O)N=O	1
OCCOCCN1CCN(CC1)[C](c1ccc(cc1)Cl)c1ccccc1	0
FS(F)(F)(F)(F)F	0
COc1ccc(cc1OC)CCN(CCC[C@](c1ccc(c(c1)OC)OC)(C(C)C)C#N)C	1
CN/C(=C\[N+](=O)[O-])/NCCSCc1csc(n1)CN(C)C	1
C/C(=C\C=C\C(=C/C(=O)O)\C)/C=C/C1=C(C)CCCC1(C)C	0
C/C(=C\C=C\C(=C\C(=O)O)\C)/C=C/C1=C(C)CCCC1(C)C	1
C/C(=C/C=C/C(=C/C(=O)O)/C)/C=C/C1=C(C)CCCC1(C)C	0
CCOc1ccccc1O[C](c1ccccc1)[C]1OCCNC1	0
O=C(NS(=O)(=O)c1ccc(cc1)C)NC1CCCC1	0
CCn1ccc(nc1=O)NS(=O)(=O)c1ccc(cc1)N	0
CCC(C(=O)N1CCC[C](C1)n1nc(c2c1ncnc2N)c1ccc(cc1)Oc1ccccc1)(C)C	1
C#C[C@]1(O)C=CC2[C@]1(CC)CCC1C2CCC2=CC(=O)CCC12	0
O=CO[C](C(=O)N[C]1C(=O)N2[C]1SCC(=C2C(=O)O)CSc1nnnn1C)c1ccccc1	0
OC(=O)c1ccccn1	0
CCCn1c(=O)[nH]c(=O)c2c1nc[nH]2	0
CC(CC(c1ccc(cc1)OCCOCC[N+](Cc1ccccc1)(C)C)(C)C)(C)C	0
Oc1ccc(cc1)Cc1ccc(nc1)C(=O)O	0
OC[C](c1ccccc1)C(=O)OC1C[C]2CC[C](C1)[N+]2(C)C(C)C	0
OC(=O)CC[C](C(=O)O)NC(=O)N	0
C[C](N(C)C)CN1c2cc(ccc2Sc2c1cccc2)S(=O)(=O)N(C)C	0
CCn1ccnc1C[C]1COc2c(O1)cccc2	0
O=C(Nc1noc(c1)C(C)(C)C)Nc1ccc(cc1)c1c[nH]c2c1c(N)ncn2	1
Brc1[nH]c2c(n1)n(C)c(=O)n(c2=O)C	0
NC(=O)c1ccccc1O	0
CO/N=C(\C(=O)N[C]1C(=O)N2[C]1SCC(=C2C(=O)O)/C=C\c1scnc1C)/c1csc(n1)N	0
NCCCCCC(=O)O	1
Fc1ccc(cc1)C(c1ccc(cc1)F)N1CCN(CC1)C/C=C/c1ccccc1	0
O[C]1O[C](COS(=O)(=O)O)[C]([C]([C]1NS(=O)(=O)O)O)O[C]1O[C](C(=O)O)[C]([C]([C]1OS(=O)(=O)O)O)O	1
Clc1ccc(cc1S(=O)(=O)N)S(=O)(=O)N(C[C@@]1(C)CCCO1)C	0
O=C(N[C](Cc1ccccc1)CC[C](Cc1ccccc1)NC(=O)[C](NC(=O)N(Cc1csc(n1)C(C)C)C)CCN1CCOCC1)OCc1cncs1	0
[O-]c1ccccc1[Hg+]	0
CCCC[C](COC(=O)C[C](S(=O)(=O)O)C(=O)OC[C](CCCC)CC)CC	0
O=CC[C](C=O)O	1
CCN1CCC[C]1CNC(=O)c1cc(c(cc1OC)N)S(=O)(=O)CC	1
CC1OC(C)OC(O1)C	0
O=C(C(c1ccccc1)(c1ccccc1)O)OC1C[C]2CC[C](C1)[N+]12CCCC1	0
C#CCn1cc(c2c1ncnc2N)c1ccc(c(c1)F)NC(=O)Nc1noc(c1)C(C)(C)C	1
N[C](c1ccccc1)C(=O)N[C]1[C]2CCC(=C(N2C1=O)C(=O)O)Cl	1
COc1cc(N[C](CCCN2C(=O)CN(C2(C)C)C(=O)[C](N)C)C)c2c(c1)cccn2	1
CC(NC(=N)NC(=N)Nc1ccc(cc1)Cl)C	0
CC/C=C\C/C=C\C/C=C\C/C=C\C/C=C\CCCC(=O)OCC	0
C=CCCCCn1cc(c2c1ncnc2N)c1ccc(cc1)NC(=O)Nc1noc(c1)C(C)(C)C	1
CN(CCN1C(=O)c2cc(NC(=O)C(Cl)(Cl)Cl)cc3c2c(C1=O)ccc3)C	1
C=C[C@]1(C)CC(OC(=O)CSC2CC3CCC(C2)N3C)[C@]2(C)C(C)CC[C@]3(C(C1O)C)C2C(=O)CC3	0
COc1ccc2c(c1)nc([nH]2)S(=O)Cc1ncc(c(c1C)OC)C	1
CCC[C@@]1(CCc2ccccc2)CC(=C(C(=O)O1)C(c1cccc(c1)NS(=O)(=O)c1ccc(cn1)C(F)(F)F)CC)O	0
CCOc1ccc2c(c1)c(ccn2)C(C1CC2CC[N@]1CC2CC)O	0
OC(=O)c1cccc(c1)c1cccc(c1O)/N=N/c1c(C)[nH]n(c1=O)c1ccc(c(c1)C)C	1
O=C([C]1CC[C]2CN1C(=O)N2OS(=O)(=O)O)NC1CCNCC1	0
OCC1OC(OC2CC[C@]3(C(C2)CCC2C3CC[C@]3(C2CC2C3C(C)[C@@]3(O2)CCC(OC3)C)C)C)C(C(C1OC1OC(CO)C(C(C1O)O)O)O)O	0
Cc1ccc(cc1)S(=O)(=O)Oc1ccc(c(c1)S(=O)(=O)O)O	0
OCC(=O)[C@@]1(O)CCC2[C@]1(C)CC(=O)C1C2CC(C2=CC(=O)C=C[C@]12C)C	0
COc1cnc(c2c1c(cn2COP(=O)(O)O)C(=O)C(=O)N1CCN(CC1)C(=O)c1ccccc1)n1cnc(n1)C	0
O[C@](c1ccccc1)(C1CCCC1)CCN1CCCCC1	0
O=C1CC[C](C(=O)N1)N1Cc2c(C1=O)cccc2N	1
COc1c2c(CCN([C]2O)C)cc2c1OCO2	0
COC1OC2O[C@@]3(C)CCC4[C@]2(C(C1C)CCC4C)OO3	0
CCC[C](C(=O)C(=O)NC1CC1)NC(=O)[C]1[C]2CCC[C]2CN1C(=O)[C](C(C)(C)C)NC(=O)[C](C1CCCCC1)NC(=O)c1nccnc1	1
CCN(CCOc1ccc(cc1)[C@](c1ccc(cc1)C)(Cc1ccc(cc1)Cl)O)CC	0
Fc1ccc(cc1)S(=O)(=O)N1CCN(CC1)C(=O)c1ccc(cc1)Nc1ccnc2c1ccc(c2)C(F)(F)F	0
c1ccc2c(c1)N([C]1CN3CCC1CC3)c1ccccc1CC2	0
O=c1cc(C)c2c(o1)cc(c(c2)OS(=O)(=O)O)OS(=O)(=O)O	0
N#Cc1ccc2c(c1)N(CCC[N+]1CCC(CC1)O)c1c(S2)cccc1	1
CCCCN(C(=S)S)CCCC	0
C[C]([C]1[C]2CC(=C(N2C1=O)C(=O)O)SCC/N=C/N)O	0
CCN(CCNC(=O)c1cc(Cl)c(cc1OC)N)CC	1
NC(=N)c1ccc(cc1)/C=C/c1ccc(cc1O)C(=N)N	0
O=C(Nc1noc(c1)C(C)(C)C)Nc1ccc(cc1)c1cn(c2c1c(N)ncn2)CCN1CCN(CC1)C(=O)OC(C)(C)C	1
CN1C(=O)CN(C1=N)c1ccc(cc1)Cl	0
OC[C]1O[C]([C]([C]1O)O)n1ccc(nc1=O)N	1
CCCN(C(=O)n1cncc1)CCOc1c(Cl)cc(cc1Cl)Cl	1
CCCCCCCN(C(=O)Nc1ccc(cc1F)F)CCCCCSc1nc(c([nH]1)c1ccccc1)c1ccccc1	0
O=C1C=C[C@]2(C(=C1)CCC1[C@]2(F)C(O)C[C@]2(C1CC([C@]2(O)C(=O)COC(=O)c1cccc(c1)S(=O)(=O)O)C)C)C	0
OC(=O)C(Oc1ccc(cc1)Cl)(C)C	0
Clc1cc(Cl)cc(c1)c1nc2c(o1)cc(cc2)C(=O)O	0
CCCCCCCCN1CCc2c1c(NC(=O)C(C)(C)C)c(c(c2C)CC(=O)O)C	0
O[C](c1cc(O)cc(c1)O)CNC(C)(C)C	0
N[C](C(=O)O)CSSC[C](C(=O)O)N	0
NC(=N)NC[C]1CCCCCCN1	0
OC(=O)[C]1N2[C](O/C/1=C\CO)CC2=O	0
OC[C](Cn1c2cc(F)c(cc2cc1C(CO)(C)C)NC(=O)C1(CC1)c1ccc2c(c1)OC(O2)(F)F)O	0
Clc1ccc2c(c1)[nH]c(=O)o2	0
COc1cc2cc([nH]c2c(c1OC)OC)C(=O)N1C[C]2[C@]3(C1=CC(=O)c1c3c(C(=O)O)c([nH]1)C)C2	1
CCC(=O)NS(=O)(=O)c1ccc(cc1)c1c(C)onc1c1ccccc1	0
O=C1[C](CCc2c1c1ccccc1n2C)Cn1ccnc1C	1
Cn1ccc(=O)c(c1C)O	1
OC(=O)CCC(=O)OC[C]([C](c1ccc(cc1)[N+](=O)[O-])O)NC(=O)C(Cl)Cl	0
COc1ccc(cc1)/C=C/C(=O)OCCC(C)C	0
COc1cc2c(cc1OCCCN1CCN(CC1)C)ncc(c2Nc1cc(OC)c(cc1Cl)Cl)C#N	1
NS(=O)(=O)Cc1noc2c1cccc2	1
NCCCCCN(C(=O)CCC(=O)NCCCCCN(C(=O)CCC(=O)NCCCCCN(C(=O)C)O)O)O	1
O[C]1CC(=O)O[C](C1)/C=C/C1=C(CC(CC1(C)C)(C)C)c1ccc(c(c1)C)F	0
O[P@@H](=O)[C]([C]1CCC=CC1)O	0
O=C[C]([C]([C]([C](CO)O)O)O)NC(=O)C	0
CC(NCCCC1(C(=O)N)c2ccccc2-c2c1cccc2)C	0
Oc1ccc2c(c1)c(C)c(n2Cc1ccc(cc1)OCCN1CCCCCC1)c1ccc(cc1)O	0
O=C1C[N+]2(C)CCC1(CC2)c1ccccc1	0
CN1CCC/C/1=N\C(=Nc1ccccc1)N1CCCC1	0
Nc1nc(cs1)/C(=N\OCC(=O)O)/C(=O)N[C]1[C]2SCC(=C(N2C1=O)C(=O)O)C=C	1
Nc1nc(cs1)/C(=N/OCC(=O)O)/C(=O)N[C]1[C]2SCC(=C(N2C1=O)C(=O)O)C=C	0
CN(CCN(c1ccccn1)Cc1ccccc1)C	0
O[C]1[C](O[C]([C]1O)COP(=O)(O)O)O[P@@](=O)(OP(=O)(O)O)O	0
O=C(C1(CC1)c1ccc2c(c1)OC(O2)(F)F)Nc1ccc(c(n1)c1cccc(c1)C(=O)O)C	0
NCCS	1
O=C(N1CCc2c([C]1c1ccccc1)cccc2)O[C]1CN2CCC1CC2	0
C[C]1CS(=O)(=O)CCN1/N=C/c1ccc(o1)[N+](=O)[O-]	0
NCC1(CCCCC1)CC(=O)O	1
CCCCCCCCCCCC(=O)OCCNC(=O)C[n+]1ccccc1	0
CC(OC(=O)CCC/C=C\C[C]1[C](O)C[C]([C]1/C=C/C(COc1ccccc1)(F)F)O)C	0
COc1cccc2c1C(=O)c1c(C2=O)c(O)c2c(c1O)[C](O[C]1C[C](N)[C]([C](O1)C)O)C[C@@](C2)(O)C(=O)C	1
c1ccccc1	1
CCCN(CCC)CCc1cccc2c1CC(=O)N2	1
COc1cc2c(ncnc2cc1OCC1CCN(CC1)C)Nc1ccc(cc1F)Br	1
COc1c(ccc(c1OC)OC)CN1CCNCC1	0
OC(=O)c1cc(Cl)c2c(c1O)CCC2	0
O=C1N[C](Nc2c1cc(c(c2)Cl)S(=O)(=O)N)c1ccccc1	0
OC(=O)c1cc(N2CCCC2)c(c(c1)S(=O)(=O)N)Oc1ccccc1	0
OS(=O)(=O)Oc1ccc(cc1)C(c1ccccn1)c1ccc(cc1)OS(=O)(=O)O	0
Cc1cccc(c1)N1CCN(CC1)CCc1ccc2c(n1)cccc2	0
CCC[C](C1(CC)C(=O)NC(=S)NC1=O)C	0
CNCC(=O)N[C](C(=O)N[C](C(=O)N[C](C(=O)N[C](C(=O)N[C](C(=O)N1CCC[C]1C(=O)N[C](C(=O)O)C)Cc1nc[nH]c1)C(C)C)Cc1ccc(cc1)O)C(C)C)CCCNC(=N)N	0
[S-]c1ccc(cc1)S(=O)(=O)O	0
NC(=N)NC[C]1COc2c(O1)cccc2	0
OC(=O)C1=C/C(=N/Nc2ccc(c(c2)C(=O)O)O)/C=CC1=O	1
CCC1OC(=O)C(C)C(OC2OC(C)C([C@](C2)(C)OC)O)C(C)C(OC2OC(C)CC(C2O)N(C)C)[C@](CC(C(=O)C(C([C@]1(C)O)O)C)C)(C)O	1
N#Cc1ccc(cc1)NC(=O)N[C]1CCN([C](C1)c1nc2c([nH]1)cccc2)C	0
CN(CCN1C(=O)c2cc(NC(=O)C(F)(F)F)cc3c2c(C1=O)ccc3)C	1
NC(=S)N	1
Brc1cc2c(-n3c(CN=C2c2ccccc2Cl)nnc3C)s1	1
OCCO[C]1[C](O[C]2[C](CO[C]3O[C](CO)[C]([C]([C]3O)O)OC)O[C]([C]([C]2O)O)O[C]2[C](CO)O[C]([C]([C]2O)O)C)O[C]([C]([C]1O)OC)CO	1
CNC1C(O)C2OC3OC(C)CC(=O)[C@@]3(OC2C(C1O)NC)O	0
COc1cc2cc([nH]c2c(c1OC)OC)C(=O)N1C[C]2[C@]3(C1=CC(=O)c1c3c(c([nH]1)C)C(=O)Sc1ccccc1)C2	1
Clc1ccc2c(c1)nccc2Nc1cc(CN2CCCC2)c(c(c1)CN1CCCC1)O	0
CC(=O)O[C]1Cc2ccccc2N(c2c1cccc2)C(=O)N	0
O=C(OC1CCC2[C@]1(C)CCC1C2CCc2c1ccc(c2)O)CCC1CCCC1	0
O=CNc1cc2cccc3c2c(c1)C(=O)N(C3=O)CCN(C)C	1
CCCC(=O)OC[C]([C]([C](Cn1c2-c(nc3c1cc(C)c(c3)C)c(=O)[nH]c(=O)n2)OC(=O)CCC)OC(=O)CCC)OC(=O)CCC	0
CC(=O)O[C@@]1(CCC2[C@]1(C)CCC1C2CC(=C2[C@]1(C)CCC1(C2)OCCO1)C)C(=O)C	0
CN(CCN1C(=O)c2cc(N)cc3c2c(C1=O)ccc3)C	1
CCCCOC[C](COc1ccccc1)O	0
OC(=O)CNC(=O)C(Cc1ccccc1)CN1CC[C@@](C(C1)C)(C)c1cccc(c1)O	0
OC(=O)Cc1ccc(n1C)C(=O)c1ccc(cc1)C	1
OCCN[C]1CCc2c1cccc2c1noc(n1)c1ccc(c(c1)C#N)OC(C)C	0
N#C/C(=C\1/SC[C](S1)c1ccc(cc1Cl)Cl)/n1cncc1	0
O=C1CC[C@@]2([C@@]34C1Oc1c4c(CC2N(CC3)C)ccc1O)O	0
CCCc1nc(c(n1Cc1ccc(cc1)c1ccccc1c1n[nH]nn1)C(=O)OCc1oc(=O)oc1C)C(O)(C)C	1
Cc1cc(ccc1OCCOCC[N+](Cc1ccccc1)(C)C)C(CC(C)(C)C)(C)C	0
OCCOCCN1CCN(CC1)C1=Nc2ccccc2Sc2c1cccc2	1
CCCCC/N=C(/NN/C=C/1\C=Nc2c1cc(CO)cc2)\N	1
NCC1=CCC(C(O1)OC1C(N)CC(C(C1O)OC1OC[C@](C(C1O)NC)(C)O)N)N	0
CCOc1ccccc1OCCN[C](Cc1ccc(c(c1)S(=O)(=O)N)OC)C	0
O[C]1[C](SC[C]([C]1O)O)Sc1ccc(cc1)C#N	0
COC1(CCC(CC1)c1nc(C)cc(n1)Nc1n[nH]c(c1)C)C(=O)N[C](c1ccc(nc1)n1ncc(c1)F)C	0
O=C([C@](c1ccccc1)(C1CCCC1)O)O[C]1CC[N+](C1)(C)C	0
O=C1C=C[C@@]2(C(=C1)C(=CC1C2CC[C@]2(C1CCC2C(=O)C)C)Cl)C	0
N#C/C(=C(\O)/C)/C(=O)Nc1ccc(cc1)C(F)(F)F	1
CNCCc1ccccn1	0
CN(c1nc(nc(n1)N(C)C)N(C)C)C	1
OS(=O)(=O)c1ccc2c(c1)[nH]c(n2)c1ccccc1	0
CN1CCN(CC1)C(c1ccccc1)c1ccccc1	1
CC1C(OCc2ccc(cc2)C(=O)O)OC2[C@@]34C1CCC(C4CC[C@](O2)(OO3)C)C	0
CC(N(C(C)C)CC[C@@](c1ccccn1)(c1ccccc1)C(=O)N)C	1
O[C]1CN(C[C]1O)C(=O)[C]([C](NC(=O)c1cc2c([nH]1)ccc(c2)Cl)Cc1ccccc1)O	0
CCC(c1ccc(cc1)C[C](CN1C[C](C)O[C](C1)C)C)(C)C	0
CC[C@@]1(O)C(=O)OCc2c1cc1-c3nc4ccc(cc4c(c3Cn1c2=O)CC)OC(=O)N1CCC(CC1)N1CCCCC1	1
CCN(CCNc1ccnc2c1cc1ccccc1c2)CC	0
OC(=O)CCCC/C=C(\c1cccnc1)/c1ccccc1	0
CNC(=O)c1c(I)c(NC(=O)C)c(c(c1I)C(=O)O)I	0
CN(CCOCC(=O)NC12CC3CC(C2)CC(C1)C3)C	0
Ic1cc(I)c2c(c1O)nccc2	1
O=C(c1ccccc1)Oc1ccc2c(c1)CCC1C2CC[C@]2(C1CCC2O)C	0
Fc1ccc(c(c1)NC1=NCCN1)C	0
C=CCN1CC[C@@]23[C@@]4(C1Cc1c3c(OC2C(=O)CC4)c(cc1)O)O	0
CSCC[C](C(=O)N1CC(=O)N(C1(C)C)CCC[C](Nc1cc(OC)cc2c1nccc2)C)N	1
COc1cc2c(N)ccnc2cc1OC	0
CCN1CCN(CC1)Cc1ccc(nc1)Nc1ncc(c(n1)c1cc(F)c2c(c1)n(C(C)C)c(n2)C)F	0
C[C]([C](C(=O)O)N)O	0
CC(=O)OCC1=C(C(=O)O)N2[C](SC1)[C](C2=O)NC(=O)Cc1cccs1	1
COc1ccc2c(c1)c(nc(=O)n2CC1CC1)c1ccccc1	0
COc1ccc(cc1)/C=C/C(=O)N1C[C]2[C@]3(C1=CC(=O)c1c3c(Br)c([nH]1)C)C2	1
O=C1CC[C]2[C@@]1(C)CC[C]1C2=CCc2c1ccc(c2)OS(=O)(=O)O	1
OCCn1c(C)ncc1[N+](=O)[O-]	1
CC(=O)C[C](c1c(=O)oc2c(c1O)cccc2)c1ccc(cc1)[N+](=O)[O-]	0
O=C(N1CN(c2ccccc2)C(=O)c2c1cccc2)CN1CCOCC1	0
OC(=O)C1CCCC[C@@]1(O)c1ccccc1	0
C/C=C(\C(=O)OC1C(=C[C@]23[C@]1(O)C(O)C(=CC(C3=O)C1C(CC2C)C1(C)C)CO)C)/C	0
Clc1c(Cl)c(Cl)c(c(c1Cl)C(=O)O)c1c2-c(oc3c1cc(I)c(c3I)O)c(c(=O)c(c2)I)I	0
O=C(NCC(=O)NCC(=O)O)CNC(=O)CSC(=O)c1ccccc1	0
CCCCNC(=O)NS(=O)(=O)c1ccc(cc1)N	1
CCn1nc(C(=O)O)c(=O)c2c1cc1OCOc1c2	1
O=c1cc(n(n1c1ccccc1)C)C	0
CC(Oc1cc(C2CCNCC2)c(cc1Nc1ncc(c(n1)Nc1ccccc1S(=O)(=O)C(C)C)Cl)C)C	0
COc1cc(/C=C/C(=O)CC(=O)/C=C/c2ccc(c(c2)OC)O)ccc1O	0
CO/N=C(/C(=O)N[C]1C(=O)N2[C]1SCC(=C2C(=O)O)COC(=O)N)\c1ccco1	1
CO/N=C(\C(=O)N[C]1C(=O)N2[C]1SCC(=C2C(=O)O)COC(=O)N)/c1ccco1	0
CO/N=C(\c1csc(n1)N)/C(=O)N[C]1C(=O)N2[C]1SCC(=C2C(=O)OCOC(=O)C(C)(C)C)/C=C/c1scnc1C	1
COc1cc(CCO[C]2CCCC[C]2N2CC[C](C2)O)ccc1OC	0
N#C[C]1CCCN1C(=O)CNC12C[C]3C[C](C1)CC(C2)(C3)O	0
O=C(NS(=O)(=O)c1ccc(cc1)C(=O)C)NC1CCCCC1	1
O=c1cc(oc2c1cccc2)c1ccccc1	0
O=C(c1cnoc1C)Nc1ccc(cc1)C(F)(F)F	1
CC(=O)O[C]1C[C@]2([C](/C/1=C(/C(=O)O)\CCC=C(C)C)C[C]([C]1[C@@]2(C)CC[C]2[C@]1(C)CC[C]([C]2C)O)O)C	1
CC(=O)O[C]1C[C@@]2([C](/C/1=C(\C(=O)O)/CCC=C(C)C)C[C]([C]1[C@]2(C)CC[C]2[C@]1(C)CC[C]([C]2C)O)O)C	1
C#C[C@]1(O)CCC2[C@]1(C)CCC1C2CCC2=CC(=O)CCC12	0
NCCNCCNCCN	0
CCCCCCCCCC(=O)OCCN1CCN(CC1)CCCN1c2ccccc2Sc2c1cc(cc2)C(F)(F)F	1
CCC1(CCC(C)C)C(=O)NC(=O)NC1=O	1
O=C1CC[C](C(=O)N1)N1C(=O)c2c(C1=O)c(N)ccc2	1
CC#C[C@]1(O)CCC2[C@]1(C)CC(c1ccc(cc1)N(C)C)C1=C3CCC(=O)C=C3CCC21	0
CC[C](C(c1ccccc1)(c1ccccc1)C[C](N(C)C)C)OC(=O)C	0
CC[C@@](C(=O)OCc1cccnc1)(Oc1ccc(cc1)Cc1ccc(cc1)Cl)C	0
CCCCCCCCCCCCCCCCCCCC(=O)O	1
CCCCc1ccc(nc1)C(=O)N	0
COc1cc(NCCCCCNC(C)C)c2c(c1)cccn2	0
C1N2CN3CN1CN(C2)C3	0
NCCC[C@](C(=O)O)(C(F)F)N	1
CCCCOCc1ccc(c(c1)OC)O	0
OCc1cc(O)c2c(c1)[C]([C]1O[C](CO)[C]([C]([C]1O)O)O)c1c(C2=O)c(O)ccc1	0
COc1ccc(=NS(=O)(=O)c2ccc(cc2)N)[nH]n1	1
C=CC[C](Cc1cc(OC)c(c(c1)OC)OC)NC	0
OCCCCCCCCCCCCC1=C(C)C(=O)C(=C(C1=O)OC)OC	0
O=C1CN=C(c2c(N1)ccc(c2)Br)c1ccccn1	1
OC(=O)[C]1CCn2c1ccc2C(=O)c1ccccc1	1
OC(c1ccccc1)(c1ccccc1)[C]1CCCCN1	0
CN/C(=C\[N+](=O)[O-])/NCCSCc1ccc(o1)CN(C)C	1
COc1ccc2c(c1)c1CCN3[C](c1[nH]2)C[C]1[C](C3)C[C]([C]([C]1C(=O)OC)OC)OC(=O)c1cc(OC)c(c(c1)OC)OC	0
Clc1ccccc1C(n1cncc1)(c1ccccc1)c1ccccc1	0
COc1cc(OC)ccc1/C(=C\C(=O)O)/C	0
CCOC(=O)CCCCCCCC[C](c1ccccc1I)C	0
C=C[C@]1(O)CCC2[C@]1(C)CCC1C2CCC2=CC(=O)CCC12	0
CCCC1OC2[C@](O1)(C(=O)CO)[C@@]1(C(C2)C2CCC3=CC(=O)C=C[C@@]3(C2C(C1)O)C)C	0
Oc1ccc2c(c1)CCC1C2CC[C@]2(C1CCC2O)C	0
CC(=O)OCC(=O)C1CCC2[C@]1(C)CCC1C2CCC2=CC(=O)CC[C@]12C	0
COc1cc2c(cc1OC)C[C](C2=O)CC1CCN(CC1)Cc1ccccc1	1
NC(=O)OCC[N+](C)(C)C	0
OCCCNC(=O)[C](C(CO)(C)C)O	0
COc1ccc2c3c1OC1[C@@]43CCN(C(C2)C4CC=C1OC(=O)c1ccccc1)C	0
O=C1N(Cc2c1cc(c(c2)Cl)S(=O)(=O)N)C1CCCCC1	0
CC(CCC[C@@]1(C)CCc2c(O1)c(C)c(c(c2C)OC(=O)C(Oc1ccc(cc1)Cl)(C)C)C)CCCC(CCCC(C)C)C	0
c1ccc2c(c1)O[C](CO2)CN1CCN(CC1)C[C]1COc2c(O1)cccc2	0
CC[C@@]1(C)OC(=O)N(C1=O)C	0
CN[C@@]1(C)[C]2CC[C](C1(C)C)C2	0
C1CC[C](NC1)CC(C1CCCCC1)C1CCCCC1	0
O[C](C(=O)c1ccccc1)c1ccccc1	0
NNc1nnc(c2c1cccc2)NN	0
O=C1C=C[C@]2(C(=C1)CCC1[C@]2(F)C(O)C[C@]2(C1CC([C@]2(O)C(=O)COP(=O)(O)O)C)C)C	0
CN(CCN1C(=O)c2cc(NC(=O)C)cc3c2c(C1=O)ccc3)C	1
OC1C(CCCC1(COC(=O)c1cccnc1)COC(=O)c1cccnc1)(COC(=O)c1cccnc1)COC(=O)c1cccnc1	0
OC[C](COc1ccc(cc1)Cl)O	0
CCc1nn(c(=O)n1CCOc1ccccc1)CCCN1CCN(CC1)c1cccc(c1)Cl	1
CCCc1cc(ccn1)C(=S)N	0
COc1cc2cc([nH]c2c(c1OC)OC)C(=O)N1C[C]2[C@]3(C1=CC(=O)c1c3c(C(=O)OCCS(=O)(=O)C)c([nH]1)C)C2	1
COC(=O)N[C](C(=O)N1CC2(C[C]1c1[nH]cc(n1)c1ccc3-c4c(C(c3c1)(F)F)cc(cc4)c1ccc3c(c1)nc([nH]3)[C]1[C]3CC[C](N1C(=O)[C](C(C)C)NC(=O)OC)C3)CC2)C(C)C	0
CN1[C]2CC[C]1CC(C2)OC(c1ccccc1)c1ccccc1	0
OC(=O)CCc1cc(I)c(c(c1)I)Oc1ccc(c(c1)I)O	0
NCCC[C](CC(=O)NC[C]1NC(=O)[C](CO)NC(=O)[C](N)CNC(=O)[C](NC(=O)/C(=C/NC(=O)N)/NC1=O)[C]1CCN=C(N1)N)N	1
NCCC[C](CC(=O)NC[C]1NC(=O)[C](CO)NC(=O)[C](N)CNC(=O)[C](NC(=O)/C(=C\NC(=O)N)/NC1=O)[C]1CCN=C(N1)N)N	0
CN(CCOc1cc(C)c(cc1C(C)C)OC(=O)C)C	0
O[C](CN1CCCCC1)CON=C(c1cccnc1)Cl	0
CC[C@@]1(O)C(=O)OCc2c1cc1-c3nc4ccccc4cc3Cn1c2=O	1
NC(=O)NO	1
CCC[C](C1(CC=C)C(=O)NC(=S)NC1=O)C	0
O=C1C(=O)CC1=O	1
CC(=O)OC(C(=O)OCCN1CCCCC1)(Cc1ccccc1)Cc1ccccc1	0
CN(CCN1C(=O)c2cc(NC(=O)NC(=O)c3ccccc3)cc3c2c(C1=O)ccc3)C	1
O[C]1[C](O)[C](O[C]1n1cnc2c1nc(F)nc2N)COP(=O)(O)[O-]	1
O[C]1[C](O)[C](O[C]1n1cnc2c1nc(F)nc2N)COP(=O)(O)O	1
O=C1CC[C@]2(C(=C1)CCC1C2CC[C@]2(C1CC[C@]2(OC(=O)C)C(=O)C)C)C	0
Oc1ccc2c(c1)[C@@]1(C)CCCCCC(C2)C1N	0
CCCCCCCCCCCCCCCCCC(=O)OC[C](OC(=O)CCCCCCCCCCCCCCCCC)COP(=O)(OCC[N+](C)(C)C)[O-]	0
CCCc1nc(c(n1Cc1ccc(cc1)c1ccccc1c1n[nH]nn1)C(=O)O)C(O)(C)C	1
NC(=O)C[C](C(=O)O)N	0
O=C1C=C2C(=CC3C([C@]2(C2C1C2)C)CC[C@]1(C3CC2[C@]1(C2)C(=O)C)C)Cl	0
COc1cc2nc(nc(c2cc1OC)N)N1CCN(CC1)C(=O)[C]1COc2c(O1)cccc2	1
OC[C]1OC(=O)N(C1)c1ccc(c(c1)F)c1ccc(nc1)c1nnn(n1)C	0
CNc1ccc(cc1F)c1nc2c(s1)cc(cc2)O	0
O=C(C1c2ccccc2Oc2c1cccc2)OCC[N+](C(C)C)(C(C)C)C	0
C=CC[C@]1(O)CCC2[C@]1(C)C=CC1=C3CCC(=O)C=C3CCC21	0
COCCOC(=O)C1=C(C)NC(=C([C]1c1cccc(c1)[N+](=O)[O-])C(=O)OC(C)C)C	1
CC[N+](c1cccc(c1)O)(C)C	0
OC(=O)CCC(=O)OCC(=O)[C@@]1(O)CCC2[C@]1(C)CC(O)C1C2CCC2=CC(=O)CC[C@]12C	1
OCC(=O)C1C(C)CC2[C@]1(C)CC(O)[C@]1(C2CCC2=CC(=O)C=C[C@]12C)F	0
O=c1[nH]c(=O)c2-c(n1)n(CC(C(C(CO[P@](=O)(O[P@@](=O)(OCC1OC(C(C1O)O)n1cnc3c1ncnc3N)O)O)O)O)O)c1c(n2)cc(c(c1)C)C	0
O=C(Nc1noc(c1)C(C)(C)C)Nc1ccc(cc1)c1cn(c2c1c(N)ncn2)Cc1ccccc1	1
OC(=O)[C]1N2C(=O)[C]([C]2SC1(C)C)NC(=O)c1c(C)onc1c1ccccc1Cl	1
O=C1O[C](CN1N=Cc1ncc(n1C)[N+](=O)[O-])CN1CCOCC1	0
NCCc1ccc(c(c1)O)O	0
CCCCC1C(=O)N(N(C1=O)c1ccccc1)c1ccccc1	1
Nc1ccc(cc1)SCC1CO[C@](O1)(CCc1ccc(cc1)Cl)Cn1ccnc1	0
Oc1ccc(cc1)OCc1ccccc1	0
[O-][N+](=O)c1cn2c(n1)OC[C](C2)OCc1ccc(cc1)OC(F)(F)F	0
Oc1cc(O)c2c(c1)oc(c(c2=O)O[C]1O[C](CO[C]2O[C](C)[C]([C]([C]2O)O)O)[C]([C]([C]1O)O)O)c1ccc(c(c1)O)O	0
CCCCC/C=C\C/C=C\C/C=C\CCCCC(=O)O	0
OC(=O)/C=C/C(=O)O	0
[O-]C(=O)C[C](C[N+](C)(C)C)OC(=O)C	0
CCC(N/C(=N/C#N)/N)(C)C	0
O=C1NC(=O)[C@]2(N1)CC(Oc1c2cc(F)cc1)C(=O)N	0
ONC(=O)CCCCCCC(=O)Nc1ccccc1	1
OC[C]1O[C]([C]([C]1O)F)n1cc(OO)c(=O)[nH]c1=O	1
OCC(=O)[C@@]12OC(OC1CC1[C@]2(C)CC(O)C2C1CCC1=CC(=O)C=C[C@]21C)(C)C	0
C[C](C(=O)N1[C]2CCCC[C]2C[C]1C(=O)O)N[C](C(=O)O)CCc1ccccc1	1
COc1ccc(cc1)/C=C/C(=O)N1C[C]2[C@@]3(C1=CC(=O)c1c3cc([nH]1)C)C2	1
OC1CC[C@]2(C(C1)CC(C1C2CC(O)[C@]2(C1CCC2C(CCC(=O)NCCS(=O)(=O)O)C)C)O)C	0
O[C](CN1CCC(CC1)N(c1nc2c(s1)cccc2)C)COc1ccc(cc1)F	0
CCN1CCC[C]1CNC(=O)c1cc(ccc1OC)S(=O)(=O)N	0
OC(=O)[C](Cc1ccc(cc1)O)NC(=O)C	0
CCOC(=O)c1cncn1[C](c1ccccc1)C	0
Clc1cc(Cl)c2c(c1O)nccc2	0
O=C1OCC(=C1)C1CC[C@]2([C@]1(C)CCC1C2CCC2[C@]1(C)CCC(C2)OC1CC(O)C(C(O1)C)OC1CC(O)C(C(O1)C)OC1CC(O)C(C(O1)C)O)O	0
OC(=O)CN1CCN(CCN(CCN(CC1)CC(=O)O)CC(=O)O)CC(=O)O	0
CCCCCC(CCCCC)(CCCCCCCCC1=C(O)C(=O)c2c(C1=O)cccc2)O	0
Nc1ccc2c(c1)nc1c(c2)ccc(c1)N	0
NC(=N/N=C/c1c(Cl)cccc1Cl)N	1
Clc1ccc(cc1)[C](c1ccccc1)N1CCN(CC1)Cc1ccc(cc1)C(C)(C)C	0
CN1CCN(CC1)CCCN1c2ccccc2Sc2c1cccc2	0
COc1cc(Cc2cnc(nc2N)N)cc(c1N)OC	0
CCCCCCc1ccc(cc1O)O	0
CC[C](NC(=O)[C]1CN(C)[C]2C(=C1)c1cccc3c1c(C2)c[nH]3)CO	0
OCCN1CCN(CC1)CC/C=C/1\c2ccccc2Sc2c1cc(Cl)cc2	1
OCCN1CCN(CC1)CC/C=C\1/c2ccccc2Sc2c1cc(Cl)cc2	0
O=C1N(Cc2ccccc2)[C]2[C](N1Cc1ccccc1)C[S+]1[C]2CCC1	0
CCCCC([C@@]1(O)CCC2C(O1)CC(=O)C2CCCCCCC(=O)O)(F)F	0
CC[C]1OC(=O)[C](C)[C](O[C]2O[C](C)[C]([C@](C2)(C)OC)O)[C](C)[C](O[C]2O[C](C)C[C]([C]2O)N(C)C)[C@@](C[C](CN([C]([C]([C@]1(C)O)O)C)C)C)(C)O	1
CNCC[C](c1ccccc1)Oc1ccc(cc1)C(F)(F)F	1
CCOC(=O)NNc1nncc2c1cccc2	0
CC(Nc1cccnc1N1CCN(CC1)C(=O)c1cc2c([nH]1)ccc(c2)NS(=O)(=O)C)C	1
OC(=O)[C](CC[P@@](=O)(O)C)N	1
CC#CCn1cc(c2c1ncnc2N)c1ccc(cc1)NC(=O)Nc1noc(c1)C(C)(C)C	1
CN(CCN1C(=O)c2cc(NC(=S)Nc3ccc(cc3)Cl)cc3c2c(C1=O)ccc3)C	1
CCc1oc2c(c1C(=O)c1cc(Br)c(c(c1)Br)O)cccc2	0
OC(=O)C/C=C(\C(=O)N[C]1C(=O)N2[C]1SCC=C2C(=O)O)/c1csc(n1)N	0
OC(=O)C/C=C(/C(=O)N[C]1C(=O)N2[C]1SCC=C2C(=O)O)\c1csc(n1)N	1
CCC1=C(C)CN(C1=O)C(=O)NCCc1ccc(cc1)S(=O)(=O)NC(=O)NC1CCC(CC1)C	1
CCN(CCNC(=O)c1c(C)[nH]c(c1C)/C=C/1\C(=O)Nc2c1cc(F)cc2)CC	1
CC(=O)Oc1sc2c(c1)CN(CC2)[C](c1ccccc1F)C(=O)C1CC1	1
c1scc(n1)c1nc2c([nH]1)cccc2	0
C[C](Cc1ccc(cc1)O)NC[C](c1cc(O)cc(c1)O)O	0
c1ccc2c(c1)Sc1c(N2)cccc1	1
[truncated: 345 more rows]
