# Supplementary material for: A comprehensive evaluation of advanced methods for identifying structural alerts using extensive toxicity data
Source: J Cheminform. 2026 Jan 30;18:27. doi: 10.1186/s13321-026-01157-x (PMC12922411; doi:10.1186/s13321-026-01157-x)
Supplement: Supplementary file 1 — Supplementary material 1. [file 13321_2026_1157_MOESM1_ESM.zip › SI_1_Toxicity_datasets/Drug toxicity/Hemolytic toxicity.csv]

Canonical SMILES	Hemolytic toxicity
COc1ccc(cc1)c1csc(=NNC(=O)COc2cnccn2)n1c1ccc(cc1N(O)O)Cl	0
CCCCCCCCCCCCCCOC(=O)[C]([N+](CC)(CC)C)Cc1ccccc1	1
C(CCCCC[n+]1ccc(cc1)CCCc1ccccc1)CCCCCC[n+]1ccc(cc1)CCCc1ccccc1	1
NCCC[C]1NC(=O)[C](NC(=O)[C](Cc2ccc(cc2)O)NC(=O)[C](NC(=O)[C](CC(=O)N)NC(=O)[C](NC(=O)[C](NC(=O)[C]2N(C(=O)[C](NC(=O)[C](NC1=O)CC(C)C)Cc1ccccc1)CCC2)Cc1ccccc1)Cc1ccccc1)Cc1c[nH]c2c1cccc2)C(C)C	1
O[C]1CC[C](O)[C](O)C[C](O)C[C@]2(O)C[C](O)[C]([C](O2)C[C](/C=C\C=C\C=C\C=C\C=C\C=C\C=C\[C]([C]([C]([C](OC(=O)C[C](C1)O)C)C)O)C)O[C]1O[C](C)[C]([C]([C]1O)N)O)C(=O)NCCCCCCCC(=O)N(CCCNC(=O)CC[C]([C]1CC[C]2[C@]1(C)[C](O)C[C]1[C]2[C](O)C[C]2[C@]1(C)CC[C](C2)O)C)CCCCNC(=O)CC[C]([C]1CC[C]2[C@]1(C)[C](O)C[C]1[C]2[C](O)C[C]2[C@]1(C)CC[C](C2)O)C	1
N#CSc1c[nH]c2c1cc(OC)cc2	0
NCCCNC(=O)c1ccc(cc1)N(C(=O)c1cc(cc(c1)C(C)(C)C)C(C)(C)C)C	0
CCCCCCCCCC[n+]1ccc(cc1)CSCCSCc1cc[n+](cc1)CCCCCCCCCC	1
NCCCC[C](C(=O)N[C](C(=O)N[C](C(=O)N[C](C(=O)O)CCCCN)Cc1ccc(cc1)O)Cc1ccc(cc1)O)NC(=O)CCCCCCCCCCCCC	1
COc1ccc(cc1)C(=O)C[N@+]12CC[C]([C](C1)C=C)C[C]2[C](c1ccnc2c1cc(OC)cc2)O	0
CCCCOC(=O)[C]1O[C](O[C]2CC[C@]3([C](C2(C)C)CC[C@@]2([C]3CC=C3[C@@]2(C)C[C]([C@@]2([C]3CC(C)(C)[C]([C]2OC(=O)/C(=C\C)/C)OC(=O)C)CO)O)C)C)[C]([C]([C]1O)O[C]1O[C]([C]([C]1O)O)CO)O[C]1O[C](CO)[C]([C]([C]1O)O)O	1
Clc1ccc(cc1)[C]1[C](Oc2ccc(cc2)c2nc3c(s2)cccc3)C(=O)N1c1ccc(cc1)C	0
CCCCCCCCCCN1CN(C[C]1C[C](C(=O)N)NC(=O)[C](NC(=O)[C](CCCN[C-]([N+])N)N)CCCN[C-]([N+])N)CCCCCCCCCC	1
CCCCC(c1cc[n+](cc1C)CCCCCCCCCCCC[n+]1ccc(c(c1)C)C(CCCC)CCCC)CCCC	1
CCCCCCCCCCCCCCSC[C]1O[C](O[C]2[C](N)C[C]([C]([C]2O)O[C]2O[C](CN)[C](C[C]2N)O)N)[C]([C]([C]1O)N)O	1
NCCC[C]1NC(=O)[C](NC(=O)[C]2CCCN2C(=O)/C(=C/c2ccccc2)/NC(=O)[C](CC(C)C)NC(=O)[C](NC(=O)[C](NC(=O)[C]2N(C(=O)/C(=C/c3ccccc3)/NC(=O)[C](NC1=O)CC(C)C)CCC2)C(C)C)CCCN)C(C)C	1
OC[C]1O[C](O[C]2[C](O)[C](O[C]3[C](OC[C]([C]3O)O)O[C]3CC[C@]4([C]([C@]3(C)CO)CC[C@@]3([C]4CC=C4[C@@]3(C)CC[C@@]3([C]4CC(C)(C)CC3)C(=O)O)C)C)O[C]([C]2O)C)[C]([C]([C]1O[C]1O[C](C)[C]([C]([C]1O)O)O)O)O	1
BrCc1ccc(s1)c1ccc(cc1)Cl	0
NCCCC[C](C(=O)N[C](C(=O)N[C](C(=O)N[C](C(=O)N[C](C(=O)O)CCCN[C-]([N+])N)Cc1ccc(cc1)O)CCCN[C-]([N+])N)[C](CC)C)NC(=O)[C](NC(=O)CCCCCCCCCCCCC)CCCCN	1
O=C1N(Cc2ccccc2)C(=O)C(=C1Cl)Cl	0
CN(CCn1c2ccc(cc2c2c1nc1ccccc1c2C)NC(=O)[C]1CCCN1)C	0
CCCCCCCCCC[n+]1ccc(cc1)SCCCCSc1cc[n+](cc1)CCCCCCCCCC	1
CC(=O)O[C]1C[C]2[C]([C]3[C@@]1(C)[C](CC3)[C](CCC(=O)O)C)CC[C]1[C@]2(C)CC[C](C1)OC(=O)C	1
F[C]1CC[C]([C](C1)F)N1NN[C](C1)COC(=O)[C]1C[N@](C2CC2)[C]2[C](C1=O)C[C]([C](C2)N1CCN(CC1)C[C]1NNN(C1)[C]1CC[C](C[C]1F)F)F	0
N#Cc1c(/N=C/c2c[nH]c3c2cccc3)sc2c1CCCC2	0
OC[C]1O[C](O[C]2[C](O[C]([C]([C]2O[C]2O[C](CO)[C]([C]([C]2O)O[C]2OC[C]([C]([C]2O)O)O)O)O)C(=O)O)O[C]2CC[C@]3([C](C2(C)C)CC[C@@]2([C]3CC=C3[C@@]2(C)C[C]([C@@]2([C]3CC(C)(C)[C]([C]2OC(=O)C)OC(=O)CC(C)C)CO)O)C)C)[C]([C]([C]1O)O)O	1
NCCSc1c(cc(cc1NC(=O)CCCCN[C-]([N+])N)C(F)(F)F)NC(=O)c1ncnc(c1)C(=O)Nc1cc(cc(c1SCCN)NC(=O)CCCCN[C-]([N+])N)C(F)(F)F	1
Fc1ccc(cc1)N1/C(=N/c2ccc(cc2)F)/S/C(=C\c2ccc(s2)c2ccc(cc2)C(=O)O)/C1=O	0
OC[C]1O[C](O[C]2CC[C@]3(C(=CC[C]4[C]3CC[C@]3([C]4C[C]4[C]3[C](C)[C@]3(O4)CC[C](CO3)C)C)C2)C)[C]([C]([C]1O[C]1O[C](C)[C]([C]([C]1O)O)OCCNS(=O)(=O)c1cccc2c1cccc2N(C)C)O)O[C]1O[C](C)[C]([C]([C]1O)O)O	1
CCCCCCCCCCCC[n+]1ccc(cc1)NC(=O)c1ccc(cc1)C(=O)Nc1cc[n+](cc1)CCCCCCCCCCCC	1
COc1ccc(cc1)c1ccc(s1)CBr	0
CCCCCCCCCC(=O)N[C](C(=O)NCCCNC(=O)[C](NC(=O)CCCCCCCCC)CCCN[C-]([N+])N)CCCN[C-]([N+])N	1
O=C(c1cc(OCCN[C-]([N+])N)cc(c1)C(=O)Nc1cc(cc(c1SCCN[C-]([N+])N)N)C(C)(C)C)Nc1cc(cc(c1SCCN[C-]([N+])N)N)C(C)(C)C	1
C[C@@]12[C](O)C[C]3[C]([C]2CC[C]1[C](CCC(=O)NCCCCN(C(=O)CCCNC(=O)[C]1[C](O)C[C@@]2(O[C]1C[C](/C=C\C=C\C=C\C=C\C=C\C=C\C=C\[C]([C]([C]([C](OC(=O)C[C](C[C](C[C](CC[C]([C](C2)O)O)O)O)O)C)C)O)C)O[C]1O[C](C)[C]([C]([C]1O)N)O)O)CCCNC(=O)CC[C]([C]1CC[C]2[C@]1(C)[C](O)C[C]1[C]2CC[C]2[C@]1(C)CC[C](C2)O)C)C)CC[C]1[C@]3(C)CC[C](C1)O	1
Clc1ccc(cc1)N1/C(=N/c2ccccc2)/S/C(=C\c2ccc(o2)c2ccc(cc2)C(=O)O)/C1=O	0
C[N+](CCOP(=O)(OCCCCC=C1CCCCCCCCCCCCCC1)[O-])(C)C	0
N#Cc1c(/N=C/c2c[nH]c3c2cc(C)cc3)sc2c1CCCC2	0
CCCCCCCCCCCC[n+]1ccc(cc1)CSCCSCc1cc[n+](cc1)CCCCCCCCCCCC	1
Clc1ccc(cc1)c1ccc(s1)S(=O)(=O)N	0
CCCCCCCCCC[n+]1cccc(c1)COCCCCCCOCc1ccc[n+](c1)CCCCCCCCCC	1
OC[C]1O[C](O[C]2CC[C@]3(C(=CC[C]4[C]3CC[C@]3([C]4C[C]4[C]3[C](C)[C@]3(O4)CC[C](CO3)C)C)C2)C)[C]([C]([C]1O[C]1O[C](C)[C]([C]([C]1O)O)OCCNC(=O)COc1ccc(cc1)Cl)O)O[C]1O[C](C)[C]([C]([C]1O)O)O	1
CCCCCCCCCC(=O)N[C](C(=O)OC)CCCN[C-]([N+])N	1
N[C-](NCCC[C]1NC(=O)[C](CC(C)C)NC(=O)[C](NC(=O)[C](CCCN[C-]([N+])N)NC(=O)[C](NC(=O)CNC(=O)[C](NC1=O)Cc1c[nH]c2c1cccc2)CC(C)C)Cc1c[nH]c2c1cccc2)[N+]	0
[O-]P(=O)(O[C]1CCC[C]1[N+](C)(C)C)OCCCCC=C1CCCCCCCCCCCCCC1	1
COc1cc(C=NNC(=O)c2onc(n2)c2ccc(cc2)N(O)O)ccc1O	0
OC[C]1O[C](OC(=O)[C@@]23C[C](OC(=O)/C(=C/CC[C@](O[C]4O[C](C)[C]([C]([C]4O)O)OC(=O)/C(=C/CC[C@](O[C]4O[C](C)[C]([C]([C]4O)O)OC(=O)/C(=C/CC[C@](O[C]4O[C](C)[C]([C]([C]4O)O)OC(=O)/C(=C/CC[C@](O[C]4O[C](C)[C]([C]([C]4O)O)O)(C=C)C)/C)(C=C)C)/C)(C=C)C)/C)(C=C)C)/CO)C(C[C]3C3=CC[C]4[C@@]([C@@]3(C[C]2O)C)(C)CC[C]2[C@]4(C)CC[C](C2(C)C)O[C]2O[C](CO[C]3OC[C]([C]([C]3O[C]3OC[C]([C]([C]3O)O)O)O)O)[C]([C]([C]2…	1
OC[C]1O[C](Oc2c(oc3c(c2=O)c(O)cc(c3)O)c2ccc(c(c2)O)O)[C]([C]([C]1O)O)O	0
Nc1cc[n+](cc1)CCCCCCCCCCCCCCCC[n+]1ccc(cc1)N	0
NCCNC(=O)c1ccc(cc1)C(=O)Nc1cc(cc(c1)C(C)(C)C)C(C)(C)C	1
O[C]1CC[C](O)[C](O)C[C](O)C[C@]2(O)C[C](O)[C]([C](O2)C[C](/C=C\C=C\C=C\C=C\C=C\C=C/C=C/[C]([C]([C]([C](OC(=O)C[C](C1)O)C)C)O)C)O[C]1O[C](C)[C]([C]([C]1O)N)O)C(=O)NCCCC(=O)N(CCCNC(=O)CC[C]([C]1CC[C]2[C@]1(C)[C](O)C[C]1[C]2[C](O)C[C]2[C@]1(C)CC[C](C2)O)C)CCCCNC(=O)CC[C]([C]1CC[C]2[C@]1(C)[C](O)C[C]1[C]2[C](O)C[C]2[C@]1(C)CC[C](C2)O)C	1
NCCCC[C](C(=O)NC1(CCCCC1)CC(=O)NCCc1ccccc1)NC(=O)CCCCCCCCCCC	1
COc1ccc(cc1)NC1=CC(=O)c2c(C1=O)c(C)nc(c2C(=O)OC)C	0
O[C]1CC[C](O)[C](O)C[C](O)C[C@]2(O)C[C](O)[C]([C](O2)C[C](/C=C\C=C\C=C\C=C\C=C\C=C\C=C\[C]([C]([C]([C](OC(=O)C[C](C1)O)C)C)O)C)O[C]1O[C](C)[C]([C]([C]1O)N)O)C(=O)NCCCCCCCC(=O)N(CCCNC(=O)CC[C]([C]1CC[C]2[C@]1(C)[C](O)C[C]1[C]2CC[C]2[C@]1(C)CC[C](C2)O)C)CCCCNC(=O)CC[C]([C]1CC[C]2[C@]1(C)[C](O)C[C]1[C]2CC[C]2[C@]1(C)CC[C](C2)O)C	1
CCCCCCCCCCn1cncc1C[C](C(=O)N[C](C(=O)N)CCCN[C-]([N+])N)NC(=O)[C](CCCN[C-]([N+])N)N	0
OC[C]1O[C](O[C]2CC[C@]3([C](C2)CC[C]2[C]3CC[C@]3([C]2C[C]2[C]3[C](C)[C@]3(O2)CC[C](CO3)C)C)C)[C]([C]([C]1O[C]1O[C](C)[C]([C]([C]1O)O)O)O)O[C]1O[C](C)[C]([C]([C]1O)O)O	1
Oc1ccc(cc1)C[C]1NC(=O)[C](CCCN[C-]([N+])N)NC(=O)[C](CC(C)C)NC(=O)[C](Cc2ccc3c(c2)cccc3)NC(=O)[C](NC(=O)[C](NC(=O)CNC1=O)CC(C)C)CCCN[C-]([N+])N	0
Cc1ccc(cc1)S(=O)(=O)N1CCN(CC1)c1ccnc2c1ccc(c2)Cl	0
CCCCCCCC[n+]1ccc(cc1)CCSSCCc1cc[n+](cc1)CCCCCCCC	1
N#Cc1c(/N=C/c2c[nH]c3c2ccc2c3cccc2)sc2c1CCC2	0
OC[C]1O[C](O[C]2CC[C@]3(C(=CC[C]4[C]3CC[C@]3([C]4C[C]4[C]3[C](C)[C@]3(O4)CC[C](CO3)C)C)C2)C)[C]([C]([C]1O[C]1O[C](C)[C]([C]([C]1O)O)OC(=O)C)O)O[C]1O[C](C)[C]([C]([C]1O)O)O	1
CCCCCCCCCCCC(=O)OC[C](OC(=O)CCCCCCCCCCC)COC(=O)[C](NC(=O)C)CCCN[C-]([N+])N	1
NCCNC(=O)[C]([C](C(=O)NCCN)OCCCCCCCC)OCCCCCCCC	1
CCCCCCCCCCCCCCCC[N+]1(C)CCCCCC1	1
S=C(Nc1ccc2c(c1)OCO2)NCCc1ccccc1	0
COc1ccc2c(c1)c(/C=N/c1sc3c(c1C#N)CCCCCC3)c[nH]2	0
NCCCNCCCCNCCCN[C]1CC[C@]2([C](C1)C[C]([C]1[C]2CC[C@]2([C]1CC[C]2[C](CO)C)C)N)C	0
CCCCCCCCCCCC[n+]1ccc(cc1)OCCCCCCOc1cc[n+](cc1)CCCCCCCCCCCC	1
OC[C]1O[C](O[C]2[C](O[C]([C]([C]2O[C]2O[C]([C]([C]2O)O)CO)O)C(=O)O)O[C]2CC[C@]3([C](C2(C)C)CC[C@@]2([C]3CC=C3[C@@]2(C)[C](O)[C]([C@@]2([C]3CC(C)(C)[C]([C]2O)O)CO)O)C)C)[C]([C]([C]1O)O)O	0
CCCCCCCCCCCCCCCC[N+]1(C)CCCCC1	1
NCCNC(=O)[C]([C](C(=O)NCCN)OCCCCCCCCCC)OCCCCCCCCCC	1
N#CSc1cn(c2c1cccc2)c1ccccc1	0
O=C1[C](Oc2ccc(cc2)c2nc3c(s2)cccc3)[C](N1c1ccc(cc1)N(C)C)c1ccc(cc1)C(C)C	0
ON(c1ccc(cc1)/C=C/c1ccc(o1)N(O)O)O	0
Cc1ccc(cc1)N1C(=O)[C]([C]1c1ccc(cc1)N(O)O)Oc1ccc(cc1)c1nc2c(s1)cccc2	0
N#Cc1cc(cc(c1)C(F)(F)F)c1ccc(s1)S(=O)(=O)N	0
O=C1C=CC(=O)N1c1ccc2c(c1)OCO2	0
COc1cc(NC(=S)Nc2ccc3c(c2)OCO3)cc(c1OC)OC	0
CCCCCCCCCCN1C[C](N(N1)C)CO	0
CCCCCCCCCCCCCCCCCC(=O)NC[C](COP(=O)(OCC[N+](C)(C)C)[O-])OC	1
N#Cc1c(/N=C/c2c[nH]c3c2cccc3C)sc2c1CCC2	0
NCCC[C]1NC(=O)[C](NC(=O)[C](NC(=O)CNC(=O)[C](CC(=O)N)NC(=O)[C](NC(=O)[C](NC(=O)[C]2N(C(=O)[C](NC(=O)[C](NC1=O)Cc1ccc(cc1)F)Cc1ccccc1)CCC2)Cc1ccccc1)CCCNC(=N)N)Cc1ccc(cc1)O)C(C)C	1
N[C-](NCCC[C]1NC(=O)[C](CC(C)C)NC(=O)[C](Cc2ccc3c(c2)cccc3)NC(=O)[C](CCCN[C-]([N+])N)NC(=O)[C](NC(=O)CNC(=O)[C](NC1=O)Cc1ccc2c(c1)cccc2)CC1CCCCC1)[N+]	1
CCCCCc1c[n+](CCCCCCCCCCCC[n+]2ccc(c(c2)CCCCC)CCCCC)ccc1CCCCC	1
Clc1ccc(c(c1)S(=O)(=O)N1CCN(CC1)c1ccnc2c1ccc(c2)Cl)Cl	0
COc1ccc(cc1OC)/C=N/n1c(S)nnc1c1nccnc1	0
CCCCCCCCCC[n+]1ccc(cc1)CCSSCCc1cc[n+](cc1)CCCCCCCCCC	1
OC[C]1O[C](Oc2c(oc3c(c2=O)c(O)cc(c3)O)c2ccc(c(c2)OC)O)[C]([C]([C]1O)O)O	0
C=C[C]1CN2CC[C]1C[C]2[C](c1ccnc2c1cc(OC)cc2)O	0
C=CCCCc1cc[n+](cc1)CCCCCCCCCCCC[n+]1ccc(cc1)CCCC=C	0
CCCCCCCCCCCCCC[n+]1ccc(cc1)OCCCCCCOc1cc[n+](cc1)CCCCCCCCCCCCCC	1
S=C(Nc1ccc2c(c1)OCO2)NCc1ccccc1	0
N#Cc1c(/N=C/c2c[nH]c3c2ccc2c3cccc2)sc2c1CCCCC2	0
BrCc1ccc(s1)c1cccc(c1)C(=O)C	0
F[C]1C[C]2C(=O)[C](C[N@@]([C]2C[C]1N1CCN(CC1)C[C]1NNN(C1)[C]1CCCC[C]1Cl)C1CC1)C(=O)OC[C]1NNN(C1)[C]1CCCC[C]1Cl	0
CCCCCCCCCCCC[N+](Cc1ccccc1)(C)C	1
CCCCCCCCCCCCCC(=O)NCCO[C]1[C](C)O[C]([C]([C]1O)O)O[C]1[C](CO)O[C]([C]([C]1O)O[C]1O[C](C)[C]([C]([C]1O)O)O)O[C]1CC[C@]2(C(=CC[C]3[C]2CC[C@]2([C]3C[C]3[C]2[C](C)[C@]2(O3)CC[C](CO2)C)C)C1)C	0
CCCN1C(=O)C=CC1=O	0
OC[C]1O[C](OC[C]2O[C](OC(=O)[C@]34CC[C@@]5(C(=CC[C]6[C@@]5(C)CC[C]5[C@]6(C)CC[C](C5(C)C)O[C]5OC[C]([C]([C]5O)O)O)[C]4CC(CC3)(C)C)C)[C]([C]([C]2O)O)O[C]2O[C](C)[C]([C]([C]2O)O)O)[C]([C]([C]1O)O)O	1
NC1=NC([N+])N(C2(N1)CCCCC2)c1ccc(cc1)OCc1nnn(c1)CCCCOc1ccc2c(c1)oc(=O)cc2	0
C=CCCCCCCCCC(=O)NCCO[C]1[C](C)O[C]([C]([C]1O)O)O[C]1[C](CO)O[C]([C]([C]1O)O[C]1O[C](C)[C]([C]([C]1O)O)O)O[C]1CC[C@]2(C(=CC[C]3[C]2CC[C@]2([C]3C[C]3[C]2[C](C)[C@]2(O3)CC[C](CO2)C)C)C1)C	1
N[C-](NCCC[C](C(=O)O)NC(=O)Cn1nnc(c1)CCC(=O)O[C]1CC[C@]2([C](C1(C)C)CC[C@@]1([C]2CC=C2[C@@]1(C)CC[C@@]1([C]2[C](C)[C](C)CC1)C(=O)O)C)C)[N+]	1
CCCCCCCCCCCC[n+]1ccc(cc1)NC(=O)CCCCC(=O)Nc1cc[n+](cc1)CCCCCCCCCCCC	1
O=CO[C]1CC[C@]2([C](C1)CC[C]1[C]2CC[C@]2([C]1CC[C]2[C](CCC(=O)O)C)C)C	1
CCCCCCCCCCCCCCCCN(C(=O)[C]([C]([C]([C](CO)O)O[C]1O[C](CO)[C]([C]([C]1O)O)O)O)O)C	1
NCCOc1cc(OCCN)c(cc1C(=O)Nc1cc(cc(c1SCCN)N)C(C)(C)C)C(=O)Nc1cc(cc(c1SCCN)N)C(C)(C)C	0
F[C]1C[C]2C(=O)C(C[N@@]([C]2C[C]1N1CCN(CC1)C[C]1NNN(C1)C1CCC(CC1)[N+](O)[O-])C1CC1)C(=O)OC[C]1NNN(C1)C1CCC(CC1)[N+](O)[O-]	0
CCOc1ccc(cc1)N1C(=O)[C]([C]1c1ccc(cc1)N(O)O)Oc1ccc(cc1)c1nc2c(s1)cccc2	0
NCCCC[C]1NC(=O)[C](NC(=O)[C](CCCN[C-]([N+])N)NC(=O)[C](CCCN[C-]([N+])N)NC(=O)[C](CO)NC(=O)[C](NC(=O)[C](NC(=O)[C](NC(=O)[C](NC1=O)Cc1ccccc1)Cc1ccccc1)Cc1c[nH]c2c1cccc2)CC(C)C)[C](O)C	1
CCCCCCCN1CN([C](C1)C[C](C(=O)N[C](C(=O)N)CCCN[C-]([N+])N)NC(=O)[C](CCCN[C-]([N+])N)N)CCCCCCC	0
O[C]([C]([C]1CC[C]2[C@]1(C)CCC1=C2CC[C]2[C@]1(C)CC[C]([C@]2(C)C(=O)O)O[C]1O[C](CO[C]2O[C](C(=O)O)[C]([C]([C]2O)O)O)[C]([C]([C]1O)O)O)C)[C]([C](C(C)C)C)O	0
CCCCCCCCCCCCCCCCOP(=O)(OCC[N+]1(C)CCOCC1)[O-]	1
CCCCCCCCCCCCCCCC[N+]1(C)CCCCCCC1	1
NCCOc1cc(cc(c1)C(=O)Nc1cc(cc(c1SCCN)N)C(C)(C)C)C(=O)Nc1cc(cc(c1SCCN)N)C(C)(C)C	1
[O-]P(=O)(OCC[N+](C)(C)C)OCCCCCC1CCCCCCCCC1	0
N[C-](NCCC[C]1NC(=O)[C]2CCCN2C(=O)[C](Cc2ccc3c(c2)cccc3)NC(=O)[C](CCCN[C-]([N+])N)NC(=O)[C](NC(=O)CNC(=O)[C](NC1=O)Cc1ccc2c(c1)cccc2)CC(C)C)[N+]	0
OCCCc1cc(OC)c2c(c1)[C](CO[C]1O[C](CO)[C]([C]([C]1O)O)O)[C](O2)c1ccc(c(c1)OC)O	0
CCC(=O)NCCc1ccc(c(c1)O)O	0
C[C]1CC[C@@]2(OC1)O[C]1[C]([C]2C)[C@@]2([C](C1)[C]1CC=C3[C@]([C]1CC2)(C)CC[C](C3)O[C]1O[C](CNC(=O)C)[C]([C]([C]1O[C]1O[C](C)[C]([C]([C]1O)O)O)O)O[C]1O[C](C)[C]([C]([C]1O)O)O)C	0
C=CCC/C=C/C=C/C=C/CC/C=C/[C]([C]([C]1O[C](C[C]([C]1O)O)[C]([C](C(=C)CC[C]([C]1C[C](O)[C]([C](O1)[C]([C](/C=C(/CC[C](C[C]([C]([C](C[C]([C](C[C](CC/C=C/C[C](OS(=O)(=O)O)CO)C)O)O)C)O)O)O)\C)O)O)O)O)O)O)O)O	1
N#Cc1c(/N=C/c2c[nH]c3c2cc(C)cc3)sc2c1CCCCC2	0
CCCCCCCCCCCCCCN(C(=O)[C]([C]([C]([C](CO)O)O[C]1O[C](CO)[C]([C]([C]1O)O)O)O)O)C	1
F[C]1C[C]2[C](C[C]1N1CCN(CC1)C(=O)c1cccc(c1O)O)[N@](C[C](C2=O)C(=O)O)C1CC1	0
N[C-](NCCNC(=O)c1ccccc1NC(=O)c1cc(cc(c1)C(C)(C)C)C(C)(C)C)[N+]	1
N#CSc1c(c2ccccc2)n(c2c1cccc2)C	0
NCCO[C]1[C](C)O[C]([C]([C]1O)O)O[C]1[C](CO)O[C]([C]([C]1O)O[C]1O[C](C)[C]([C]([C]1O)O)O)O[C]1CC[C@]2(C(=CC[C]3[C]2CC[C@]2([C]3C[C]3[C]2[C](C)[C@]2(O3)CC[C](CO2)C)C)C1)C	1
CCCCCCCC[C@@]1(C)O[C]2[C](O1)[C]1SC[C]3N1C(=O)[C]2NC(=O)[C](CC(C)C)NC(=O)[C](CCCN)NC(=O)[C](NC(=O)[C]1CCCN1C(=O)[C](NC(=O)[C](NC(=O)[C](NC(=O)[C](NC3=O)C(C)C)CCCN)CC(C)C)Cc1ccccc1)C(C)C	1
N[C-](NCCC[C](C(=O)O)NC(=O)Cn1nnc(c1)COC(=O)[C@@]12CC[C]([C]([C]2C2=CC[C]3[C@@]([C@@]2(CC1)C)(C)CC[C]1[C@]3(C)CC[C](C1(C)C)O)C)C)[N+]	1
CCCCCCCCCCCCCCCCCCN(C(=O)[C]([C]([C]([C](CO)O)O)O)O)C	1
COc1cc(ccc1O)C(=O)N/N=C/c1ccc(cc1O)O	0
NCCNC(=O)c1ccccc1NC(=O)c1cc(cc(c1)C(C)(C)C)C(C)(C)C	1
N#Cc1c(/N=C/c2c[nH]c3c2c(ccc3)[N+](O)[O-])sc2c1CCC2	0
COc1cc(ccc1OCC(=O)O)/C=C/1\S/C(=N\c2ccccc2CC)/N(C1=O)c1ccccc1CC	0
NC1=NC([N+])N(C2(N1)CCCCC2)c1ccc(cc1)OCc1nnn(c1)CCCOc1ccc2c(c1)oc(=O)cc2	0
Fc1cc(ccc1Cl)c1ccc(s1)S(=O)(=O)N	0
CCCCCCCCCCCCN(C(=O)[C]([C]([C]([C](CO)O)O)O)O)C	1
CCCCCCCCCCCCCCCCOP(=O)(OCC[N+]1(C)CCCC1)[O-]	1
CCCCCCCCCCCCCCCCOP(=O)(OCC[N+]1(C)CCCCC1)[O-]	1
O=C1C=CC(=O)N1c1ccc(cc1)Br	0
OC[C]1O[C](O[C]2CC[C@]3(C(=CC[C]4[C]3CC[C@]3([C]4C[C]4[C]3[C](C)[C@]3(O4)CC[C](CO3)C)C)C2)C)[C]([C]([C]1O[C]1O[C](C)[C]([C]([C]1O)O)O)O)O[C]1O[C](C)[C]([C]([C]1O)O)O	1
O[C]1CC[C](O)[C](O)C[C@]2(O)C[C](O)[C]([C](O2)C[C](/C=C\C=C\C=C\C=C\C=C\C=C\C=C\[C]([C]([C]([C](OC(=O)C[C](C[C](C1)O)O)C)C)O)C)O[C]1O[C](C)[C]([C]([C]1O)N)O)C(=O)NCCC(=O)N(CCCNC(=O)CC[C]([C]1CC[C]2[C@]1(C)[C](O)C[C]1[C]2CC[C]2[C@]1(C)CC[C](C2)O)C)CCCCNC(=O)CC[C]([C]1CC[C]2[C@]1(C)[C](O)C[C]1[C]2CC[C]2[C@]1(C)CC[C](C2)O)C	1
CCCCCCCCCCCCCCCC[n+]1ccc(cc1)COCCCCCCOCc1cc[n+](cc1)CCCCCCCCCCCCCCCC	1
COC1=CC(=O)c2c(C1=O)c(O)c1c(c2O)CO[C@@](C1)(C)O	0
NCCSc1c(cc(cc1N)C(C)(C)C)NC(=O)c1cc(c(cc1OC)OC)C(=O)Nc1cc(cc(c1SCCN)N)C(C)(C)C	1
OC[C]1O[C](O[C]2C[C]3[C](O)C[C]4[C]([C@]3(CC2=O)C)CC[C@]2([C]4C[C]3[C]2[C]([C@]2(O3)CC[C](CO2)C)C)C)[C]([C]([C]1O)O[C]1O[C](CO)[C]([C]([C]1O[C]1O[C](CO)[C]([C]([C]1O)O[C]1O[C](CO)[C]([C]([C]1O)O)O)O)O[C]1O[C](CO)[C]([C]([C]1O)O)O)O)O	1
OC[C]1O[C](O[C]2CC[C@]3(C(=CC[C]4[C]3CC[C@]3([C]4C[C]4[C]3[C](C)[C@@](O4)(OC)CC[C](CO[C]3O[C](CO)[C]([C]([C]3O)O)O)C)C)C2)C)[C]([C]([C]1O[C]1O[C](C)[C]([C]([C]1O)O)O)O)O[C]1O[C](C)[C]([C]([C]1O)O)O	0
OC[C]1O[C](O[C]2CC[C@]3([C]([C@@]2(CO)C(=O)O)CCC2=C3CC[C@]3([C]2CC[C]3[C](CC(=O)CC(C)C)C)C)C)[C]([C]([C]1O)O[C]1O[C](CO)[C]([C]([C]1O)O)O)O[C]1OC[C]([C]([C]1O)O)O	0
COc1ccc(cc1C(=O)/C=C/c1cccc2c1cccc2)OC	0
NCC(C(=O)NCCN(C)C)(Cc1ccc2c(c1)cccc2)Cc1ccc2c(c1)cccc2	1
COc1cc(ccc1OC)N1C(=O)C=CC1=O	0
c1ccc(cc1)C[C]1CN2C(=N1)SC(=C2c1ccccc1)c1ccccc1	0
O=C1C=CC(=O)N1c1ccc(cc1)Cl	0
BrC1CCC(CC1)N1NN[C](C1)COC(=O)[C]1C[N@](C2CC2)[C]2[C](C1=O)C[C]([C](C2)N1CCN(CC1)C[C]1NNN(C1)C1CCC(CC1)Br)F	0
[O-]P(=O)(OC/C=C/1\C[C]2CC[C](C1)[N+]2(C)C)OCCCCCCCCCC/C=C/1\C2CC3CC1CC(C2)C3	1
OC[C]1O[C](O[C]2CC[C@]3(C(=CC[C]4[C]3CC[C@]3([C]4C[C]4[C]3[C](C)[C@]3(O4)CC[C](CO3)C)C)C2)C)[C]([C]([C]1O[C]1O[C]([C]([C]1O)O)CO)O)O[C]1O[C](C)[C]([C]([C]1O)O)O	1
Cc1ccc(cc1)c1ccc(s1)S(=O)(=O)N	0
O=C1N(CCCCc2ccccc2)C(=O)C(=C1Cl)Cl	0
O[C]1CC[C](O)[C](O)C[C@]2(O)C[C](O)[C]([C](O2)C[C](/C=C\C=C\C=C\C=C\C=C\C=C\C=C/[C]([C]([C]([C](OC(=O)C[C](C[C](C1)O)O)C)C)O)C)O[C]1O[C](C)[C]([C]([C]1O)N)O)C(=O)NCCCCCC(=O)N(CCCNC(=O)CC[C]([C]1CC[C]2[C@]1(C)[C](O)C[C]1[C]2CC[C]2[C@]1(C)CC[C](C2)O)C)CCCCNC(=O)CC[C]([C]1CC[C]2[C@]1(C)[C](O)C[C]1[C]2CC[C]2[C@]1(C)CC[C](C2)O)C	1
Cl[C]1CCC[C](C1)N1NN[C](C1)COC(=O)[C]1C[N@](C2CC2)[C]2[C](C1=O)C[C]([C](C2)N1CCN(CC1)C[C]1NNN(C1)[C]1CCC[C](C1)Cl)F	0
CCCCCCCCCCCCCCCC[N+]1(C)CCCC1	1
CCCCCCCCCCCCCCCCCCOC[C](COP(=O)(OCC[N+](C)(C)C)[O-])OC	1
NCCNC(=O)C(Cc1ccc(cc1)C(C)(C)C)(Cc1ccc(cc1)C(C)(C)C)CN	1
COc1cc(OC)ccc1N1C(=O)C=CC1=O	0
N#CSc1cn(c2c1cc(cc2)c1ccc(cc1)C)C	0
COc1ccc(cc1)c1nc2ccc(cc2c(c1)C(=O)N/N=C/c1ccccc1[N+](O)[O-])Cl	0
OC[C]1O[C](O[C]2[C](O[C]([C]([C]2O[C]2O[C](CO)[C]([C]([C]2O)O[C]2OC[C]([C]([C]2O)O)O)O)O)C(=O)O)O[C]2CC[C@]3([C](C2(C)C)CC[C@@]2([C]3CC=C3[C@@]2(C)C[C]([C@@]2([C]3CC(C)(C)[C]([C]2O)OC(=O)CC(C)C)COC(=O)C)O)C)C)[C]([C]([C]1O)O)O	1
CC(=O)Nc1ccc(cc1)S(=O)(=O)N1CCN(CC1)c1ccnc2c1ccc(c2)Cl	0
COc1cc(ccc1O)C(=O)N/N=C/c1cccc(c1)C	0
F[C]1C[C]2[C](C[C]1N1CCN(CC1)C[C]1NNN(C1)[C]1CC[C]([C](C1)Cl)F)[N@](C[C](C2=O)C(=O)OC[C]1NNN(C1)[C]1CC[C]([C](C1)Cl)F)C1CC1	0
Clc1ccc(cc1)S(=O)(=O)N1CCN(CC1)c1ccnc2c1ccc(c2)Cl	0
Cn1cc(c2c1cccc2)C[C]1N=C2N(C1)C(=C(S2)c1ccccc1)c1ccccc1	0
Clc1ccc(cc1)[C]1NCCn2c1c(C)c1c2cccc1	0
O=C1C=CC(=O)N1c1ccc(cc1)I	0
CCOP(=O)(CN1CCN(CC1)c1ccccc1OC)OCC	0
OC[C]1O[C](OC(=O)[C@@]23CCC(C[C]3C3=CC[C]4[C@@]([C@@]3(CC2)C)(C)CC[C]2[C@]4(C)CC[C]([C@@]2(C)CO)O[C]2OC[C]([C]([C]2O[C]2O[C](C)[C]([C]([C]2O)O[C]2OC[C]([C]([C]2O)O[C]2O[C](C)[C]([C]([C]2O)O)O)O)O)O)O)(C)C)[C]([C]([C]1O)O)O	0
CC[C](CCCCCCCC[C]1CC(=O)N[C](CC(=O)N)C(=O)N[C](Cc2ccc(cc2)O)C(=O)N[C](CC(=O)N)C(=O)N[C](C(=O)N2[C](C(=O)N[C](C(=O)N[C](C(=O)N1)CO)CC(=O)N)CCC2)CCC(=O)N)C	1
CCCCCCCCCCCCCCN1CN([C](C1)C[C](C(=O)N[C](C(=O)N)CCCN[C-]([N+])N)NC(=O)[C](CCCN[C-]([N+])N)N)CCCCCCCCCCCCCC	0
CCCCCc1cc[n+](cc1C)CCCCCCCCCCCC[n+]1ccc(c(c1)C)CCCCC	0
CCCCCC(=O)O[C]1C[C]2[C]([C@@]3([C]1C[C](CC3)O[C]1O[C](CO)[C]([C]([C]1O[C]1O[C](C)[C]([C]([C]1O)O)O)O)O[C]1O[C](C)[C]([C]([C]1O)O)O)C)CC[C@]1([C]2C[C]2[C]1[C]([C@]1(O2)CC[C](CO1)C)C)C	1
C=C[C]1C[N@@+]2(CC[C]1C[C]2[C](c1ccnc2c1cc(OC)cc2)O)CC(=O)c1ccccc1	0
OC[C@@]1(O)CO[C]([C]1O)O[C]1[C](C)O[C]([C]([C]1O)O)O[C]1[C](OC[C]([C]1O)O)OC(=O)[C@]12C=C[C@@]3(C(=CC[C]4[C@@]3(C)CC[C]3[C@]4(C)CC[C](C3(C)C)O[C]3O[C](C(=O)O)[C]([C]([C]3O)O)O)[C]2CC(CC1)(C)C)C	1
OC[C]1O[C](O[C]2CC[C@]3(C(=CC[C]4[C]3CC[C@]3([C]4C[C]4[C]3[C](C)[C@]3(O4)CC[C](CO3)C)C)C2)C)[C]([C]([C]1O[C]1O[C](C)[C]([C]([C]1O)O)OCCNC(=O)c1ccccc1)O)O[C]1O[C](C)[C]([C]([C]1O)O)O	1
N#Cc1c(/N=C/c2c[nH]c3c2cccc3C)sc2c1CCCCCC2	0
N#Cc1ccc2c(c1)c(/C=N/c1sc3c(c1C#N)CCC3)c[nH]2	0
S=C(Nc1cccc2c1cccc2)NCCc1ccccc1	0
N#Cc1c(/N=C/c2c[nH]c3c2cccc3C)sc2c1CCCCC2	0
S=C(Nc1cccc2c1cccc2)Nc1ccccc1	0
C[N+](CCOP(=O)(OCCCCCCCCCCC=C1CCCCCCCCC1)[O-])(C)C	0
CCCCCCCC1(CCCCCCC)O[C]2[C](O1)[C]1SC[C]3N1C(=O)[C]2NC(=O)[C](CC(C)C)NC(=O)[C](CCCN)NC(=O)[C](NC(=O)[C]1CCCN1C(=O)[C](NC(=O)[C](NC(=O)[C](NC(=O)[C](NC3=O)C(C)C)CCCN)CC(C)C)Cc1ccccc1)C(C)C	1
NCCCC[C](C(=O)NCC1(CCCCC1)CC(=O)NCCc1ccccc1)NC(=O)CCCCCCCCCCC	1
CCN1C(=O)C=CC1=O	0
CCCCCCCCCCCCCCCCOP(=O)(OCC[N+]1(C)CCCCCCC1)[O-]	1
Brc1ccc(cc1)c1nc2ccccc2c(c1)C(=O)N/N=C/c1ccccc1[N+](O)[O-]	0
CCCCCCCCCCCC(=O)N[C](C(=O)CCCC[C](C(=O)OC)N)CCCN[C-]([N+])N	0
N#Cc1c(/N=C/c2c[nH]c3c2c(ccc3)[N+](O)[O-])sc2c1CCCC2	0
O=C1C=CC(=O)N1c1ccccc1	0
COc1cc(ccc1O)C(=O)N/N=C/c1ccccc1O	0
O=C(Nc1ccc2c(c1)c1c(C)c3ccccc3[n+](c1[nH]2)C)CN[C-]([N+])N	0
N#CSc1cn(c2c1cccc2)c1ccc(cc1)Cl	0
Nc1cc(C)[n+](c2c1cccc2)CCCCCCCC[n+]1c(C)cc(c2c1cccc2)N	0
CCCCCCCCCCCCCCCCOP(=O)(OCC[N+](CCC)(CCC)C)[O-]	1
Nc1cc[n+](cc1)CCCCCCCCCC[n+]1ccc(cc1)N	0
CCCCCCCCCCCCCCCCCCOC[C](COP(=O)(OCC[N+](C)(C)C)[O-])O	1
BrCc1ccc(s1)c1cc(C)cc(c1)C	0
COC(=O)c1c(C)nc(c2c1C(=O)C=C(C2=O)Nc1ccc(cc1)Cl)C	0
Fc1ccc(cc1)N1/C(=N/c2ccccc2)/S/C(=C\c2ccc(s2)c2ccc(cc2)C(=O)O)/C1=O	0
BrCc1ccc(s1)c1ccc(cc1)C	0
CCCCCCCCCCCC[n+]1ccc(cc1)C(=O)NCCCCNC(=O)c1cc[n+](cc1)CCCCCCCCCCCC	1
CCCCCCCCCCC(=O)O[C]1[C](OC(=O)CCCCCCCC)[C](CO)O[C]([C]1OC(=O)CCCCCC)O[C]1O[C](CO)[C]([C]([C]1OC(=O)CCC(=O)O)O)O	1
O[P@@](=O)(OCCN1CCOCC1)OCCCCCC1CCCCCCCCCCCCCC1	0
COc1ccc2c(c1)c(/C=N/c1sc3c(c1C#N)CCCCC3)c[nH]2	0
CO[C]1NC(=O)c2n([C]1CC(=O)CN1CN(CN(C1=O)C)c1ccc(cc1)C)c(Br)cc2	0
O=C1C=C(C(=O)N1CCCc1ccccc1)C	0
CCCCCCCCCC[n+]1cccc(c1)COCCCCOCc1ccc[n+](c1)CCCCCCCCCC	1
NCCCC[C]1NC(=O)[C](CC(C)C)NC(=O)CNC(=O)[C](Cc2ccc3c(c2)cccc3)NC(=O)[C](NC(=O)[C](NC(=O)[C](NC1=O)Cc1ccc2c(c1)cccc2)CC(C)C)CCCN[C-]([N+])N	0
OC[C]1O[C](O[C]2CC[C@]3(C(=CC[C]4[C]3CC[C@]3([C]4C[C]4[C]3[C](C)[C@]3(O4)CC[C](CO3)C)C)C2)C)[C]([C]([C]1O[C]1O[C]([C]([C]1O)OC(=O)C)COC(=O)C)O)O[C]1O[C](C)[C]([C]([C]1O)O)O	1
O=C1C=CC(=O)N1CCCc1ccccc1	0
OC(=O)COc1ccc(cc1)/C=C/1\S/C(=N\c2ccc(cc2)Cl)/N(C1=O)c1ccc(cc1)Cl	0
O=C1N[C]2[C](OC(=O)c3cccc(c3)C(=O)O[C]3[C](NC(=O)c4nc1ccc4)c1ccccc1C3)Cc1c2cccc1	0
OC[C]1O[C](O[C]2CC[C@]3(C(=CC[C]4[C]3CC[C@]3([C]4C[C]4[C]3[C](C)[C@]3(O4)CC[C](CO3)C)C)C2)C)[C]([C]([C]1O[C]1O[C](C)[C]([C]([C]1O)O)OCCNC(=O)c1ccccc1I)O)O[C]1O[C](C)[C]([C]([C]1O)O)O	1
COC(=O)C[C]1[C](OC)NC(=O)c2n1c(Br)cc2	0
NS(=O)(=O)c1ccc(s1)c1ccccc1	0
CCCCCCCCCC(=O)O[C]1C[C]2[C]([C@@]3([C]1C[C](CC3)O[C]1O[C](CO)[C]([C]([C]1O[C]1O[C](C)[C]([C]([C]1O)O)O)O)O[C]1O[C](C)[C]([C]([C]1O)O)O)C)CC[C@]1([C]2C[C]2[C]1[C]([C@]1(O2)CC[C](CO1)C)C)C	1
CC(NC(=S)NCc1ccccc1)C	0
CCCC(=O)O[C]1[C](C)O[C]([C]([C]1O)O)O[C]1[C](CO)O[C]([C]([C]1O)O[C]1O[C](C)[C]([C]([C]1O)O)O)O[C]1CC[C@]2(C(=CC[C]3[C]2CC[C@]2([C]3C[C]3[C]2[C](C)[C@]2(O3)CC[C](CO2)C)C)C1)C	1
CNC(=S)Nc1ccccc1	0
N[C-](NCCC[C](C(=O)N[C](C(=O)N[C](C(=O)N[C](C(=O)N[C](C(=O)O)CCCN[C-]([N+])N)CCCN[C-]([N+])N)CCCN[C-]([N+])N)CCCN[C-]([N+])N)NC(=O)Cn1nnc(c1)COC(=O)[C@@]12CC[C]([C]2[C]2[C@](CC1)(C)[C@]1(C)CC[C]3[C@]([C]1CC2)(C)CC[C](C3(C)C)O)C(=C)C)[N+]	1
NCCCC[C]1NC(=O)[C](CC(C)C)NC(=O)[C](NC(=O)[C](CCCCN)NC(=O)[C](NC(=O)CNC(=O)[C](NC1=O)Cc1c[nH]c2c1cccc2)CC(C)C)Cc1c[nH]c2c1cccc2	0
CCCCCCCC[n+]1ccc(cc1)SCCCCCCSc1cc[n+](cc1)CCCCCCCC	1
O=C1C=C(C(=O)N1CCCCc1ccccc1)C	0
OC[C]1O[C](O[C]2CC[C@]3(C(=CC[C]4[C]3CC[C@]3([C]4C[C]4[C]3[C](C)[C@]3(O4)CC[C](CO3)C)C)C2)C)[C]([C]([C]1O[C]1O[C](C)[C]([C]([C]1O)O)O)O)O	1
NCCNC(=O)c1ccc(cc1)NC(=O)c1cc(cc(c1)C(C)(C)C)C(C)(C)C	1
NCCCC[C]1NC(=O)[C](CC(=O)N)NC(=O)[C](Cc2ccccc2)NC(=O)[C](Cc2ccccc2)NC(=O)[C]2CCCN2C(=O)[C](NC(=O)CNC(=O)[C](NC(=O)[C](NC(=O)[C](NC1=O)Cc1ccc(cc1)O)C(C)C)CCCN)Cc1ccccc1	1
N[C-](NCCC[C]1N=C2N(C1)C(=CS2)c1ccc2c(c1)cccc2)[N+]	0
CCCCCCCCCCCCCCCCCCN(C(=O)[C]([C]([C]([C](CO)O)O[C]1O[C](CO)[C]([C]([C]1O)O)O)O)O)C	1
CCCCCCCC[n+]1ccc(cc1)COCCCCCCOCc1cc[n+](cc1)CCCCCCCC	0
CCCCc1cc[n+](cc1)CCCCCCCCCCCC[n+]1ccc(cc1)CCCC	0
Nc1cccc[n+]1CCCCCCCCCCCC[n+]1ccccc1N	0
OC[C]1O[C](O[C]2[C](O[C]([C]([C]2O)O)C(=O)O)O[C]2CC[C@]3([C](C2(C(=O)O)C(=O)O)CCC2=C3CC[C@]3([C]2CC[C]3[C](CC(=O)CC(C)C)C)C)C)[C]([C]([C]1O)O)O	0
N[C-](NCCCNC(=O)c1ccc(cc1)N(C(=O)c1cc(cc(c1)C(C)(C)C)C(C)(C)C)C)[N+]	0
N#Cc1c(/N=C/c2c[nH]c3c2cccc3)sc2c1CCC2	0
Nc1cc[n+](cc1)CCCCCCCCCCCC[n+]1ccc(cc1)N	0
COc1ccc(cc1)C(=O)NCCO[C]1[C](C)O[C]([C]([C]1O)O)O[C]1[C](CO)O[C]([C]([C]1O)O[C]1O[C](C)[C]([C]([C]1O)O)O)O[C]1CC[C@]2(C(=CC[C]3[C]2CC[C@]2([C]3C[C]3[C]2[C](C)[C@]2(O3)CC[C](CO2)C)C)C1)C	1
Cc1ccc(cc1)/C=N/n1c(S)nnc1c1nccnc1	0
Clc1ccc2c(c1)nccc2N1CCN(CC1)S(=O)(=O)c1ccccc1[N+](O)[O-]	0
Nc1ccc2c(c1)c1c(C)c3ccccc3[n+](c1[nH]2)C	0
C=CCC/C=C/C=C/C=C/CC/C=C/[C]([C]([C]1O[C](C[C]([C]1O)O)[C]([C](C(=C)CC[C]([C]1C[C](O)[C]([C](O1)[C]([C](/C=C(/CC[C](C[C]([C]([C](C[C](C[C](/C=C(/C[C](C[C](C[C]([C]1C[C](O)[C]([C](O1)C[C](C[C](CO)O)O)O)O)C)O)\C)C)O)C)O)O)O)\C)O)O)O)O)O)O)O)O	1
COc1cc(ccc1O)C(=O)N/N=C/c1ccc(c(c1)O)O	0
NCCC[C]1NC(=O)[C](CC(=O)N)NC(=O)[C](Cc2ccccc2)NC(=O)[C](Cc2ccccc2)NC(=O)[C]2CCCN2C(=O)[C](NC(=O)[C](NC(=O)[C](NC(=O)[C](NC(=O)[C](NC1=O)Cc1ccc(cc1)O)C(C)C)CCCN)CC(C)C)Cc1ccccc1	1
CCCCCCCCCCCCCCCC(=O)N(C[C]([C]([C]([C](CO)O)O[C]1O[C](CO)[C]([C]([C]1O)O)O)O)O)C	1
NCCC[C]1NC(=O)[C](NC(=O)[C](Cc2ccc(cc2)O)NC(=O)[C](CCC(=O)N)NC(=O)[C](C)NC(=O)[C](NC(=O)[C](NC(=O)[C]2N(C(=O)[C](NC(=O)[C](NC1=O)CC(C)C)Cc1ccccc1)CCC2)Cc1ccccc1)Cc1ccccc1)C(C)C	1
CC1=C2C=C[C-]C=C2N(c2c1c1cc(ccc1[nH]2)NC(=[N+])N)C	0
N[C-](NCCC[C](C(=O)N[C](C(=O)N[C](C(=O)N[C](C(=O)N[C](C(=O)NC(=O)[C](NC(=O)[C](CCCN[C-]([N+])N)N)CCCNC(=N)N)CCCN[C-]([N+])N)CCCN[C-]([N+])N)CCCN[C-]([N+])N)CCCN[C-]([N+])N)NC(=O)[C](NC(=O)Cn1nnc(c1)COC(=O)[C@@]12CC[C]([C]([C]2C2=CC[C]3[C@@]([C@@]2(CC1)C)(C)CC[C]1[C@]3(C)CC[C](C1(C)C)O)C)C)CCCN[C-]([N+])N)[N+]	1
Clc1ccc2c(c1)nccc2N1CCN(CC1)S(=O)(=O)C	0
CCCCCCCCCCCC(=O)O[C]1C[C]2[C]([C@@]3([C]1C[C](CC3)O[C]1O[C](CO)[C]([C]([C]1O[C]1O[C](C)[C]([C]([C]1O)O)O)O)O[C]1O[C](C)[C]([C]([C]1O)O)O)C)CC[C@]1([C]2C[C]2[C]1[C]([C@]1(O2)CC[C](CO1)C)C)C	0
CCOC[C]1O[C](O[C]2CC[C@]3(C(=CC[C]4[C]3CC[C@]3([C]4C[C]4[C]3[C](C)[C@]3(O4)CC[C](CO3)C)C)C2)C)[C]([C]([C]1O[C]1O[C](C)[C]([C]([C]1O)O)O)O)O[C]1O[C](C)[C]([C]([C]1O)O)O	1
CC/C=C\C/C=C\C/C=C\C/C=C\C/C=C\CCCC(=O)O	1
OC[C]1O[C](O[C]2C[C]3[C]([C@@]4([C]2C[C](CC4)O[C]2O[C](CO)[C]([C]([C]2O[C]2O[C](CO)[C]([C]([C]2O)O)O)O[C]2O[C](CO)[C]([C]([C]2O)O)O)O)C)CC[C@]2([C]3C[C]3[C]2[C]([C@]2(O3)CC[C](CO2)C)C)C)[C]([C]([C]1O)O)O	1
CCCCCCCCCCCCCCCCCCO[P@@](=O)(OCCP(=C)(C)C)O	1
C=CCC/C=C/C=C/C=C/CC/C=C/[C]([C]([C]1O[C](C[C]([C]1O)O)[C]([C](C(=C)CC[C]([C]1C[C](O)[C]([C](O1)[C]([C](/C=C(/CC[C](C[C]([C]([C](C[C]([C](C[C](CC/C=C/C[C](CO)O)C)O)O)C)O)O)O)\C)O)O)O)O)O)O)O)O	1
CCCCCCCC(=O)O[C](COC(=O)[C](CCCN[C-]([N+])N)N)COC(=O)CCCCCCC	1
[O-]P(=O)(O[C]1CCCC[C]1[N+](C)(C)C)OCCCCCCCCCCC=C1CCCCC1	1
CC(C[C]1N=C2N(C1)C(=CS2)c1ccc2c(c1)cccc2)C	0
O[C]1[C](O)CO[C]([C]1O[C]1O[C](C)[C]([C]([C]1O)O)O[C]1OC[C]([C]([C]1O)O)O)OC(=O)[C@]12C=C[C@@]3(C(=CC[C]4[C@@]3(C)CC[C]3[C@]4(C)CC[C](C3(C)C)O[C]3O[C](C(=O)O)[C]([C]([C]3O)O)O)[C]2CC(CC1)(C)C)C	1
OC[C]1O[C](O[C]2[C](O)[C](O[C]3[C](O[C]([C]([C]3O)O)CO[C]3O[C](C)[C]([C]([C]3O)O)OC(=O)/C(=C/CC[C@@](C=C)(O)C)/C)OC(=O)[C@@]34CCC(C[C]4C4=CC[C]5[C@@]([C@@]4(CC3)C)(C)CC[C]3[C@]5(C)C[C]([C]([C@@]3(C)CO)O[C]3O[C](CO)[C]([C]([C]3O[C]3O[C](CO)[C]([C]([C]3O)O)O)O)O)O)(C)C)O[C]([C]2O[C]2O[C](CO)[C]([C]([C]2O)O)O)C)[C]([C]([C]1O)O)O	1
CCCCCCCCCCCC(=O)OC[C](COC(=O)[C](NC(=O)C)CCC(=O)N)O	1
C[C]1CC[C@@]2(OC1)O[C]1[C]([C]2C)[C@@]2([C](C1)[C]1CC=C3[C@]([C]1CC2)(C)CC[C](C3)O[C]1O[C](CO[C]2O[C](C)[C]([C]([C]2O)O)OC(=O)C)[C]([C]([C]1O)O)O)C	0
NCCC[C]1NC(=O)[C](C)NC(=O)[C](Cc2ccc(cc2)O)NC(=O)[C](CCC(=O)N)NC(=O)[C](CC(=O)N)NC(=O)[C](NC(=O)[C](NC(=O)[C]2N(C(=O)[C](NC(=O)[C](NC1=O)CC(C)C)Cc1ccccc1)CCC2)Cc1ccccc1)Cc1ccccc1	1
Clc1ccc2c(c1)nccc2N1CCN(CC1)S(=O)(=O)c1ccc(cc1)C(C)(C)C	0
CCCCN1C(=O)C=CC1=O	0
OC[C]1O[C](O[C]2CC[C@]3(C(=CC[C]4[C]3CC[C@]3([C]4C[C]4[C]3[C](C)[C@]3(O4)CC[C](CO3)C)C)C2)C)[C]([C]([C]1O)O[C]1O[C](C)[C]([C]([C]1O)O)O)O[C]1O[C](C)[C]([C]([C]1O)O)O	1
N[C-](NCCC[C]1NC(=O)[C](CC(C)C)NC(=O)[C](Cc2ccc3c(c2)cccc3)NC(=O)[C](CCCN[C-]([N+])N)NC(=O)[C](NC(=O)CNC(=O)[C](NC1=O)Cc1ccc2c(c1)cccc2)CC(C)C)[N+]	0
NC(=O)CC[C]1NC(=O)[C](CC(=O)N)NC(=O)[C](Cc2ccccc2)NC(=O)[C](Cc2ccccc2)NC(=O)[C]2CCCN2C(=O)[C](NC(=O)[C](NC(=O)[C](NC(=O)[C](NC(=O)[C](NC1=O)Cc1ccc(cc1)O)C(C)C)C)CC(C)C)Cc1ccccc1	1
C[C]1CC[C@@]2(OC1)O[C]1[C]([C]2C)[C@@]2([C](C1)[C]1CC=C3[C@]([C]1CC2)(C)CC[C](C3)O[C]1O[C](COCCNC(=O)C(F)(F)F)[C]([C]([C]1O[C]1O[C](C)[C]([C]([C]1O)O)O)O)O[C]1O[C](C)[C]([C]([C]1O)O)O)C	1
NCCCC[C](C(=O)N[C](C(=O)N[C](C(=O)N[C](C(=O)O)CCCCN)Cc1ccc(cc1)O)Cc1ccc(cc1)O)NC(=O)CCCCCCCCC	1
OC[C]1O[C](O[C]2CC[C@]3(C(=CC[C]4[C]3CC[C@]3([C]4C[C]4[C]3[C](C)[C@]3(O4)CC[C](CO3)C)C)C2)C)[C]([C]([C]1O[C]1O[C](C)[C]([C]([C]1O)O)OCCNC(=O)OCC1=c2ccccc2=C2[C]1C=CC=C2)O)O[C]1O[C](C)[C]([C]([C]1O)O)O	1
C=C[C]1C[N@@+]2(CC[C]1C[C]2[C](c1ccnc2c1cc(OC)cc2)O)CC(=O)c1ccc(cc1)N(O)[O-]	0
NCCCC[C](N(C(=O)CCc1ccccc1)CCNC(=O)CCCCCCCCCCCCCCC)C(=O)NCCN([C](C(=O)NCCN([C](C(=O)N)CCCCN)C(=O)CCc1ccccc1)CCCCN)C(=O)CCc1ccccc1	1
OC[C]1O[C](O[C]2CC[C@]3(C(=CC[C]4[C]3CC[C@]3([C]4C[C]4[C]3[C](C)[C@]3(O4)CC[C](CO3)C)C)C2)C)[C]([C]([C]1O[C]1O[C](C)[C]([C]([C]1O)O)OCCNC(=O)c1ccc(cc1)N(O)O)O)O[C]1O[C](C)[C]([C]([C]1O)O)O	1
NCCCC[C]1NC(=O)[C](CC(C)C)NC(=O)[C](Cc2ccc3c(c2)cccc3)NC(=O)[C](CCCCN)NC(=O)[C](NC(=O)CNC(=O)[C](NC1=O)Cc1ccc2c(c1)cccc2)CC(C)C	0
CCCCCc1cccc[n+]1CCCCCCCCCCCC[n+]1ccccc1CCCCC	0
CCCCCCCCc1cc[n+](cc1)CCCCCCCCCCCC[n+]1ccc(cc1)CCCCCCCC	1
O=C1C=CC(=O)N1c1ccc(cc1)C	0
CCCCCCCC/C=C\CCCCCCCCCCCCOP(=O)(OCC[N+](C)(C)C)[O-]	1
O[C](CN1CCN(CC1)c1ccc(cc1)N(O)O)COc1cc(=O)oc2c1cccc2	0
N[C-](NCCC[C]1NC(=O)[C](CC2CCCCC2)NC(=O)[C](Cc2ccc3c(c2)cccc3)NC(=O)[C](CCCN[C-]([N+])N)NC(=O)[C](NC(=O)CNC(=O)[C](NC1=O)Cc1ccc2c(c1)cccc2)CC(C)C)[N+]	1
NCCC[C]1NC(=O)[C](NC(=O)[C](Cc2ccc(cc2)O)NC(=O)[C](Cc2ccccc2)NC(=O)[C](CC(=O)N)NC(=O)[C](NC(=O)[C](NC(=O)[C]2N(C(=O)[C](NC(=O)[C](NC1=O)CC(C)C)Cc1ccccc1)CCC2)Cc1ccccc1)Cc1ccccc1)C(C)C	1
NCCCC[C]1NC(=O)[C](CC(C)C)NC(=O)[C](Cc2ccc3c(c2)cccc3)NC(=O)[C](CCCN[C-]([N+])N)NC(=O)[C](NC(=O)CNC(=O)[C](NC1=O)Cc1ccc2c(c1)cccc2)CC(C)C	0
O=C(c1cc(c(cc1OCCN[C-]([N+])N)OCCN[C-]([N+])N)C(=O)Nc1cc(cc(c1SCCN[C-]([N+])N)N[C-]([N+])N)C(C)(C)C)Nc1cc(cc(c1SCCN[C-]([N+])N)N[C-]([N+])N)C(C)(C)C	0
C[C]1CC[C@@]2(OC1)O[C]1[C]([C]2C)[C@@]2([C](C1)[C]1CC=C3[C@]([C]1CC2)(C)CC[C](C3)O[C]1O[C](COC(=O)C)[C]([C]([C]1O[C]1O[C](C)[C]([C]([C]1O)O)O)O)O)C	0
N[C-](NCCC[C](C(=O)N[C](C(=O)O)CCCN[C-]([N+])N)NC(=O)Cn1nnc(c1)COC(=O)[C@@]12CC[C]([C]([C]2C2=CC[C]3[C@@]([C@@]2(CC1)C)(C)CC[C]1[C@]3(C)CC[C](C1(C)C)O)C)C)[N+]	1
OCCCc1cc[n+](cc1)CCCCCCCCCCCC[n+]1ccc(cc1)CCCO	0
CCCCCCCCCCCCCCCCCC(=O)NCCc1ccc(c(c1)O)O	0
O=C1C=CC(=O)N1c1ccccc1C(C)(C)C	0
O=C1C=C(C(=O)N1Cc1ccccc1)C	0
Brc1ccc2n1[C]1Cc3c([C]1NC2=O)[nH]c(=O)n3C	0
[O-]P(=O)(OCC[N+](C)(C)C)OCCCCC=C1CCCCCCCCC1	0
NCCC[C]1NC(=O)[C](NC(=O)[C](Cc2ccc(cc2)O)NC(=O)[C](CCC(=O)O)NC(=O)[C](CC(=O)N)NC(=O)[C](NC(=O)[C](NC(=O)[C]2N(C(=O)[C](NC(=O)[C](NC1=O)CC(C)C)Cc1ccccc1)CCC2)Cc1ccccc1)Cc1ccccc1)C(C)C	1
CC(=O)NS(=O)(=O)c1ccc(s1)Br	0
C(CCCCC[n+]1cccc2c1cccc2)CCCCCC[n+]1cccc2c1cccc2	0
OC[C]1O[C](O[C]2CC[C@]3(C(=CC[C]4[C]3CC[C@]3([C]4C[C]4[C]3[C](C)[C@]3(O4)CC[C](CO3)C)C)C2)C)[C]([C]([C]1O)O[C]1O[C](C)[C]([C]([C]1O)O)O)O	0
[O-]P(=O)(OCC[N+](C)(C)C)OCCCCCCCCCCC=C1CCCCCCCCCCCCCC1	0
[O-]P(=O)(O[C]1CCCC[C]1[N+](C)(C)C)OCCCCC=C1CCCCCCCCCCCCCC1	1
NC[C]1O[C](O[C]2CC[C@]3(C(=CC[C]4[C]3CC[C@]3([C]4C[C]4[C]3[C](C)[C@]3(O4)CC[C](CO3)C)C)C2)C)[C]([C]([C]1O[C]1O[C](C)[C]([C]([C]1O)O)O)O)O[C]1O[C](C)[C]([C]([C]1O)O)O	1
CCCNC(=O)C[C]1NC(=O)[C](CCCN[C-]([N+])N)NC(=O)[C](Cc2ccccc2)NC(=O)[C]2CCCN2C(=O)[C](Cc2ccccc2)NC(=O)[C]2N(C(=O)[C](NC(=O)[C](NC(=O)[C](NC(=O)[C](NC1=O)C)Cc1ccc(cc1)O)C(C)C)CCCN)CCC2	0
NCCCC[C]1NC(=O)[C](CC(=O)N)NC(=O)[C](Cc2ccccc2)NC(=O)[C](Cc2ccccc2)NC(=O)[C]2CCCN2C(=O)[C](NC(=O)[C](NC(=O)[C](NC(=O)[C](NC(=O)[C](NC1=O)Cc1ccc(cc1)O)C(C)C)CCCN)CC(C)C)Cc1ccccc1	1
CCCCCCCCCCCCCCCC[N+](CCC)(CCC)C	1
C[C]1CC[C@@]2(OC1)O[C]1[C]([C]2C)[C@@]2([C](C1)[C]1CC=C3[C@]([C]1CC2)(C)CC[C](C3)O[C]1O[C](CNC(=O)COc2ccccc2)[C]([C]([C]1O[C]1O[C](C)[C]([C]([C]1O)O)O)O)O[C]1O[C](C)[C]([C]([C]1O)O)O)C	1
OC[C]1O[C](O[C]2CC[C@]3(C(=CC[C]4[C]3CC[C@]3([C]4C[C]4[C]3[C](C)[C@]3(O4)CC[C](CO3)C)C)C2)C)[C]([C]([C]1O)O)O[C]1O[C](C)[C]([C]([C]1O)O)O	1
N[C-](NCCC[C]1NC(=O)[C](CC(C)C)NC(=O)[C](Cc2ccc3c(c2)cccc3)NC(=O)[C](CCCN[C-]([N+])N)NC(=O)[C](CC(C)C)NC(=O)CCCCCCCNC(=O)[C](NC1=O)Cc1ccc2c(c1)cccc2)[N+]	1
O=C(CN1CCN(CC1)[C]1C[C]2[C](C[C]1F)C(=O)[C](C[N@]2C1CC1)C(=O)O)OCCN1CCN(CC1)C(=O)C(CCCNC(=O)[C]1CCC[C]([C]1O)O)(CCCNC(=O)[C]1CCC[C]([C]1O)O)CCCNC(=O)[C]1CCC[C]([C]1O)O	0
Clc1ccc(cc1)N1/C(=N/c2ccc(cc2)Cl)/S/C(=C\c2ccc(o2)c2ccc(cc2)C(=O)O)/C1=O	0
O=C1N[C]2[C](OC(=O)c3ccc(s3)C(=O)O[C]3[C](NC(=O)c4cc1ccc4)c1ccccc1C3)Cc1c2cccc1	0
F[C]1C[C]2[C](C[C]1N1CCN(CC1)C[C]1NNN(C1)C1CCC(CC1)OC(F)(F)F)[N@](C[C](C2=O)C(=O)OC[C]1NNN(C1)C1CCC(CC1)OC(F)(F)F)C1CC1	0
CCCCn1/c(=N/NC(=O)COc2cnccn2)/scc1c1ccc(cc1)C	0
O[C](CN1CCN(CC1)c1ccc(cc1C)C)COc1cc(=O)oc2c1cccc2	0
N[C-](NCCC[C]1NC(=O)[C](CC(C)C)NC(=O)[C](Cc2ccc3c(c2)cccc3)NC(=O)[C](CCCN[C-]([N+])N)NC(=O)[C](NC(=O)[C](CCCCNC(=O)[C](NC1=O)Cc1ccc2c(c1)cccc2)N)CC(C)C)[N+]	1
C[N+]1(CCCCC1)CCOP(=O)(OCCCCCCCCCCC=C1CCCCCCCCCCCCCC1)[O-]	0
O[C]1CC[C](O)[C](O)C[C](O)C[C@]2(O)C[C](O)[C]([C](O2)C[C](/C=C\C=C\C=C\C=C\C=C\C=C\C=C/[C]([C]([C]([C](OC(=O)C[C](C1)O)C)C)O)C)O[C]1O[C](C)[C]([C]([C]1O)N)O)C(=O)NCCCCCC(=O)N(CCCNC(=O)CC[C]([C]1CC[C]2[C@]1(C)[C](O)C[C]1[C]2CC[C]2[C@]1(C)CC[C](C2)O)C)CCCCNC(=O)CC[C]([C]1CC[C]2[C@]1(C)[C](O)C[C]1[C]2CC[C]2[C@]1(C)CC[C](C2)O)C	1
C[N+]1(CCOCC1)CCOP(=O)(OCCCCCCCCCCC=C1CCCCCCCCCCCCCC1)[O-]	0
CCCCCCCCCCCCCCCC[N+](CCCC)(CCCC)C	1
Clc1ccc(cc1)N1/C(=N/c2ccc(cc2)Cl)/S/C(=C\c2ccc(o2)c2cccc(c2)C(=O)O)/C1=O	0
COc1ccc(cc1)N1C(=O)[C]([C]1c1cccc(c1)N(O)O)Oc1ccc(cc1)c1nc2c(s1)cccc2	0
COc1c(OC)cc(cc1OC)/C=N/n1c(S)nnc1c1nccnc1	0
Sc1nnc(n1/N=C/c1ccc(c(c1)O)O)c1nccnc1	0
CCCCCCc1cc[n+](cc1)CCCCCCCCCCCC[n+]1ccc(cc1)CCCCCC	1
C[C]1OC(=C(C1=O)O)C	0
CCCCCC[C]1NC(=O)[C](Cc2ccc3c(c2)cccc3)NC(=O)[C](CCCN[C-]([N+])N)NC(=O)[C](CC(C)C)NC(=O)CNC(=O)[C](NC(=O)[C](NC1=O)CCCN[C-]([N+])N)Cc1ccc2c(c1)cccc2	1
N#Cc1ccc2c(c1)c(/C=N/c1sc3c(c1C#N)CCCCC3)c[nH]2	0
COc1cc(ccc1O)C(=O)N/N=C/c1ccc(cc1Cl)Cl	0
CCCCCCCCCCCCCC(=O)OC[C](OC(=O)CCCCCCCCCCCCC)COC(=O)[C](CCCN[C-]([N+])N)N	1
OC[C]([C]1CC[C]2[C@]1(C)CC[C]1[C]2[C](N)C[C]2[C@]1(C)CC[C](C2)N)C	0
NCCC[C]1NC(=O)[C](NC(=O)[C](Cc2ccc(cc2)O)NC(=O)[C](CCC(=O)N)NC(=O)[C](CC(=O)N)NC(=O)[C](NC(=O)[C](NC(=O)[C]2N(C(=O)[C](NC(=O)[C](NC1=O)CC(C)C)Cc1ccccc1)CCC2)C)Cc1ccccc1)C(C)C	1
CCCCCCCCCCCC(=O)NCCCC[C](C(=O)OC)N	0
OCCNC(=S)Nc1ccccc1	0
CCCCCCCC(=O)NCCc1ccc(c(c1)O)O	0
OC[C]1O[C](O[C]2[C](O[C]([C]([C]2O[C]2OC[C]([C]([C]2O)O)O)O)C(=O)O)O[C]2CC[C@]3([C]([C@]2(C)C=O)CC[C@@]2([C]3CC=C3[C@@]2(C)C[C]([C@@]2([C]3CC(C)(C)CC2)C(=O)O[C]2O[C](C)[C]([C]([C]2O[C]2O[C](C)[C]([C]([C]2O)O)O[C]2OC[C]([C]([C]2O)O[C]2OC[C]([C]([C]2O)O)O)O)O)O[C]2O[C](C)[C]([C]([C]2O)O[C]2OC[C]([C]([C]2O)O)O)OC(=O)C)O)C)C)[C]([C]([C]1O)O)O	1
NCCOc1cc(OCCN)c(cc1C(=O)Nc1cc(cc(c1SCCN[C-]([N+])N)N)C(C)(C)C)C(=O)Nc1cc(cc(c1SCCN[C-]([N+])N)N)C(C)(C)C	0
O=C(c1ccc(cc1)NC(=O)c1cc(cc(c1)C(C)(C)C)C(C)(C)C)NCCCN[C-]([N+])N	1
O=C1C=CC(=O)N1Cc1ccccc1	0
O=C1N[C]2[C](OC(=O)c3ccc(s3)C(=O)O[C]3[C](NC(=O)c4nc1ccc4)c1ccccc1C3)Cc1c2cccc1	0
C[C]1CC[C]([C](C1)Cl)N1NN[C](C1)COC(=O)[C]1C[N@](C2CC2)[C]2[C](C1=O)C[C]([C](C2)N1CCN(CC1)C[C]1NNN(C1)[C]1CC[C](C[C]1Cl)C)F	0
CCCCCC(=O)O[C]1[C](C)O[C]([C]([C]1O)O)O[C]1[C](CO)O[C]([C]([C]1O)O[C]1O[C](C)[C]([C]([C]1O)O)O)O[C]1CC[C@]2(C(=CC[C]3[C]2CC[C@]2([C]3C[C]3[C]2[C](C)[C@]2(O3)CC[C](CO2)C)C)C1)C	1
CCCCCCCCCCCCCCCC[N+](CC)(CC)C	1
COc1ccc(c(c1)NC1=C(Br)C(=O)c2c(C1=O)c(C)nc(c2C(=O)OC)C)OC	0
CCCCCCCCCCCCOS(=O)(=O)O	1
O=C(N1CCN(CC1)c1cccc(c1)C(F)(F)F)COc1cc(=O)oc2c1cccc2	0
C[C]1CC[C@@]2(OC1)O[C]1[C]([C]2C)[C@@]2([C](C1)[C]1CC=C3[C@]([C]1CC2)(C)CC[C](C3)O[C]1O[C](CNC(=O)c2ccccc2)[C]([C]([C]1O[C]1O[C](C)[C]([C]([C]1O)O)O)O)O[C]1O[C](C)[C]([C]([C]1O)O)O)C	1
CCCCCCCCCCCCCC(=O)N[C](C(=O)N[C](C(=O)N[C](C(=O)N[C](C(=O)O)CCCN[C-]([N+])N)Cc1ccc(cc1)O)Cc1ccc(cc1)O)CCCN[C-]([N+])N	1
OC[C]1O[C](O[C]2CC[C@]3(C(=CC[C]4[C]3CC[C@]3([C]4C[C]4[C]3[C](C)[C@@](O4)(OC)CC[C](CS[C]3O[C](CO)[C]([C]([C]3O)O)O)C)C)C2)C)[C]([C]([C]1O[C]1O[C](C)[C]([C]([C]1O)O)O)O)O[C]1O[C](C)[C]([C]([C]1O)O)O	0
[O-]P(=O)(O[C]1CCC[C]1[N+](C)(C)C)OCCCCCCCCCCC=C1CCCCC1	1
CCCCCCCCCCCC[n+]1ccc(cc1)C(=O)OCCCCCCOC(=O)c1cc[n+](cc1)CCCCCCCCCCCC	1
CCCCCCCCCC[n+]1ccc(cc1)C(=O)NCCCCCCNC(=O)c1cc[n+](cc1)CCCCCCCCCC	1
N[C-](NCCC[C]1NC(=O)[C](CC(C)C)NC(=O)[C](Cc2ccc3c(c2)cccc3)NC(=O)[C](CCCN[C-]([N+])N)NC(=O)[C](NC(=O)CNC(=O)[C](NC1=O)Cc1ccc2c(c1)cccc2)CCC(=O)N)[N+]	0
NCCC[C]1NC(=O)[C](NC(=O)[C](Cc2ccc(cc2)O)NC(=O)[C](CC(=O)O)NC(=O)[C](CC(=O)N)NC(=O)[C](NC(=O)[C](NC(=O)[C]2N(C(=O)[C](NC(=O)[C](NC1=O)CC(C)C)Cc1ccccc1)CCC2)Cc1ccccc1)Cc1ccccc1)C(C)C	1
ClCCCC(=O)NC[C]1O[C](O[C]2CC[C@]3(C(=CC[C]4[C]3CC[C@]3([C]4C[C]4[C]3[C](C)[C@]3(O4)CC[C](CO3)C)C)C2)C)[C]([C]([C]1O[C]1O[C](C)[C]([C]([C]1O)O)O)O)O[C]1O[C](C)[C]([C]([C]1O)O)O	1
O=C1N[C]2[C](OC(=O)c3cccc(n3)C(=O)O[C]3[C](NC(=O)c4nc1ccc4)c1ccccc1C3)Cc1c2cccc1	0
CC(=O)N[C]1[C](O[C]([C]([C]1O)O)CO[C]1O[C](C(=O)O)[C]([C]([C]1O)O)O)O[C]1CC[C@]2([C]([C@@]1(C)C(=O)O)CCC1=C2CC[C@]2([C]1CC[C]2[C]([C]([C]([C](C(C)C)C)O)O)C)C)C	0
CCCCCCCCCCCC(=O)N[C](C(=O)OC)CCCN[C-]([N+])N	1
O[C]1CC[C](O)[C](O)C[C@@]2(O)O[C](C[C](/C=C\C=C\C=C\C=C\C=C\C=C\C=C/[C]([C]([C]([C](OC(=O)C[C](C[C](C1)O)O)C)C)O)C)O[C]1O[C](C)[C]([C]([C]1O)N)O)[C]([C](C2)O)C(=O)O	1
N[C-](NCCC[C](C(=O)N[C](C(=O)N[C](C(=O)O)CCCN[C-]([N+])N)CCCN[C-]([N+])N)NC(=O)Cn1nnc(c1)COC(=O)[C@@]12CC[C]([C]([C]2C2=CC[C]3[C@@]([C@@]2(CC1)C)(C)CC[C]1[C@]3(C)CC[C](C1(C)C)O)C)C)[N+]	1
NCCC[C]1NC(=O)[C](NC(=O)[C](Cc2ccc(cc2)O)NC(=O)[C](Cc2ccc(cc2)O)NC(=O)[C](CC(=O)N)NC(=O)[C](NC(=O)[C](NC(=O)[C]2N(C(=O)[C](NC(=O)[C](NC1=O)CC(C)C)Cc1ccccc1)CCC2)Cc1ccccc1)Cc1ccccc1)C(C)C	1
N#Cc1c(/N=C/c2c[nH]c3c2ccc2c3cccc2)sc2c1CCCCCC2	0
CCCCCCCCCCCCCCCCCCSC[C]1O[C](O[C]2[C](N)C[C]([C]([C]2O)O[C]2O[C](CN)[C](C[C]2N)O)N)[C]([C]([C]1O)N)O	1
C=CCOC[C]1O[C](O[C]2CC[C@]3(C(=CC[C]4[C]3CC[C@]3([C]4C[C]4[C]3[C](C)[C@]3(O4)CC[C](CO3)C)C)C2)C)[C]([C]([C]1O[C]1O[C](C)[C]([C]([C]1O)O)O)O)O[C]1O[C](C)[C]([C]([C]1O)O)O	1
F[C]1C[C]2C(=O)[C](C[N@@]([C]2C[C]1N1CCN(CC1)C[C]1NNN(C1)C1CCCCC1)C1CC1)C(=O)OC[C]1NNN(C1)C1CCCCC1	0
C/C=C/C=C/C(=O)NC[C]1O[C](O[C]2CC[C@]3(C(=CC[C]4[C]3CC[C@]3([C]4C[C]4[C]3[C](C)[C@]3(O4)CC[C](CO3)C)C)C2)C)[C]([C]([C]1O[C]1O[C](C)[C]([C]([C]1O)O)O)O)O[C]1O[C](C)[C]([C]([C]1O)O)O	1
N[C-](NCCNC(=O)c1ccc(cc1)NC(=O)c1cc(cc(c1)C(C)(C)C)C(C)(C)C)[N+]	1
OC[C]1O[C](O[C]2[C](O[C]([C]([C]2O[C]2OC[C]([C]([C]2O)O[C]2OC[C]([C]([C]2O)O)O)O)O)C(=O)O)O[C]2CC[C@]3([C]([C@]2(C)C=O)CC[C@@]2([C]3CC=C3[C@@]2(C)C[C]([C@@]2([C]3CC(C)(C)[C]([C]2O)OC(=O)CC(C)C)COC(=O)C)O)C)C)[C]([C]([C]1O)O)O	1
CCCCCCCCCCCCCCOCCOCCOCCOCCOCCOCCOCCOCCO	1
OC[C]1O[C](O[C]2CC[C@]3(C(=CC[C]4[C]3CC[C@]3([C]4C[C]4[C]3[C](C)[C@]3(O4)CC[C](CO3)C)C)C2)C)[C]([C]([C]1O[C]1O[C](C)[C]([C]([C]1O)O)OCCNC(=O)C)O)O[C]1O[C](C)[C]([C]([C]1O)O)O	1
CC/C(=C(\c1ccccc1)/c1ccc(cc1)OCCN(C)C)/c1ccccc1	1
CCCCCCCCCCCCCCCC(=O)O[C]1C[C]2[C]([C@@]3([C]1C[C](CC3)O[C]1O[C](CO)[C]([C]([C]1O[C]1O[C](C)[C]([C]([C]1O)O)O)O)O[C]1O[C](C)[C]([C]([C]1O)O)O)C)CC[C@]1([C]2C[C]2[C]1[C]([C@]1(O2)CC[C](CO1)C)C)C	0
CSc1nnc(s1)Sc1ncc(s1)[N+](O)[O-]	0
CCCCC(c1cc[n+](cc1)CCCCCCCCCCCC[n+]1ccc(cc1)C(CCCC)CCCC)CCCC	1
COc1ccc(cc1)N1C(=O)[C]([C]1c1ccc(cc1)N(O)O)Oc1cccc(c1)c1nc2c(s1)cccc2	0
O[C]1CO[C]([C]([C]1O)O[C]1O[C](C)[C]([C]([C]1O)O)O)OC(=O)[C@]12C=C[C@@]3(C(=CC[C]4[C@@]3(C)CC[C]3[C@]4(C)CC[C](C3(C)C)O[C]3O[C](C(=O)O)[C]([C]([C]3O)O)O)[C]2CC(CC1)(C)C)C	1
N#Cc1c(/N=C/c2c[nH]c3c2c(ccc3)[N+](O)[O-])sc2c1CCCCCC2	0
NCCCC[C]1NC(=O)[C](Cc2ccccc2)NC(=O)[C]2CCCN2C(=O)[C](Cc2ccccc2)NC(=O)[C](Cc2ccc(cc2)O)NC(=O)[C](NC(=O)[C](NC(=O)[C](NC(=O)[C](NC(=O)[C](NC1=O)CC(=O)N)CCCCN)Cc1ccc(cc1)O)C(C)C)CCCN	1
CCN(C(=S)NCCc1ccccc1)CC	0
OC[C]1O[C](Oc2c(oc3c(c2=O)c(O)cc(c3)O)c2ccc(cc2)O)[C]([C]([C]1O)O)O	0
CCCCCCCCCCCC[n+]1ccc(cc1)CCSSCCc1cc[n+](cc1)CCCCCCCCCCCC	1
O=C1N[C@]2([C@](N1C)(O)C[C]1[C]2NC(=O)c2n1c(Br)cc2)O	0
O=C1N[C@@]2([C@@](N1C)(O)C[C]1[C]2NC(=O)c2n1c(Br)cc2)O	0
O=CO[C]1C[C]2[C]([C]3[C@@]1(C)[C](CC3)[C](CCC(=O)O)C)CC[C]1[C@]2(C)CC[C](C1)OC=O	1
Clc1ccc(cc1)[C]1[C](Oc2cccc(c2)c2nc3c(s2)cccc3)C(=O)N1c1ccc(cc1)C	0
COc1cc(cc(c1OC)OC)N1C(=O)[C]([C]1c1ccc(cc1)N(O)O)Oc1ccc(cc1)c1nc2c(s1)cccc2	0
N#Cc1c(/N=C/c2c[nH]c3c2c(ccc3)[N+](O)[O-])sc2c1CCCCC2	0
Oc1ccc(cc1)/C=N/n1c(S)nnc1c1nccnc1	0
N#Cc1c(/N=C/c2c[nH]c3c2cccc3)sc2c1CCCCC2	0
OC[C]1O[C](O[C]2CC[C@]3(C(=CC[C]4[C]3CC[C@]3([C]4C[C]4[C]3[C](C)[C@]3(O4)CC[C](CO3)C)C)C2)C)[C]([C]([C]1O[C]1O[C](C)[C]([C]([C]1O)O)OCCNC(=O)/C=C/c1ccccc1)O)O[C]1O[C](C)[C]([C]([C]1O)O)O	1
N[C-](NCCC[C]1NC(=O)[C](CC(C)C)NC(=O)[C](Cc2ccc3c(c2)cccc3)NC(=O)[C](CCCN[C-]([N+])N)NC(=O)[C](NC(=O)CCCCCNC(=O)[C](NC1=O)Cc1ccc2c(c1)cccc2)CC(C)C)[N+]	1
O=C1N[C]2[C@@](N1)(O)C[C]1[C]2NC(=O)c2n1c(Br)c(c2)Br	0
C(CCC[n+]1ccccc1)CCCC[n+]1ccccc1	0
O=C(c1cc(OCCN[C-]([N+])N)cc(c1)C(=O)Nc1cc(cc(c1SCCN[C-]([N+])N)N[C-]([N+])N)C(C)(C)C)Nc1cc(cc(c1SCCN[C-]([N+])N)N[C-]([N+])N)C(C)(C)C	0
OC[C]1O[C](O[C]2CC[C@]3([C](C2)[C](OC(=O)C)C[C]2[C]3CC[C@]3([C]2C[C]2[C]3[C](C)[C@]3(O2)CC[C](CO3)C)C)C)[C]([C]([C]1O[C]1O[C](C)[C]([C]([C]1O)O)O)O)O[C]1O[C](C)[C]([C]([C]1O)O)O	0
F[C]1C[C]2C(=O)[C](C[N@]([C]2C[C]1N1CCNCC1)C1CC1)C(=O)O	0
COc1ccc2c(c1)c(/C=N/c1sc3c(c1C#N)CCC3)c[nH]2	0
COc1ccc(cc1)NC1=C(Br)C(=O)c2c(C1=O)c(C)nc(c2C(=O)OC)C	0
COc1cc(ccc1O)C(=O)N/N=C\c1ccc(cc1)O	0
BrCc1ccc(s1)Br	0
CCCCCCC/C=C/Cn1cncc1C[C](C(=O)N[C](C(=O)N)CCCN[C-]([N+])N)NC(=O)[C](CCCN[C-]([N+])N)N	0
O=C1[C](Oc2ccc(cc2)c2nc3c(s2)cccc3)[C](N1c1ccccc1)c1ccc2c(c1)cccc2	0
Nc1cc(C)[n+](c2c1cccc2)CCCCCCCCCCCC[n+]1c(C)cc(c2c1cccc2)N	0
COc1ccc(cc1)N1C(=O)[C]([C]1c1ccc(cc1)N(O)O)Oc1ccc(cc1)c1nc2c(s1)cccc2	0
[O-]P(=O)(OCC[N+](C)(C)C)OCCCCCC1CCCCCCCCCCCCCC1	0
OC[C]1O[C](OC[C]2O[C](OC(=O)[C@]34CC[C@@]5(C(=CC[C]6[C@@]5(C)CC[C]5[C@]6(C)CC[C]([C@@]5(C)CO)O[C]5OC[C]([C]([C]5O[C]5O[C](C)[C]([C]([C]5O)O[C]5OC[C]([C]([C]5O)O[C]5O[C](C)[C]([C]([C]5O)O)O)O)O)O)O)[C]4CC(CC3)(C)C)C)[C]([C]([C]2O)O)O)[C]([C]([C]1O)O)O	0
O=C1N[C]2[C@@](N1C)(O)C[C]1[C]2NC(=O)c2n1c(Br)cc2	0
C[C]1CC[C@@]2(OC1)O[C]1[C]([C]2C)[C@@]2([C](C1)[C]1CC=C3[C@]([C]1CC2)(C)CC[C](C3)O[C]1O[C](COC(=O)C)[C]([C]([C]1O[C]1O[C](C)[C]([C]([C]1O)O)OC(=O)C)O)O)C	0
N#Cc1ccc2c(c1)c(/C=N/c1sc3c(c1C#N)CCCCCC3)c[nH]2	0
N[C-](NCCNC(=O)c1ccc(cc1)CNC(=O)c1cc(cc(c1)C(C)(C)C)C(C)(C)C)[N+]	1
Clc1ccc(s1)c1ccc(s1)S(=O)(=O)N	0
CCCCCCCCCC[n+]1ccc(cc1)NC(=O)CCCCC(=O)Nc1cc[n+](cc1)CCCCCCCCCC	1
CO[C]1NC(=O)c2n([C]1CC(=O)Sc1ccc(cc1)C)c(Br)cc2	0
NCCC[C]1NC(=O)[C](NC(=O)[C](Cc2ccc(cc2)O)NC(=O)[C](CCC(=O)N)NC(=O)[C](CC(=O)N)NC(=O)[C](NC(=O)[C](NC(=O)[C]2N(C(=O)[C](NC(=O)[C](NC1=O)CC(C)C)C)CCC2)Cc1ccccc1)Cc1ccccc1)C(C)C	1
COC(=O)c1c(C)nc(c2c1C(=O)C=CC2=O)C	0
N[C-](NCCC[C]1NC(=O)[C](CC(C)C)NC(=O)CNC(=O)[C](NC(=O)[C](NC(=O)[C](NC(=O)[C](NC1=O)C(c1ccccc1)c1ccccc1)CC(C)C)CCCN[C-]([N+])N)C(c1ccccc1)c1ccccc1)[N+]	1
NCCC[C]1NC(=O)[C](NC(=O)[C]2CCCN2C(=O)[C](Cc2ccccc2)NC(=O)[C](CC(C)C)NC(=O)[C](NC(=O)[C](NC(=O)[C]2N3C(=O)[C](NC(=O)[C](NC1=O)CC(C)C)[C]1O[C@](O[C]1[C]3SC2)(C)CCCCCCCCCCCCC)C(C)C)CCCN)C(C)C	1
CCCCCCCCCCCC(=O)NCCc1ccc(c(c1)O)O	1
CCCCCCCCCCCC[n+]1ccc(cc1)SCCCCSc1cc[n+](cc1)CCCCCCCCCCCC	1
NCCC[C]1NC(=O)[C](NC(=O)[C](Cc2ccc(cc2)O)NC(=O)[C](CO)NC(=O)[C](CC(=O)N)NC(=O)[C](NC(=O)[C](NC(=O)[C]2N(C(=O)[C](NC(=O)[C](NC1=O)CC(C)C)Cc1ccccc1)CCC2)Cc1ccccc1)Cc1ccccc1)C(C)C	1
CCCCCCCCCCCCCC[n+]1ccc(cc1)COCCCCCCOCc1cc[n+](cc1)CCCCCCCCCCCCCC	1
OC[C]1O[C](O[C]2[C](OC[C]([C]2O)O[C]2O[C](CO)[C]([C]([C]2O[C]2OC[C]([C]([C]2O)O)O)O)O)O[C]2CC[C@]3([C]([C@]2(C)CO)CC[C@@]2([C]3CC[C@]34[C@@]2(C)C[C]([C@@]2([C]4CC(C)(C)CC2)CO3)O)C)C)[C]([C]([C]1O[C]1O[C](CO)[C]([C]([C]1O)O)O)O)O	1
COc1ccc(cc1)N1C(=O)[C]([C]1c1ccc(cc1)Cl)Oc1ccc(cc1)c1nc2c(s1)cccc2	0
COc1ccc(cc1)N1C(=O)[C]([C]1c1c2ccccc2cc2c1cccc2)Oc1ccc(cc1)c1nc2c(s1)cccc2	0
CCCCCC[C]1NC(=O)CNC(=O)[C](Cc2ccc3c(c2)cccc3)NC(=O)[C](CCCN[C-]([N+])N)NC(=O)[C](NC(=O)[C](NC(=O)[C](NC1=O)CCCN[C-]([N+])N)Cc1ccc2c(c1)cccc2)CC(C)C	1
OC[C]1O[C](O[C]2[C](OC[C]([C]2O)O[C]2O[C](CO)[C]([C]([C]2O[C]2OC[C]([C]([C]2O)O)O)O)O)O[C]2CC[C@]3([C](C2(C)C)CC[C@@]2([C]3CC[C@]34[C@@]2(C)C[C]([C@@]2([C]4CC(C)(C)C[C]2C(=O)C)CO3)O)C)C)[C]([C]([C]1O)O)O	1
N#CSc1c([nH]c2c1cccc2)c1ccc(cc1)Cl	0
S=C(NC1CCCCC1)NCCc1ccccc1	0
O=C1N(CCCc2ccccc2)C(=O)C(=C1Cl)Cl	0
N#CSc1c[nH]c2c1cc(C#N)cc2	0
S=C(Nc1ccccc1)NC1CCCCC1	0
C=C/C=C/CC/C=C/C=C/C=C/CC/C=C/[C]([C]([C]1O[C](C[C]([C]1O)O)[C]([C](C(=C)CC[C]([C]1C[C](O)[C]([C](O1)[C]([C](/C=C(/CC[C](C[C]([C]([C](C[C]([C](CCCCC[C](CCC[C](/C=C/C[C](/C=C/C[C](CO)O)O)O)O)O)O)C)O)O)O)\C)O)O)O)O)O)O)O)O	1
Nc1cc(C)[n+](c2c1cccc2)CCCCCCCCCC[n+]1c(C)cc(c2c1cccc2)N	0
CCCCCCCCCCCC(=O)N[C](C(=O)NCCCNC(=O)[C](NC(=O)CCCCCCCCCCC)CCCN[C-]([N+])N)CCCN[C-]([N+])N	1
N#CSc1c(c2ccc(cc2)C)n(c2c1cccc2)C	0
O=C1N(CCc2ccccc2)C(=O)C(=C1Cl)Cl	0
COc1ccccc1N1CCN(CC1)C(=O)COc1cc(=O)oc2c1cccc2	0
CCCCCCCCCCCC(=O)OC[C](OC(=O)CCCCCCCCCCC)COC(=O)[C](CCCN[C-]([N+])N)N	1
Cn1cc(c2c1cccc2)C[C]1CN2C(=N1)SC=C2c1ccc2c(c1)cccc2	0
CCCCCCCCCCCCCCCCOC(=O)[C]([N+](CC)(CC)C)Cc1ccccc1	1
COc1cc(ccc1O)C(=O)N/N=C/c1ccccc1[N+](O)[O-]	0
COc1ccccc1/C=N/n1c(S)nnc1c1nccnc1	0
COC(=O)c1c(C)nc(c2c1C(=O)C(=C(C2=O)Nc1ccc(cc1)Cl)Br)C	0
CC(CCc1cc[n+](cc1)CCCCCCCCCCCC[n+]1ccc(cc1)CCC(C)(C)C)(C)C	0
CO[C]1NC(=O)c2n([C]1Cc1c[nH]c(=O)n1C)c(Br)cc2	0
C(CCCCC[n+]1ccccc1)CCCCCC[n+]1ccccc1	0
NCCOC[C]1O[C](O[C]2CC[C@]3(C(=CC[C]4[C]3CC[C@]3([C]4C[C]4[C]3[C](C)[C@]3(O4)CC[C](CO3)C)C)C2)C)[C]([C]([C]1O[C]1O[C](C)[C]([C]([C]1O)O)O)O)O[C]1O[C](C)[C]([C]([C]1O)O)O	1
COc1ccc(cc1)S(=O)(=O)N1CCN(CC1)c1ccnc2c1ccc(c2)Cl	0
CCCCCCCCCC[n+]1ccc(cc1)OCCCCCCOc1cc[n+](cc1)CCCCCCCCCC	1
NCCOc1cc(OCCN)c(cc1C(=O)Nc1cc(cc(c1SCCN)NC(=O)CCCCN[C-]([N+])N)C(C)(C)C)C(=O)Nc1cc(cc(c1SCCN)NC(=O)CCCCN[C-]([N+])N)C(C)(C)C	0
COc1cc(ccc1O)C(=O)N/N=C/c1ccccc1	0
C/C=C/C=C/C(=O)NCCO[C]1[C](C)O[C]([C]([C]1O)O)O[C]1[C](CO)O[C]([C]([C]1O)O[C]1O[C](C)[C]([C]([C]1O)O)O)O[C]1CC[C@]2(C(=CC[C]3[C]2CC[C@]2([C]3C[C]3[C]2[C](C)[C@]2(O3)CC[C](CO2)C)C)C1)C	1
COc1ccc(cc1)C(=O)NC[C]1O[C](O[C]2CC[C@]3(C(=CC[C]4[C]3CC[C@]3([C]4C[C]4[C]3[C](C)[C@]3(O4)CC[C](CO3)C)C)C2)C)[C]([C]([C]1O[C]1O[C](C)[C]([C]([C]1O)O)O)O)O[C]1O[C](C)[C]([C]([C]1O)O)O	1
BrCc1ccc(s1)c1ccc(cc1)I	0
CCCCCCCCCCCCCCCCOP(=O)(OCC[N+](C)(C)C)[O-]	1
N#CSc1c([nH]c2c1cccc2)c1ccc(cc1)OC	0
C[C]1CC[C@@]2(OC1)O[C]1[C]([C]2C)[C@@]2([C](C1)[C]1CC=C3[C@]([C]1CC2)(C)CC[C](C3)O[C]1O[C](CNC(=O)/C=C/c2ccccc2)[C]([C]([C]1O[C]1O[C](C)[C]([C]([C]1O)O)O)O)O[C]1O[C](C)[C]([C]([C]1O)O)O)C	1
COC1=CC(=O)c2c(C1=O)c(O)c1c(c2O)CO[C@@](C1)(C)OC	0
CCCCCCCCCCCCCC(=O)N[C](C(=O)OC)CCCN[C-]([N+])N	1
COc1ccc(cc1)N1CCN(CC1)C(=O)COc1cc(=O)oc2c1cccc2	0
NCCC[C]1NC(=O)[C](NC(=O)[C](Cc2ccc(cc2)O)NC(=O)[C](CC(C)C)NC(=O)[C](CC(=O)N)NC(=O)[C](NC(=O)[C](NC(=O)[C]2N(C(=O)[C](NC(=O)[C](NC1=O)CC(C)C)Cc1ccccc1)CCC2)Cc1ccccc1)Cc1ccccc1)C(C)C	1
N#CSc1c(c2ccc(cc2)OC)n(c2c1cccc2)C	0
CC1=CC(=O)N(C1=O)c1ccccc1	0
N#Cc1c(/N=C/c2c[nH]c3c2cc(C)cc3)sc2c1CCC2	0
CCOC(=O)C1=C(C)NC(=C(C1c1ccc(cc1)OC)C(=O)OCC)C	0
CCCCCC[n+]1ccc(cc1)OCCCCCCOc1cc[n+](cc1)CCCCCC	0
CO[C]1CCCC[C]1N1NN[C](C1)COC(=O)[C]1C[N@](C2CC2)[C]2[C](C1=O)C[C]([C](C2)N1CCN(CC1)C[C]1NNN(C1)[C]1CCCC[C]1OC)F	0
COC(=O)c1c(C)nc(c2c1C(=O)C(=C(C2=O)Nc1ccccc1)Br)C	0
CCCCCCCC[n+]1ccc(cc1)SCCCCSc1cc[n+](cc1)CCCCCCCC	1
N#[N+][N-]CCOC[C]1O[C](O[C]2CC[C@]3(C(=CC[C]4[C]3CC[C@]3([C]4C[C]4[C]3[C](C)[C@]3(O4)CC[C](CO3)C)C)C2)C)[C]([C]([C]1O[C]1O[C](C)[C]([C]([C]1O)O)O)O)O[C]1O[C](C)[C]([C]([C]1O)O)O	0
O[C]1CC[C](O)[C](O)C[C@]2(O)C[C](O)[C]([C](O2)C[C](/C=C\C=C\C=C\C=C\C=C\C=C\C=C\[C]([C]([C]([C](OC(=O)C[C](C[C](C1)O)O)C)C)O)C)O[C]1O[C](C)[C]([C]([C]1O)N)O)C(=O)NCCCC(=O)N(CCCNC(=O)CC[C]([C]1CC[C]2[C@]1(C)[C](O)C[C]1[C]2[C](O)C[C]2[C@]1(C)CC[C](C2)O)C)CCCCNC(=O)CC[C]([C]1CC[C]2[C@]1(C)[C](O)C[C]1[C]2[C](O)C[C]2[C@]1(C)CC[C](C2)O)C	1
C[C]1CC[C@@]2(OC1)O[C]1[C]([C]2C)[C@@]2([C](C1)[C]1CC=C3[C@]([C]1CC2)(C)CC[C](C3)O[C]1O[C](CNC(=O)c2ccc(cc2)N(O)O)[C]([C]([C]1O[C]1O[C](C)[C]([C]([C]1O)O)O)O)O[C]1O[C](C)[C]([C]([C]1O)O)O)C	1
N#Cc1c(/N=C/c2c[nH]c3c2cccn3)sc2c1CCCCCC2	0
Clc1ccc2c(c1)nccc2N1CCN(CC1)S(=O)(=O)c1ccccc1	0
NCCC[C]1NC(=O)[C](NC(=O)[C]2CCCN2C(=O)[C](Cc2ccccc2)NC(=O)[C](CC(C)C)NC(=O)[C](NC(=O)[C](NC(=O)[C]2N(C(=O)[C](NC1=O)CC(C)C)CCC2)C(C)C)CCCN)C(C)C	1
NCCC[C]1NC(=O)[C](NC(=O)[C](Cc2ccc(cc2)O)NC(=O)[C](CO)NC(=O)[C](CC(=O)N)NC(=O)[C](NC(=O)[C](NC(=O)[C]2N(C(=O)[C](NC(=O)[C](NC1=O)Cc1ccc(cc1)F)Cc1ccccc1)CCC2)Cc1ccccc1)CCCNC(=N)N)C(C)C	1
O=C(c1cccc(c1)NC(=O)c1cc(cc(c1)C(C)(C)C)C(C)(C)C)NCCCN[C-]([N+])N	1
NCCCNC(=O)c1ccc(cc1)NC(=O)c1cc(cc(c1)C(C)(C)C)C(C)(C)C	1
N#CSc1c[nH]c2c1cc(Br)cc2	0
CCCCCCCC/C=C\CCCCCCCC(=O)NCCc1ccc(c(c1)O)O	1
C/C=C/C=C/C(=O)NCCOC[C]1O[C](O[C]2CC[C@]3(C(=CC[C]4[C]3CC[C@]3([C]4C[C]4[C]3[C](C)[C@]3(O4)CC[C](CO3)C)C)C2)C)[C]([C]([C]1O[C]1O[C](C)[C]([C]([C]1O)O)O)O)O[C]1O[C](C)[C]([C]([C]1O)O)O	1
NCCCNC(=O)c1cccc(c1)NC(=O)c1cc(cc(c1)C(C)(C)C)C(C)(C)C	1
COC[C]1O[C](O[C]2CC[C@]3(C(=CC[C]4[C]3CC[C@]3([C]4C[C]4[C]3[C](C)[C@]3(O4)CC[C](CO3)C)C)C2)C)[C]([C]([C]1O[C]1O[C](C)[C]([C]([C]1O)O)O)O)O[C]1O[C](C)[C]([C]([C]1O)O)O	0
COc1cccc(c1)N1CCN(CC1)C(=O)COc1cc(=O)oc2c1cccc2	0
CCOc1ccc(cc1)N1C(=O)[C]([C]1c1ccc(cc1)N(O)O)Oc1cccc(c1)c1nc2c(s1)cccc2	0
N[C-](NCCC[C]1NC(=O)[C](CC(C)C)NC(=O)[C](Cc2ccc3c(c2)cccc3)NC(=O)[C](CCCN[C-]([N+])N)NC(=O)[C]2N(C(=O)CNC(=O)[C](NC1=O)Cc1ccc3c(c1)cccc3)CCC2)[N+]	0
NCCC[C]1NC(=O)[C](NC(=O)[C](Cc2ccc(cc2)O)NC(=O)[C](NC(=O)[C](CC(=O)N)NC(=O)[C](NC(=O)[C](NC(=O)[C]2N(C(=O)[C](NC(=O)[C](NC1=O)CC(C)C)Cc1ccccc1)CCC2)Cc1ccccc1)Cc1ccccc1)C(C)C)C(C)C	1
OC[C]1O[C](O[C]2[C](O[C]([C]([C]2O[C]2OC[C]([C]([C]2O)O)O)O)C(=O)O)O[C]2CC[C@]3([C]([C@]2(C)C=O)CC[C@@]2([C]3CC=C3[C@@]2(C)CC[C@@]2([C]3CC(C)(C)CC2)C(=O)O[C]2O[C](C)[C]([C]([C]2O[C]2O[C](C)[C]([C]([C]2O)O)O[C]2OC[C]([C]([C]2O)O[C]2OC[C]([C]([C]2O)O)O)O)O)O[C]2O[C](C)[C]([C]([C]2O)O)O)C)C)[C]([C]([C]1O)O)O	1
O=C1C=CC(=O)N1c1ccccc1C	0
N[C-](NCCCNC(=O)c1ccc(cc1)C(=O)Nc1cc(cc(c1)C(C)(C)C)C(C)(C)C)[N+]	1
COc1ccccc1N1CCN(CC1)C[C](COc1cc(=O)oc2c1cccc2)O	0
O=C1C=C(C(=O)N1CCc1ccccc1)C	0
OC[C]1O[C](O[C]2[C](O[C]([C]([C]2O[C]2O[C]([C]([C]2O)O)CO)O)C(=O)O)O[C]2CC[C@]3([C](C2(C)C)CC[C@@]2([C]3CC=C3[C@@]2(C)[C](O)[C]([C@@]2([C]3CC(C)(C)[C]([C]2OC(=O)/C(=C\C)/C)OC(=O)/C(=C\C)/C)CO)O)C)C)[C]([C]([C]1O)O)O	1
NCCC[C]1NC(=O)[C](NC(=O)[C](Cc2ccc(cc2)O)NC(=O)[C](CC(=O)N)NC(=O)[C](CC(=O)N)NC(=O)[C](NC(=O)[C](NC(=O)[C]2N(C(=O)[C](NC(=O)[C](NC1=O)CC(C)C)Cc1ccccc1)CCC2)Cc1ccccc1)Cc1ccccc1)C(C)C	1
CCCCCCCCCCCCN(CCCNC(=O)[C]([C]([C]([C](CO)O)O[C]1O[C](CO)[C]([C]([C]1O)O)O)O)O)CCCNC(=O)[C]([C]([C]([C](CO)O)O[C]1O[C](CO)[C]([C]([C]1O)O)O)O)O	1
Fc1ccc(c(c1)F)C(Cn1cncn1)(Cn1cncn1)O	0
C[C]([C]1[C](O)C[C@]2([C@@]1(C)CC[C@@]13[C]2C[C]([C]2[C@]3(C1)CCC(=O)C2(C)C)O)C)CC[C](C(O)(C)C)O	0
BrCc1ccc(s1)c1ccc(c(c1)Cl)F	0
NCCC[C]1NC(=O)[C](NC(=O)[C](Cc2ccc(cc2)O)NC(=O)[C](CCC(=O)N)NC(=O)[C](CC(=O)N)NC(=O)[C](NC(=O)[C](NC(=O)[C](NC(=O)[C](NC(=O)[C](NC1=O)CC(C)C)Cc1ccccc1)C)Cc1ccccc1)Cc1ccccc1)C(C)C	1
CCCCCCCCCCCCCC(=O)NC[C]1O[C](O[C]2CC[C@]3(C(=CC[C]4[C]3CC[C@]3([C]4C[C]4[C]3[C](C)[C@]3(O4)CC[C](CO3)C)C)C2)C)[C]([C]([C]1O[C]1O[C](C)[C]([C]([C]1O)O)O)O)O[C]1O[C](C)[C]([C]([C]1O)O)O	0
NCC(=O)Nc1ccc2c(c1)c1c(n2CCN(C)C)nc2c(c1C)cccc2	1
CCCCCCCCCCCCCCCC[N+](C)(C)C	1
CC(NC(=S)NCCc1ccccc1)C	0
C#CCOC(=O)[C]1C[N@@](C2CC2)[C]2[C](C1=O)C[C]([C](C2)N1CCN(CC1)CC#C)F	0
Cc1cc(C)cc(c1)c1ccc(s1)S(=O)(=O)N	0
CC(CCc1cc[n+](cc1)CCCCCCCCCCCC[n+]1ccc(cc1)CCC(C)C)C	0
Sc1nnc(n1/N=C/c1ccccc1O)c1nccnc1	0
CCCCCCCCCCCCCCCCOP(=O)(OCC[N+](CC)(CC)C)[O-]	1
O=C(c1ccccc1NC(=O)c1cc(cc(c1)C(C)(C)C)C(C)(C)C)NCCCN[C-]([N+])N	1
N[C-](NCCC[C]1NC(=O)[C](CC(C)C)NC(=O)[C](Cc2ccc3c(c2)cccc3)NC(=O)[C](CCCN[C-]([N+])N)NC(=O)[C](NC(=O)[C](CCNC(=O)[C](NC1=O)Cc1ccc2c(c1)cccc2)N)CC(C)C)[N+]	0
CCCCCCCCCCCC[N+]([C](C(=O)OC)Cc1ccc(cc1)O)(C)C	1
[O-]P(=O)(OCC[N+]1(C)CCOCC1)OCCCCC=C1CCCCCCCCCCCCCC1	0
CCCCCCCCCC(=O)N[C](C(=O)NCCCCCCNC(=O)[C](NC(=O)CCCCCCCCC)CCCN[C-]([N+])N)CCCN[C-]([N+])N	1
N#Cc1c(/N=C/c2c[nH]c3c2cccn3)sc2c1CCCCC2	0
COc1ccc(cc1)N1C(=O)[C]([C]1c1ccc(c(c1)OC)OC)Oc1ccc(cc1)c1nc2c(s1)cccc2	0
NCCC[C]1NC(=O)[C](NC(=O)[C](Cc2ccc(cc2)O)NC(=O)[C](C)NC(=O)[C](CC(=O)N)NC(=O)[C](NC(=O)[C](NC(=O)[C]2N(C(=O)[C](NC(=O)[C](NC1=O)CC(C)C)Cc1ccccc1)CCC2)Cc1ccccc1)Cc1ccccc1)C(C)C	1
CO[C]1[C](O[C]2[C](OC[C]([C]2O)O)O[C]2CC[C@]3([C]([C@]2(C)CO)CC[C@@]2([C]3CC=C3[C@@]2(C)CC[C@@]2([C]3CC(C)(C)CC2)C(=O)O)C)C)O[C]([C]1O)CO	1
O=C1C=CC(=O)N1c1ccc(cc1)F	0
COc1ccc(cc1)N1CCN(CC1)C[C](COc1cc(=O)oc2c1cccc2)O	0
CN1C(=O)C=CC1=O	0
CN1CCN(CC1)CC#Cc1ccccc1	0
OC[C]1O[C](O[C]2[C](OC[C]([C]2O)O[C]2O[C](CO)[C]([C]([C]2O[C]2OC[C]([C]([C]2O)O)O)O)O)O[C]2CC[C@]3([C]([C@]2(C)CO)CC[C@@]2([C]3CC[C@]34[C@@]2(C)CC(=O)[C@@]2([C]4CC(C)(C)CC2)CO3)C)C)[C]([C]([C]1O[C]1O[C](CO)[C]([C]([C]1O)O)O)O)O	1
OC(=O)CC[C]([C]1CC[C]2[C@]1(C)CC[C]1[C]2CC[C]2[C@]1(C)CC[C](C2)OC(=O)C)C	1
N[C-](NCCC[C](C(=O)N[C](C(=O)N[C](C(=O)N[C](C(=O)N[C](C(=O)NC(=O)[C](NC(=O)[C](CCCN[C-]([N+])N)N)CCCN[C-]([N+])N)CCCN[C-]([N+])N)CCCN[C-]([N+])N)CCCN[C-]([N+])N)CCCN[C-]([N+])N)NC(=O)[C](NC(=O)Cn1nnc(c1)COC(=O)[C@@]12CC[C]([C]2[C]2[C@](CC1)(C)[C@]1(C)CC[C]3[C@]([C]1CC2)(C)CC[C](C3(C)C)O)C(=C)C)CCCN[C-]([N+])N)[N+]	1
N[C-](NCCC[C]1NC(=O)[C](CC(C)C)NC(=O)[C](Cc2ccc(cc2)c2ccccc2)NC(=O)[C](CCCN[C-]([N+])N)NC(=O)[C](NC(=O)CNC(=O)[C](NC1=O)Cc1ccc(cc1)c1ccccc1)CC(C)C)[N+]	1
ClC1CCC(CC1)N1NN[C](C1)COC(=O)[C]1C[N@](C2CC2)[C]2[C](C1=O)C[C]([C](C2)N1CCN(CC1)C[C]1NNN(C1)C1CCC(CC1)Cl)F	0
Clc1ccc2c(c1)nccc2N1CCN(CC1)S(=O)(=O)c1ccc2c(c1)cccc2	0
C/C=C(\C(=O)O[C]1[C](OC(=O)/C(=C\C)/C)C(C)(C)C[C]2[C@@]1(CO)[C](O)[C](O)[C@@]1(C2=CC[C]2[C@@]1(C)CC[C]1[C@]2(C)CC[C](C1(C)C)O)C)/C	1
CCCCCCCC/C=C\C[C]1NCCCN(CCCCCN(CCCNC(=O)C1)C(=O)[C](CC)C)C(=O)[C](CC)C	1
CCCCCCCC/C=C/CCCCCCCCOP(=O)(OCC[N+](C)(C)C)[O-]	1
OC[C]1O[C](O[C]2[C](OC[C]([C]2O)O[C]2O[C](CO)[C]([C]([C]2O[C]2OC[C]([C]([C]2O)O)O)O)O)O[C]2CC[C@]3([C]([C@]2(C)CO)CC[C@@]2([C]3CC[C@]34[C@@]2(C)C[C]([C@@]2([C]4CC(C)(C)CC2)CO3)O)C)C)[C]([C]([C]1O)O)O	1
CCCS(=O)(=O)N1CCN(CC1)c1ccnc2c1ccc(c2)Cl	0
NCCNC(=O)c1cc2ccccc2cc1NC(=O)c1cc(cc(c1)C(C)(C)C)C(C)(C)C	1
NCCNC(=O)c1cccc(c1)NC(=O)c1cc(cc(c1)C(C)(C)C)C(C)(C)C	1
NCCC[C]1NC(=O)[C](NC(=O)[C](Cc2ccc(cc2)O)NC(=O)[C](CCC(=O)N)NC(=O)[C](CC(=O)N)NC(=O)[C](NC(=O)[C](NC(=O)[C]2N(C(=O)[C](NC(=O)[C](NC1=O)CC(C)C)Cc1ccccc1)CCC2)Cc1ccccc1)Cc1ccccc1)C(C)C	1
O[C]1CC[C@]2([C](C1)CC[C]1[C]2CC[C@]2([C]1CC[C]2[C](CCC(=O)O)C)C)C	1
CCCCCCC[C@@](O[C]1O[C](C)[C]([C]([C]1O[C]1O[C](C)[C]([C]([C]1O)O)O)O)O)(CC(=O)O[C@@](CC(=O)O)(CCCCCCC)C)C	1
[O-]P(=O)(O[C]1CCC[C]1[N+](C)(C)C)OCCCCCCCCCC/C=C/1\C2CC3CC1CC(C2)C3	0
O=C1N[C]2[C@@](N1C)(O)C[C]1[C]2NC(=O)c2n1c(Br)c(c2)Br	0
OC[C]1O[C](O[C]2CC[C@]3(C(=CC[C]4[C]3CC[C@]3([C]4C[C]4[C]3[C](C)[C@]3(O4)CC[C](CO3)C)C)C2)C)[C]([C]([C]1O[C]1O[C](C)[C]([C]([C]1O)O)OCCNC(=O)C(F)(F)F)O)O[C]1O[C](C)[C]([C]([C]1O)O)O	1
CCCCCCCCCCCCCCCCCCOP(=O)(OC1CC[N+](CC1)(C)C)[O-]	1
CCCCCCCCCCCC(=O)OC[C](COC(=O)[C](NC(=O)C)CCCN[C-]([N+])N)O	1
C=C[C]1C[N@@+]2(CC[C]1C[C]2[C](c1ccnc2c1cc(OC)cc2)O)CC(=O)c1ccc2c(c1)cccc2	0
NCCC[C]1NC(=O)[C](NC(=O)[C](Cc2ccc(cc2)O)NC(=O)[C](CCCNC(=N)N)NC(=O)[C](CC(=O)N)NC(=O)[C](NC(=O)[C](NC(=O)[C]2N(C(=O)[C](NC(=O)[C](NC1=O)Cc1ccc(cc1)F)Cc1ccccc1)CCC2)Cc1ccccc1)CCCNC(=N)N)C(C)C	1
N#CSc1c([nH]c2c1cccc2)c1ccccc1	0
CCCCCCCCCCCCCCCC(=O)NCCc1ccc(c(c1)O)O	0
NCCCNC(=O)c1ccc(cc1)C(=O)Nc1cc(cc(c1)C(C)(C)C)C(C)(C)C	1
NCCC[C]1NC(=O)[C](NC(=O)[C](Cc2ccc(cc2)O)NC(=O)[C](CCCN[C-]([N+])N)NC(=O)[C](CC(=O)N)NC(=O)[C](NC(=O)[C](NC(=O)[C]2N(C(=O)[C](NC(=O)[C](NC1=O)CC(C)C)Cc1ccccc1)CCC2)Cc1ccccc1)Cc1ccccc1)C(C)C	1
C[C]1CC[C@@]2(OC1)O[C]1[C]([C]2C)[C@@]2([C](C1)[C]1CC=C3[C@]([C]1CC2)(C)CC[C](C3)O[C]1O[C]2CO[C]([C]1O[C]1O[C](C)[C]([C]([C]1O)O)O)[C]2O[C]1O[C](C)[C]([C]([C]1O)O)O)C	0
C=CCCCCCCCCC(=O)NC[C]1O[C](O[C]2CC[C@]3(C(=CC[C]4[C]3CC[C@]3([C]4C[C]4[C]3[C](C)[C@]3(O4)CC[C](CO3)C)C)C2)C)[C]([C]([C]1O[C]1O[C](C)[C]([C]([C]1O)O)O)O)O[C]1O[C](C)[C]([C]([C]1O)O)O	0
Clc1ccc(cc1)/C=N/n1c(S)nnc1c1nccnc1	0
O=c1cc(OCC(=O)N2CCN(CC2)c2cccc(c2Cl)Cl)c2c(o1)cccc2	0
O[C]1CC[C](O)[C](O)C[C](O)C[C@]2(O)C[C](O)[C]([C](O2)C[C](/C=C\C=C\C=C\C=C\C=C\C=C\C=C\[C]([C]([C]([C](OC(=O)C[C](C1)O)C)C)O)C)O[C]1O[C](C)[C]([C]([C]1O)N)O)C(=O)NCCC(=O)N(CCCNC(=O)CC[C]([C]1CC[C]2[C@]1(C)[C](O)C[C]1[C]2CC[C]2[C@]1(C)CC[C](C2)O)C)CCCCNC(=O)CC[C]([C]1CC[C]2[C@]1(C)[C](O)C[C]1[C]2CC[C]2[C@]1(C)CC[C](C2)O)C	1
CCCCCC1CCC(CC1)N1NN[C](C1)COC(=O)[C]1C[N@](C2CC2)[C]2[C](C1=O)C[C]([C](C2)N1CCN(CC1)C[C]1NNN(C1)C1CCC(CC1)CCCCC)F	0
S=C(Nc1ccccc1)Nc1ccc2c(c1)OCO2	0
F[C]1C[C]2C(=O)[C](C[N@@]([C]2C[C]1N1CCN(CC1)C[C]1NNN(C1)C1CCC(CC1)C(=O)C)C1CC1)C(=O)OC[C]1NNN(C1)C1CCC(CC1)C(=O)C	0
FC(c1cc(cc(c1)c1ccc(s1)S(=O)(=O)N)C(F)(F)F)(F)F	0
N#Cc1c(/N=C/c2c[nH]c3c2cccc3C)sc2c1CCCC2	0
COC1=CC(=O)c2c(C1=O)c(O)c(c(c2O)C)CC(=O)C	0
CCCCCCCCCCN1CN(C[C]1C[C](C(=O)N[C](C(=O)N)CCCN[C-]([N+])N)N)CCCCCCCCCC	1
COc1ccc2c(c1)c(/C=N/c1sc3c(c1C#N)CCCC3)c[nH]2	0
NCCC[C]1NC(=O)[C](CC(=O)N)NC(=O)[C](CCCNC(=N)N)NC(=O)[C](Cc2ccccc2)NC(=O)[C]2CCCN2C(=O)[C](NC(=O)[C](NC(=O)[C](NC(=O)[C](NC(=O)[C](NC1=O)Cc1ccc(cc1)O)C(C)C)CCCN)CC(C)C)Cc1ccccc1	1
COc1ccc(cc1)c1ccc(s1)S(=O)(=O)N	0
Cl[C]1CC[C]([C](C1)Cl)N1NN[C](C1)COC(=O)[C]1C[N@](C2CC2)[C]2[C](C1=O)C[C]([C](C2)N1CCN(CC1)C[C]1NNN(C1)[C]1CC[C](C[C]1Cl)Cl)F	0
C[C]1CC[C@@]2(OC1)O[C]1[C]([C]2C)[C@@]2([C](C1)[C]1CC=C3[C@]([C]1CC2)(C)CC[C](C3)O[C]1O[C](CNC(=O)c2ccccc2I)[C]([C]([C]1O[C]1O[C](C)[C]([C]([C]1O)O)O)O)O[C]1O[C](C)[C]([C]([C]1O)O)O)C	1
CCCCCCCC[n+]1ccc(cc1)OCCCCCCOc1cc[n+](cc1)CCCCCCCC	1
COc1cccc(c1)N1C(=O)C=CC1=O	0
Cl[C]1CCC[C]([C]1Cl)N1NN[C](C1)COC(=O)[C]1C[N@](C2CC2)[C]2[C](C1=O)C[C]([C](C2)N1CCN(CC1)C[C]1NNN(C1)[C]1CCC[C]([C]1Cl)Cl)F	0
NCCC[C]1NC(=O)[C](NC(=O)[C]2CCCN2C(=O)[C](Cc2ccc(cc2)O)NC(=O)[C](CC(C)C)NC(=O)[C](NC(=O)[C](NC(=O)[C]2N(C(=O)[C](NC1=O)CC(C)C)CCC2)C(C)C)CCCN)C(C)C	1
C(CCCC[n+]1ccccc1)CCCCC[n+]1ccccc1	0
NCCC[C]1NC(=O)[C](NC(=O)[C]2CCCN2C(=O)/C(=C/c2cccnc2)/NC(=O)[C](CC(C)C)NC(=O)[C](NC(=O)[C](NC(=O)[C]2N(C(=O)/C(=C/c3ccccc3)/NC(=O)[C](NC1=O)CC(C)C)CCC2)C(C)C)CCCN)C(C)C	1
COc1cc(ccc1O)C(=O)N/N=C/c1cccs1	0
N#CSc1c[nH]c2c1cccc2	0
N[C-](NCCC[C]1NC(=O)[C](CC(C)C)NC(=O)[C](Cc2ccc3c(c2)cccc3)NC(=O)[C](CCCN[C-]([N+])N)NC(=O)[C](CC(C)C)NC(=O)CCCCCCCCCNC(=O)[C](NC1=O)Cc1ccc2c(c1)cccc2)[N+]	1
N#[N+][N-]CCO[C]1[C](C)O[C]([C]([C]1O)O)O[C]1[C](CO)O[C]([C]([C]1O)O[C]1O[C](C)[C]([C]([C]1O)O)O)O[C]1CC[C@]2(C(=CC[C]3[C]2CC[C@]2([C]3C[C]3[C]2[C](C)[C@]2(O3)CC[C](CO2)C)C)C1)C	1
NCCC[C]1NC(=O)[C](NC(=O)[C](Cc2ccc(cc2)O)NC(=O)[C](NC(=O)[C](CC(=O)N)NC(=O)[C](NC(=O)[C](NC(=O)[C]2N(C(=O)[C](NC(=O)[C](NC1=O)CC(C)C)Cc1ccccc1)CCC2)Cc1ccccc1)Cc1ccccc1)[C](CC)C)C(C)C	1
NCCC[C]1NC(=O)[C](NC(=O)[C](Cc2ccc(cc2)O)NC(=O)[C](CCC(=O)N)NC(=O)[C](CC(=O)N)NC(=O)[C](NC(=O)[C](NC(=O)[C]2N(C(=O)[C](NC(=O)[C](NC1=O)CC(C)C)Cc1ccccc1)CCC2)Cc1ccccc1)C)C(C)C	1
Oc1ccc(cc1)C[C]1N=C2N(C1)C(=C(S2)c1ccccc1)c1ccccc1	0
Oc1ccc(cc1)/C=N/Nc1ccnc2c1ccc(c2)Cl	0
N#CSc1c([nH]c2c1cccc2)c1ccc(cc1)C	0
CCCCCCCCCCCCCCCCCC(=O)N(C[C]([C]([C]([C](CO)O)O[C]1O[C](CO)[C]([C]([C]1O)O)O)O)O)C	1
CCCCCCCCCC(=O)N[C](C(=O)NCCCCCCCCCNC(=O)[C](NC(=O)CCCCCCCCC)CCCN[C-]([N+])N)CCCN[C-]([N+])N	1
CN(CCn1c2ccc(cc2c2c1nc1ccccc1c2C)N[C-]([N+])N)C	0
NCCSc1c(cc(cc1N)C(C)(C)C)NC(=O)c1cccc(c1)C(=O)Nc1cc(cc(c1SCCN)N)C(C)(C)C	1
N[C-](NCCNC(=O)c1ccc(cc1)N(C(=O)c1cc(cc(c1)C(C)(C)C)C(C)(C)C)C)[N+]	0
O=C1N[C]2[C@@](N1)(O)C[C]1[C]2NC(=O)c2n1c(Br)cc2	0
CCCCCCCCCCCCCCCCN(C(=O)[C]([C]([C]([C](CO)O)O)O)O)C	1
F[C]1CC[C]([C](C1)Cl)N1NN[C](C1)COC(=O)[C]1C[N@](C2CC2)[C]2[C](C1=O)C[C]([C](C2)N1CCN(CC1)C[C]1NNN(C1)[C]1CC[C](C[C]1Cl)F)F	0
CCCCCCCC[n+]1cccc(c1)COCCCCCCOCc1ccc[n+](c1)CCCCCCCC	1
N#Cc1c(/N=C/c2c[nH]c3c2ccc2c3cccc2)sc2c1CCCC2	0
CCCCCCCCCCCCCC(=O)NCCc1ccc(c(c1)O)O	0
OC[C]1O[C](O[C]2[C](O[C]([C]([C]2O)O[C]2O[C](CO)[C]([C]([C]2O)O)O)C(=O)O)O[C]2CC[C@]3([C]([C@@]2(C)CO)CC[C@@]2([C]3CC=C3[C@@]2(C)C[C]([C@@]2([C]3CC(C)(C)[C]([C]2OC(=O)C)OC(=O)/C(=C\C)/C)CO)O)C)C)[C]([C]([C]1O)O)O	1
CCCCCCCCCCN1CN(C[C]1C[C](C(=O)N[C](C(=O)N[C](C(=O)N)CCCN[C-]([N+])N)CCCN[C-]([N+])N)N)CCCCCCCCCC	1
OC[C]1O[C](O[C]2CO[C]([C]([C]2O)O)O[C]2[C](O)[C](O[C]([C]2O)C)O[C]2[C](OC[C]([C]2O)O)O[C]2CC[C@]3([C]([C@]2(C)CO)CC[C@@]2([C]3CC=C3[C@@]2(C)CC[C@@]2([C]3CC(C)(C)CC2)C(=O)O)C)C)[C]([C]([C]1O[C]1OC[C]([C]([C]1O)O)O)O)O	1
C[C]1CC[C@@]2(OC1)O[C]1[C]([C]2C)[C@@]2([C](C1)[C]1CC=C3[C@]([C]1CC2)(C)CC[C](C3)O[C]1O[C](CNS(=O)(=O)c2cccc3c2cccc3N(C)C)[C]([C]([C]1O[C]1O[C](C)[C]([C]([C]1O)O)O)O)O[C]1O[C](C)[C]([C]([C]1O)O)O)C	1
COc1ccc(cc1)c1nc2ccc(cc2c(c1)C(=O)N/N=C/c1ccc(cc1)[N+](O)[O-])Cl	0
O=C1N[C]2[C](OC(=O)c3cccc(c3)C(=O)O[C]3[C](NC(=O)c4cc1ccc4)c1ccccc1C3)Cc1c2cccc1	0
CCCCCCCCCCCCCCCCOP(=O)(O[C]1CCCC[C]1[N+](C)(C)C)[O-]	0
CCN(C(=S)NCc1ccccc1)CC	0
NCCCC[C](C(=O)NCCCCCCNC(=O)[C](NC(=O)CCCCCCCCCCC)CCCCN)NC(=O)CCCCCCCCCCC	0
OC[C]1O[C](O[C]2C[C]3CC[C]4[C]([C@]3(C[C]2O)C)CC[C@]2([C]4C[C]3[C]2[C]([C@]2(O3)CC[C](CO2)C)C)C)[C]([C]([C]1O)O)O[C]1O[C](C)[C]([C]([C]1O)O)O	1
CC(C[C]1N=C2N(C1)C(=C(S2)c1ccccc1)c1ccccc1)C	0
O=C(c1cc(c(cc1OCCN[C-]([N+])N)OCCN[C-]([N+])N)C(=O)Nc1cc(cc(c1SCCN[C-]([N+])N)N)C(C)(C)C)Nc1cc(cc(c1SCCN[C-]([N+])N)N)C(C)(C)C	0
CCCCCCCCCCCCOC(=O)[C]([N+](CC)(CC)C)Cc1ccccc1	1
N#Cc1c(/N=C/c2c[nH]c3c2cccn3)sc2c1CCCC2	0
N#Cc1c(/N=C/c2c[nH]c3c2cccc3)sc2c1CCCCCC2	0
NCCC[C]1NC(=O)[C](NC(=O)[C]2CCCN2C(=O)[C](Cc2ccccc2)NC(=O)[C](CC(C)C)NC(=O)[C](NC(=O)[C](NC(=O)[C]2N(C(=O)[C](NC(=O)[C](NC1=O)CC(C)C)Cc1ccccc1)C[C]([C]2O)O)C(C)C)CCCN)C(C)C	1
OC[C]1O[C](O[C]2CC[C@]3(C(=CC[C]4[C]3CC[C@]3([C]4C[C]4[C]3[C](C)[C@]3(O4)CC[C](CO3)C)C)C2)C)[C]([C]([C]1O)O)O	0
OC[C]1O[C](O[C]2CC[C@]3(C(=CC[C]4[C]3CC[C@]3([C]4C[C]4[C]3[C](C)[C@]3(O4)CC[C](CO3)C)C)C2)C)[C]([C]([C]1O[C]1O[C](C)[C]([C]([C]1O)O)OC(=O)C)O)O	1
COc1cc(/C=N/NC(=O)c2onc(n2)c2ccc(cc2)C)ccc1O	0
CN(c1cc[n+](cc1)CCCCCCCCCCCC[n+]1ccc(cc1)N(C)C)C	0
NCCc1ccc(c(c1)O)O	0
Oc1cc(O)c2c(c1)oc(c(c2=O)O[C]1O[C](CO[C]2O[C](C)[C]([C]([C]2O)O)O)[C]([C]([C]1O)O)O)c1ccc(c(c1)O)O	0
Clc1ccc(c(c1)Cl)/C=N/n1c(S)nnc1c1nccnc1	0
NCCCNC(=O)c1ccccc1NC(=O)c1cc(cc(c1)C(C)(C)C)C(C)(C)C	1
CCCCCCCCCCCCCC(=O)N(C[C]([C]([C]([C](CO)O)O[C]1O[C](CO)[C]([C]([C]1O)O)O)O)O)C	1
CCCCCCCCCCCC(=O)NCCCC[C](C(=O)NCCCC[C](C(=O)OC)N)N	0
CCCCCCCCCCCCCCCC[n+]1ccc(cc1)OCCCCCCOc1cc[n+](cc1)CCCCCCCCCCCCCCCC	0
Oc1ccc(cc1)c1noc(n1)C(=O)N/N=C/c1ccc2c(c1)OCO2	0
CCCCNC(=S)NCCc1ccccc1	0
N#CSc1cn(c2c1cccc2)c1ccc(cc1)OC	0
Clc1ccc2c(c1)c(cc(n2)c1ccc(cc1)Br)C(=O)N/N=C/c1ccc(cc1)[N+](O)[O-]	0
CCCCCCCCCCCCCCCCOP(=O)(OCC[N+]1(C)CCCCCC1)[O-]	1
CSc1ccc(cc1)c1ccc(s1)CBr	0
CCCC[C]1NC(=O)[C](Cc2ccc3c(c2)cccc3)NC(=O)[C](CCCN[C-]([N+])N)NC(=O)[C](CC(C)C)NC(=O)CNC(=O)[C](NC(=O)[C](NC1=O)CCCN[C-]([N+])N)Cc1ccc2c(c1)cccc2	0
OC[C]1O[C](O[C]2[C](O[C]([C]([C]2O[C]2O[C](CO)[C]([C]([C]2O)O[C]2OC[C]([C]([C]2O)O)O)O)O)C(=O)O)O[C]2CC[C@]3([C]([C@]2(C)C=O)CC[C@@]2([C]3CC=C3[C@@]2(C)C[C]([C@@]2([C]3CC(C)(C)[C]([C]2OC(=O)C)OC(=O)CC(C)C)CO)O)C)C)[C]([C]([C]1O)O)O	1
O[C]1[C](O)CO[C]([C]1O)O[C]1C[C]2[C@@]3(C)C[C]([C]([C@]3(C)CC[C@]32[C@@]2([C]1C(C)(C)[C](O)CC2)C3)[C](CC[C](C(O)(C)C)O)C)O	0
[O-]P(=O)(OCC[N+]1(C)CCCCC1)OCCCCC=C1CCCCCCCCCCCCCC1	1
N[C-](NCCC[C](C(=O)N[C](C(=O)N[C](C(=O)O)CCCN[C-]([N+])N)CCCN[C-]([N+])N)NC(=O)Cn1nnc(c1)COC(=O)[C@@]12CC[C]([C]2[C]2[C@](CC1)(C)[C@]1(C)CC[C]3[C@]([C]1CC2)(C)CC[C](C3(C)C)O)C(=C)C)[N+]	1
NCCC[C](C(=O)NC1(CCCCC1)CC(=O)NCCc1ccccc1)NC(=O)CCCCCCCCCCC	1
Oc1cccc(c1)/C=N/n1c(S)nnc1c1nccnc1	0
Clc1ccc(cc1)N1C(=O)[C]([C]1/C=C/c1ccccc1)Oc1ccc(cc1)c1nc2c(s1)cccc2	0
COc1cc(/C=N/NC(=O)c2onc(n2)c2ccc(cc2)O)ccc1O	0
CCCCCCCCCCCCCCCCCCOCCOCCOCCOCCOCCOCCOCCOCCO	1
Fc1ccc(c(c1)F)N1C(=O)C=CC1=O	0
N#[N+][N-]C[C]1O[C](O[C]2CC[C@]3(C(=CC[C]4[C]3CC[C@]3([C]4C[C]4[C]3[C](C)[C@]3(O4)CC[C](CO3)C)C)C2)C)[C]([C]([C]1O[C]1O[C](C)[C]([C]([C]1O)O)O)O)O[C]1O[C](C)[C]([C]([C]1O)O)O	0
O[C](CN1CCN(CC1)c1cccc(c1)C(F)(F)F)COc1cc(=O)oc2c1cccc2	0
NCCCC[C]1NC(=O)[C](NC(=O)[C](CCCN[C-]([N+])N)NC(=O)[C](CCCN[C-]([N+])N)NC(=O)[C](NC(=O)[C](NC(=O)[C](NC(=O)[C](NC1=O)Cc1ccccc1)Cc1ccccc1)Cc1c[nH]c2c1cccc2)CO)[C](O)C	1
CCCCCCCCCCCCN(CCCNC(=O)[C]([C]([C]([C](CO)O)O)O)O)CCCNC(=O)[C]([C]([C]([C](CO)O)O)O)O	1
N#Cc1ccc2c(c1)c(/C=N/c1sc3c(c1C#N)CCCC3)c[nH]2	0
C(CC[n+]1ccccc1)CCC[n+]1ccccc1	0
N[C-](NCCC[C]1NC(=O)[C](CC(C)C)NC(=O)[C](Cc2ccc3c(c2)cccc3)NC(=O)[C](CCCN[C-]([N+])N)NC(=O)[C](NC(=O)CNC(=O)[C](NC1=O)Cc1ccc2c(c1)cccc2)[C](O)C)[N+]	0
N#Cc1c(/N=C/c2c[nH]c3c2cccn3)sc2c1CCC2	0
C[C]1CC[C@@]2(OC1)O[C]1[C]([C]2C)[C@@]2([C](C1)[C]1CC=C3[C@]([C]1CC2)(C)CC[C](C3)O[C]1O[C](COCCNC(=O)c2ccccc2)[C]([C]([C]1O[C]1O[C](C)[C]([C]([C]1O)O)O)O)O[C]1O[C](C)[C]([C]([C]1O)O)O)C	1
CCCCCCCCCC[n+]1ccc(cc1)COCCCCCCOCc1cc[n+](cc1)CCCCCCCCCC	1
COc1cc(NC(=S)Nc2ccccc2)cc(c1OC)OC	0
OC[C]([C]1CC[C]2[C@]1(C)CC[C]1[C]2[C](N)C[C]2[C@]1(C)CC[C](C2)O)C	0
N[C-](NCCNC(=O)c1cccc(c1)NC(=O)c1cc(cc(c1)C(C)(C)C)C(C)(C)C)[N+]	1
CCCCCCCCCCCC(=O)NCCCC[C](C(=O)O)NC(=O)CCCCCCCCCCC	1
COc1ccc(cc1)N1C(=O)C=CC1=O	0
N[C-](NCCC[C]1NC(=O)[C](CC(C)C)NC(=O)[C](Cc2ccc3c(c2)cccc3)NC(=O)[C](CCCN[C-]([N+])N)NC(=O)[C](NC(=O)CCCNC(=O)[C](NC1=O)Cc1ccc2c(c1)cccc2)CC(C)C)[N+]	0
CCC(=O)O	0
C[C]1CC[C@@]2(OC1)O[C]1[C]([C]2C)[C@@]2([C](C1)[C]1CC=C3[C@]([C]1CC2)(C)CC[C](C3)O[C]1O[C](CNC(=O)C(F)(F)F)[C]([C]([C]1O[C]1O[C](C)[C]([C]([C]1O)O)O)O)O[C]1O[C](C)[C]([C]([C]1O)O)O)C	1
CCCCCCCCCCCCCCN(C(=O)[C]([C]([C]([C](CO)O)O)O)O)C	1
CCN(C(=S)Nc1ccccc1)CC	0
N#Cc1c(/N=C/c2c[nH]c3c2cc(C)cc3)sc2c1CCCCCC2	0
NCCNC(=O)c1ccc(cc1)N(C(=O)c1cc(cc(c1)C(C)(C)C)C(C)(C)C)C	1
C/C(=C\CNc1cc(nn1C)C)/CCC=C(C)C	1
NCCCCNCCCN[C]1CC[C@]2([C](C1)C[C]([C]1[C]2CC[C@]2([C]1CC[C]2[C](CO)C)C)N)C	0
BrCc1ccc(s1)c1cc(F)cc(c1)F	0
ClCCCC(=O)NCCO[C]1[C](C)O[C]([C]([C]1O)O)O[C]1[C](CO)O[C]([C]([C]1O)O[C]1O[C](C)[C]([C]([C]1O)O)O)O[C]1CC[C@]2(C(=CC[C]3[C]2CC[C@]2([C]3C[C]3[C]2[C](C)[C@]2(O3)CC[C](CO2)C)C)C1)C	1
C[C]1CC[C@@]2(OC1)O[C]1[C]([C]2C)[C@@]2([C](C1)[C]1CC=C3[C@]([C]1CC2)(C)CC[C](C3)O[C]1O[C]2CO[C]([C]1O)[C]2O[C]1O[C](C)[C]([C]([C]1O)O)O)C	1
CCCCCCCCCCCCCCCC[N+]1(C)CCOCC1	1
OC[C]1O[C](O[C]2CC[C@]3(C(=CC[C]4[C]3CC[C@]3([C]4C[C]4[C]3[C](C)[C@]3(O4)CC[C](CO3)C)C)C2)C)[C]([C]([C]1O[C]1O[C](C)[C]([C]([C]1O)O)OCCNC(=O)COc1ccccc1)O)O[C]1O[C](C)[C]([C]([C]1O)O)O	1
NCCOc1cc(OCCN)c(cc1C(=O)Nc1cc(cc(c1SCCN)N[C-]([N+])N)C(C)(C)C)C(=O)Nc1cc(cc(c1SCCN)N[C-]([N+])N)C(C)(C)C	0
CCCCCCCCCCCCCCCCSC[C]1O[C](O[C]2[C](N)C[C]([C]([C]2O)O[C]2O[C](CN)[C](C[C]2N)O)N)[C]([C]([C]1O)N)O	1
CCCCCCCCCCCCCCCCOCCOCCOCCOCCOCCOCCOCCOCCO	1
CCCCCCCCCCCCCCCCCC(=O)NCCO[C]1[C](C)O[C]([C]([C]1O)O)O[C]1[C](CO)O[C]([C]([C]1O)O[C]1O[C](C)[C]([C]([C]1O)O)O)O[C]1CC[C@]2(C(=CC[C]3[C]2CC[C@]2([C]3C[C]3[C]2[C](C)[C@]2(O3)CC[C](CO2)C)C)C1)C	0
N#CSc1c([nH]c2c1cccc2)c1cccc(c1)C(F)(F)F	0
C=CCC/C=C/C=C/C=C/CC/C=C/[C]([C]([C]1O[C](C[C]([C]1O)O)[C]([C](C(=C)CC[C]([C]1C[C](O)[C]([C](O1)[C]([C](/C=C(/CC[C](C[C]([C]([C](C[C]([C](CCC[C](CCC[C](CCC[C](/C=C/C[C](/C=C/C[C](CO)O)O)O)O)O)O)O)C)O)O)O)\C)O)O)O)O)O)O)O)O	1
O=C1C=CC(=O)N1CCc1ccccc1	0
O[P@@](=O)(OCCN1CCCCC1)OCCCCCC1CCCCCCCCCCCCCC1	0
[O-]P(=O)(O[C]1CCCC[C]1[N+](C)(C)C)OCCCCCCCCCC/C=C/1\C2CC3CC1CC(C2)C3	1
CCCCCCCCCCCC(=O)N[C](C(=O)[C](C(=O)OC)CCCC[N+])CCCN[C-]([N+])N	0
N#CSc1c(c2cccc(c2)C(F)(F)F)n(c2c1cccc2)C	0
NCCC[C]1NC(=O)[C](NC(=O)[C](Cc2ccc(cc2)O)NC(=O)[C](CCC(=O)N)NC(=O)[C](CC(=O)N)NC(=O)[C](NC(=O)[C](NC(=O)[C]2N(C(=O)[C](NC(=O)[C](NC1=O)C)Cc1ccccc1)CCC2)Cc1ccccc1)Cc1ccccc1)C(C)C	1
OC[C]1O[C](O[C]2[C](O[C]([C]([C]2O[C]2OC[C]([C]([C]2O)O[C]2OC[C]([C]([C]2O)O)O)O)O)C(=O)O)O[C]2CC[C@]3([C]([C@]2(C)C=O)CC[C@@]2([C]3CC=C3[C@@]2(C)C[C]([C@@]2([C]3CC(C)(C)[C]([C]2OC(=O)C)OC(=O)CC(C)C)CO)O)C)C)[C]([C]([C]1O)O)O	1
NCCCC[C](C(=O)N[C](C(=O)N[C](C(=O)N[C](C(=O)O)CCCCN)Cc1ccc(cc1)O)Cc1ccc(cc1)O)NC(=O)[C](NC(=O)CCCCCCCCCCCCC)CCCN[C-]([N+])N	1
N#CSc1cn(c2c1cccc2)C	0
CCCCCCCCCCCC[n+]1ccc(cc1)COCCCCCCOCc1cc[n+](cc1)CCCCCCCCCCCC	1
Clc1cc(ccc1Cl)c1ccc(s1)S(=O)(=O)N	0
O=C1C=CC(=O)N1CCCCc1ccccc1	0
N[C-](NCCC[C](C(=O)N[C](C(=O)N[C](C(=O)N[C](C(=O)N[C](C(=O)O)CCCN[C-]([N+])N)CCCN[C-]([N+])N)CCCN[C-]([N+])N)CCCN[C-]([N+])N)NC(=O)Cn1nnc(c1)COC(=O)[C@@]12CC[C]([C]([C]2C2=CC[C]3[C@@]([C@@]2(CC1)C)(C)CC[C]1[C@]3(C)CC[C](C1(C)C)O)C)C)[N+]	1
CC(CCCc1cc[n+](cc1)CCCCCCCCCCCC[n+]1ccc(cc1)CCCC(C)C)C	0
COC(=O)c1c(CBr)nc(c2c1C(=O)C(=C(C2=O)Nc1ccc(cc1)Cl)Br)C	0
C[C]1CC[C@@]2(OC1)O[C]1[C]([C]2C)[C@@]2([C](C1)[C]1CC=C3[C@]([C]1CC2)(C)CC[C](C3)O[C]1O[C](COCc2ccccc2)[C]([C]([C]1O[C]1O[C](C)[C]([C]([C]1O)O)O)O)O[C]1O[C](C)[C]([C]([C]1O)O)O)C	0
N#CSc1c[nH]c2c1cc(cc2)c1ccc(cc1)C	0
CCCCCCCCCCCCCCCCOP(=O)(O[C]1CCC[C]1[N+](C)(C)C)[O-]	1
CO[C@@]12C[C]3[C]([C]2NC(=O)N1C)NC(=O)c1n3c(Br)cc1	0
CO[C@]12C[C]3[C]([C]2NC(=O)N1C)NC(=O)c1n3c(Br)cc1	0
CC(c1cc[n+](cc1)CCCCCCCCCCCC[n+]1ccc(cc1)C(C)(C)C)(C)C	0
COc1cc(ccc1O)C(=O)N/N=C/c1cc(Cl)cc(c1O)Cl	0
C[C]1CC[C@@]2(OC1)O[C]1[C]([C]2C)[C@@]2([C](C1)[C]1CC=C3[C@]([C]1CC2)(C)CC[C](C3)O[C]1O[C](CO[C]2O[C](C)[C]([C]([C]2O)O)O)[C]([C]([C]1O)O)O)C	1
CCCCCc1cc[n+](cc1)CCCCCCCCCCCC[n+]1ccc(cc1)CCCCC	0
OC[C]1O[C](O[C]2C[C]3CC[C]4[C]([C@]3(C[C]2O)C)CC[C@]2([C]4C[C]3[C]2[C]([C@]2(O3)CC[C](CO2)C)C)C)[C]([C]([C]1O[C]1O[C](C)[C]([C]([C]1O)O)O)O)O[C]1O[C](C)[C]([C]([C]1O)O)O	1
Clc1ccc2c(c1)c(cc(n2)c1ccc(cc1)Br)C(=O)N/N=C/c1ccccc1[N+](O)[O-]	0
O=C1N[C]2[C](OC(=O)c3cccc(n3)C(=O)O[C]3[C](NC(=O)c4cc1ccc4)c1ccccc1C3)Cc1c2cccc1	0
COc1cc(OC)c(cc1/C=N/n1c(S)nnc1c1nccnc1)OC	0
NCCC[C]1NC(=O)[C](NC(=O)[C](C)NC(=O)[C](CCC(=O)N)NC(=O)[C](CC(=O)N)NC(=O)[C](NC(=O)[C](NC(=O)[C]2N(C(=O)[C](NC(=O)[C](NC1=O)CC(C)C)Cc1ccccc1)CCC2)Cc1ccccc1)Cc1ccccc1)C(C)C	1
Cc1ccc(s1)c1ccc(s1)S(=O)(=O)N	0
CNc1cc[n+](cc1)CCCCCCCCCCCC[n+]1ccc(cc1)NC	0
CCCCCCCCCCCCOCCOCCOCCOCCOCCOCCOCCOCCO	1
CN(CCOC(=O)c1ccc(cc1)NC(=O)c1cc(cc(c1)C(C)(C)C)C(C)(C)C)C	1
CO[C]1NC(=O)c2n([C]1Cc1c[nH]c(=O)[nH]1)c(Br)cc2	0
C(CCCC[n+]1cccc2c1cccc2)CCCCC[n+]1cccc2c1cccc2	0
CCCCC/C=C\C/C=C\C/C=C\C/C=C\CCCC(=O)O	1
NCCCC[C]1NC(=O)[C](CC(C)C)NC(=O)[C](Cc2ccccc2)NC(=O)[C](CCCCN)NC(=O)[C](NC(=O)CNC(=O)[C](NC1=O)Cc1ccccc1)CC(C)C	0
OC[C@]1(C)[C](CC[C@]2([C]1CC[C@@]1([C]2CC=C2[C@@]1(C)CC[C@@]1([C]2CC(CC1)(C)C)C(=O)O)C)C)O[C]1OC[C]([C]([C]1O[C]1O[C](C)[C]([C]([C]1O)O[C]1OC[C]([C]([C]1O)O[C]1O[C](C)[C]([C]([C]1O)O)O)O)O)O)O	1
CCCCCCCCCCCCCCCCCCOP(=O)(OCC[N+](C)(C)C)[O-]	1
C=C[C@@](c1ccc(c(c1)O)O)(CC/C=C(/CCC=C(C)C)\C)C	1
COc1cc(ccc1O)C(=O)N/N=C/c1cc(Br)ccc1O	0
CCCCCCCCCCCCCCCCCC[n+]1ccc(cc1)OCCCCCCOc1cc[n+](cc1)CCCCCCCCCCCCCCCCCC	0
CCCCCCCCCCOC(=O)[C]([N+](CC)(CC)C)Cc1ccccc1	1
CCCCCCCCCC(=O)OC[C](OC(=O)CCCCCCCCC)COC(=O)[C](CCCN[C-]([N+])N)N	1
CCCCCCCCCCCCCCCCCC(=O)NC[C]1O[C](O[C]2CC[C@]3(C(=CC[C]4[C]3CC[C@]3([C]4C[C]4[C]3[C](C)[C@]3(O4)CC[C](CO3)C)C)C2)C)[C]([C]([C]1O[C]1O[C](C)[C]([C]([C]1O)O)O)O)O[C]1O[C](C)[C]([C]([C]1O)O)O	0
O=C(NN=c1scc(n1c1ccc(cc1N(O)O)Cl)c1ccc(cc1)F)COc1cnccn1	0
CCC1CCC(CC1)N1NN[C](C1)COC(=O)[C]1C[N@](C2CC2)[C]2[C](C1=O)C[C]([C](C2)N1CCN(CC1)C[C]1NNN(C1)C1CCC(CC1)CC)F	0
C[C@@]12[C](O)C[C]3[C]([C]2CC[C]1[C](CCC(=O)NCCCCN(C(=O)CCCNC(=O)[C]1[C](O)C[C@@]2(O[C]1C[C](/C=C\C=C\C=C\C=C\C=C\C=C\C=C\[C]([C]([C]([C](OC(=O)C[C](C[C](CC[C]([C](C[C](C2)O)O)O)O)O)C)C)O)C)O[C]1O[C](C)[C]([C]([C]1O)N)O)O)CCCNC(=O)CC[C]([C]1CC[C]2[C@]1(C)[C](O)C[C]1[C]2CC[C]2[C@]1(C)CC[C](C2)O)C)C)CC[C]1[C@]3(C)CC[C](C1)O	1
O[C]1CC[C](O)[C](O)C[C@]2(O)C[C](O)[C]([C](O2)C[C](/C=C\C=C\C=C\C=C\C=C\C=C\C=C\[C]([C]([C]([C](OC(=O)C[C](C[C](C1)O)O)C)C)O)C)O[C]1O[C](C)[C]([C]([C]1O)N)O)C(=O)NCCCCCCCC(=O)N(CCCNC(=O)CC[C]([C]1CC[C]2[C@]1(C)[C](O)C[C]1[C]2CC[C]2[C@]1(C)CC[C](C2)O)C)CCCCNC(=O)CC[C]([C]1CC[C]2[C@]1(C)[C](O)C[C]1[C]2CC[C]2[C@]1(C)CC[C](C2)O)C	1
COc1cc(ccc1O)C(=O)N/N=C/c1cc(Cl)ccc1O	0
N[C-](NCCC[C]1N=C2N(C1)C(=C(S2)c1ccccc1)c1ccccc1)[N+]	0
COc1cccc(c1)N1CCN(CC1)C[C](COc1cc(=O)oc2c1cccc2)O	0
CCCCCCCCCCCCCCCCCC[n+]1ccc(cc1)COCCCCCCOCc1cc[n+](cc1)CCCCCCCCCCCCCCCCCC	0
OC[C@@]1(O)CO[C]([C]1O)O[C]1[C](O)[C](O[C]2[C](OC[C]([C]2O)O)OC(=O)[C@]23C=C[C@@]4(C(=CC[C]5[C@@]4(C)CC[C]4[C@]5(C)CC[C](C4(C)C)O[C]4O[C](C(=O)O)[C]([C]([C]4O)O)O)[C]3CC(CC2)(C)C)C)O[C]([C]1O[C]1OC[C@]([C]1O)(O)CO)C	1
C=C[C]1C[N@@+]2(CC[C]1C[C]2[C](c1ccnc2c1cc(OC)cc2)O)CC(=O)c1ccc(cc1)Br	0
CCCCCc1ccc[n+](c1)CCCCCCCCCCCC[n+]1cccc(c1)CCCCC	0
C[C]1CC[C@@]2(OC1)O[C]1[C]([C]2C)[C@@]2([C](C1)[C]1CC=C3[C@]([C]1CC2)(C)CC[C](C3)O[C]1O[C]2CO[C]([C]1O)[C]2O)C	0
C[C]1C[C](C)CC(C1)N1NN[C](C1)COC(=O)[C]1C[N@](C2CC2)[C]2[C](C1=O)C[C]([C](C2)N1CCN(CC1)C[C]1NNN(C1)C1C[C](C)C[C](C1)C)F	0
OC[C]1O[C](O[C]2[C](O[C]([C]([C]2O[C]2O[C](CO)[C]([C]([C]2O)O[C]2OC[C]([C]([C]2O)O)O)O)O)C(=O)O)O[C]2CC[C@]3([C]([C@]2(C)C=O)CC[C@@]2([C]3CC=C3[C@@]2(C)C[C]([C@@]2([C]3CC(C)(C)[C]([C]2O)OC(=O)CC(C)C)COC(=O)C)O)C)C)[C]([C]([C]1O)O)O	1
N#CSc1c(c2ccc(cc2)Cl)n(c2c1cccc2)C	0
NCCCN1CCN(CC1)CCCNC(=O)[C@@]12CC[C]([C]2[C]2[C@@](CC1)(C)[C@]1(C)CC[C]3[C@]([C]1CC2)(C)CC[C](C3(C)C)OC(=O)C)C(=C)C	1
CCCCCCCCNc1cc[n+](cc1)CCCCCCCCCC[n+]1ccc(cc1)NCCCCCCCC	1
C[C]1CC[C@@]2(OC1)O[C]1[C]([C]2C)[C@@]2([C](C1)[C]1CC=C3[C@]([C]1CC2)(C)CC[C](C3)O[C]1O[C](CNC(=O)OCC2=c3ccccc3=C3[C]2C=CC=C3)[C]([C]([C]1O[C]1O[C](C)[C]([C]([C]1O)O)O)O)O[C]1O[C](C)[C]([C]([C]1O)O)O)C	1
N[C-](NCCNC(=O)c1ccc(cc1)C(=O)Nc1cc(cc(c1)C(C)(C)C)C(C)(C)C)[N+]	1
N[C-](NCCC[C]1NC(=O)[C](NC(=O)[C](Cc2ccc3c(c2)cccc3)NC(=O)[C](CCCN[C-]([N+])N)NC(=O)[C](NC(=O)CNC(=O)[C](NC1=O)Cc1ccc2c(c1)cccc2)CC(C)C)[C](O)C)[N+]	0
C[C]1CC[C@@]2(OC1)O[C]1[C]([C]2C)[C@@]2([C](C1)[C]1CC=C3[C@]([C]1CC2)(C)CC[C](C3)O[C]1O[C](COCCNC(=O)C)[C]([C]([C]1O[C]1O[C](C)[C]([C]([C]1O)O)O)O)O[C]1O[C](C)[C]([C]([C]1O)O)O)C	1
NCCNC(=O)[C]([C](C(=O)NCCN)OC(=O)CCCCCCCCC)OC(=O)CCCCCCCCC	1
C[C]1CC[C@@]2(OC1)O[C]1[C]([C]2C)[C@@]2([C](C1)[C]1CC=C3[C@]([C]1CC2)(C)CC[C](C3)O[C]1O[C](CNC(=O)COc2ccc(cc2)Cl)[C]([C]([C]1O[C]1O[C](C)[C]([C]([C]1O)O)O)O)O[C]1O[C](C)[C]([C]([C]1O)O)O)C	1
