# Supplementary material for: A comprehensive evaluation of advanced methods for identifying structural alerts using extensive toxicity data
Source: J Cheminform. 2026 Jan 30;18:27. doi: 10.1186/s13321-026-01157-x (PMC12922411; doi:10.1186/s13321-026-01157-x)
Supplement: Supplementary file 1 — Supplementary material 1. [file 13321_2026_1157_MOESM1_ESM.zip › SI_1_Toxicity_datasets/Drug toxicity/Immunotoxicity.csv]

Canonical SMILES	Immunotoxicity
COc1cc(/C=C/c2cc(n(n2)C(=O)Nc2ccccc2Cl)/C=C/c2ccc(c(c2)OC)O)ccc1O	1
CCOc1ccc2c(c1)c(CC(=O)O)cn2C	0
COc1cc2c(cc1OCCCCCN1CCN(CC1)CCCCCOc1cc3N=C[C]4C(C(=O)c3cc1OC)CCC4)N=C[C]1C(C2=O)CCC1	1
S=C(Nc1ccc(cc1)Cl)SC1CCCCC1	0
CCC(C(=O)OCC(=O)c1ccc(cc1)c1ccccc1)C	0
Clc1ccc2c(c1)[n+]([O-])c(c(n2)C(F)(F)F)C(=O)c1ccco1	0
COc1ccc(cc1)Nc1nc2cc(N)cc(c2nc1c1ccccc1)N	0
Clc1cc(CNCCNCc2cc(Cl)cc(c2O)Cc2ccccc2)c(c(c1)Cc1ccccc1)O	1
COc1cc(OC)c(cc1C(=O)/C=C/c1cccc(c1)OC(=O)C)C/C=C(\C)/C	1
Fc1ccc2c(c1)[nH]c(n2)c1nc(n2c1cccc2)c1ccccc1	1
CCOC(=O)/C=C/c1ccc([nH]1)C(=O)OCC	1
Clc1ccc(cc1)/C(=N/Nc1ccc(cc1)[N+](=O)[O-])/Sc1cc(Cl)c(cc1S(=O)(=O)N)C	1
COCCOc1cc2c(ncnc2cc1OCCOC)Nc1cccc(c1)C#C	1
OCC1OC(CC1O)n1cc(C#N)cnc1=O	0
CCOC(=O)c1c(CN2CCNCC2)nc2c(c1c1ccccc1)cccc2	0
COc1cc(ccc1Cl)c1nn(cc1c1ccncc1)c1ccc(cc1)NC(=O)Nc1ccc(c(c1)C(F)(F)F)Cl	1
COc1cc(F)c(c(c1C(=O)c1cnc(nc1N)NC1CCN(CC1)S(=O)(=O)C)F)F	1
COc1ccc(cc1)C1=NNC(C1)c1ccc(o1)c1ccc(cc1[N+](=O)[O-])OC	0
C=C[C]1CN2CCc3c([C]2C[C]1C[C]1N(C)CCc2c1[nH]c1c2cccc1)[nH]c1c3ccc(c1)O	1
O=C(c1cc(Br)ccc1O)C(=O)c1cc(Br)ccc1O	1
ClCCCCN(P(=O)(OCC1OC(C(C1O)O)n1ccc(nc1=O)N)OCCS(=O)(=O)CC(C(=O)NC(c1ccccc1)C(=O)O)NC(=O)CCC(C(=O)O)N)C	1
CCCCOC(=O)Nc1ccc(cc1)S(=O)(=O)Nc1c(Cl)cccc1Cl	0
COc1cccc2c1nc(cc2Nc1ccc(cc1)C(=O)NCCN(C)C)c1ccccc1	1
N#Cc1ccc(cc1)NCC(=O)N(C(c1ccccc1C)C(=O)NC1CCCCC1)c1cccc(c1)F	0
Clc1ccc(cc1)/N=C/1\Sc2cc(Cl)c(cc2S(=O)(=O)N1S(=O)(=O)c1ccccc1)C	1
NCCCNCCNCCCn1c2-c3cc4OCOc4cc3C(=O)c2c2c(c1=O)cc(c(c2)OC)OC	0
FC(c1cccc(c1)c1nc2ccccc2c2c1[C@@]1([C]2CCCC1)N1CCCC1)(F)F	0
O=Cc1cc(COC(=O)C)ccc1O	0
Nc1c(nc(c2c1c(=O)[nH][nH]c2=O)Cl)c1ccccc1	0
Fc1ccc(cc1)NC(=O)c1cc(c(cc1Cl)SCc1ccccc1)S(=O)(=O)NC(=N)Nc1ccccc1O	1
Cl/C(=C\COC1=CC(=O)c2c(C1=O)cccc2)/Cl	1
CSc1ccccc1C#C/C=C\C#Cc1ccccc1N	1
CCOc1ccc(cc1)/C=C/C(=O)c1ccccc1	1
CSCCCNC(=O)c1ccc2c(c1)/C(=C/c1[nH]c(cc1C)C)/C(=O)N2	1
OCC#Cc1cccc(c1)C(=O)c1cnn(c1N)c1ccc(cc1)F	0
Cc1ccc(cc1)C(=O)c1[nH]c(c(c1N)C(=S)Nc1ccccc1)Nc1ccc(cc1)Cl	1
OC(=O)/C=C\C(=O)N1C/C(=C\c2ccccc2Cl)/C(=O)/C(=C/c2ccccc2Cl)/C1	1
CCCCCCCCCCCCCCCCCCNc1ccn(c(=O)n1)C1OC(C(C1O)O)COP(=O)(OCC1OC(C(C1(O)C#C)O)n1ccc(nc1=O)N)O	1
COc1cc(NCc2ccc3n2-c2ccccc2OC3)cc(c1OC)OC	1
BrCCCn1c2-c3ccc(cc3C(=O)c2c2c(c1=O)cc(cc2)[N+](=O)[O-])OCC	1
CO/N=C(\COc1ccc2c(c1)oc(=O)c1c2ccc(c1)OC)/C	0
CSc1ccc(cc1)/C=C/1\N=C(N(C1=O)NC(=O)c1c(Cl)c(Cl)c(c(c1c1nc2c([nH]1)cccc2)Cl)Cl)c1ccccc1	0
COc1ccccc1CNCCN1C(=O)c2ccc3c4c2c(C1=O)ccc4C(=O)N(C3=O)CCNCc1ccccc1OC	1
Clc1ccc(cc1)C1=C(Nc2ccc(c(c2)C(=O)O)Cl)C(=O)NC1=O	0
CCC1=C(C)/C(=C/c2[nH]c(cc2OC)c2ccc[nH]2)/N=C1C	1
O=C(c1cc(c(cc1Cl)SCc1ccccc1)S(=O)(=O)Nc1oc2c(n1)cccc2)Nc1ccccc1	0
Clc1cc(Cl)c(c(c1O)Cc1c(O)c(Cl)cc(c1Cl)Cl)Cl	0
ClCCN(C(=O)Oc1ccc2c(c1)CC[C]1[C]2CC[C@]2([C]1CC[C]2O)C)CCCl	1
Brc1ccc(cc1)COCc1cc(CN2CCCC2)c(c2c1cccn2)O	1
CCOC(=O)C#Cc1ccccc1	1
O=C1N(CCN2CCNCC2)C(=O)c2c3c1ccc(c3ccc2)N1CCN(CC1)c1ccc2c3c1cccc3C(=O)N(C2=O)CCN1CCNCC1	1
COc1ccc(cc1)c1nc(c2n1cccc2)/C=C/1\SC(=NC1=O)NCc1ccccc1	1
C=CCSc1nnc2n1nc(c1ccc(cc1)Cl)c(c2)CN1CCCC1	0
COc1cccc2c1C(=O)c1c(O)c3C(OC4CC(N)C(C(O4)C)O)CC(Cc3c(c1C2=O)O)(O)C(=NNC(=O)CCC(=O)NN=C(C1(O)CC(OC2CC(N)C(C(O2)C)O)c2c(C1)c(O)c1c(c2O)C(=O)c2c(C1=O)cccc2OC)C)C	1
O=C1c2ccccc2-c2c3c1cccc3[nH]n2	0
CN(Cc1cc(I)cc(c1O)C)CCCCN1CCCCC1	1
O=C1NC(=O)C(=C1Nc1ccccc1)c1ccccc1	0
CCCCCNC(=O)c1cc2cc(CCl)ccc2oc1=O	1
COc1cc(cc(c1O)OC)C1CC(=O)Nc2c1c(C)nn2c1nc2c([nH]1)cccc2	1
OC(=O)c1cc2/N=C/c3ccccc3OCc3cccc(COc4c(/C=N/c(c1)c2)cccc4)n3	1
OCCONC(=O)c1cc2n(C)cnc2c(c1Nc1ccc(cc1F)Br)F	0
CCC(=O)N1C/C(=C/c2ccc(cc2)OC)/C(=O)/C(=C/c2ccc(cc2)OC)/C1	1
CN(Cc1c(O)ccc2c1c1CCc3c(C(=O)c1n2c1ccc(cc1)C)cccc3)C	0
Clc1cnc(cn1)C(=O)NCc1ccccc1	0
ClCCCCN(P(=O)(OCc1ccc(o1)[N+](=O)[O-])OCC1OC(C(C1O)O)n1cnc(c1C#C)C(=O)N)C	1
O=C(c1ccc2c3c1cccc3CC2)/C=C/c1ccc(cc1)[N+](=O)[O-]	1
COc1ccc(cc1)c1csc(n1)NC(=O)CN1CCN(CC1)c1cc2c(cc1F)c(=O)c(cn2C1CC1)C(=O)O	1
CCOC(=O)C(n1nnc2c1cc(cc2)NC1=C(C)[N+](=O)c2c(N1[O-])cc(Cl)cc2)CCC(=O)OCC	0
O=C(c1ccccc1)C1OC1C(=O)c1ccccc1	1
OCC(=O)O[C]1C[C@@]2(O[C@@]1(C)[C]1CC[C]([C]1[C]2OC(=O)/C=C/c1ccccc1)C(C)C)C(C)C	1
Nc1ncc(c(c1)C(F)(F)F)c1nc(nc(n1)N1CCOCC1)N1CCOCC1	1
ICC(=O)Nc1ccc(c2c1cccc2)O	1
BrCC(=O)NCC1OC(CC1O)n1cc(C)c(=O)[nH]c1=O	1
O=C1Nc2c(/C/1=N/Nc1ccc(cc1)S(=O)(=O)N)cc(cc2)C(=O)NCCCn1cncc1	0
COC(=O)C1=C(S/C(=C(\C(=S)Oc2ccccc2N)/Cl)/S1)C(=O)OC	0
FCC(=O)NC(=O)NC[C]1O[C](C([C]1O[Si](C(C)(C)C)(C)C)O[Si](C(C)(C)C)(C)C)n1cnc2c1ncnc2NC(=O)Nc1ccccc1	0
CC1=CC(C)(C)Nc2c1cc(cc2)Cc1ccc2c(c1)C(=CC(N2)(C)C)C	1
O=C1/C(=C/C=C/c2ccccc2)/N=C(N1c1c(=O)n(n(c1C)C)c1ccccc1)c1ccccc1	0
Clc1ccc(cc1)/N=C/Nc1ccc(cc1)c1nc2c(o1)cccc2	0
Cc1ccc(c(c1)C1=NNC(C1)c1cccc(c1)Br)O	0
Brc1ccc2c(c1)C(=O)/C(=C/c1ccc(s1)[N+](=O)[O-])/O2	1
[O-][n+]1ccccc1CCNc1c2ccccc2nc2c1c(ccc2)[N+](=O)[O-]	1
C=C(c1ccc(cc1)C(=S)Nc1ccccc1N)CN1CCN(CC1)c1cccc(n1)C(F)(F)F	1
NCCCn1c2-c3c(OC)cccc3C(=O)c2c2c(c1=O)cc(cc2)[N+](=O)[O-]	1
CCOn1cc(c2c1cccc2)C1=C(C(=O)NC1=O)c1c[nH]c2c1cccc2	1
CCN(c1ccc(c(c1)Cl)CO)Cc1cccnc1	0
COc1c2c(cc(=O)[nH]c2c(c2c1cccc2)OC)c1ccc(cc1)OC	1
O=C(c1ccc(cc1)O)c1ccc(cc1)C(=O)c1ccc(cc1)O	1
ClCCCn1c2-c3ccc(cc3C(=O)c2c2c(c1=O)cc(c(c2)OC)OC)OC	1
COc1cc2c(cc1OCCCN1CCN(CC1)CCCn1c3ccccc3c3c1cccc3)N=C[C]1N(C2=O)CCC1	1
O=C(Nc1cccc(c1Cl)Cl)Nc1ccc(cc1)n1nc(c(c1)c1ccncc1)c1ccc(c(c1)Cl)O	1
COc1cc(cc(c1OC)OC)C(=O)O/N=C(/Cc1cccc2c1cccc2)\N	1
BrCCCn1c2-c3c(OC)c(OC)c(cc3C(=O)c2c2c(c1=O)cc(cc2)[N+](=O)[O-])OC	0
COC(=O)c1ccc2-c3c(C(=O)c2c1)c1cc(OC)c(cc1c(=O)n3C)OC	0
COc1ccccc1N1CCN(CC1)CC(=C)c1ccc(cc1)C(=O)Nc1ccccc1N	1
Nc1ncnc2c1c(cn2C1CC(C1)CN1CCC1)c1cccc(c1)OCc1ccccc1	1
CC(COc1nc2c(n1C)c(=O)n(c(=O)n2C)C)C	0
Nc1nc2NC(c3ccccc3)C3C(=Nc2c(n1)N)c1ccccc1CC3	1
O=C1NS(=O)(=O)NC2=NS(=O)(=O)c3c(N12)cc(Cl)c(c3)C	0
O=c1ccc2-c(c1)n(nc(n2)C(F)(F)F)c1ccccc1	1
O=C(Nc1ccc(cc1)S(=O)(=O)F)CCCc1ccc(cc1)N1C(=NC(=NC1(C)C)N)N	1
O=C1OCC(=C1c1cc(O)c(c(c1)O)O)c1ccc(c(c1)O)O	0
O=C1/C(=N/N=C(\c2ccccc2)/c2ccccc2)/c2ccccc2-c2c1cccc2	0
COc1ccc(cc1OC)C(=O)/C=C/c1[nH]nc(c1)c1cc(OC)c(c(c1)OC)OC	1
O=C1OCCN1Cc1ccc2c(c1)/C(=C/c1[nH]cc(c1)CN1CCOCC1)/C(=O)N2	0
Brc1cccc[n+]1c1ccc2c(c1)ccc(c2)[n+]1ccccc1Br	0
COC(=O)c1c2c(cc(c1O)[N+](=O)[O-])n(c1c2C(=O)c2ccccc2C1=O)Cc1ccccc1	1
ONC(=O)c1ccc(cc1)Sc1c2C(=O)N(C)CCn2c2c1cccc2	1
COc1ccc(cc1)c1ccc(o1)c1ccc(o1)C(=N)N	1
CS(=O)(=O)CCNCc1ccc(o1)c1ccc2c(c1)c(ncn2)Nc1ccc(cc1)OCc1cccc(c1)C(F)(F)F	1
OCC1OC(C(C1O)O)n1ccc2c1ncnc2NO	1
CC1CC2OC3(C(C2N(C1)C(=O)C)C)CCC1C(=C3C)C(=O)C2C1CC=C1C2(C)CCC(C1)OC(=O)C	0
COC(=O)c1ccc(cc1)C1=C(C#N)N([O-])c2c([N+]1=O)cc(c(c2)Cl)Cl	1
O=C1Nc2c(/C/1=N/Nc1ccc(cc1)S(=O)(=O)N)cccc2C	0
CCCNc1nc(nc(n1)N(O)C)N(O)C	1
Fc1ccc(cc1)CN1C[C](C)N(C[C]1C)C(=O)c1cc2c(cn(c2cc1Cl)C)C(=O)C(=O)N(C)C	0
OCC(CNCCNc1c2cc(OC)ccc2nc2c1ccc(c2)Cl)O	1
CO/N=C(\c1cccc(c1)Nc1cc(nc2c1cccc2)n1nnc2c1cccc2)/C	0
COc1cc(cc(c1)OC)Nc1nc2cc(N)cc(c2nc1c1ccccc1)N	1
C=C=C[Sn](c1ccccc1)(c1ccccc1)c1ccccc1	1
CCN1CCC2(CC1)NC(=O)c1c(C2C#N)c2ccc(c(c2n1C)Cl)Cl	1
NCc1ccc(cc1)n1c(nc2c1ccnc2)c1nonc1N	0
COc1ccccc1CNC1=NC(=O)/C(=C/c2ccc3c(c2)cccn3)/S1	1
COc1ccc(cc1)Nc1nc2ccccc2c2c1cco2	1
COc1cccc2c1[n+]([O-])c1c3[n+]2O[Cu]2(Oc3ccc1)Oc1cccc3c1[n+](O2)c1cccc(c1[n+]3[O-])OC	1
CCCN(c1ccc(c(c1)Cl)CO)Cc1ccc(cc1)F	1
Brc1ccc(cc1)C1N(N=C2C1CSc1c2cccc1)c1ccccc1	0
CC[C]([C](C(=O)N([C](C(C)C)C[C](c1scc(n1)C(=O)N[C](C[C](C(=O)OC)C)Cc1ccccc1)OC(=O)C)C)NC(=O)C12CC(C1)(C2)NC(=O)C)C	1
N#CCc1nc(c(o1)N)C#N	0
Oc1ccccc1/C=C\1/N=C(N(C1=O)c1c(C)n(n(c1=O)c1ccccc1)C)c1ccccc1	0
COc1cc2c(cc1OCCCCOc1cc3nc(C)nc(c3cc1OC)Cl)N=C[C]1N(C2=O)CCC1	0
CCN(c1c(n[nH]c1C(=O)OC)c1ccccc1)CC	0
Nc1ccccc1C#C/C=C\C#Cc1ccccc1F	1
Clc1ccc(cc1)CSC(c1ccc(cc1Cl)Cl)Cn1cncc1	1
CN1CCN(CC1)C(=O)COc1ccc(cc1)/C=C/1\CC2C(C1=O)(C)CCC1C2CC=C2C1(C)CCC(C2)Cl	1
OCCCO/N=C\1/c2ccccc2N/C1=C/1\C(=O)Nc2c1cccc2	1
COC(=O)C(NP(=O)(Oc1ccccc1)OCc1cccc(c1)Cn1cnc2c1ncnc2N)C	0
O=C1/C(=C/c2ccccc2S)/N=C(N1/N=C/1\C(=O)Nc2c1cccc2)c1ccccc1	0
CS(=O)(=O)O	1
COc1cc(cc(c1)OC)Cn1c2ccc(c(c2c2c1C(=O)c1ccccc1C2=O)CN(C)C)O	0
CCOC(=O)/C(=C\c1ccc(cc1)Br)/C(=O)OCC	1
Clc1cccc(c1)N1CCN(CC1)C(=S)c1ccc2c(c1)OCO2	1
C1CCN(CC1)CCCCNc1cc2c(c3c1cccc3)ccc1c2cccc1	1
COc1cc(CSc2nc3ccc(cc3c(=O)n2Cc2ccccc2)C)cc(c1OC)OC	1
Brc1c(Br)cn[nH]c1=O	1
c1ccc(cc1)CC(C1=NCCCN1)Cc1ccccc1	1
O=C(c1nccc2c1cnc1c2cccc1)c1ccc(=O)n(c1)C	0
BrCCCCC/C=C/1\c2cc3OCOc3cc2-c2c1c1cc(OC)c(cc1c(=O)n2C)OC	1
Nc1ccccc1C#C/C=C\C#Cc1cccs1	1
O=C(C(F)(F)F)/C=C\Nc1ccccc1O	0
O=C(C1CC1)Nc1n[nH]c2c1cc(nn2)c1cccnc1	1
O=C1[C]2CCCN2C(=O)c2c(N1CC(=C)c1ccc(cc1)C(=O)O)cccc2	0
OCc1nc2c(n1/N=C/c1ccc(o1)[N+](=O)[O-])cccc2	1
CSc1ccccc1C#C/C=C\C#Cc1ccccc1N1CCCC1=O	1
Clc1ccc(cc1)n1cc(c(n1)C(=O)n1nc(cc1c1ccccc1)C(F)(F)F)O	1
C=CC1CC21C(=O)C1OC2(C)C2C1C(=O)c1c(C2=O)c(O)ccc1O	1
Nc1ccc(cc1C#Cc1ccccc1)c1nc2c(s1)cccc2	0
NC(=N)SCc1c(C)c(C)c(c(c1C)C)C	0
CN1CCN(CC1)C(=O)c1ccc(cc1)NC(=O)Nc1ccc(cc1)N(c1ccnc(n1)Nc1ccc(cc1)CS(=O)(=O)C)C	1
CCOC(=O)c1c2cc(O)c(cc2n(c1CN1CCN(CC1)c1ccccc1)c1ccccc1)Br	1
COc1cc2c(cc1OC)[C]1C(=O)c3c([C]1N(C2=O)CCN(C)C)cc1c(c3)OCO1	1
Brc1sc(c(c1[N+](=O)[O-])[N+](=O)[O-])Br	1
CC(=O)CCc1ccc(cc1)OC1OC(COC(=O)c2cc(O)c(c(c2)O)O)C(C(C1OC(=O)/C=C/c1ccccc1)O)O	0
CCCC[Sn](OC(=O)CC)(CCCC)CCCC	1
CC(=O)c1c(C)c2cnc(nc2n(c1=O)C1CCCC1)Nc1ccc(cn1)N1CCNCC1	1
Clc1ccccc1C1SCC(=O)c2c(N1)n(nc2C(C)(C)C)c1ccccc1	1
Nc1ncc(s1)Cc1nn2c(s1)nnc2C	0
COc1cc2c(cc1OCCCCC(=O)Nc1ccc(cc1)c1nc3c(s1)cccc3)N=C[C]1N(C2=O)CCC1	1
Cc1ccc(cc1)n1c2ccc(cc2cc2-c1nc(=O)[nH]c2=O)[N+](=O)[O-]	1
CCN(c1ccc(c(c1)F)CO)Cc1ccc(cc1)F	1
[O-][N+](=O)c1ccc2c(-c3c(C2=O)c2ccccc2c(=O)n3CCCNCCCNCCCn2c(=O)c3cc(ccc3c3c2-c2ccccc2C3=O)[N+](=O)[O-])c1	1
OCCOc1ccccc2-c1ccc2	0
COc1cc(cc(c1OC)OC)c1nc(cc2c1[nH]c1c2cccc1)c1nc2c([nH]1)cccc2	1
Oc1ccc(cc1)/C=C/1\CSc2c(C1=O)cc(cc2)Cl	1
N=C(Nc1nc(cc(n1)C)N1CCC(CC1)N1CCCC1)Nc1ccc(c(c1)Cl)Cl	1
COc1cc(ccc1O)C1C(Cl)C(=O)N1c1c(C)n(n(c1=O)c1ccccc1)C	0
CCOP(=O)(C1=C(OC(=C(C1c1ccc(cc1)Cl)C#N)N)c1ccccc1)OCC	0
OCc1ccc(cc1Cl)N1CCCC1	1
C[C]1C(OC/C=C/COC2O[C]3O[C@@]4(C)CC[C]5[C@]3([C]([C]2C)CC[C]5C)OO4)O[C]2[C@@]34[C]1CC[C]([C]4CC[C@](O2)(OO3)C)C	1
N#Cc1cccc(c1)c1ccc(=O)n(n1)Cc1cccc(c1)c1ncc(cn1)OCC1CCN(CC1)C	1
OC[C@]12CCC3[C@](C1)(CC2=O)CCC1[C@@]3(C)CCC[C@@]1(C)C(=O)O	0
COc1ccc2-c3c(C(=O)c2c1)c1ccccc1c(=O)n3CCCN(C)C	1
CN[C](C#Cc1c(F)ccc2c1/C(=C/c1[nH]ccc1OC)/C(=O)N2)CO	1
Cc1ccc(cc1)C(=O)CN(c1ccc(cc1)S(=O)(=O)N)/C=C/C(=O)C(F)(F)F	0
COc1cc(/C=C/c2cc(n(n2)C(=O)Nc2ccc(cc2)C)/C=C/c2ccc(c(c2)OC)O)ccc1O	1
ClCCN(c1ccc(cc1)OCc1ccccc1)CCCl	1
COc1cc(cc(c1OC)OC)C(=O)Nc1ccc(cc1)c1nc2c([nH]1)cccc2	1
O=[N+]1c2cc(F)c(cc2N(C(=C1C(=O)c1ccco1)C(F)(F)F)[O-])F	1
Clc1ccc(c(c1)Cl)N1CC(=O)C(=C1N)c1nc2c(s1)cccc2	0
O=C(CC(c1ccc(cc1)Oc1ccccc1)Cc1ccccc1)Nc1cccc(c1)Cl	1
Oc1c(CN2CCC(CC2)N2CCCCC2)cc(c2c1nccc2)Cc1cc(CN2CCC(CC2)N2CCCCC2)c(c2c1cccn2)O	1
Clc1ccc(cc1)/C=C/1\N=C(N(C1=O)c1ccc(cc1)S(=O)(=O)Nc1nccs1)c1ccccc1	0
OCC1OC(C(C(C1O)O)O)N1C=C(C2C1C=CC=C2)c1nc2c(s1)cccc2	0
O=C(/C=C/c1ccc(o1)[N+](=O)[O-])NNC(=O)c1cc2ccccc2cc1O	1
Oc1ccccc1/C=N\c1nc(SCc2ccccc2)nc2c1cn[nH]2	0
O=C1N=C(S/C/1=C\c1ccc2c(c1)cccn2)NCc1ccccc1	0
Nc1nc(/C=C\c2ccccc2)nc(n1)N1CCN(CC1)c1ccccc1	0
O=C(c1cc(cc(c1)[N+](=O)[O-])[N+](=O)[O-])Nc1c(C)n(n(c1=O)c1ccccc1)C	0
NCCCOc1cc2ccccc2cc1C(=O)Nc1ccc(cc1OC(=O)c1cc2ccccc2cc1OCCCN)Cl	1
O=C1OCC(=C1)[C]1CC[C@]2([C@]1(C)[C](O)CC1C2CC[C]2[C@]1(C)CC[C](C2)O[C]1C[C](O)[C]([C](O1)C)O[C]1C[C](O)[C]([C](O1)C)O[C]1C[C](O)[C]([C](O1)C)O)O	1
C/C(=N/NC(=S)N)/C=C/c1ccccc1	0
S=C(N(C)C)Sc1ccc(cc1[N+](=O)[O-])[N+](=O)[O-]	1
Cc1ccc(c(c1)C1=C(C(=O)NC1=O)c1cn(c2c1cccc2)C)C	1
ClCc1ccc(c(c1)[N+](=O)[O-])CCl	1
O=C(NCC(=O)N(C1CCS(=O)(=O)CC1)C)/C=C/c1cccc(c1)Cl	0
Clc1ccc(cc1)c1csc(n1)NC(=O)N1CCN(CC1)c1cc2c(cc1F)c(=O)c(cn2C1CC1)C(=O)O	1
Fc1ccc(cc1)Nc1nc(nc(n1)NCCN1CCOCC1)Nc1ccc2c(c1)n(Cc1ccccc1)c(n2)C	1
BrCCCn1c2-c3ccc(cc3C(=O)c2c2c(c1=O)cc(cc2)[N+](=O)[O-])SC	1
COc1ccccc1/C=C/C(=O)c1ccc(cc1)Nc1nc(Nc2ccc(cc2)F)nc(n1)Nc1ccc(cc1)F	1
O=C(Nc1ccc(cc1)Cl)COc1nc2ccccc2nc1c1ccccc1	0
COc1ccc(cc1)n1cc([nH]c1=O)c1ccc(c(c1)OC)OC	0
O=C(Oc1ccc(c2c1nccc2)Cl)Nc1cccc(c1)C(F)(F)F	1
Clc1ccc(cc1)c1nc(N)c2c(n1)n(c1ccccc1)c(=S)s2	1
N#CC1(C)N=C(C(C1)(C)C)/C=C/1\N=C(C(C1)(C)C)/C=C\1/OC(=N)CC1(C)C	0
O=C(N1C/C(=C\c2ccccc2)/C(=O)/C(=C/c2ccccc2)/C1)c1cccnc1	1
COc1cnc2-c3c(C(=O)c2c1)c1ccc(cc1c(=O)n3CCCN1CCNCC1)[N+](=O)[O-]	1
CCCCCCCCCCC(C(c1ccccc1)O)CN(CC)CC	1
O=C(C(F)(F)F)/C=C/N(c1ccc(cc1)C(=O)C)CC(=O)c1ccc(c(c1)Cl)Cl	1
COC(=O)[C@@](C(=O)/C=C/c1ccc(cc1)Cl)(CC(=C)c1ccccc1)O	1
CN1CCN(CC1)CCCCNc1cc2c3ccccc3c(cc2c2c1cccc2)NCCCCN1CCN(CC1)C	1
[O-][N+](=O)c1ccc2c(c1)nc1c(c2Nc2ccc(cc2)NS(=O)(=O)C)cccc1	1
O=C1Nc2c(/C/1=C\c1c(nc3n1ccs3)c1ccccc1)cccc2	1
OC(=O)CCC(C(=O)O)NC(=O)c1cc(Cl)c(c(c1)Br)N(Cc1cnc2c(n1)c(N)nc(n2)N)C	1
N#Cc1c(C)cc(n2c1nc1c2cccc1)Cl	1
COc1cccc(c1)C1=C(C(=O)NC1=O)c1cn(c2c1cc(Cl)cc2)C	1
COc1cc(/C=N/Nc2ncnc3c2cnn3c2ccccc2)ccc1O	0
CCOC(=O)c1cc2c(n1C)ccc(c2)NC(=O)c1cc2c(n1C)ccc(c2)[N+](=O)[O-]	0
O=C(Nc1ccc(cc1)O)/C=C(/C=C/C=C(/C=C/C1=C(C)CCCC1(C)C)\C)\C	1
Fc1ccc(cc1)c1ncn(c1c1ccnc(n1)Oc1cccc(c1)F)C1CCNCC1	0
ClCCn1c(CCl)nc2c1cc(Cl)cc2	1
CCN1CCN(S1(=O)=O)CCNc1nccc(n1)c1c(nc2n1ccs2)c1cccc(c1)O	1
CN1CCN(CC1)Cn1nc(oc1=S)c1cc(F)c(cc1Cl)Cl	0
COc1ccc(cc1)N1CC(N2C1(/N=C(/c1ccccc1)\Nc1ccccc1)C(=C(O2)C(=O)OC)C(=O)OC)c1ccccc1	0
C[C]1COCCN1c1cc(nc(n1)c1ccnc2c1cc[nH]2)C1(CC1)[S@@](=O)(=N)C	1
C[C]1COCCN1c1cc(nc(n1)c1ccnc2c1cc[nH]2)C1(CC1)[S@](=O)(=N)C	1
C[C]1COCCN1c1cc(nc(n1)c1ccnc2c1cc[nH]2)C1(CC1)S(=O)(=N)C	1
CCCCCCCCCCCCOC1C(OC2C1OC(O2)(C)C)C(NC(=O)Nc1ccccc1)COC1OC(C2C1OC(O2)(C)C)C(CN1CCCCC1)O	1
COc1ccc(cc1Cl)c1nn(cc1c1ccncc1)c1cccc(c1)NC(=O)c1ccc(c(c1)C(F)(F)F)N1CCOCC1	1
O=C(C1=C(C)N([O-])c2c([N+]1=O)cc(c(c2)Cl)Cl)N1CCN(CC1)c1ccc(cc1)[N+](=O)[O-]	0
CCN(c1ccc(c(c1)OC)OC)Cc1nc2cc(ccc2nc1c1ccccc1)C(F)(F)F	1
S=C(Nc1ccc(cc1)c1nc2c([nH]1)cccc2)Nc1ccc(cc1)c1nc2c([nH]1)cccc2	0
C=CCn1c(=S)[nH]nc1c1ccc(cc1)NN=Nc1ccc(cc1)c1n[nH]c(=S)n1CC=C	1
ClCc1ccc(cc1)c1ccc(cc1)Cn1cnc2c1nc(N)nc2Cl	1
N=C(C(C(=O)NOC(=O)c1ccccc1)Cc1ccccc1)NOC(=O)c1ccccc1	1
Oc1ccc2c(c1)c1c(o2)ncc(c1c1ccccc1)Br	0
COc1c(OC)cc2c(c1O)C(=O)C(CO2)Cc1ccc(cc1)O	0
O=c1ccc2-c(c1)sc1c(n2)ccc(c1)N(C)C	1
OC(CNc1ccnc2c1ccc(c2)Cl)CNc1ccnc2c1ccc(c2)Cl	1
CN1CCN(CC1)c1nc(NCc2onc(c2)C(C)C)nc(c1)Nc1n[nH]c(c1)C1CC1	1
O=C1NC(N=C2C1=Cc1ccccc1O2)c1ccccc1C	0
CC(=O)O[C]1C(=O)N([C]1c1cc2ccccc2c2c1cccc2)c1ccccc1	0
CN1C2CCC1CC(C2)CCNC(c1ccccc1)c1ccccc1	0
COc1ccc2c(c1)CCC1C2CC[C@]2(C1CC[C@@]2(O)CNC(=O)/C=C/c1ccc(c(c1)OC)O)C	1
CCCSc1ccc2c(c1)cc([nH]2)N1C(=N/C(=C\c2ccccc2)/C1=O)c1ccccc1	0
COc1ccc2c(c1)c1cc3OCOc3cc1cc2CN1CCC[C]1C(=O)O	1
O=C(c1ccccc1)CC1=Nc2cccnc2N/C/1=C\C(=O)c1ccccc1	1
COc1ccc(cn1)[C](N1CCN(C1=O)CCCc1ccc2c(n1)NCCC2)CC(=O)O	0
O=C(Nc1ccc(c(c1)Cl)Cl)Nc1ccc(cc1)Oc1cc2cc(O)c(cc2nc1C)O	1
Nc1ccccc1c1ccc(cc1)[N+](=O)[O-]	1
COC(=O)Cc1cc2OCOc2cc1C(=O)c1ccc(cc1)N	1
Cc1ccc(cc1)C(=O)c1oc2c(c1C)c1oc(=O)cc(c1cc2)C	1
COc1ccc(cc1OC)Nc1nc2cc(N)cc(c2nc1c1ccccc1)N	1
CC[C]([C](C(=O)N([C](C(C)C)C[C](c1scc(n1)C(=O)NC12C3C4C2C2C1C3C42C(=O)OC)OC(=O)C)C)NC(=O)CN(C)C)C	0
CC(=O)OC1C(OC(=O)C)C(COC1n1nc(/C=C/c2ccc(cc2)Cl)c(=O)n(c1=S)/N=C/c1ccccc1)OC(=O)C	0
O=C(c1cccc2c1nc1ccccc1n2)N/N=C/c1ccc(cc1)[N+](=O)[O-]	0
Cn1ccn([c+]1[Ag-][c+]1n(C)ccn1Cc1ccccc1)Cc1ccccc1	1
COC1=C(OC)C(=O)C(=C(C1=O)Cc1c(nc2n1cc(s2)Cl)c1ccccc1)C	0
CCOC(=O)Nc1ccc2c(c1)sc(n2)Sc1ccc(cc1)Cl	1
C/N=C/1\C=C/C(=C(/c2ccc(cc2)N(C)C)\c2ccc(cc2)N(C)C)/C=C1	1
O=c1c2ccccc2[nH]c2c1c1ccccc1n2C	0
CCn1cc(C(=O)O)c(=O)c2c1cc(N1CCN(CC1)S(=O)(=O)c1cccc3c1cccc3)c(c2)F	1
Nc1nc(N)c2c(n1)ccc1c2cc[nH]1	1
COC(=O)[C](C[C](NC(=O)c1csc(n1)[C](C[C](N(C(=O)[C](C1CC1)NC(=O)C12C3C4C2C2C1C3C42NC)C)C(C)C)OC(=O)C)Cc1ccccc1)C	1
CCN(CC(Nc1ccc(c2c1c(=O)c1c(s2)cccc1)C)C)CC	1
CC(=O)Nc1ccc(cc1)S(=O)(=O)c1ccc(cc1)NC(=O)C	0
COc1c(OC)cc(cc1OC)/C(=C\1/O[C]([C]2[C]1OC(O2)(C)C)[C]1COC(O1)(C)C)/c1ccc2c(c1)cccc2	0
[N-]=[N+]=NCCCn1c2-c3ccc(cc3C(=O)c2c2c(c1=O)cc(cc2)[N+](=O)[O-])SC	1
COc1cc(CCc2[nH]nc(c2)NC(=O)c2ccc(cc2)N2C[C](C)N[C](C2)C)cc(c1)OC	1
COc1cc(cc(c1OC)OC)C1=C(COC1=O)c1ccccc1	1
COC(=O)[C](CNS(=O)(=O)N(c1cc(cc(c1)C(F)(F)F)C(F)(F)F)C1CCN(CC1)Cc1ccc(cc1)F)C	1
Cc1cc(C)nc(n1)NS(=O)(=O)c1ccc(cc1)NC(=O)c1cc(cc(c1)[N+](=O)[O-])[N+](=O)[O-]	0
C=CCC1(O)c2cccc(c2C(=O)c2c1cccc2)NCCN(CC(=O)OCC)CC(=O)OCC	0
COc1cc(OC)c2c(c1)oc(=O)c(c2)C(=O)O	1
CNC1=C(Br)C(=O)C2=C(C1=O)C1C3=C(C2c2c1cccc2)C(=O)C=CC3=O	1
CN(CCCNC(=O)c1cc(cn1C)NS(=O)(=O)c1ccc2c(c1)C(=O)c1c(C2=O)cccc1)C	0
COc1cc(ccc1OCCN1CCCC1)/C=C/1\CC2[C@](C1=O)(C)CCC1C2CCC2=CC(=O)CC[C@]12C	1
OCC1OC(OCc2ccccc2)C(C(C1O)OC(C(=O)NC(C(=O)NC(C(=O)N)CCC(=O)NCCCC(=O)Nc1ccc2c(c1)CN1C(=N2)c2c(C1=O)cccc2)C(C)C)C)NC(=O)C	0
O=C(c1cc2ccccc2cc1O)Nc1ccc(cc1)[N+](=O)[O-]	1
Cn1cc(c2c1nccc2)c1csc(n1)c1cn(c2c1cccc2)C(=O)OC(C)(C)C	1
ClCCN(C(=O)O[C]1CC[C]2[C@]1(C)CC[C]1[C]2CC[C]2[C@]1(C)CCC(=O)C2)N=O	1
COc1ccc(cc1)c1[nH]c(nc1c1ccc(cc1)OC)c1cc(OC)cc(c1)OC	1
CC(=O)OCc1ccc(o1)[Hg]Cl	1
CCSc1nc(N2CCCCC2)c2c(n1)[nH]nc2	0
COc1cc(/C=C/C(=O)/C=C/c2cc(OC)c3c(c2)OCO3)cc2c1OCO2	1
O=C(Nc1ccc(c(c1)C)C)CSC(=O)N	0
COc1ccc(cc1)C1C(C#N)C(=O)NC2=C1CCOc1c2ccc2c1cccc2	0
C=CC(CCC1C(=C)C(O)CC2C1(C)CCCC2(C)C)(O)C	0
Nc1cc(N)c(cc1N)N	1
COc1cc2c(c[nH]c2cc1C)/C=C\1/c2ccccc2N(C1=O)C	1
Clc1ccc2c(c1)/C(=C\1/Nc3c(C1=O)cccc3)/C(=O)N2	1
Oc1ccc(cc1Sc1cc(Cl)ccc1O)Cl	1
Nc1ccc(c(c1)O)c1nc2c([nH]1)cccc2	0
Fc1ccc(cc1)c1ncn(c1c1ccncc1)CCCN1CCOCC1	0
c1ccc(cc1)/C(=N\Nc1nc2c([nH]1)cccc2)/c1ccccn1	1
OCCNCCCCCCOc1ccc(cc1C)C	0
N#Cc1c(nc(c(c1c1c(Cl)cccc1Cl)C#N)N)N1CCOCC1	1
COc1cc(OC)cc(c1)Cn1c2-c3oncc3CCc2c(c1c1ccccc1)Cl	1
CCCCCCNC(=O)n1cc(F)c(=O)[nH]c1=O	1
COc1ccc2c(c1)nnc1c2[nH]c2c1cccn2	1
O=C(NNc1ccccc1)OCc1ccccc1	1
Oc1ccc(cc1)NCc1cc(O)ccc1O	1
COc1c(OC)cc2c(c1C)oc(=O)cc2c1sc2c(n1)cc(c(c2)F)Cl	1
NCCCOc1cnc(c2c1n(CC)c(n2)c1nonc1N)C#CCN	0
BrCCN(P(=O)(OCc1cc2c(n1C)C(=O)C=C(C2=O)OC)N)CCBr	1
O=C1OC(C(=C1Cl)Cl)C1=CC(=O)c2c(C1=O)cccc2	0
COc1ccc2-c3c(C(=O)c2c1)c1cc(OC)ccc1nc3OCCN1CCCCC1	1
CCC(Nc1nc(NCc2ccccc2)c2c(n1)c(n[nH]2)C(C)C)CO	1
COc1ccc2c(c1)sc(n2)Nc1c2ccccc2nn1c1nc2c(s1)ccc(c2)OC	1
Fc1ccc(cc1)C(=O)CN(c1ccc(cc1)S(=O)(=O)N)/C=C/C(=O)C(F)(F)F	0
CNCCCn1cc(c2c1cccc2)C1=C(C(=O)NC1=O)c1cn(c2c1cccc2)C	1
O=C(Nc1ccc(cc1C(=O)c1ccccc1Cl)Cl)CN1CCN(CC1)c1ncnc2c1cccc2	1
Cc1cccc(c1)/N=C/C=C(/c1ccc2c(c1)cccc2)\Cl	1
Brc1ccc(cc1)c1nnc2n1c1sc(c(c1c(=O)n2Cc1ccccc1)C)C(=O)N	1
COC(=O)[C@]1(C)[C](O)CC[C@]2([C]1C[C]1O[C]3[C](O)[C](O)OC([C]3O)(CCCCC2[C]1C)CC(C(C(C(CC12CCCCC3[C]([C](O[C]([C]2O)[C]([C](O1)O)O)C[C]1[C@@]3(C)CC[C]([C@]1(C)C(=O)OC)O)C)O)C1=CC(=O)OC1)C1=CC(=O)OC1)O)C	1
COc1ccc(cc1NC(=O)/C=C/c1cc(OC)c(c(c1)OC)OC)/C=C\c1cc(OC)c(c(c1)OC)OC	1
COc1cc(C=O)cc(c1O)/C=N/c1ccccn1	1
CC(=C)[C]1CC[C@@]2(C1C1CCC3[C@@]([C@]1(C)CC2)(C)CCC1[C@]3(C)CCC(C1(C)C)OS(=O)(=O)c1ccccc1)C(=O)O	1
O=C(N/N=C/c1cc(Cl)ccc1O)CCCC(=O)N/N=C/c1cc(Cl)ccc1O	1
COc1cc(cc(c1OC)OC)C(=O)C=CC1=C(C)N([O-])c2c([N+]1=O)cc(cc2)Cl	1
c1ccc(cc1)CN1COc2c(C1)ccc1c2OCN(C1)Cc1ccccc1	1
COc1ccc(cc1)C(=O)c1[nH]c(c(c1N)C(=S)Nc1ccccc1)Nc1ccc(cc1)Cl	0
O=C(NS(=O)(=O)c1ccc(cc1)n1nc2-c3ccccc3Cc2c1c1cccs1)Nc1ccccc1	1
Cn1c2ccccc2c2c1nc1cccc[n+]1c2c1ccccc1	0
CCC(C1=NC(NC1=O)(C(C)C)C(=O)N/C=C\c1c[nH]c2c1cc(Br)c(c2)Br)C	1
O=c1[nH]c(nc2c1c1CCCCc1s2)c1cccc(c1)S(=O)(=O)N(C)C	0
Cc1ccc(c(c1)c1csc(n1)Nc1ccc(c(c1)C)C)C	0
CC(=O)O[C]1C(=O)[C@]2(C)[C](O)C[C]3[C@](C2[C]([C@]2(C(C1=C(C)[C](OC(=O)[C]([C](c1ccccc1)NC(=O)c1ccccc1)O)C2)(C)C)O)OC(=O)c1ccccc1)(CO3)OC(=O)C	1
COc1ccc2c(c1)nc1c(c2NCCCCCCCCNc2c3ccccc3nc3c2ccc(c3)OC)cccc1	1
O=c1cc(occ1OCc1ccccc1)COc1ccccc1N	0
N#CC1(CCC(CC1)C)NOC1=NCCN1	0
COc1ccc(cc1)N1C(=O)C2C(C1=O)C(N(O2)C(c1ccccc1)C(=O)N)c1cc2ccccc2c2c1cccc2	0
O=C1CC(=O)N(N1)C(=O)c1nn(cc1O)c1ccc(cc1)Cl	1
COc1ccc(cc1)n1c2C(=O)c3ccccc3C(=O)c2c2c1ccc(c2C(=O)OC)O	1
COc1ccc(cc1OC)c1nc(n(c1)c1cc(OC)c(c(c1)OC)OC)SCc1ccccc1	0
OC(=O)CCC/C=C\[C](NC1(c2ccccc2)c2ccccc2-c2c1cccc2)CO[Si](C(C)(C)C)(C)C	1
Clc1ccc(cc1)C(C(=O)N(S(=O)(=O)c1ccccc1)C(=O)N1CCN(CC1)c1ccccc1)(C)C	1
CCCCCCCCCC(=O)Oc1ccc(cc1)/C(=C(\c1ccccc1)/C)/c1ccc(cc1)OCCN1CCCC1	1
[O+][Sn-](C1CCCCC1)C1CCCCC1	1
COc1ccc(cc1O)c1nc2c(s1)ccc(c2)F	0
OCC1OC(OC(=O)C23CC[C@@]4(C(=CCC5C4(C)CCC4C5(C)CC[C](C4(C)C)OC4OC(C(=O)O)C(C(C4O)O)O)C3CC(CC2)(C)C)C)C(C(C1O)O)O	1
COc1ccc(cc1OC)/C=C/1\CCCC2=C1N=C1SC=NN1C2c1ccc(c(c1)OC)OC	0
COc1ccc(cc1)Nc1nn2c(s1)nc1c(c2=O)c(C)c(s1)C	0
COc1ccc(cc1)C1=NNC(C1)c1cc2cc(Br)ccc2nc1Cl	1
CCOC(=O)c1c2cc(ccn2c2c1C(=O)c1cccnc1C2=O)NC(=O)CCN1CCCCC1	1
O=C1O[C](C[C]2O[C@]2(C)CCC[C]([C]([C](C(=O)C([C](C1)O)(C)C)C)O)C)/C(=C/c1ccn(n1)c1ccc(c(c1)F)N)/C	1
Nc1nc(Cl)c2c(n1)n(cn2)Cc1ccc(c(c1)O)C12CC3CC(C2)CC(C1)C3	1
c1ccc(cc1)c1noc(c1)c1onc(c1)c1ccccc1	0
c1csc(c1)/C=N/c1ccc(cc1)c1nc2c([nH]1)cccc2	0
CCCCCCCC/C=C/CCCCCCCC1=NC(CN1C(CO)(C)C)(C)C	1
CC1(C)NN=C(C1)[P+](c1ccccc1)(c1ccccc1)c1ccccc1	1
O=C(Nc1nccs1)COc1cccc(c1)/C=C/1\COc2c(C1=O)cccc2	1
OC(=O)c1oc2c(c1C)ccc(c2C(=O)C)O	0
Clc1ccc(cc1)C1C=C(N=C2N1C(=CS2)C)c1ccc(c(c1)Cl)Cl	0
CCn1c2ccccc2c2c1cc(cc2)C1N(OC2C1C(=O)N(C2=O)c1cccc2c1cccc2)C(c1ccccc1)C(=O)N	0
CCN(CCCCCCNc1cc(OC)cc2c1nccc2)CC	1
COc1ccc(cc1OC)Cn1cc2c(-c3oncc3CC2)c1	1
COC(=O)C1=NN2[C]([C]1C)C(=O)N(Cc1c2cccc1)[C](c1ccccc1)C	0
CCOC(=O)c1ccc2c(c1)nc(n2c1[nH]nc(c1)C(C)(C)C)c1ccc(cc1)Cl	1
C/C(=N\NC(=O)c1sc(=S)n(c1N)C)/c1cc2c(o1)cccc2	0
COc1cc(ccc1OC)c1sc(c2c1C(=O)C1C2NC(=O)O1)Br	0
O=C1CC(C)(C)Cc2c1c1c([nH]c3c1c(n2)CC(C3)(C)C)c1ccc(cc1)[N+](=O)[O-]	0
O=CC(=C)C1CC(=O)C(C(=O)OC)[C]2O[C@@](CC2=O)(C[C]2[C]3[C@]([C](C1)C(=O)OC)(O3)C(=O)O2)C	1
O/N=C(/c1ccc(cc1)Nc1cc(nc2c1cccc2O)c1ccccc1)\C	1
COc1ccc2c(c1)[N+](=O)C(=C(N2[O-])C(F)(F)F)C(=O)c1cccs1	1
O=C(N1CCC(CC1)N1CCCCC1)C[C](N1C(=O)[C@@]([C]1/C=C/c1ccccc1)(C)N1C(=O)OC[C]1c1ccccc1)C(=O)NCc1cccc(c1)C(F)(F)F	1
COc1cc(OC)cc(c1)c1nc2c(s1)ccc(c2)F	0
Cn1n(c2ccccc2)c(=O)c(c1C)N1C(=O)CS(=O)(=O)C1c1cccc(c1)Oc1ccccc1	0
CSc1ccc(cc1)C(=O)/C=C/c1ccc(c(c1)OC)OC	1
OCC1OC(OC2C(O)COC(C2O)OC2C(C)OC(C(C2O)OC2OCC(C(C2O)O)O)OC2C(OCC(C2O)OS(=O)(=O)[O-])O[C]2CC[C@]3(C(C2(C)C)CC=C2[C]3CCC34[C@@]2(C)C[C]([C]4[C@](OC3=O)(C)CCCC(C)C)OC(=O)C)C)C(C(C1O)OC)O	1
C(Oc1ccc2c(n1)cccc2)CN1CC1	1
CCOC(=O)c1ccc(cc1)N1NC(=O)/C(=C/c2ccc(o2)[N+](=O)[O-])/C1=O	1
CC[Pb](OC(=O)COc1ccccc1)(CC)CC	1
CCCCCCCCCCCCS/C(=N\C)/NC	1
Cc1cccc(c1)Cn1c2c(OC(=O)C)c3ccccc3c(c2c2c1ccc(c2)OC(=O)C)OC(=O)C	0
O=CN1N=C(CC1c1ccccc1)c1ccc(cc1)Nc1ccnc2c1ccc(c2)Cl	1
O=C(c1ccc(cc1)Oc1cccc(c1)C(=O)Nc1ccccc1O)Nc1ccccc1O	1
CCNc1ccc(c2c1cccc2)/C(=C\1/C=C/C(=[N+](/C)\C)/C=C1)/c1ccc(cc1)N(C)C	1
Cc1cc(nn1CN(c1ccc(cc1)N(Cn1nc(cc1C)C)Cn1nc(cc1C)C)Cn1nc(cc1C)C)C	0
COc1cccc(c1)C1=C(C(=O)NC1=O)c1cn(c2c1ccc(c2)F)C	1
CC(=O)O[C]1C[C]2[C@]3([C@]1(C)C1(C)CCC(=CC1O2)C)OC3	1
COc1ccc(cc1)c1ccc(cc1)C(=O)C=P(c1ccccc1)(c1ccccc1)c1ccccc1	1
COc1cc(/C=C/C(=O)N2CCN(CC2)C(=O)c2cc(OC)c(c(c2)OC)OC)ccc1OCCCOc1cc2N=C[C]3N(C(=O)c2cc1OC)CCC3	1
NC(=N)c1ccc(cc1)c1ccc(s1)c1cccs1	1
CN(CCSC1=Nc2ccc(cc2C(=NC1)c1ccccc1Cl)Cl)C	0
COc1cc(/C=C/C(=O)c2ccc(cc2)F)ccc1OCCCCCOc1cc2N=CC3N(C(=O)c2cc1OC)CCC3	1
OCc1ccc(cc1Cl)N(C1CCC1)Cc1ccc(cc1)F	1
NCCCC(Nc1cc(OC)c(c2c1nccc2)Sc1ccc(cc1)Cl)C	1
O=C1/C(=C/c2ccc(c(c2)O)O)/COc2c1cc(cc2)c1ccccc1	1
ClC1=C(Nc2ccc(cc2)OC(F)(F)F)C(=O)c2c(C1=O)c(O)ccc2O	1
COc1cc(/C=N/Nc2ncnc3c2cnn3Cc2ccccc2)ccc1O	0
O/N=C/1\c2cc(ccc2-c2c1cc(cc2)[N+](=O)[O-])[N+](=O)[O-]	0
CCOC(=O)N(c1cc(OC)c(c(c1)OC)OC)Cc1cccs1	0
COc1cc2c(cc1OCCCCCOc1cc3NC(=O)[C]4N(C(=O)c3cc1OC)CCC4)N=C[C]1N(C2=O)CCC1	1
NCCCC[C]1NC(=O)[C](NC(=O)[C]2CCCC[C](NC(=O)[C](NC(=O)[C]3N(C(=O)[C]4N(C(=O)[C](NC(=O)[C](NC1=O)CO)CC(C)C)CCC4)CCC3)CC(C)C)C(=O)N[C](Cc1ccccc1)C(=O)N1CCC[C]1C(=O)N[C](C(=O)NCC(=O)N[C](C(=O)N2)CCCNC(=N)N)CC(=O)O)[C](O)C	0
Fc1ccc(c(c1)F)Oc1cc2cnc(nc2n(c1=O)C1CCN(CC1)S(=O)(=O)C)NC1CCOCC1	0
O=C(C(C)(C)C)Nc1ccccc1[I+2]([O-])[O-]	0
COc1ccc2c(c1)CC[C]1[C]2CC[C@]2([C]1CC1(C2=O)CCCCC1)C	0
O=C1C(=C(C(=O)N1Cc1ccccc1)Nc1ccccc1O)Cl	0
O=CN1N=C(CC1c1cc(OC)c(c(c1)OC)OC)c1ccc(cc1)Nc1ccnc2c1ccc(c2)Cl	1
O=C(Nc1cccc(c1)C(F)(F)F)Nc1cccc(c1)C(F)(F)F	1
COC(=O)C/C(=C/[C]([C]1O[C]2C[C]1OC(=O)C[C](OC(=O)C)/C(=C\C/C=C(/CC2)\Cl)/C)O)/C	1
OCc1c(C)[nH]c2c1cccc2	0
COc1ccc(c(c1)Cn1cc2c(-c3oncc3CC2)c1)OC	1
CCOC(=O)/C(=C\c1cccc(c1)Cl)/C(=O)OCC	1
CN(CCCNC(=O)c1cc(cn1C)NC(=O)CCNC(=O)c1ccc2c(c1)C(=O)c1c(C2=O)cccc1)C	0
Clc1ccc(c(c1)F)N1CCN(CC1)CC(=C)c1ccc(cc1)C(=O)Nc1ccccc1N	1
O/N=C/1\C(=C\c2ccc(cc2)[N+](=O)[O-])\C[C]2[C@]1(C)CC[C]1[C]2CCC2=C/C(=N/O)/CC[C@]12C	1
COc1cccc(c1)c1nn(cc1c1ccnc(c1)NCCCNS(=O)(=O)c1cccc(c1)F)c1ccccc1	1
Clc1ccc(cn1)OCC1NC2CCC1CC2	0
CC(CC(=O)/C(=C\c1ccccc1)/C(=O)C)C	1
OC(=O)CCNC1CCCCC1	0
Clc1ccc(cc1)N1C(=O)CSC1c1cc2cc(Br)ccc2nc1Cl	0
CCN(CCOc1ccc(cc1OC)/C=C/1\CC2[C@]([C]1OC(=O)C)(C)CCC1C2CC=C2[C@]1(C)CC[C](C2)N1CCCC1)CC	1
ClCCN1CCO/C/1=C\1/C=CC=C1	0
NC(=N)N/N=C/c1c(nc2n1cc(s2)Cl)c1ccccn1	0
O=C(c1ccccc1)/C=C/c1ccc2c(c1)OCO2	1
COc1ccc(cc1)c1nc(nnc1c1ccc(cc1)OC)N1CCN(CC1)C(=O)CN1CCN(CC1)c1ccc(cc1)Cl	1
CC(OP(=O)(c1ncc(c(n1)NC1CCCCCC1)c1ccc(cc1)C(F)(F)F)OC(C)C)C	1
CCN(CC(O)(C)C)CCNc1ccc(c2c1c(=O)c1c(s2)cccc1)C	1
Clc1cc(Cl)c(cc1c1[nH]nc(c1)c1ccc2c(c1)OCO2)F	1
CCOc1nccc2c1nc(n2CC)c1nonc1N	0
OCC1OC(OC2C(O)C(OC(C2O)C(=O)OC)O[C]2CCC3(C(C2(C)C)CCC2(C3CC=C3[C@@]2(C)CCC2(C3CC(C)(C)CC2)C(=O)O)C)C)C(C(C1O)O)O	1
C/C=C/1\C(=O)O[C]2C1C[C]1O[C]2[C](C)CCC/C(=C/CC[C@@]1(C)O)/C	1
CC[N+](CCCn1c2-c3ccccc3C(=O)c2c2c(c1=O)cccc2)(CC)CC	1
[O-][N+](=O)/C=C/c1ccc(cc1[N+](=O)[O-])Cl	1
COc1cccc(c1)CCNC(=O)CC(c1ccccc1)(c1ccccc1)c1ccccc1	1
O=C(COc1ccc(cc1Cl)Cl)NNc1ccc(cc1)[N+](=O)[O-]	0
C=CCOC(=O)[C]1C[C](CN1C(=O)[C]1[C]2OC(O[C]2CN1C(=O)OCC1c2ccccc2-c2c1cccc2)(C)C)OC(C)(C)C	1
Sc1nc2sc3c(-c4cc(ccc4CCC3)[N+](=O)[O-])c2c(=O)n1c1ccccc1	0
COc1cc2nc(n(c2cc1Cc1c(F)cccc1F)Cc1c(F)cccc1F)c1c(F)cccc1F	1
COc1cn2-c3cc(ccc3OCc2cc1=O)c1ccccc1	0
CN(CCNC(=O)c1cc2c3cc(Cl)ccc3[nH]c2c2c1cccn2)C	1
OCCN(c1nc(nc2c1cccc2)c1ccc(o1)[N+](=O)[O-])CCO	1
COc1ccc(cc1)c1ccc(o1)c1ccc(cn1)C(=N)N	1
OC[C](C(C)C)Nc1nc(Nc2ccc(c(c2)Cl)C(=O)NCCNS(=O)(=O)c2cccc3c2cccc3N(C)C)c2c(n1)n(cn2)C(C)C	1
CC(=O)OC1C(OC(=O)C)C(OC1n1ccc(=O)[nH]c1=O)COC(=O)C	0
COc1ccc(cc1)Nc1[nH]c(c(c1C(=S)Nc1ccccc1)N)C(=O)C	0
COc1cc(O)c(c(c1C(=O)/C=C/c1ccc(cc1)O)O)[C]1C[C](CCc2ccc(cc2)O)O[C](C1)c1ccc(cc1)O	1
COc1ccc2c(c1)/C(=C\c1c[nH]c3c1cc(OC)cc3)/C(=O)N2	1
O=C1C(=C(OCCOc2ccccc2)C(=O)c2c1cccc2)OCCOc1ccccc1	0
Nc1ccc(cc1)Cc1ccc(cc1)/N=C\c1ccc(cc1)OCc1cccc(n1)COc1ccc(cc1)/C=N\c1ccc(cc1)Cc1ccc(cc1)N	0
COC(=O)C1=C(O)C([C@@]2([C]([C]1CC(c1ccccc1Cl)[C]2C(=O)OC)C(=O)OC)O)C(=O)OC	1
CCCC[C]1C(=O)O[C](C)[C](C(=O)O[C]([C]1OC(=O)CC(C)C)C)NC(=O)c1cccc(c1OC)NC=O	1
CSC1SCC2N(C)C(=O)C(C)NC(=O)C(COC(=O)C(N(C(=O)C1N(C)C(=O)C(C)NC(=O)C(COC(=O)C(N(C2=O)C)C(C)C)NC(=O)c1cnc2c(n1)cccc2)C)C(C)C)NC(=O)c1cnc2c(n1)cccc2	1
Cc1ccc(cc1)S(=O)ON1CCC(CC1)(C(=O)O)c1ccccc1	0
CCN(c1ccc(c(c1)Cl)CO)Cc1ccc(s1)Cl	1
O=C1C2=C(OC(C(C2)Br)(C)C)c2c(C1=O)cccc2	1
CN(CCNc1nc2ccccc2c2c1sc1ccccc1c2=O)C	1
OCCNC(=O)c1cccc2c1nc1ccccc1c2Nc1ccc(cc1)S(=O)(=O)NC(=N)N	0
O=C(Nc1ccc(c(c1)Cl)Cl)Nc1cccc(c1)n1nc(c(c1)c1ccncc1)c1cc(O)cc(c1)Cl	1
OC[C]([C]([C](Cn1c2-c3cc4OCOc4cc3C(=O)c2c2c(c1=O)cc(cc2)Cl)O)O)O	1
OC(=O)CSC(c1ccc(cc1)Cl)CC(=O)c1ccc(cc1)Cl	1
COc1cc(O)c(cc1Oc1ccc(c(c1)O)C(=O)/C=C/c1ccc(cc1)O)C(=O)/C=C/c1ccc(cc1)O	1
O=C1NC(=O)C2=C(C1)C(=O)NC2C	0
CCN(C(=S)SSC(=S)N(CC)CC)CC	0
CSc1nc2NC3=C(C(c2c(=O)n1C)c1ccccc1)CCC/C/3=C\c1ccccc1	1
Clc1ccc2c(c1)nc(o2)CCc1ccccc1	0
Oc1ccc2c(c1)CC[C]1[C]2CC[C@]2([C]1CC[C]2NS(=O)(=O)c1cccc(c1)F)C	1
NCC(=O)OC1CCC(CC1)Nc1cc(ccc1C(=O)N)n1nc(c2c1CC(C)(C)CC2=O)C(F)(F)F	1
COc1ccc(cc1)c1nc(nnc1c1ccc(cc1)OC)N1CCN(CC1)C(=O)CN1CCN(CC1)c1ccc(cc1)OC	1
OC(Cn1cc(c2c1cccc2)/C=C\1/C(=NN(C1=O)c1cccc(c1)Cl)C)CN1CCCCC1	1
O=s1c2CCc3cccc(CCc1c(c2Cc1ccccc1)Cc1ccccc1)c3	0
C/C(=C\[C]1OC(=O)CC21C[C](C=CC2=O)OC(=O)C)/CC/C=C(\C)/C	1
O[C](C[C](/C=C/c1c(nc2c(c1c1ccc(cc1)F)cccc2)C1CC1)O)CC(=O)O	1
CCCCCCCCCCCc1ccc(o1)C(CCC=C)O	0
CC(=O)Nc1ccc(cc1)c1csc(n1)Nc1ccc(cc1)c1csc(n1)c1ccccc1	0
S=C(N1CCN/C/1=N\S(=O)(=O)c1ccccc1Cl)SN1CCn2c1nsc2=S	1
COc1cc(CCC(=O)NC[C](c2ccccc2)O)ccc1O	0
COc1cc2c(cc1OCCCCCOc1cc3N=C[C]4N(C(=O)c3cc1OC)CCC4)NC[C]1N(C2=O)CCC1	1
CN(c1ccc(cc1)Nc1ncnc2c1cccc2)C	0
O=C(N1[C]2C[C]3C([C@@]2(CS1(=O)=O)CC3)(C)C)[C](O)C	0
Cc1ccc(cc1)c1c2Cc3c(-c2nn1c1ccc(cc1)S(=O)(=O)N)cccc3	0
CCOC(=O)C1=C(C)OC2(C31C(=C(O)C=C2)C(=O)N(C3=O)c1ccccc1)O	0
Fc1ccc(cc1)COc1cccc(c1)c1nc2n(c1c1ccnc(n1)S(=O)(=O)C)ccs2	1
ClCCCCN(P(=O)(OCc1ccc(o1)[N+](=O)[O-])OC/C=C(\C/C=C(\C)/C)/CC/C=C(/CC/C=C(\C)/C)\C)C	1
C#Cc1ccc(cc1)n1c(/C=C/c2ccc3c(n2)cccc3)nc2c(c1=O)cccn2	1
Cc1ccc2c(c1)SC1=Nc3[n+](CN21)c1ccc(cc1s3)C	1
Cc1csc(c1)/C=C/C(=O)c1nnn(c1C)c1ccnc2c1cccc2C(F)(F)F	0
Clc1ccc(cc1)c1cc(nc2n1c(C)nn2)c1ccc(cc1Cl)Cl	0
OC1COC(C(C1O)O)OCCO/N=C/1\c2ccccc2N\C1=C\1/C(=O)Nc2c1cccc2	0
OC(=O)C(C12CCC3(C2C/C(=N\Nc2ccc(cc2)[N+](=O)[O-])/C(C3C1=O)C)C)C	1
COc1cc(cc(c1OC)OC)c1n[nH]c(c1)c1nc2c([nH]1)ccc(c2)F	1
CCOC(=O)C1=C(C)N(Cc2ccccc2)C(=O)c2c(C(=O)c3c1c(O)ccc3O)cccc2	0
SC(=S)NCCNC(=S)S	0
Oc1c(N)cc2c(c1O)cccc2	1
COC(=O)c1nn(c(c1)C)CN(Cn1nc(cc1C)C(=O)OC)Cc1ccccc1	0
c1ccc(cc1)[As]=[As]c1ccccc1	1
COc1cccc(c1)/C=N/Nc1ncnc2c1cnn2c1cccc(c1)OC	0
OC(CN1CCOCC1)COc1c(Br)c(Br)c(c2c1OC(C2)(C)C)Br	1
ClCC(=O)NC(=O)NC(=O)NC[C]1O[C](C([C]1O[Si](C(C)(C)C)(C)C)O[Si](C(C)(C)C)(C)C)n1cnc2c1ncnc2NC(=O)Nc1ccccc1	1
O=C(Nc1ccc(c(c1)Cl)c1nc2c(s1)cccc2)CSc1ccc(cc1)Cl	1
CN(CCCNC(=O)c1nn(c2c1ccc1c2cccc1)c1ccccc1)CCCNC(=O)c1nn(c2c1ccc1c2cccc1)c1ccccc1	1
Fc1ccc2c(c1)c(c1ccccc1)c([nH]2)C(=O)NN1C(=O)CSC21CCCCC2	0
S=C(Nc1ccccc1)N/N=C/1\C(=O)Nc2c1cc(cc2)[N+](=O)[O-]	1
COc1cc(cc(c1OC)OC)C1CC(=NN1C(=O)C)c1ccc(cc1)N(C)C	1
O=C(c1ccc(cc1)F)CCCN1CCC(CC1)(N1CCCCC1)C(=O)N	1
CN(c1ccc(cc1)/C=N/n1c(CCCCc2nnc(n2/N=C/c2ccc(cc2)N(C)C)S)nnc1S)C	0
Clc1ccc(c(c1)S(=O)(=O)Nc1ccc(cc1C)[N+](=O)[O-])Cl	1
O=C(CSc1nc2ccc(cc2c(=O)n1Cc1ccccc1)I)/C=C/c1ccccc1	1
COc1ccc(cc1)C1=N[C](Cc2ccccc2)C(=O)Nc2c1scc2	1
O=C(OCc1ccccc1)CCCCCNC(=O)C(OC(=O)CC[Se]c1ccccc1)C[Se]C1=C(C)C(=O)c2c(C1=O)cccc2	1
O=C1O[C](C[C]2O[C@]2(C)CCC[C]([C]([C](C(=O)C([C](C1)O)(C)C)C)O)C)/C(=C/c1ccn(n1)c1ccc(cc1F)N)/C	1
CCN(CC(O)(C)C)CCNc1ccc(c2c1c(=O)c1c(s2)cc(cc1)Cl)C	1
O=C1NC(=O)C(=C1c1cn(c2c1cccc2)C1CCN(CC1)Cc1ccccn1)c1cn(c2c1cccc2)C	1
O[C]1C[C]2[C](C1)/C=C/CCC[C](OC(=O)/C=C/[C]2O)CCc1ccccc1	1
CCOC(=O)/C(=C\c1c([nH]c2c1cccc2)c1ccccc1)/C(=O)OCC	1
CNCCNc1c2C(=O)c3ccccc3C(=O)c2c(c2c1[nH]cc2)NCCNC	1
COc1ccc2c(c1)/C(=C\c1ccncc1)/C(=O)N2	0
Clc1cccc(c1)Nc1ncnc2c1cc(cc2)c1cnc(nc1)N	1
O=C(C1CC1)Nc1n[nH]c2c1ccc(c2)c1cccc(c1)S(=O)(=O)N	0
CO/N=C(/c1ccc(cc1)F)\COc1ccc2c(c1)oc(cc2=O)c1ccccc1	0
Fc1ccc(cc1)C(c1ccc(cc1)F)OCCN1CCC2N(C(C1)CC2)CCCc1ccccc1	1
COc1ccc(cc1/C=C/C(=O)c1ccc(cc1)F)C(=O)c1cc(OC)c(c(c1)OC)OC	1
Oc1ccc(cc1)CCCCCCc1ccc(cc1)O	1
COc1cc(ccc1OC)NC(=O)C1CCC(CC1)CNS(=O)(=O)c1ccccc1	0
CCCSc1ccc2c(c1)cc([nH]2)N1C(=N/C(=C\c2ccc(cc2)SC)/C1=O)c1ccccc1	1
OC1(c2ccc3c(c2)cccc3)N2CCN=C2c2c1ccc1c2cccc1	0
CCCCCCCCCCCC1CCCC(N1)C	1
O=C(Nc1ccc2c(c1)scn2)CN1CCN(CC1)CCN1C(=O)c2cccc3c2c(C1=O)ccc3	1
CCCCCC1=C(C)/C(=C/c2[nH]c(cc2CC)c2ccc[nH]2)/N=C1C	1
c1ccc(cc1)CC[n+]1ccc(cc1)/C=C/c1ccccc1	1
COc1cc(CNCCCN2C(=O)c3ccc4c5c3c(C2=O)ccc5C(=O)N(C4=O)CCCNCc2cc(OC)c(c(c2)OC)OC)cc(c1OC)OC	1
S=C(Nc1ccc(cc1)c1nc2c(s1)cccc2)Nc1ccc(cc1)c1nc2c(s1)cccc2	0
O=C1N(Cc2ccccc2)C(=O)C(=C1Nc1ccc(cc1)C(=O)NCc1ccco1)Cl	1
CCOc1cc(ccc1O)C1NN=C(C1)c1ccc(cc1)NS(=O)(=O)c1cc(ccc1C)[N+](=O)[O-]	0
CCOP(=O)(C(c1cccc2c1cccc2)NC(c1ccccc1)c1ccccc1)OCC	1
Clc1cccc(c1)/N=C/Nc1ccc(cc1)c1nc2c(s1)cccc2	0
Oc1ccc(cc1)N=Nc1c(N)n[nH]c1N	0
Clc1ccc(cc1)c1cc2ccsc2c(=O)[nH]1	1
O=c1[nH]nc(c2c1noc2c1ccccc1)c1ccccc1	1
CN1CCN(CC1)c1nc2ccccc2nc1C(=O)c1ccc(cc1)Cl	0
CN(CCN1C(=O)c2cccc3c2c(C1=O)ccc3)C	0
NCCCOc1cc2ccccc2cc1C(=O)NCCOc1cc2ccccc2cc1C(=O)Nc1ccc(cc1O)Cl	1
CCNCCCn1c2-c3ncc(cc3C(=O)c2c2c(c1=O)cc(cc2)[N+](=O)[O-])OC	1
CN(c1ccc(cc1)/C=C/c1ccc(cc1)S(=O)(=O)N)C	0
COc1cc2CC(CN(C)C)c3c(-c2cc1OC)cc(c(c3)OC)OC	1
CCCN(c1ccc(c(c1)Cl)/C=N/NC(=O)c1cccnc1)CCC	0
Fc1ccc(cc1)n1ncc(c1N)C(=O)c1cccc(c1)OCCN1CCOCC1	0
CCOC(=O)Cc1c[nH]c(=S)[nH]c1=O	0
CCOC(=O)C(NC(=O)c1ccc(cc1)Oc1nc2cc(N)cc(c2nc1c1ccccc1)N)CCC(=O)OCC	0
Brc1ccc(cc1)CCNC1=NC(=O)/C(=C/c2ccc3c(c2)cccn3)/S1	0
Fc1ccc(cc1Cl)n1nnc2c(c1=O)sc1c2cccc1	0
CC1=NN(C(C1)(C)C)c1nc(N)nc(n1)c1cc2ccccc2oc1=N	0
C[C]1CC[C]2[C@@]34[C]1CC[C@@](OO3)(O[C]4OC(=C2COC/C=C/COCC1=C(O[C]2[C@@]34[C]1CC[C]([C]4CC[C@@](OO3)(O2)C)C)C(F)(F)F)C(F)(F)F)C	1
Clc1ccc(cc1)/C=N/NC(=O)c1ccc(nc1Nc1ccc(cc1C)Cl)C(F)(F)F	1
Clc1ccc(cc1)n1nnc(c1)c1nc(Nc2n[nH]c(c2)C)c2c(n1)cccc2	0
Cc1cc(Cc2cc(C)c(c(c2)C)O)cc(c1O)C	1
CCOc1cc(ccc1O)C1CC(=NN1c1ccc(cc1[N+](=O)[O-])[N+](=O)[O-])c1ccc(cc1)NS(=O)(=O)c1cc(ccc1C)[N+](=O)[O-]	0
Cc1ccc(cc1)N(CC(=O)c1ccc(c(c1)Cl)Cl)/C=C/C(=O)C(F)(F)F	1
CCCCn1c(C)c2c(c1C)C(=O)N(C2=O)CC(CN1CCc2c(C1)cccc2)O	0
COc1cc2c(cc1OCCCCCn1c(nc3c1cccc3)c1ccco1)N=C[C]1N(C2=O)CCC1	1
CCCCCCCCCNC(=O)/C=C/c1ccc(c(c1)O)O	1
O/N=C/1\C(=C\c2ccc(cc2)[N+](=O)[O-])\C[C]2[C@]1(C)CC[C]1[C]2CC=C2[C@]1(C)CC[C](C2)OC(=O)C	1
CNCCn1c(=O)c2cc(OC)c(cc2c2c1c1cc3OCOc3cc1nc2)OC	1
COc1ccc2c(c1)ccc(c2)c1c(nc(n1C)c1ccc(cc1C)S(=O)C)c1ccncc1	0
N#CSC[C]1OC(=O)[C@@](C1)(O)c1cn(c2c1cccc2)S(=O)(=O)c1ccc(cc1)C	1
O=C1c2c(c(Cl)c(c(c2Cl)Cl)Cl)C(=O)C2(C1(Cl)CC=CC2)Cl	1
O=C1CSC2=NC3=C(C(N12)c1ccccc1)c1ccccc1C3=O	0
CCOc1cc(ccc1O)c1nc2n(c1/N=C/c1cc(cc(c1O)[N+](=O)[O-])[N+](=O)[O-])cccc2	0
COc1ccccc1/C=C/C(=O)C1COCN1	1
CN(CC/N=C\c1c2ccccc2c(=O)n2c1oc1c2cccc1)C	1
CCCN(c1ccc(cc1)/C=C/c1ccc2c(n1)ccc(c2)OCC)CCC	1
COc1c(C/C=C(\C)/C)c(O)c(c(c1C(=O)C)O)C(c1c(O)c2CC(Oc2c(c1O)C(=O)C)C(O)(C)C)CC(C)C	1
O=C(CSc1nc2ccc(cc2c(=O)n1c1ccccc1)Cl)N/N=C/1\C(=O)Nc2c1cc(F)cc2	1
ClCc1ccccc1CSC1NC(=Nc2c1ncn2Cc1ccccc1CCl)N	1
OCC1OC2C(C1O)Oc1n2ccc(=N)n1	1
COc1cccc2c1cc([N+](=O)[O-])c1c2c2OCOc2cc1C(=O)O	0
COc1cc(OC)cc(c1)c1cncn1c1ccc(cc1)c1sc2c(n1)cc(c(c2OC)OC)OC	1
COC(=O)[C@@]1(Cc2ccccc2)[C]2[C](CN1C(=O)c1ccccc1)Cc1c2cc(n1Cc1ccc(c(c1)OC)OC)C(=O)N1CCCC1	0
CCC[C-][Sn+4]12([C-]CCC)[N+]3[C-](C)C(=C(C3=Cc3n1c(-c1n2c2ccccc2c1)cc3OC)C)CCCCC	1
c1ccc(cc1)Sc1ncnc2c1cccc2	1
CCOC(=O)c1ccc(cc1)Nc1sc(c(c1C#N)N)C(=O)c1cccc(c1)[N+](=O)[O-]	1
Fc1ccc(cc1)OP1(=NP(=NP(=N1)(Oc1ccc(cc1)F)Oc1ccc(cc1)F)(N)Oc1ccc(cc1)F)N	1
CCN(c1ccc(cc1)/C=C/C=C/1\NC(=O)NC1=O)CC	1
COc1ncc(cc1NS(=O)(=O)c1ccc(cc1F)F)c1ccc2c(c1)c(ccn2)C#CCN1CCN(CC1)S(=O)(=O)C	1
Nc1nc(SCc2ccccc2)nc2c1cn[nH]2	1
O=CC(C(C(OC(=O)c1ccccc1)COC(c1ccccc1)(c1ccccc1)c1ccccc1)OC(=O)c1ccccc1)OC(=O)c1ccccc1	1
CCCCCCCCCCCC1=NC(CN1C(CO)(C)C)(C)C	1
CC(SC1=CCC[C]([C]2[C]1CCC2)P(=O)(c1ccccc1)c1ccccc1)(C)C	0
OCC(=O)N1CCc2c(C1)ccc(n2)Nc1ncc2c(n1)n(C1CCC(CC1)C)c1c2ccnc1	1
CCCCC/N=C/c1c(O)c(O)c(c2c1c(O)c(c(c2)C)c1c(C)cc2c(c1O)c(/C=N/CCCCC)c(c(c2C(C)C)O)O)C(C)C	1
CN1C2CCC1CN(C2)CCOC(c1ccc(cc1)F)c1ccc(cc1)F	0
COc1cc([nH]c1/C=C/1\N=C(C(=C1C)C(=O)CCCCC(=O)Oc1ccc2c(c1)CCC1C2CC[C@]2([C]1CC[C]2O)C)C)c1[nH]ccc1	1
N#Cc1c(c2ccccc2)c(n2c1nnn(c2=O)c1ccccc1)C	0
OC(=O)CNc1ccc(c(c1)Cl)Cl	0
O=C(Nc1cccc(c1)c1cnc2n1ccc(c2)c1ccc(cc1)F)NCC(F)(F)F	1
OC(=O)C(CSC(c1ccc2c(c1)cccc2)(c1ccccc1)c1ccccc1)N	1
C/C=C/C/C=C/[C](C[C]([C]1OC(=O)C[C](C)C/C=C/[C]2[C](/C=C/[C]3[C](C1)O3)OC(O2)(C)C)O)C	1
COc1ccc(cc1OC)/C=C\1/C(=O)N(/C(=N/C(=O)C)/N1C)/C=C/1\C(=O)Oc2c(C1=O)cccc2	0
O=C1NC(=O)/C(=C\c2c(O)ccc3c2cccc3)/N1	1
ClCCN(c1ccc(c(c1)OC)/C=N/NC(=O)c1cccnc1)CCCl	0
Fc1cccc(c1)COc1ccc(cc1Cl)Nc1ncnc2c1cc(cc2)c1ccc(o1)CNCCS(=O)(=O)C	1
O=C1c2c3ccccc3c(=O)n(c2-c2c1cccc2)CCNCCNCCNCCNCCn1c2-c3ccccc3C(=O)c2c2c(c1=O)cccc2	1
COc1cc(cc(c1OC)OC)C(=O)/C=C/c1n2ccsc2nc1C(F)(F)F	1
COc1cc(/C=N/Nc2ccccc2)ccc1OC(=O)c1ccccc1	1
S=c1ssc(c1Cl)Sc1ccccn1	1
S=C(NC(=O)c1ccccc1)Nc1ccc2c(c1)Sc1c(O2)cccc1	0
NNc1nc2ccccc2c2c1-c1ccc(cc1C2)OC	0
NNc1cc(C)c2c(n1)[nH]nc2N	0
ClC(C(SN1C(=O)C2C(C1=O)CC(C(C2)SSC1CC2C(=O)N(C(=O)C2CC1Cl)SC(C(Cl)Cl)(Cl)Cl)Cl)(Cl)Cl)Cl	1
CCCCCC1=C(C)/C(=C/c2[nH]c(cc2OC)c2cc3c([nH]2)cccc3)/N=C1C	1
ClCC[N+]1(C)CC[N+](CC1)(C)CCCl	0
OCC(C(/C(=N/Nc1ncnc2c1cc(Br)cc2)/C=N/Nc1ncnc2c1cc(Br)cc2)O)O	1
OCC(C(/C(=N\Nc1ncnc2c1cc(Br)cc2)/C=N/Nc1ncnc2c1cc(Br)cc2)O)O	0
Cn1ncc(c1)c1ccc2n(n1)c(nn2)Sc1ccc2c(c1)cccn2	0
COc1cc(cc(c1OC)OC)c1n[nH]c(c1)c1nc2c([nH]1)cccc2	1
O=C1C=CC(=CC=C2N(C)c3c(C2(C)C)cccc3)c2c1nccc2	1
O=S1CCN(CC1)Cc1ccc(o1)c1ccc2c(c1)c(ncn2)Nc1ccc(c(c1)Cl)OCc1ccccc1	1
O/N=C(/c1ccc(cc1)Nc1nc2ccccc2c2c1cco2)\C	1
CN(Cc1cc(I)cc(c1O)C)CCCN1CCN(CC1)C	0
Nc1ccc(cc1)C1=NN(C(C1)c1ccc(cc1)Cl)c1ccccc1	1
CCCCC(C(c1ccc(cc1)Cl)CN1CCOCC1)(c1ccc(cc1)Cl)O	0
O=C(C1CCC(CC1)CNS(=O)(=O)c1ccccc1Cl)NNc1ccc(cc1)Cl	1
BrCC(=O)c1ccc2c(c1)c1ccccc1c(c2)Br	0
COC(=O)c1c(O)ccc2c1c1cc3ccccc3c(c1[nH]2)O	0
COc1ccc(cc1)C1CC(=NN1c1ccc(cc1)Cl)c1cccc(c1)Nc1ccnc2c1ccc(c2)Cl	1
COC(=O)c1ccc2c(c1)S/C(=C/c1ccc3c4c1ccc1c4c(cc3)ccc1)/S2	0
O=C1OCC2=C1C(c1ccccc1)c1c(N2)cc2c(c1)OCO2	1
CC(=O)Oc1ccc(cc1)/C(=C(/c1ccc(cc1)Cl)\C)/c1ccc(cc1)OCCN1CCCCC1	1
Oc1ccc(cc1)c1oc(=O)c2c(c1)cc(cc2)O	0
C=CCn1c(C)nc2c1ccc(c2)Nc1nc(Nc2ccc3c(c2)n(CC=C)c(n3)C)c2c(n1)cccc2	1
Brc1cnc2c(c1)c(cn2C)c1csc(n1)c1c[nH]c2c1cccn2	0
COc1cc(ccc1OCCCn1cncc1)/C=C/1\CC2[C@](C1=O)(C)CCC1C2CC=C2[C@]1(C)CC[C](C2)O	0
Clc1ccc(cc1)[C]1C(=C[C](N1S(=O)(=O)c1ccccc1C)C(C)(C)C)C(=O)N[C](C(=O)N)Cc1ccccc1	1
Clc1cc2cc(C(C3CCCCN3)O)c3c(c2cc1Cl)cc(cc3)C(F)(F)F	1
COc1cc(ccc1NC1=CC(=O)CCC1)[N+](=O)[O-]	0
COc1ccc(c(c1)OC(C)C)C1=NC(C(N1C(=O)N1CCNC(=O)C1)c1ccc(cc1)Cl)c1ccc(cc1)Cl	1
NCC(=O)Nc1cccc(c1)Nc1ncc(c(n1)Nc1ccccc1S(=O)(=O)C(C)C)Cl	1
N#CC1=C(N)Oc2c(C1c1ccc(cc1)Cl)sc1c2cccc1Br	1
CCCCCC/C=C\CCCCCCCCCc1cc(O)cc(c1O)OC	1
CC(N(C(C)C)CCCNc1c2ccccc2nc2c1c(ccc2)[N+](=O)[O-])C	1
Fc1ccc(cc1)/C=C/C(=O)c1ccc(cc1Cl)Cl	0
Fc1ccc2c(c1)c(Cc1c[nH]c3c1cc(F)cc3)c[nH]2	0
O=Nc1c(N)nc(nc1N)c1ccccc1	0
O=C1OC(=O)C(=C1c1c[nH]c2c1cccc2)c1c[nH]c2c1cccc2	0
NC(=O)Nc1cc(sc1C(=O)N[C]1CCCNC1)c1cccc(c1)F	1
c1ccc(nc1)c1nc2sc3c(c2c(n1)N1CCOCC1)CCCCCC3	1
CCN(CCC(c1ccc(cc1)Cl)CNc1c(C)cnc2c1ccc(c2)Cl)CC	1
ClCCN(c1ccc(cc1)/C=N/Nc1ccnc2c1cccc2)CCCl	1
OCCC/C(=C(/c1ccc(cc1)O)\c1ccc(cc1)O)/C12C3=C4[Fe+]5623(C1=C45)[c-]1c6ccc1	1
Clc1ccc(cc1)c1nn2c(c1)nc(nc2c1cccs1)N(C)C	0
Oc1cc(ccc1C12CC3CC(C2)CC(C1)C3)Cn1cnc2c1ncnc2N	1
COc1cc(cc(c1OC)OC)C(=O)c1[nH]c2c(c1N)cc(c(c2)OC)C#C	1
NCCCn1c2-c3ccccc3C(=O)c2c2c(c1=O)cc1c(c2)OCO1	1
CCSSCS(=O)(=O)C	1
Cc1[nH]c2c(n1)cc(cc2)n1ncc(c1N)C(=O)c1cc2c([nH]1)cccc2	1
COc1ccc2c(c1)n1CCc3c(-c1n2)cc(c(c3)OC)OC	0
Nc1nc(c(s1)N=Nc1cc(Cl)c(cc1Cl)[N+](=O)[O-])C	1
COC(=O)c1c(scc1c1ccccc1)NC(=O)c1c(C)onc1c1ccccc1	1
c1ccc(cc1)c1n[n+](n(n1)c1ccccc1)c1ccccc1c1ccccc1	1
Clc1ccc(c(c1)Cl)OCc1nnc(o1)COc1ccc(c(c1)Cl)OCc1nnc(o1)COc1ccc(cc1Cl)Cl	0
Cc1nn(c(n1)c1cn2c(-c3ccc(cc3OCC2)c2cnn(c2)C(C(=O)N)(C)C)n1)C(C)C	1
COc1cc(cc(c1OC)OC)C(=O)c1cc2OCOc2cc1C	1
CCCC[P+](c1ccccc1)(c1ccccc1)c1ccccc1	1
O=C1NC(=O)C(=C1c1cn(c2c1cccc2)C)c1c2ccccc2n(c1S(=O)C)C	1
COc1c(NC(=O)/C=C/c2ccccc2)cc(cc1OC)C(=O)Nc1cc(cc(c1OC)OC)C(=O)N	0
COC(=O)Nc1nc2c([nH]1)cc(cc2)S(=O)c1ccccc1	1
ClCCCn1c2-c3ccc(cc3C(=O)c2c2c(c1=O)cc(c(c2)OC)OC)C(=O)OC	0
Clc1ccc(cc1)C(=O)CN(c1ccccc1)/C=C/C(=O)C(F)(F)F	1
CCCCCCCCNC(C(c1ccc(cc1)SC(C)C)O)C	1
ClCc1ccccc1Cn1cc(F)c(=O)n(c1=O)Cc1ccccc1CCl	1
O=C1O[C](C[C]2O[C@]2(C)CCC[C]([C]([C](C(=O)C([C](C1)O)(C)C)C)O)C)/C(=C/c1ccn(n1)c1ccccc1N)/C	1
CC(=O)/C=C/C1=C(c2c(CC1)cccc2)c1csc2c1cccc2	1
CN1CSC(=S)N(C1)Cc1ccccc1	1
O=C1CS/C(=N\N=C\c2c(C)nn(c2C)c2ccccc2)/N1c1ccccc1	0
COc1cccc(c1)/C=C/1\CCc2c(C1=O)cccc2	1
Fc1cccc(c1)NC(=O)c1sc2c(c1N)cc1c(n2)CCCC1=O	0
CNc1nc(Sc2ccc(cc2)OC)nc(n1)NC1CCCC1	1
O=C(C1=C(C)N([O-])c2c([N+]1=O)cc(c(c2)F)F)OCc1ccccc1	1
C#C[C@]1(O)CCC2[C@]1(C)CCC1C2CCc2c1ccc(c2)O	0
Nc1nc(N)c2c(n1)ccc(c2)Sc1cccc(c1)C(F)(F)F	1
COc1ccc(cc1OC)c1[nH]c(=O)c(c(c1)c1cccn1C)C#N	0
COc1cc2C(=O)N(C)[C]3[C@](c2cc1OC)(C)C(=O)c1c3cc2c(c1)OCO2	0
COc1ccc(cc1)/C(=C/c1ccccc1OC)/C#N	1
COc1cc(ccc1OCC1CO1)/C=C/1\CCC/C(=C\c2ccc(c(c2)OC)OCC2CO2)/C1=O	1
Nc1nccc(n1)c1sc(nc1c1cccc(c1F)NS(=O)(=O)c1c(F)cccc1F)C(C)(C)C	0
OC[C](C(=O)OC(C(=O)NCCCCCC(=O)OCc1ccccc1)C[Se]C1=C(C)C(=O)c2c(C1=O)cccc2)NC(=O)OC(C)(C)C	1
FCc1ncc(c(n1)NC1CCCCCC1)c1ccc(cc1)C(F)(F)F	1
COc1ccc(cc1)CNC(=O)c1ccc(cc1)c1cc(ccc1C)c1nnc(o1)C	0
Brc1cccc(c1)NC(=O)c1sc2c(c1N)cc1c(n2)CCCC1=O	0
Clc1cc(Cl)cc(c1)c1ccc(s1)c1ccc(s1)C(=N)N	1
OC1=C2C(C)(C)CCC[C@@]2(c2c(C1)cc(C(C)C)c(c2O)O)C	1
CSc1ccc(cc1)c1onc(c1)c1nc2c([nH]1)cccc2	0
ClCCCCN(P(=O)(OCC1OC(C(C1O)O)n1cnc(c1N)[N+](=O)[O-])OCc1ccc(o1)[N+](=O)[O-])C	0
O=C1/C(=C/c2ccco2)/N=C(N1c1cc2c([nH]1)ccc(c2)Sc1ccccc1)c1ccccc1	1
COc1ccc(cc1/C=C/C(=O)c1cc(OC)c(c(c1)OC)OC)C(=C)c1cc(OC)c(c(c1)OC)OC	1
O=C(N(S(=O)(=O)c1ccccc1)C(=O)c1cccs1)N1CCN(CC1)c1ccccc1	0
CSc1nc2NC(c3ccccc3)C3C(=Nc2c(n1)N)c1ccccc1CC3	1
Fc1ccc(cc1)S(=O)(=O)Oc1ccc2c(c1)oc(=O)c1c2CCCCC1	1
COc1cc2c(cc1OCCCCCCCCN1C(=O)c3cccc4c3c(C1=O)ccc4)N=C[C]1N(C2=O)CCC1	1
N#C/C(=C\c1c([nH]c2c1cccc2)c1ccccc1)/C#N	1
c1ccc(nc1)c1nnc(s1)c1ccccn1	0
CCNc1ccc2-c3c(Cc2c1)cccc3	0
CCCc1cc(=O)n2c(n1)sc(c2C(=O)Nc1ccc(cc1)F)C(=O)Nc1ccc(cc1)F	0
Clc1ccc(c(c1)Cl)S(=O)(=O)/N=c\1/scc([nH]1)c1cc(O)c(c(c1)O)O	0
CCSc1nc(SCC)c2c(n1)nc(c(c2c1ccc(c(c1)OC)OC)C#N)SCC	1
Clc1ccc(cc1)c1c2Cc3c(-c2nn1c1ccc(cc1)S(=O)(=O)N)cccc3	1
Oc1ccc(cc1)C(=O)/C=C/c1cc2ccccc2[nH]c1=O	1
O=C(N/N=C\c1cc(Cl)ccc1O)CCCCCCCCC(=O)N/N=C/c1cc(Cl)ccc1O	1
COc1cc2-c3ncc4c(c3Cc2cc1OC)cc(c(c4OC)OC)OC	1
CNc1ccc2-c3c(Cc2c1)cccc3	0
CCOC(=O)c1c(C)nc2c(c1c1ccccc1)cc(cc2)Cl	0
ClCC(=N)NCC12CC3CC(C2)CC(C1)C3	1
Cc1ccc(cc1)S(=O)(=O)Oc1ccccc1c1ccccc1	1
Clc1ccc(cc1)Cn1ncc2c1ncnc2N	0
CCCCC(=O)N/N=C/c1cc(I)cc(c1O)I	1
O=C(OCc1ccccc1)NCC1CN(C)C2[C](C1)c1cccc3c1c(C2)cn3C	1
O=C(CSc1nc2ccc(cc2c(=O)n1Cc1ccccc1)I)NNC(=S)Nc1ccccc1	1
CCOC(=O)/C(=C/c1ccccc1)/C(=O)c1ccccc1	1
Clc1nc(Cl)c2c(n1)n(cn2)Cc1cccc(c1)COc1cccc(c1)OCc1cccc(c1)Cn1cnc2c1nc(Cl)nc2Cl	1
Cc1cc(=O)n2n1c1ccc3c(c1nn2)cccc3	1
CC/C=C\C[C](C/C=C/1\[C](C/C=C\CCCC(=O)OCCS(=O)(=O)c2ccccc2)C=CC1=O)O	1
CCCC(=O)OCC1OC(C(C1OC(=O)CCC)OC(=O)CCC)n1cnc2c1[nH]cnc2=S	1
Oc1ccc(c(c1)/C=C/c1ccc(c(c1)C(=O)NCCc1ccccc1)O)O	1
Cc1cc2cc3OCOc3cc2c(n1)c1ccc(cc1)[N+](=O)[O-]	0
COc1cc(/C=C/C(=O)NC/C/2=C/CC[C@@]3(C)O[C]3[C]3[C](CC2)C(=C)C(=O)O3)cc(c1OC)OC	1
Clc1ccc(c(c1)Cl)C(Cn1cc[n+](c1)CC(=O)c1ccc(cc1)F)OCc1ccc(cc1Cl)Cl	1
Fc1ccc(cc1Cl)Nc1ncnc2c1cc(cc2)c1cncc(c1)NS(=O)(=O)C	1
O=S1CCN(CC1)Cc1ccc(o1)c1ccc2c(c1)c(ncn2)Nc1ccc(c(c1)Cl)OCc1cccc(c1)F	1
O=[N+]1c2cc(Cl)c(cc2N(C(=C1C(=O)c1ccccc1)C(F)(F)F)[O-])Cl	1
Oc1ccc(c(c1)c1cc(nn1c1ccc(cc1)S(=O)(=O)NC(=O)C)c1ccccc1)O	0
S=C(c1ccccc1)Nc1ccccc1C(=O)O	0
COc1cc2c(/C=C\3/C(=O)Nc4c3c(Cl)ccc4)c(n(c2cc1C)Cc1ccc(cc1)Cl)Cl	1
Fc1ccc(cc1)c1nc(/C=C/2\C(=O)Nc3c2cccc3)cc2c1[nH]c1c2cccc1	1
CC([C]1N[Pt+2](N[C]1c1ccc(cc1)F)(Cl)Cl)C	1
CC/N=C\1/NC(=O)/C(=C\c2c[nH]c3c2cccn3)/S1	1
O=C1c2ccccc2-c2c1c1ccc(cc1c(=O)n2CCCN1CCOCC1)[N+](=O)[O-]	1
CCC(=O)Nc1ccc(cc1)NC(c1cccc(c1)Oc1ccccc1)C#N	0
Oc1ccc2c(c1)cc([nH]2)C(=O)O	0
OC(C(=O)NN1C(=O)C(SC1c1c(Cl)cccc1Cl)C)c1ccccc1	0
NCCN(CCN1C(=O)c2ccc(c3c2c(C1=O)c1ccccc1c3)OC)C	1
CCN(c1ccc2c(c1)oc1-c(c2)cc/c(=[N+](\CC)/CC)/c1)CC	1
Clc1ccc(cc1)c1nc(nc(n1)Nc1ccc(cc1)F)Nc1ccc2c(c1)nc(n2Cc1ccccc1)C	1
OCc1ccc(cc1Cl)N1CCc2c(C1)ccc(c2)F	1
ClCc1ccccc1Cn1cnc2c1nc(N)nc2Cl	0
O=C(c1ccccc1)NC1=CC(=O)c2c(C1=O)cccc2	1
N=C1NC(=O)N2C1C2	1
Fc1cccc(c1)CCNC1=NC(=O)/C(=C/c2ccc3c(c2)cccn3)/S1	1
OCC1OC(C(C1O)O)n1cnc2c1nc(Cl)nc2N	1
N#C/C(=C\c1cn(c2c1cccc2)c1ccccc1)/C(=O)O	0
OC/C/1=C/[C](O)[C](CC/C(=C/CCC(=C)C(CC1)O)/C)C(=C)C	0
N#CC1=C(N)OC2=C(C1c1ccc(cc1)Br)CSc1c2cccc1	1
COC(=O)C(NC(=O)C(NC(=O)C1CCCN1C(=O)C(NC(=O)c1ccc(o1)c1ccc(cc1Cl)Cl)CO)Cc1ccccc1)CC(C)C	0
O=C(c1[nH]nc(c1[N+](=O)[O-])C)Nc1n[nH]c2c1cccc2	0
CCN(CCOc1ccc(cc1OC)/C=C/1\C[C]2[C@]([C]1O)(C)CC[C]1[C]2CC=C2[C@]1(C)CC[C](C2)O)CC	0
N#C/C(=C/1\C=C(Br)/C(=N\O)/C=C1Cl)/c1cccc2c1cccc2	1
N#CCNC(=O)c1cccc2c1cc(n2c1nc(NCc2ccccc2)c2c(n1)CCCC2)C	0
CCOC(=O)/C(=C/1\SS/C(=C(\C(=O)OCC)/C#N)/S1)/C#N	0
Oc1cccc(c1)NC1=C(Cl)C(=O)N(C1=O)c1ccc(c(c1)Cl)Cl	0
Nc1cc(N)c2c(c1)nc(c(n2)c1ccccc1)Nc1ccc(c(c1)Cl)Cl	1
OC[C@@]1(C)O[C]([C@@]([C]1O[Si](c1ccccc1)(C)C)(C)C(=O)C)C	0
Clc1ccc2c(c1)C(C)Cc1c(N2C)ncnc1Cl	1
Clc1ccc2c(c1)nccc2Nc1ccc(cc1)C(=O)/C=C/c1ccco1	1
O=C(C1CC1)N/N=C/c1c(O)ccc2c1cccc2	1
NCCCC1NC(=O)C(NC(=O)C(Cc2ccc(cc2)O)NC(=O)C(CCC(=O)O)NC(=O)C(CC(=O)O)NC(=O)C(NC(=O)C(NC(=O)C2N(C(=O)C(NC(=O)C(NC1=O)CC(C)C)Cc1ccccc1)CCC2)Cc1ccccc1)Cc1ccccc1)C(C)C	1
COC(=O)c1cc(n2c1CS[C]2c1ccccc1)C	0
CCCC1CCC(OC1CC)(O)C(C(=O)NC1C(OC(=O)C(C)NC(=O)C2CC(O)CNN2C(=O)C2N(C(=O)C(N(C(=O)C3N(C1=O)NCCC3)O)C)NCCC2)C(C)C)(O)C	1
CCCC(C(=O)OCC1(CO)OC(=O)/C(=C/c2ccc(cc2)C(F)(F)F)/C1)CCC	0
O=[N+]1c2cc(C)c(cc2N(C(=C1C(=O)c1cccs1)C(F)(F)F)[O-])C	1
Nc1ccccc1C#Cc1ccccc1C#Cc1nccnc1	0
COc1ccc(cc1)c1nc2c([nH]1)cc(cc2)/C=C/1\C(=O)Nc2c1cc(Cl)cc2	1
O=C(N/N=C/c1ccccc1O)CSCC(=O)N/N=C/c1ccccc1O	1
Fc1ccc(c(c1)F)Oc1cc2cnc(nc2n(c1=O)C1CC1)NC1CCOCC1	0
CN(S(=O)(=O)c1ccc(cc1)NC(=O)COC(=O)c1ccc(cc1)S(=O)(=O)N1CCCCC1)C	0
COC1=CC(=O)c2c(C1=O)c(COC(=O)C)cn2C	1
COc1ccc(cc1)C(C(c1ccc(cc1)Cl)CN1CCOCC1)(CCC(C)C)O	1
O=c1[nH]ncc2c1c1ccc3c(c1[nH]2)cccc3	0
OCC(CS[As](C(C)C)C(C)C)O	1
O=C(N1C(=COc2c1nccc2)C1=COc2c(O1)cccc2)OC(C)(C)C	1
COC(=O)c1ccccc1Nc1nc(nc2c1cc(OC)c(c2)OC)c1cccs1	0
OCCNc1nc2ccccc2c2c1c1ccccc1[nH]2	1
Oc1ccc(c(c1)Nc1ccnc2c1ccc(c2)c1ccccn1)C	1
Cc1ccc(cc1)S(=O)(=O)Oc1ccc2c(c1)oc(=O)c1c2CCCCC1	1
O=[P@]1(O[C](COCc2ccccc2)[C]([C]([C]1NCc1ccccc1)OCc1ccccc1)OCc1ccccc1)c1ccccc1	1
CN(C(=S)c1ccccc1)NC(=O)CC(=O)NN(C(=S)c1ccccc1)C	1
OCC1OC(OC2CCC3(C(=CC[C]4[C]3CCC3([C]4CC4C3[C](C)[C@]3(O4)CCC(CO3)C)C)C2)C)C(C(C1OC1OC(CO)C(C(C1OC1OC(CO)C(C(C1O)O)O)OC1OCC(C(C1O)O)O)O)O)O	1
Clc1ccc(cc1)c1csc(n1)NC(=O)c1ccc(c(c1)O)O	1
O=C1CN(C(=C1c1nc2c(s1)cccc2)N)c1ccc(c(c1)Cl)F	0
COc1ccc2c(c1)c1c(C)c3cnccc3c(c1[nH]2)C	1
OCCCC#CC#Cc1cccc(=O)o1	1
CC/C=C\C[C](C/C=C/1\[C](C/C=C\CCCC(=O)NC(C)C)C=CC1=O)O	1
CC1=C([Te]c2ccccc2)C(=O)c2c(C1=O)cccc2	1
C=CCn1c(=O)c2c(n1c1cccc(n1)C(O)(C)C)nc(nc2)Nc1ccc(cc1)N1CCN(CC1)C	1
Ic1ccc2c(c1)c(=O)n(c(n2)c1cccs1)Nc1ccccc1	1
CO[C]1O[C]2CO[C](O[C]2C[C@@]21CCCC=CCO2)c1ccccc1	0
S=c1[nH]c2nc3ccccc3cc2c(=S)[nH]1	1
Cn1c(c2ccccc2)c2c(c1c1ccccc1)cc1c(c2)nc2c(n1)cccc2	0
CN(CC(C(=O)/C=C/c1ccc(c(c1)Cl)Cl)C)C	1
COc1ccc(cc1)C(=O)Cn1c(nc2c1cccc2)C(=O)c1ccccc1	1
CN(CCN1C(=O)c2cccc3c2c(C1=O)ccc3N)C	1
OC(=O)c1c(=O)cccc2c1ss2	1
CCOC(=O)/C(=C\c1ccccc1[N+](=O)[O-])/C(=O)OCC	1
OCC1OC(C(C1O)O)N1C=C(C2C1C=CC=C2)c1nc2c(s1)cccc2	1
OC1CCC2(C(=CCC3C2CCC2(C3C/C(=C/N3CCCC3)/C2=O)C)C1)C	0
CN1CCN(CC1)c1nc(/C=C/c2ccccc2)nc(c1)Nc1n[nH]c(c1)C	1
O=C1C2CC(=C(CC2C(=O)N1c1cc(ccc1C(C)(C)C)C(C)(C)C)C)C	0
Cc1ccc(cc1)S(=O)(=O)Nc1cc(Sc2ccccc2)c(c2c1cccc2)O	1
COc1cc(ccc1Cl)c1nn(cc1c1ccncc1)c1ccc(cc1)NC(=O)Nc1cc(cc(c1)C(F)(F)F)C(F)(F)F	1
Clc1ccc(cc1)n1nc(n(c1=O)CCOc1ccc2c(c1)oc(=O)cc2C)C	0
O=C1NC(=O)C(=C1Sc1ccccc1)c1cn(c2c1cccc2)C	1
COc1ccc(cc1)/C=C/C(=O)C(Br)(C)C	1
CN1CCN(CC1)CCCNC(=O)c1c2ccccn2c2c1C(=O)c1cccnc1C2=O	1
COc1cc2c(cc1OCc1ccccc1)N=C[C]1N(C2=O)C/C(=C/C(=O)NCCOc2cc3N=C[C]4N(C(=O)c3cc2OC)CCC4)/C1	1
CN(CCCNC(=O)c1cc(cn1C)NC(=O)CCNS(=O)(=O)c1ccc2c(c1)C(=O)c1c(C2=O)cccc1)C	0
O=C(/C=C/c1cccnc1)NCCCCC1CCCN(C1)C(=O)c1ccccc1	1
CO/N=C(\c1ccccc1COc1ccccc1C(F)(F)F)/C(=O)OC	0
NC(=S)N/N=C/1\C(=O)c2ccccc2-c2c1cccc2	1
ClC1=C(NCCN2CCOCC2)C(=O)c2c(C1=O)cccn2	1
COC(=O)[C@]1(C)CCC[C@@]2([C]1CCC1=C2C[C]([C](C1)CC(OC(=O)C)OC(=O)C)C)C	1
Clc1ccc(cc1)Cc1nc2ccccc2nc1c1cccc(c1)Br	1
CCOC(=O)C1=C(C)N(c2ccc(cc2)C)C(=O)c2c(C(=O)c3c1c(O)ccc3O)cccc2	0
COc1ccc(cn1)c1ccc2c(c1)c1c(cn2)n(c(=O)n1c1ccc(c(c1)C(F)(F)F)N1CCNCC1)C	1
COc1cc(ccc1Cl)c1nn(cc1c1ccncc1)c1cccc(c1)NC(=O)Nc1cc(cc(c1)C(F)(F)F)C(F)(F)F	1
COc1ccc(cc1)c1nnc(o1)COc1ccc(cc1F)NC(=O)Nc1ccc(c(c1)C(F)(F)F)Cl	1
COc1ccc(cc1)C1=C(c2ccc(cc2)OC)C2(C(=O)C1(c1ccccc1)C(C2C(=O)O)C(=O)OC)c1ccccc1	0
Clc1cc(Cl)cc(c1)C(=O)N(c1ccccc1)C(=S)OC12CC3CC(C2)CC(C1)C3	0
COc1ccccc1c1ccc2c(n1)sc(c2N)C(=O)c1ccc2c(c1)OCO2	1
COCC(=O)Oc1cc(c2ccc(cc2C)C)c(c(c1)c1ccc(cc1C)C)OC(=O)COC	0
OCc1ccc(cc1Cl)N(C(C)C)Cc1c(F)cccc1F	1
CC[C]([C](c1ccc(c(c1)O)O)CC)c1ccc(c(c1)O)O	1
CC[N+]([C-]1C=CC(=C(c2ccc(cc2)N(Cc2cccc(c2)S(=O)(=O)O)CC)c2ccc(cc2)N(CC)CC)C=C1)Cc1cccc(c1)S(=O)(=O)O	1
Clc1ccc(cc1)Nc1cc2-c(c/c/1=N\CCN1CCN(CC1)CCCCCN1C(=O)c3cccc4c3c(C1=O)ccc4)n(c1c(n2)cccc1)c1ccc(cc1)Cl	1
[O-][N+](=O)c1cc(cc2c1Nc1ccccc1O2)[N+](=O)[O-]	1
Fc1ccc(cc1Cl)Nc1ncnc2c1cc(cc2)c1csc(n1)CNCCS(=O)(=O)C	0
CN(C1N(C)N=C2N1S(=O)(=O)c1c(S2)cc(c(c1)C)Cl)C	0
Clc1ccc(cc1)C1(O)N2CCN=C2c2c1c1ccccc1c1c2cccc1	0
OC(CN(S(=O)(=O)c1ccc(cc1)C)c1c(F)c(F)cc(c1F)F)COc1ccccc1	0
COc1ccc(cc1)c1nc2n(c1c1ccc(cc1)SC)cccn2	1
CC/C=C\C[C](C/C=C/1\[C](C/C=C\CCCC(=O)N(C)C)C=CC1=O)O	1
CC(=O)NC1=C(Sc2ccc(cc2)Cl)C(=O)c2c(C1=O)cccc2	1
N#C/C(=C(/Nc1ccccc1)\S)/c1nnc2n1[nH]c(=O)c1c2cccc1	0
OC(Cn1cc(c2c1cccc2)/C=C/1\C(=O)Nc2c1cccc2)Cn1cc(c2c1cccc2)/C=C/1\C(=O)Nc2c1cccc2	1
CCC(C(c1ccc(cc1)OC)CC)c1ccc(c(c1)CN1CCCC1)O	1
CCCc1nn(c2c1nc([nH]c2=O)c1cc(ccc1OCC)S(=O)(=O)N1CCN(CC1)C)C	0
O=Cc1ccc(cc1)OCc1cccc(n1)COc1ccc(cc1)/C=N\Nc1ccc(cc1[N+](=O)[O-])[N+](=O)[O-]	0
CC1=C[S+](c2ccccc2)c2c3c1c1ccccc1cc3ccc2	1
COC1=C(OC)C(=O)C(=C(C1=O)Cc1c(Cl)nc2n1ccs2)C	1
C=CC[C]1[C](C=CC(=O)[C]1CC(=O)N(Cc1ccccc1)Cc1ccccc1)O[Si](C(C)(C)C)(C)C	1
COC(=O)C(C(C(C(c1ccccc1)Br)Br)Br)C(=O)OC	1
CN1CCN(CC1)c1cc2[nH]c3cc(O)cc(c3c(=O)c2cc1N)O	0
Clc1cc(SCc2ccccc2)c(cc1C)S(=O)(=O)/N=c\1/[nH]c2c([nH]1)cccc2	0
COc1c(C/C=C(\C)/C)cc(cc1/C=C/C(O)(C)C)C1CC(=O)c2c(O1)cc(cc2O)O	0
COc1cc2c(cc1OCCCCCCN1CCN(CC1)c1ncnc3c1cccc3)N=CC1N(C2=O)CCC1	1
NC(=N)Nc1ccc(cc1)/C=C\1/C=Cc2c1cccc2	1
O=c1[nH]c(=O)n(c(c1C#CCO[Si](C(C)(C)C)(C)C)I)C	1
OC1CC(O)CC(=O)CCCC(=O)CC(=O)OC(C(CC(C(CC(=O)c2ccc(cc2)N)O)C)C)C(C)/C=C/C=C/C=C/C=C/C=C/C=C/C=C/C(CC(C(C(CC(=O)CC(C1)O)O)C(=O)O)O)O[C]1O[C](C)[C]([C]([C]1N)O)O	1
COC[C]1OC(=O)/C(=C\N(CC=C)CC=C)/C2=C(C(=O)C3=C([C@@]12C)[C](OC(=O)C)C[C@]1([C]3CCC1=O)C)O	1
Fc1ccc2c(c1)c(SSc1c[nH]c3c1cc(F)cc3)c[nH]2	1
Clc1ccc(s1)c1nc2cc(nn2c(c1)C(F)(F)F)C(=O)NC1CCN(CC1)Cc1ccccc1	0
CN1CCC2(CC1)SSC1(S2)CCN(CC1)C	0
c1ccc(cc1)NNN=Nc1ccc(cc1)c1nc2c([nH]1)cccc2	0
COc1ccc2c(c1)[nH]c(=N)c1n2cc2c1cc(c(c2)OC)OC	1
Cl/N=C(\c1ccc(cc1)OCCN(S(=O)(=O)c1ccc(cc1)C)CCOc1ccc(cc1)/C(=N/Cl)/N)/N	1
S=c1nc(N2CCCCC2)c2c([nH]1)[nH]nc2	0
Cc1ccc(cc1c1ccc(cc1)C(=O)NCC1CC1)NC(=O)c1ccnc(c1)N1CCOCC1	0
CC1CCC2C34C1CCC(OO3)(OC4OC(=C2CN(CC1=C(OC2C34C1CCC(C4CCC(OO3)(O2)C)C)C(F)(F)F)CC1=C(OC2C34C1CCC(C4CCC(OO3)(O2)C)C)C(F)(F)F)C(F)(F)F)C	1
Clc1ccc2c(c1)/C(=C/c1ccc3c(c1)[nH]c(n3)c1ccc(cc1)C(F)(F)F)/C(=O)N2	1
O=c1ccc2-c(c1)n(nc(n2)c1ccccc1)c1ccccc1	1
COc1ccc(cc1)C(=O)c1[nH]c(c(c1N)C(=S)Nc1ccccc1)Nc1nccc(c1)C	0
COc1cc(NC(=O)COc2ccccc2)c(cc1OC)C(=O)N	1
O=C1c2ccccc2-c2c1c1c(O)cccc1n2Cc1ccccn1	0
[O-][N+](=O)/C(=C/c1c[nH]c2c1cccc2)/C	1
C[C]1C[C](C)C(=O)[C](C1)[C](CC1CC(=O)NC(=O)C1)O	1
O=C(c1cc2c(cc1Cl)Sc1n(S2(=O)=O)ccn1)Nc1cccc2c1ccnc2	1
O=C1CC[C@]2(C(=C1)CC[C]1[C]2CC[C@]2([C]1C/C(=C\c1ccncc1)/C2=O)C)C	1
Ic1ccc2c(c1)c(=O)n(c(n2)SCc1nnco1)Cc1ccccc1	0
Fc1ccc(cc1)N1C(=O)CSC1c1ccc(cc1Cl)Cl	0
ClCCCn1c2-c3ccc(cc3C(=O)c2c2c(c1=O)cc(cc2)[N+](=O)[O-])OC	1
O=C(C(C1CCCCC1)C1CCCCC1)NCCCCCCCN1CCCCCCC1	1
COc1ccc2c(c1)nc(cc2Cl)NC(=O)Nc1c(C)cccc1C	0
[O-][N+](=O)c1cccc2c1c(NCCC[N+](C)(C)[O-])c1c(n2)cccc1	1
COc1ccc(cc1)Sc1[nH]c(c2c1cccc2)C(=O)C	0
C#CCN(c1ccc(cc1)F)Cc1nc2cc(ccc2nc1c1ccccc1)C(F)(F)F	0
COC(=O)c1cc2c(cc1Cl)Sc1n(S2(=O)=O)c(nn1)Nc1ccc(cc1)C	1
Clc1c(cccc1[N+](=O)[O-])[N+](=O)[O-]	1
c1ccc(cc1)C1=CC(n2c(N1)nnn2)c1ccccc1	1
O=C(N/N=C/c1c2ccccc2c(c2c1cccc2)C)CSCC(=O)N/N=C/c1c2ccccc2c(c2c1cccc2)C	0
O=C(c1ccc(cc1Cl)S(=O)(=O)C)Nc1ccc(c(c1)c1ccccn1)Cl	1
CCN(CCN1CC(=O)C(=C1N)c1scc(n1)c1ccc(cc1)Cl)CC	1
CSc1n(C)c2c(c1C1=C(C(=O)NC1=O)c1cn(c3c1cccc3)C)cccc2	1
NCCCOc1cc2ccccc2cc1C(=O)NCCCOc1cc2ccccc2cc1C(=O)Nc1ccc(cc1O)Cl	1
O=CNc1cc(ccc1O)C(CNC(Cc1ccc(cc1)OC)C)O	0
OC1C(O)C(OC1n1cnc2c1nc(N)nc2S)COP(=O)(O)O	1
CCC(NC1CCCCC1)CNc1cc(OC)cc2c1nccc2	0
COc1cc2c(cc1OCCCCNC(=O)c1cc3c([nH]1)cccc3)N=CC1N(C2=O)CCC1	1
OC(CN1CCN(CC1)c1ccc(cc1)F)COc1cccc2c1OC(C2)(C)C	1
Clc1ccc(cc1)c1nnc(o1)COc1ccc(cc1)C(=O)/C=C/c1ccccn1	1
COC(=O)[C]([C]1Cc2cc3cc(OC4OC(C)C(C(C4)OC4CC(O)C(C(O4)C)O)O)c(c(c3c(c2C(=O)[C]1OC1OC(C)C(C(C1)OC1OC(C)C(C(C1)OC1OC(C)C(C(C1)(C)O)O)O)O)O)O)C)OC	1
N#Cc1cc(C#N)c(=O)n(c1O)/N=C(/c1ccncc1)\C	0
O=C(C(C)(C)C)N(c1ccccc1[I+2]([O-])[O-])C	1
CCN(c1ccc(cc1)/C=C/1\SC(=O)C(C1=O)Nc1nnc(o1)c1cccnc1SCc1ccccc1)CC	1
CCOC(=O)c1cc2c(-c3oncc3CCC2)n1Cc1cccc(c1)OC	1
N#CC1=C(N)NC(=S)NC1c1ccc(s1)c1ccc(cc1)c1nc2c(o1)cccc2	0
COc1ccc(cc1Cl)c1nn(cc1c1ccncc1)c1cccc(c1)NC(=O)Nc1ccccc1	1
Ic1ccc2c(c1)c(=O)n(c(n2)SCC(=O)n1nc(cc1C)C)Cc1ccccc1	0
COc1cc2c(=O)[nH]c3c(c2cc1[N+](=O)[O-])ccc(c3)[N+](=O)[O-]	1
O=C1NC(=O)C(=C1c1cn(c2c1ccc(c2)C(=O)O)C)c1cn(c2c1cccc2)C	0
Clc1ccc(cc1)NS(=O)(=O)NC(=O)OCc1ccc(cc1Cl)Cl	0
Cc1ccc(cc1)C1=Nc2c(NC(C1)c1ccc3c(c1)OCO3)ncnc2N	0
Clc1cccc(c1)n1c2ccc(cc2cc2-c1nc(=O)[nH]c2=O)[N+](=O)[O-]	1
CCOC(=O)CC1C(COC(=O)NC)OC(C1O[Si](C(C)(C)C)(C)C)n1cnc2c1ncnc2NC(=O)Nc1ccccc1	1
CCN(CCCC(Nc1c2ccc(cc2nc2c1cc(OC)c(c2)OC)Cl)C)CC	1
CCN1CCN(CC1)c1nc(NCc2cc(ccc2F)Nc2ccnc3c2ccc(c3)Cl)cc(n1)C	1
CCOC(=O)C1=C(c2ccccc2)N(c2c([N+]1=O)cc(Cl)c(c2)Cl)[O-]	1
Clc1ccc(c(c1)Cl)OCc1nnc2n1N=C(CS2)c1ccc(cc1Cl)Cl	0
OCC1OC(C(C1O)O)n1nc(c2c1nc[nH]c2=O)C(=N)N	1
Oc1ccccc1/C=N/c1ccc(cc1)c1nc2c([nH]1)cccc2	0
Cc1ccc(cc1)C1(OC(C)(C)c2c3c1cccc3ccc2)N1CCOCC1	0
Cc1[n+](ccc2c1n(Cc1ccccc1)c1c2ccc(c1)OCc1ccccc1)Cc1ccccc1	1
COc1ccc(cc1)Cn1c(Br)c2-c3nc(sc3CCc2c1Br)N	1
COc1cc(cc(c1OC)OC)c1nccc2c1cc1OCOc1c2	1
[O-][N+](=O)c1cc(cnc1Cl)C(=O)OC	1
CCNCCNc1cc(c2ccc(cc2)F)c(c2n1c1ccccc1n2)C#N	1
COc1ccc2c(c1)ccc1c2cc(o1)[N+](=O)[O-]	1
OC[C@]1(O)C[C@@]23C[C@@]1(O)CCC3[C@]1(C(CC2)[C@@](C)(CCC1)C(=O)O)C	0
O=C1OC(=O)C2C1C1(c3ccccc3)C(=C(C2(S1=O)c1ccccc1)c1ccccc1)c1ccccc1	0
CCOC(=O)N(c1ccc(cc1)/C=C/c1ccccc1)O	1
CC(=O)OC[C@@]12CC[C]([C]2[C]2[C@](CC1)(C)[C@]1(C)CC[C]3[C@]([C]1CC2)(C)CC[C](C3(C)C)OC(=O)C)C(=C)C	0
CCn1c2ccc(cc2c2c1cccc2)NC(=O)Nc1ccc(cc1C)[N+](=O)[O-]	1
OCCCCCn1cc(c2c1cccc2)C1=C(C(=O)NC1=O)c1cn(c2c1cccc2)C	1
COc1cc2c(cc1OS(=O)(=O)C)N=C[C]1N(C2=O)CCC1	0
CCN(c1ccc(cc1)/C=C/C(=O)c1ccc(cc1)Nc1nc(Nc2ccccc2)nc(n1)Nc1ccccc1)CC	1
c1ccc(cc1)Oc1cnc2c(n1)cccc2	0
CCOC(=O)Nc1ccc2-c3c(/C(=N/NC(=S)N)/c2c1)cccc3	1
COC(=O)CCc1c(C)[nH]c(c1C)/C=C/1\N=C(C=C1OC)c1ccc[nH]1	1
CN1CCC(CC1)C(=O)Nc1n[nH]c2c1cc(Br)c(n2)c1ccc(cc1)O	1
OC(CN(S(=O)(=O)c1ccc(cc1)C)c1c(F)c(F)c(c(c1F)F)F)COc1ccccc1	1
ClCc1ccc(cc1)Cn1cnc2c1c(Cl)nc(n2)Cl	1
Fc1ccc(cc1)n1ncc(c1N)C(=O)c1cccc(c1)CCC1(O)CCCC1	1
CCCCCCCCCCCCOC1C(OC2C1OC(O2)(C)C)C(NS(=O)(=O)c1cc(Cl)cc(c1)Cl)CC(=O)N1CCN(CC1)c1cccc(c1)C(F)(F)F	0
Cc1ccn2c(c1)nc(c2c1csc(n1)Nc1cccc(c1)O)C	1
COc1ccccc1C[C]1OC2(O[C]1Cc1ccccc1OC)C=CC(=O)CC2SC(=O)c1ccccc1	1
Clc1ccc(cc1)C(c1ccccc1)(c1ccccc1)SCC(C(=O)O)N	1
COc1ccc(cc1OC)c1[nH]c(=N)c(c(c1)c1cccn1C)C#N	0
CCCCCCCCCCCCCCCCCC1=NC(CN1CC(O)C)(C)C	0
COc1cc(ccc1OC)Nc1ncc(o1)c1ccccc1	0
O=C(C1OC(OC1C(=O)N1CCCCC1)(C)C)Nc1cc2c(c3c1cccc3)ccc1c2cccc1	1
CCCS(=O)(=O)Nc1ccc(c(c1)OC)Nc1c2ccccc2nc2c1cccc2	1
O=C(C[C](N1C(=O)[C]([C]1/C=C/c1ccccc1)N1C(=O)OC[C]1c1ccccc1)C(=O)NCc1cccc(c1)C(F)(F)F)NC1CCN(CC1)Cc1ccccc1	1
COc1cc2cccnc2c(c1)N=Nc1cc(Cc2ccc(cc2)N(C)C)c(cc1N(C)C)N	1
Clc1ccc2c(c1)c1ccccc1c(n2)Cl	0
COC(=O)C(Cc1[nH]cnc1)NC(=O)CNC(=O)CCCn1c(=O)c2c3ccccc3n(c2n2c1c(nn2)c1ccccc1)C	0
COc1ccc(cc1)C(=O)Cn1c(nc(c1c1ccccc1)c1ccccc1)C(=O)c1ccc(cc1)Cl	0
Cc1nc2c(nc1NCc1ccccc1)nc(nc2N1CCCC1)N1CCNCC1	1
Clc1ccc(cc1)CN1C(=O)C(=C(C1=O)Nc1cccc(c1)O)Cl	1
O=c1cccc(o1)C#CCCCCOC1CCCO1	1
NC(=S)N1CCn2c(C1)c(C1=C(C(=O)NC1=O)c1cn(c3c1cccc3)C)c1c2cccc1	1
O=C(c1cnn(c1N)c1ccnc2c1cccc2C(F)(F)F)N/N=C/c1ccc(o1)c1cc(Cl)c(cc1Cl)Cl	1
O=C(c1cccc(c1)C(F)(F)F)Nc1ccc(cc1)n1ccc2c1ncnc2NC(=O)c1ccccc1	1
Oc1cccc(c1)NC(=N)NS(=O)(=O)c1cc(C)c(cc1SCc1ccccc1)Cl	1
Fc1ccc(cc1)c1nn2c(c1c1ccncc1)cccc2	0
O=C(Nc1cc(ccc1F)C(F)(F)F)Nc1ccc(cc1)Oc1ccc2c(c1)nc([nH]2)NC(=O)c1ccccc1	1
S=c1ssnc1c1cc2c(o1)cccc2	1
COc1nc2-c3cnn(c3CCc2cc1S(=O)(=O)c1ccccc1)Cc1ccccc1	1
C1CCC2C(C1)N[Pt+2]1(N2)O[Pt+2]2(NC3C(N2)CCCC3)O[Pt+2]2(O1)NC1C(N2)CCCC1	1
Cc1cc(nn1CN(C1CCCCC1)Cn1nc(cc1C)C)C	0
OCCN1C2=C(C(=O)OC2)C(c2c1cc1CCCc1c2)c1cc(OC)c(c(c1)OC)OC	1
CCOC(=O)c1cc([nH]c1N/N=C/c1c(Cl)cccc1Cl)c1ccc(c(c1)OC)OC	1
O=C1SC[C](N1)[C@]1(OCCc2ccccc2)O[C]2CC[C](C)/C=C\C=C\CC/C(=C\C(=O)O[C](C1)C2)/C	1
COc1cc(ccc1OC)C1=C(C(=O)NC1=O)c1cn(c2c1cccc2)C	1
CO/N=C(/c1ccccc1)\COc1ccc2c(c1)oc1c(c2=O)cccc1	0
COc1cc(ccc1OCCCCOc1cc2N=C[C]3N(C(=O)c2cc1OC)CCC3)C1=NOC(C1)c1cc(OC)c(c(c1)OC)OC	1
O=C1N=C(SC1Cc1ccc2c(c1)cccn2)NCc1cccs1	0
COc1cccc(c1C1OCC2(C(O1)CCC1(C2CCC(=C)C1C/C=C/1\C(O)COC1=O)C)C)OC	1
[O-][N+](=O)c1cnc(n1C)/C=C\1/C(=O)c2c(C1=O)cccc2	1
NC(=O)C(c1cc2cc(Br)ccc2nc1Cl)Nc1ccc(cc1)Cl	0
OS(=O)(=O)ONC1=NCCN1	0
O=C(Nc1ccccc1Cl)N/N=C(/c1ccc(cc1)O)\C	0
CCCCCC(CCC(=O)OC1OC(COC2OC(COC3OC(CO)C(C(C3O)O)O)C(C(C2O)O)O)C(C(C1O)O)O)(C)C	0
OCC1OC(CC1O)c1ccc2c(c1)cc1c(c2)[nH]c(nc1=O)N	0
Oc1ccc(c(c1)Nc1ccnc2c1cc(cc2)S(=O)(=O)C)C	0
COC(=O)c1nc2c3nc4cc(c(cc4cc3c(=O)n3c2c(c1)c1ccccc31)OC)N(S(=O)(=O)c1ccc(cc1)C)S(=O)(=O)c1ccc(cc1)C	0
NC(=N)SC1CCC2(C(=CCC3C2CCC2(C3CCC2C(=O)C)C)C1)C	1
CCN(c1cc(/C=C/c2ccc(c(c2)OC)OC)nc2c1cc(F)c(c2)F)CC	0
CCCCNNC(=O)c1ccc(cc1)Br	1
Clc1ccc(cc1)Nc1c(cc(cc1[N+](=O)[O-])[N+](=O)[O-])[N+](=O)[O-]	1
CN[C](C(=O)N[C](C(=O)N1CCC[C]1C(=O)Nc1snnc1c1ccccc1)C1CCCCC1)C	0
O/N=C(/c1ccc(cc1)Nc1c2ccoc2nc2c1cccc2)\C	1
CC(=O)O[Pt+2]([N+]1[C-]C=CC=C1)(OC(=O)C)N	0
Clc1ccc(c(c1)NC(=O)c1cccc(c1)NC1=C(Cl)C(=O)N(C1=O)Cc1ccccc1)O	1
C/C(=C\COP(=O)(OP(=O)(O)O)O)/CCCOCc1ccccc1	1
O=C(c1sccc1Nc1ccnc(c1)C(F)(F)F)NCc1ccc(cc1)C(=O)Nc1ccccc1O	1
CCCc1cn2c(s1)nc(c2/C=N/NC(=N)N)c1cccc(c1)[N+](=O)[O-]	1
O=C(Nc1ccc(cc1Cl)[N+](=O)[O-])Nc1nc2c(s1)cccc2	1
COc1ccc(cc1)C1=Nn2c(SC1)nnc2c1cc(Cl)cc(c1Cl)Cl	1
COc1ccc(cc1)c1nn2c(c1c1ccnc(n1)Nc1cccc(c1)C(F)(F)F)cccn2	1
ClCC#CCSc1ncnc2c1ncn2CC#CCCl	1
CCOC(=O)C(C(=O)c1ccccc1C(=O)c1ccccc1)C(=O)OCC	0
CC(=O)Nc1ccc(cc1)/C=C/[N+](=O)[O-]	1
COC(=O)C(NC(=O)c1ccccc1[I+2](c1ccccc1)OS(=O)(=O)C(F)(F)F)C	1
O=C(N/N=C\c1cccc(c1)[N+](=O)[O-])CSCC(=O)N/N=C\c1cccc(c1)[N+](=O)[O-]	0
COc1ccc(cc1OC)c1nc2n(c1/C=C/C(=O)c1cc(OC)c(c(c1)OC)OC)ccs2	1
C1CCC(CC1)[C]1OC2(O[C]1C1CCCCC1)C=CC1(C=C2)O[C]([C](O1)C1CCCCC1)C1CCCCC1	0
Fc1ccc(cc1)CC1NC(=O)/C(=C(/Nc2ccccc2)\C)/C1=O	1
C[C](CS(=O)(=O)C)Nc1ncc2c(n1)n(C)c(=O)c(c2)Oc1ccc(cc1F)F	0
NC(=O)c1sc(cc1OCc1ccccc1Br)n1cnc2c1cccc2	1
CCCCCCCCCCNCCSS(=O)(=O)O	1
CCCNCc1cc(C)cc2c1nc(n2Cc1cc(C)c(c(c1)C)F)N1CCNCC1	1
COc1ccc2c(c1)c1cc3OCOc3cc1cc2CN1CCC(CC1)C(=O)O	1
COC(=O)Nc1ccc2c3c1ccc1c3c(cc2)c(cc1)NC(=O)OC	1
ClCCCCN(P(=O)(OCC1OC(CC1O)n1cc([N+](=O)[O-])c(=O)[nH]c1=O)OCc1ccc(o1)[N+](=O)[O-])C	0
NC(=O)c1sc(cc1OCc1ccccc1Br)n1cnc2c1ccc(c2)C(F)(F)F	0
CC[C]([C](C(=O)N([C](C(C)C)C[C](c1scc(n1)C(=O)N[C](C[C](C(=O)OC)C)Cc1ccccc1)OC(=O)C)C)NC(=O)C12CC(C1)(C2)NC)C	1
O=C1/C(=C/c2ccccc2)/CN(C/C/1=C/c1ccccc1)C(=O)c1ccccc1F	1
COc1ccc(cc1)C(c1ccc(cc1)OC)(c1ccccc1)SC1C(O)C(OC1n1ccc(=O)[nH]c1=O)CO	0
O=C(Nc1nn(c2c1cccc2)C(=O)Nc1ccc(cc1)Cc1ccccc1)Nc1ccc(cc1)Cc1ccccc1	0
CN(CCNC(=O)c1cccn2c1nc1cc3ccccc3cc1c2=O)C	1
OC(=O)CCC(=O)OC(CO[C]1OC2O[C@@]3(C)CC[C]4[C@]2(C([C]1C)CC[C]4C)OO3)CO[C]1OC2O[C@@]3(C)CC[C]4[C@]2(C([C]1C)CC[C]4C)OO3	1
Clc1ccc2c(c1)c(N)nn2C(=O)Nc1ccc(cc1)Cc1ccccc1	1
Clc1ccc(c(c1)Cl)COC(c1ccc(cc1Cl)Cl)Cn1cncc1	1
OCCNCCCn1c2-c3ccccc3C(=O)c2c2c(c1=O)cccc2	1
CCN(CCSCCCNc1c2cc(OC)ccc2nc2c1ccc(c2)Cl)CC	1
O=C(Nc1ccc(cc1C(=O)c1ccccc1Cl)Cl)CN1CCN(CC1)C(=O)c1cccn2c1nc(c2)C(C)(C)C	1
CCCNC(=O)c1cc(OC)c(cc1NC(=O)C12CC3CC(C2)CC(C1)C3)OC	0
COc1c(ccc2c1CC[C](CC2)N1CCOCC1)Nc1ncc(c(n1)N[C]1[C]2C=CC([C]1C(=O)N)C2)Cl	1
COCC1CCCN1c1ccc(cc1)/C=N\C(=C(\C#N)/N)\C#N	0
Brc1cccc(c1)S(=O)(=O)N[C]1CC[C]2[C@]1(C)CC[C]1[C]2CCc2c1ccc(c2[N+](=O)[O-])O	1
[O-][N+](=O)c1cc2nsnc2c(c1)[N+](=O)[O-]	1
O=c1[nH]c2c(n1C1CCNCC1)cccc2	0
ONC(=O)CCCCCCC(=O)Nc1ccc2c(c1)/C(=C/c1ccc[nH]1)/C(=O)N2	1
C=CC(c1cc([C]2COc3c(C2=O)ccc(c3)O)c(c(c1OC)O)O)(C)C	0
[O-]S(=O)(=O)CCSSCCS(=O)(=O)[O-]	0
O/N=C(/c1ccc(cc1)Nc1cc(nc2c1cc(OC)cc2)c1ccccc1)\C	1
N#Cc1c(=S)[nH]c2c(c1c1cccs1)c(=S)[nH]c(=S)[nH]2	0
O=C1C=CC2(C(C1)SC(=O)c1ccccc1)O[C]([C](O2)C1CCCCC1)C1CCCCC1	1
COc1c2c(CC[C](C3=C[C-]4C(=CC=C23)O[Cu+2]2([O+]4)OC3=CC=C4C(=C[C-]3[O+]2)[C](CCc2c4c(OC)c(c(c2)OC)OC)NC(=O)C)NC(=O)C)cc(c1OC)OC	1
CC(=O)Nc1ccc2-c3c(C(=O)c2c1)cccc3F	0
CC(=O)O[C]([C]([C]([C](OC(=O)C)C)OC(=O)C)OC(=O)C)/C=C/[C]1CC=CC(=O)O1	0
COc1cccc(c1)C1SC(C(=O)N1NC(=O)C(c1ccccc1)O)C	0
Clc1c(Cl)c(Cl)c(c(c1Cl)C(=O)Nc1ccco1)c1nc2c([nH]1)ccc(c2)C(=O)c1ccccc1	0
CCCCCCCCc1ccc(cc1)OCCOCC[N+](CC)(C)C	1
ClCc1ccc(cc1)Cn1cnc2c1ncnc2N	0
COc1ccc2c(c1)c(c[nH]2)C(=O)C(=O)OC/C/1=C/CC[C@@]2(C)O[C]2[C]2[C](CC1)C(=C)C(=O)O2	1
Oc1ccccc1c1nn(c(=S)o1)CNc1ccc(cc1)C(=O)C	0
Cc1ccc(cc1)S(=O)(=O)N1C[C]2[C]3[C]1[C](N[C@]3(CC2)CO[Si](C(C)(C)C)(C)C)c1ccccc1	1
COc1ccc(cc1)c1nc2n(c1/C=C/C(=O)c1cc(OC)c(c(c1)OC)OC)cc(s2)C	1
CC(=O)OC1C(COC(C1O)Oc1c(C)c2[C](/C=C(\C)/C)C[C]([C]3c2c(c1O)[C](C)CC3)C)OC(=O)C	1
COc1cc(cc(c1OC)OC)c1cn(c(=O)n1c1ccccc1)c1ccc(cc1)Cl	0
Oc1ccccc1C1CC(=NN1c1ccc(cc1[N+](=O)[O-])[N+](=O)[O-])c1ccc(cc1)NS(=O)(=O)c1cc(ccc1C)[N+](=O)[O-]	0
CN(c1ccc(cc1)N)C	1
Nc1ccccc1C#Cc1ccccc1C#Cc1ccccc1N	1
[O-][N+](=O)c1cnc(n1C)/C=C/1\Oc2c(C1=O)cccc2C	1
[N-]=[N+]=NCCCn1c2-c3cc4OCOc4cc3C(=O)c2c2c(c1=O)cccc2	0
COc1ccc(cc1O)c1oc2cc(O)c(c(c2c(=O)c1OC)O)OC	1
O=C1c2ccccc2-c2c1c1c(=O)[nH]c3c(c1n2Cc1ccccc1)cccc3	0
Clc1ccc(cc1)C(=O)c1[n+]([O-])onc1C(=O)c1ccc(cc1)Cl	1
COc1cc2c(cc1OCCN1CCN(CC1)CCOc1cc3N=C[C]4N(C(=O)c3cc1OC)CCC4)N=C[C]1N(C2=O)CCC1	1
O=C1Nc2c(/C/1=C/c1cc(Br)c(c(c1)Br)O)cc(cc2)c1cccnc1	1
CN(N=Nc1c(C)[nH]nc1C(=O)N/N=C/c1cccs1)C	1
OCC1OC(C(C1O)O)n1cnc2c1ncnc2NCc1ccco1	1
N#Cc1ccc(cc1)/C=C/C(=O)c1ccccc1	1
Nc1ccc(cc1)c1ccc(cc1)c1nc2c([nH]1)cccc2	1
Cc1ccc2c(c1)C(C)Cc1c(N2C)ncnc1Cl	1
COc1cc(ccc1OC)c1c(C#N)c(N)n(c(=O)c1C#N)c1ccccc1CC	0
Fc1ccc(cc1)S(=O)(=O)Nc1cc(Br)c(c2c1cccc2)O	1
COc1ccc(cc1OCC(=O)Nc1nc2c(s1)cccc2)/C=C\c1cc(OC)c(c(c1)OC)OC	1
CCN(c1ccc2c(c1)oc(=O)c(c2)NC(=O)OCCNC(=O)CCNC(=O)[C](NC(=O)C(NC(=O)C(NC(=O)[C](NC(=O)CCNC(=O)C(NC(=O)[C](NC(=O)CCNC(=O)[C@](NC(=O)[C](NC(=O)CCNC(=O)C(NC(=O)[C](NC(=O)[C]1CCCN1C(=O)[C@](NC(=O)[C](NC(=O)C1CCCN1C(=O)C(NC(=O)C1CCCN1C(=O)C(NC(=O)C)(C)C)(C)C)Cc1ccccc1)(CC)C)C)(C)C)C)(CC)C)CC(C)C)(C)C)CC(C)C)(C)C)(C)C)CC(C)C)CC	1
Nc1cc(N)c2c(c1)ncc(n2)N(c1ccc(c(c1)Cl)Cl)C	1
O/N=C/1\C(=O)C=Cc2c1cccc2	1
O=c1oc2cc(ccc2c2c1CCCCC2)OS(=O)(=O)c1ccc(cc1)C(C)(C)C	1
COc1ccc(cc1)Nc1c2ccccc2nc2c1c1ccccc1[nH]2	1
N#Cc1cccc(c1)CSc1nc(cn1c1cc(OC)c(c(c1)OC)OC)c1ccc(cc1)Cl	0
Nc1ccc2c(c1)[s+]c1c(n2)ccc(c1)N	1
C/C(=N\Nc1nc2c(o1)cccc2)/c1ccc2c(n1)cccc2	1
N#CC1=C(N)OC(=C(C1c1cccc(c1)Br)[N+](=O)[O-])c1ccccc1C(=O)OC	0
COc1cccc2c1C(=O)c1c(O)c3[C](OC4CC(N)C(C(O4)C)O)C[C@](Cc3c(c1C2=O)O)(O)/C(=N/NC(=O)c1cccc(c1)[N+](=O)[O-])/C	1
COc1c(C)cnc(c1C)Cn1cc(c2c1nc(N)nc2Cl)Cc1ccccc1	1
Oc1ccc(c(c1)c1cn2c(n1)SCC2)O	1
O=C(N(CCn1c2-c3ccccc3C(=O)c2c2c(c1=O)cccc2)CCCN(C(=O)OC(C)(C)C)CCn1c2-c3ccccc3C(=O)c2c2c(c1=O)cccc2)OC(C)(C)C	1
Clc1cccc(c1)Cn1cc(c2c1cccc2)Cc1cn(c2c1cccc2)Cc1cccc(c1)Cl	0
COc1cc(cc(c1OC)OC)c1n[nH]c(c1)/C=C/C(=O)c1ccc(c(c1)Cl)Cl	1
CN(CC[C](Nc1ccc(cc1[N+](=O)[O-])S(=O)(=O)NC(=O)c1ccc(cc1)N1CCN(CC1)Cc1ccccc1c1ccc(cc1)Cl)CSc1ccccc1)C	1
O=C1NC(=O)/C(=C/c2ccc3c(c2)cccn3)/S1	0
Oc1ccc(cc1)/C(=N\Nc1cc(N)c(cc1[N+](=O)[O-])[N+](=O)[O-])/c1ccc(cc1)O	1
CCSCC1OC(CC(C1)(O)c1ccccc1)c1ccc(cc1)F	1
CCOC(=O)N1CCCN(CC1)[N+](=NOc1ccc(cc1[N+](=O)[O-])[N+](=O)[O-])[O-]	1
CCCCCCCCCCCCCCCCCCOCC(OP(=O)(OCC1OC(C(C1(O)C#C)O)n1ccc(nc1=O)N)O)COP(=O)(OCC1OC(CC1O)n1cc(F)c(=O)[nH]c1=O)O	1
OCC1OC(C(C1O)O)S[As](C)C	1
CCOc1cc(ccc1O)C1CC(=NN1C(=O)c1ccccc1)c1ccc(cc1)NS(=O)(=O)c1cc(ccc1C)[N+](=O)[O-]	0
Fc1cc(F)c(cc1COc1cc(ccc1C12CC3CC(C2)CC(C1)C3)Cn1cnc2c1ncnc2N)F	1
CC[C](C(=O)O[C]1C[C](O)C=C2[C]1[C](CC[C](C[C](CC(=O)O)O)O)[C](C=C2)C)C	0
CC/C=C\C/C=C\C[C](C/C=C/1\[C](C/C=C\CCCC(=O)OC)C=CC1=O)O	1
Cc1ccc2c(c1)/C(=N/Nc1ccc(cc1)S(=O)(=O)N)/C(=O)N2	0
CCCC(=O)O[C@]1(C)CC[C]2[C]3[C]1[C]1CC(=CCC[C@]([C]3O1)(C)OC(=O)[C]2C)C	0
O=C(Nc1ccc(c(c1)C(F)(F)F)Cl)Nc1ccc(cc1)n1nc(c(c1)c1ccncc1)c1ccc(c(c1)Cl)O	1
N#C/C(=C\c1ccc(c(c1)O)O)/C(=O)NCc1cccc(c1)C(F)(F)F	0
N#Cc1c(nc(=S)[nH]c1c1ccccc1)N1CCOCC1	0
O=C(Nc1cc(ccc1c1ccsc1)S(=O)(=O)NC1CC1)Nc1cccc(c1)C(F)(F)F	1
O=C1N=C(S/C/1=C\c1ccc2c(c1)cccn2)NCCc1cccs1	1
[O-][N+](=O)/C(=C/c1ccc2c(c1)OCO2)/C	1
[O-][N+](=O)c1ccc(c(c1)[As](=O)(O)O)c1ccccc1	0
CCn1c(SCC(=O)Nc2cc(ccc2Cl)C(F)(F)F)nc2c(c1=O)cccc2	0
O=c1[nH]c(=O)n(c(c1C#C[Si](C)(C)C)I)C1OC(C2C1OC(O2)(C)C)CO[Si](C(C)(C)C)(C)C	1
CN(CCCNC(=O)c1cc(cn1C)NC(=O)c1cc(cn1C)NC(=O)CCc1c[nH]c2c1cccc2)C	0
N#Cc1ccc2n(c1)nc(c2c1ccnc(n1)NC1CC1)c1ccc(cc1)F	0
COc1ccc(cc1)CNc1cnc2c(n1)c(N)cc(c2)N	0
COc1ccc(c(c1)c1cc(nn1c1ccc(cc1)S(=O)(=O)NC(=O)C)c1ccccc1)OC	1
CC(=O)c1nccc2c1c(C)nc1c2cccc1	0
NC(=N)N/N=C/c1c(nc2n1c(C)c(s2)C)c1ccccn1	1
CN(c1cc2c(cc1C)cc1c([n+]2C)cc(c(c1)C)N(C)C)C	1
Cc1ccc2c(-c3oc(=O)c(cc3C(O2)O)c2cc3ccccc3oc2=O)c1	0
Clc1ccc(c(c1)S(=O)(=O)F)CCCCc1ccc(cc1Cl)N1C(=NC(=NC1(C)C)N)N	1
COC(=O)C1=C(OC(=O)c2ccc(cc2)Cl)C(C(=O)OC)[C@@]2([C]([C]1CC([C]2C(=O)OC)c1ccccc1Cl)C(=O)OC)O	1
C=CCC(c1cn(c2c1cccc2)C(=O)OCC)NCc1ccccc1	0
FC(c1ccc(cc1)c1cnc(nc1NC1CCCCCC1)n1nnc(c1)COCCN1CCCCC1)(F)F	1
COc1c(OC)ncnc1S(=O)(=O)c1ccc(cc1)/N=C/1\C(=O)N(c2c1cc(Cl)cc2)CN1CCN(CC1)c1cc2c(cc1F)c(=O)c(cn2C1CC1)C(=O)O	0
NC(=N)c1ccc(cc1F)c1ccc(o1)c1ccco1	1
O=C1CCCCN1c1ccccc1C#C/C=C\C#Cc1ccccc1C(F)(F)F	1
Cc1cc(nn1Cc1ccnc(c1)N1CCN(CC1)C1CC1)c1onc(n1)c1ccc(cc1)OC(F)(F)F	1
CCOC(=O)Cc1csc(n1)/N=C/1\NC(=O)/C(=C/2\C(=O)Nc3c2cccc3)/S1	0
Fc1ccc(cc1)c1nc([nH]c1c1ccncc1)c1ccc(cc1)S(=O)C	0
COc1ccc(cc1)/C(=C\1/C=C/C(=N\O)/C=C1)/C#N	1
Cc1ccc(cc1)S(=O)(=O)N1C2C=CC([C]1C(Cl)(Cl)Cl)C2	0
N1CCN(CC1)c1ccc(cc1)c1cnc2n(c1)ncc2c1ccnc2c1cccc2	1
Oc1ccc(cc1)CC1NC(=O)C(=C1O)/C(=N/c1ccccc1)/C	1
CC1=NCCN1CCO	1
CCN1/C(=C/C(=C/c2sc3c([n+]2CC)c2ccccc2cc3)/C)/Sc2c1c1ccccc1cc2	1
O=c1[nH]c2ccc(c(c2c2c1cccc2)Cl)[N+](=O)[O-]	1
Clc1ccc(c(c1)/C=N/N=c/1\ccc(c[nH]1)[N+](=O)[O-])O	1
CCCCCCCC(=O)SCC/C=C/[C]1CC(=O)NCc2cccc(n2)C2=N[C@@](C(=O)N[C](C(=O)O1)C(C)C)(C)CS2	1
O=C(C(Cl)(Cl)Cl)/C=C\Nc1ccccc1O	0
Clc1ccc2c(c1)[N+](=O)C(=C(N2[O-])C(F)(F)F)C(=O)C	1
COc1cc(ccc1F)c1nc(/C=C/2\C(=O)Nc3c2cc(Cl)cc3)cc2c1[nH]c1c2cccc1	1
COc1cc2c(cc1C)NC(=O)/C/2=C/c1ccccn1	1
OC[C](Cn1c2-c3cc4OCOc4cc3C(=O)c2c2c(c1=O)cc(c(c2)Cl)Cl)O	1
N#Cc1ccccc1C#C/C=C\C#CC#C/C=C\C#Cc1ccccc1C#N	1
OC[C]1O[C]([C@@](C1)(O)c1ccc(cc1)F)c1ccc(cc1)F	0
Clc1ccc(cc1)n1cc(c(n1)c1n[nH]c(=S)n1c1ccccc1)O	1
COc1cc2c(cc1C)n(c(c2/C=C\1/C(=O)Nc2c1cccc2)Cl)Cc1ccccc1	0
CCC(=O)Nc1ccc(cc1)/N=C/c1cccc(c1)Oc1ccccc1	0
ClCCCCN(P(=O)(OCc1ccc(o1)[N+](=O)[O-])OC/C=C(\C(C)(C)C)/CC/C=C(/CC/C=C(\C)/C)\C)C	1
O=C1C(=C(N2CC2)C(=O)c2c1cccc2)Cl	1
Oc1ccc2c(c1)/C(=C\c1c(C)nc3n1cc(s3)C)/C(=O)N2	1
O/N=C/1\C=C/C(=C(/c2ccccc2)\C#N)/C=C1	1
COc1ccc2c(c1)c(c[nH]2)C1(C(=O)Nc2c1cc(F)cc2)c1c[nH]c2c1cc(OC)cc2	1
Clc1ccc(cc1)c1noc(c1)c1cc2cc(Br)ccc2nc1Cl	0
CCOC(=O)c1c(C)n(c2c1c(CN(C)C)c(O)c1c2nc[nH]1)Cc1ccc(cc1Cl)Cl	1
Clc1ccc(cc1)/C=C/1\S/C(=N\N=C\c2c(C)nn(c2C)c2ccccc2)/N(C1=O)c1ccccc1	0
CCn1c(nc2c1cc(F)cc2)c1nonc1N	0
CC/C(=C(/c1ccc(cc1)OCCN(C)C)\c1ccc(cc1)OC(=O)CCCCC(=O)C1=C(C)/C(=C/c2[nH]c(cc2OC)c2[nH]ccc2)/N=C1C)/c1ccccc1	1
COc1cc(ccc1OCCN1CCCCC1)/C=C/1\CC2[C@]([C]1OC(=O)C)(C)CCC1C2CC=C2[C@]1(C)CC[C](C2)N1CCCC1	1
O/N=C(\c1cccc(c1)Nc1nc2ccccc2c2c1c1ccccc1[nH]2)/C	1
OC(=O)CCC(=O)O[C]1O[C]2O[C@@]3(C)CC[C]4[C@]2([C]([C]1C)CC[C]4C)OO3	1
Clc1ccc(cc1)N[C]1C[C](C)N(c2c1cc(cc2)c1ccc(cc1)C(=O)O)C(=O)C	1
COc1ccc(cc1)c1nc(N)nc(c1)c1ccc(cc1)Nc1nc(Nc2ccccc2)nc(n1)Nc1ccc(cc1)Cl	1
O[C]1C[C]2[C](C1)/C=C/CCC[C](OC(=O)/C=C/[C]2O)CCOCc1ccccc1	1
COc1ccc(cc1)c1ccc2c(n1)[nH]nc2NC(=O)C1CC1	0
COc1cc(/C=C/C(=O)C2=C(C)N([O-])c3c([N+]2=O)cccc3)cc(c1OC)OC	1
N=C1NC(c2ccccc2Cl)c2c(N1)[nH]nc2N	0
OC[C@@]1(OC[C]1c1ccccc1)n1nc2c(n1)cccc2	0
Oc1c(ncc2c1c(=O)[nH][nH]c2=O)c1ccccc1	0
NCCCN1C(=O)c2ccc3c4c2c(C1=O)ccc4C(=O)N(C3=O)CCCNCc1ccccc1OC	1
CC[C]([C](C(=O)N([C](C(C)C)C[C](c1scc(n1)C(=O)NC12C3C4C2C2C1C3C42C(=O)OC)OC(=O)C)C)NC(=O)[C]1CCCCN1C)C	1
CCOC(=O)c1ccccc1NC(c1ccc2c(c1O)nccc2)c1ccccc1	1
Fc1ccc2c(c1)[N+](=O)C(=C(N2[O-])C(F)(F)F)C(=O)c1ccco1	1
COc1ccc(cc1)C1=NN(C(C1)c1ccc(c(c1)OC)Oc1ccnc2c1ccc(c2)Cl)C(=O)C	0
CCCCCCN1CCN(C(=O)C1=O)Cc1ccc(cc1)N(CC)CC	1
COc1ncc(cc1NS(=O)(=O)c1ccc(cc1F)F)c1ccc2c(c1)c(ccn2)c1ccnnc1	1
COc1c(O)cc2c(c1O)C(=O)C(CO2)Cc1ccc(cc1)O	0
CCOC(=O)C(n1nc2c(n1)cc(cc2)NC1=C(C)[N+](=O)c2c(N1[O-])cc(Cl)cc2)CCC(=O)OCC	0
Clc1cccc(c1)NC(=S)n1c(C)nc2c(c1=O)cc(cc2)[N+](=O)[O-]	1
CCOC(=O)c1c(C)n(c2-c3c(C(=O)C(=O)c12)[nH]c(n3)Cc1ccccc1)Cc1ccccc1	1
O=C(Nc1ccc(cc1)S(=O)(=O)F)NCCCOc1ccc(cc1Cl)N1C(=NC(=NC1(C)C)N)N	1
COc1cc(NC2CCCCC2O)c2c(c1)ccc(n2)c1ccc(cc1)Cl	1
C=CCC1(O)c2ccccc2C(=O)c2c1c(O)ccc2O	0
Cc1ccc(cc1)C(=O)/C=C/N1CCN(CC1)c1cccc(c1)C(F)(F)F	0
O=C1c2c3ccccc3c(=O)n(c2-c2c1cccc2)CCN1CCOCC1	0
BrC1CS(=O)(=O)CC1Br	1
CC1=C(C(=O)c2ccccc2)[N+](=O)c2c(N1[O-])cc(Cl)c(c2)Cl	1
CCCCCCCC(=O)SCC/C=C/[C]1CC(=O)NCc2cccc(n2)CN(CC(=O)N[C](C(=O)O1)C(C)C)Cc1ccc(cc1)Cl	1
O=C(Nc1ccc(cc1)Cn1nnc2c1C(=O)c1c(C2=O)n(nn1)Cc1ccc(cc1)NC(=O)CCCN1CCOCC1)CCCN1CCOCC1	1
O=C(N1N=C(CC1c1ccccc1)c1ccc(cc1)NS(=O)(=O)c1cc(ccc1C)[N+](=O)[O-])c1ccccc1	0
COc1ccc(cc1)Oc1nc2cc(ccc2nc1C(C)C)C(F)(F)F	0
COC(=O)c1c(ccc2c1c1c(OC(=O)C)c3ccccc3c(c1n2Cc1ccccc1)OC(=O)C)OC(=O)C	1
COc1ccc(cc1)C1=NN(C(C1)c1cn(nc1c1ccc(cc1)Cl)c1ccccc1)C(=O)C	1
Oc1ccc(cc1)/C(=N\Nc1cc(N2CCCC2)c(cc1[N+](=O)[O-])[N+](=O)[O-])/c1ccc(cc1)O	1
COc1cc2c(cc1C[C]1[C]3C[C]4N([C]([C]3CO[C@]1(C)OC(=O)C)Cc1c4n(C)c3c1cccc3)C)c1c(n2C)C2C[C]3[C]([C](C1)N2C)COC=C3C(=O)C	1
ClCCN(c1ccc(c(c1)C)/C=N/c1cccnc1)CCCl	1
COc1ccc2c(c1)ccc(c2)c1ccoc(=O)c1c1cc(OC)c(c(c1)OC)OC	1
[N-]=[N+]=NCCCn1c2-c3ccc(cc3C(=O)c2c2c(c1=O)cc(c(c2)OC)OC)C#N	0
CCCN1C(=O)CCC2=C1CCc1c2ccc(c1Cl)Cl	0
O=Cc1ccc(s1)c1ccc(cc1)c1nc2c(o1)cccc2	0
COc1ccc(cc1Cl)S(=O)(=O)Nc1ccc(cc1)c1csc(n1)N1C(=N/C(=C\C=C/c2ccccc2)/C1=O)c1ccccc1	0
COc1ccccc1c1cc(=O)c2c(n1C1CC1)cccc2	1
S=C(N1C(=O)c2c(C1=O)cccc2)c1ccccc1	0
Clc1ccc(cc1)c1nn2c(s1)nnc2c1ccncc1	0
COc1cc(OC)cc(c1/C=C/c1[n+](C)ccc2c1cccc2)OC	1
Oc1ccc(c(c1)C)C1=NN(C(=O)CC1)c1ccc(cc1)S(=O)(=O)C	0
OCc1ccc(cc1)NC(=O)c1coc2c(c1=O)cccc2	0
N#Cc1c(=O)[nH]c(cc1c1cn(nc1c1ccc(cc1)OC)c1cccc(c1)Cl)c1ccccc1	0
CCOc1ccccc1CCNC1=NC(=O)/C(=C/c2ccc3c(c2)cccn3)/S1	1
Clc1ccc(c(c1)CNc1nc2c([nH]1)cccc2)O	0
Nc1sc2[n+](n1)cc(n2CC(=O)c1ccccc1)c1ccccc1	0
S=C(NC(=S)N/N=C/C=C(/C=C/C=C(/C=C/C1=C(C)CCCC1(C)C)\C)\C)N/N=C/C=C(/C=C/C=C(/C=C/C1=C(C)CCCC1(C)C)\C)\C	1
COc1ccc(cc1)c1nc2n(c1/C=C/C(=O)c1cc(OC)c(c(c1)OC)OC)cccc2	1
N#C[C]1N2[C](CNC(=O)c3ccc4c(n3)cccc4)c3c(O)c(OC)c(c(c3C[C]2[C]2N([C]1Cc1c2c(O)c(c(c1OC)C)OC)C)OC)C	1
CCNc1cc2[s+]c3cc(NCC)c(cc3nc2cc1C)C	1
O=C(Nc1ccc(cc1C(=O)N)Cl)COc1ccccc1	1
COc1ccc(cc1/C=C/C(=O)N/N=C/c1ccc(cc1)Cl)OC	1
CCOc1ccc2c(c1)c(N)c1c(n2)cc(cc1)N	1
N#CC1=C(Nc2cc(OC)c(c(c2)OC)OC)N([O-])c2c([N+]1=O)cccc2	0
C[C]1CNCCCN1S(=O)(=O)c1cccc2c1c(C)cnc2	0
O=C(Nc1ccc(c(c1)C(F)(F)F)Cl)Nc1cccc(c1)n1ccc2c1ccnc2NC(=O)c1ccccc1	1
COc1ccc(cc1)C1=C2SC=c3c(=C2ON=C1c1ccccc1)cccc3	0
Clc1ccc(c(c1)S(=O)(=O)F)CCc1ccc(cc1Cl)N1C(=NC(=NC1(C)C)N)N	0
O=C1OC(C)(C)OC(=O)/C/1=C/c1ccc(s1)[N+](=O)[O-]	1
O=C(Nc1ccc(cc1)C(=O)/C=C/c1ccccc1)CN1CCN(CC1)c1cc2c(cc1F)c(=O)c(cn2C1CC1)C(=O)O	1
Cn1ncc(c1)c1ccc(=O)n(n1)Cc1cccc(c1)c1ncc(cn1)OCCN1CCOCC1	0
COC(=O)CCc1c(/C=C/2\N=C(C=C2OC)c2[nH]ccc2)[nH]c(c1C)C	1
O=NN(N1C(=O)SCC(C1=O)(c1ccccc1)c1ccccc1)C	0
CCC(CC(CC)C)NCCN1CCN(C1=S)C(CC(CC)C)CC	1
OCC(C1OC(=O)C(=C1O)O)O	0
ClC1=C(Nc2ccccc2)C(=O)c2c(C1=O)cccc2	1
Clc1ccc(cc1)c1nn(c(c1)c1cc(O)ccc1O)c1ccccc1	1
CN(c1ccc(cc1)/C=C/c1ccnc2c1cccc2)C	1
CN(c1ccc(cc1)/C=C\c1ccnc2c1cccc2)C	1
O=C1C2OC3(C41CCC(C4(C)C)C3)C1C2C(=O)c2ccc3c(c2C1=O)ccc1c3cccc1	0
Fc1ccc2c(c1)c1CN(CCc1[nH]2)CC(=C)c1ccc(cc1)C(=O)Nc1ccccc1N	1
C/C=C(/C(=O)O[C]1C=CC(=O)O[C]1CC[C]([C](O)C)O)\C	1
CO/N=C(/c1cccc(c1)Nc1nc2ccccc2c2c1cco2)\C	0
O=C1NC(=O)C(=C1c1cn(c2c1cccc2)C)c1ccccc1C	0
[O-][N+](=O)c1oc2c(c1)c1ccoc1cc2	1
COc1cc(/C=C/C(=O)c2ccc(cc2)Nc2ncnc3c2cccc3)cc(c1)OC	1
C=CC1C(OC=C2C1(O)CCOC2=O)CC1OC(CO)C(C(C1O)O)O	1
CCCCCCCCCCCCCC[N+](CCCCCCCCCCCCCC)(C)C	1
N#Cc1c([nH]nc1c1ccc(cc1)Cl)NS(=O)(=O)c1cc(C)c(cc1S)Cl	0
COc1ccc(cc1/C=C/c1nnc(o1)Nc1ccc(cc1)Cl)OC	0
Clc1ccc(cc1)[C]1C=C(N=c2n1c(=O)/c(=C/c1ccc(o1)c1ccc(cc1Cl)Cl)/s2)c1cc(F)c(cc1Cl)Cl	0
Nc1nc(N)c(c(n1)CP(Br)(Cl)(Cl)Cl)c1ccc(c(c1)Cl)Cl	0
FC(c1ccc(cc1)c1cnc(nc1NC1CCCCCC1)c1nocn1)(F)F	0
N#Cc1ccc2c(c1)C(=Nc1c(N2)n[nH]c1C)c1ccccc1F	1
O=C(c1sc2c(c1N)cc1c(n2)CCCCCC1)Nc1cccc(c1)C(F)(F)F	1
N#C/N=C(/S/C=C/C(=O)c1ccccc1)\SC	0
c1ccc(cc1)COc1ccc(cc1)Nc1ncnc2c1cc(cc2)c1ccco1	1
O=C(c1nc(Nc2n[nH]c(c2)C)c2c(n1)cccc2)Nc1ccccc1	1
CCN1C=C/C(=C\c2ccc3c([n+]2CC)cccc3)/c2c1cccc2	1
CN(c1ccc2c(c1)[o+]c1c(n2)c2ccccc2c(c1)NCCCNc1cc2[o+]c3cc(ccc3nc2c2c1cccc2)N(C)C)C	1
CC(=O)OC1CCC2(C(=CCC3C2CCC2(C3CC(C2=O)CN2CC2)C)C1)C	1
Clc1cc2ccccc2c2c1cccc2	0
Clc1ccc(cc1)Cn1c(CN2CCCC2)nc2c1cccc2	0
N#Cc1cccc(c1)NC(=O)NC1CC(C)(C)Oc2c1cc(cc2)NC(=O)OC(C)(C)C	1
Clc1ccccc1Nc1scc(n1)c1c(C)nc2n1ccs2	1
BrCC(=O)N1CCC2(CC1)SSC1(S2)CCN(CC1)C(=O)CBr	1
Cc1ccc2n(c1)c1C(=O)C(=O)c3c(-c1n2)cccc3	1
CCOC(=O)N1CCC(CC1)NC1=Nn2c(SC1)nnc2c1cc(cc(c1)C(F)(F)F)C(F)(F)F	1
COc1ccc(cc1)C(=O)C(CN(C)C)CN(C)C	1
OCCN(N=Nc1ccc(cc1)c1nc2c([nH]1)cccc2)CCO	0
CC(C[P+](c1ccccc1)(c1ccccc1)c1ccccc1)C	1
COc1cccc(c1)OC(=O)c1ccccc1Nc1ccnc(c1)C(F)(F)F	1
Clc1ccc(c(c1)Cl)C1=Nn2c(SC1)nnc2c1cc(F)c(cc1Cl)Cl	0
CC(=O)c1cc(O)c2c(c1O)cccc2	0
COc1cc(cc(c1)OC)Nc1ccnc(n1)N1CCN(CC1)c1ccnc2c1ccc(c2)Cl	1
CC/C=C\C[C](C/C=C/1\[C](C/C=C\CCCC(=O)OC(C)C)C=CC1=O)O	1
COc1cc(ccc1OC)C(=S)N1CCN(CC1)c1cccc(c1)C	0
Ic1ccc2c(c1)C(=O)N(C1=NCCN21)Cc1ccccc1	0
[O-][N+](=O)c1cccc(c1)[As]=[As]c1cccc(c1)[N+](=O)[O-]	1
OCC1OC(CC1O)n1ccc(nc1=O)N	0
Nc1ccccc1C#C/C=C\C#Cc1ccccc1OC(F)(F)F	1
NC(=S)N/N=C/c1ncc(c2c1cccc2N)C	1
COc1ccc(c(c1)O)/C=N/CCC/N=C/c1ccc(cc1O)OC	0
O=C1C[C](Sc2ccccc2)C2([C]3[C]1[C]1CCCN1O3)OCCO2	1
COc1cc2c(cc1OC)ncn2c1cc(c(s1)C(=O)N(C)C)OCc1ccccc1C(F)(F)F	0
COc1cc(Nc2ncc(o2)c2ccccc2)cc(c1OC)OC	1
C/C(=C\CC/C(=C/COP(=O)(CP(=O)(O)O)O)/C)/CNc1ccccc1	0
CN1CCN(CC1)CCCN1c2ccc(cc2C(=O)N([C](C1=O)c1ccc(cc1)Cl)[C](c1ccc(cc1N)Cl)C)I	1
Clc1ccc(cc1)C(=O)/C=C/c1cccc(c1)Br	1
O[C]1C[C]2[C](C1)/C=C/CCC[C](OC(=O)/C=C/[C]2O)CCc1cccc2c1cccc2	1
CCNCCNc1cc(c2ccc(cc2)C#N)c(c2n1c1ccccc1n2)C#N	1
N#C/C(=C\N1CCN(C1=S)C(=O)c1ccco1)/C#N	1
OCc1ccc(o1)c1ccc([se]1)c1ccc(o1)CO	0
CCOC(=O)c1cc([nH]c1N/N=C/c1ccc(cc1)Cl)c1ccccc1	0
CCC1=C(C)N(N=C(c2c1cc(OC)c(c2)OC)c1ccc(c(c1)OC)OC)C(=O)C	1
COc1ccc(cc1)c1nc(N2CCN(CC2)C(=O)C2CCCCC2)c2c(n1)sc1c2CCCC1	0
Oc1ccc(cc1)OCCOc1ccc(cc1)O	1
Clc1cccc(=O)[nH]1	0
COC(=O)Nc1nc2c(s1)cc(cc2)Oc1ccc(cc1)NC(=O)Nc1cc(ccc1F)C(F)(F)F	0
OC(=O)c1cccnc1Nc1cccc(c1C)Cl	0
Brc1ccc(cc1)C(=O)C/C(=N/CC(/N=C(\c1ccccc1)/CC(=O)c1ccc(cc1)Br)C)/c1ccccc1	1
COc1cc([nH]c1/C=C\1/C=CC=N1)c1ccc[nH]1	1
COc1ccc(cc1OCC(=O)Nc1nc2c(s1)cc(cc2)OC(F)(F)F)/C=C/C(=O)c1cc(OC)c(c(c1)OC)OC	1
COc1ccccc1Cn1c2ccc(cc2c2c1C(=O)c1ccccc1C2=O)O	0
CCCCCCCCCCCC([N+](C)(C)C)c1ccccc1	1
ClC1=C(N/N=c\2/[nH][nH]/c(=N/NC3=C(Cl)C(=O)c4c(C3=O)cccc4)/c3c2cccc3)C(=O)c2c(C1=O)cccc2	0
ClCCN(c1cc(C)c(c2c1cccc2)OC)CCCl	1
COc1cc(ccc1Nc1nc(Nc2cccc(c2C(=O)O)F)c2c(n1)[nH]cc2)N1CCN(CC1)C(C)C	0
COc1ccc(cc1)CN1C(=Cn2c(C1=C)nc1c2cccc1)c1cccc(c1)Cl	1
CCC(Nc1ccc(cc1)N)C	1
CCOC(=O)c1cn(C)c2c(c1=O)c(OC)c1c(c2OC)cccc1	0
CCCC(c1nnnn1C1CCCCC1)N1CCN(CC1)C(=O)c1ccco1	0
O=C(c1c2ccccn2c2c1C(=O)c1cccnc1C2=O)OCCCN1CCOCC1	1
CN(N=Nc1nn(c2c1cccc2)C(=O)Nc1ccc(cc1)Cc1ccccc1)C	1
OCCN(CCCn1c2-c3cc4OCOc4cc3C(=O)c2c2c(c1=O)cc(c(c2)OC)OC)C	1
CCOc1cc(ccc1C1=N[C@@]([C@@](N1C(=O)N1CCN(CC1)CCS(=O)(=O)C)(C)c1ccc(cc1)Cl)(C)c1ccc(cc1)Cl)C(C)(C)C	1
COCC1CCCN1c1ccc(cc1)/C=C(\C(=S)N)/C#N	0
O=C1N(Cc2ccccc2)C(=O)C(=C1Cl)Nc1cccc(c1)C(=O)Nc1ccccc1C(F)(F)F	1
COc1c(OC)cc(cc1OC)/C(=C/C=C/C(=O)C1=C(C)N([O-])c2c([N+]1=O)cc(cc2)Cl)/Cl	1
COc1cc(/C=C\c2cccnc2Nc2ccccc2)cc(c1OC)OC	1
COc1ccc(cc1)c1n[nH]c(c1)/C=C/1\C(=O)Nc2c1cc(Cl)cc2	1
[O-][N+](=O)c1cc(ccc1Nc1ccc(cc1)Oc1ccc(cc1[N+](=O)[O-])[N+](=O)[O-])[N+](=O)[O-]	1
CCOC(=O)c1cc2cc(CSc3ccccc3)ccc2oc1=O	0
COc1cc(cc(c1OC)NC(=O)/C=C/c1ccccc1)C(=O)Nc1ccc(cc1)OC	1
C/C(=N/N1CC(OC1=O)CN1CCOCC1)/C=C/c1ccc(o1)[N+](=O)[O-]	1
Clc1ccc(cc1)NC(=O)c1cccc(c1)NC1=C(Cl)C(=O)N(C1=O)Cc1ccccc1	1
CSc1nc(Oc2ccc(cc2)c2nnc([nH]2)Nc2cccc(c2)C(F)(F)F)cc(n1)N	1
COc1ccc2-c3nc4ccccc4c(c3CCCc2c1)N	1
Fc1ccc2c(c1)c1/c(=C\c3ccc(cc3)N(C)C)/c3c(n1[n+]2C)cccc3	1
COc1cc2c(cc1OCCCOc1cc3N=C[C]4N(C(=O)c3cc1OC)CC(C4)(F)F)N=C[C]1N(C2=O)CC(C1)(F)F	1
OC(=O)c1cn(C2CC2)c2c(c1=O)cc(c(c2)N1CCN(CC1)S(=O)(=O)c1c(C)cc(cc1C)C)F	1
O=C(c1cccc(c1)c1cccc(c1)[N+](=O)[O-])C=P(c1ccccc1)(c1ccccc1)c1ccccc1	1
O=C1N(Cc2ccccc2)C(=O)C(=C1Nc1ccc(cc1)C(=O)Nc1ccc(cc1)S(=O)(=O)N)Cl	1
O=C1C[C]2OCC=C3[C]4[C]2[C]2N1c1ccccc1[C@]12CC[N+]([C]1C4)(C3)[O-]	0
Fc1ccc(cc1)Nc1nc(Nc2ccc(cc2)C(=O)/C=C/c2ccco2)nc(n1)Nc1ccc(cc1)F	1
Clc1ccc(cc1)OCc1nnc2n1nc(s2)c1ccc(o1)c1ccc(cc1Cl)Cl	0
COP(=O)(C(/C=C(/c1ccc(cc1)Cl)\Cl)O)OC	0
Clc1cc(Cl)c(cc1c1csc2n1c(S)nn2)F	0
OCC(C(C(/C(=N/Nc1ncnc2c1cc(Br)cc2Br)/C=N/Nc1ncnc2c1cc(Br)cc2Br)O)O)O	1
CC(=O)Nc1cccc(n1)C#Cc1cncnc1Nc1ccc(c(c1)Cl)OCc1cccc(c1)F	0
COc1cc2c(c[nH]c2cc1C)/C=C/1\C(=O)Nc2c1cccc2	1
COc1ccc2c(c1)[nH]c(=O)c1n2cc2c1cc(c(c2)OC)OC	1
Cc1ccc2c(c1)c(c1ccccc1)c([nH]2)C(=O)NN1C(=O)C(SC21CCCCC2C)C	0
OCC(NCCCn1ccc2c1c(O)c1C(=O)c3ccccc3C(=O)c1c2O)(CO)CO	1
Nc1ccn(c(=O)n1)Cc1ccc(c(c1)O)C12CC3CC(C2)CC(C1)C3	0
COC(=O)C1=C2CO[C]3[C@@]2(C(=CC1)[C@@]1(C)CCCC([C]1C3)(C)C)C	0
Cc1ccc(cc1)c1nc2ccc(cc2c(=O)n1N1C(=O)CSC1c1ccccc1Cl)Cl	0
CNCCOC(=O)/C=C\1/CCC2C(C1C)C(O)CC1C2(C)CCCC1(C)C(=O)OC	1
NCCNCCNCCC(=O)N1CCN(CC1)c1nc2ccccc2c2c1-c1ccc(cc1C2=O)OC	1
Oc1ccc2c(c1O)oc(cc2=O)c1ccccc1	1
CN(CCCc1cnc(c(c1)Nc1ncc2c(-c3ccc(cc3NC(=S)C2)C(F)(F)F)n1)C)C	1
OCCN1C2=C(C(=O)OC2)C(c2c1cc1OCCOc1c2)c1cccc(c1)Cl	1
O=C1CS/C(=N\S(=O)(=O)c2ccc(cc2)n2nc3-c4ccccc4CCc3c2C)/N1C(=O)c1ccccc1	0
Cn1c(Cc2ccccc2)nc2c1cc1ccccc1c2	0
COc1cc(cc(c1OC)OC)c1nc(/C=C/2\C(=O)Nc3c2ccc(c3)Cl)cc2c1[nH]c1c2cccc1	1
COc1cc(C(=O)O[C]([C@]2(C)CO2)C(=O)NCCCCCNC(=O)[C]([C@]2(C)CO2)OC(=O)c2cc(OC)cc3c2cccc3C)c2c(c1)c(C)ccc2	1
CCCCNC(=N)c1ccc(cc1)OCCSCCOc1ccc(cc1)C(=N)NCCCC	1
COc1cc2c(cc1OCCCOc1ccc(cc1)c1nc3c([nH]1)cc(cc3)N1CCN(CC1)C)N=C[C]1N(C2=O)CCC1	1
COc1c(OCCCCOc2c(C(=O)C)c(OC)c3c(c2OC)occ3)c(C(=O)C)c(c2c1occ2)OC	1
CC(N(C(=O)C(c1ccc(cc1)C(C)C)C)CC1=C(C(c2ccccn2)C)c2c(C1)cccc2)C	1
COc1cc2c(cc1OCCCCCOc1ccc(cc1)c1nc3c(s1)cccc3)N=C[C]1N(C2=O)CCC1	1
COc1ccc(cc1NC(=O)c1ccc(cc1)NC1=C(Cl)C(=O)N(C1=O)Cc1ccccc1)Cl	1
Fc1ccc(cc1)c1nnc(o1)c1ccc(cc1)S(=O)(=O)c1ccc(cc1)c1nnc(o1)c1ccc(cc1)F	0
OC/C=C/Cn1cnc2c1N=C[N+]([C-]2N)[Pt+2]12[N+]3[C-]C=CC=C3[C-]3[N+]2C(=CC=C3)C2=CC=C[C-][N+]12	1
ClCCN(c1ccc(cc1)/C=N/NC(=O)c1cccnc1)CCCl	1
COc1cc(Cl)c(cc1NC(=O)c1cc2ccccc2cc1O)C	1
O=C(CSc1nc2ccc(cc2c(=O)n1Cc1ccccc1)I)N/N=C/c1ccccc1	0
Fc1ccc(cc1)/C=C/1\CN(Cc2nnn(c2)CCNc2ccnc3c2ccc(c3)Cl)C/C(=C\c2ccc(cc2)F)/C1=O	1
COC(=O)Nc1[nH]c2c(n1)cc(cc2)C(=O)c1ccc(cc1)F	1
Oc1cccc(c1)/C=C/c1ccc(cc1)S(=O)(=O)N	0
ClCC[N+](Cc1cc(OC)ccc1[N+](=O)[O-])(CCCl)C	0
O=C(c1ccc2c(c1O)cccc2)Nc1cccc(c1)[N+](=O)[O-]	1
O=C1CCC2(OC1C1C(=O)c3cc4ccccc4cc3C(=O)C21)C	0
COc1cc(cc(c1OC)OC)c1n[nH]c(c1)/C=C/1\C(=O)Nc2c1cc(Cl)cc2	1
CCN(CCCC(Nc1ccnc2c1cc(SCc1ccccc1)c(c2)Cl)C)CC	1
Clc1nc(Cl)c2c(n1)n(cn2)Cc1ccc(cc1)COc1cccc(c1)OCc1ccc(cc1)Cn1cnc2c1nc(Cl)nc2Cl	1
C[As](Sc1ccccc1C(=O)O)C	1
Fc1ccc(cc1)c1nc(Nc2n[nH]c(c2)C)c2c(n1)cccc2	1
COc1ccc(cc1)C(=O)COc1cccc(c1)/C=C/1\CSc2c(C1=O)cc(cc2)Cl	1
N#CC1=C(N)Oc2c(C1c1cccs1)cc1c(c2)OCO1	1
OC(=O)c1cc(cc2c1C(OC2=O)(c1ccccc1)c1ccccc1C(=O)O)C(C)(C)C	0
C1Oc2c(O1)cc1c(-c3ncc4c(c3C1)cc1c(c4)OCO1)c2	1
Clc1nc(Cl)c2c(n1)sc1c2CCCC1	1
COc1ccc(cc1)NC1=Nn2c(SC1)nnc2c1cc(F)c(cc1Cl)Cl	1
Fc1ccc(cc1)C(=O)N/N=C/c1ccncc1	0
COc1cc(OC)cc(c1)c1nc(/C=C/2\C(=O)Nc3c2cc(Cl)cc3)cc2c1[nH]c1c2cccc1	1
COc1ccc2c(c1)O/C(=C\c1ccc(s1)[N+](=O)[O-])/C2=O	1
COc1cc2c(/C=C\3/C(=O)Nc4c3cc(O)cc4)c(n(c2cc1C)Cc1ccc(cc1)Cl)Cl	1
Nc1ccc2c(c1)nc1c(c2Nc2ccc(cc2)NS(=O)(=O)C)cccc1	1
COc1cc(ccc1OC)S(=O)(=O)N(C1CCC1)Cc1ccc2c(n1)C=CC(O2)(C)C	1
CC[C](Nc1cc(C(=O)NC2CC3CCC(C2)N3c2ccc(cn2)C(=O)C2CC2)c(cc1C(=O)N)C)C	1
Fc1ccc(cc1)c1nnn(c1)C/C/1=C/CC[C@@]2(C)O[C]2[C]2[C](CC1)C(=C)C(=O)O2	1
N#Cc1nc2n(Nc3cccc(c3)Cl)c(c(c2nc1C#N)S(=O)(=O)c1ccc(cc1)Cl)N	1
ICC(=O)NC(=O)NC(=O)NC(C(=O)OC)Cc1ccccc1	1
Clc1cccc2c1[C@](O)(c1cccs1)c1c([C@]2(O)c2cccs2)c(Cl)ccc1	0
CSc1ccc(cc1[N+](=O)[O-])[N+](=O)[O-]	0
O=Nc1c2c3ccc(cc3nnn2c2c1cccn2)OC	1
COc1c(OC)cc2c(-c3ccc(cc3[C](CC2)NC(=O)C)O)c1OC	1
Oc1cc(O)c2c(c1)c(C)c(oc2=O)c1ccc(c(c1)O)O	1
O=C1Nc2c(/C/1=N/Nc1ccc(cc1)S(=O)(=O)N)cc(cc2)C(=O)NCCc1c[nH]cn1	0
OCc1ccc(cc1Cl)N(Cc1ccccc1)C	0
COc1ccccc1[P+](c1ccccc1)(CC[P+]1([B-])[C](C)[C]([C]([C]1C)O)O)[B-]	0
C[n+]1c2ccccc2c(c2c1c1ccccc1[nH]2)NC1CCNCC1	1
NC(C(=O)NCC(=O)O)CSC(c1ccccc1)(c1ccccc1)c1ccccc1	1
COc1cc(cc(c1OC)OC)c1c2CCc3c(-c2c(n1Cc1ccc(cc1)OC)Br)nc(s3)NC(=O)C	1
COC(=O)c1ccc(c2c1nc1c(O)cc(c(c1n2)C=O)O)O	1
N#CC(N=Nc1ccc(cc1)c1nc2c([nH]1)cccc2)C#N	0
COc1ccc(cc1OC)C1c2c(ncn(c2=N)CCCn2ccnc2)Oc2c1ccc1c2cccc1	1
CCCCCCCCCCC(C(c1ccccc1)O)C[N+](C/C=C/c1ccccc1)(C)C	1
OCCN1CCN(CC1)CCC/C(=C/CC/C(=C/CCc1cscc1)/C)/C	1
CCOC(=O)c1c2cc(O)c(cc2n(c1CN1CCCC1)c1ccccc1)Br	0
Clc1ccc(cc1)/C=C/C(=O)c1nnn(c1C)c1ccnc2c1cccc2C(F)(F)F	1
ClCc1cccc(c1)Cn1cnc2c1nc(N)nc2Cl	1
COc1cc(OC)cc(c1/C=C/c1cc[n+](c2c1cccc2)C)OC	1
Oc1ccccc1/C=N/Nc1ccc2c(n1)c(ccc2)[N+](=O)[O-]	1
O=C1NC(=O)/C(=C/C=C/c2ccccc2)/C(=O)N1	1
c1ccc(cc1)CN/C(=N\Cc1ccccc1)/NCc1ccccc1	1
COc1ccc(c(c1)C1SCC(=O)N1NC(=O)C(c1ccccc1)O)OC	0
O=C[C]1C/C(=C/[C]2CC(=C)C[C](O2)C/C=C/C(=O)C/C(=C\C=C\C(=O)O1)/C)/C	1
Clc1ccc(cc1)/C(=C/C(=C\1/SC(=S)NC1=O)/c1ccccc1)/CC(=O)c1ccccc1	0
CNS(=O)(=O)OCC1OC(C(C1O)O)n1cnc2c1ncnc2N	0
O=C(c1ccccc1O)/C=C/c1cccnc1	0
CC/C=C/C(/C=C/C[C@@]1(CC)OO[C]([C](C1)CC)CC(=O)O)CC	1
COc1ccc(c(c1c1nc2n(c1/C=N/NC(=N)N)ccs2)[N+](=O)[O-])OC	0
CC(=C)[C]1CC23[C](C1(C)C)C[C@](C3=O)(C(=C(C2=O)C(=O)C(C)C)O)C	1
CN(C(=O)Nc1[nH]c2c(n1)cc(c(c2)Cl)Cl)C	1
N=C(C(=N)N/N=C/c1cccc(c1)[N+](=O)[O-])N/N=C\c1cccc(c1)[N+](=O)[O-]	0
OCCOCCN1CCN(CC1)CC(CN1c2ccccc2Sc2c1cc(Cl)cc2)C	1
CO[C]([C]1Cc2cc3cc(OC4OC(C)C(C(C4)OC4CC(O)C(C(O4)C)O)O)c(c(c3c(c2C(=O)[C]1OC1OC(C)C(C(C1)OC1OC(C)C(C(C1)OC1OC(C)C(C(C1)(C)O)O)O)O)O)O)C)C(=O)O	1
Fc1ccc(cc1)C(=O)CCSC1=NCCCN1	1
CCOC(=O)Cc1csc(n1)NC(=O)COC(=O)c1ccc(cc1)OC	0
NC(=O)N/N=C/c1ccccc1OCc1cccc(n1)COc1ccccc1/C=N/NC(=O)N	0
S=C1SC(=C[N+]1(C)c1ccccc1)c1ccccc1	0
Cc1ccc(cc1)[P+](c1ccccc1)(c1ccccc1)Cc1ccccc1	1
CC(=O)Nc1ccc2c(c1)oc(=O)c1c2ccc(c1)NC(=O)C	0
COc1ccc(cc1)C1SCC(=O)N1NC(=O)Nc1c(C)nc2n1cccc2	0
O=C(N1CCC(CC1)CCn1c(Sc2cc3OCOc3cc2Br)nc2c1ncnc2N)[C](O)C	1
NCCCn1c2-c3ccc(cc3C(=O)c2c2c(c1=O)cc(cc2)[N+](=O)[O-])SC	1
COc1cc(/C=C\c2cc(OC)c(c(c2)OC)OC)cc(c1OC)NC(=O)/C=C/c1ccc(c(c1)OC)OC	1
CC/C(=N\NC(=O)c1cccnc1)/c1ccc2c(c1)OCCO2	0
Nc1nonc1c1nc2c(n1C1CC1)ccnc2	1
[O-][N+](=O)c1ccc(cc1)C12OCCOC2(C)Cc2c1cc1OCOc1c2	0
COc1ccc(cc1OCC(=O)Nc1nc2c(s1)cc(cc2)C(F)(F)F)C1CC(=NN1C(=O)C)c1cc(OC)c(c(c1)OC)OC	1
O=C1c2c3ccccc3c(=O)n(c2-c2c1cccc2)CCCN1CCN(CC1)CCCn1c2-c3ccccc3C(=O)c2c2c(c1=O)cccc2	0
Clc1cc(Cl)c(cc1OCC#CI)Cl	1
Brc1ccc(cc1)NC(=O)c1cc(Br)ccc1O	1
COc1ccc(cc1OCC(=O)Nc1nc2c(s1)cc(cc2)C(F)(F)F)/C=C\c1cc(OC)c(c(c1)OC)OC	1
COC(=O)c1c(C(=O)O)c(c2ccccc2)c(c(c1c1ccccc1)c1ccccc1)c1ccccc1	0
O=C1N[C]2[C@@](N1)(O)C[C](O2)CNC(=O)c1[nH]cc(c1)Br	0
Fc1ccc(cc1)n1c(=S)[nH]nc1c1nn(cc1O)c1ccc(cc1)Cl	0
O=C1/C(=C/c2ccccc2)/CCC/C/1=C\c1ccccc1	1
OCC(OCn1c(c2ccccc2)c(c2c1N=C(SC)N1C2=NC(=O)CC1C)C)CO	0
COc1cccc2c1c1c3C(=O)N(C(=O)c3c3c(c1[nH]2)CCC3)CN1CCN(CC1)C	1
O=Nc1c(nc2n1c1ccccc1n2C)c1ccccc1	0
Nc1ccc2c(c1)[n+](c1ccccc1)c1c(n2)ccc(c1)N(C)C	1
COc1ccc(cc1)c1cnc(o1)c1ccncc1c1cccc(c1)OC	1
Cc1nc(NCc2ccccc2)nc(c1)Nc1cccc(c1)F	1
CCC[Sn](CCC)(Cl)Cl	1
Cc1c2cnccc2c(c2c1c1ccccc1[nH]2)C	1
C#CC1(CCC2C1(C)CCC1C2CC=C2C1(C)CCC(=C2)OC(=O)C)OC(=O)C	1
Cc1ccc(c(c1)c1noc(c1)c1cccc(c1)Br)O	0
ClCc1ccccc1Cn1cnc2c1nc(Cl)nc2Cl	1
O=C(c1nc2cc(ccc2[n+](c1C(F)(F)F)[O-])C(F)(F)F)c1ccco1	0
CC(=O)CCC[C]([C]1O[C](CC2[C]1OC(=O)C12CC1)[C@@]1(C)CCC(=O)O1)C	0
C1CCN(CC1)CCCCNc1cccc2c1ccc1c2-c2ccc3c(c2C1)cccc3	1
C[As](SC[C](C(=O)N1CCC[C]1C(=O)O)C)C	1
N#CC1=C(N)Oc2c(C1c1ccc(cc1)[N+](=O)[O-])sc1c2cccc1Br	1
COc1ccc(cc1)c1nsc2c1NC(=O)CC2c1ccc(cc1)F	1
CCn1c(nc2c1c(cnc2)C(=O)N1CCNCC1)c1nonc1N	0
COc1ccc(cc1C(=O)NCCc1ccc(cc1)F)C#Cc1cc(OC)ccc1OC	1
[O-][N+](=O)c1cc2oc(nc2cc1Cl)COc1ccccc1	0
CNC(=O)c1cccc2c1ccc(c2)Oc1ccnc2c1cc(OC)c(c2)OCC1(N)CC1	1
COc1ccc2c(c1)sc1n2c(c2ccc(c(c2)OC)O)c(n1)c1ccccc1	0
CCN(CC(CNc1c2ccc(cc2nc2c1cc(OC)c(c2)OC)[N+](=O)[O-])O)CC	1
N#CC(N=Nc1ccc(cc1)c1nc2c(s1)cccc2)C#N	1
CN(c1ccc2c(c1)nn(c2C)C)c1ccnc(n1)Nc1ccc(c(c1)S(=O)(=O)N)C	1
Cc1n(C)n(c(=O)c1/N=C/C=C/c1ccccc1)c1ccccc1	0
O=C(c1ccc(cc1)[N+](=O)[O-])COc1ccc(cc1)/C=C/1\Oc2c(C1=O)c1ccccc1cc2	1
COC(=O)[C](NC(=O)[C]([C]1Cc2cc3cc(OC4OC(C)C(C(C4)OC4CC(O)C(C(O4)C)O)O)c(c(c3c(c2C(=O)[C]1OC1OC(C)C(C(C1)OC1OC(C)C(C(C1)OC1OC(C)C(C(C1)(C)O)O)O)O)O)O)C)OC)Cc1ccc(cc1)O	1
CC[C](O[Si](C(C)C)(C(C)C)C(C)C)/C=C\CCC1(OCCO1)C[C](CC/C=C(\C)/C)O	0
CC(=O)OCC1OC(OC2CCCC[Si](O2)(c2ccccc2)c2ccccc2)C(C(C1OC(=O)C)OC(=O)C)OC(=O)C	0
COc1cc(cc(c1OCCCCCOc1ccc(cc1OC)C1NC(=O)c2c(N1)cccc2)OC)C1=NOC(C1)c1cc(OC)c(c(c1)OC)OC	1
CC/C=C\C[C](C/C=C/1\[C](C/C=C\CCCC(=O)OC)C=CC1=O)O	1
Nc1cc(N)c2c(c1)ncc(n2)NCCc1ccc(c(c1)Cl)Cl	1
Clc1cccc(c1)NC(=O)c1cc2ccccc2cc1O	1
Fc1ccc(cc1)Nc1ccnc(n1)N1CCN(CC1)c1ccnc2c1ccc(c2)Cl	1
CCC(c1ccc(cc1NC(=O)c1cccc(c1)Cl)Br)O	0
Oc1cccc2c1C(=O)C1=C(O)CC[C]3[C@]1(C2=O)OC1=C2[C]3CCC(=C2C(=O)c2c1cccc2O)O	0
COc1ccc2c(c1)ccc(c2)c1ccc(s1)c1ccc(s1)C(=N)N	1
[O-][N+](=O)c1ccccc1/C=C/1\Cc2c(C1=O)cccc2	1
ClCc1ccccc1Cn1cnc2c1ncnc2Cl	1
C/C(=N\Nc1cc(C)c2c(n1)cccc2)/c1ccccn1	1
Oc1c2CCCCc2nc2c1cccc2	0
N#C/C(=C\c1ccc2c(c1OC)OCO2)/c1cc(OC)c2c(c1)OCO2	1
COc1cc2c(cc1OCCCNC(=O)c1cccc3c1[nH]c1ccccc1c3=O)N=C[C]1N(C2=O)CCC1	1
O=C1N=C(S/C/1=C\c1ccc2c(c1)cccn2)NCCc1ccccn1	1
COC(=O)/C(=C/N1CCN(C1=S)C(=O)c1ccco1)/C(=O)C	1
N#Cc1ccccc1C#C/C=C\C#Cc1cccs1	0
CC(=O)c1cc2OCOc2cc1Nc1c2ccccc2nc2c1c(Cl)co2	1
NC(=N)NCCC[C]1NC(=O)[C](CCCCNC(=O)[C](NC(=O)[C](NC(=O)[C](CC2CCC3C(C2)OB(O3)[C](NC(=O)[C](NC(=O)C2CNCCN2)CC2CCCCC2)CC(C)C)N)Cc2ccc3c(c2)ob(o3)[C](NC(=O)[C](NC(=O)c2cnccn2)Cc2ccccc2)CC(C)C)Cc2ccc3c(c2)ob(o3)[C](NC(=O)[C](NC(=O)c2cnccn2)Cc2ccccc2)CC(C)C)NC(=O)[C](Cc2ccccc2)NC(=O)[C](NC(=O)CNC1=O)CC(=O)O	1
O=C1CCc2c(CC1)c1[nH]c3c(c1c1c2C(=O)NC1=O)cccc3	1
COc1cc2nc(nc(c2cc1OC)Nc1cccc(c1)Cl)c1cccs1	0
O=C(Cn1c2ccccc2nc(c1=O)c1ccccc1)Nc1ccc(cc1)F	0
[O-][N+](=O)c1oc2c(c1C)c1ccccc1cc2	1
COC(=O)c1cnc(cn1)Cl	0
COc1cc2c(cc1OC)nnc1c2[nH]c2c1cccn2	1
CCN(c1ccc2c(c1)[o+]c1c(c2c2ccccc2C(=O)N=c2cc3-c(c4c2cccc4)nc2c(o3)cc(cc2)N(CC)CC)ccc(c1)N(CC)CC)CC	1
O=C(Nc1noc(c1)C(C)(C)C)Nc1ccc(cc1)c1cn2c(n1)sc1c2ccc(c1)OCCN1CCOCC1	1
CCCn1c(=S)sc2c1nc(C)n1c2nnc1Nc1ccccc1	1
O=C(O[C]1CC[C@]2([C](C1(C)C)CC[C@@]1([C]2CC=C2[C@@]1(C)CC[C@@]1([C]2[C](C)[C](C)CC1)C(=O)O)C)C)/C=C\c1ccc(cc1)O	1
O=C(O[C]1CC[C@]2([C](C1(C)C)CC[C@@]1([C]2CC=C2[C@@]1(C)CC[C@@]1([C]2[C](C)[C](C)CC1)C(=O)O)C)C)/C=C/c1ccc(cc1)O	1
Fc1cccc(c1NC(=O)n1nc(c2c1cccc2)N)F	0
O=C(N/N=C\c1ccccc1F)CSCC(=O)N/N=C\c1ccccc1F	0
O=C1Nc2c(/C/1=C\1/Nc3c(C1=O)cccc3)cc(cc2)C(C)C	0
Clc1ccccc1/N=C\1/SC(=C)C2(N1C(=O)c1sc3c(c1Cl)cccc3)CCCCC2	1
Nc1ncc(c(c1)C(F)(F)F)c1cc(nc(n1)N1CCOCC1)N1CCOCC1	1
Clc1ccc(c(c1)Cl)CN1C(=O)C(=C(C1=O)Nc1ccc(cc1)C(=O)Nc1cc(Cl)cc(c1)Cl)Cl	1
N#Cc1c(NC(=O)CN2CCOCC2)sc2c1CCCC2	0
ClC(=C)COC(=O)Nc1cccc(c1)Cl	0
COc1cc(Br)c(cc1O)CC1N(CCC2=C1CCC(=O)C2)C(=O)C1CCC1	0
Brc1ccc(cc1)c1[nH]c2c(c1/C=N/Nc1ccc(cc1)c1nc3c([nH]1)cccc3)cccc2	1
N#Cc1c(nc(c(c1c1cccnc1)C#N)N)N1CCOCC1	0
O=c1c2ccccc2c(c2n1c1ccccc1o2)/C=N\NC1=NCCN1	0
N#Cc1cccc(c1)Nc1nccc(n1)c1cnn2c1cccn2	1
NC(=N)N/N=C/c1c(nc2n1c(C)c(s2)C)c1ccc(c(c1)[N+](=O)[O-])Cl	1
COc1cc(cc(c1OC)OC)C(=O)c1c(N)ncn1c1ccccc1OC	1
CCC(n1cc(c2c1cc(Br)cc2C(=O)NCc1c(C)cc([nH]c1=O)C)C)C	0
CSc1ccc(cc1)C(=O)/C=C/c1ccccc1Cl	1
Clc1cc(Cl)c(cc1c1[nH]nc(c1)c1ccccc1)F	0
COc1ccc2c(c1)/C(=C\c1c(Cl)[nH]c3c1cc(OC)cc3)/C(=O)N2	0
COc1ccc(cc1C(=O)c1cnc(nc1N)NC1CCN(CC1)S(=O)(=O)C)F	1
COc1cc(NCc2ccccc2O)c2c(c1)cccn2	0
Cc1ccc2cc1[Hg]CCOS2(=O)=O	0
COC(=O)[C@]1(C)CCC[C@@]2([C]1CCC13C2(O)C[C]([C](C3)C=CO1)C)C	1
COc1ccc(cc1)c1cnoc1c1cc(OC)c2c(c1)OCCO2	1
Oc1ccc(cc1)/C(=N\Nc1cc(C)c(cc1[N+](=O)[O-])[N+](=O)[O-])/c1ccc(cc1)O	1
COc1cc2c(ccnc2cc1OCCCN1CCOCC1)Oc1ccc(cc1F)NC(=O)C1(CC1)C(=O)Nc1ccc(cc1)F	1
O=C(N(C)C)CO/N=C/1\c2ccccc2N\C1=C\1/C(=O)Nc2c1cccc2	0
CCCC(c1cc(Cc2cc(Cl)cc(c2O)Cl)c(c(c1)Cc1cc(Cl)cc(c1O)Cl)O)C	1
Fc1ccc(c(c1)F)Cc1cc2cnc(nc2n(c1=O)C)NC1CCOCC1	0
c1ccc(cc1)N/C(=C\C=N\c1ccccc1)/c1ccc2c(c1)cccc2	1
ClC/C=C/CSc1ncnc2c1nc[nH]2	0
OCCN1C2=C(C(=O)OC2)C(c2c1cc1OCCOc1c2)c1ccccc1	1
[N-]=[N+]=NCCCn1c2-c3ccc(cc3C(=O)c2c2c(c1=O)cc(c(c2)OC)OC)F	1
CN1c2ccccc2/C(=C\c2c(Cl)[nH]c3c2cccc3)/C1=O	0
Fc1ccc2c(c1)nc(c([n+]2[O-])C(F)(F)F)C(=O)c1ccc2c(c1)cccc2	0
N#C/C(=C\1/C=C/C(=N/O)/c2c1cccc2)/c1ccc(cc1)OC	1
CCCCCCCCCCCC[N+](Cc1ccccc1)(C)C	1
ClCC(=O)N(c1cc(OC)ccc1OC)CCN1C(=O)c2c(C1=O)cccc2	1
COC(=O)c1cc(cn1C)NC(=O)c1cc(cn1C)NC(=O)c1cn(c(c1)[N+](=O)[O-])C	0
COC(=O)C1=C(C)/C(=C/c2[nH]c(cc2OC)c2ccc[nH]2)/N=C1C	1
COc1cc2c(=O)n(CCCNCCN3CCOCC3)c3-c4c(C(=O)c3c2cc1OC)cc1c(c4)OCO1	1
OCC1OC(C(C1O)O)n1ccc2c1ncnc2N(C)C	1
OC(=O)c1sc2c(c1C)c(=O)[nH]cn2	0
OCCONC(=O)c1cc2n(C)cnc2c(c1Nc1ccc(cc1Cl)Br)F	0
S=C(Nc1ccc(cc1)[N+](=O)[O-])N/N=C/1\C(=O)Nc2c1cc(cc2)[N+](=O)[O-]	0
OC(=O)c1c[nH]c2c(c1=O)c(O)c1c(c2OCc2ccccc2)cccc1	1
O=C(C(C)(C)C)C1=C(N(c2c([N+]1=O)cccc2)[O-])C(F)(F)F	1
C1CCC(NC1)CC(C1CCCCC1)C1CCCCC1	1
O=C([C](C1CCCCC1)N)Nc1cc2C(=O)NN=Cc3c2c(c1)[nH]c3c1cnn(c1)C	1
S=C1NCCN1C1=Nc2c(CO1)cccc2	0
CCOc1ccc2c(c1)SC1=N[Pt+2]3(N21)(Cl)(Cl)N=C1N3c2ccc(cc2S1)OCC	1
CN(N=Nc1c([nH]nc1C(=O)N)C(C)C)C	0
CCc1oc2c(c1C(=O)c1cc(I)c(c(c1)I)O)cccc2	1
O=C(c1ccncc1)N1CCN(CC1)C1=NS(=O)(=O)c2c(N1c1ccccc1)cccc2	1
OC[C]1O[C](C(C1)(O)c1ccc(cc1)S(=O)(=O)C)c1ccc(cc1)S(=O)(=O)C	0
CCc1ccc2c(c1)/C(=C\1/Nc3c(C1=O)cccc3)/C(=O)N2	0
c1ccc2c(c1)[nH]c(n2)c1ccc(cc1)N1CCN(CC1)c1ccc(cc1)c1nc2c([nH]1)cccc2	0
Clc1ccc(cc1)c1nnc(o1)COc1ccc(cc1F)NC(=O)c1ccc(c(c1)C(F)(F)F)Cl	0
Fc1ccc(cc1)/C=N/c1cc(nn1c1ccccc1)C	0
Brc1ccc(cc1)C(c1ccccc1)(c1ccccc1)SCC(C(=O)O)N	1
OCC1OC(C(C1O)O)(CO)OC1OC(CO)C(C(C1O)O)O	0
CCC(c1cc(O)c(cc1O)C(CC)(C)C)(C)C	1
O=c1cc(oc2c1cccc2c1ccccc1)N1CCOCC1	0
COc1cc2c(cc1OCCCN1CCOCC1)N=C[C]1N(C2=O)CCC1	1
COc1ccccc1N1CCN(CC1)CCCOc1ccc(cc1)C(=O)/C=C\1/C(=O)Nc2c1cccc2	1
Cc1ccc(cc1c1ccc(cc1)C(=O)NCC1CC1)NC(=O)c1ccnc(c1)N1CCCC1	0
CCN1C(=O)CCCc2c1ccc(c2OC)Nc1ncc(c(n1)NC1[C]2C=C[C]([C]1C(=O)N)C2)Cl	1
CC(=O)Nc1ccc(cc1)c1csc(n1)Nc1cccc(c1)c1csc(n1)c1ccccc1	0
Clc1ccc2c(c1)cc(c1c2cc(cc1)C(F)(F)F)C(C1CCCCN1)O	1
O=C1NC/C=C\C(=C/C(O)CC(=O)Cc2nc(C(=O)N3C(=CCC3)C(=O)OC(C(/C=C\1)C)C(C)C)co2)\C	1
Oc1ccc(c(c1)C)C1(OC(=O)c2c1cccc2)c1ccc(cc1C)O	0
O=C(c1c2ccccn2c2c1C(=O)c1cccnc1C2=O)NCCn1cncc1	1
NCCCn1c2-c3ccc(cc3C(=O)c2c2c(c1=O)cc(c(c2)OC)OC)N(C)C	1
OC[C]1O[C](O[C](CC(=O)CCc2ccc(cc2)O)CCc2ccc(cc2)O)[C]([C]([C]1O)O)O	0
COc1nc(C)cc2c1c(=O)n(n(c2=O)c1ccccc1)CC(CN1CCN(CC1)c1ccc(cc1)Cl)O	0
Brc1cccc(c1)C(=O)Nc1ccc(cc1)c1nc2c([nH]1)cc1c(c2)cccc1	0
Oc1cc(C)c(cc1C1=NN(C(C1)/C=C/c1ccccc1)c1ccc(cc1)S(=O)(=O)N)Cl	1
Oc1cc2C[C]3[C@@](c2c(c1)C)(C)CCC1[C@]3(C)CCCC1(C)C	0
Nc1nc(N)c2c(n1)nc1c(n2)CCCCCCCCCC1	1
CCc1c[n+]([O-])c(cc1[N+](=O)[O-])C	0
COC1CC(CC2CCC(C(O2)C(C(=O)O)C)C)OC2(C1C)OC(CC2C)(C)C1CCC(O1)(C)C1OC(CC1C)C1OC(O)(CO)C(CC1C)C	1
Cc1ccc(c(c1)Br)OCC1CO1	0
NC(=N)N/N=C(\c1ccccc1)/c1ccccc1	1
ClCCN(c1ccc(c(c1)C)/C=N/NC(=O)c1cccnc1)CCCl	1
CCOC(=O)NC1=C(C#N)[N+](=O)c2c(N1[O-])cc(Cl)c(c2)Cl	1
O=C1N([Hg]c2cccs2)C(=O)C2C1C1(Cl)C(=C(C2(C1(Cl)Cl)Cl)Cl)Cl	1
COC(=O)[C@]1(C)CCC[C@]2([C]1C[C]1O[C@]1([C]2CCC(=O)C(C)C)C=O)C	0
COc1ccc(cc1)CN1C(=O)/C(=C\c2cc(OC)c(c(c2)OC)OC)/c2c1cccc2	1
Fc1ccc(cc1)c1sc2n(n1)c(nn2)c1cc(cc(c1)C(F)(F)F)C(F)(F)F	0
C=C1CCC2C(C1C/C=C/1\C(O)COC1=O)(C)CCC1C2(C)COC(O1)c1ccc(cc1)N(C)C	1
CNCC/C=C\1/c2c3cc(OC)c(cc3c(=O)n(c2-c2c1cc1OCOc1c2)C)OC	1
COC(=O)c1cc(cc(c1)C(=O)OC)Nc1ccc(c2c1C(=O)c1c(C2=O)c(O)ccc1[N+](=O)[O-])O	1
CCCCCOC(=O)C1=C(C)/C(=C/c2[nH]c(cc2OC)c2ccc[nH]2)/N=C1C	1
C1CCN(CC1)CCOc1ccc(cc1)C1Oc2ccccc2C=C1c1ccccc1	1
CNN/C(=N\S(=O)(=O)c1cc(C)c(cc1SCC(=O)OCC)Cl)/N=C/c1ccc(s1)[N+](=O)[O-]	0
Oc1cccc(c1)c1nc2n(c1c1ccnc(n1)N[C]1CCCN(C1)S(=O)(=O)c1ccn(n1)C)cco2	0
OC(=O)CCC/C=C\[C](NC1(c2ccccc2)c2ccccc2-c2c1cccc2)/C=C/C(=O)CC[C](O[Si](C(C)(C)C)(C)C)/C=C/C(=O)OC(C)(C)C	0
O=C1c2ccccc2C(=O)c2c1c(O)c1c(CN[C]3CCCN3)c[nH]c1c2O	1
Clc1ccc(cc1)n1cc(c(n1)c1n[nH]c(=O)o1)O	1
COc1ccc(cc1)c1cnc2n(c1c1cc(OC)c(c(c1)OC)OC)ncc2	1
CC(C[C](B1OC(=O)CC(O1)(CC(=O)O)C(=O)O)NC(=O)CNC(=O)c1cc(Cl)ccc1Cl)C	1
COC(=O)CCC([C]1CCC2[C@]1(C)[C](OC(=O)C)CC1C2[C](OC(=O)C)C[C]2[C@]1(C)CCC1(C2)OOC2(OO1)CCC(CC2)C(C)(C)C)C	1
Br/C=C/1\[C](C)CC[C@@]1(C)c1ccc(cc1OC(=O)C)C	1
COc1ccc(cc1)NC(=O)/C=C(/C=C/C=C(/C=C/C1=C(C)CCCC1(C)C)\C)\C	1
ClCC1=C(C(=O)OC(c2ccccc2)c2ccccc2)N2[C](SC1)[C](C2=O)N	1
Cl[Pt+2]1(Cl)NC2CCC(N1)CC2	0
COc1cc(ccc1F)S(=O)(=O)Nc1ccc(cc1)C(=O)/C=C/c1ccc(cc1)O	0
Clc1ccc2c(c1)c(NC1CCN(CC1)CCCc1ccccc1)cc(=O)o2	0
CSc1nc2sc3c(n2c(=N)c1C#N)ccc(c3)Cl	1
OCC1OC(C(C1O)O)n1cnc2c1ccnc2N	0
ClCCCCN(P(=O)(OCc1ccc(o1)[N+](=O)[O-])OCC1OC(C(C1O)O)n1ccc(nc1=O)N)C	1
CCOC(=O)O/N=C/1\c2ccccc2N\C1=C\1/C(=O)Nc2c1cccc2	1
Cc1ccc(cc1)c1nn(c(c1)N)c1nc2c(n1C)c(=O)n(c(=O)n2C)C	0
CCN1C[C](C)n2c(C1=O)c(O)c1c2c(nn(c1=O)Cc1ccc(c(c1)Cl)F)C(=O)NC	1
Clc1ccc(c(c1)Cl)COc1ccccc1/C=N/c1c(nc2n1cccc2)c1ccco1	0
O=C(c1ccccc1)OC(CN1CCOCC1)CNc1n(Cc2ccccc2)c(=O)n(c(=O)c1C(=O)c1ccccc1)Cc1ccccc1	0
CC(=O)Nc1cc2cccc3-c4c(-c(c1)c23)cccc4	1
CCOC(=O)c1[nH]c2c(c1)cc(cc2)OCc1ccccc1	0
COc1cc(ccc1Cl)S(=O)(=O)Nc1ccc(cc1)c1csc(n1)/N=C\C=C\c1ccccc1	0
CCNC(=O)CCCCC(=O)C1=C(C)/C(=C/c2[nH]c(cc2OC)c2[nH]ccc2)/N=C1C	1
COc1cc2CCN([C]3c2cc1Oc1c2c(CCN([C]2Cc2ccc(Oc4cc(C3)ccc4OC)cc2)C)cc2c1OCO2)C	1
CCCCCCCCCCCCCCCC[n+]1ccn(c1)C	1
CCCCCCOc1ccc(cc1)/C=N/NC(=S)N	1
COc1c(N2CCN(C(C2)C)CN2c3ccccc3C(=O)C2=O)c(F)cc2c1n(cc(c2=O)C(=O)O)C1CC1	0
O=C1[C]2O[C]2C(=O)C2=C1C1CC[C@]3(C(C1CC2)CCC3=O)C	1
S=C(c1c(NCc2ccccc2)[nH]c(c1N)C(=O)c1ccccc1)Nc1ccccc1	0
O=C(c1cnc2c(c1O)cccc2)/C=C/c1ccccc1	1
Fc1ccc(cc1)C1C2=C(O)CC(CC2=Nc2c(N1C(=O)c1ccccc1Cl)cccc2)c1ccc(cc1)C(C)(C)C	1
CCCC(=O)Oc1ccc(cc1)/C(=C(/c1ccc(cc1)Cl)\C)/c1ccc(cc1)OCCN(CC)CC	1
Clc1nc(nc(n1)Cl)Nc1cccc2c1cccc2	0
Ic1cc(ccc1c1ccc(cc1I)C(=O)O)C(=O)O	0
Clc1ccc(cc1)c1nc(N)c(c(c1)c1ccccc1)c1nc2c(o1)cccc2	1
O=C(C(=O)C=C=Nc1ccccc1)N=C=Cc1ccccc1	1
C=CCNCCCN1C(=O)c2ccc3c4c2c(C1=O)ccc4C(=O)N(C3=O)CCCNCC=C	1
O/N=C\1/C(=C\2/C(=O)Nc3c2ccc(c3)Br)/Nc2c1cccc2	1
CCOC(=O)C(n1nnc2c1cc(cc2)NC1=C(C)[N+](=O)c2c(N1[O-])ccc(c2)Cl)CCC(=O)OCC	0
CCCOC(=O)N1CCN(CC1)[N+](=NOc1ccc(cc1[N+](=O)[O-])[N+](=O)[O-])[O-]	1
FC(c1ccc(cc1)NCc1nc2c([nH]1)cccc2)(F)F	0
OC[C](CNC(=O)c1ccncc1Nc1ccc(cc1F)I)O	0
O=C(c1sc2c(c1N)cc1c(n2)CCCC1=O)Nc1ccc(c(c1)C)C	1
Cc1cccc(c1)Cn1c2C(=O)c3ccccc3C(=O)c2c2c1ccc(c2)O	1
C[C]1CC[C]2[C@@]34[C]1CC[C@@](OO3)(O[C]4OC(=C2C(CCCCC(C1=C(O[C]2[C@@]34[C]1CC[C]([C]4CC[C@@](OO3)(O2)C)C)C(F)(F)F)O)O)C(F)(F)F)C	1
OC(=O)CCC([C]1CCC2[C@]1(C)[C](OC(=O)C)CC1C2[C](OC(=O)C)C[C]2[C@]1(C)CCC1(C2)OOC2(OO1)CCCCC2)C	1
CC[C-](N1N=C([S+][Ni]21[S+]C(=NN2[C-](CC)C)SC)SC)C	0
CCOC(=O)C1=C(C)N(C2(C31C(=O)N(C(=O)C3C(=O)C=C2)c1ccccc1)O)Cc1ccccc1	1
OC(=O)C(Cc1c[nH]c2c1c(F)ccc2)N	0
CN(CCOc1ccc(cc1)C#N)CCOc1ccc(cc1)C#N	1
Ic1ccc2c(c1)c(=O)n(c(n2)SCc1nncs1)Cc1ccccc1	1
NC1=S[Pt]2([N+](N1)[C-][C-]1[N+]2C=Cc2c1cccc2)Cl	1
Brc1ccc(cc1)C(CCN1CCN(CC1)CCOC(c1ccccc1)c1ccccc1)O	0
CCN(CCCC(Nc1nc(Nc2ccc3c(c2)c(N)cc(n3)C)cc(n1)C)C)CC	1
COc1cc(cc(c1OC)OC)c1nc(/C=C/2\C(=O)Nc3c2cccc3)cc2c1[nH]c1c2cccc1	1
Nc1nc(N)c2c(n1)NC(CC(=N2)c1ccc2c(c1)OCO2)c1sc(nc1Cl)Cl	1
COc1ccc(c(c1)Br)C1C=C(N=C2N1C=CS2)c1ccc(c(c1)OC)OC	1
COc1ccc(cc1)C(=O)c1cc2c([nH]1)cc(c(c2OC)OC)OC	1
OCC#Cc1ccccc1C#CCCCCCC#Cc1ccccc1C#CCO	0
COc1c(OC)cc(cc1OC)/C=C/C(=O)c1cccc(c1)Nc1nc(nc(n1)Nc1ccccc1)Nc1ccccc1	1
N#Cc1c(=O)[nH]c(cc1c1cccn1C)c1cccs1	0
N#Cc1c(nc(c(c1c1ccc(cc1)Cl)C#N)N)N1CCOCC1	0
N#Cc1cc2c(n1Cc1c[nH]nc1)ccc(c2C)CN1CCC(CC1)Nc1ncnc2c1cc(s2)CC(F)(F)F	1
COc1ccc(cc1)c1csc(n1)c1cc(Cl)cc(c1Cl)Cl	0
O=C(/C=C\n1cnc(n1)c1cc(cc(c1)C(F)(F)F)C(F)(F)F)NNc1cnccn1	1
O=C1NN=C(c2c(C1)cc1OCCOc1c2)c1ccc(c(c1)Cl)N	1
COC(=O)c1cc2c(cc1C(=O)OC)CCC1[C@]2(C)CCCC1(C)C	0
ClCCN(S(=O)(=O)C)N(S(=O)(=O)C)C(=O)OC(c1ccc(cc1)[N+](=O)[O-])C	0
CCC(=O)N1C/C(=C/c2ccc(cc2)Br)/C(=O)/C(=C/c2ccc(cc2)Br)/C1	1
Oc1ccccc1/C=N/CCNc1cccc2c1C(=O)c1ccccc1C2=O	1
CCCC/C(=N\NC(=N)N)/c1ccc(cc1)F	1
Cc1ccc(cc1)/C=C\1/SC(=NC1=O)Nc1scc(n1)c1csc(n1)NC1=NC(=O)/C(=C\c2ccc(cc2)C)/S1	0
COc1cc(/C=N/NC(=O)c2c(Cl)c(Cl)c(c(c2c2nc3c([nH]2)cccc3)Cl)Cl)ccc1O	0
O=C(c1ccc(cc1)C(=O)CC1(O)C(=O)N(c2c1cc(Cl)cc2)Cc1ccccc1)NCC1CCC2(CC1)OOC1(OO2)CCCCC1	1
Oc1ccc(cc1)/C(=C(\c1ccccc1)/C)/c1ccc(cc1)OCCN1CCCC1	1
Clc1cc(/C=C/[N+](=O)[O-])c(cc1/C=C/[N+](=O)[O-])Cl	1
CNC(=O)CN1CCC(CC1)Oc1cc2c(ncnc2cc1OC)Nc1cccc(c1F)Cl	0
S=C=NCCN1C(=O)c2ccc3c4c2c(C1=O)ccc4C(=O)N(C3=O)CCN(C)C	1
O=c1ss/c(=N\c2ccccc2)/n1c1ccccc1	0
COc1ccc(cc1)CNC(=O)C1=C(C)N([O-])c2c([N+]1=O)cc(c(c2)F)F	1
CN(CCCNC(=O)c1n[nH]c2c1ccc1c2cccc1)CCCNC(=O)c1n[nH]c2c1ccc1c2cccc1	0
COc1c(OC)cc2c3c1Oc1cc4c(cc1OC)CCN(C4Cc1ccc(Oc4cc(CC3N(CC2)C)ccc4O)cc1)C	0
FC(c1cccc(c1)CNC1CCN(CC1)CCc1ccccc1)(F)F	0
NC(=O)c1cccnc1	0
CC(=O)NS(=O)(=O)c1ccc(cc1)n1nc(cc1C1=CC(=O)C=CC1=O)c1ccccc1	0
O[C]1/C(=C/c2ccncc2)/C[C]2[C@]1(C)CC[C]1[C]2CCC2=C[C](CC[C@]12C)N1CCCC1	1
O=C1C=CC2(C(C1)SC(=O)c1ccccc1)O[C]([C](O2)c1ccccc1)c1ccccc1	1
N#CC(c1cccc(c1O)OC)NNC(=O)c1c(Cl)c(Cl)c(c(c1c1nc2c([nH]1)ccc(c2)C(=O)c1ccccc1)Cl)Cl	1
Clc1cc2Sc3nccn3S(=O)(=O)c2cc1c1nc2ccccc2c(=O)n1c1ccccc1	0
Fc1c(F)c(F)c(c2c1nc([nH]2)c1cc(c(c(c1)C(C)(C)C)O)C(C)(C)C)F	0
CCOC(=O)C1=C(C)N([O-])c2c([N+]1=O)cc(c(c2)F)F	1
COc1cc([N+](=O)[O-])c(cc1c1nc2n(c1C(=N)NC(=N)N)CCS2)OC	0
CCCCCCc1cc2cc(/c(=N/c3ccccc3C)/oc2cc1O)c1nc2c([nH]1)cccc2	1
O=[N+]1c2ccc(cc2N(C(=C1C(=O)c1ccco1)C(F)(F)F)[O-])C(F)(F)F	1
CCCOC(=O)c1c(C)[n+](c2n1ccs2)C	0
CCCCCCC(=O)NC1=C(N2CC2)C(=O)C(=C(C1=O)N1CC1)NC(=O)CCCCCC	1
COC(=O)C[C](NC(=O)C[C](NC(=O)C[C](NC(=O)OC(C)(C)C)COCc1ccccc1)COCc1ccccc1)COCc1ccccc1	0
COc1cc(Oc2cnc3c(n2)c(N)cc(c3)N)cc(c1OC)OC	0
CCOC(=O)C(Cc1ccc(cc1)N(CCCl)CCCl)NC(=O)C(Cc1ccccc1)NC(=O)C	1
CN(CCN1C(=O)c2cccc3c2c(C1=O)ccc3)CCN1C(=O)c2cccc3c2c(C1=O)ccc3	1
O=C(c1ccc(c(c1)Br)N)c1ccc(c(c1)Br)N	1
OCCN1C2=C(C(=O)OC2)C(c2c1cc(CC)cc2)c1cccc(c1)Cl	1
CCCCCCc1[nH]c2c(n1)nc(c(n2)Cl)Cl	1
O=C(c1cnc2n1cc(cc2)C1CCNCC1)Nc1ccccc1Cl	0
COc1ccc(cc1)c1[nH]nnc1c1cc(OC)c2c(c1OC)OCO2	1
Fc1ccc(c(c1)F)n1ncc(c1N)C(=O)c1cccc(c1)c1cccnc1	1
O/N=C\c1cc(OCC)c(c(c1)/C=N/O)O	0
CO/N=C(/c1ccc(cc1)Nc1cc(nc2c1cccc2O)c1ccccc1)\C	0
O=Cc1ccccc1B(O)O	1
O=Nc1c(OCC2CCCCC2)nc(nc1N)N	0
CCCCCCOC(=O)C(Cc1ccc(cc1)OC)N	0
NC(=N)N/N=C(/c1ccccc1)\c1ccc(cc1)Cl	1
Clc1ccc(cc1)/N=C/Nc1ccc(cc1)c1nc2c([nH]1)cccc2	1
COc1cc(NCCNC(=N)NC(=N)NC(C)C)c2c(c1)cccn2	0
COC1/C=C/OC2(C)Oc3c(C2=O)c2c(O)c(/C=N/N(c4ccccc4)c4ccccc4)c(c(c2c(c3C)O)O)NC(=O)/C(=C/C=C/C(C(C(C(C(C(C1C)OC(=O)C)C)O)C)O)C)/C	1
N/N=C/1\CC[C@]2([C](C1)CC[C]1[C]2CC[C@]2([C]1CC/C/2=N\N)C)C	0
Clc1ccc2c(c1)nccc2Nc1ccc(c(c1)CNc1cc(C)nc(n1)N1CCOCC1)F	1
COc1cc(ccc1O)/C=C/1\CCC/C(=C\c2ccc(c(c2)OC)O)/C1=O	1
Clc1cc(S/C(=N\Nc2ccc(cc2)[N+](=O)[O-])/c2ccc3c(c2)cccc3)c(cc1C)S(=O)(=O)N	0
Clc1ncnc2c1nc(n2Cc1ccccc1)C#Cc1ccccc1	1
Clc1ccc(cc1)n1c(C)cc(c1C)/C=C/1\S/C(=N\c2ccccc2)/N(C1=O)C1CCCC1	0
COc1ccc(cc1)Nc1ccnc(n1)N1CCN(CC1)c1ccnc2c1ccc(c2)Cl	1
Oc1ccc(cc1[Hg]1S=C2C3=C(N[C-][N+]13)NC=N2)[N+](=O)[O-]	1
COc1c(OC)cc(cc1OC)C1CC(=NN1c1ccccc1)c1cccc(c1)Nc1ccnc2c1ccc(c2)Cl	1
CCCCCC[C](NC(=O)c1ccc(cc1)Nc1nc2ccccc2c2c1cco2)C	1
NC(=N)N/N=C/c1c(nc2n1c1ccccc1s2)c1ccc(c(c1)[N+](=O)[O-])Cl	1
O=C1N(Cc2ccccc2)C(=O)C(=C1Nc1cccc(c1)C(=O)NCc1ccco1)Cl	1
CN(Cc1cc(I)cc(c1O)C)CCCN1CCC(CC1)C	0
CCCCCCCCCCCCCC1=NC(CN1C(C)C)(C)C	1
OCCCCn1cc(c2c1cccc2)C1=C(C(=O)NC1=O)c1cn(c2c1cccc2)C	1
O=C(c1cc2c(n1C)cccc2)c1ccncc1	0
O=C(c1ccc(cc1)c1cccc(c1)[N+](=O)[O-])C=P(c1ccccc1)(c1ccccc1)c1ccccc1	1
COc1ccc(cc1)c1oc2c(c1)c(N)ncn2	0
Cc1ncn(c1)c1cccc(c1)NC(=O)c1ccc(c(c1)Nc1nccc(n1)c1cccnc1)C	1
Cc1nc(nc(c1)NCCN(C(C)C)C(C)C)NC(=N)Nc1ccc(c(c1)C(F)(F)F)Cl	1
N#Cc1c(C)c(n(c1N)c1c(C)cc(cc1C)C)C	0
N#Cc1ccccc1C#C/C=C\C#Cc1ccc(cc1)OCCCNC(=O)c1cc2c([nH]1)cccc2	1
NCCc1cc(O)c(cc1O)O	1
CN(N1[Cu+2]N(C(=O)CC1=O)N(C(=S)c1ccccc1)C)C(=S)c1ccccc1	1
O=C(c1ccccc1)O[Hg]CC1COCC(O1)C[Hg]OC(=O)c1ccccc1	1
OC(Cn1cc(c2c1cccc2)/C=C\1/c2ccccc2N(C1=O)c1c(Cl)cccc1Cl)CN1CCCCC1	1
COc1cc2c(cc1OC)OC[C]1[C]2C(=O)c2c(O1)c1C[C](Oc1cc2)C(C)C	1
COC(=O)c1oc2c(c1C)ccc(c2C(=O)/C=C/c1ccc(cc1)OC)OCCCN1CCCCC1	1
NC(=O)c1oc(c(c1c1ccccc1)c1ccccc1)[N+](=O)[O-]	0
S=C(N/N=C/c1cc(Cl)ccc1O)N/N=C/c1cc(Cl)ccc1O	1
CO[C]1C[C](CC[C]1OP(=O)(C)C)C[C]([C]1OC(=O)[C]2CCCCN2C(=O)C(=O)[C@]2(O)O[C](CC[C]2C)C[C](OC)/C(=C/C=C/C=C/[C](C[C](C(=O)[C]([C](/C(=C/[C](C(=O)C1)C)/C)O)OC)C)C)/C)C	1
C1CN=C(N1)c1ccc(cc1)c1ccc(s1)c1sc2c(n1)ccc(c2)C1=NCCN1	1
N#CC(c1cccc2c1cccc2)c1ccccc1	0
COc1ccc(cc1OC)/C(=C/c1ccc2c(c1)cccc2)/c1[nH]nnn1	1
O=C(C(=O)c1c[nH]c2c1cccc2)Nc1ccc2c(c1)OCCO2	1
COc1cc(ccc1Nc1ncc2c(n1)N(CC(C(=O)N2C)(F)F)C1CCCC1)C(=O)NC1CCN(CC1)C	1
COc1cccc(c1)C1NC(=S)NC(=C1C(=O)Nc1ccc(c(c1)Cl)F)C	0
OC(CN1CCOCC1)CNc1n(Cc2ccccc2)c(=O)n(c(=O)c1C(=O)c1ccccc1)Cc1ccccc1	0
COc1ccc2c(n1)c(Nc1cc(CN3CCCC3)c(c(c1)CN1CCCC1)O)c1c(n2)cc(cc1)Cl	1
CC1CC2(C)CC(=O)C1C1C2C(=O)N(C1=O)CCN1CCCCC1	0
NC(=O)c1ccccc1Nc1ccc2n(n1)c(nn2)c1ccncc1	1
CCCC(=O)O[C@]1(C)CC[C]2[C]3[C]1[C]1CC(=C)[C](OO)CC[C@]([C]3O1)(C)OC(=O)[C]2C	0
CN(CCNc1nc2ccccc2c2c1cco2)C	0
ClCC(=O)N1CCN(c2c1cc(C)c(c2)C)C(=O)CCl	1
COc1cc2c(cc1C)NC(=O)/C/2=C\c1c[nH]c2c1cccc2	1
Nc1ccc2c(c1)c(c1ccccc1)[n+](c1c2cccc1)C	1
COc1c2ccccc2c(c2c1n(C)ccc2=O)O	1
CCN(CCN(c1ccc(c2c1c(=O)c1c(s2=O)cccc1)CO)C)CC	1
Fc1ccc(cc1)C(=O)CCCN1CCC2(CC1)C(=O)NCN2c1ccccc1	1
Clc1ccc2c(c1)cc([nH]2)C(=O)OC/C/1=C/CC[C@@]2(C)O[C]2[C]2[C](CC1)C(=C)C(=O)O2	1
COc1cc2c(ncnc2cc1OC)Oc1cccc(c1)NC(=O)Nc1noc(c1)C(C(F)(F)F)(C)C	1
CCC(=O)O[C]1CC[C]2[C@]1(C)CC[C]1[C]2CC[C]2[C@]1(C)C[C](C)C(=O)C2	1
Brc1ccc2c(c1)/C(=N/N=C/1\SC(C(=O)N1C1CCCCC1)C)/C(=O)N2	0
COc1cccc(c1)/C(=N/O)/COc1ccc2c(c1)oc(=O)c1c2ccc(c1)OC	1
CCN(CCOc1nc2ccc(cc2c2c1-c1ccc(cc1C2=O)OC)OC)CC	1
O=C1C(=C(N2CC2)C(=O)c2c1cccc2)C	1
Nc1ccc(cc1)S(=O)(=O)C12CC3CC(C2)CC(C1)C3	0
COc1cc2c(=O)n(CCNCCCNCCn3c4-c5ccccc5C(=O)c4c4c(c3=O)cc(c(c4)OC)OC)c3-c4c(C(=O)c3c2cc1OC)cccc4	1
OCC(C(C(C(C=O)O)O)OC1OC(CO)C(C(C1O)O)O)O	0
COc1cc(cc(c1OC)OC)c1c2CCc3c(-c2cn1S(=O)(=O)c1ccccc1)nc(s3)N	1
CCOC(=O)/C(=C/CC/C(=C/CC/C(=C/CCc1cocc1)/C)/C)/CC(=O)N1CCCCC1	1
N#C/C(=C\C=C(\c1ccc(cc1)C)/Sc1ccccn1)/C#N	1
Cc1ccc(cc1)C1N(N=C2C1Cc1c2cccc1)c1ccc(cc1)S(=O)(=O)/N=c/1\scc(n1c1ccccc1)c1ccccc1	0
CC/C=C\C[C]1C/C=C/2\[C](C/C=C\CCCC(=O)O1)C=CC2=O	1
ClCc1ccccc1Cn1cc(C)c(=O)n(c1=O)Cc1ccccc1CCl	1
CCOC(=O)/C(=C\c1ccc2c(c1)cccc2)/P(=O)(OCC)OCC	1
CN(CCCNC(=O)c1ccc2c(c1)n1c(o2)cc2c(c1=O)cccc2)C	0
Cc1ccc(cc1)Nc1cc(Cl)c(cc1[N+](=O)[O-])[N+](=O)[O-]	1
ClCCNC(=O)N(CCCl)N=O	0
NC(=S)N/N=C\1/c2ccccc2N(C1=O)C	0
COc1ccccc1Nc1ncc(o1)c1ccccc1	0
O/N=C(\c1ccc(cc1)Nc1nc2ccccc2c(c1)n1cncc1)/C	1
n1ccc2c(c1)c1sc3c(c1cc2)cccc3	1
CO[C]1[C]2[C](C)c3ccoc3C[C]2[C@@]2([C@]([C]1OC(=O)c1ccccc1)(O)[C@@](C)(C(=O)O)[C](CC2)OC(=O)c1ccccc1)C	0
S=C(Nc1ccc(cc1)c1nc2c([nH]1)cccc2)NC1CCCCC1	0
COc1ccc(cc1)C1CC(=NN1C=O)c1cccc(c1)Nc1ccnc2c1ccc(c2)Cl	1
NC(C(=O)O)CSC(c1ccccc1)(c1ccccc1)c1ccccc1	1
CN(CCCN(c1snc(n1)C(Cl)(Cl)Cl)c1snc(n1)C(Cl)(Cl)Cl)C	1
Clc1ccc(cc1)C1N(N=C2C1Cc1c2cccc1)c1ccc(cc1)S(=O)(=O)NC(=S)Nc1ccccc1	0
COc1cccc(c1)c1ccc2c(c1)C1CCN(C2C1)Cc1ccccc1	1
CC(=O)O[Hg]CC1(C)OCC(OC1)(C)C[Hg]OC(=O)C	1
COc1ccc(cc1OC)C1=CC(c2ccc(c(c2)OC)OC)c2c(O1)c1ccccc1oc2=O	1
COc1cc2c(cc1Cc1c(F)cccc1F)nc(n2Cc1c(F)cccc1F)c1c(F)cccc1F	1
[O-][N+](=O)c1cc(cnc1Sc1ccncn1)[N+](=O)[O-]	1
CC[C]([C]1NC(=O)[C](NC(=O)[C](N(C(=O)[C]2CCCN2C(=O)C(=O)C)C)CC(C)C)[C](C)OC(=O)[C](Cc2ccc(cc2)OC)N(C)C(=O)[C]2N(C(=O)[C](NC(=O)[C](OC(=O)C[C]1O)C(C)C)CC(C)C)CCC2)C	1
Clc1ccc(c(c1)Cl)NC(=O)c1ccc(cc1)NC1=C(Cl)C(=O)N(C1=O)Cc1ccccc1	1
N#Cc1cc2c(nc1SCc1ccccc1)[nH]c(=S)[nH]c2=S	0
CCCCCCCCCCCCOC1C(CNC(=O)C2OC3C(C2NC(=O)CN2CCCCCC2)OC(O3)(C)C)OC2C1OC(O2)(C)C	1
Fc1ccc(cc1F)Nc1ccc2c(n1)ccc(c2)OCCCN1CCOCC1	1
COc1cc2c(=O)n(CCCCNC(=O)OCC3c4ccccc4-c4c3cccc4)c3-c4c(C(=O)c3c2cc1OC)cc1c(c4)OCO1	1
CN(/C=N/S(=O)(=O)c1cc(C)c(cc1SC(=O)c1ccc(cc1)Cl)Cl)C	0
CNC(=O)c1cncc(c1)/C=C/c1c(Cl)cccc1Cl	0
COc1cc2c3Cc4c(-c3ncc2c(c1OC)OC)c(OC)c(c(c4)OC)OC	0
OC[C]1O[C]([C@@](C1)(O)c1ccccc1Cl)c1ccccc1Cl	0
O=C(c1ccccc1)Nc1ccc(cc1)[As]=[As]c1ccc(cc1)NC(=O)c1ccccc1	1
COc1ccc(cc1)C1ON=C2N1CCN2	0
CCCCCSc1ccc2c(c1)sc(n2)NC(=O)OCC	1
O=C(N/N=C/c1cc(Br)cc(c1O)Br)N/N=C/c1cc(Br)cc(c1O)Br	1
COC1=C(Br)C(=O)C2=C(C1=O)C1C3=C(C2c2c1cccc2)C(=O)C=CC3=O	1
COC(=O)c1cc2c(c3c1cccn3)[nH]c1c2cccc1	0
CC/C(=N\NC(=N)N)/c1ccc(cc1)NC(=O)Nc1ccc(cc1)/C(=N/NC(=N)N)/CC	1
Oc1ccc(c(c1)/C=C/c1nc2ccccc2c(=O)n1c1ccc(cc1C)C#Cc1ccccc1)O	1
O=C(N1CCCC1)Nc1cccc(c1)Nc1ncc(c(n1)NCCc1c[nH]cn1)Br	1
O=[N+]1c2cc(ccc2N(C(=C1C(=O)c1ccco1)C(F)(F)F)[O-])C(F)(F)F	1
NCCCN([C](c1nc2cc(Cl)ccc2c(=O)n1Nc1ccccc1)CC#C)C(=O)c1cccc(c1F)Cl	1
O=C(OC(C)(C)C)NCCCCCCCCCCn1c2-c3ccccc3C(=O)c2c2c(c1=O)cccc2	0
OCCCCC#Cc1ccccc1C#Cc1cnccn1	0
COc1cc2c(=O)n(CCCn3cccn3)c3-c4c(C(=O)c3c2cc1OC)cc1c(c4)OCO1	1
COC(=O)[C]1C(=O)[C@]2(C)[C](O)C[C]3[C@]([C]2[C]([C@]2(C(C1=C(C)[C](OC(=O)[C]([C](c1ccccc1)NC(=O)c1ccc(cc1)F)O)C2)(C)C)O)OC(=O)c1ccccc1)(CO3)OC(=O)C	1
CC1CC2(C)CC(=O)C1C1C2C(=O)N(C1=O)CCN1CCOCC1	0
OCCc1c2c(oc1[N+](=O)[O-])ccc1c2cccc1	1
N#Cc1ccc2c(c1)c(Cc1c[nH]c3c1cc(cc3)C#N)c[nH]2	0
NCCCCC(C(=O)N1CCCC1C(=O)NCCCCC(C(=O)NC(C(=O)NC(C(=O)N1CCCC1C(=O)NCC(=O)N)CCCNC(=N)N)CC(C)C)NC(=O)C(NC(=O)C(NC(=O)C1CCCN1C(=O)C(c1ccccc1)NC(=O)CNC(=O)C1CCCN1C(=O)CCCCCCCCCCCCCCCC)CO)Cc1ccc(cc1)O)NC(=O)C(NC(=O)C(NC(=O)C(NC(=O)C(NC(=O)C(C(C)C)N)CCCCN)CCCNC(=N)N)CCCCN)CCCCN	0
NC(=N)N/N=C(\c1ccccc1F)/c1ccccc1	1
OCC1OC(C(C1O)O)n1c2ncnc(c2c(c1Br)C(=O)N)N	1
COc1cc(OC)cc(c1)c1nc2n(c1/C=N/NC(=N)N)ccs2	0
Cc1ccc2c(c1)cc(cc2)O	0
O=C(c1ccncc1)Nc1cccc(c1)c1nc2n(c1)cccc2	0
O=C(N/N=C/c1ccncc1)CSCC(=O)N/N=C/c1ccncc1	0
CN1CCN(CC1)CCCCCOc1cc(O)c2c(c1)oc(cc2=O)c1ccccc1	0
Clc1cccc(c1C)NC(=O)c1sc2c(c1N)cc1c(n2)CCCC1	1
CC(c1ccc(cc1)[I+]c1ccc(cc1)C(C)(C)C)(C)C	1
ONC(=O)C1CN(CCN1S(=O)(=O)c1ccc(cc1)OC)C(=O)OCc1ccccc1	1
COc1cccc(c1)NC(=O)c1ccc(nc1Nc1ccc(cc1C)Cl)C(F)(F)F	1
CCOC(=O)N1CCN(CC1)[N+](=NOc1ccc(cc1[N+](=O)[O-])[N+](=O)[O-])[O-]	1
OCCNCCCNc1c2cc(OC)ccc2nc2c1ccc(c2)Cl	1
O=C(Oc1c(Cl)c(Cl)c(c(c1Cl)Cl)Cl)CNC(=O)c1ccccc1	0
CN1O[Fe+2]234(N5[C-]1N=C(N=C5N([O+]2)C)N1CCOCC1)ON([C-]1[N+]4C(=NC(=N1)N1CCOCC1)N(O3)C)C	0
COc1ccc2-c3c(C(=O)c2c1)c1ccccc1nc3N1CCNCC1	1
O=C1CCC2(N1Cc1ccccc1)C(=O)N(CC2c1cn(c2c1cccc2)C(=O)OC(C)(C)C)O	0
CC(OC(=O)NNc1c(Cl)cc(cc1Cl)Cl)C	0
Nc1nc2NC(c3ccc(cc3)F)C3C(=Nc2c(n1)N)c1ccccc1CC3	1
O=C(C(C)(C)C)C1=C(N(c2c([N+]1=O)cc(C)c(c2)C)[O-])C(F)(F)F	1
OC(=O)COc1ccc(cc1)OCC(=O)O	1
OCc1ccc(cc1Cl)N(C(C)C)Cc1ccc(cc1)F	1
CC(=O)Oc1ccc(cc1)C1=Cc2ccc(cc2OC1C)OC(=O)C	1
COc1ccc2-c3c(C(=O)c2c1)c1ccccc1nc3Nc1cccc(c1)C(=O)C	0
Clc1ccc(cc1)C(=O)c1[nH]c(c(c1N)C(=S)Nc1ccccc1)NCc1ccccc1	1
COc1cc(cc(c1OC)OC)Cn1c(SCC(=O)Nc2ccc(cc2)Cl)nc2c(c1=O)cccc2	0
COCCOC1=C(Cl)C(=O)c2c(C1=O)cccc2	1
COC1C(=O)N(C1c1ccccc1Cl)SC	0
COc1cccc2-n3c(Cc12)cc([n+]3C)c1ccccc1	1
Fc1ccc(cc1)C(=O)CCN1CCN2C(C1)CCc1c2cccc1	0
COc1ccc2c(c1)c(cn2C)c1ccc([nH]1)c1cn(c2c1cc(OC)cc2)C	1
S=C(S[Sn](c1ccccc1)(c1ccccc1)c1ccccc1)NCCNC(=S)S[Sn](c1ccccc1)(c1ccccc1)c1ccccc1	1
COc1ccc(cc1)NC(=O)n1nc(cc1/C=C\c1ccc(c(c1)OC)O)/C=C\c1ccc(c(c1)OC)O	1
COc1cc(cc(c1OC)OC)c1cc(nc2n1nc(c2)c1ccccc1)C(=O)N1CCN(CC1)C(=O)c1ccccc1NCc1ccco1	1
CCN(c1cc2[o+]c3cc(ccc3nc2cc1C)N(C)C)CC	1
CN1CCC(CC1)n1cnc(c1c1ccnc(n1)Nc1ccccc1)c1ccc(cc1)F	0
COc1ccc(cc1Nc1ncc(o1)c1cccc(c1)c1ccccc1F)S(=O)(=O)CC	0
Clc1ccccc1C1=Nc2c(Nc3c1cc(cc3)[N+](=O)[O-])n[nH]c2c1cccnc1	0
CCCCCC(=O)O[C@@]1(CCC2[C@]1(C)CCC1C2CCC2=CC(=O)CC[C@]12C)C(=O)C	1
COc1ccc(cc1)C1=NNC(C1)c1cc(ccc1O)Cc1ccc(c(c1)C1NN=C(C1)c1ccc(cc1)OC)O	1
CO/C=C(\[C]1C[C]1c1ccc2c(c1)cccc2)/C(=O)OC	0
Oc1cccc(c1)c1nc2n(c1c1ccnc(n1)NCCN1CCCNS1(=O)=O)ccs2	0
O=C(N1N=C(CC1(O)c1cc(F)c(cc1Cl)Cl)c1ccccc1)c1cccnc1	0
OC[C@@]12C[C@@]3(CC2=O)CCC2[C@@](C3C[C]1O)(C)CCC[C@@]2(C)C(=O)O	0
NCCCOc1cccc(c1c1[nH]nc(c1)Nc1cnc(cn1)C#N)OC	1
CC(Cn1cnc2c1c1ccccc1nc2N)C	1
CCOC(=O)c1cc(cc(c1)C(=O)OCC)NS(=O)(=O)c1ccccc1	0
COC1=C(OC)C(=O)C(=C(C1=O)Cc1c(Cl)nc2n1CCS2)C	1
COc1c(OC)cc2c(-c3cc(I)c(cc3[C](CC2)NC(=O)C)O)c1OC	1
CC(=C)[C]1CCC2=C[C](OC2=O)[C](C(=O)/C=C(\C(=O)C1)/C)C(=C)C	1
Oc1c(CN2CCOCC2)cc(c2c1nccc2)/C=N/Nc1ccc2c(n1)c(O)ccc2	1
COc1ccc(cc1)c1[nH]nnc1c1cc(OC)c2c(c1)OCO2	1
COc1ccc(cc1)C(=O)Nc1ccc(=O)c(cc1)O	0
OC/C/1=C/[C](O)[C](CC/C(=C/CCC(C(=O)CC1)C)/C)C(=C)C	0
Oc1cccc(c1)NC1=C(Sc2ccccc2)C(=O)N(C1=O)Cc1ccccc1	1
COC(=O)C1=C(C)NC(=C(C1/C=C(/c1ccc(c(c1)Cl)Cl)\Cl)C(=O)OC)C	1
COc1ccc2c(c1)O/C(=C\c1ccc(o1)[N+](=O)[O-])/C2=O	1
Fc1ccc(cc1)c1c([nH]c2c1nccc2)c1ccncc1	0
OC(=O)c1cc2ccccc2c2c1ccc1c2OCO1	0
COc1cc(ccc1OC)c1nc2n(c1C(=N)NC(=N)N)ccs2	0
COc1ccccc1C(=O)c1ccc2c(c1)cccc2	0
O=C1N(CCN(c2c(Cl)ssc2=O)c2c(Cl)ssc2=O)C(=O)c2c1c(Cl)c(c(c2Cl)Cl)Cl	0
COc1cc(ccc1OCCCn1cncc1)/C=C/1\C[C]2[C@]([C]1OC(=O)C)(C)CC[C]1[C]2CC=C2[C@]1(C)CC[C](C2)OC(=O)C	1
COP(=O)(CC(=O)C1OC(OCc2ccccc2)C(C(C1OCc1ccccc1)OCc1ccccc1)OCc1ccccc1)OC	1
OCC1OC(OCc2ccccc2)C(C(C1O)OCC(=O)NC(C(=O)NC(C(=O)N)CCC(=O)Nc1ccc2c(c1)CN1C(=N2)c2c(C1=O)cccc2)C)NC(=O)C	0
COc1ccc2c(c1)C(=Nc1c(N2)n[nH]c1C)c1ccccc1Cl	0
O=C(C(C)(C)C)CC1=Nc2ccccc2SC1(O)CC(=O)C(C)(C)C	1
OCC1OC(C(C1O)O)n1ccc2c1nc[nH]c2=O	1
CC(=O)OCC(=O)[C@@]1(O)[C](C)C[C]2[C@]1(C)C[C](O)[C]1[C]2C=C(C2=Cc3c(C[C@]12C)cnn3c1ccc(cc1)F)C	1
NC1=NC(N(C(=N1)N)c1cccc(c1)CCc1ccccc1)(C)C	1
CN(CCNc1c2C(=O)c3ccccc3C(=O)c2c(c2c1[nH]cc2CN(C)C)NCCN(C)C)C	1
C=CCNC1=C2C[C](C)C[C](OC)[C](OC(=O)CN)[C](C)/C=C(\C)/[C]([C](/C=C\C=C(\C(=O)NC(=CC1=O)C2=O)/C)OC)OC(=O)N	1
CCOC(=O)c1c2c(F)cccn2c2c1C(=O)c1cccnc1C2=O	1
C1CNC(=NC1)c1ccc(cc1)c1ccc(o1)c1ccc(cc1)C1=NCCCN1	0
O=C1CC(C)(C)CC2=C1C13C(=C(O)C=CC3(N2c2ccccc2)O)C(=O)c2c(C1=O)cccc2	0
CC/C=C\C/C=C/C=C/1\[C](C/C=C\CCCC(=O)OC)C=CC1=O	1
COc1cc2c(cc1c1c(C)noc1C)ncc1c2n(C2CCC(CC2)OC(F)F)c(n1)C1CCCCC1	1
CCOC(=O)Nc1nc2c(s1)ccc(c2)OCC	0
O=C(Nc1ccc(cc1)Cl)Nc1ccc(cc1)Nc1nncc2c1cccc2	1
COc1ccc(c(c1)C(=O)N)NC(=O)COc1ccccc1	1
ClCCN(c1ccc(cc1)CNCCCNCc1ccc(cc1)N(CCCl)CCCl)CCCl	1
COc1ccc(cc1)C1=C(C(=O)NC1=O)c1cn(c2c1cccc2)C	0
NC(=O)c1cccc2c1nn(c2)c1ccc(cc1)[C]1CCCNC1	0
CCN(CCOc1ccccc1n1c(C)ccc1c1ccccc1)CC	0
[O-][N+](=O)c1ccc(o1)C(=O)CCl	1
O/C(=C/1\C(=O)C=C[C]2[C]1CC(=O)O2)/C=C/c1ccccc1	1
CCN(Cc1ccc(cc1)Nc1nccc(n1)c1cnn2c1cccn2)CC	1
COc1ccc(cc1)C(=O)C/C(=C(\Cl)/Cl)/Cl	0
CS(=O)(=O)c1nccc(n1)c1c(nc2n1ccs2)c1cccc(c1)OCc1ccccc1	1
Fc1ccc(c(c1)F)n1ncc(c1N)C(=O)c1cccc(c1)c1ccc[n+](c1)[O-]	0
O=Cc1cc(/C=N/n2c3ccccc3c3c2cccc3)c(c(c1)O)O	1
O=C1N(c2ccc(cc2)S(=O)(=O)Nc2ncccn2)C(=O)c2c1cccc2	0
COc1cc2c(=O)n(CCCNC3=NCCS3)c3-c4c(C(=O)c3c2cc1OC)cc1c(c4)OCO1	1
O=C1N(Cc2ccccc2)C(=O)C(=C1Cl)Nc1cccc(c1)C(=O)Nc1ccccc1O	1
Cc1cccc2c1nc1ccccc1c2N	1
CCOC(=O)c1cnc2c(c1NCCCN(C)C)cc(cc2C)C	0
COc1cc(cc(c1OC)OC)C(=O)/C=C/c1c(nc2n1cccn2)c1ccc(cc1)F	1
Clc1cc(ccc1/C=N/NC(=O)c1cccc2c1cccc2)N(C)C	1
O=C1c2ccccc2C(=O)c2c1c(O)c1c(c[nH]c1c2O)CN1CCNCC1	1
O=C1C=CC(=O)C(=C1)c1cc(nn1c1ccc(cc1)S(=O)(=O)N)c1ccc(cc1)Cl	1
OC[C]1OC(C[C]1O)n1cc(F)c(=O)[nH]c1=O	1
Oc1ccccc1/C=N/c1ccc(cc1)c1nc2c(s1)cccc2	0
NCCCn1c2-c3ccc(cc3C(=O)c2c2c(c1=O)cc(cc2)[N+](=O)[O-])I	1
COc1c(OC)cc(cc1NS(=O)(=O)c1ccc(c(c1)OC)OC)/C=C\c1cc(OC)c(c(c1)OC)OC	1
C1CCC(CC1)C1CCCC/C/1=N\Nc1ccc2c(n1)cccc2	1
COc1ccccc1CNC(=O)C1c2ccccc2C(=O)N(C1c1cccs1)CC(C)C	0
Oc1ccc(cc1)c1nc2c(s1)cc(cc2)Br	0
O=C1CS/C(=N/S(=O)(=O)c2ccc(cc2)N2N=C3C(C2c2cccs2)Cc2c3cccc2)/N1C(=O)c1ccccc1	0
COC(=O)C1=C(O)[C](C(=O)OC)C2([C]([C]1C[C]([C]2C(=O)OC)c1ccc(cc1)OC(=O)n1ccnc1)C(=O)OC)O	0
O=C1c2ccccc2C(=O)c2c1n(C)c(n2)C	0
COc1c(OC)cc(cc1OC)C1=NN(C(C1)c1ccc(cc1)Cl)c1ccc(cc1)S(=O)(=O)N	1
Oc1ccc(cc1)Nc1nc2ccccc2c2c1cco2	1
C=C/C=C/[C](CC(=C)C[C]1OC2[C]([C]([C]1O)OC(=O)C[C]1C[C](OC(=O)C)C[C@@]3(O1)O[C](CC(=C)[C](C)[C](OC(=O)C)[C](C)C(=O)C[C]1OC4(O[C](/C=C\CCC[C]5O[C@]([C]2O)(O)C=C[C]5C)C[C](O)C4)C[C](OC)C1)C[C@](C3)(C)O)C)O	1
CN(Cc1c(O)ccc2c1c1C(=O)c3ccccc3C(=O)c1n2C)C	1
CCN(CCCNc1c2cc(OC)ccc2nc2c1ccc(c2)Cl)CC	1
N#Cc1c(N/N=C/c2ccc(cc2Cl)Cl)nc(nc1N1CCCC1)N	0
CN1CCC(CC1)C(=O)Nc1n[nH]c2c1cc(nn2)c1ccccc1	0
c1ccc([nH]1)/C=N/c1ccc(cc1)c1nc2c([nH]1)cccc2	0
O1CC/N=C/c2ccccc2OCc2cccc(COc3c(/C=N/CC1)cccc3)n2	1
COCCNCC(Cn1c2ccc(cc2c2c1ccc(c2)Cl)Cl)O	1
N#Cc1c(=N)[nH]c(cc1c1cccn1C)c1ccc(cc1)Br	0
OB(c1ccccc1C#Cc1ccccc1B(O)O)O	0
CCN(c1ccc(cc1)CNc1cc(C)nc2c1cc(OC)cc2)CC	1
CCN(CCC(c1ccc(cc1)Cl)CNc1ccnc2c1ccc(c2)Cl)CC	1
O=C(Nc1cccc2c1cccc2)N/N=C(/CC(N1CC1)(C)C)\C	1
O=C(C(ONC(=O)c1cc(cc(c1)C(F)(F)F)C(F)(F)F)C)Nc1ccc(cc1)Cl	1
COc1ccc(cc1O)/C=C/1\COc2c(C1=O)cc(cc2)c1ccccc1	1
OC[C]1O[C]([C]([C]1O)O)n1nnc2c1nc[nH]c2=O	1
CNCCCNc1ccnc2c1ccc(c2)Cl	0
Cc1ccc(cc1)S(=O)(=O)n1cc(c2c1cccc2)C(=O)C(=O)Nc1ccncc1	1
Clc1ccc(cc1)NC(=O)c1cc(c(cc1Cl)SCc1ccccc1)S(=O)(=O)Nc1nnc(c(n1)c1ccccc1)c1ccccc1	0
COc1cccc(c1)COc1cc(sc1C(=O)N)n1cnc2c1cccc2	1
N#C[C]1[C](C#N)C2(S(=O)C1(c1ccc(cc1)C)C(=C2c1ccc(cc1)C)c1ccc(cc1)C)c1ccc(cc1)C	0
BrC(c1ccc(cc1)[N+](=O)[O-])c1ccc(cc1)[N+](=O)[O-]	1
COc1ccc(cc1)CCN1CCCN2C1=Nc1ccccc1S2(=O)=O	1
Clc1cc(Cl)c(cc1c1nnc(o1)c1ccc(o1)c1ccc(c(c1)Cl)F)F	0
COc1cc(cc(c1OC)OC)C1CC(=NN1C(=O)C)c1ccc2c(c1)OCO2	1
Oc1ccc(cc1)NCc1nc2c([nH]1)cccc2	0
C/C=C(/C(=O)O[C]1C=CC(=O)O[C]1CCC(=O)[C](O)C)\C	1
COC(=O)[C](Cc1ccccc1)NC(=O)[C](Cc1ccccc1)NC(=O)CN1C(=O)[C]2[C](C1=O)C1CC2C=C1	1
NC(=N)SCCCn1cc(c2c1cccc2)C1=C(C(=O)NC1=O)c1cn(c2c1cccc2)C	1
CSc1ccc(cc1)C1=NN(C(C1)c1ccc(cc1)F)C(=O)c1ccc(cc1)F	1
COC(=O)c1cc2c(cc1Cl)SC1=NN(S(=O)N1S2(=O)=O)C	0
Clc1ccc2c(c1)[N+](=O)C(=C(N2[O-])C(F)(F)F)C(=O)c1cccs1	1
N#CC1=C(N)NC(=NC21Nc1c(N2)cccc1)N1CCOCC1	0
COc1ccc(cc1)CNc1nc(NCc2ccc(cc2)OC)nc(n1)NC1CCCCC1	1
COC(=O)c1c2/C(=N/C(C)(C)C)/S/C(=N\C(C)(C)C)/c2sc1C(=O)OC	0
c1ccc(cc1)Cc1[nH]c2c(n1)ccc(c2)Nc1ncnc2c1cccc2	0
Clc1ccc(c(c1)N1C(=O)CSC1c1cccc(c1)Oc1ccccc1)Cl	0
CCCCCCCCO/N=C\c1c(O)c2c3c(c1NC(=O)/C(=C\C=C/C(C)C(O)C(C)C(C(C(C(C(/C=C\OC1(C(=O)c2c(c(c3O)C)O1)C)OC)C)OC(=O)C)C)O)/C)O	1
CC(CCN1C(C)C(=O)N(c2c1nc(nc2)Nc1cc(F)c(c(c1)F)O)C)C	1
Fc1cccc(c1)Oc1cc2cnc(nc2n(c1=O)C)NC1CCOCC1	0
O=C(Nc1ccc(cc1)Cl)CSc1nnc2n1c1sc(c(c1c(=O)n2Cc1ccccc1)C)C(=O)N	1
Clc1ccc(cc1)Nc1ccnc(n1)NCCCNc1ccnc2c1ccc(c2)Cl	1
COc1cc(OC)cc(c1)Cn1c2ccc(c(c2c2c1cc1ccccc1c2)C(=O)OC)O	1
OC1C(O)C(OC1n1cnc2c1ncnc2)COS(=O)(=O)N	1
O=C1N(c2ccccc2)c2c(/C/1=C\1/Nc3c(C1=O)cccc3)cccc2	0
Clc1ccc2c(c1)/C(=C/c1ccc3c(c1)[nH]c(n3)c1cc(F)cc(c1)F)/C(=O)N2	1
CCCCCN(CC(c1cc(Cl)ccc1OC)O)CCCCC	1
O=C(c1sc2c(c1N)cc1c(n2)CCCC1O)Nc1cccc(c1)[N+](=O)[O-]	0
O=C(N(c1ccccc1OCc1ccccc1)O)C(Cl)Cl	0
CN(c1ccc(cc1)/C=C/c1sc2c([n+]1C)c1ccccc1cc2)C	1
COc1cc(cc(c1OC)OC)C1=C(COC1=O)C#Cc1ccccc1	1
[O-][N+](=O)/C(=C/c1ccc2c(c1)cccc2)/C	1
Clc1cc2c(cc1Cl)N([O-])C(=C([N+]2=O)C(=O)C)C(F)(F)F	1
CN(CCCn1c2-c3ccccc3C(=O)c2c2c(c1=O)cncc2)C	1
COc1cc2c(cc1OCc1ccccc1)N=CC1N(C2=O)C[C](C1)O	1
C[C](c1ncc(s1)C(=O)Nc1ncc(c(c1)C(F)(F)F)Cl)NC(=O)c1ncnc(c1Cl)N	0
O=C(c1nc(cnc1N)c1ccc(cc1)S(=O)(=O)C)Nc1ccccc1	0
C/C(=C\CNc1ncnc2c1ncn2C1OC(C(C1O)O)COP(=O)(O)O)/C	1
COc1cc(CSc2nc3ccc(cc3c(=O)n2c2ccccc2OC)Cl)cc(c1OC)OC	1
CN(CCCN1c2ccc(cc2CCc2c1c(ccc2)[N+](=O)[O-])[N+](=O)[O-])C	0
COc1cc(Cl)cc(c1)c1nn(cc1c1ccncc1)c1cccc(c1)NC(=O)Nc1cccc(c1)C(F)(F)F	1
[O-][N+](=O)c1cc(ccc1NC(=O)c1cccnc1)C(F)(F)F	1
C=C(c1ccc(cc1)C(=O)Nc1ccccc1N)CN1CCN(CC1)c1ccccc1C(F)(F)F	1
C1CN2C(=NOC2c2ccccc2)N1	0
[truncated: 10,662 more rows]
