# Supplementary material for: A comprehensive evaluation of advanced methods for identifying structural alerts using extensive toxicity data
Source: J Cheminform. 2026 Jan 30;18:27. doi: 10.1186/s13321-026-01157-x (PMC12922411; doi:10.1186/s13321-026-01157-x)
Supplement: Supplementary file 1 — Supplementary material 1. [file 13321_2026_1157_MOESM1_ESM.zip › SI_1_Toxicity_datasets/Drug toxicity/Mitochondrial toxicity.csv]

Canonical SMILES	Mitochondrial toxicity
CCOC(=O)CC(C(=O)OCC)SP(=S)(OC)OC	0
OC(=O)C1C(O)CCC2C1CC1N(C2)CCc2c1[nH]c1c2cccc1	1
COCCOc1cc2c(ncnc2cc1OCCOC)Nc1cccc(c1)C#C	0
ClC1=C(Cl)C2(C(C1(Cl)C1C2COS(=O)(=O)OC1)(Cl)Cl)Cl	1
CC[N+](Cc1ccccc1Br)(C)C	0
CN(Cc1cccc2c1cccc2)Cc1ccc(cc1)C(C)(C)C	0
O=C1CCCCCCCCCCC=CCCC1	1
CC(OC(=O)CCC/C=C\C[C]1[C](O)C[C]([C]1/C=C/[C](COc1cccc(c1)C(F)(F)F)O)O)C	0
CCOCCn1c(nc2c1cccc2)C1CCN(CC1)CCc1ccc(cc1)C(C(=O)O)(C)C	0
NC(=NCCN1CCCCCCC1)N	0
Clc1cc(Cl)c(c(c1O)Cc1c(O)c(Cl)cc(c1Cl)Cl)Cl	1
ClCCN(C(=O)Oc1ccc2c(c1)CC[C]1[C]2CC[C@]2([C]1CC[C]2O)C)CCCl	0
OC(=O)[C](CSCCCC/C=C(/C(=O)O)\NC(=O)[C]1CC1(C)C)N	0
O=C1c2ccccc2-c2c3c1cccc3[nH]n2	1
C[C](CCC[C@]1(C)CCc2c(O1)c(C)c(c(c2C)OC(=O)C)C)CCC[C](CCCC(C)C)C	0
ClC(P(=O)(O)O)(P(=O)(O)O)Cl	0
COC1=C(OC)C(=O)C(=C(C1=O)CC=C(CCC=C(CCC=C(CCC=C(CCC=C(CCC=C(CCC=C(CCC=C(CCC=C(CCC=C(C)C)C)C)C)C)C)C)C)C)C)C	1
COC1=C(OC)C(=O)C(=C(C1=O)C/C=C(/CC/C=C(/CC/C=C(/CC/C=C(/CC/C=C(/CC/C=C(/CC/C=C(/CC/C=C(/CC/C=C(/CCC=C(C)C)\C)\C)\C)\C)\C)\C)\C)\C)\C)C	1
SC(C(C(=O)O)S)C(=O)O	0
OCCONC(=O)c1cc2n(C)cnc2c(c1Nc1ccc(cc1F)Br)F	0
O=C=Nc1ccc(cc1)Cl	1
CSCCNc1nc(SCCC(F)(F)F)nc2c1ncn2[C]1O[C]([C]([C]1O)O)COP(=O)(OP(=O)(C(P(=O)(O)O)(Cl)Cl)O)O	0
COc1cc2c(cc1OC)CC(C2=O)CC1CCN(CC1)Cc1ccccc1	0
CC[C]1/C=C(\C)/C[C](C)C[C](OC)[C]2O[C@](O)([C](C[C]2OC)C)C(=O)C(=O)N2[C](C(=O)O[C]([C]([C](CC1=O)O)C)/C(=C/[C]1CC[C]([C](C1)OC)Cl)/C)CCCC2	0
O=C1Nc2ccc(cc2C(=NC1O)c1ccccc1)Cl	0
CN([C]1C(=C(C(=O)N)C(=O)[C@@]2([C]1[C](O)[C]1C(=C2O)C(=O)c2c([C@@]1(C)O)cccc2O)O)O)C	0
NCCCC[C](C(=O)N[C]1CSSC[C](NC(=O)[C](NC(=O)[C](NC(=O)[C](NC(=O)[C](NC1=O)CC(=O)N)[C](O)C)C)[C](O)C)C(=O)N[C](C(=O)N[C](C(=O)N[C](C(=O)N[C](C(=O)N[C](C(=O)N[C](C(=O)N[C](C(=O)N[C](C(=O)N[C](C(=O)N[C](C(=O)N[C](C(=O)N[C](C(=O)N[C](C(=O)N[C](C(=O)N[C](C(=O)N[C](C(=O)NCC(=O)N1CCC[C]1C(=O)N[C](C(=O)N[C](C(=O)N1CCC[C]1C(=O)N1CCC[C]1C(=O)N[C](C(=O)N[C](C(=O)N[C](C(=O)NCC(=O)N[C](C(=O)N[C](C(=O)N[C](C(=O…	0
NC1CC1c1ccccc1	0
OCC(=O)O	0
CCc1nccc(c1)C(=S)N	0
CCC(NCCNC(CO)CC)CO	1
N=C1C=CC(=C(c2ccc(cc2)N)c2ccc(cc2)N)C=C1	1
CC(=O)NCCCS(=O)(=O)O	0
Clc1ccc(cc1)CSC(c1ccc(cc1Cl)Cl)Cn1cncc1	0
O=C1C(=O)c2c3c1cccc3ccc2	1
c1ccc2c(c1)sc(n2)SSc1nc2c(s1)cccc2	0
COCCCOc1cc(ccc1OC)C[C](C(C)C)C[C]([C](C[C](C(=O)NCC(C(=O)N)(C)C)C(C)C)O)N	0
CCC1NC(=O)c2c(N1)cc(c(c2)S(=O)(=O)N)Cl	0
ClC(C(c1ccc(cc1)Cl)c1ccc(cc1)Cl)Cl	1
CC(=O)c1c(C)c2cnc(nc2n(c1=O)C1CCCC1)Nc1ccc(cn1)N1CCNCC1	0
CC(=O)OCC(=O)[C]1CC[C]2[C@]1(C)CC[C]1[C]2CCC2=CC(=O)CC[C@]12C	0
Oc1ccc2c(c1)ccc(c2)SSc1ccc2c(c1)ccc(c2)O	1
[O-]S(=NS(=O)(=O)C(F)(F)F)(=O)C(F)(F)F	1
O=C1CCCc2c1cc1ccc3c4c1c2ccc4ccc3	1
CCOP(=S)(c1ccccc1)Oc1ccc(cc1)[N+](=O)[O-]	1
CC1NCCN(C1)c1cc2c(c(c1F)C)c(=O)c(cn2C1CC1)C(=O)O	0
COc1cc(ccc1Nc1ncc(c(n1)Nc1ccccc1P(=O)(C)C)Cl)N1CCC(CC1)N1CCN(CC1)C	0
CO/N=C(\C(=O)N[C]1C(=O)N2[C]1SCC(=C2C(=O)[O-])C[n+]1cccc2c1CCC2)/c1csc(n1)N	0
O=S1(=O)CCN(CN1)CN1CCS(=O)(=O)NC1	0
OC[C]1O[C]([C]([C]1O)O)n1cnc2c1nc(F)nc2N	0
CN1C(=O)CC(C1=O)(C)c1ccccc1	0
NCCNC(=O)Nc1c[n+](n(c1N)C)CC1=C(C(=O)[O-])N2[C](SC1)[C](C2=O)NC(=O)/C(=N\OC(C(=O)O)(C)C)/c1nsc(n1)N	0
O=C(Nc1ccc(cc1)O)C=C(C=CC=C(C=CC1=C(C)CCCC1(C)C)C)C	1
CC(c1cc(C=C2SC(=NC2=O)N)cc(c1O)C(C)(C)C)(C)C	1
NNc1scc(n1)c1ccc(cc1)N	1
CCC1(C(=O)NC(=O)N(C1=O)C)c1ccccc1	0
CCOC(=O)[C](Cc1ccc(cc1)c1cc(nc(n1)N)O[C](C(F)(F)F)c1ccc(cc1n1ccc(n1)C)Cl)N	0
CCCCCCC(=O)O[C]1CC[C]2[C@]1(C)CC[C]1[C]2CCC2=CC(=NNC(=O)C(c3ccccc3)(c3ccccc3)O)CC[C@]12C	0
c1ccc(cc1)NN=Nc1ccccc1	1
OC(=O)c1cc2ccccc2cc1O	1
CCCCCCCN(CCCC(c1ccc(cc1)NS(=O)(=O)C)O)CC	0
CCCCCCC(=O)O[C]1CC[C]2[C@]1(C)CC[C]1[C]2CCC2=CC(=O)CC[C@]12C	0
[O-][N+](=O)c1ccc2c3c1ccc1c3c(cc2)ccc1	1
O=C(N(C)C)Oc1cccc(c1)[N+](C)(C)C	0
OC(=O)c1ccc(cc1)N	0
OCCN(c1c(I)c(C(=O)NCC(CO)O)c(c(c1I)C(=O)NCC(CO)O)I)C(=O)CO	0
OC[C](Cn1ccc(nc1=O)N)OCP(=O)(O)O	1
CCOP(=S)(Oc1ncn(n1)c1ccccc1)OCC	1
OC(COC(=O)C(=C)C)COc1ccc(cc1)C(c1ccc(cc1)OCC(COC(=O)C(=C)C)O)(C)C	1
CCCCCC[n+]1ccccc1	1
CNS(=O)(=O)CCc1ccc2c(c1)c(c[nH]2)C1CCN(CC1)C	0
COc1ccc2cc1Oc1cc3c(cc1OC)CC[N+]([C]3Cc1ccc(Oc3c4[C](C2)[N+](C)(C)CCc4cc(c3OC)OC)cc1)(C)C	0
CN=C1C=CC(=C(c2ccc(cc2)N(C)C)c2ccc(cc2)N(C)C)C=C1	1
O=C1CC[C@]2(C(=C1)CC[C]1[C@]2(F)[C](O)C[C@]2([C]1CC[C@]2(C)O)C)C	0
SC[C](C(=O)O)NC(=O)C	1
OC[C](C(=O)N1Cc2ccccc2C[C]1C(=O)N1[C]2CCCC[C]2C[C]1C(=O)N[C](C(=O)O)CCCNC(=N)N)NC(=O)[C](Cc1cccs1)NC(=O)CNC(=O)[C]1C[C](CN1C(=O)[C]1CCCN1C(=O)[C](NC(=O)[C](CCCNC(=N)N)N)CCCNC(=N)N)O	0
COC(=O)C1=C(C)NC(=C(C1c1cccc(c1)[N+](=O)[O-])C(=O)OCCN1CCN(CC1)C(c1ccccc1)c1ccccc1)C	1
O=C(C(c1ccccc1)(C1CCCC1)O)OC1CC[N+](C1)(C)C	0
CO/N=C(/c1csc(n1)N)\C(=O)N[C]1C(=O)N2[C]1SCC(=C2C(=O)[O-])C[N+]1(C)CCCC1	0
O=C(c1cccnc1Nc1cccc(c1)C(F)(F)F)OC1OC(=O)c2c1cccc2	1
CNC1=Nc2ccc(cc2C(=[N+](C1)[O-])c1ccccc1)Cl	0
Oc1ccc(cc1Sc1cc(Cl)ccc1O)Cl	1
CC(c1ccc(cc1)OP(=O)(Oc1ccc(cc1)C(C)C)Oc1ccc(cc1)C(C)C)C	1
NC(=NNc1ccc(cc1)N=NC(=S)N)N	1
OCC(=O)C1(O)CC(OC2CC(N)C(C(O2)C)O)c2c(C1)c(O)c1c(c2O)C(=O)c2c(C1=O)cccc2OC	1
SC[C](C(=O)NCC(=O)O)NC(=O)CC[C](C(=O)O)N	1
CC(=O)OCC(=O)[C@@]1(O)[C](C)C[C]2[C@]1(C)C[C](O)[C]1[C]2C[C](C2=CC(=O)C=C[C@]12C)F	0
OCC(COC(=O)c1ccccc1Nc1ccnc2c1cccc2C(F)(F)F)O	0
CC1Nc2cc(Cl)c(cc2C(=O)N1c1ccccc1C)S(=O)(=O)N	0
OC(COc1cccc2c1cccc2)CNC(C)C	1
c1ccc(cc1)CCCc1ccncc1	1
N#C/N=C(\NCCSCc1nc[nH]c1C)/NC	0
COC(=O)CCc1ccc(cc1)OCC(CNC(C)C)O	0
FCSC(=O)[C@@]1(O)[C](C)C[C]2[C@]1(C)C[C](O)[C@]1([C]2C[C](C2=CC(=O)C=C[C@]12C)F)F	0
C=CCOc1ccc(cc1Cl)CC(=O)O	0
NCCCC[C]1NC(=O)[C](NC(=O)[C](NC(=O)[C]2N(C(=O)[C](NC(=O)[C](NC1=O)Cc1ccc(cc1)OCc1ccccc1)Cc1ccccc1)C[C](C2)OC(=O)NCCN)c1ccccc1)Cc1c[nH]c2c1cccc2	0
Cc1c2ccc3c(c2c(c2c1cccc2)C)cccc3	1
OCCCCCCCCCCCCBr	1
ClCC(OP(=O)(OC(CCl)CCl)OC(CCl)CCl)CCl	1
Oc1cc(cc(c1O)[N+](=O)[O-])c1onc(n1)c1c(C)c(Cl)c([n+](c1Cl)[O-])C	0
Nc1ccc(cc1)S(=O)(=O)Nc1nc(C)cc(n1)C	0
Oc1ccc(c2c1CCC2)Cl	1
Nc1ccc(c(c1)N)N=Nc1ccc(cc1)c1ccc(cc1)N=Nc1c(N)c2c(cc1S(=O)(=O)[O-])cc(c(c2O)N=Nc1ccccc1)S(=O)(=O)[O-]	1
Nc1ccc(cc1)Nc1ccccc1	1
CCOC(=O)/C=C/c1ccc(c(c1)OC)O	0
OC1CCC2(C(C1)CCC1C2CCC2(C31OC3CC2c1ccc(=O)oc1)C)C	1
CCCCCCOc1cc(C)c(c(c1C)C)O	1
OC(=O)CCC(=O)OCC(=O)[C@@]1(O)CC[C]2[C@]1(C)C[C](O)[C]1[C]2C[C](C2=CC(=O)C=C[C@]12C)C	0
C=CCC1(O)CCC2C1(C)CCC1C2CCC2=CCCCC12	1
Clc1ccc(cc1Cl)C(Cl)(Cl)Cl	1
C#C[C@]1(O)CC[C]2[C@]1(C)CC[C]1[C]2CCc2c1ccc(c2)OC1CCCC1	0
CCN(C(=S)SSC(=S)N(CC)CC)CC	1
[O-][N+](=O)c1cccc2c1c(ccc2)[N+](=O)[O-]	1
CC(=O)OCC(=O)[C@@]1(O)CC[C]2[C@]1(C)CC(=O)[C]1[C]2CCC2=CC(=O)C=C[C@]12C	0
OCC1OC(O[C]([C](C(=O)N[C]([C]([C](C(=O)N[C](C(=O)NCCc2scc(n2)c2scc(n2)C(=O)NCCC[S+](C)C)[C](O)C)C)O)C)NC(=O)c2nc(nc(c2C)N)[C](CC(=O)N)NC[C](C(=O)N)N)c2nc[nH]c2)C(C(C1O)O)OC1OC(CO)C(C(C1O)OC(=O)N)O	0
COC1=C(C2=C(OC)C(=O)c3c(C2=O)c(O)cc2c3C(=O)OC(C2)C)C(=O)c2c(C1=O)c1C(=O)OC(Cc1cc2O)C	1
O[C](C[C](/C=C/c1c(nc2c(c1c1ccc(cc1)F)cccc2)C1CC1)O)CC(=O)O	0
CCC(=C)C(=O)c1ccc(c(c1Cl)Cl)OCC(=O)O	0
O=C([C](C1=CCC=CC1)N)N[C]1C(=O)N2[C]1SCC(=C2C(=O)O)C	0
COc1ccc2c3c1O[C]1[C@@]43CCN([C](C2)[C]4CCC1=O)C	0
CCOC(=O)[C](N[C](C(=O)N1Cc2cc(OC)c(cc2C[C]1C(=O)O)OC)C)CCc1ccccc1	0
OCC(COP(=O)([O-])[O-])O	0
OC(=O)[C]1N2C(=O)[C]([C]2SC1(C)C)NC(=O)C1(N)CCCCC1	0
COCCNC(=O)CN(CC(=O)[O-])CCN(CC(=O)[O-])CCN(CC(=O)NCCOC)CC(=O)[O-]	0
CC(OC(=O)C(c1ccc(cc1)Cl)(c1ccc(cc1)Cl)O)C	1
CCCCCCCCCCCCCC(=O)OC(C)C	0
Nc1c(C)cccc1N	1
O=C(OCC[N+](C)(C)C)CCC(=O)OCC[N+](C)(C)C	0
COC(=O)NC(C(C)(C)C)C(=O)NN(Cc1ccc(cc1)c1ccccn1)CC(C(Cc1ccccc1)NC(=O)C(C(C)(C)C)NC(=O)OC)O	1
CCCCCCCCCCCCN1CCCCCC1=O	1
Cc1ncc(c(n1)N)C[n+]1csc(c1C)CCOP(=O)(OP(=O)(O)[O-])O	0
C[P+](c1ccccc1)(c1ccccc1)c1ccccc1	1
COC1CC(OC2C(C)C=CC=C3COC4C3(O)C(C=C(C4O)C)C(=O)OC3CC(CC=C2C)OC2(C3)CCC(C(O2)C(CC)C)C)OC(C1OC1CC(OC)C(C(O1)C)O)C	1
Clc1cnc(c(c1)Cl)Oc1ccc(cc1)Oc1ncc(cc1Cl)Cl	1
COc1ccc(cc1N)N	1
O=c1[nH]c2c(n1CCCN1CCN(CC1)C(c1ccccc1)c1ccccc1)cccc2	0
CCN(CCS(=O)(=O)[C]1CCN2[C]1C(=O)O[C](C(C)C)[C](C)/C=C/C(=O)NC/C=C/C(=C/[C](CC(=O)Cc1nc(C2=O)co1)O)/C)CC	0
CCCCCCCCCCCCOC(=O)c1ccc(cc1)O	1
c1cc2ccc3c4c2c(c1)ccc4ccc3	1
COc1cccc2c1cc([N+](=O)[O-])c1c2c2OCOc2cc1C(=O)[O-]	1
OCc1ccc(c(c1)[C](c1ccccc1)CCN(C(C)C)C(C)C)OC(=O)C(C)C	0
CCC(C(=O)C(C(C(CCc1ccc(c(c1C(=O)[O-])O)C)C)O)C)C1OC(CC1C)(CC)C1CCC(C(O1)C)(O)CC	1
Oc1c(O)cc(c2c1C(=O)c1ccccc1C2=O)O	1
OC[C]1O[C@]([C]([C]1O[C]1O[C](CO)[C]([C]([C]1O)O)O)O)(O)CO	0
CCCCC([C](/C=C/[C]1[C](O)CC(=O)[C]1CCCC/C=C/C(=O)OC)O)(C)C	0
Fc1ccc(c(c1)F)C(C(c1ncncc1F)C)(Cn1cncn1)O	1
CN([C]1C(=C(C(=O)N)C(=O)[C@@]2([C]1[C](O)[C]1C(=C)c3cccc(c3C(=O)C1=C2O)O)O)O)C	0
Fc1cccc(c1)COc1ccc(cc1Cl)Nc1ncnc2c1cc(cc2)c1ccc(o1)CNCCS(=O)(=O)C	0
CN(CCCN1c2ccccc2CCc2c1cccc2)C	0
ClC(C(F)(F)F)Br	0
CC(Oc1cccc(c1)NC(=O)c1ccccc1C)C	1
OS(=O)(=O)CCCCN1c2ccc3c(c2C(/C/1=C/C=C/C=C/C=C/C1=[N+](CCCCS(=O)(=O)O)c2c(C1(C)C)c1ccccc1cc2)(C)C)cccc3	0
CCCO	0
OC(=O)CCCCCCCC(=O)O	0
O=C([C](c1ccc(cc1)O)N)N[C]1C(=O)N2[C]1SCC(=C2C(=O)O)C	0
CCC(=O)OC1(C(C)CC2C1(C)CC(O)C1(C2CC(C2=CC(=O)C=CC12C)F)F)C(=O)CCl	1
O=C(N(c1ccc(cc1)OC(=O)c1ccco1)C)C(Cl)Cl	0
CNC(=O)Oc1ccccc1C(=O)Nc1ccccc1	1
Cn1sccc1=O	1
CCCCCOC(=O)Nc1nc(=O)n(cc1F)[C]1O[C]([C]([C]1O)O)C	0
Oc1ccc(cc1)N=Nc1ccccc1	1
N[C](c1ccccc1)C(=O)N[C]1C(=O)N2[C]1SCC(=C2C(=O)O)Cl	0
COc1ccc(cc1)C(=C(c1ccc(cc1)OC)Cl)c1ccc(cc1)OC	1
Nc1nccc(n1)c1sc(nc1c1cccc(c1F)NS(=O)(=O)c1c(F)cccc1F)C(C)(C)C	0
CCC(c1cc(c(c(c1)C(C)(C)C)O)C(C)(C)C)C	1
CCN(C(=O)C(c1ccccc1)CO)Cc1ccncc1	0
NC[C]1CC[C]([C](O1)O[C]1[C](N)C[C]([C]([C]1O)O[C]1O[C](CO)[C]([C]([C]1O)N)O)N)N	0
Oc1ccc(c(c1)C(C)(C)C)O	1
CCN1CCCC1CNC(=O)c1cc(ccc1OC)S(=O)(=O)N	0
OC[C]1O[C](C([C]1O)(F)F)n1ccc(nc1=O)N	0
COCCCN1C[C](NCC)c2c(S1(=O)=O)sc(c2)S(=O)(=O)N	0
OC(CSc1scc(n1)c1ccc(s1)C(=O)N)CNC(C)(C)C	1
NC[C](C(=O)Nc1ccc2c(c1)ccnc2)c1ccc(cc1)COC(=O)c1ccc(cc1C)C	0
Oc1ccc2c3c1ccc1c3c(cc2)ccc1	1
ClC1CC2C(C1Cl)C1(C(C2(Cl)C(=C1Cl)Cl)(Cl)Cl)Cl	1
[O-][N+](=O)c1cc(Cl)c(c(c1)Cl)N	1
O[C]1C[C](O)C(=C)/C(=C\C=C\2/CCC[C@]3([C]2CC[C]3[C](CCCC(O)(C)C)C)C)/C1	0
CC=Cc1ccc(c(c1)OC)O	1
CCOP(=O)(SCC[N+](C)(C)C)OCC	0
NCCCC1NC(=O)C(NC(=O)C(Cc2ccc(cc2)O)NC(=O)C(CCC(=O)O)NC(=O)C(CC(=O)O)NC(=O)C(NC(=O)C(NC(=O)C2N(C(=O)C(NC(=O)C(NC1=O)CC(C)C)Cc1ccccc1)CCC2)Cc1ccccc1)Cc1ccccc1)C(C)C	1
CCC(C1(CC=C)C(=O)NC(=O)NC1=O)C	0
CCC(=O)O[C@](c1ccccc1)([C](CN(C)C)C)Cc1ccccc1	0
Clc1cc2NC(CC3CCCC3)NS(=O)(=O)c2cc1S(=O)(=O)N	0
CC(Nc1ccc(c2c1C(=O)c1c(C2=O)cccc1)NC(C)C)C	1
CCCCCCCCCc1ccc(cc1)OCCOCCO	1
COc1ccc2c(c1)ccc(c2)CCC(=O)C	1
CCCCCCCCCCCCCCn1cc[n+](c1)C	1
O=C1c2ccccc2CCc2c1cccc2	1
N#CC(=NNc1ccc(cc1)OC(F)(F)F)C#N	1
Cc1ccc2c(n1)c(O)c(cc2Br)Br	1
CNCC[C](c1cccs1)Oc1cccc2c1cccc2	0
OCC(C(=O)NNCc1ccc(c(c1O)O)O)N	0
CCCc1nn(c2c1nc([nH]c2=O)c1cc(ccc1OCC)S(=O)(=O)N1CCN(CC1)C)C	0
Clc1cc2NC(NS(=O)(=O)c2cc1S(=O)(=O)N)C1CC2CC1C=C2	0
OC(=O)c1ccc(cc1)n1nc(nc1c1ccccc1O)c1ccccc1O	0
Cc1ccc(cc1)OP(=O)(Oc1ccc(cc1)C)Oc1ccc(cc1)C	1
O=C(NS(=O)(=O)c1ccc(cc1)C)NN1CC2C(C1)CCC2	0
COCc1c(c2ccc(cc2)F)c(/C=C/[C](C[C](CC(=O)O)O)O)c(nc1C(C)C)C(C)C	1
CN1CCN(CC1)c1c(F)cc2c3c1OC[C](n3cc(c2=O)C(=O)O)C	1
NC(=O)c1ncn2c1nnn(c2=O)C	0
CCCCCCCCCCCCCC(=O)OCC(OC(=O)CCCCCCCCCCCCC)COP(=O)(OCC(CO)O)O	0
Oc1ccc(cc1)C1(Oc2ccccc2NC1=O)c1ccc(cc1)O	0
COc1nc2ccc(cc2cc1[C]([C@](c1cccc2c1cccc2)(CCN(C)C)O)c1ccccc1)Br	0
O=C(c1ccc(cc1Cl)S(=O)(=O)C)Nc1ccc(c(c1)c1ccccn1)Cl	0
O=CNc1cc(ccc1O)C(CNC(Cc1ccc(cc1)OC)C)O	0
OC(COc1cc(C)c(c(c1C)C)OC(=O)C)CNC(C)C	0
CC1=CCC2C(C1)C2(C)C	1
N#Cc1cc(ccc1OCC(C)C)c1nc(c(s1)C(=O)O)C	0
CC(=O)O[C]1C[C]2CC[C]3[C]([C@]2(C[C]1N1CC[N+](CC1)(C)C)C)CC[C@]1([C]3C[C]([C]1OC(=O)C)N1CC[N+](CC1)(C)C)C	0
CC1COC(O1)(Cn1cncn1)c1ccc(cc1Cl)Oc1ccc(cc1)Cl	1
ClCC1CO1	0
CC(c1ccc(cc1)O)(c1ccc(cc1)O)c1ccc(cc1)O	1
OC[C]1O[C](Oc2c3cc4cc2Oc2ccc(cc2Cl)[C](O)[C]2NC(=O)[C](NC(=O)[C]4NC(=O)[C](CC(=O)N)NC(=O)[C]([C](c4ccc(O3)c(Cl)c4)O)NC(=O)[C](CC(C)C)NC)c3ccc(c(-c4c(O)cc(cc4[C](NC2=O)C(=O)O)O)c3)O)[C]([C]([C]1O)O)O[C]1O[C](C)[C]([C@@](C1)(C)N)O	0
CCC(CCCCC(=O)NC(C(=O)NC(C(=O)NC(C(=O)NC1CCNC(=O)C(NC(=O)C(CCNCS(=O)(=O)[O-])NC(=O)C(NC(=O)C(NC(=O)C(NC(=O)C(NC1=O)CCNCS(=O)(=O)[O-])CC(C)C)CC(C)C)CCNCS(=O)(=O)[O-])C(O)C)CCNCS(=O)(=O)[O-])C(O)C)CCNCS(=O)(=O)[O-])C	0
NC[C]1O[C](O[C]2[C](N)C[C]([C]([C]2O)O[C]2O[C](CO)[C]([C]([C]2O)N)O)N)[C](C[C]1O)N	0
Brc1cc(Br)c(c(c1)Br)O	1
CC(=O)Oc1ccccc1C(=O)O	1
Clc1c(ccc(c1Cl)Cl)c1ccc(c(c1Cl)Cl)Cl	1
N#CCC(=O)N1CC[C]([C](C1)N(c1ncnc2c1cc[nH]2)C)C	0
NCCCC(=O)O	0
CC=CC1=C(C(=O)O)N2[C](SC1)[C](C2=O)NC(=O)[C](c1ccc(cc1)O)N	0
Fc1ccc(cc1)[C]1[C](OCCN1Cc1nc(=O)n([nH]1)P(=O)(O)O)O[C](c1cc(cc(c1)C(F)(F)F)C(F)(F)F)C	0
[O-]c1ccc(cc1)[N+](=O)[O-]	1
Oc1ccc(cc1)[N+](=O)[O-]	1
CO[C]([C](/C(=C\C(=O)N)/OC)C)/C=C/c1csc(n1)c1csc(n1)[C](/C=C/C=C/C(C)C)C	1
O=CN(/C(=C(\SC(=O)c1ccccc1)/CCOP(=O)(O)O)/C)Cc1cnc(nc1N)C	0
CCN1C(C=CC=C2N(CC)c3c(N2CC)cc(c(c3)Cl)Cl)N(c2c1cc(Cl)c(c2)Cl)CC	1
OC[C]([C]([C]1OC(=C[C]([C]1NC(=O)C)N=C(N)N)C(=O)O)O)O	0
CC12CC3CC(C1)(C)CC(C2)(C3)N	0
CC(C(=O)Nc1c(C)cccc1C)N	0
CC[C](c1cccc(c1)O)[C](CN(C)C)C	0
CCCCCCCCCCCCCCCC(=O)OC[C](OC(=O)CCCCCCC/C=C\CCCCCCCC)COP(=O)(OCC(CO)O)O	0
[O-]C(=O)[O-]	0
[O-]C(=O)O	0
OC[C]1[C](O)C[C](C1=C)n1cnc2c1[nH]c(N)nc2=O	0
CCc1cc(c(c(c1)C(C)(C)C)O)C(C)(C)C	1
CC(=CCCC12C(O)CCC(C2(C)CCc2c1cc1c(c2)[nH]c2c1cccc2)C)C	1
CNCCCC1c2ccccc2C=Cc2c1cccc2	0
OC1CCCC(C1)C1CC2CC1C(C2(C)C)C	1
Clc1ccc(c(c1)N)N	1
CC(=O)O[C]1C[C](O[C]2[C](O)C[C](O[C]2C)O[C]2[C](O)C[C](O[C]2C)O[C]2CC[C@]3([C](C2)CC[C]2[C]3CC[C@]3([C@]2(O)CC[C]3C2=CC(=O)OC2)C)C)O[C]([C]1O)C	0
CCOP(=S)(Oc1ccc2c(c1)oc(=O)c(c2C)Cl)OCC	1
OCC1CCC(O1)n1cnc2c1[nH]cnc2=O	1
Clc1ccc(c(c1)Cl)COC(c1ccc(cc1Cl)Cl)Cn1cncc1	0
OC(=O)COc1nn(c2c1cccc2)Cc1ccccc1	0
C1CN=C(N1)C1CCCc2c1cccc2	0
CC(=O)CCCCn1c(=O)c2n(C)cnc2n(c1=O)C	0
Oc1ccc2c(c1)[C@]13CCCC[C@]3([C](C2)N(CC1)CC1CCC1)O	0
CC=CC1C2CC(C)CCC2C(=CC1C(=O)c1c(=O)[nH]cc(c1O)c1ccc(cc1)O)C	1
O[C]([C](C(=O)[O-])O)C(=O)[O-]	0
CCCCOc1ccc(cc1)C(=O)CCN1CCCCC1	0
CC(=O)Nc1nnc(s1)S(=O)(=O)N	0
O=CN[C](Cc1c[nH]c2c1cccc2)NC(=O)[C](NC(=O)C(N)(C)C)Cc1c[nH]c2c1cccc2	0
CCC(C(=O)O)(CC(=O)Nc1cccc(c1)C=Cc1scc(n1)C1CCC1)CC	1
N#C[C]1C[C]2[C](N1C(=O)[C](C13CC4CC(C1)CC(C3)(C4)O)N)C2	0
CN(c1ccc(cc1)N)C	1
Nc1nc(=O)n(cc1F)[C]1CS[C](O1)CO	0
CCCOc1cc(N)ccc1C(=O)OCCN(CC)CC	0
OC[C]1O[C](O)[C]([C]([C]1O)O)NC(=O)N(N=O)C	0
Nc1ccc(cc1)N	1
Cc1ccc(cc1)/C(=C\CN1CCCC1)/c1ccccn1	0
CCC(=O)OC1(C(C)CC2C1(C)CC(O)C1(C2CCC2=CC(=O)C=CC12C)F)C(=O)CCl	1
CC(=C)CCC(C(=C)C)Cc1c(O)cc(c2c1OC(CC2=O)c1ccc(cc1O)O)O	1
NCCCC[C]1NC(=O)[C](NC(=O)[C](Cc2ccccc2)NC(=O)[C](CSSC[C](NC(=O)[C](NC1=O)[C](O)C)C(=O)N[C]([C](O)C)CO)NC(=O)[C](Cc1ccccc1)N)Cc1c[nH]c2c1cccc2	0
CC([C@](c1ccccc1)(C#N)C[C](N(C)C)C)C	0
OC(CN1CCN(CC1C(=O)NC(C)(C)C)Cc1cccnc1)CC(C(=O)NC1C(O)Cc2c1cccc2)Cc1ccccc1	1
CC[C](C(=O)O[C]1C[C](O)C=C2[C]1[C](CC[C](C[C](CC(=O)O)O)O)[C](C=C2)C)C	0
O[C](CCc1ccccc1)CC[C]1[C](O)C[C]([C]1C/C=C\CCCC(=O)OC(C)C)O	0
CCNS(=O)(=O)C(C(C(C(C(C(C(C(F)(F)F)(F)F)(F)F)(F)F)(F)F)(F)F)(F)F)(F)F	1
CCCCCCCCCCn1cc[n+](c1C)CCCCCCCCCC	1
OC1C(O)C(O)C(C(C1O)O)O	0
Nc1ccccc1O	1
OC1CCC(CC1)C(C1CCC(CC1)O)(C)C	1
Clc1ccc2-n3cnnc3CN=C(c2c1)c1ccccc1	0
C/C=C/1\[C]2C=C(C[C@]1(N)c1c(C2)[nH]c(=O)cc1)C	0
CCN(C(CN1c2ccccc2Sc2c1cccc2)C)CC	0
CNC(C1CCC(C(O1)OC1C(N)CC(C(C1O)OC1OCC(C(C1O)NC)(C)O)N)N)C	0
CNc1ncc2c(c1)n(CC)c(=O)c(c2)c1cc(NC(=O)Nc2ccccc2)c(cc1Br)F	0
C=CCOc1ccccc1OCC(CNC(C)C)O	0
OC[C](C(=O)N[C](C(=O)N[C](C(=O)N[C](C(=O)N[C](C(=O)N1CCC[C]1C(=O)NCC(=O)N)CCCNC(=N)N)CC(C)C)Cc1ccc2c(c1)cccc2)Cc1ccc(cc1)O)NC(=O)[C](Cc1c[nH]c2c1cccc2)NC(=O)[C](NC(=O)[C]1CCC(=O)N1)Cc1nc[nH]c1	0
CCc1cc(SCc2sc(nc2CN2CCN(CC2)c2ccc(cc2)OC)c2ccc(cc2)C(F)(F)F)ccc1OCC(=O)O	1
O=C1CCc2c(N1)cc(cc2)OCCCCN1CCN(CC1)c1cccc(c1Cl)Cl	0
COC(C1Cc2cc3cc(OC4OC(C)C(C(C4)OC4CC(O)C(C(O4)C)O)O)c(c(c3c(c2C(=O)C1OC1OC(C)C(C(C1)OC1OC(C)C(C(C1)OC1OC(C)C(C(C1)(C)O)O)O)O)O)O)C)C(=O)C(C(O)C)O	1
OC(=O)CCC(=O)O[C]1O[C]2O[C@@]3(C)CC[C]4[C@]2([C]([C]1C)CC[C]4C)OO3	0
CCN(CCOCCOC(=O)C1(CCCC1)c1ccccc1)CC	0
Oc1ccc(c(c1)C)Cl	1
CCOC(=O)n1ccn(c1=S)C	0
O=C1/C(=C/2\Nc3c(C2=O)cc(cc3)S(=O)(=O)O)/Nc2c1cc(cc2)S(=O)(=O)O	0
OC(=O)CC[C](C(=O)O)NC(=O)c1ccc(s1)N(Cc1ccc2c(c1)c(=O)nc([nH]2)C)C	0
CCc1sc2c(c1)C(=NCC(=O)N2C)c1ccccc1Cl	0
CCC(Nc1c(cc(c(c1[N+](=O)[O-])C)C)[N+](=O)[O-])CC	1
NCCCC[C](C(=O)N[C](C(=O)N[C](C(=O)N[C](C(=O)N[C](C(=O)N[C](C(=O)N[C](C(=O)N[C](C(=O)N[C](C(=O)N[C](C(=O)N[C](C(=O)NCC(=O)N[C](C(=O)N[C](C(=O)N[C](C(=O)N[C](C(=O)N[C](C(=O)NCC(=O)N[C](C(=O)N[C](C(=O)N[C](C(=O)N[C](C(=O)N[C](C(=O)N)CC(C)C)CCCNC(=N)N)C)CCCNC(=N)N)C)CCCNC(=N)N)CCC(=O)N)CC(=O)N)CO)CCC(=O)N)CCC(=O)N)CCC(=O)N)CCCNC(=N)N)CO)CCSC)C(CC)C)CC(=O)O)CCC(=O)N)CC(C)C)CC(C)C)NC(=O)[C](NC(=O)[C](N…	0
CCCCCCCCC[n+]1c2cc(ccc2cc2c1cc(cc2)N(C)C)N(C)C	1
COc1cc2C[C](c2cc1OC)CN(CCCN1CCc2c(CC1=O)cc(c(c2)OC)OC)C	0
CC(Oc1cc(c(cc1Cl)Cl)n1nc(oc1=O)C(C)(C)C)C	1
CC[C](NCCN[C](CO)CC)CO	1
O=C1N(Cc2ccccc2)C2C(N1Cc1ccccc1)C[S+]1C2CCC1	0
COc1ccc(cc1)C=CS(=NC(=O)c1ccc(cc1Cl)C)(=O)[O-]	1
CCCCCCCC[N+](CCCCCCCC)(CCCCCCCC)CCCCCCCC	1
CC#Cc1nc(Nc2ccccc2)nc(c1)C	1
CCOc1ccc2c(c1)c(N)c1c(n2)cc(cc1)N	1
CCCCCCCCCCCCCC(=O)OCC(OC(=O)CCCCCCCCCCCCC)COP(=O)(OCC[N+](C)(C)C)[O-]	0
CCC(=O)OC1(C(C)CC2C1(C)CC(O)C1(C2CCC2=CC(=O)C=CC12C)F)C(=O)COC(=O)CC	1
CC(CN(S(=O)(=O)c1ccc(cc1)N)CC(C(Cc1ccccc1)NC(=O)OC1COC2C1CCO2)O)C	1
OC(=O)[C@](Cc1ccc(c(c1)O)O)(N)C	0
COc1cc(cc(c1O)OC)[C]1[C]2C(=O)OC[C]2[C](c2c1cc1OCOc1c2)O[C]1O[C]2CO[C](O[C]2[C]([C]1O)O)C	1
CC=CC(=O)Oc1c(CCCCCC(C)C)cc(cc1[N+](=O)[O-])[N+](=O)[O-]	1
NCCO/N=C(/c1ccc(cc1)C(F)(F)F)\CCCCOC	0
N#C[C]1CCCN1C(=O)CNC12CC3CC(C1)CC(C2)(C3)O	0
CCCCCc1ccc(cc1O)C	1
O/N=C(/c1nsc(n1)N)\C(=O)N[C]1C(=O)N2[C]1SCC(=C2C(=O)O)/C=C/1\CCN(C1=O)[C]1CNCC1	0
CCCCCCOc1ccccc1C(=O)N	1
O=C(Nc1ccc(cc1)[N+](=O)[O-])NCc1cccnc1	1
OC(=O)c1cccnc1Nc1cccc(c1C)Cl	1
CCOC(=O)OC1=C(C(=O)NC21CCC(CC2)OC)c1cc(C)ccc1C	1
C[C]1N[C](C)CN(C1)c1c(F)c(N)c2c(c1F)n(cc(c2=O)C(=O)O)C1CC1	0
CCOCCOC(=O)/C=C/c1ccc(cc1)OC	0
CCCCCC1OC(=O)C(C)N(C)C(=O)C(CCCCC)OC(=O)C(C)N(C)C(=O)C(OC(=O)C(N(C(=O)C(OC(=O)C(N(C1=O)C)C)CCCCC)C)C)CCCCC	1
O=C1O[C](CN1c1ccc(cc1)N1CCOCC1=O)CNC(=O)c1ccc(s1)Cl	0
SC1CCCCC1	1
Oc1ccc(cc1)CCN[C]([C](c1ccc(cc1)O)O)C	0
ClCCN(P1(=O)NCCCO1)CCCl	0
OC[C]([C]([C](C=O)O)O)O[C]1O[C](CO)[C]([C]([C]1O)O)O	0
CN(CCCOc1nn(c2c1cccc2)Cc1ccccc1)C	0
O[C]1C[C](O)CC(=C/C=C/2\CCC[C@]3([C]2CC[C]3[C](/C=C/[C](C(O)(C)C)C)C)C)C1	0
C1CN=C(N1)Cc1cccc2c1cccc2	0
Clc1ccc(cc1)C(=O)NN(C(C)(C)C)C(=O)c1ccccc1	1
OC(=O)CC[C]([C]1CC[C]2[C@]1(C)C(=O)C[C]1[C]2C(=O)C[C]2[C@]1(C)CCC(=O)C2)C	0
Oc1ccc2c(c1O)oc(cc2=O)c1ccccc1	1
CCOC(=O)C(OC(=O)c1cc(ccc1[N+](=O)[O-])Oc1ccc(cc1Cl)C(F)(F)F)C	1
[O-]C(=O)CNC(=O)c1ccccc1I	0
CS(=O)(=O)OCCCCOS(=O)(=O)C	0
CO/N=C(/c1csc(n1)N)\C(=O)N[C]1C(=O)N2[C]1SCC(=C2C(=O)O)COC(=O)C	0
CCOC(=O)C1=C[C]([C]([C](C1)N)NC(=O)C)OC(CC)CC	0
CNNCc1ccc(cc1)C(=O)NC(C)C	0
COc1ccc2c(c1)[nH]c1c2CCN2[C]1C[C]1[C](C2)C[C]([C]([C]1C(=O)OC)OC)OC(=O)c1cc(OC)c(c(c1)OC)OC	1
CN([C]1C(=C(C(=O)N)C(=O)[C@@]2([C]1C[C]1C(=C2O)C(=O)c2c([C]1O)c(Cl)ccc2O)O)O)C	0
OC(=O)CC[C](C(=O)O)NC(=O)c1ccc(cc1)NCc1cnc2c(n1)c(=O)nc([nH]2)N	0
CCN1CCC[C]1CNC(=O)c1c(OC)ccc(c1OC)Br	0
CN1CCc2c(C1)sc(n2)C(=O)N[C]1C[C](CC[C]1NC(=O)C(=O)Nc1ccc(cn1)Cl)C(=O)N(C)C	0
C1CN=C(O1)NC(C1CC1)C1CC1	0
CCCCCOc1ccc(cc1OCC)C1SC(=O)NC1=O	1
N#Cc1c(Cl)c(C#N)c(c(c1Cl)Cl)Cl	1
CN(CC[C](c1ccccn1)c1ccc(cc1)Br)C	0
CCCCCON=O	0
OC(c1ccccc1)C(=O)OC1C[C]2CC[C](C1)N2C	0
Clc1cc(Cl)c(cc1OCC#CI)Cl	1
OC[C](c1ccccc1)C(=O)OC1C[C]2[C]3[C]([C](C1)[N+]2(C)C)O3	0
C=C[C]1C[N@@]2CC[C]1C[C]2[C](c1ccnc2c1cc(OC)cc2)O	0
OC[C]([C]([C]([C](C(=O)[O-])O)O)O)O	0
OC[C]([C]([C]([C](C(=O)O)O)O)O)O	0
Clc1ccc(c2c1cccn2)O	1
O=C1Cc2ccccc2N(c2c1cccc2)C(=O)N	0
CC#CCn1c(nc2c1c(=O)n(Cc1nc(C)c3c(n1)cccc3)c(=O)n2C)N1CCC[C](C1)N	0
Cc1c2cnccc2c(c2c1c1ccccc1[nH]2)C	1
O=C(N[C]([C](C[C](Cc1ccccc1)NC(=O)[C](N1CCCNC1=O)C(C)C)O)Cc1ccccc1)COc1c(C)cccc1C	1
CC(=O)OCC(=O)[C@@]1(O)[C](C)C[C]2[C@]1(C)C[C](O)[C@]1([C]2CCC2=CC(=O)C=C[C@]12C)F	0
C=CCN1CC[C@@]23[C]([C]1Cc1c3cc(cc1)O)CCCC2	0
[O-][N+](=O)c1ccc2c3c1cccc3CC2	1
CCCCCCCC(=O)N[C]([C](c1ccc2c(c1)OCCO2)O)CN1CCCC1	0
Cc1cccc(c1C)C(c1c[nH]cn1)C	0
CN(c1ccc2c(c1)nn(c2C)C)c1ccnc(n1)Nc1ccc(c(c1)S(=O)(=O)N)C	1
O=C(Cn1ccnc1[N+](=O)[O-])NCc1ccccc1	0
O=C=O	0
CCN(CCOC(=O)C1(CCCCC1)C1CCCCC1)CC	0
COc1cc2N(C)[C]3[C@@]4(c2cc1[C@]1(C[C]2CN(CCc5c1[nH]c1c5cccc1)C[C@](C2)(O)CC)C(=O)OC)CCN1[C]4[C@@]([C]([C@]3(O)C(=O)OC)OC(=O)C)(CC)C=CC1	0
CCN(c1ccc2c(c1)oc1-c(c2c2ccccc2C(=O)O)ccc(=[N+](CC)CC)c1)CC	1
COC(=O)C1C(OC)C(CC2C1CC1N(C2)CCc2c1[nH]c1c2cccc1)OC(=O)c1cc(OC)c(c(c1)OC)OC	1
COP(=S)(c1ccccc1)Oc1cc(Cl)c(cc1Cl)Br	1
OC(=O)CN(C(=N)N)C	0
Clc1ccc(cc1)C(C(Cl)(Cl)Cl)c1ccccc1Cl	1
CNC(=O)Oc1cccc2c1cccc2	1
N#Cc1cc2ccccc2c2c1cccc2	1
CCOCn1c(c2ccc(cc2)Cl)c(c(c1C(F)(F)F)Br)C#N	1
O=C(Nc1cc(F)c2c(c1O)C(=O)C1=C(O)[C@]3([C](C[C]1C2)[C](N(C)C)C(=C(C3=O)C(=O)N)O)O)CN1CCCC1	0
CC(OC(=O)Nc1cccc(c1)Cl)C	1
OCC(=O)[C@@]1(O)[C](O)C[C]2[C@]1(C)C[C](O)[C@]1([C]2CCC2=CC(=O)C=C[C@]12C)F	0
COc1cc2c(cc1OC)CC[N@+]([C]2Cc1ccc(c(c1)OC)OC)(C)CCC(=O)OCCCCCOC(=O)CC[N@@+]1(C)CCc2c([C]1Cc1ccc(c(c1)OC)OC)cc(c(c2)OC)OC	0
CC(=CCC1=C(O)c2c(C(=O)C1=O)cccc2)C	1
O=C(C1C(C1(C)C)C=C(C)C)OCN1C(=O)C2=C(C1=O)CCCC2	1
O=C1NC(=O)NC1(c1ccccc1)c1ccccc1	1
Clc1ccc2c(c1)N(C(=O)CC(=O)N2C)c1ccccc1	0
Fc1ccc(cc1)[C]1[C](OCCN1Cc1n[nH]c(=O)[nH]1)O[C](c1cc(cc(c1)C(F)(F)F)C(F)(F)F)C	0
CCCCCCCCCCCC[N+](Cc1ccccc1)(C)C	1
Cc1cccc(c1C)[C](c1c[nH]cn1)C	0
CCCCCCCCCCCCc1ccccc1O	1
Oc1cccc(c1)C(C)(C)C	1
NC(=O)Nc1ccc(c(c1)Cl)Cl	1
Clc1ccc(c(c1)Cl)[C@]1(OC[C](O1)COc1ccc(cc1)N1CCN(CC1)C(=O)C)Cn1cncc1	1
CN1C(CSCC(F)(F)F)Nc2c(S1(=O)=O)cc(c(c2)Cl)S(=O)(=O)N	0
COc1ccc(c(c1)C)Nc1ccccc1	1
OCCONC(=O)c1cc2n(C)cnc2c(c1Nc1ccc(cc1Cl)Br)F	0
CCCCCc1cc(O)c2c(c1)OC(C1C2C=C(C)CC1)(C)C	1
C1CCC(NC1)CC(C1CCCCC1)C1CCCCC1	1
CCCCc1ccc(cc1)O	1
CCc1oc2c(c1C(=O)c1cc(I)c(c(c1)I)O)cccc2	1
CCCCCC[C]1C(=O)O[C](C)[C](C(=O)O[C]([C]1OC(=O)CC(C)C)C)NC(=O)c1cccc(c1O)NC=O	1
OCCCN1CCc2c1c(cc(c2)C[C](NCCOc1ccccc1OCC(F)(F)F)C)C(=O)N	0
Fc1ccc(cc1)CNC(=O)c1nc(n(c(=O)c1O)C)C(NC(=O)c1nnc(o1)C)(C)C	0
CCCN1C[C](CSC)C[C]2[C]1Cc1c[nH]c3c1c2ccc3	0
CC(=O)Nc1ccc2-c3c(Cc2c1)cccc3	1
CCC(c1cc(O)c(cc1O)C(CC)(C)C)(C)C	1
NS(=O)(=O)OC[C@]12OC[C]3[C]([C]2OC(O1)(C)C)OC(O3)(C)C	0
BrCC1CC2(C(C1(Cl)C(=C2Cl)Cl)(Cl)Cl)Cl	1
C=CC(=O)OCC(COC(=O)C=C)(COC(=O)C=C)CC	1
CCCN(S(=O)(=O)c1ccc(cc1)C(=O)O)CCC	0
C#C[C@]1(O)CC[C]2[C@]1(CC)CC[C]1[C]2CCC2=CC(=O)CC[C]12	0
C[N+](=C1C=CC(=C(c2ccc(c3c2cccc3)Nc2ccccc2)c2ccc(cc2)N(C)C)C=C1)C	1
Nc1ccc(c(c1)O)C	1
CCNC(Cc1cccc(c1)C(F)(F)F)C	0
OCc1ccc(cc1Cl)Cl	0
O=C(c1ccccc1O)Oc1ccc(cc1)C(C)(C)C	1
NC(=O)C[C]1NC(=O)[C](CCC(=O)N)NC(=O)[C](Cc2ccccc2)NC(=O)[C](NC(=O)CCSSC[C](NC1=O)C(=O)N1CCC[C]1C(=O)N[C](C(=O)NCC(=O)N)CCCNC(=N)N)Cc1ccc(cc1)O	0
OC[C]([C]([C]([C](C=O)O)O)O)O	0
CC(P(=O)(O)O)(P(=O)(O)O)O	0
CC(C1CCC(CC1)C(=O)N[C](C(=O)O)Cc1ccccc1)C	0
CCCCCCCCCCCCCCCCn1cc[n+](c1)C	1
[O-]C(=O)Cc1ccccc1Nc1c(Cl)cccc1Cl	1
OC(=O)Cc1ccccc1Nc1c(Cl)cccc1Cl	1
COC1CN(CCCOc2ccc(cc2)F)CCC1NC(=O)c1cc(Cl)c(cc1OC)N	0
CCC1(C(=O)NC(=O)NC1=O)c1ccccc1	0
COc1cc(C[N+]2(CCOCCC3CCC4CC3C4(C)C)CCOCC2)c(cc1OC)Br	0
CCCCCCCCCCCC(=O)OCN1C(=O)CCc2c1cc(OCCCCN1CCN(CC1)c1cccc(c1Cl)Cl)cc2	0
Clc1ccc2-n3c(CN=C(c2c1)c1ccccc1F)cnc3C	0
O=C(C1C(C1(C)C)C=C(Cl)Cl)OCc1c(F)c(F)cc(c1F)F	1
ClCC(=O)[C@@]12OC(O[C]1C[C]1[C@]2(C)C[C](O)[C@]2([C]1CCC1=CC(=O)CC[C@]21C)F)(C)C	0
OC(=O)CN(Cc1cc2c(cc1O)Oc1c(C32OC(=O)c2c3cccc2)cc(c(c1)O)CN(CC(=O)O)CC(=O)O)CC(=O)O	0
BrC1CCC(Br)C(Br)CCC(C(CCC1Br)Br)Br	1
CC(=O)CC(c1c(=O)oc2c(c1O)cccc2)c1ccc(cc1)Cl	1
CN1CC(CC2C1Cc1c[nH]c3c1c2ccc3)C(=O)NC1(OC2(N(C1=O)C(Cc1ccccc1)C(=O)N1C2CCC1)O)C(C)C	1
C1CCC(CC1)NSc1nc2c(s1)cccc2	1
c1ccc(cc1)C=CCN1CCN(CC1)C(c1ccccc1)c1ccccc1	0
O=C(/C=C\n1cnc(n1)c1cc(cc(c1)C(F)(F)F)C(F)(F)F)NNc1cnccn1	0
ClC1=C(Cl)C2(C(C1(Cl)C1C2C2CC1C1C2O1)(Cl)Cl)Cl	1
FCOC(C(F)(F)F)C(F)(F)F	0
CC(COC1C(OC2OC(COCC(O)C)C(C(C2OCC(O)C)OCC(O)C)OCC(O)C)C(COCC(O)C)OC(C1OCC(O)C)OCC(O)C)O	0
NC(=O)c1cccnc1	0
N#Cc1ccccc1Cn1c(cc(=O)n(c1=O)C)N1CCC[C](C1)N	0
COCC(=O)Nc1c(I)c(C(=O)NCC(CO)O)c(c(c1I)C(=O)N(CC(CO)O)C)I	0
O=C1CN=C(c2c(N1)ccc(c2)[N+](=O)[O-])c1ccccc1Cl	0
c1ccc2c(n1)c1ncccc1cc2	1
CCOc1ccc2c(n1)c(=O)c(c[nH]2)C(=O)NCc1ccccc1	1
Fc1ccc(c(c1)c1cccc(c1)c1n[n-]c(n1)C(=O)N)OCC(C(F)(F)F)(F)F	1
O[C](CN1CCN(C[C]1C(=O)NC(C)(C)C)Cc1cccnc1)C[C](C(=O)N[C]1[C](O)Cc2c1cccc2)Cc1ccccc1	1
CC[N+](=C1C=CC(=C(c2cc(O)c(cc2S(=O)(=O)O)S(=O)(=O)O)c2ccc(cc2)N(CC)CC)C=C1)CC	0
OCC(OP(=O)([O-])[O-])CO	0
CC(Cc1ccccc1)(N)C	0
COc1cc(ccc1O)C=C1CCCC(=Cc2ccc(c(c2)OC)O)C1=O	1
[O-]C(=O)CN	0
NCC(=O)O	0
Cn1sc(cc1=O)Cl	0
OC[C](C(=O)N[C](C(=O)N[C](C(=O)N[C](C(=O)N[C](C(=O)N1CCC[C]1C(=O)NNC(=O)N)CCCN=C(N)N)CC(C)C)COC(C)(C)C)Cc1ccc(cc1)O)NC(=O)[C](Cc1c[nH]c2c1cccc2)NC(=O)[C](NC(=O)[C]1CCC(=O)N1)Cc1[nH]cnc1	0
N#CCCC(C#N)(CBr)Br	1
O=C1OC(=O)C2(C1(C)C1CCC2O1)C	1
OC(=O)CC[C](C(=O)O)NC(=O)c1ccc(cc1)CCc1c[nH]c2c1c(=O)nc([nH]2)N	1
Clc1ccc2c(c1)C(=NC(C(=O)N2)O)c1ccccc1Cl	0
O=C(c1cc(OCC(F)(F)F)ccc1OCC(F)(F)F)NCC1CCCCN1	0
COc1cc(ccc1Nc1ncc2c(n1)N(CC(C(=O)N2C)(F)F)C1CCCC1)C(=O)NC1CCN(CC1)C	1
O=C(N1C[C](C[C]1C(=O)O)Sc1ccccc1)[C](CSC(=O)c1ccccc1)C	0
[O-][n+]1cc(ncc1C)C(=O)O	0
N#Cc1c(sc(c1CC(=O)[O-])C(=O)[O-])N(CC(=O)[O-])CC(=O)[O-]	0
CC(c1cccc(c1O)C(C)(C)C)(C)C	1
Fc1ccc(cc1)C(=O)CCCN1CCC2(CC1)C(=O)NCN2c1ccccc1	1
CC(=CCCC(=CCC1=C(C)C(=O)c2c(C1=O)cccc2)C)CCC=C(CCC=C(C)C)C	1
Clc1ccc(cc1)SC(P(=O)(O)O)P(=O)(O)O	0
COc1cc(C=Cc2ccccc2)oc(=O)c1	1
CC(OC(=O)c1ccccc1)CNC1CCCCC1	0
NC12CC3CC(C2)CC(C1)C3	1
CCC(=O)O[C]1CC[C]2[C@]1(C)CC[C]1[C]2CC[C]2[C@]1(C)C[C](C)C(=O)C2	0
OC[C]([C]([C](C=O)O)O)O	0
Cc1ccc(cc1)S(=O)(=O)NC1CCCCC1	1
ClCCNC(=O)N(CCCl)N=O	0
COc1ccc(cc1)C=C1COc2c(C1=O)ccc(c2)O	1
Cc1ccc(c(c1)[N+](=O)[O-])N	1
c1ccc(cc1)Nc1ccccc1	1
FC(c1cc2NCNS(=O)(=O)c2cc1S(=O)(=O)N)(F)F	0
OCC(OCn1cnc2c1[nH]c(N)nc2=O)COC(=O)[C](C(C)C)N	0
O=c1[nH]sc2c1cccc2	1
CCOC(=O)[C](N[C]1CCc2c(N(C1=O)CC(=O)O)cccc2)CCc1ccccc1	0
OCC(O)C	0
CC1CC(C)(C)c2c(C1(C)C)cc(c(c2)C(=O)C)C	1
CC=CC(=O)N(c1ccccc1C)CC	0
C/C=C/C(=O)N(c1ccccc1C)CC	0
Nc1ccc(c(c1)O)C(=O)Oc1ccccc1	1
Oc1ccc2c(c1)CCC1C2CCC2(C1CCC2=O)C	1
O=c1oc2ccccc2c(c1Cc1c(=O)oc2c(c1O)cccc2)O	1
CN(Cc1cccc2c1cccc2)C/C=C/C#CC(C)(C)C	0
[O-][N+](=O)c1ccc(c(c1)O)N	1
O=C([C](c1ccccc1)N)N[C]1C(=O)N2[C]1SC([C]2C(=O)OCOC(=O)[C]1N2C(=O)C[C]2S(=O)(=O)C1(C)C)(C)C	0
CC(Cn1cnc2c1c1ccccc1nc2N)C	0
[O-][N+](=O)c1ccccc1N	1
[O-][N+](=O)c1cc(c(c(c1Cl)[N+](=O)[O-])Cl)C(F)(F)F	1
CN(Cc1ccccc1)CC#C	0
FC(OC(C(F)(F)F)F)F	0
CCON=C(C1=C(O)CC(CC1=O)c1c(C)cc(cc1C)C)CC	1
NC(=O)c1cccc2c1nn(c2)c1ccc(cc1)[C]1CCCNC1	0
CCCCCCCC(=O)Oc1c(Br)cc(cc1Br)C#N	1
CCCCOc1ccc(cc1)OCCCN1CCOCC1	0
CCC1(C(=O)NCNC1=O)c1ccccc1	0
Nc1ccc(cc1)S(=Nc1ncccn1)(=O)[O-]	0
C[C]1O[C]1P(=O)(O)O	0
OC(=O)[C](Cc1ccc(cc1)O)N	0
CCOc1ccccc1OCCNC(Cc1ccc(c(c1)S(=O)(=O)N)OC)C	1
COc1ccc2c(c1)c(CCNC(=O)C)c[nH]2	1
CC[C]1[C]2CN([C]1C(=O)N[C@@]1(C[C]1C(F)F)C(=O)NS(=O)(=O)C1(C)CC1)C(=O)[C](NC(=O)O[C]1C[C]1CCCCC(c1c(O2)nc2cc(OC)ccc2n1)(F)F)C(C)(C)C	0
OCC1OC(C(C1O)O)n1ccc(=O)[nH]c1=O	1
OCCN(CC(Cn1cnc2c1c(=O)n(C)c(=O)n2C)O)C	0
CO[C@@]1(NC(=O)C(c2cscc2)C(=O)O)C(=O)N2[C]1SC([C]2C(=O)O)(C)C	0
CCCCc1c(C)nc(nc1OS(=O)(=O)N(C)C)NCC	1
O=C1CC2C(C1(C)CC2)(C)C	0
CC(=O)Oc1sc2c(c1)CN(CC2)C(c1ccccc1F)C(=O)C1CC1	0
CC/C=C\C/C=C\C/C=C\CCCCCCCC(=O)O	0
CCCCC(CN1CN(CC(CCCC)CC)CC(C1)(C)N)CC	0
COc1cc(O)c2c3c1c(C)cc(c3C(=O)OC2)O	1
O=CCc1ccccc1	1
CN1CCCN=C1COC(=O)C(c1ccccc1)(C1CCCCC1)O	0
COC(=O)C(c1ccccc1)C1CCCCN1	0
OC(COc1ccc(cc1)NC(=O)C)CNC(C)C	0
C=CC(=O)Nc1cc(Nc2nccc(n2)c2cn(c3c2cccc3)C)c(cc1N(CCN(C)C)C)OC	0
COc1cc2CCN([C]3c2cc1Oc1cc(ccc1O)C[C]1c2c(CC[N+]1(C)C)cc(c(c2Oc1ccc(C3)cc1)O)OC)C	0
Oc1c(nc2c(c1Br)cccc2)C1C(=O)c2c(C1=O)cccc2	1
O=C=Nc1ccc(c(c1)N=C=O)C	1
CCCC(=O)c1ccc2c(c1)N(CCCN1CCN(CC1)C)c1c(S2)cccc1	0
O[C]1CC[C@]2([C](C1)C[C]([C]1[C]2C[C](O)[C@]2([C]1CC[C]2[C](CCC(=O)NCC(=O)O)C)C)O)C	1
O=c1c(Cl)c(SCc2ccc(cc2)C(C)(C)C)cnn1C(C)(C)C	1
CC(CN(S(=O)(=O)c1ccc(cc1)N)C[C]([C](Cc1ccccc1)NC(=O)O[C]1CCOC1)OP(=O)(O)O)C	1
O=C1CC[C@@]2([C@@]34[C]1Oc1c4c(C[C]2N(CC3)C)ccc1O)O	0
O=C1NC(=NC(=O)Nc2cccc(c2)Cl)N(C1)C	1
OC1CCCCCc2cc(O)cc(c2C(=O)OC(CCC1)C)O	1
Fc1ccc(cc1)[C@@](c1cnc(nc1)N1CCN(CC1)c1ncnn2c1cc(c2)c1cnn(c1)C)(N)C	0
c1ccc2c(c1)cc1c(c2)ccc2c1cccc2	1
OC(COc1ccc(cc1)O)CNCCNC(=O)N1CCOCC1	0
CC(CCC[C]([C]1CC[C]2[C@]1(C)CCC/C/2=C\C=C/1\C[C](O)CCC1=C)C)C	0
OC1CN(C1)c1c(F)cc2c(c1Cl)n(cc(c2=O)C(=O)O)c1nc(N)c(cc1F)F	0
Cc1cn([C]2O[C](C=C2)CO)c(=O)[nH]c1=O	1
CCCCN(CC(c1cc(Cl)cc2c1-c1ccc(cc1/C/2=C/c1ccc(cc1)Cl)Cl)O)CCCC	0
CC(CNc1nc(Nc2ccnc(c2)C(F)(F)F)nc(n1)c1cccc(n1)C(F)(F)F)(O)C	0
O=C1CC[C](N1)C(=O)N[C](C(=O)N1CCC[C]1C(=O)N)Cc1[nH]cnc1	0
[O-][N+](=O)c1c(C)cccc1[N+](=O)[O-]	1
CCCC(=O)O[C@@]1(CC[C]2[C@]1(C)C[C](O)[C@]1([C]2C[C](C2=CC(=O)C=C[C@]12C)F)F)C(=O)COC(=O)C	0
ONc1ccc(cc1)N=O	1
Oc1cc2ccccc2c2c1cccc2	1
CN([C]1C(=C(C(=O)NCN2CCCC2)C(=O)[C@@]2([C]1C[C]1C(=C2O)C(=O)c2c([C@@]1(C)O)cccc2O)O)O)C	0
CC[C]1CN(C[C]1c1cnc2n1c1cc[nH]c1nc2)C(=O)NCC(F)(F)F	0
COC(=O)C1=C(C#N)NC(=C(C1c1cccc(c1)[N+](=O)[O-])C(=O)OC(C)C)C	1
Cc1ccc(c(c1)[C](c1ccccc1)CCN(C(C)C)C(C)C)O	0
CCCCCCCCC=CCCCCCCCC(=O)N	1
O1CC1CN(c1ccc(cc1)Cc1ccc(cc1)N(CC1OC1)CC1OC1)CC1OC1	1
O=C(Cc1ccccc1)N[C]1C(=O)N2[C]1SC([C]2C(=O)O)(C)C	0
Nc1ccc(c2c1C(=O)c1ccccc1C2=O)N	1
Clc1ccc(c(c1)Cl)C=C(C(C(C)(C)C)O)n1cncn1	1
CCCC(=O)OC1(C(C)CC2C1(C)CC(=O)C1(C2CCC2=CC(=O)C=CC12C)F)C(=O)CCl	1
CCCCCCCCCc1ccc(cc1)OCCOCCOCCOCCOCCOCCOCCOCCOCCO	0
O[C]1[C](N)C[C](O[C]1C)O[C]1C[C@@](O)(Cc2c1c(O)c1c(c2O)C(=O)c2c(C1=O)cccc2)C(=O)C	1
Oc1cc(cc2c1C(=O)c1c(C2=O)cccc1O)C(=O)O	1
[O-][N+](=O)c1cc(c(c(c1)C(C)(C)C)O)C(C)(C)C	1
O=C1N(C[C]2c3c1cccc3CCC2)[C]1CN2CCC1CC2	0
S=C(Nc1ccccc1)Nc1ccccc1	1
COC(=O)CCc1c2=CC3=NC(=Cc4[nH]c(C=C5N=C(C=c(c1C)[nH]2)[C@]1(C)[C](C(=O)OC)C(=CC=C51)C(=O)OC)c(c4C=C)C)C(=C3CCC(=O)O)C	0
CCCCCCOC(=O)c1ccccc1C(=O)c1ccc(cc1O)N(CC)CC	0
CC[C@]12CC(=C)[C]3[C]([C]1CC[C@@]2(O)C#C)CCC1=CCCC[C]31	0
Nc1ccc(cc1)S(=O)(=O)N	0
CN(/N=N/c1[nH]cnc1C(=O)N)C	0
O=C(N1CCN(CC1)C(=O)c1cc(ccc1F)Cc1n[nH]c(=O)c2c1cccc2)C1CC1	0
CCC(OC(=O)c1ccccc1)(CN(C)C)C	0
CCCCCCO[C](c1cccc(c1OC)c1csc(n1)NC(=O)c1cc(Cl)c(c(c1)Cl)/C=C(/C(=O)O)\C)C	0
SC[C](C(=O)OCC)NCCN[C](C(=O)OCC)CS	0
Fc1ccc(cc1)C(=O)CCCN1CCC(CC1)n1c(O)nc2c1cccc2	0
COc1cc2C(=O)c3coc(c3C(=O)c2c(c1O)O)C	1
CC(=O)Nc1ccc(cc1)OC(=O)c1ccccc1OC(=O)C	0
O=C1C(CCc2c1c1ccccc1n2C)Cn1ccnc1C	0
O=C1c2ccccc2C(=O)C1(O)O	1
CCCOCC(O)C	1
COc1cc(cc(c1OC)OC)C(=O)NCc1ccc(cc1)OCCN(C)C	0
NC(=O)N1c2ccccc2C=Cc2c1cccc2	1
N#Cc1c(NC(=O)c2ccc(cc2)OC)nc2c(c1NCc1ccccc1)cccc2	1
O=C(Nc1c(I)cc(c(c1I)C(=O)O)I)CCCCC(=O)Nc1c(I)cc(c(c1I)C(=O)O)I	0
NC[C](CC(=O)O)CC(C)C	0
CO[C]1/C=C/O[C@@]2(C)Oc3c(C2=O)c2c(O)c(/C=N/N4CCN(CC4)C)c(c(c2c(c3C)O)O)NC(=O)/C(=C\C=C\[C]([C]([C]([C]([C]([C]([C]1C)OC(=O)C)C)O)C)O)C)/C	1
O=C1CC[C@]2(C(=C1)CC[C]1[C]2CC[C@]2([C]1CC[C@]2(C)O)C)C	0
CO[C]1/C=C/O[C@@]2(C)Oc3c(C2=O)c2c(c(c3C)O)c(O)c(c3c2nc2n3ccc(c2)C)NC(=O)/C(=C\C=C\[C]([C]([C]([C]([C]([C]([C]1C)OC(=O)C)C)O)C)O)C)/C	0
CN(CCc1c[nH]c2c1cc(C[C]1COC(=O)N1)cc2)C	0
CCCCCCOc1ccc(c2c1cccc2)C(=N)N(CCCC)CCCC	1
OC(=O)CSc1nnc(n1c1ccc(c2c1cccc2)C1CC1)Br	0
[S-]c1cccc[n+]1[O-]	1
Clc1ccc2c(c1)[nH]c(=O)n2C1CCN(CC1)CCCn1c(=O)[nH]c2c1cccc2	0
O=C(c1cccc(c1)C(=O)Oc1ccccc1)Oc1ccccc1	1
CCn1cc(C(=O)O)c(=O)c2c1cc(N1CCN(CC1)C)c(c2)F	0
CCOP(=S)(Oc1cc(C)nc(n1)C(C)C)OCC	1
CCC(c1cccc(c1O)C(CC)C)C	1
CC(=O)Oc1ccc2c(c1)CCC1C2CCC2(C1CCC2O)C	1
CN1CCC(=C2c3ccsc3CCc3c2cccc3)CC1	0
CCCCC[C](/C=C/[C]1[C](O)CC(=O)[C]1CCCCCCC(=O)O)O	0
CCCCOCCOCCOCc1cc2OCOc2cc1CCC	1
CCCSP(=S)(Oc1ccc(cc1Cl)Cl)OCC	1
ON=C1CC[C]2C(=C1)CC[C]1[C]2CC[C@]2([C]1CC[C@@]2(O)C#C)CC	0
Clc1ccc2c(c1)C(=NC(C(=O)N2C)O)c1ccccc1Cl	0
O=C(C(c1cccnc1)(C)C)c1cccnc1	0
[O-]C(=O)CC(CC(C=Cc1c(c2ccc(cc2)F)c2c(n1C(C)C)cccc2)O)O	1
CCCCC(C/C=C/[C]1[C](O)CC(=O)[C]1CCCCCCC(=O)OC)(O)C	0
Fc1ccc(cc1)OCCCN1CCC2(CC1)C(=O)NCN2c1ccccc1	1
OC[C]1O[C](C[C]1O)n1cnc2c1nc(Cl)nc2N	0
OC[C]([C](c1ccc(cc1)[N+](=O)[O-])O)NC(=O)C(Cl)Cl	1
OC[C]1O[C](O[C]2[C](O[C]3[C](O)[C](O)[C]([C]([C]3NC(=N)N)O)NC(=N)N)O[C]([C@]2(O)C=O)C)[C]([C]([C]1O)O)NC	0
CCC(COC(=O)C=Cc1ccc(cc1)N=Cc1ccc(cc1)OC)C	1
COc1cccc(c1C(=O)N[C]1C(=O)N2[C]1SC([C]2C(=O)O)(C)C)OC	0
CC(=O)N=c1sc(nn1C)S(=O)(=O)N	0
CN(c1ccc(cc1)N=NS(=O)(=O)[O-])C	1
COc1ccc2c3c1O[C]1[C@@]43CCN([C](C2)[C@]4(O)CCC1=O)C	0
CCCCC(C(=O)N(c1ccccc1)Nc1ccccc1)C(=O)O	0
CCC(n1ncn(c1=O)c1ccc(cc1)N1CCN(CC1)c1ccc(cc1)OC[C]1CO[C@](O1)(Cn1cncn1)c1ccc(cc1Cl)Cl)C	0
NCCC[C]1NC(=O)CNC(=O)[C](NC(=O)[C](NC(=O)[C](NC(=O)[C](Cc2c[nH]c3c2cccc3)NC(=O)CCCCCCCCC)CC(=O)N)CC(=O)O)[C](C)OC(=O)[C](NC(=O)[C](NC(=O)[C](NC(=O)CNC(=O)[C](NC(=O)[C](NC(=O)[C](NC1=O)CC(=O)O)C)CC(=O)O)CO)[C](CC(=O)O)C)CC(=O)c1ccccc1N	0
Cc1cc2c(o1)c(C)c1c(c2)c(C)cc(=O)o1	0
CCCCC(COC(=O)C(=C(c1ccccc1)c1ccccc1)C#N)CC	1
OCC(=O)[C@@]1(O)CC[C]2[C@]1(C)C[C](O)[C@]1([C]2CCC2=CC(=O)CC[C@]12C)F	0
c1ccc2c(c1)c1ccc3c4c1c(c2)ccc4ccc3	1
Oc1ccc(cc1C(c1ccccc1)(C)C)C(c1ccccc1)(C)C	1
CC(C[C]1C(=O)N2CCC[C]2[C@]2(N1C(=O)[C@@](O2)(NC(=O)[C]1CN(C)[C]2C(=C1)c1cccc3c1c(C2)c([nH]3)Br)C(C)C)O)C	0
Cc1cc2CCCS(=O)(=O)c2cc1S(=O)(=O)N	0
S=P(N1CC1)(N1CC1)N1CC1	0
OCC(=O)[C@@]12OC(O[C]1C[C]1[C@]2(C)C[C](Cl)[C@]2([C]1C[C](C1=CC(=O)C=C[C@]21C)F)Cl)(C)C	0
CCCCN(CCC(c1cc2c(Cl)cc(cc2c2c1ccc(c2)C(F)(F)F)Cl)O)CCCC	0
OC[C](C(=O)N[C](C(=O)N[C](C(=O)N[C](C(=O)N[C](C(=O)N1CCC[C]1C(=O)N[C](C(=O)N)C)CCCCNC(C)C)CC(C)C)Cc1ccc(cc1)NC(=O)N)Cc1ccc(cc1)NC(=O)[C]1CC(=O)NC(=O)N1)NC(=O)[C](NC(=O)[C](NC(=O)[C](Cc1ccc2c(c1)cccc2)NC(=O)C)Cc1ccc(cc1)Cl)Cc1cccnc1	0
CCCC(=O)O[C@@]1(CC[C]2[C@]1(C)C[C](O)[C]1[C]2CCC2=CC(=O)CC[C@]12C)C(=O)COC(=O)CC	0
NC[C](c1ccc(c(c1)O)O)O	0
OC/C=C(/C=C/C=C(/C=C/C1=C(C)CCCC1(C)C)\C)\C	0
ONC(=O)/C=C/c1ccc(cc1)CNCCc1c(C)[nH]c2c1cccc2	0
O[C]1C[C](O)C(=C)/C(=C\C=C\2/CCC[C@]3([C]2CC[C]3[C](/C=C/[C](C(C)C)C)C)C)/C1	0
NC(=N)NCCC[C](C(=O)N[C](C(=O)N[C](C(=O)N[C](C(=O)N)CCCNC(=N)N)C)CCCNC(=N)N)NC(=O)[C](NC(=O)[C](NC(=O)[C](NC(=O)C)CSSC[C](C(=O)O)N)C)CCCNC(=N)N	0
Oc1c(cc(cc1n1nc2c(n1)cccc2)C(CC(C)(C)C)(C)C)Cc1cc(cc(c1O)n1nc2c(n1)cccc2)C(CC(C)(C)C)(C)C	0
ClC1C=CC2C1C1(Cl)C(=C(C2(C1(Cl)Cl)Cl)Cl)Cl	1
C=CCCCCCCCCC(=O)O	0
CCCCC(C(=O)OCCOCCOCCOC(=O)C(CCCC)CC)CC	1
C=CC1(C)OC(=O)N(C1=O)c1cc(Cl)cc(c1)Cl	1
CC=C(c1c2Oc3c(C(=O)Oc2c(c(c1Cl)OC)C)c(C)c(c(c3Cl)O)Cl)C	1
COc1ccc2c(c1)c(CC(=O)OCC(=O)O)c(n2C(=O)c1ccc(cc1)Cl)C	0
O=C(N1CC(=O)N2C(C1)c1ccccc1CC2)C1CCCCC1	0
CCC(Nc1ccc(cc1)NC(CC)C)C	1
Nc1nc2c(s1)cc(cc2)OC(F)(F)F	0
COc1cc2c(cc1O)CCN[C@@]12CS[C]2c3c(OC(=O)C)c(C)c4c(c3[C](COC1=O)N1[C]2[C]2N([C]([C]1O)Cc1c2c(O)c(c(c1)C)OC)C)OCO4	0
COC[C]1C[C](N(C1)C(=O)[C](c1ccccc1)NC(=O)OC)c1ncc([nH]1)c1ccc2-c3cc4ccc5c(c4cc3OCc2c1)[nH]c(n5)[C]1CC[C](N1C(=O)[C](C(C)C)NC(=O)OC)C	0
OCCN(CC(=O)N(C(Cc1ccccc1)(C)C)C)CC(=O)N(C(Cc1ccccc1)(C)C)C	0
CN[C](Cc1ccccc1)C	0
c1ccc2-c3c4c(-c2c1)cc1ccccc1c4ccc3	1
O=C(c1ccccc1)OCC(C(C(C)C)OC(=O)c1ccccc1)(C)C	1
Cc1sc(nc1C)[n+]1nc(nn1c1ccccc1)c1ccccc1	1
CCOC(=O)Nc1ccc2c(c1)N(C(=O)CCN1CCOCC1)c1c(S2)cccc1	0
Oc1ccc(cc1)C1CC(=O)c2c(O1)cc(cc2)O	1
Cc1cccc(c1)N(C(=S)Oc1ccc2c(c1)cccc2)C	1
O=C(N[C]([C](C[C](Cc1ccccc1)NC(=O)[C](C(C)C)NC(=O)N(Cc1csc(n1)C(C)C)C)O)Cc1ccccc1)OCc1cncs1	1
CC[N+](=C1C=CC(=C(c2ccc(cc2)S(=O)(=O)[O-])c2ccc(cc2)N(Cc2cccc(c2)S(=O)(=O)[O-])CC)C=C1)Cc1cccc(c1)S(=O)(=O)[O-]	0
C1CN2C(=N[C](C2)c2ccccc2)S1	0
COc1ccc2c(c1)[C@@]13CCCC[C]3[C](C2)N(CC1)C	0
CN([C](Cc1ccccc1)C)Cc1ccccc1	0
OC(C12CC[N+](CC1)(CC2)CCOCc1ccccc1)(c1ccccc1)c1ccccc1	0
NC(=N)c1ccc(cc1)c1cc2c([nH]1)cc(cc2)C(=N)N	1
O=Cc1c(cccc1O)OCc1cccnc1c1ccnn1C(C)C	0
CCCCCCCCCCCCCCCCCC[N+](Cc1ccccc1)(C)C	1
CC(=O)O[C]1C(=C)CC[C]2[C](C2(C)C)/C=C(/C(=O)[C@@]2([C]1[C](OC(=O)c1ccccc1)[C](C2)C)OC(=O)C)\C	0
CO[C]1O[C]2O[C@@]3(C)CC[C]4[C@]2([C]([C]1C)CC[C]4C)OO3	0
O=C1O[C]2CCC[C]2OC/C=C/C(F)(F)c2c(O[C]3CN(C(=O)[C](N1)C(C)(C)C)[C](C3)C(=O)N[C@@]1(C[C]1C(F)F)C(=O)NS(=O)(=O)C1(C)CC1)nc1c(n2)cccc1	0
COC(=O)c1cc2cc3CCC4(Oc3c(c2c(=O)o1)O)CC1=C(O4)C(=O)c2c(C1=O)c(OC)cc(c2O)OC	1
C=CCCC(=O)C=CC1C(=CCCC1(C)C)C	1
OC1CC(O)CC(=O)CCCC(=O)CC(=O)OC(C(CC(C(CC(=O)c2ccc(cc2)N)O)C)C)C(C)/C=C/C=C/C=C/C=C/C=C/C=C/C=C/C(CC(C(C(CC(=O)CC(C1)O)O)C(=O)O)O)OC1O[C](C)[C]([C]([C]1O)N)O	0
NCc1ccccc1CC(=O)N[C]1C(=O)N2[C]1SCC(=C2C(=O)O)CSc1nnnn1CC(=O)O	0
O=C(Nc1ccccc1c1ccccc1)OC1CCN(CC1)CCN(C(=O)c1ccc(cc1)CN1CCC(CC1)C(=O)N)C	0
C1CCC(CC1)(N1CCCC1)c1ccccc1	1
CCOC(=O)C=C(C=CCC(CCCC(C)C)C)C	1
O=C1c2ccccc2C(=O)c2c1ccc(c2[N+](=O)[O-])C	1
CCN1C(=CC=CC=Cc2sc3c([n+]2CC)cccc3)Sc2c1cccc2	1
CC(=O)OCC(=O)[C@@]1(O)CC[C]2[C@]1(C)CC(=O)[C]1[C]2CCC2=CC(=O)CC[C@]12C	0
COC1C=COC2(C)Oc3c(C2=O)c2C(=O)C(=CNN4CCN(CC4)C)C(=C(c2c(c3C)O)O)NC(=O)C(=CC=CC(C(C(C(C(C(C1C)OC(=O)C)C)O)C)O)C)C	1
O=C(c1ccccc1N)OCC=Cc1ccccc1	1
CC1CCC(N2C1CCC1(C2)CSC2(C1)CCC1N(C2O)C(CCC1C)c1cocc1)c1cocc1	1
O=C(c1cnc2c(c1)C[C@@]1(C2)C(=O)Nc2c1cccn2)N[C]1C[C](c2ccccc2)[C](N(C1=O)CC(F)(F)F)C	0
CCOc1ccc(cc1)N=Nc1ccc(cc1N)N	1
CN1CCN(CC1)C(=O)OC1c2nccnc2C(=O)N1c1ccc(cn1)Cl	0
N#CC(c1cccc(c1)Oc1ccccc1)OC(=O)C(c1ccc(cc1)OC(F)F)C(C)C	1
COc1c(OC)cc2c(c1OC)C(Cc1cc(OC)c(c(c1)OC)OC)[N+](CC2)(C)CCCOC(=O)CCC(=O)OCCC[N+]1(C)CCc2c(C1Cc1cc(OC)c(c(c1)OC)OC)c(OC)c(c(c2)OC)OC	0
Oc1cc(Cl)c(c(c1)Cl)Cl	1
ClC1(Cl)CS(=O)(=O)CC1(Cl)Cl	1
Oc1ccc2c(c1)C(=O)c1c(C2=O)cccc1	1
CN([C]1C(=C(C(=O)N)C(=O)[C@@]2([C]1C[C]1C(=C2O)C(=O)c2c([C@@]1(C)O)c(Cl)ccc2O)O)O)C	0
O[C]1CCC(=C)/C(=C\C=C\2/CCC[C@]3([C]2CC[C]3[C](CCCC(O)(C)C)C)C)/C1	0
SC[C](C(=O)N1CCC[C]1C(=O)O)C	0
Clc1ccc2c(c1)S(=O)(=O)N=C(N2)C	0
CN(CCCN1c2ccccc2CCc2c1cc(Cl)cc2)C	0
Nc1ccc(cc1)S(=O)(=O)Nc1ccccn1	0
CCC(=O)O[C@@]1([C](C)C[C]2[C@]1(C)C[C](O)[C@]1([C]2CCC2=CC(=O)C=C[C@]12C)Cl)C(=O)COC(=O)CC	0
ClCOC(=O)[C@]1(CC[C]2[C@]1(C)C[C](O)[C]1[C]2CCC2=CC(=O)C=C[C@]12C)OC(=O)OCC	0
COc1ccc(c(c1)OC)N	1
Fc1ccc(cn1)c1ccc2c(c1)[nH]c1c2cncc1	0
OC(=O)[C](Cc1cc(O)c(cc1F)O)N	0
Nc1ccccc1N	1
CN1CCN(CC1)CC/C=C\1/c2ccccc2Sc2c1cc(cc2)S(=O)(=O)N(C)C	0
Nc1ncnc2c1[nH]cn2	0
C=CC[C]1/C=C(\C)/C[C](C)C[C](OC)[C]2O[C@](O)([C](C[C]2OC)C)C(=O)C(=O)N2[C](C(=O)O[C]([C]([C](CC1=O)O)C)/C(=C/[C]1CC[C]([C](C1)OC)O)/C)CCCC2	0
COc1cc2c(cc1OC)CCN1[C]2C[C](OC(=O)[C](C(C)C)N)[C](C1)CC(C)C	0
Ic1ccc(c(c1)Cl)Nc1c(ccc(c1F)F)C(=O)NOCC1CC1	1
CC[N+](CCOC(=O)C(c1ccccc1)(C1CCCCC1)O)(CC)C	0
OC(=O)COc1cc(OCC=C(C)C)ccc1C(=O)C=Cc1ccc(cc1)OCC=C(C)C	1
Fc1cc(F)c(c(c1)F)CNC(=O)c1cn2C[C]3O[C]4CC[C](N3C(=O)c2c(c1=O)O)C4	0
COCC1(CCN(CC1)CCc1cccs1)N(c1ccccc1)C(=O)CC	0
CC(=O)Nc1c(I)c(N(C(=O)C)C)c(c(c1I)C(=O)O)I	0
O[C]1CC[C@]2([C](C1)C[C]([C]1[C]2C[C](O)[C@]2([C]1CC[C]2[C](CCC(=O)O)C)C)O)C	1
N[C]1CCCCN(C1)c1c(F)cc2c(c1Cl)n(cc(c2=O)C(=O)O)C1CC1	0
CC(=O)OCC(CCn1cnc2c1nc(N)nc2)COC(=O)C	0
Fc1c[nH]c(=O)[nH]c1=O	0
FC(c1ccccc1F)COC1CCC(CC1)Nc1ncnc2c1cn[nH]2	1
CCOc1nc2c(n1Cc1ccc(cc1)c1ccccc1c1n[nH]nn1)c(ccc2)C(=O)OC(OC(=O)OC1CCCCC1)C	1
O=CNc1cc(ccc1O)[C](CN[C](Cc1ccc(cc1)OC)C)O	0
N=C(NC(=N)Nc1ccc(cc1)Cl)NCCCCCCNC(=N)NC(=N)Nc1ccc(cc1)Cl	0
OCc1cc(ccc1O)C(CNCCCCCCOCCCCc1ccccc1)O	0
CC(Cc1ccc(cc1)O)N	0
OC[C](C(=O)N([C](C(=O)N[C](C(=O)N[C](C(=O)N[C](C(=O)N1CCC[C]1C(=O)N[C](C(=O)N)C)CCCCNC(C)C)CC(C)C)CC(=O)N)Cc1ccc(cc1)O)C)NC(=O)[C](NC(=O)[C](NC(=O)[C](Cc1ccc2c(c1)cccc2)NC(=O)C)Cc1ccc(cc1)Cl)Cc1cccnc1	0
C[S+](C[C]1O[C]([C]([C]1O)O)n1cnc2c1ncnc2N)CC[C](C(=O)[O-])N	0
O=C1c2c(ccc(c2C(=O)c2c1c(ccc2O)[N+](=O)[O-])O)[N+](=O)[O-]	1
O=C(C(C)C)OCC(=O)[C@@]12O[C](O[C]1C[C]1[C@]2(C)C[C](O)[C]2[C]1CCC1=CC(=O)C=C[C@]21C)C1CCCCC1	0
NCC1CC1(c1ccccc1)C(=O)N(CC)CC	0
O=C1CCCCCCCCCCC(=O)OCCO1	1
Oc1ccc(cc1)C(=O)Oc1ccccc1	1
OCCOc1nc(nc(c1Oc1ccccc1OC)NS(=O)(=O)c1ccc(cc1)C(C)(C)C)c1ncccn1	0
Clc1cc(cc(c1Cl)S(=O)(=O)N)S(=O)(=O)N	0
Clc1cccc(c1NC1=NCCN1)Cl	0
CCOC(=O)OC(OC(=O)c1ccc2c(c1)cc(n2Cc1noc(c1)c1ccc(s1)Cl)C(=O)NC1CCN(CC1)C(C)C)C	1
CC[C]1OC(=O)[C](C)[C](O[C]2O[C](C)[C]([C@](C2)(C)OC)O)[C](C)[C](O[C]2O[C](C)C[C]([C]2O)N(C)C)[C@](C[C](C(=O)[C]([C]([C@]1(C)O)O)C)C)(C)O	0
Fc1ccc(c(c1)Cl)C(=O)N=S(=O)(C=Cc1ccccc1)[O-]	1
CCCCNc1ccc(cc1)C(=O)OCCN(C)C	0
COc1cc(Nc2ncc(c(n2)Nc2ccc3c(n2)N(COP(=O)(O)O)C(=O)C(O3)(C)C)F)cc(c1OC)OC	0
CCN(CCOc1ccc(cc1)C(=C(c1ccccc1)Cl)c1ccccc1)CC	0
O=C(C(c1ccccc1)(c1ccccc1)O)OC1CCC[N+](C1)(C)C	0
CCOC(=O)C1=C(C)NC(=C(C1c1ccccc1/C=C/C(=O)OC(C)(C)C)C(=O)OCC)C	0
CCOC(=O)C1=C(C)NC(=C(C1c1ccccc1C=CC(=O)OC(C)(C)C)C(=O)OCC)C	1
COC(=O)[C](c1ccccc1)[C]1CCCCN1	0
O=C(N[C]1C(=O)N2[C]1SCC(=C2C(=O)O)COC(=O)C)CSc1ccncc1	0
CCCCCCCCCCCCCC[N+](C)(C)C	1
OC[C]1O[C](Oc2cc(/C=C/c3ccc(cc3)O)cc(c2)O)[C]([C]([C]1O)O)O	0
OC(=O)CCCCO/N=C(\c1cccc(c1)C(F)(F)F)/c1cccnc1	0
CC[C]1OC(=O)[C](C)C(=O)[C](C)[C](O[C]2O[C](C)C[C]([C]2O)N(C)C)[C@](C[C](C(=O)[C]([C]2[C@]1(C)OC(=O)N2CCCCn1cnc(c1)c1cccnc1)C)C)(C)OC	1
O=C(OCC(=O)[C@@]1(O)CC[C]2[C@]1(C)C[C](O)[C]1[C]2CCC2=CC(=O)CC[C@]12C)CCC1CCCC1	0
CC(=CCC[C@@]([C]1CCC(=CC1)C)(O)C)C	0
N1CCNCC1	0
S=c1nc[nH]c2c1[nH]cn2	0
Clc1ccc(c(c1)Cl)NC(=O)C1(CC1)C(=O)O	1
S=C1NC=NC2C1NC=N2	1
OC/C=C(/CCC=C(C)C)\C	0
CCC1(NC(=O)N(C1=O)C)c1ccccc1	0
CC(=O)O[C@]1(C(=O)C)C(=C)C[C]2[C@]1(C)CC[C]1[C]2CCC2=CC(=O)CC[C]12	0
CCC(c1ccccc1)NC(=O)c1cc(F)ccc1N=S(=O)(c1cccc2c1nccc2)[O-]	1
OC(=O)CC[C](C(=O)O)NC(=O)c1ccc(cc1)NC[C]1CNc2c(N1C)c(=O)nc([nH]2)N	0
NC(=O)CN1CCCC1=O	1
Oc1ccc2c(c1)Oc1c(C32OC(=O)c2c3cccc2)ccc(c1)O	1
OC[C]1CCCN1c1ncc(c(n1)NCc1ccc(c(c1)Cl)OC)C(=O)NCc1ncccn1	0
COc1ccccc1OCC(COC(=O)N)O	0
CCCC(=O)Nc1ccc(c(c1)C(=O)C)OCC(CNC(C)C)O	0
O=C(CC(C)(C)C)OC1=C(C(=O)OC21CCCC2)c1c(C)cc(cc1C)C	1
OC[C]1O[C]([C]([C]1O[C]1O[C](CN)[C]([C]([C]1N)O)O)O)O[C]1[C](O)[C](N)C[C]([C]1O[C]1O[C](CN)[C]([C]([C]1N)O)O)N	0
CN([C]1C(=C(C(=O)N)C(=O)[C@@]2([C]1C[C]1Cc3c(C(=O)C1=C2O)c(O)ccc3N(C)C)O)O)C	1
O=C1CCC(C(=O)N1)N1Cc2c(C1=O)cccc2N	0
Clc1ccc(cc1)S(=O)(=O)c1ccc(cc1)Cl	1
CCN(CCCC(Nc1c2cc(OC)ccc2nc2c1ccc(c2)Cl)C)CC	1
Nc1nc2c(s1)cc(cc2)[N+](=O)[O-]	1
CCc1cc(Cc2cc(CC)cc(c2O)C(C)(C)C)c(c(c1)C(C)(C)C)O	1
CC(OC(=O)[C](N[P@@](=O)(Oc1ccccc1)OC[C]1O[C]([C@]([C]1O)(C)F)n1ccc(=O)[nH]c1=O)C)C	0
COc1cnc(nc1)NS(=O)(=O)c1ccc(cc1)N	0
Cc1ccc2c(n1)c(O)c(cc2Cl)Cl	1
CCCS(=O)(=O)Nc1ccc(c(c1F)C(=O)c1c[nH]c2c1cc(cn2)c1ccc(cc1)Cl)F	0
O=C(Nc1ccnc(c1)Cl)Nc1ccccc1	1
OC1C(O)COC(C1O)OC1CCC23C(C1(C)C)CC=C1C3(C2)CCC2(C1(C)CC1C2C(C)CC2(O1)OC(C1(C2O1)C)O)C	1
ClCCN(C(=O)NC1CCCCC1)N=O	0
Clc1cc(Cl)c(cc1O)O	1
N#Cc1cc(ccc1N=Nc1ccc(cc1)N(CCOC(=O)C)CCOC(=O)C)[N+](=O)[O-]	1
CCCCC(CCC(OS(=O)(=O)[O-])CC(C)C)CC	0
CCCCC(CCC(OS(=O)(=O)O)CC(C)C)CC	0
O=C1OC(=O)c2c3c1cccc3ccc2	1
CN1CCN(CC1)c1c(F)cc2c3c1OCC(n3cc(c2=O)C(=O)O)C	1
OCCN(CCO)CCO	0
CC(C(=O)O)CN(c1c(I)cc(c(c1I)N)I)C(=O)C	0
CCCCS(=O)(=O)N[C](C(=O)O)Cc1ccc(cc1)OCCCCC1CCNCC1	0
Oc1ccc(c2c1C(=O)c1ccccc1C2=O)O	1
OC(c1ccc(cc1)C(C)(C)C)CCCN1CCC(CC1)C(c1ccccc1)(c1ccccc1)O	0
OC(=O)C(c1ccc(s1)C(=O)c1ccccc1)C	0
COc1ccc(cc1)CN(c1ncccn1)CCN(C)C	0
Cn1c(=O)c2[n-]cnc2n(c1=O)C	0
[O-][N+](=O)O[C]1CO[C]2[C]1OC[C]2O[N+](=O)[O-]	0
CN1CCC[C]1Cc1c[nH]c2c1cc(cc2)CCS(=O)(=O)c1ccccc1	0
c1ccc2-c3c4c(-c2c1)cccc4ccc3	1
CNc1ccc(cc1)C(=O)CC(CCC(C1OC(=O)CC(O)CC(=O)CC(O)CC(O)CC(O)CC(O)CC2(O)CC(O)C(C(O2)CC(C=CC=CC=CC=CC=CC=CC=CC1C)OC1OC(C)C(C(C1O)N)O)C(=O)OC)C)O	1
CC#CCC([C](/C=C/[C]1[C](O)C[C]2[C]1C/C(=C/CCCC(=O)O)/C2)O)C	0
O=C([C](c1cscc1)C(=O)O)N[C]1C(=O)N2[C]1SC([C]2C(=O)O)(C)C	0
CC(CCCC1(C)CCc2c(O1)c(C)c(c(c2C)O)C)CCCC(CCCC(C)C)C	0
O=C(N1CCC(CC1)n1c(=O)[nH]c2c1cccn2)O[C]1CC[C]([C](c2c1nccc2)N)c1cccc(c1F)F	0
CCCCCOc1ccc(cc1)c1onc(c1)c1ccc(cc1)C(=O)N[C]1C[C](O)[C](O)NC(=O)[C]2[C](O)[C](CN2C(=O)[C](NC(=O)[C](NC(=O)[C]2N(C(=O)[C](NC1=O)[C](O)C)C[C](C2)O)[C]([C](c1ccc(c(c1)OS(=O)(=O)O)O)O)O)[C](CC(=O)N)O)C	0
NCCCC[C](C(=O)N[C](C(=O)NCC(=O)NCC(=O)N1CCC[C]1C(=O)N[C](C(=O)N[C](C(=O)NCC(=O)N[C](C(=O)N1CCC[C]1C(=O)N1CCC[C]1C(=O)N[C](C(=O)N[C](C(=O)N[C](C(=O)N[C](C(=O)N[C](C(=O)N[C](C(=O)N[C](C(=O)N)CCCCN)CCCCN)CCCCN)CCCCN)CCCCN)CCCCN)CO)C)CO)CO)CC(=O)N)NC(=O)[C](NC(=O)[C](Cc1c[nH]c2c1cccc2)NC(=O)[C](NC(=O)[C]([C](CC)C)NC(=O)[C](NC(=O)[C](NC(=O)[C](NC(=O)[C](C(C)C)NC(=O)[C](NC(=O)[C](NC(=O)[C](NC(=O)[C](NC…	0
OCCO[C]1CC[C](C[C]1OC)C[C]([C]1OC(=O)[C]2CCCCN2C(=O)C(=O)[C@]2(O)O[C](CC[C]2C)C[C](OC)/C(=C/C=C/C=C/[C](C[C](C(=O)[C]([C](/C(=C/[C](C(=O)C1)C)/C)O)OC)C)C)/C)C	0
O=C(Nc1ccccc1)Nc1ccccc1	1
COc1ccc(cc1)CCN1CCC(CC1)Nc1nc2c(n1Cc1ccc(cc1)F)cccc2	0
COC(=O)C[C@@](C(=O)O[C]1C(=C[C@]23[C]1c1cc4OCOc4cc1CCN3CCC2)OC)(CCCC(O)(C)C)O	0
O=C1NC(=O)C(S1)Cc1ccc(cc1)OCC1(C)CCc2c(O1)c(C)c(c(c2C)O)C	1
O=C1N(C)CC(=O)N2[C]1Cc1c([C]2c2ccc3c(c2)OCO3)[nH]c2c1cccc2	0
C#CC1(CCCCC1)OC(=O)N	0
OC(=O)[C](NC(=O)c1c(Cl)cc2c(c1Cl)CCN(C2)C(=O)c1ccc2c(c1)occ2)Cc1cccc(c1)S(=O)(=O)C	0
[O-][Cl+][O-]	0
NCC1CCC(CC1)C(=O)O	0
Clc1ccc2c(c1)C(O)CCCN2C(=O)c1ccc(cc1C)NC(=O)c1ccccc1C	1
COc1cc(ccc1N1CCC(CC1)N1CCN(CC1)C)Nc1nc(NC2CCOCC2)c(nc1C(=O)N)CC	0
O=C(C1=C(C)OCCS1)Nc1ccccc1	0
OCC(=O)[C]1[C](C)C[C]2[C@]1(C)C[C](O)[C]1[C]2C[C](C2=CC(=O)C=C[C@]12C)F	0
OCCNc1ccc(cc1[N+](=O)[O-])N	1
CC[N+](CCOC(=O)C1c2ccccc2Oc2c1cccc2)(CC)C	0
Clc1ccc2c(c1)c(cn2c1ccc(cc1)F)C1CCN(CC1)CCN1CCNC1=O	0
Oc1ccc2c(c1)sc(c2C(=O)c1ccc(cc1)OCCN1CCCCC1)c1ccc(cc1)O	1
C=C[C]1C[C@]1(NC(=O)[C]1C[C](CN1C(=O)[C](C(C)(C)C)NC(=O)OC(C)(C)C)Oc1ncc(c2c1cc(Cl)cc2)OC)C(=O)NS(=O)(=O)C1CC1	0
Cc1nc(Nc2ccccc2)nc(c1)C1CC1	1
CC1(CC)CC(=O)NC1=O	0
ClCCN(CCCl)C	1
CN1CCN(CC1)c1ccc(c(c1)NC1CCOCC1)C(=O)Nc1n[nH]c2c1cc(cc2)Cc1cc(F)cc(c1)F	0
O=C1C[C]2C([C@@]1(C)CC2)(C)C	0
O=C([C]1C[C@@]1(COc1cnc(nc1C)C)c1cccc(c1)F)Nc1ccc(cn1)F	0
COCC(=O)OC1(CCN(CCCc2nc3c([nH]2)cccc3)C)CCc2c(C1C(C)C)ccc(c2)F	1
OCC1OC(CC1N=[N+]=[N-])n1cc(C)c(=O)[nH]c1=O	1
ClC1C2(Cl)C(C(=C)C1(Cl)C(C2(Cl)Cl)(Cl)Cl)(C)C	1
c1ccc2c(c1)ccc1c2cccn1	1
CCN1C(=O)N(Cc2c1c1cc([nH]c1nc2)CN1CCOCC1)c1c(F)c(OC)cc(c1F)OC	0
CN(CCOC(c1ccccn1)(c1ccccc1)C)C	0
O=C1C(=C1c1ccccc1)c1ccccc1	1
CC(c1ccc(cc1)O)c1ccc(cc1)O	1
CNCCCN1c2ccccc2CCc2c1cccc2	0
CC(C(Cc1ccc(c(c1)O)O)C)Cc1ccc(c(c1)O)O	1
COC(=O)Nc1nc2c([nH]1)cc(cc2)Sc1ccccc1	1
OC[C]1O[C]([C]([C]1O)O)n1cnc2c1nc(nc2N)n1ncc(c1)C(=O)NC	0
CSc1nc(NC2CC2)nc(n1)NC(C)(C)C	1
CN(CCOC1=Cc2ccccc2Sc2c1cc(Cl)cc2)C	0
O=S1(=O)NC(Cc2ccccc2)Nc2c1cc(c(c2)C(F)(F)F)S(=O)(=O)N	0
CCC(c1cc(cc(c1OC(=O)OC(C)C)[N+](=O)[O-])[N+](=O)[O-])C	1
C[N+](C1c2ccccc2-c2c1cccc2)(CCCCCC[N+](C1c2ccccc2-c2c1cccc2)(C)C)C	0
O=C1C(=Cc2ccc(cc2)C=C2C3CCC(C2=O)(C3(C)C)CS(=O)(=O)O)C2C(C1(CC2)CS(=O)(=O)O)(C)C	0
CC(=O)OCC1=C(C(=O)O)N2[C](SC1)[C](C2=O)NC(=O)[C](c1ccccc1)N	0
ClC(Cl)Cl	0
CC(Cc1ccc(cc1)C(C(=O)O)C)C	1
CNC(=N)NCCC[C](C(=O)O)N	0
Cc1ccc(c(c1)OCCCC(C(=O)O)(C)C)C	1
CC(=O)OCC(=O)[C@@]1(O)CC[C]2[C@]1(C)C[C](O)[C]1[C]2CCC2=CC(=O)CC[C@]12C	0
O=C(Nc1cnns1)Nc1ccccc1	1
Nc1c(N=Nc2ccc(cc2)c2ccc(cc2)N=Nc2cc(c3c(c2N)cccc3)S(=O)(=O)[O-])cc(c2c1cccc2)S(=O)(=O)[O-]	1
CCCCC1C(=O)N(N(C1=O)c1ccc(cc1)O)c1ccccc1	0
[O-][N+](=O)c1ccc(c(c1)C)C	1
Clc1ccc(c(c1)Cl)O	1
CNC1CCC(c2c1cc(cc2)S(=O)(=O)N)c1ccc(c(c1)Cl)Cl	1
OC[C](c1ccccc1)C(=O)OC1C[C]2CC[C](C1)N2C	0
O=C1C=C[C@]2(C(=C1)CC[C]1[C]2CC[C@]2([C]1CCC(=O)O2)C)C	0
[O-][N+](=O)c1cc(ccc1Oc1ccc(cc1)[N+](=O)[O-])C(F)(F)F	1
O=C(OC1CCC2C1(C)CCC1C2CCC2=CC(=O)CCC12C)CCc1ccccc1	1
Cc1ncn(c1)c1cc(NC(=O)c2ccc(c(c2)Nc2nccc(n2)c2cccnc2)C)cc(c1)C(F)(F)F	0
Cc1cccn2c1ncc(c2=O)c1n[nH]nn1	0
O=C1C=CC(=O)N1c1ccccc1	1
NC(=N)NCC1COc2c(O1)cccc2	0
CNC(=O)c1ccc(cc1F)N1C(=S)N(C(=O)C21CCC2)c1cnc(c(c1)C(F)(F)F)C#N	0
CO[C]1C(=O)[C@]2(C)[C](OC)C[C]3[C@]([C]2[C]([C@]2(C(C1=C(C)[C](OC(=O)[C]([C](c1ccccc1)NC(=O)OC(C)(C)C)O)C2)(C)C)O)OC(=O)c1ccccc1)(CO3)OC(=O)C	0
Oc1ccccc1C(=O)c1ccccc1	1
CCS(=O)(=O)CCn1c(C)ncc1[N+](=O)[O-]	0
Oc1ccc(cc1)Cc1ccccc1	1
CCOC(=O)NCCOc1ccc(cc1)Oc1ccccc1	1
C=C[C@]1(C)C[C](OC(=O)CS[C]2CC[C](C[C]2O)N)[C@]2(C)C(C)CC[C@]3([C]([C]1O)C)[C]2C(=O)CC3	0
CCO[C]1O[C]2O[C@@]3(C)CC[C]4[C@]2([C]([C]1C)CC[C]4C)OO3	0
OC(P(=O)(O)O)P(=O)(O)O	0
ClC(SN1C(=O)c2c(C1=O)cccc2)(Cl)Cl	1
C[C](Cn1cnc2c1ncnc2N)OC[P@@](=O)(N[C](C(=O)OC(C)C)C)Oc1ccccc1	0
OCC(=O)[C]1[C](C)C[C]2[C@]1(C)C[C](O)[C@]1([C]2C[C](C2=CC(=O)C=C[C@]12C)F)F	0
COc1ccc(cc1)c1coc2c(c1=O)ccc(c2)O	1
O=C(Cc1csc(n1)N)Nc1ccc(cc1)CCNC[C](c1ccccc1)O	0
O1CCN(CC1)SSN1CCOCC1	1
OC(COc1cccc2c1C[C](O)[C](C2)O)CNC(C)(C)C	0
CCCOc1ccc2c(c1)sc(n2)NC(=O)OC	1
CCCCCCCCCCCCCCO	1
CNCc1ccc(cc1)c1[nH]c2c3c1CCNC(=O)c3cc(c2)F	0
COC(=O)C1=C(C)NC(=C(C1c1cccc2c1non2)C(=O)OC(C)C)C	0
O[C](COc1nsnc1N1CCOCC1)CNC(C)(C)C	0
CCc1c(nn(c1c1ccc(cc1)Br)c1ccc(cc1Cl)Cl)C(=O)NN1CCCCC1	1
O=S(CCCC(C(F)(F)F)(F)F)CCCCCCCCC[C]1Cc2cc(O)ccc2[C]2[C]1[C]1CC[C]([C@]1(CC2)C)O	0
CCOC(=O)[C](N[C](C(=O)N1[C]2CCCC[C]2C[C]1C(=O)O)C)CCc1ccccc1	0
CCCCC(COC(=O)CC(S(=O)(=O)[O-])C(=O)OCC(CCCC)CC)CC	1
CCCCC(COC(=O)CC(S(=O)(=O)O)C(=O)OCC(CCCC)CC)CC	0
OCc1cc(c(c(c1)C(C)(C)C)O)C(C)(C)C	1
OCC1OC(C(C1O)O)n1cc2c3c1ncnc3N(N=C2N)C	1
c1ccc2c(c1)N(CC1CN3CCC1CC3)c1c(S2)cccc1	0
ClCCNP1(=O)OCCCN1CCCl	1
O=C(C(c1ccccc1)(c1ccccc1)O)OC1C[N+]2(C)CCC1CC2	0
CCOP(=S)(Oc1ccccc1C(=O)OC(C)C)NC(C)C	1
Oc1cccc(c1)Cl	1
OC[C]1O[C]([C]([C]1O)O)n1cnc(n1)C(=O)N	1
O=C(Nc1ccc2c(c1)c(N)cc(n2)C)Nc1ccc2c(c1)c(N)cc(n2)C	1
Cc1cc([N+](=O)[O-])c(c(c1)[N+](=O)[O-])O	1
NC(=NCC1COC2(O1)CCCCC2)N	0
CCC(N1CCCC1=O)C(=O)N	1
N#Cc1ccc(cc1)C(n1cncn1)c1ccc(cc1)C#N	1
O=C1CC[C@@]2([C@@]34[C]1Oc1c4c(C[C]2[N@@+](CC3)(C)CC2CC2)ccc1O)O	0
C1CN=C(N1)C1COc2c(O1)cccc2	1
COc1c(C/C=C(/CCC(=O)O)\C)c(O)c2c(c1C)COC2=O	0
Nc1ccn(c(=O)n1)[C]1CC[C](O1)CO	1
CCN1C(=CC=Cc2ccc3c([n+]2CC)cccc3)C=Cc2c1cccc2	1
CCCCN(CCCC)CCCOC(=O)c1ccc(cc1)N	1
O[C]([C]([C](COS(=O)(=O)C)O)O)[C](COS(=O)(=O)C)O	0
CCC[C]1CN([C](C1)C(=O)NC([C]1O[C](SC)[C]([C]([C]1O)O)O)C(Cl)C)C	0
Clc1ccc(c(c1)Cl)Cc1cc(ccc1O)C(CC(C)(C)C)(C)C	1
OC(=O)CCCC[C]1SSCC1	0
COP(=S)(Oc1nc(Cl)c(cc1Cl)Cl)OC	1
OC(=O)CC[C](C(=O)O)NC(=O)c1ccc(cc1)N(Cc1cnc2c(n1)c(N)nc(n2)N)C	0
O=C1O[C](CN1c1ccc(c(c1)F)c1ccc(nc1)c1nnn(n1)C)COP(=O)(O)O	0
OCC([C]1OC(=O)C(=C1O)O)O	0
CCCl	0
O=C(c1ccc(cc1)N)NCC(=O)O	0
CCCOCC(=Nc1ccc(cc1C(F)(F)F)Cl)n1cncc1	1
O=C1CC[C@@]2(N1)CC[C@@](NC2)(CO[C](c1cc(cc(c1)C(F)(F)F)C(F)(F)F)C)c1ccccc1	0
Oc1ccc(c(c1Cl)Cl)Cl	1
OCC(COc1ccccc1OC)O	0
Nc1ccc(cc1N)c1ccc(c(c1)N)N	1
CC(=O)OC(c1ccc(o1)[N+](=O)[O-])OC(=O)C	1
O=c1[nH]c2c(n1C1CCN(CC1)CC1(C)OCc3c(-n4c1ccc4)cccc3)cccc2	1
NCCOCC1=C(C(=O)OCC)C(C(=C(N1)C)C(=O)OC)c1ccccc1Cl	0
CN1CCC(C1)CN1c2ccccc2Sc2c1cccc2	0
CCOc1nc2c(n1Cc1ccc(cc1)c1ccccc1c1n[nH]nn1)c(ccc2)C(=O)O	1
O=C(c1ccc(c(c1O)O)O)c1ccccc1	1
NC1[C]2[C]1CN(C2)c1nc2c(cc1F)c(=O)c(cn2c1ccc(cc1F)F)C(=O)O	0
CCC(c1ccc(cc1)O)(c1ccc(cc1)O)C	1
Cc1cc(cc(c1CC1=NCCN1)C)C(C)(C)C	0
OC(=O)c1cccnc1Nc1c(C)cccc1C	1
COc1ccc2c(c1C)nc(cc2O[C]1C[C]2[C](C1)C(=O)N(C)CCCC/C=C\[C]1[C@](NC2=O)(C1)C(=O)NS(=O)(=O)C1CC1)c1scc(n1)C(C)C	0
CCN(c1cccc(c1)c1ccnc2n1ncc2C#N)C(=O)C	0
Fc1ccc(c(c1)F)c1ccc(c(c1)C(=O)O)O	1
Nc1ccc(cc1Cl)c1ccc(c(c1)Cl)N	1
CCC(C(c1ccc(c(c1)O)O)O)NC(C)C	0
COc1ccc(cc1)C=CC(=O)c1ccc(cc1OC)OC	1
Oc1cccc(c1)CC1C(=O)OCC1Cc1cccc(c1)O	1
Nc1ccc(c(c1)[N+](=O)[O-])N	1
C[C](N[C]([C](c1ccc(cc1)O)O)C)COc1ccccc1	0
OCc1cc(ccc1O)[C](CNCCCCCCOCCOCc1c(Cl)cccc1Cl)O	0
OC(c1ccccc1)(C1CCCCC1)CCN1CCCCC1	0
CCN(c1ccc(cc1)C(=C1C=CC(=[N+](CC)CC)C=C1)c1ccccc1)CC	1
CCc1ccc(cc1)O	1
CCCSc1ccc2c(c1)[nH]c(n2)NC(=O)OC	1
CC(c1cc(Sc2cc(c(cc2C)O)C(C)(C)C)c(cc1O)C)(C)C	1
O=C(OCc1ccccc1)NC[C]1CN(C)[C]2[C](C1)c1cccc3c1c(C2)cn3C	0
O=CC[C]1C[C](C)[C](/C=C/C=C/C[C](OC(=O)C[C]([C]([C]1O[C]1O[C](C)[C]([C]([C]1O)N(C)C)O[C]1C[C@@](C)(O)[C]([C](O1)C)O)OC)O)C)O[C]1CC[C]([C](O1)C)N(C)C	0
CCc1ccc(nc1)CCOc1ccc(cc1)CC1SC(=O)NC1=O	1
OC(CCCCCC(C(=O)O)(C)C)CCCCCC(C(=O)O)(C)C	0
COC(=O)C1=C(C)NC(=C(C1c1ccccc1[N+](=O)[O-])C(=O)OC)C	1
CCOc1ccc(cc1)C[C](N(CC(=O)O)CC(=O)O)CN(CC(=O)[O-])CCN(CC(=O)[O-])CC(=O)[O-]	0
CCOC(=O)C1(CCN(CC1)CCC(c1ccccc1)(c1ccccc1)C#N)c1ccccc1	1
Cc1ccc(cc1)N(S(=O)(=O)N(C)C)SC(Cl)(Cl)F	1
[O-][N+](=O)c1ccc(c(c1)Oc1ccccc1)NS(=O)(=O)C	1
OC(=O)c1ccccc1Nc1cccc(c1C)C	1
O=C(C(c1cc(cc(c1)C(F)(F)F)C(F)(F)F)(C)C)N(c1cnc(cc1c1ccccc1C)N1CC[N+](CC1)(C)COP(=O)(O)[O-])C	0
NCCCCC1N=C(O)C(N=C(O)C(Cc2ccccc2)N=C(O)C(CSSCC(N=C(C(N=C1[O-])C(O)C)O)C(=NC(C(O)C)CO)O)N=C(C(Cc1ccccc1)N=C(CN(CC(=O)[O-])CCN(CC(=O)[O-])CCC(C(=O)O)C(=O)O)[O-])O)Cc1c[nH]c2c1cccc2	0
COC(=O)N(c1ccccc1COc1ccn(n1)c1ccc(cc1)Cl)OC	1
C#C[C@]1(O)CC[C]2[C@]1(C)CC[C]1[C]2CCC2=CCCC[C]12	0
CCCC1C(=CC(=CN1c1ccccc1)CC)CC	1
NC(=O)NN=Cc1ccc(o1)[N+](=O)[O-]	1
COc1c(OC)cc2c(-c3ccc(c(=O)cc3C(CC2)NC(=O)C)OC)c1OC	1
COc1ccc(cc1)C(C(Cl)(Cl)Cl)c1ccc(cc1)OC	1
CS(=O)C	0
O=CN1C(CNc2ccc(cc2)C(=O)N[C](C(=O)O)CCC(=O)O)CNc2c1c(=O)[nH]c(n2)N	1
OC(C(C)(C)C)/C=C/c1ccc2c(c1)OCO2	0
Nc1ccc(cc1Cl)Cc1ccc(c(c1)Cl)N	1
COC=C(c1ccccc1COc1cccc(n1)C(F)(F)F)C(=O)OC	1
C#CCC(c1ccc(cc1)C(=O)N[C](C(=O)O)CCC(=O)O)Cc1cnc2c(n1)c(N)nc(n2)N	0
Oc1ccc(cc1C(C)(C)C)C(C)(C)C	1
CO[C@]12CC[C@]3(C[C]1[C@@](C(C)(C)C)(O)C)[C@@]14[C]2Oc2c4c(C[C]3N(CC1)CC1CC1)ccc2O	0
O=C(Nc1ccc(c(c1)Cl)Cl)Nc1ccc(cc1)Cl	1
COCC1(CCN(CC1)CCn1nnn(c1=O)CC)N(c1ccccc1)C(=O)CC	0
CCN(CCc1onc(n1)c1ccccc1)CC	0
COC(=O)Nc1cccc(c1)OC(=O)Nc1cccc(c1)C	1
ClCCN(c1c[nH]c(=O)[nH]c1=O)CCCl	0
CNC(=O)Nc1ccc(c(c1)Cl)Cl	1
CC#CC(=O)N1CCC[C]1c1nc(c2n1ccnc2N)c1ccc(cc1)C(=O)Nc1ccccn1	0
CO[C@@]12[C]3N[C]3CN2C2=C([C]1COC(=O)N)C(=O)C(=C(C2=O)C)N	1
CCn1cc(C(=O)O)c(=O)c2c1nc(N1CCNCC1)c(c2)F	0
COc1cc(Cc2cnc(nc2N)N)cc(c1OC)OC	0
Nc1cc(Cl)c(c(c1)Cl)NC1=NCCN1	0
COc1cc2nc(nc(c2cc1OC)N)N1CCN(CC1)C(=O)c1ccco1	0
NC(=O)O[C](c1ccccc1Cl)Cn1nncn1	0
CC(Cc1ccccc1)NCCC(c1ccccc1)c1ccccc1	0
O=C1OC[C@]2([C](C1)CC[C]1[C]2CC[C@]2([C]1CC[C@]2(C)O)C)C	0
CCCCCCCCCc1ccc(cc1)O	1
N#CC(c1ccccc1)(c1ccccc1)CCN1CCC(CC1)(N1CCCCC1)C(=O)N	0
OC(=O)CC[C](C(=O)O)N	0
C[C]1CN(C(C1)(C)C)c1nc(ccc1C(=O)NS(=O)(=O)c1cn(nc1C)C)n1ccc(n1)OCC(C(F)(F)F)(C)C	0
CCCCC[C](/C=C/[C]1[C](O)C[C]([C]1C/C=C\CCCC(=O)O)O)O	0
OP(=O)(C(P(=O)(O)O)(Cc1cccnc1)O)O	0
NC(=O)CC[C](C(=O)O)N	0
COc1cc(cc(c1O)OC)[C]1[C]2C(=O)OC[C]2[C](c2c1cc1OCOc1c2)O[C]1O[C]2CO[C](O[C]2[C]([C]1O)O)c1cccs1	0
CC(=O)O[C@@]12CO[C]1C[C]([C@@]1([C]2[C](OC(=O)c2ccccc2)[C@]2(O)C[C](OC(=O)[C]([C](c3ccccc3)NC(=O)OC(C)(C)C)O)C(=C(C2(C)C)[C](C1=O)O)C)C)O	0
ClCCN(c1ccc(cc1)C[C](C(=O)O)N)CCCl	0
[O-][N+](=O)c1cc([N+](=O)[O-])c(c(c1)C(C)(C)C)O	1
CC(c1ccc(cc1)O)(c1ccc(cc1)O)C	1
OCc1cc(O)c2c(c1)C([C]1O[C](CO)[C]([C]([C]1O)O)O)c1c(C2=O)c(O)ccc1	0
CN(CCC(c1ccccn1)c1ccccc1)C	0
O=c1[nH]c(=O)c2-c(n1)n(C[C]([C]([C](COP(=O)(O)O)O)O)O)c1c(n2)cc(c(c1)C)C	0
O=C1N[C](C[C]2O[C@]2(C)CCC[C]([C]([C](C(=O)C([C](C1)O)(C)C)C)O)C)/C(=C/c1csc(n1)C)/C	0
CCCCCNC(=N)N/N=C/c1c[nH]c2c1cc(OC)cc2	1
C[C]([C](c1ccc(c(c1)O)O)O)N	0
Cc1ccc(c(c1)C(C)(C)C)O	1
Cc1[nH]c2c(-c3ccccc3N(CC2)C(=O)c2ccc(cc2)NC(=O)c2ccccc2c2ccccc2)n1	0
OC(=O)[C]1N2C(=O)C[C]2S(=O)(=O)[C@@]1(C)Cn1ccnn1	0
Oc1cc(O)c2c(c1)oc(c(c2=O)OC1OC(COC2OC(C)C(C(C2O)O)O)C(C(C1O)O)O)c1ccc(c(c1)O)O	1
CC=O	1
Clc1ccc2c(c1)C(=NCC(=S)N2CC(F)(F)F)c1ccccc1F	0
COC1C(OC(=O)C)C(OC(=O)N)C(OC1N1C(=O)C(=C(C2C(C)C=CC3C2C(=C)CCC3OC2OC(C)C(C(C2)(O)C(NC(=O)c2[nH]c(c(c2Cl)Cl)C)C)O)O)C(=O)C1C(C)C)C	1
CC(=O)c1cc(cc2c1CCC2(C)C)C(C)(C)C	1
COC([C](C(=O)O)Oc1nc(C)cc(n1)C)(c1ccccc1)c1ccccc1	0
CCNc1nc(NC(C(C)C)C)nc(n1)SC	1
C[C]1CC[C]([C](C1)OC(=O)c1ccccc1O)C(C)C	0
OC(=O)Cn1c(cc2c1cccc2)C(=O)Nc1scc(n1)c1ccccc1Cl	1
CCCCCCCCCCCCn1cc[n+](c1)C	1
CN(CCn1nnnc1SCC1=C(C(=O)O)N2[C](SC1)[C](C2=O)NC(=O)Cc1csc(n1)N)C	0
C#CC1(O)CCC2C1(C)CCC1C2CCc2c1ccc(c2)OC	1
OC(=O)CCSC[C]1O[C]2O[C]3[C](CSCCC(=O)O)O[C]([C]([C]3O)O)O[C]3[C](CSCCC(=O)O)O[C]([C]([C]3O)O)O[C]3[C](CSCCC(=O)O)O[C]([C]([C]3O)O)O[C]3[C](O[C](O[C]4[C](O[C](O[C]5[C](O[C](O[C]6[C](O[C](O[C]1[C]([C]2O)O)[C](O)[C]6O)CSCCC(=O)O)[C](O)[C]5O)CSCCC(=O)O)[C](O)[C]4O)CSCCC(=O)O)[C]([C]3O)O)CSCCC(=O)O	0
CCCCCCC(=O)Oc1ccc2c(c1)CC[C]1[C]2CC[C@]2([C]1CC[C]2OC(=O)CCCCCC)C	0
O=C1NCC(O1)COc1cc(C)cc(c1)C	0
CNC1(C)C2CCC(C1(C)C)C2	0
NCCCC(Nc1cc(OC)cc2c1nccc2)C	0
C[n+]1ccc(cc1)c1cc[n+](cc1)C	1
N#CC(c1cccc(c1)Oc1ccccc1)OC(=O)C(C(C)C)Nc1ccc(cc1Cl)C(F)(F)F	1
O=C(Cc1c(Cl)cccc1Cl)N=C(N)N	0
C[n+]1cc2c3OCOc3ccc2c2c1c1cc3OCOc3cc1cc2	1
CN1CCCCC1C(=O)Nc1c(C)cccc1C	0
Fc1ccc(cc1)[C]1Nc2cc(F)cc3c2c([C]1c1ncnn1C)n[nH]c3=O	0
Cc1ccc(c(c1)[N+](=O)[O-])[N+](=O)[O-]	1
Nc1sc2c(n1)cc(c(c2)C)C	1
CCOP(=S)(SCn1c(=O)oc2c1ccc(c2)Cl)OCC	1
CCO/N=C(/c1nsc(n1)NP(=O)(O)O)\C(=O)N[C]1C(=O)N2[C]1SCC(=C2C(=O)[O-])Sc1scc(n1)c1cc[n+](cc1)C	0
CCCCCCCCCCCCCCCC[N+](CCN(c1ncccn1)Cc1ccc(cc1)OC)(C)C	1
CN(c1ccc(cc1)C1(OC(=O)c2c1ccc(c2)N(C)C)c1ccc(cc1)N(C)C)C	1
CCCCCCCCCCCCCCCC(=O)O	0
NC(=O)c1cnccn1	0
O=C1[C](NC(=O)/C(=N\OC(C(=O)O)(C)C)/c2csc(n2)N)[C]2N1C(=C(CS2)C[n+]1ccccc1)C(=O)[O-]	0
OC(=O)CCNC(=O)c1ccc(cc1)/N=N/c1ccc(c(c1)C(=O)O)O	0
COc1cc2c(cc1OC)OC[C]1[C]2C(=O)c2c(O1)c1C[C](Oc1cc2)C(=C)C	1
CCOC(=O)COC(=O)c1cc(ccc1[N+](=O)[O-])Oc1ccc(cc1Cl)C(F)(F)F	1
CCCCNS(=O)(=O)c1ccccc1	1
CCN(CCOCCOC(=O)C(c1ccccc1)(CC)CC)CC	0
OCC1OC(CC1O)n1cc(C)c(=O)[nH]c1=O	1
COc1c(OC)ccnc1CS(=O)c1nc2c([nH]1)cc(cc2)OC(F)F	0
CC(CN1CCN(CCN(CCN(CC1)CC(=O)[O-])CC(=O)[O-])CC(=O)[O-])O	0
CC1(C)CNC(=NC1)NN=C(C=Cc1ccc(cc1)C(F)(F)F)C=Cc1ccc(cc1)C(F)(F)F	1
COc1cc(/C=C/c2nc3c(n2C)c(=O)n(c(=O)n3CC)CC)ccc1OC	0
N[C](Cc1cc(F)c(cc1F)F)CC(=O)N1CCn2c(C1)nnc2C(F)(F)F	0
CCOc1c2C(OC(=O)c2c(c(c1OCC)OCC)N)C1N(C)CCc2c1c(OC)c1c(c2)OCO1	0
CCCCCc1cc(O)cc(c1)O	1
CCNc1nc(SC)nc(n1)NC(C)(C)C	1
OCC(OCn1cnc2c1[nH]c(N)nc2=O)CO	1
O=C1OC(C(=O)N1C)(C)C	0
Fc1ccc(cc1)C(=O)CCCN1CC[C]2[C](C1)c1cccc3c1N2CCN3C	0
OC(C(=O)c1ccccc1)c1ccccc1	0
CC(c1ccc(cc1)O)(CC(C)(C)C)C	1
CC(Cc1ccc(cc1)I)NC(C)C	0
CN1CCC2=C(C1)C(c1ccccc1)c1c2cccc1	0
CO[C]1C[C](CC[C]1OC(=O)C(CO)(CO)C)C[C]([C]1OC(=O)[C]2CCCCN2C(=O)C(=O)[C@]2(O)O[C](CC[C]2C)C[C](OC)/C(=C/C=C/C=C/[C](C[C](C(=O)[C]([C](/C(=C/[C](C(=O)C1)C)/C)O)OC)C)C)/C)C	0
CCCN(c1c(cc(cc1[N+](=O)[O-])C(F)(F)F)[N+](=O)[O-])CC1CC1	1
NCCCC1NC(=O)C(NC(=O)C2CCCN2C(=O)C(Cc2ccccc2)NC(=O)C(CC(C)C)NC(=O)C(NC(=O)C(NC(=O)C2N(C(=O)C(NC(=O)C(NC1=O)CC(C)C)Cc1ccccc1)CCC2)C(C)C)CCCN)C(C)C	1
ClC(C(c1ccc(cc1)O)c1ccc(cc1)O)(Cl)Cl	1
CCCCC([C@@]1(O)CC[C]2[C](O1)CC(=O)[C]2CCCCCCC(=O)O)(F)F	0
CCCC(C1(CC)C(=O)NC(=S)NC1=O)C	0
CC(NSc1nc2c(s1)cccc2)(C)C	1
CCCCOC(=O)c1ccc(cc1)N	0
CCCCCCCCCCNCCN[C@@]1(C)C[C](O[C]2[C](O[C]([C]([C]2O)O)CO)Oc2c3cc4cc2Oc2ccc(cc2Cl)[C](O)[C]2NC(=O)[C](NC(=O)[C]4NC(=O)[C](CC(=O)N)NC(=O)[C]([C](c4ccc(O3)c(Cl)c4)O)NC(=O)[C](CC(C)C)NC)c3ccc(c(-c4c([C](NC2=O)C(=O)O)cc(c(c4O)CNCP(=O)(O)O)O)c3)O)O[C]([C]1O)C	0
CN1[C]2CCC[C]1CC(C2)NC(=O)c1nn(c2c1cccc2)C	0
Clc1ccc(cc1)Oc1ccc(cc1)NC(=O)N(C)C	1
N#CN/C(=N\c1ccncc1)/NC(C(C)(C)C)C	0
CO[C@]12C[C](COC(=O)c3cncc(c3)Br)CN([C]1Cc1c3c2cccc3n(c1)C)C	0
CCOC(=O)[C](C[C](Cc1ccc(cc1)c1ccccc1)NC(=O)CCC(=O)O)C	0
OCc1c[nH]c2c1cccc2	1
NCCC[C](CC(=O)N[C]1CNC(=O)[C](NC(=O)/C(=C/NC(=O)N)/NC(=O)[C](NC(=O)[C](NC1=O)CO)CO)[C]1C[C](O)NC(=N)N1)N	0
O[C]1CC[C@]2(C(=CC=C3[C]2CC[C@]2([C]3CC[C]2[C](/C=C/[C](C(C)C)C)C)C)C1)C	0
CCOC(=O)CCCCCCCCC(c1ccccc1I)C	0
Nc1ccc(c(c1)N)N=Nc1ccccc1	1
OCC1OC(C(C1O)O)n1cnc(n1)C(=O)N	1
CCOC(=O)c1ccccc1c1c2-c(oc3c1cc(C)c(c3)NCC)c/c(=N/CC)/c(c2)C	1
OC(c1ccccc1)C(=O)O	0
CO[C@@]1(NC(=O)Cc2cccs2)C(=O)N2[C]1SCC(=C2C(=O)O)COC(=O)N	0
CCOc1cc(ccc1C1COC(=N1)c1c(F)cccc1F)C(C)(C)C	1
CN(CCc1ccc(cc1)NS(=O)(=O)C)CCOc1ccc(cc1)NS(=O)(=O)C	0
Oc1ccc(cc1n1nc2c(n1)cccc2)C(CC(C)(C)C)(C)C	1
CCN1CCN(C(=O)C1=O)C(=O)N[C](c1ccc(cc1)O)C(=O)N[C]1C(=O)N2[C]1SCC(=C2C(=O)O)CSc1nnnn1C	0
CCCOc1ccc(cc1c1nc(=O)c2c([nH]1)c(CCC)nn2C)S(=O)(=O)NCCC1CCCN1C	0
CCCCc1oc2c(c1C(=O)c1cc(I)c(c(c1)I)OCCN(CC)CC)cccc2	1
COC1C(O)CC(OC1C)OC1C(O)CC(OC1C)OC1C(O)CC(OC1C)OC1CCC2(C(C1)CCC1C2CC(O)C2(C1(O)CCC2C1=CC(=O)OC1)C)C	1
Clc1c(C)cc(c(c1C)Cl)O	1
Oc1ccc(cc1)c1oc2cc(O)cc(c2c(=O)c1O)O	1
OCC(=O)[C@@]12OC(O[C]1C[C]1[C@]2(C)C[C](O)[C@]2([C]1C[C](C1=CC(=O)C=C[C@]21C)F)F)(C)C	0
OCCN(c1nc(N2CCCCC2)c2c(n1)c(nc(n2)N(CCO)CCO)N1CCCCC1)CCO	0
S=C=NCCc1ccccc1	1
CCCCOCCOC(=O)c1cccnc1	0
O=C1C(c2ccc3c(n2)cccc3)C(=O)c2c1cccc2	1
CN(CCOc1ccccc1Cc1ccccc1)C	0
Clc1ccc2c(c1)c(C(=O)c1cccs1)c(n2C(=O)N)O	1
[O-][N+](=O)c1ccccc1[N+](=O)[O-]	1
Clc1c(O)c(Cl)c(c(c1Cl)Cl)Cl	1
CO[C@@]12[C]3[C](N3C)CN2C2=C([C]1COC(=O)N)C(=O)C(=C(C2=O)C)N	1
CC([C](C(=O)OCCOCn1cnc2c1[nH]c(N)nc2=O)N)C	0
Clc1ccc2c(c1)CCc1c(C2=C2CCNCC2)nccc1	1
N=C1N=C(c2c1cc1ccccc1c2)N	1
OCC1OC(OC2C(C)OC(CC2OC(=O)C)OC2C(O)CC(OC2C)OC2C(O)CC(OC2C)OC2CCC3(C(C2)CCC2C3CC(O)C3(C2(O)CCC3C2=CC(=O)OC2)C)C)C(C(C1O)O)O	1
Clc1ccccc1c1ccccc1Cl	1
CC/C=C\C/C=C\C/C=C\C/C=C\C/C=C\CCCC(=O)O	0
CN1C(=O)c2c(C1=O)cc(cc2)[N+](=O)[O-]	1
OC1CCC(CC1)NCc1cc(Br)cc(c1N)Br	0
S=C=Nc1cccc2c1cccc2	1
Cc1cc2cc3cccc(c3c(c2c(c1)O)O)O	1
CN(CC/C=C/1\c2cc(ccc2OCc2c1cccc2)CC(=O)O)C	1
CN(CCC=C1c2cc(ccc2OCc2c1cccc2)CC(=O)O)C	1
O/N=C/c1cccc[n+]1C	0
Clc1cc2NC=NS(=O)(=O)c2cc1S(=O)(=O)N	0
O[C](COc1cccc2c1CCCC2=O)CNC(C)(C)C	0
c1ccc2c(c1)N(C1CN3CCC1CC3)c1ccccc1CC2	0
CCOC(=O)N1CCC(=C2c3ccc(cc3CCc3c2nccc3)Cl)CC1	1
CCCSc1nc(N[C]2C[C]2c2ccc(c(c2)F)F)c2c(n1)n(nn2)[C]1C[C]([C]([C]1O)O)OCCO	0
OCc1c2ccccc2cc2c1cccc2	1
ClCCN(c1ccc(cc1)CCCC(=O)O)CCCl	0
CNC(CC1CCCCC1)C	0
CCCCCCCCCCCCCC[n+]1ccc(cc1)C	1
N[C]1CONC1=O	0
Fc1ccc(c(c1)F)n1cc(C(=O)O)c(=O)c2c1nc(N1C[C]3[C](C1)C3NC(=O)[C](NC(=O)[C](N)C)C)c(c2)F	0
CC[C]([C]1NC(=O)[C](NC(=O)CCCSC[C](NC(=O)[C](NC(=O)[C](NC1=O)CCC(=O)N)CC(=O)N)C(=O)N1CCC[C]1C(=O)N[C](C(=O)NCC(=O)N)CC(C)C)Cc1ccc(cc1)OC)C	0
CSCC[C](C(=O)O)N	0
O=C(Nc1ccc(cc1)[N+](=O)[O-])Nc1ccc(cc1)[N+](=O)[O-]	1
C[C]([C](c1cccc(c1)O)O)N	0
Clc1cc(Sc2cc(Cl)cc(c2[O-])Cl)c(c(c1)Cl)[O-]	1
Clc1cc(Sc2cc(Cl)cc(c2O)Cl)c(c(c1)Cl)O	1
Nc1ccc(cc1)S(=O)(=O)N(c1onc(c1C)C)C(=O)C	0
CCCNS(=O)(=O)Nc1ncnc(c1c1ccc(cc1)Br)OCCOc1ncc(cn1)Br	0
CCCCCCCCCC[N+](CCCCCCCCCC)(C)C	1
Clc1cnc2c(c1)c(c[nH]2)Cc1ccc(nc1)NCc1ccc(nc1)C(F)(F)F	0
Oc1ccc(cc1)Nc1ccc(c(c1)C)N	1
Fc1ccc(cc1)C1(O)CCN(CC1)C1COc2c(C1O)ccc(c2)O	1
COc1ccc2c(c1)sc(n2)NC(=O)Nc1ccccc1	1
COP(=S)(Oc1cc(Cl)c(cc1Cl)Cl)OC	1
O=C1C=C[C@]2(C(=C1)[C](C)C[C]1[C@]2(F)[C](O)C[C@]2([C]1CC[C@]2(O)C(=O)C)C)C	0
ClC(C(SN1C(=O)C2C(C1=O)CC=CC2)(Cl)Cl)Cl	1
OC[C]([C]([C]([C](C=O)F)O)O)O	0
ClCC(=O)[C@@]1(O)[C](C)C[C]2[C@]1(C)C[C](O)[C@]1([C]2CCC2=CC(=O)C=C[C@]12C)F	0
OC(=O)CCCCCCNC1c2ccccc2N(S(=O)(=O)c2c1ccc(c2)Cl)C	1
OC(=O)Cc1sc(nc1c1ccc(cc1)Cl)c1ccccc1	1
O=C1NC(c2c1cccc2)(O)c1ccc(c(c1)S(=O)(=O)N)Cl	0
c1ccc(cc1)CC1=NCCN1	0
CN1CCC(=C2c3ccccc3C=Cc3c2cccc3)CC1	0
N#Cc1ccnc(c1)N1C(=O)CC[C]1C(=O)N([C](c1ccccc1Cl)C(=O)NC1CC(C1)(F)F)c1cncc(c1)F	0
CCCCN1C[C](O)[C]([C]([C]1CO)O)O	0
O=C1C(=C(O)c2c(C1=O)cccc2)CCCCCCCCC1CCCCC1	1
CNC[C]1CC[C]([C](O1)O[C]1[C](N)C[C]([C]([C]1O)O[C]1OC[C@]([C]([C]1O)NC)(C)O)N)N	0
Nc1ccn(c(=O)n1)[C]1CS[C](O1)CO	1
NCCCNCCSP(=O)(O)O	0
CC(=O)OC(C(Cl)(Cl)Cl)c1ccccc1	1
CC(=O)c1ccc2c(c1)c1ccccc1cc2	1
Clc1ccc(c(c1)Cl)C(Cn1ccnc1)OCc1csc2c1cccc2Cl	0
COCCOC[C](C(=O)Oc1ccc2c(c1)CCC2)CC1(CCCC1)C(=O)NC1CCC(CC1)C(=O)O	0
Nc1ccc(cc1)S(=O)(=O)Nc1noc(c1)C	0
CNC(=S)NCO	0
CCCCN(SN(C(=O)Oc1cccc2c1OC(C2)(C)C)C)CCCC	1
CCCCNC(=O)NS(=O)(=O)c1ccc(cc1)C	0
CN([C]1C(=C(C(=O)N)C(=O)[C@@]2([C]1[C](O)[C]1[C](C)c3cccc(c3C(=O)C1=C2O)O)O)O)C	0
ClC1C(Cl)C(Cl)C(C(C1Cl)Cl)Cl	1
CCC1(CCC(=O)NC1=O)c1ccccc1	0
Brc1cc(C)c2c(c1O)nccc2	0
N#CC(c1cc(C)c(cc1Cl)NC(=O)c1cc(I)cc(c1O)I)c1ccc(cc1)Cl	1
Nc1ccc(cc1)S(=O)(=O)Nc1nccs1	0
CCC([C]([C]1[C](NC(=N)N)C[C]([C]1O)C(=O)O)NC(=O)C)CC	0
CN(c1ccc(cc1)Cc1ccc(cc1)N(C)C)C	1
OCC(CCn1cnc2c1[nH]c(N)nc2=O)CO	0
OC(=O)[C]1N2C(=O)[C]([C]2SC1(C)C)NC(=O)c1c(C)onc1c1ccccc1	0
Br/C=C/c1cn([C]2C[C]([C](O2)CO)O)c(=O)[nH]c1=O	0
CCN(C(=O)Nc1ccc(c(c1)C(=O)C)OCC(CNC(C)(C)C)O)CC	0
Clc1ccc2-n3c(CN=C(c2c1)c1ccccc1Cl)nnc3C	0
OCCC1CCN(CC1)CCCN1c2ccccc2Sc2c1cc(cc2)S(=O)(=O)N(C)C	0
[O-]C(=O)CCC(=O)C	0
Cc1cnc(nc1Nc1cccc(c1)S(=O)(=O)NC(C)(C)C)Nc1ccc(cc1)OCCN1CCCC1	0
CCOC(=O)N	0
NCCCC[C](C(=O)N1CCC[C]1C(=O)O)N[C](C(=O)O)CCc1ccccc1	0
FC(OC(C(Cl)F)(F)F)F	0
CN(c1ccc(cc1)C(=N)c1ccc(cc1)N(C)C)C	1
CCCCCCCCn1sccc1=O	1
OCCNC(=O)[C](Cc1c[nH]c2c1cccc2)NC(=O)[C](NC(=O)[C](Cc1c[nH]c2c1cccc2)NC(=O)[C](NC(=O)[C](Cc1c[nH]c2c1cccc2)NC(=O)[C](NC(=O)[C](Cc1c[nH]c2c1cccc2)NC(=O)[C](C(C)C)NC(=O)[C](C(C)C)NC(=O)[C](C(C)C)NC(=O)[C](NC(=O)[C](NC(=O)CNC(=O)[C](C(C)C)NC=O)CC(C)C)C)CC(C)C)CC(C)C)CC(C)C	0
C[C](c1cccc2c1cccc2)NCCCc1cccc(c1)C(F)(F)F	0
Clc1ccc(cc1)NC(=O)NS(=O)(=O)c1ccc2c(c1)CCC2	1
N1CC2CC(C1)c1c2cc2c(c1)nccn2	0
CCCCCCC(Nc1ccc(cc1)Nc1ccccc1)C	1
COC1C=COC2(C)Oc3c(C2=O)c2c(O)c(C=NN4CCN(CC4)C)c(c(c2c(c3C)O)O)NC(=O)C(=CC=CC(C(C(C(C(C(C1C)OC(=O)C)C)O)C)O)C)C	1
COc1cc(ccc1N)c1ccc(c(c1)OC)N	1
COc1c(N2C[C]3[C](C2)CCCN3)c(F)cc2c1n(cc(c2=O)C(=O)O)C1CC1	0
CCN(C(=O)/C(=C/c1cc(O)c(c(c1)[N+](=O)[O-])O)/C#N)CC	1
CC(CCc1ccc(cc1)O)NCCc1ccc(c(c1)O)O	0
O=C([C](c1ccccc1)NC(=O)N1CCN(C1=O)S(=O)(=O)C)N[C]1C(=O)N2[C]1SC([C]2C(=O)O)(C)C	0
CC(CCCCCCc1ccc(cc1)O)C	1
O=Nc1ccc(cc1)O	1
CCC(C1OC2(C=CC1C)OC1CC=C(C)C(OC3CC(OC)C(C(O3)C)OC3CC(OC)C(C(O3)C)[N+]C)C(C)C=CC=C3C4(C(C(=O)OC(C2)C1)C=C(C)C(C4OC3)O)O)C	1
O=C1N(CCc2c1c1ccccc1n2C)Cc1nc[nH]c1C	0
Nc1ccn(c(=O)n1)C1CSC(O1)CO	1
OC[C](c1ccccc1)C(=O)OC1C[C]2N([C](C1)[C]1[C]2O1)C	0
OCC/C(=C(\N(Cc1cnc(nc1N)C)C=O)/C)/SSCC1CCCO1	0
Cc1cc(OP(=O)(O)O)c2c(c1OP(=O)(O)O)cccc2	0
CC([N+](C(C)C)(CCC(c1ccccc1)(c1ccccc1)C(=O)N)C)C	0
Oc1ccc(cc1)Nc1ccccc1	1
CCCCCCCCSC(=O)Oc1cc(Cl)nnc1c1ccccc1	1
CN(CCC=C1c2ccccc2C=Cc2c1cccc2)C	0
COc1cc2c(cc1OC)OCC1C2C(=O)c2c(O1)c1CC(Oc1cc2)C(=C)C	1
CCCCCCCCCCC(=O)O[C]1CC[C]2[C@]1(C)CC[C]1[C]2CCC2=CC(=O)CC[C@]12C	0
OC1CCC(O)C(O)C[C@]2(O)CC(O)C(C(O2)CC(/C=C/C=C/C=C/C=C/CC/C=C/C=C/[C]([C]([C]([C](OC(=O)CC(CC(C1)O)O)C)C)O)C)O[C]1O[C](C)[C]([C]([C]1O)N)O)C(=O)O	0
[O-]C(=O)C(O)C	0
OC(=O)C(O)C	0
Oc1ccc2c(c1)cccc2	1
ClC(C(c1ccccc1Cl)c1ccc(cc1)Cl)Cl	1
OCC(COc1ccccc1C)O	0
O=C1C=C[C@]2(C(=C1)CC[C]1[C@]2(F)[C](O)C[C@]2([C]1C[C]([C@]2(O)C(=O)COC(=O)c1cccc(c1)S(=O)(=O)O)C)C)C	0
CCCNCC(COc1ccccc1C(=O)CCc1ccccc1)O	0
O=C1C=CC2(C(N1)CCC1C2CCC2(C1CCC2C(=O)Nc1cc(ccc1C(F)(F)F)C(F)(F)F)C)C	1
CCOc1cc2ncc(c(c2cc1NC(=O)/C=C/CN(C)C)Nc1ccc(c(c1)Cl)OCc1ccccn1)C#N	0
NC(=N)N1CCc2c(C1)cccc2	0
OC1CCC(=C)C(=CC=C2CCCC3(C2CCC3C(CCCC(O)(C)C)C)C)C1	1
CCCCCN=C(NNC=C1C=Nc2c1cc(OC)cc2)N	1
N#CSCSC#N	1
CC(NCC(c1ccc(c(c1)O)O)O)C	1
COC(=O)[C]1CC2=CC(=O)CC[C@@]2([C@@]23[C]1[C]1CC[C@]4([C@@]1(C)C[C]3O2)CCC(=O)O4)C	0
NCCc1ccn[nH]1	0
CCCSP(=S)(Oc1ccc(cc1)SC)OCC	1
CC(=CCC12CC(CC=C(C)C)C(C(C2=O)(C(=O)C(=C1[O-])C(=O)c1ccccc1)CC=C(C)C)(C)C)C	1
ClC(C(=O)O)Cl	0
O=C(Nc1ccccc1)NC1CCCCC1C	1
O=C(c1ccccc1)NC1CCN(CC1)CCc1c[nH]c2c1cccc2	0
O=C(C1C(=O)c2c(C1=O)cccc2)C(c1ccccc1)c1ccccc1	1
CCOP(=S)(Oc1cnc2c(n1)cccc2)OCC	1
Clc1ccc(cc1)c1c(C)c(nn1c1ccc(cc1Cl)Cl)C(=O)NN1CCCCC1	1
OC(=O)c1cccnc1Nc1cccc(c1)C(F)(F)F	1
CC(c1cc(O)c(cc1O)C(C)(C)C)(C)C	1
OC(COc1cccc2c1cc[nH]2)CNC(C)C	0
CCCCCC=CC=CC=O	1
Clc1cc2NCNS(=O)(=O)c2cc1S(=O)(=O)N	0
N#CC(c1cccc(c1)Oc1ccccc1)OC(=O)C1C(C1(C)C)C=C(Cl)Cl	1
CN1CCN(CC1)C1=Nc2ccccc2Sc2c1cc(Cl)cc2	0
COc1ccc(cc1)N=[N+](c1ccc(cc1)OC)[O-]	1
S=C(NC1CCCCC1)NC1CCCCC1	1
OC[C]1O[C](O[C@@]23CC[C]4[C@@](C2)(CC3=C)CC[C]2[C@@]4(C)CCC[C@@]2(C)C(=O)O)[C]([C]([C]1O)O)O[C]1O[C](CO)[C]([C]([C]1O)O)O	0
FC(C(C(F)(F)F)(F)F)(C(F)(F)F)F	0
Nc1ccc(c(c1)C(=O)O)O	0
Cc1ccc2c3c1ccc1c3c(cc2)ccc1	1
CCOCCn1c(nc2c1cccc2)N1CCCN(CC1)C	0
NC(=O)CC1NC(=O)C(CCC(=O)N)NC(=O)C(Cc2ccccc2)NC(=O)C(Cc2ccc(cc2)O)NC(=O)C(CSSCC(NC1=O)C(=O)N1CCCC1C(=O)NC(C(=O)NCC(=O)N)CCCN=C(N)N)N	0
OCC1COc2c(O1)ccc(c2)Nc1ncc2c(n1)N(C)C(=O)N(C2)c1ccccc1Br	1
CC[C](n1ncn(c1=O)c1ccc(cc1)N1CCN(CC1)c1ccc(cc1)OC[C]1CO[C@@](C1)(Cn1cncn1)c1ccc(cc1F)F)[C](O)C	0
CCCOc1ccc(cc1N)C(=O)OCCN(CC)CC	0
OC[C]1O[C](Oc2ccc(cc2)O)[C]([C]([C]1O)O)O	0
[O-]C(=O)CN(CC(=O)[O-])CCN(CC(=O)[O-])CC(=O)[O-]	0
[O-]C(=O)CN(CC(=O)O)CCN(CC(=O)O)CC(=O)[O-]	0
OC(=O)CN(CC(=O)O)CCN(CC(=O)O)CC(=O)O	0
CCCCCCOC(=O)c1ccccc1C(=O)OCCCCCC	1
CCc1cc2C(=O)c3c4ccc(cc4[nH]c3C(c2cc1N1CCC(CC1)N1CCOCC1)(C)C)C#N	0
OCC(=O)[C@@]1(O)C[C](O[C]2C[C](N)[C]([C](O2)C)O)c2c(C1)c(O)c1c(c2O)C(=O)c2c(C1=O)cccc2OC	1
[O-]C(=O)CCC(=O)[O-]	0
OC(=O)CCC(=O)O	0
COc1ccc2c(c1)[nH]c1c2CCN2[C]1C[C]1[C](C2)C[C]([C]([C]1C(=O)OC)OC)OC(=O)/C=C/c1cc(OC)c(c(c1)OC)OC	0
COc1ccc2c(c1)[nH]c1c2CCN2[C]1C[C]1[C](C2)C[C]([C]([C]1C(=O)OC)OC)OC(=O)C=Cc1cc(OC)c(c(c1)OC)OC	0
c1ccc(cc1)Nc1ccc2c(c1)cccc2	1
N#Cc1c2ccccc2cc2c1cccc2	1
CN[C]1CC[C](c2c1cccc2)c1ccc(c(c1)Cl)Cl	1
CC(c1ccc(c(c1)C(C)C)O)C	1
Clc1cc(Cl)c(c(c1Cl)O)Cl	1
COc1ccc2c3c1O[C]1[C@@]43CCN([C](C2)[C]4CC=C1OC(=O)c1ccccc1)C	0
CC(O)C	0
CC(c1cc(Cl)c(cc1O)C)C	1
OCc1cccc(c1)Oc1ccccc1	1
Oc1ccc2c(c1)[C@]13CCCC[C]3[C](C2)N(CC1)C	0
CON(Cc1ccc(c2c1C[C]1C[C]3[C](N(C)C)C(=C(C(=O)[C@]3(C(=C1C2=O)O)O)C(=O)N)O)O)C	0
Nc1cc(Cl)c(c(c1)Cl)O	1
Cc1cc(Cc2cc(C)cc(c2O)C(C)(C)C)c(c(c1)C(C)(C)C)O	1
N[C](Cc1ccccc1)COC(=O)N	0
Clc1ccc(c(c1)C(=O)Nc1ccccc1)O	1
CC[C](C(=O)O[C]1C[C](C)C=C2[C]1[C](CC[C]1C[C](O)CC(=O)O1)[C](C=C2)C)C	1
CC(=O)Oc1ccc(cc1)C(c1ccccn1)c1ccc(cc1)OC(=O)C	1
OC(=O)Cc1cc(C)ccc1Nc1c(F)cccc1Cl	0
Cc1ccc(c(c1)C(=O)N1CCN(CC[C]1C)c1oc2c(n1)cc(cc2)Cl)n1nccn1	0
C#C[C@@]1(CC[C]2[C@]1(C)CC[C]1[C]2CCC2=C[C](CC[C]12)OC(=O)C)OC(=O)C	0
NC(=O)C(c1ccccc1)(c1ccccc1)[C]1CCN(C1)CCc1ccc2c(c1)CCO2	0
O=C1C(=Cc2cccs2)CCCC1=Cc1cccs1	1
CCc1cc(ccc1CN1CC(C1)C(=O)O)/C(=N/OCc1ccc(c(c1)C(F)(F)F)C1CCCCC1)/C	0
CC[N+]=C1C=CC(=C(c2ccc(cc2)N(CC)CC)c2ccc(cc2)N(CC)CC)c2c1cccc2	1
ON=C1CCC2C(=C1)CCC1C2CCC2(C1CCC2(C#C)OC(=O)C)CC	1
O[C]1CC[C@]2([C](C1)C[C]([C]1[C]2CC[C@]2([C]1CC[C]2[C](CCC(=O)O)C)C)O)C	1
Oc1cccc2c1cccc2	1
COCCOC(=O)C1=C(C)NC(=C(C1c1cccc(c1)[N+](=O)[O-])C(=O)OCC=Cc1ccccc1)C	1
Oc1ccc(cc1)C1(OC(=O)c2c1cccc2)c1ccc(cc1)O	1
O=C(NC(C(CC(Cc1ccccc1)NC(=O)C(N1CCCNC1=O)C(C)C)O)Cc1ccccc1)COc1c(C)cccc1C	1
CCCCCCCCCCCO	1
O=C1CN=C(c2c(N1)ccc(c2)[N+](=O)[O-])c1ccccc1	0
CCCCCCCCCCCCc1ccc(cc1)O	1
CCOC(=O)[C](N[C](C(=O)N1Cc2ccccc2C[C]1C(=O)O)C)CCc1ccccc1	0
CCCCCCCCc1ccc(cc1)CCC(CO)(CO)N	0
OCCNCCNc1ccc(c2c1C(=O)c1c(C2=O)c(O)ccc1O)NCCNCCO	1
CSc1ccc2c(c1)N(CCC1CCCCN1C)c1c(S2)cccc1	0
CN1CCC(CC1)N(c1ccccc1)Cc1cccs1	0
CCOC(=O)COc1ccc2c(c1)oc(=O)c(c2C)CCN(CC)CC	0
CCc1c(C)[nH]c2c1C(=O)C(CC2)CN1CCOCC1	0
CCCc1ccc(cc1)O	1
CCOP(=S)(OCC)Cl	1
COC[C](C(=O)NCc1ccccc1)NC(=O)C	0
C=CC1CN2CCC1CC2C(c1ccnc2c1cccc2)O	1
OCC(=O)C1(O)CC(OC2CC(N)C(C(O2)C)OC2CCCCO2)c2c(C1)c(O)c1c(c2O)C(=O)c2c(C1=O)cccc2OC	1
COc1ccc2c(c1)c1CCN[C@@]3(c1[nH]2)CS[C]1c2c(OC(=O)C)c(C)c4c(c2[C](COC3=O)N2[C]1[C]1N([C]([C]2O)Cc2c1c(O)c(c(c2)C)OC)C)OCO4	0
CCCc1cc(=O)[nH]c(=S)[nH]1	0
S=C(N1CCCCC1)SSC(=S)N1CCCCC1	0
CCCCCCCc1ccc(cc1)O	1
CCOC(=O)C(Oc1ccc(cc1)Cl)(C)C	1
OC(C1CCc2c(O1)ccc(c2)F)CNCC(C1CCc2c(O1)ccc(c2)F)O	0
CC(=O)S[C]1CC2=CC(=O)CC[C@@]2([C]2[C]1[C]1CC[C@]3([C@]1(CC2)C)CCC(=O)O3)C	0
CCOc1ccc(cc1)Cc1cc(ccc1Cl)[C]1O[C](CO)[C]([C]([C]1O)O)O	0
CCCC(=O)OCOC(=O)C1=C(C)NC(=C(C1c1cccc(c1Cl)Cl)C(=O)OC)C	0
CC(Cn1c(C)ncc1[N+](=O)[O-])O	0
OC(=O)C(Oc1ccc(cc1)C1CC1(Cl)Cl)(C)C	1
O=C1CCCC(=O)C1C(=O)c1ccc(cc1[N+](=O)[O-])S(=O)(=O)C	1
O=C(N(C)C)NC1CCC(CC1)CCN1CCN(CC1)c1cccc(c1Cl)Cl	0
CC(CCC[C]([C]1CC[C]2[C@]1(C)CCC/C/2=C\C=C/1\C[C](O)C[C](C1=C)O)C)C	0
NCC(c1ccc(cc1)Cl)CC(=O)O	0
Nc1ccc(cc1)N=Nc1ccc(cc1)N	1
CNS(=O)(=O)Cc1ccc2c(c1)c(CCN(C)C)c[nH]2	1
CCCC(C1(CC=C)C(=O)NC(=O)NC1=O)C	0
Nc1cccc2c1cccc2N	1
C#C[C@]1(O)CC[C]2[C@]1(CC)CC(=C)[C]1[C]2CCC2=CC(=O)CC[C]12	0
CO[C]1/C=C/O[C@@]2(C)Oc3c(C2=O)c2c(O)c(/C=N/N4CCN(CC4)C4CCCC4)c(c(c2c(c3C)O)O)NC(=O)/C(=C\C=C\[C]([C]([C]([C]([C]([C]([C]1C)OC(=O)C)C)O)C)O)C)/C	0
[O-]C(=O)C(CC(=O)[O-])(CC(=O)[O-])O	0
OC(=O)C(CC(=O)O)(CC(=O)O)O	0
CN(CCC=C1c2ccccc2CCc2c1cccc2)C	0
COc1cc(cc(c1OC)OC)C(=O)OCCCN(CCN(CCCOC(=O)c1cc(OC)c(c(c1)OC)OC)C)C	0
CSCC[C](C(=O)NCC(=O)N[C](C(=O)N[C](C(=O)N[C](C(=O)N[C](C(=O)N)Cc1ccccc1)CC(=O)O)CCSC)Cc1c[nH]c2c1cccc2)NC(=O)[C](NC(=O)[C](CC(=O)O)N)Cc1ccc(cc1)OS(=O)(=O)O	0
OCC(Cn1cnc2c1c(=O)n(C)c(=O)n2C)O	0
OC[C]([C]([C]([C](C=O)O)O)O[C]1O[C](CO)[C]([C]([C]1O)O)O[C]1O[C](C)[C]([C]([C]1O)O)N[C]1C=C(CO)[C]([C]([C]1O)O)O)O	0
CCCCCCOC(=O)/N=C(\c1ccc(cc1)NCc1nc2c(n1C)ccc(c2)C(=O)N(c1ccccn1)CCC(=O)OCC)/N	0
CO[C]1C[C](CC[C]1O)C[C]([C]1OC(=O)[C]2CCCCN2C(=O)C(=O)[C@]2(O)O[C](CC[C]2C)C[C](OC)/C(=C/C=C/C=C/[C](C[C](C(=O)[C]([C](/C(=C/[C](C(=O)C1)C)/C)O)OC)C)C)/C)C	0
CC(C1=NCCN1)Oc1c(Cl)cccc1Cl	0
C=CCC(C(=O)NC(=O)N)C(C)C	0
[O-]C(=O)C(CC(=O)[O-])(CC(=O)[O-])[O-]	0
Brc1ccccc1c1ccccc1	1
CC(c1ccc2c(c1)c(=O)c1c(s2)cccc1)C	1
CN1CCN(CC1)Cc1ccc(cc1)C(=O)Nc1ccc(c(c1)Nc1nccc(n1)c1cccnc1)C	1
CCCCCCCCN1C=CN(C1)C	1
CN(C(=S)SSC(=S)N(C)C)C	1
Clc1ccc(cc1)C1CCC(CC1)C1=C(O)C(=O)c2c(C1=O)cccc2	1
OC(=O)COCCN1CCN(CC1)[C](c1ccc(cc1)Cl)c1ccccc1	0
OC[C]1O[C](C[C]1O)n1cc(CC)c(=O)[nH]c1=O	0
CCCCCCC(c1cc(O)c2c(c1)OC([C]1[C]2CC(=O)CC1)(C)C)(C)C	0
O=C1C(=CC(=C(c2ccccc2C(=O)[O-])c2cc(I)c(c(c2)I)[O-])C=C1I)I	1
O=C1C(=CC(=C(c2ccccc2C(=O)O)c2cc(I)c(c(c2)I)O)C=C1I)I	1
O=C(O[C]1CC[C]2[C@]1(C)CC[C]1[C]2CCC2=CC(=O)CC[C@]12C)CCC1CCCC1	0
NCCC[C](C(=O)NCC(=O)N)NC(=O)[C]1CCCN1C(=O)[C]1CSSCCC(=O)N[C](Cc2ccc(cc2)OCC)C(=O)N[C](C(=O)N[C](C(=O)N[C](C(=O)N1)CC(=O)N)[C](O)C)[C](CC)C	0
Brc1ccc(cc1)NC(=O)c1cc(Br)cc(c1O)Br	1
C[C]1O[C](C)CN(C1)c1ccc(cn1)NC(=O)c1cccc(c1C)c1ccc(cc1)OC(F)(F)F	0
CN1CCN(CC1)C1=Nc2ccccc2Nc2c1cc(s2)C	0
O=C(c1cccnc1)OCc1ccccc1	1
CCOP(=S)(Oc1cc(Cl)c(cc1Cl)Br)OCC	1
[O-]C(=O)C[N+](C)(C)C	0
[O-][N+](=O)c1cc(Br)c(c(c1)[N+](=O)[O-])N	1
CC(Cc1ccccc1)N	1
C#C[C@]1(O)CC[C]2[C@]1(C)CC[C]1[C]2CCC2=CC(=O)CC[C]12	0
CCCCCCCCC=CCCCCCCCCOCCO	1
CCCCCCCCSCCO	1
O[C]1CC[C](/C(=C/C=C/2\CCC[C@]3([C]2CC[C]3[C](/C=C/[C](C(C)C)C)C)C)/C1)C	0
COc1nccnc1NS(=O)(=O)c1ccc(cc1)N	0
c1csc(c1)c1ccc(s1)c1cccs1	1
NCCCCC(C(=O)NCC(=O)N)NC(=O)[C]1CCCN1C(=O)[C]1CSSC[C](N)C(=O)N[C](Cc2ccc(cc2)O)C(=O)N[C](C(=O)N[C](C(=O)N[C](C(=O)N1)CC(=O)N)CCC(=O)N)Cc1ccccc1	0
COc1ccc(cc1)c1ssc(=S)c1	1
CC(c1cc(Cl)c(c(c1)Cl)O)(c1cc(Cl)c(c(c1)Cl)O)C	1
COC(=O)Nc1nc2c([nH]1)cc(cc2)C(=O)c1cccs1	1
CN(CC(C1(O)CCCCC1)c1ccc(cc1)O)C	0
Cc1cc2nc3-c(sc2cc1N)cc(=[N+](C)C)cc3	1
Oc1ccc(cc1)c1cc(=O)c2c(o1)cc(cc2O)O	1
Clc1ccc(c(c1)Cl)C(Cl)(Cl)Cl	1
CC(CC(N(c1ccccc1)c1ccc(cc1)N)C)C	1
COc1cccc(c1F)c1c(=O)n(C[C](c2ccccc2)NCCCC(=O)O)c(=O)n(c1C)Cc1c(F)cccc1C(F)(F)F	0
CCCCCOc1ccc(cc1)c1ccc(cc1)c1ccc(cc1)C(=O)N[C]1C[C](O)[C](O)NC(=O)[C]2[C](O)[C](CN2C(=O)[C](NC(=O)[C](NC(=O)[C]2N(C(=O)[C](NC1=O)[C](O)C)C[C](C2)O)[C]([C](c1ccc(cc1)O)O)O)[C](O)C)C	0
Oc1ccc2c(c1)C(=O)N(C2=O)c1c(cccc1C(C)C)C(C)C	1
CC[C](N1CCCC1=O)C(=O)N	1
[O-][N+](=O)OCCNC(=O)c1cccnc1	1
NCCCC(Nc1cc(OC)c(c2c1nc(OC)cc2C)Oc1cccc(c1)C(F)(F)F)C	0
CCCCCCCCCCCCOC(=O)CS(=O)(=O)[O-]	0
Oc1ccc(c(c1)O)C1COc2c(C1)ccc1c2C=CC(O1)(C)C	1
CCOP(=S)(Oc1ccc(cc1)[N+](=O)[O-])OCC	1
CC(c1ccc(cc1)OCC1OC1)(c1ccc(cc1)OCC1OC1)C	1
CCCc1ccccc1O	1
C[N+]1(C)CCC(=C(c2ccccc2)c2ccccc2)CC1	0
COC(=O)/C=C/C(=O)OC	0
OC(=O)C(Cc1c[nH]c2c1cc(O)cc2)N	1
ClC=CC[N+]12CN3CN(C2)CN(C1)C3	0
Cc1cc(nnc1NCCN1CCOCC1)c1ccccc1	0
CCCCCCCCCCn1cc[n+](c1)C	1
ClC(SN1C(=O)C2C(C1=O)CC=CC2)(Cl)Cl	1
COC=C(C1CC2N(CC1CC)CCc1c2[nH]c2c1c(OC)ccc2)C(=O)OC	1
OCC(CO)(CO)N	0
CCC(C(COC(=O)N)(COC(=O)N)C)C	0
O=C1CC[C@]2(C(=C1)C(=C[C]1[C]2CC[C@]2([C]1CC[C@]2(C)C(=O)C)C)C)C	0
CCO	0
CCC(=O)Nc1ccc(c(c1)Cl)Cl	1
COP(=S)(Oc1cc(Cl)c(cc1Cl)I)OC	1
CCCCC(CN=C(NC(=NCCCCCCN=C(NC(=NCC(CCCC)CC)N)N)N)N)CC	1
Oc1ccc(cc1)NC(=O)c1ccccc1O	1
CN(CC[C](c1ccccn1)c1ccc(cc1)Cl)C	0
C[N+](=C1C=CC(=C(c2ccc(cc2)N(C)C)c2ccc(cc2)N(C)C)C=C1)C	1
O=C1C2(Cl)C3(C4(C1(Cl)C1(C2(C3(Cl)C(C41Cl)(Cl)Cl)Cl)Cl)Cl)Cl	1
Clc1cc(Cl)c(cc1[O-])Cl	1
Clc1cc(Cl)c(cc1O)Cl	1
CCOc1ccc(cc1)NC(=O)CC(O)C	0
Clc1cc(Cl)c(c(c1)Cl)O	1
CNC(=O)c1ccc(cc1F)c1cnc2n(n1)c(cn2)Cc1ccc2c(c1)cccn2	0
CCCCCC(=Cc1ccccc1)CO	1
CC(=O)Nc1cccc(c1)n1c(=O)n(C2CC2)c(=O)c2c1c(C)c(=O)n(c2Nc1ccc(cc1F)I)C	0
COC(=O)N[C](CNc1nccc(n1)c1cn(nc1c1cc(Cl)cc(c1F)NS(=O)(=O)C)C(C)C)C	0
N[C](C(S)(C)C)C(=O)O	0
OCC(=O)[C@@]1(O)[C](C)C[C]2[C@]1(C)C[C](O)[C@]1([C]2CCC2=CC(=O)C=C[C@]12C)F	1
CCCCCC(=O)O[C@@]1(CC[C]2[C@]1(C)CC[C]1[C]2CCC2=CC(=O)CC[C]12)C(=O)C	0
O[C]([C](NC(=O)c1cccc(c1C)O)CSc1ccccc1)CN1C[C]2CCCC[C]2C[C]1C(=O)NC(C)(C)C	1
COC(C[N+]#[C-])(C)C	0
CCC1OC(=O)C(C)C(=O)C(C)C(OC2OC(C)CC(C2O)N(C)C)C(CC(C(=O)C(C2C1(C)OC(=O)N2CCCCn1cnc(c1)c1cccnc1)C)C)(C)OC	1
COc1ccc(cc1)C1CC(=O)c2c(O1)cc(c(c2O)CC=C(CCC=C(C)C)C)O	1
CCOC(=O)C1(CCN(CC1)CCc1ccc(cc1)N)c1ccccc1	0
[O-]c1ccccc1c1ccccc1	1
Oc1ccccc1c1ccccc1	1
CNC[C](c1ccc(c(c1)O)O)O	0
CCOC(=O)[C](N[C](C(=O)N1CC2(C[C]1C(=O)O)SCCS2)C)CCc1ccccc1	0
COc1ccc2c(c1)C(=O)N(C(=O)C2(C)C)CCc1ccc(cc1)S(=O)(=O)NC(=O)NC1CCCCC1	0
Cc1cc(cc(c1)C)OP(=O)(Oc1cc(C)cc(c1)C)Oc1cc(C)cc(c1)C	1
CCN(C(=S)[S-])CC	1
O=C(Nc1cc(N(C)C)c2c(c1O)C(=O)C1=C(O)[C@]3([C](C[C]1C2)[C](N(C)C)C(=C(C3=O)C(=O)N)O)O)CNC(C)(C)C	0
ClC(C1Nc2cc(Cl)c(cc2S(=O)(=O)N1)S(=O)(=O)N)Cl	0
OC(c1cc(O)cc(c1)O)CNC(C)C	0
N[C](C(=O)O)CCCN	0
O[C](C[C](CC(=O)O)O)/C=C/c1c(nc(nc1c1ccc(cc1)F)N(S(=O)(=O)C)C)C(C)C	0
CSC1=NC(C(=O)N1Nc1ccccc1)(C)c1ccccc1	1
Cc1onc(c1c1ccc(cc1)S(=O)(=O)N)c1ccccc1	0
O[C](C[N+](C)(C)C)CC(=O)[O-]	0
CCC(c1ccccc1)(N(C)C)COC(=O)c1cc(OC)c(c(c1)OC)OC	0
[O-][N+](=O)c1ccc(c(c1)[N+](=O)[O-])F	1
C=CC1CN2CCC1CC2C(c1ccnc2c1cc(OC)cc2)O	0
OC(=O)c1ccccc1Nc1cccc(c1)C(F)(F)F	1
CCCN1CCCC[C]1C(=O)Nc1c(C)cccc1C	1
OCC12C(O)CC(CC2(O)CCC2C1C(O)CC1(C2(O)CCC1C1=CC(=O)OC1)C)OC1OC(C)C(C(C1O)O)O	1
CCOc1ccc2c(c1C(=O)N[C]1C(=O)N3[C]1SC([C]3C(=O)O)(C)C)cccc2	0
Oc1ccccc1C=NCc1ccccc1	1
CCOC(=O)[C](N[C](C(=O)N1CCC[C]1C(=O)O)C)CCc1ccccc1	0
Clc1ccc(cc1)C1=C(CCC(C1)(C)C)CN1CCN(CC1)c1ccc(c(c1)Oc1cnc2c(c1)cc[nH]2)C(=O)NS(=O)(=O)c1ccc(c(c1)[N+](=O)[O-])NCC1CCOCC1	0
Clc1ccc(c(c1)Cl)C(Cn1cncn1)COC(C(F)F)(F)F	1
Cc1cc(O)c2c(c1)C(=O)c1c(C2=O)c(O)ccc1	1
O=C([C](c1ccccc1)NC(=O)N1CCNC1=O)N[C]1C(=O)N2[C]1SC([C]2C(=O)O)(C)C	0
O=C(c1cc(O)c(c(c1)OC(=O)c1cc(O)c(c(c1)O)O)O)OC1C(COC(=O)c2cc(O)c(c(c2)OC(=O)c2cc(O)c(c(c2)O)O)O)OC(C(C1OC(=O)c1cc(O)c(c(c1)OC(=O)c1cc(O)c(c(c1)O)O)O)OC(=O)c1cc(O)c(c(c1)OC(=O)c1cc(O)c(c(c1)O)O)O)OC(=O)c1cc(O)c(c(c1)OC(=O)c1cc(O)c(c(c1)O)O)O	1
O=C1N[C](C(C)C)C(=O)N2CCC[C]2C(=O)N(C)CC(=O)N([C](C(=O)O[C]([C]1NC(=O)c1c2-c(oc3c(n2)c(ccc3C)C(=O)N[C]2[C](C)OC(=O)[C](C(C)C)N(C)C(=O)CN(C(=O)[C]3N(C(=O)[C](NC2=O)C(C)C)CCC3)C)c(c(=O)c1N)C)C)C(C)C)C	0
NCCCC[C](C(=O)N[C](Cc1ccccc1)C)N	0
CC[C]([C](C(=O)N1CCC[C]1C(=O)N[C](C(=O)N[C](C(=O)N[C](C(=O)N[C](C(=O)O)CC(C)C)Cc1ccc(cc1)O)CCC(=O)O)CCC(=O)O)NC(=O)[C](NC(=O)[C](NC(=O)[C](NC(=O)[C](CC(=O)O)NC(=O)CNC(=O)[C](NC(=O)CNC(=O)CNC(=O)CNC(=O)CNC(=O)[C]1CCCN1C(=O)[C](NC(=O)[C]1CCCN1C(=O)[C](Cc1ccccc1)N)CCCNC(=N)N)CC(=O)N)Cc1ccccc1)CCC(=O)O)CCC(=O)O)C	0
[O-][N+](=O)c1c2ccccc2cc2c1cccc2	1
CC(Cc1ccc(cc1)O)NCC(c1cc(O)cc(c1)O)O	0
COCCOCCOCCOCCOCCOCCOCCO[C]1CC[C@@]2([C@@]34[C]1Oc1c4c(C[C]2N(CC3)CC=C)ccc1O)O	0
[O-][Cl+2](O)[O-]	0
CO/N=C(/c1csc(n1)N)\C(=O)N[C]1[C]2SCC(=C(N2C1=O)C(=O)O)COC	0
O=C1OCC(=C1)C1CCC2(C1(C)C(O)CC1C2CCC2C1(C)CCC(C2)OC1CC(O)C(C(O1)C)OC1CC(O)C(C(O1)C)OC1CC(O)C(C(O1)C)O)O	1
N#Cc1ccc2c(c1)N(CCCN1CCC(CC1)O)c1c(S2)cccc1	0
S(Cc1ccccc1)Cc1ccccc1	1
N#CCSCC(=O)N[C@]1(OC)C(=O)N2[C]1SCC(=C2C(=O)O)CSc1nnnn1C	0
C=CC(=O)N1CCC[C](C1)n1nc(c2c1ncnc2N)c1ccc(cc1)Oc1ccccc1	0
NCCN[C]1NC(=O)[C]2[C](O)CCN2C(=O)[C](NC(=O)[C](NC(=O)[C]2N(C(=O)[C](NC(=O)[C](C[C]1O)NC(=O)CCCCCCCCC(CC(CC)C)C)[C](O)C)C[C](C2)O)[C]([C](c1ccc(cc1)O)O)O)[C](CCN)O	0
Oc1ccc(cc1)C=Cc1cc(O)cc(c1)O	1
CC(Cc1ccc2c(c1)OCO2)NCC(c1ccc(c(c1)O)O)O	0
ClCC/C(=C(\c1ccccc1)/c1ccc(cc1)OCCO)/c1ccccc1	0
O=CC(=C(C(=O)O)Cl)Cl	1
FCC(F)(F)F	0
Oc1ccc(cc1)Cc1ccccc1O	1
Cc1cccc(c1)N=Nc1ccc(cc1)N(C)C	1
CCOC(=O)c1cnc2c(c1O)cc(c(c2)OCC(C)C)OCC(C)C	1
CN(c1c(C)n(n(c1=O)c1ccccc1)C)CS(=O)(=O)O	0
COc1cc2ncnc(c2cc1NC(=O)/C=C/CN1CCCCC1)Nc1ccc(c(c1)Cl)F	0
OCCOC(=O)c1ccccc1O	0
OC(COc1cccc2c1CCC(=O)N2)CNC(C)(C)C	0
OC1CC(O)C(=C)C(=CC=C2CCCC3(C2CCC3C(C=CC(C2CC2)O)C)C)C1	1
CN1CCN(CC1)C(=O)O[C]1c2nccnc2C(=O)N1c1ccc(cn1)Cl	0
CN(c1ccc(cc1)C(c1ccc(cc1)N(C)C)(c1ccccc1)O)C	1
OCc1c(CO)cnc(c1O)C	0
CC(CC(C#CC(CC(C)C)(O)C)(O)C)C	1
[O-][N+](=O)c1ccc(c(c1)[N+](=O)[O-])N	1
CCC(=O)OCCNC(=O)C[n+]1ccccc1	0
COc1cc(O)c(c(c1)O)C(=O)C1C(CC=C(C)C)C(=CCC1c1ccccc1)C	1
Oc1cccc(c1)C1=C2CCC(=N2)C(=c2ccc(=C(C3=NC(=C(c4[nH]c1cc4)c1cccc(c1)O)C=C3)c1cccc(c1)O)[nH]2)c1cccc(c1)O	1
O=C1CCC2=C3[C](C[C@]4([C]([C]3CCC2=C1)CC[C@]4(O)C(=O)C)C)c1ccc(cc1)N(C)C	0
CCc1ccc(c(c1)C(C)(C)C)O	1
O=C(C1=C(O)c2sccc2S(=O)(=O)N1C)Nc1ccccn1	1
Oc1ccc(cc1C1CCCC1)Cl	1
OC(=O)CC[C@]1(O)CC[C]2[C@]1(C)CC[C]1[C]2C=CC2=CC(=O)CC[C@]12C	0
CCC(=O)O[C@@]1([C](C)C[C]2[C@]1(C)C[C](O)[C@]1([C]2CCC2=CC(=O)C=C[C@]12C)F)C(=O)CCl	0
COC(=O)OCOc1c(=O)ccn2c1C(=O)N1CCOC[C]1N2[C]1c2ccccc2SCc2c1ccc(c2F)F	0
CCCCNc1cc(cc(c1Oc1ccccc1)S(=O)(=O)N)C(=O)O	0
O=C(c1ccccc1c1ccc(cc1)C(F)(F)F)NC1CCN(CC1)CCCCC1(C(=O)NCC(F)(F)F)c2ccccc2-c2c1cccc2	0
CCNC(=O)CCC/C=C\C[C]1[C](O)C[C]([C]1/C=C/[C](CCc1ccccc1)O)O	0
O=C1N(c2ccccc2)N(C(=O)C1CCS(=O)c1ccccc1)c1ccccc1	0
C=C1CCN(CC1)[C]([C@@](c1ccc(cc1F)F)(Cn1cncn1)O)C	0
Oc1cc2O[C](c3ccc(c(c3)O)O)[C](Cc2c(c1)O)O	0
[O-]P(=O)(CP(=O)([O-])[O-])[O-]	0
OP(=O)(CP(=O)(O)O)O	0
CC/C=C\C/C=C\C/C=C\C/C=C\C/C=C\C/C=C\CCC(=O)O	0
CC1CCCC(=O)CCCC=Cc2c(C(=O)O1)c(O)cc(c2)O	1
CCCCCCCCCOC(=O)c1ccc(cc1)O	1
CN1CCCC(CC1)n1nc(Cc2ccc(cc2)Cl)c2c(c1=O)cccc2	0
COc1ccc(cc1)c1sc2c(c1Oc1ccc(cc1)OCCN1CCCCC1)ccc(c2)O	0
OCC1C=CC(C1)n1cnc2c1nc(N)nc2NC1CC1	1
Oc1cccc2c1nccc2	1
O=C(CC(C)(C)C)OCC(=O)[C@@]1(O)CC[C]2[C@]1(C)C[C](O)[C]1[C]2CCC2=CC(=O)C=C[C@]12C	0
ClCC#CCOC(=O)Nc1cccc(c1)Cl	1
Cc1ccc(c(c1)n1nc2c(n1)cccc2)O	1
C[C](Cc1ccccc1)N	0
S=C=NCc1ccccc1	1
OC(=O)C(c1ccc(cc1)C(=O)c1cccs1)C	0
Oc1ccc(cc1Cc1cc(Cl)ccc1O)Cl	1
O[C]1C[C](O)C(=C)/C(=C\C=C\2/CCC[C@]3([C]2CC[C]3[C](/C=C/[C](C2CC2)O)C)C)/C1	0
Oc1cccccc1=O	1
CCCCCCCC[N+](CCCCCCCC)(C)C	1
Oc1cccc(c1)N(C)C	1
CO[C]1[C](OC(=O)N)[C](O)[C](OC1(C)C)Oc1ccc2c(c1C)oc(=O)c(c2O)NC(=O)c1ccc(c(c1)CC=C(C)C)O	0
COc1ccc(c(c1)O)C(=O)c1ccccc1O	1
OCCOc1ccc(cc1c1ccc(c(c1)C(C)(C)C)N1CCCC1)c1ccc(cc1)C(=O)O	0
CCN(CCOC(=O)c1ccc(cc1)N)CC	1
O=C=Nc1ccc(c(c1)Cl)Cl	1
COC(=O)N[C](C(=O)N1CCC[C]1c1ncc([nH]1)c1ccc2-c3cc4c(n3[C](Oc2c1)c1ccccc1)ccc(c4)c1cnc([nH]1)[C]1CCCN1C(=O)[C](C(C)C)NC(=O)OC)C(C)C	0
Nc1ccc(c(c1)Cl)N	1
CC(Cc1ccc(cc1)C(C)(C)C)CN1CCCCC1	0
Cc1ccc(c(c1)O)C(C)C	1
CC(COC(=O)c1ccccc1C(=O)OCC(C)C)C	1
O1CCN(CC1)Sc1nc2c(s1)cccc2	0
OC(=O)CN(CC(=O)Nc1c(C)cc(c(c1C)Br)C)CC(=O)O	0
CC[C]1CCC[C](O[C]2CC[C]([C](O2)C)N(C)C)[C](C)C(=O)C2=C[C]3[C]([C]2CC(=O)O1)C=C(C)[C]1[C]3C[C](C1)O[C]1O[C](C)[C]([C]([C]1OC)OC)OC	0
CCn1cc(C(=O)O)c(=O)c2c1nc(C)cc2	1
OCC(=O)[C@@]1(O)[C](C)C[C]2[C@]1(C)C[C](O)[C]1[C]2[C](Cl)CC2=CC(=O)C=C[C@]12C	0
O=C(c1ccccc1)OCC(COC(=O)c1ccccc1)(COC(=O)c1ccccc1)COC(=O)c1ccccc1	1
Cc1c(C)c([N+](=O)[O-])c(c(c1C)[N+](=O)[O-])C(C)(C)C	1
Cc1ccc(cc1)C(=O)c1cc(O)c(c(c1)[N+](=O)[O-])O	1
OC(=O)C(c1ccc2c(c1)nc(o2)c1ccc(cc1)Cl)C	0
O[C]1CCN(C1)C(=O)Nc1cnn2c1nc(cc2)N1CCC[C]1c1cc(F)ccc1F	0
Fc1ccc(c(c1)F)[C@]([C](c1ncncc1F)C)(Cn1cncn1)O	1
CN1CCCC(C1)CC1c2ccccc2Sc2c1cccc2	0
O=[S@@](c1nc2c([nH]1)cccc2)Cc1nccc(c1C)OCC(F)(F)F	0
O=S(c1nc2c([nH]1)cccc2)Cc1nccc(c1C)OCC(F)(F)F	1
O=C(c1ccc(cc1)C(C)(C)C)CCCN1CCC(CC1)OC(c1ccccc1)c1ccccc1	0
O=C1C=C(O)c2c3C1=C(O)C(c1c3c3c(c2O)C(=O)C=C(c3c(c1)O)C)(C)C	1
CC1C=C2C3(C1)OC(=C(C3=O)C)CC(C=CC(=O)C(=C2)C)(C)C	1
CCCC=CC=CC(=O)OC1C(=CC(=O)OC)CC2OC1(O)C(C)(C)C=CC1OC(CC(=CC(=O)OC)C1)CC1(O)OC(CC(CC(=O)OC(C2)C(O)C)O)CC(C1(C)C)OC(=O)C	1
O=C1C=C(C)C(=O)c2c1cccc2	1
COc1ccc(c(c1)O)C(=O)c1ccc(cc1)C	1
COc1cc2c(cc1OC)CCN1C2CC(=O)C(C1)CC(C)C	0
COC(=O)[C]1[C](C[C]2N([C]1CC2)C)OC(=O)c1ccccc1	0
C=CC[N+]1(CCCC1)[C]1C[C]2[C@]([C]1OC(=O)C)(C)CC[C]1[C]2CC[C]2[C@]1(C)C[C]([C](C2)O)N1CCOCC1	0
Nc1nc(=O)c2c([nH]1)n(COCCO)cn2	0
O=C(C(C)C)Nc1ccc(c(c1)C(F)(F)F)[N+](=O)[O-]	1
O=C1C=C[C@]2(C(=C1)C(=C)C[C]1[C]2CC[C@]2([C]1CCC2=O)C)C	0
c1ccc(cc1)C=C(c1ccccc1)c1ccccc1	1
CC(CN(S(=O)(=O)c1ccc(cc1)N)CC(C(Cc1ccccc1)NC(=O)OC1CCOC1)OP(=O)(O)O)C	1
CNC(=O)c1nccc(c1)Oc1ccc(cc1)NC(=O)Nc1ccc(c(c1)C(F)(F)F)Cl	1
Clc1ccc(cc1)S(=O)(=O)c1cc(Cl)c(cc1Cl)Cl	1
O=C1NC(=O)CN(C1)C[C](N1CC(=O)NC(=O)C1)C	0
OC(=O)CC1=C(C)/C(=C/c2ccc(cc2)S(=O)C)/c2c1cc(F)cc2	1
[O-][N+](=O)c1cccc(c1)S(=O)(=O)NCCNS(=O)(=O)c1cccc(c1)[N+](=O)[O-]	1
CCC[C](C(=O)OCC)N[C](C(=O)N1[C]2CCCC[C]2C[C]1C(=O)O)C	0
CCCCCCCCCCCCCCCCCCn1cc[n+](c1)C	1
CCN(C(=O)c1cccc(c1)C)CC	0
CCCCCC1CCCCCCC(=O)CCC(=O)OCC2OC(OC3C(O1)OC(C)C(C3O)OC(=O)C)C(O)C(C2OC(=O)C=Cc1ccccc1)OC(=O)C(=CC)C	1
FC(Oc1ccc(cc1OCC1CC1)C(=O)Nc1c(Cl)cncc1Cl)F	0
CCCN(c1c(cc(cc1[N+](=O)[O-])C(F)(F)F)[N+](=O)[O-])CCCl	1
OC(=O)COC(=O)Cc1ccccc1Nc1c(Cl)cccc1Cl	0
Clc1cnc(c(c1)c1ccc(cc1)S(=O)(=O)C)c1ccc(nc1)C	0
OC(=O)CCC(=O)OCC(=O)[C@@]1(O)CC[C]2[C@]1(C)C[C](O)[C]1[C]2CCC2=CC(=O)CC[C@]12C	0
COc1cc(ccc1O)CC(C(Cc1ccc(c(c1)OC)O)COC(=O)C=Cc1ccc(c(c1)OC)O)COC(=O)C=Cc1ccc(c(c1)OC)O	1
Clc1ccc(cc1)C(c1ccccc1)N1CCN(CC1)Cc1ccc(cc1)C(C)(C)C	0
O[C]1CC[C](O)[C](O)C[C](O)C[C@]2(O)C[C](O)[C]([C](O2)C[C](/C=C/C=C/C=C/C=C/C=C/C=C/C=C/[C]([C]([C]([C](OC(=O)C[C](C1)O)C)C)O)C)O[C]1O[C](C)[C]([C]([C]1O)N)O)C(=O)O	0
Oc1ccc(cc1)C(=O)OCc1ccccc1	1
CC(=C)[C]1CC[C@]2([C]1[C]1CC[C]3[C@@]([C@]1(C)CC2)(C)CC[C]1[C@]3(C)CC[C](C1(C)C)O)C(=O)O	1
CCCCCN(CCC(P(=O)(O)O)(P(=O)(O)O)O)C	0
O=C1C=C2C3CC(C)(CCC3(C)CCC2(C2(C1C1(C)CCC(C(C1CC2)(C)C)O)C)C)C(=O)O	1
Clc1ccc(c(c1)Cl)C(Cn1cncc1)OCc1c(Cl)cccc1Cl	0
Nc1ccc(cc1)Oc1ccc(c(c1)N)N	1
COc1ccc(cc1)[C]1Sc2ccccc2N(C(=O)[C]1OC(=O)C)CCN(C)C	0
Oc1ccccc1Cc1ccccc1O	1
CCC(c1ccc(cc1)CC(CN1CC(C)OC(C1)C)C)(C)C	1
Cc1ccc(cc1)N(c1cccc(c1)O)CC1=NCCN1	0
COc1ccc(c(c1)C(C)(C)C)O	1
Oc1ccc2c(c1N=Nc1ccccc1)cccc2	1
COC1=CC(=O)C[C]([C@@]21Oc1c(C2=O)c(OC)cc(c1Cl)OC)C	0
O=C1CC[C@]2(C(=C1)CC[C]1[C]2[C](O)C[C@]2([C]1CC[C@]2(O)C(=O)COP(=O)(O)O)C)C	0
O[C](C[C](CC(=O)O)O)CCn1c(C(C)C)c(c(c1c1ccc(cc1)F)c1ccccc1)C(=O)Nc1ccccc1	1
FC(CC(F)(F)F)F	0
C[N+](CCCCCCCCCC[N+](C)(C)C)(C)C	0
O=C(c1ccc(cc1)C(F)(F)F)NN1C(=O)[C]2[C](C1=O)[C]1C=C[C]2[C]2[C]1C2	0
C=CCc1cc(ccc1O)S(=O)(=O)c1ccc(c(c1)CC=C)O	1
O[C](COc1ccccc1C1CCCC1)CNC(C)(C)C	0
CC(OP(=O)(OC(C)C)F)C	0
Cc1ccnc2c1cccc2	1
N#Cc1c[nH]cc1c1cccc2c1OC(O2)(F)F	1
ClCC(N1C(=O)c2c(C1=O)cccc2)SP(=S)(OCC)OCC	1
O=C(c1ccc(cc1)C(=O)O)Nc1ccc2c(c1)C(C)(C)CCC2(C)C	1
NCC[C](C(=O)N[C]1C[C](N)[C]([C]([C]1O[C]1O[C](CO)[C]([C]([C]1O)N)O)O)O[C]1O[C](CN)[C]([C]([C]1O)O)O)O	0
O=C(Nc1cc(nn1c1ccc(cc1)C)C(C)(C)C)Nc1ccc(c2c1cccc2)OCCN1CCOCC1	1
CCCNC(C(=O)Nc1ccccc1C)C	1
CN(CCC1=C(C(c2ccccn2)C)c2c(C1)cccc2)C	0
O=C1Nc2c(C1)cc(c(c2)Cl)CCN1CCN(CC1)c1nsc2c1cccc2	0
OCC(=O)[C]1[C](C)C[C]2[C@]1(C)C[C](O)[C@]1([C]2C[C](C2=CC(=O)C=C[C@]12C)F)Cl	0
O=CC=C(c1ccccc1)c1ccccc1	1
[O-][N+](=O)c1ccc(cc1)Oc1ccc(cc1)[N+](=O)[O-]	1
CC(N(C(=O)SCC(=C(Cl)Cl)Cl)C(C)C)C	1
ON(C(c1cc2c(s1)cccc2)C)C(=O)N	0
c1ccc2c(c1)cc1c(c2)cccc1	1
Clc1ccc2c(c1)C(=NCC(=O)N2CC1CC1)c1ccccc1	1
O=Cc1cnc2n1CCc1c(C2=C2CCN(CC2)C)cccc1	0
CCCc1c(OCCCCc2n[nH]nn2)ccc(c1O)C(=O)C	1
c1ccc(cc1)CN(Cc1ccccc1)Cc1ccccc1	1
CCCCOc1ccc(cc1)CC(=O)NO	0
OCC(COc1ccc(cc1)Cl)O	0
Oc1ccc(c(c1)Cl)c1ccccc1	1
NC(=O)NCCC[C](C(=O)O)N	0
N#Cc1ccc(cc1)c1csc(n1)[C]([C@@](c1cc(F)ccc1F)(Cn1cncn1)O)C	0
OC1C(OC2CCC3(C(=C2)CCC2C3CCC3(C2(O)CCC3c2ccc(=O)oc2)C)C)OC(C(C1O)O)C	1
O=CCC(c1ccccc1)C	1
Fc1cc2c(cc1N1CCNCC1)n(cc(c2=O)C(=O)O)C1CC1	1
CN(C(=S)[S-])C	1
CC(=CCc1cc(ccc1O)C1CC(=O)c2c(O1)cc(c(c2O)CC=C(C)C)O)CCC=C(C)C	1
Cc1cc2c(cc1C(=C)c1ccc(cc1)C(=O)O)C(C)(C)CCC2(C)C	1
NC(=O)c1ccccc1C(=O)N	1
OC[C]1O[C]([C]([C]1O[C]1O[C](CN)[C]([C]([C]1N)O)O)O)O[C]1[C](O)[C](N)C[C]([C]1O[C]1O[C](CO)[C]([C]([C]1N)O)O)N	0
Clc1ccc(cc1)C(c1ccc(cc1)Cl)(c1cccnc1)O	1
OCC(CNC(=O)c1c(I)c(N(C(=O)C)CC(CN(c2c(I)c(C(=O)NCC(CO)O)c(c(c2I)C(=O)NCC(CO)O)I)C(=O)C)O)c(c(c1I)C(=O)NCC(CO)O)I)O	0
COc1c(cc(cc1C(C)(C)C)n1ccc(=O)[nH]c1=O)c1ccc2c(c1)ccc(c2)NS(=O)(=O)C	0
COC(=O)c1ccccc1C1=C2C=C[C-](C=C2Oc2c1ccc(c2)N)[N+]	1
O=C(NC(C(CC(Cc1ccccc1)NC(=O)C(C(C)C)NC(=O)N(Cc1csc(n1)C(C)C)C)O)Cc1ccccc1)OCc1cncs1	1
OC(=O)c1cc(/N=N/c2ccc(cc2)S(=O)(=O)Nc2ccccn2)ccc1O	0
NCCCC[C](C(=O)N[C](C(=O)N[C](C(=O)N[C](C(=O)N[C](C(=O)N[C](C(=O)N[C](C(=O)N[C](C(=O)N[C](C(=O)N[C](C(=O)N[C](C(=O)O)CCCCN)CC(C)C)CC(C)C)CC(C)C)CC(C)C)CCCCN)CC(C)C)CC(C)C)CC(C)C)CC(C)C)NC(=O)[C](NC(=O)[C](NC(=O)[C](NC(=O)[C](NC(=O)[C](NC(=O)[C](NC(=O)[C](NC(=O)[C](NC(=O)[C](NC(=O)[C](CCCCN)N)CC(C)C)CC(C)C)CC(C)C)CC(C)C)CCCCN)CC(C)C)CC(C)C)CC(C)C)CC(C)C	0
Clc1ccc(c(c1)Cc1ccccc1)O	1
OC(=O)[C]1N2C(=O)[C]([C]2SC1(C)C)NC(=O)c1c(C)onc1c1c(Cl)cccc1Cl	0
ONC(=O)/C=C/c1cccc(c1)S(=O)(=O)Nc1ccccc1	0
COC(=O)C1=C(C)NC(=C(C1c1ccccc1[N+](=O)[O-])C(=O)OCC(=O)C)C	1
FCCOCCOCCOc1ccc(cc1)/C=C/c1ccc(cc1)NC	0
O=CC=C(C=CC=C(C=CC1=C(C)CCCC1(C)C)C)C	1
ClCC(=O)[C@@]1(O)[C](C)C[C]2[C@]1(C)CC(=O)[C@]1([C]2CCC2=CC(=O)C=C[C@]12C)F	0
Oc1cccc(c1)Nc1ccccc1	1
OCc1cc(ccc1O)C(CNC(C)(C)C)O	0
CC1Cc2c(N1NC(=O)c1ccc(c(c1)S(=O)(=O)N)Cl)cccc2	0
CO[C]1/C=C/O[C@@]2(C)Oc3c(C2=O)c2C4=NC5(NC4=C(C(=O)c2c(c3C)O)NC(=O)/C(=C\C=C\[C]([C]([C]([C]([C]([C]([C]1C)OC(=O)C)C)O)C)O)C)/C)CCN(CC5)CC(C)C	0
O=C(C1=C(O)[C]2[C@]34[C@](C1)(O)[C](Cc1c4c(O2)c(O)cc1)N(CC3)CC1CC1)NC(c1onc(n1)c1ccccc1)(C)C	0
Clc1cc2N=C(CSCc3ccccc3)NS(=O)(=O)c2cc1S(=O)(=O)N	0
N#CC(c1ccccc1)c1ccccc1	1
OS(=O)CNc1ccc(cc1)S(=O)(=O)c1ccc(cc1)NCS(=O)O	0
CN([C]1C(=C(C(=O)N)C(=O)[C@@]2([C]1C[C]1Cc3c(cc(c(c3C(=O)C1=C2O)O)CNCC(C)(C)C)N(C)C)O)O)C	0
CCCN(c1c(cc(cc1[N+](=O)[O-])C(C)C)[N+](=O)[O-])CCC	1
Clc1ccc(cc1)Oc1ccc(cc1Cl)NC(=O)c1cc(I)cc(c1O)I	1
C=CCN1C[C](C[C]2[C]1Cc1c[nH]c3c1c2ccc3)C(=O)N(C(=O)NCC)CCCN(C)C	0
CCCCCCCCCCCCCCCC[n+]1ccccc1	1
CC=C(C(=CC)c1ccc(cc1)O)c1ccc(cc1)O	1
[O-]P(=O)(CN(CP(=O)(O)[O-])CCN(CP(=O)(O)O)CP(=O)(O)[O-])O	0
COC(CCCC(CC=CC(=CC(=O)OC(C)C)C)C)(C)C	1
O=C(c1cc2c([nH]1)cccc2)NC1N=C(c2ccccc2)c2c(N(C1=O)C)cccc2	1
CC(NC(=O)NS(=O)(=O)c1cnccc1Nc1cccc(c1)C)C	0
CCC(c1ccccc1O)C	1
O=C(C=Cc1ccccc1)OCc1ccccc1	1
COc1cc2c(cc1OC)OC[C]1[C]2C(=O)c2c(O1)c1C=CC(Oc1cc2)(C)C	1
O=Cc1c(COP(=O)(O)O)cnc(c1O)C	0
Oc1ccc(c2c1cccc2O)O	1
O=C(N1CCC(CC1)C=C(c1ccccc1)c1ccccc1)CCCCCCCCc1cccnc1	1
Clc1ccc(cc1)C(c1ccccc1Cl)(c1cncnc1)O	1
NNCc1ccccc1	1
O=C1c2coc(c2C(=O)c2c1cc(O)c(c2O)O)C	1
Oc1ccc(cc1)C[C@@](C(=O)O)(N)C	0
Nc1ccc(cc1)S(=O)(=O)Nc1onc(c1C)C	0
CCCC(C(=O)[O-])CCC	0
CCCC(C(=O)O)CCC	1
COc1ccc(cc1N)[N+](=O)[O-]	1
CN/C(=N\C)/NCc1ccccc1	0
Oc1ccc2c(c1)CC[C]([C]2c1ccc(cc1)OCCN1CCCC1)c1ccccc1	0
BrCCC(=O)N1CCN(CC1)C(=O)CCBr	0
OC(=O)[C](Cc1ccc(c(c1)O)O)N	0
OCC(CNC(=O)c1c(I)c(C(=O)NCC(CO)O)c(c(c1I)N(C(=O)CO)C)I)O	0
OCCN1CCN(CC1)CC/C=C\1/c2ccccc2Sc2c1cc(cc2)C(F)(F)F	0
CCCCCCCCCCCCN1CCCC1=O	1
O=C(N[C](C(=O)NCC(=O)O)CSSC[C](C(=O)NCC(=O)O)NC(=O)CC[C](C(=O)O)N)CC[C](C(=O)O)N	0
OC[C]1O[C](C[C]1N=[N+]=[N-])n1cc(C)c(=O)[nH]c1=O	1
Cc1ccc2c(c1)C(=O)c1c(C2=O)cccc1	1
CC/C(=C(\c1ccccc1)/c1ccc(cc1)OCCN(C)C)/c1ccccc1	1
OCC(c1ccccc1)C(=O)OC1C[C]2CC[C](C1)[N+]2(C)C(C)C	0
OCC1OC(C(C1O)O)n1cnc2c1[nH]cnc2=S	1
CCCCCCCCC=CCCCCCCCC(=O)OCCOC(=O)CCCCCCCC=CCCCCCCCC	1
O=C(C1CCC(CC1)(F)F)N[C](c1ccccc1)CCN1[C]2CC[C]1CC(C2)n1c(C)nnc1C(C)C	0
OC(=O)CCCC[C]1SC[C]2[C]1NC(=O)N2	0
CCCCCCCCCCCCCCCCOCCOCCOCCOCCOCCOCCOCCOCCOCCOCCOCCOCCOCCOCCOCCOCCOCCOCCOCCOCCO	1
CSCC[C](C(=O)N[C](C(=O)N[C](C(=O)N)Cc1ccccc1)CC(=O)O)NC(=O)[C](Cc1c[nH]c2c1cccc2)NC(=O)CNC(=O)[C]([C](O)C)NC(=O)[C](NC(=O)[C](NC(=O)[C](NC(=O)[C]1CCC(=O)N1)CCC(=O)N)CC(=O)O)Cc1ccc(cc1)OS(=O)(=O)O	0
O[C](C(=O)N[C]1C(=O)N2[C]1SCC(=C2C(=O)O)CSc1nnnn1C)c1ccccc1	0
COc1cc(Cl)ccc1Oc1ccc(cc1Cl)Cl	1
Cc1cc(c(c(c1)C(C)(C)C)O)C(C)(C)C	1
CC(c1ccccc1)NCCC(c1ccccc1)c1ccccc1	1
O=C1CC[C@@]2([C@@]34[C]1Oc1c4c(C[C]2N(CC3)CC2CC2)ccc1O)O	0
CCCc1cc2c(cc1N(CC)CC)[nH]cc(c2=O)C(=O)OC	1
Clc1ccc(cc1)CCCOCCCN1CCCCC1	0
OC[C]1O[C](C[C]1O)n1cc(F)c(=O)[nH]c1=O	0
CNC1CCc2c(-c3c1cc(=O)c(cc3)OC)c(OC)c(c(c2)OC)OC	1
CCN(CC(=O)Nc1c(C)cccc1C)CC	1
CCCC[n+]1ccc(cc1)C	1
CCCCc1cc2c(cc1OCc1ccccc1)[nH]cc(c2=O)C(=O)OC	1
CCC1(OCCc2c1[nH]c1c2cccc1CC)CC(=O)O	0
O=C(NCc1ccccc1)CCNNC(=O)c1ccncc1	0
OC(=O)c1cccnc1Nc1cccc(c1C)C(F)(F)F	1
CCCCCCCCCCCCCCCCCCCCCCO	0
COc1cc(NCc2ccc3c(c2C)c(N)nc(n3)N)cc(c1OC)OC	0
Oc1ccc(cc1)C(=O)c1ccccc1	1
CCOc1cc(ccc1OC)[C](N1C(=O)c2c(C1=O)c(ccc2)NC(=O)C)CS(=O)(=O)C	0
CCCC(COC(=O)N)(COC(=O)N)C	0
O=C1N(C[C]2CCCC[C]2CN2CCN(CC2)c2nsc3c2cccc3)C(=O)[C]2[C]1[C]1CC[C]2C1	0
CC(=C)CCC(C(=C)C)Cc1c(O)cc(c2c1OC(CC2=O)c1ccc(cc1)O)O	1
CCCCOCCOC(=O)C	1
O=C1Nc2c(C)ccnc2N(c2c1cccn2)C1CC1	1
CCCCCCCCOc1ccccc1C(=O)Nc1ccc(cc1)C(=O)OCC[N+](CC)(CC)C	1
CSc1[nH]c2c(n1)cc(c(c2)Cl)Oc1cccc(c1Cl)Cl	1
OC(=O)c1nc(Cl)c(c(c1Cl)N)Cl	1
CCCCCCCCCCCCCCCCCC(=O)OCC(OC(=O)CCCCCCCCCCCCCCCCC)COP(=O)(OCC[N+](C)(C)C)[O-]	0
O=C1N=C(OC1c1ccccc1)N	0
CCCCCCCCOC(=O)c1cc(O)c(c(c1)O)O	1
N#Cc1cc(I)c(c(c1)I)O	1
CCC(c1ccc(cc1)O)(C)C	1
OC[C]([C](C(=O)[O-])O)O	0
O[C]1[C](O[C]2O[C](C(=O)O)[C]([C]([C]2O)O)O)[C](O[C]([C]1O)C(=O)O)O[C]1CC[C@]2([C](C1(C)C)CC[C@@]1([C]2C(=O)C=C2[C@@]1(C)CC[C@@]1([C]2C[C@](C)(CC1)C(=O)O)C)C)C	0
CCC(=O)NC[C]1C[C]1c1cccc2c1CCO2	0
CCN(c1cc(cc(c1C)C(=O)NCc1c(C)cc([nH]c1=O)C)c1ccc(cc1)CN1CCOCC1)C1CCOCC1	0
CC1=C(C(=O)OCCN(c2ccccc2)Cc2ccccc2)C(C(=C(N1)C)P1(=O)OCC(CO1)(C)C)c1cccc(c1)[N+](=O)[O-]	1
CCCCCCCCc1ccc(cc1)O	1
FC1CC(C1)(N)C(=O)O	0
OCC(CN(c1c(I)c(C(=O)NCC(CO)O)c(c(c1I)C(=O)NCC(CO)O)I)C(=O)C)O	0
CN1CCC[C]1c1cccnc1	1
CCN1CCCC1CNC(=O)c1cc(c(cc1OC)N)S(=O)(=O)CC	0
NCCc1c[nH]cn1	0
CN(CCOC(c1ccc(cc1)Br)c1ccccc1)C	0
CCOC(=O)c1ccc(cc1)O	1
Oc1cccc2c1C(=O)c1c(C2)cccc1O	1
O=C1CCC2(C(C1)CCC1C2CCC2(C1CCC2O)C)C	1
c1ccc(cc1)CNc1ncnc2c1[nH]cn2	1
O=C(c1ccccc1Nc1ccnc2c1ccc(c2)C(F)(F)F)OCCN1CCN(CC1)c1cccc(c1)C(F)(F)F	0
OC(COc1ccc(cc1)CCOCC1CC1)CNC(C)C	0
CCc1cc(Cc2cc(CC)c(c(c2)CC)N)cc(c1N)CC	1
C[C](Cn1cnc2c1ncnc2N)OCP(=O)(OCOC(=O)OC(C)C)OCOC(=O)OC(C)C	0
CCOc1ccc(cc1)[N+](=O)[O-]	1
CN(C1C(=O)C(=C(C2(C1CC1C(=C(O)c3c(C1(C)O)cccc3O)C2=O)O)O)C(=O)N)C	1
O=C1NC(=O)N(C1)/N=C/c1ccc(o1)[N+](=O)[O-]	0
CN[C]1[C](O)[C]2O[C]3O[C](C)CC(=O)[C@@]3(O[C]2[C]([C]1O)NC)O	0
CCOC(=O)OC(OC(=O)[C]1N2C(=O)[C]([C]2SC1(C)C)NC(=O)[C](c1ccccc1)N)C	0
N#CC(c1cccc(c1)Oc1ccccc1)OC(=O)C(c1ccc(cc1)Cl)C(C)C	1
COP(=S)(Oc1cc(Cl)c(cc1Cl)Br)OC	1
[O-]C(=O)CN(C(CN(CC(=O)[O-])CCN(CC(=O)[O-])CC(=O)[O-])COP(=O)(OC1CCC(CC1)(c1ccccc1)c1ccccc1)[O-])CC(=O)[O-]	0
CN1CCC(=C2c3ccccc3Sc3c2cccc3)CC1	0
CC(C[N+](C)(C)C)OC(=O)N	0
CC(C[N+](C)(C)C)OC(=O)C	0
CCC#CC(C1(CC=C)C(=O)NC(=O)N(C1=O)C)C	0
CC(C1OC(=O)[C](C(C)C)N(C)C(=O)C(OC(=O)[C](N(C(=O)C(OC(=O)[C](N(C1=O)C)C(C)C)C(C)C)C)C(C)C)C(C)C)C	0
O=C(c1ccccc1)CC(=O)c1ccccc1	1
C/C(=C\C=C\C=C(\C=C\C=C(\C=C\C=C(\CCC=C(C)C)/C)/C)/C)/C=C/C=C(/C=C/C=C(/CCC=C(C)C)\C)\C	0
O[C](CCc1ccccc1)CC[C]1[C](O)C[C]([C]1C/C=C\CCCC(=O)OCCCCO[N+](=O)[O-])O	0
CC(CCC[C]([C]1CC[C]2[C@]1(C)CC[C]1[C]2CC=C2[C@]1(C)CC[C](C2)O)C)C	0
OC[C]1O[C](O[C]2[C](O[C]([C]([C]2O)O)OC2[C](NC(=O)C)[C](O)O[C]([C]2O)CO)C(=O)O)[C](C([C]1O)O[C]1O[C](C(=O)O)[C]([C]([C]1O)O)O)NC(=O)C	0
C=CCNc1nc(nc(n1)NCC=C)N1CCN(CC1)C(c1ccc(cc1)F)c1ccc(cc1)F	0
CCCCC(C(=O)[O-])CC	1
OC(=O)CCCc1ccccc1	0
CCN(C(=O)N[C]1CN(C)[C]2C(=C1)c1cccc3c1c(C2)c[nH]3)CC	0
OC1CCC2C1(C)CCC1C2CCC2C1(C)CC1SC1C2	1
COP(=S)(Oc1c(Cl)cc(cc1Cl)C)OC	1
CC(=O)OCC(=O)[C@@]12N=C(O[C]1C[C]1[C@]2(C)C[C](O)[C]2[C]1CCC1=CC(=O)C=C[C@]21C)C	0
c1ccc(cc1)c1ccc(cc1)C(n1ccnc1)c1ccccc1	0
O=C(C(c1cccs1)(c1cccs1)O)O[C]1C[N+]2(CCCOc3ccccc3)CCC1CC2	0
Clc1ccc(cc1)C(c1ccccc1)N1CCN(CC1)Cc1cccc(c1)C	0
Fc1ccc2c(c1)cc(n2Cc1cccc(c1)F)C(=O)Nc1ccc2c(c1)cc[nH]2	1
CNCC(c1ccc(c(c1)OC(=O)C(C)(C)C)OC(=O)C(C)(C)C)O	0
CC[C]1C(=O)OC[C]1Cc1cncn1C	1
CC(c1cc(C)c(c(c1)C)O)(c1cc(C)c(c(c1)C)O)C	1
O=C1NOCC1/N=C/c1ccc(cc1)/C=N/C1CONC1=O	0
CCC1=C[C]2CN(C1)Cc1c3ccccc3[nH]c1[C@@](C2)(C(=O)OC)c1cc2c(cc1OC)N([C]1[C@@]32CCN2[C]3[C@@](CC)(C=CC2)[C]([C@]1(O)C(=O)OC)OC(=O)C)C	0
CCC(=O)O[C]1CC[C]2[C@]1(C)CC[C]1[C]2CCC2=CC(=O)CC[C@]12C	0
NC(=O)NC1NC(=O)[N-]C1=O	0
CNC(Cc1ccccc1OC)C	0
OC(=O)CN(C(C(=O)O)COCc1ccccc1)CCN(CC(=O)[O-])CCN(CC(=O)[O-])CC(=O)[O-]	0
ClCC1(CCl)C(=C)C2(C(C1(Cl)C(C2Cl)Cl)(Cl)Cl)Cl	1
C/C(=C\C=C\C=C(\C=C\C=C(\C=C\C1=C(C)CCCC1(C)C)/C)/C)/C=C/C=C(/C=C/C1=C(C)CCCC1(C)C)\C	0
Nc1sc2c(n1)c(Cl)ccc2	1
C[C]([C]1C(=O)N2[C]1[C](C)C(=C2C(=O)O)S[C]1CN[C](C1)C(=O)N(C)C)O	0
OCC[N+](C)(C)C	0
CCOC(=O)c1ncn2-c3ccc(cc3C(=O)N(Cc12)C)F	0
CC[C@]12C=CC3=C4CCC(=O)C=C4CC[C]3[C]1CC[C@@]2(O)C#C	0
Oc1ncnc2c1cn[nH]2	0
CCN(c1c(cc(c(c1[N+](=O)[O-])N)C(F)(F)F)[N+](=O)[O-])CC	1
OC(=O)CCc1nc(c(o1)c1ccccc1)c1ccccc1	0
CCCC(COC(=O)N)(COC(=O)NC(C)C)C	0
OC(=O)C1CCN(CC1)c1ncc(cc1Cl)C(=O)Nc1sc(c(n1)c1scc(c1)Cl)N1CCN(CC1)C1CCCCC1	0
NCC[C](C(=O)N[C]1CCNC(=O)[C](NC(=O)[C](CCN)NC(=O)[C](NC(=O)[C](NC(=O)[C](NC(=O)[C](NC1=O)CCN)Cc1ccccc1)CC(C)C)CCN)[C](O)C)NC(=O)[C]([C](O)C)NC(=O)[C](NC(=O)CCCCC(CC)C)CCN	0
OC(c1ccccc1)(c1ccccc1)CCCN1CCCCC1	0
O/C=C\1/C[C@@]2(C)[C](CC1=O)CC[C]1[C]2CC[C@]2([C]1CC[C@]2(C)O)C	0
COc1ccccc1OCCNCC(COc1cccc2c1c1ccccc1[nH]2)O	1
CCn1cc(C(=O)O)c(=O)c2c1cc(N1CCNCC1)c(c2)F	0
CCOC(=O)c1ccc(nc1)C#Cc1ccc2c(c1)C(C)(C)CCS2	1
CCCCCCCCCCCCCCCCCC[N+](CCCCCCCCCCCCCCCCCC)(C)C	0
NCCCC(P(=O)(O)O)(P(=O)(O)O)O	0
O=CN1c2cc(OC)c(cc2C23C1C(O)(C(=O)OC)C(OC(=O)C)C1(C3N(CC2)CC=C1)CC)C1(CC2CN(CCc3c1[nH]c1c3cccc1)CC(C2)(O)CC)C(=O)OC	1
Clc1ccc(cc1)CN(C(=O)Nc1ccccc1)C1CCCC1	1
C=CC1(C)CC(=O)C2(C(O1)(C)C(OC(=O)C)C(C1C2(C)C(O)CCC1(C)C)O)O	1
O=C1CC[C@]2(C(=C1)[C](C)C[C]1[C]2[C](O)C[C@]2([C]1CC[C]2C(=O)C)C)C	0
CC(=O)Oc1cc2-c3cc(c(n3C(=O)c2c(c1C1CCc2n1c(Cl)c(c2)Cl)OC(=O)C)Cl)Cl	1
CCC(=O)NCC[C]1CCc2c1c1CCOc1cc2	0
OCC(=O)C1(O)CCC2C1(C)CC(O)C1C2CCC2=CC(=O)C=CC12C	1
O=Nc1ccc(cc1)Nc1ccccc1	1
OCC([C](C(=O)NCCC(=O)O)O)(C)C	0
CC(=O)OCC[N+](C)(C)C	0
CC(CC(C)(C)C)Cc1cc(C)cc(=O)n1O	1
CCC(C(=O)O)Cc1c(I)cc(c(c1I)N)I	0
CC[C]([C](c1ccc(c2c1ccc(=O)[nH]2)O)O)NC(C)C	0
CN(CCOC(c1ccccn1)c1ccc(cc1)Cl)C	0
Brc1cc(CN(C2CCCCC2)C)c(c(c1)Br)N	1
CCNc1ccccc1	1
CCN[C](Cc1cccc(c1)C(F)(F)F)C	0
Cc1ccc(cc1)OP(=O)(Oc1ccccc1)Oc1ccccc1	1
O[C]1[C](O)[C](O[C]1N1C=CCC(=C1)C(=O)N)COP(=O)(OP(=O)(OC[C]1O[C]([C]([C]1O)O)n1cnc2c1ncnc2N)O)O	0
Nc1ccc(c2c1cccc2)N	1
Oc1ccc(cc1)C(=O)c1ccc(cc1O)O	1
IC(I)I	0
COc1ccc2c3c1O[C]1[C@@]3(CCN(C2)C)C=C[C](C1)O	0
[O-]C(=O)c1cc(=O)c2c([nH]1)c(=O)cc1-c2nc2ccccc2o1	1
COc1cc(OC)cc(c1)N(c1ccc2c(c1)nc(cn2)c1cnn(c1)C)CCNC(C)C	0
OCCNC(=O)c1c(I)c(NC(=O)C)c(c(c1I)C(=O)O)I	0
CC(c1cccc(c1O)C(C)C)C	1
Oc1ccc(cc1)C1C(CCC(c2ccc(cc2)F)O)C(=O)N1c1ccc(cc1)F	1
CCCCCCC(OC(=O)COc1nc(F)c(c(c1Cl)N)Cl)C	1
CCOc1cc(ccc1OCC)/C=C/1\NCCc2c1cc(OCC)c(c2)OCC	0
O=C(C1C(C1(C)C)C=C(C(F)(F)F)Cl)OCc1cccc(c1C)c1ccccc1	1
CC[N+](Cc1ccccc1Cl)(CCNC(=O)C(=O)NCC[N+](Cc1ccccc1Cl)(CC)CC)CC	0
COC1=CC(=O)OC(C1)/C=C/C1=CCCC=C1	0
O=C(c1ccccc1)OOC(=O)c1ccccc1	0
Clc1ccc(c(c1)C(=O)c1ccccc1)O	1
CON=C(c1ccccc1CON=C(c1cccc(c1)C(F)(F)F)C)C(=O)OC	1
N#Cc1ccc(c(c1)F)[C]1CCc2n1cnc2	0
C=C[C@]1(C)C[C](OC(=O)CSC2C[C]3CC[C](C2)N3C)[C@]2(C)[C](C)CC[C@]3([C]([C]1O)C)[C]2C(=O)CC3	0
C[C]([C]1C(=O)N2[C]1[C](C)C(=C2C(=O)O)S[C]1CN[C](C1)CNS(=O)(=O)N)O	0
COc1cc2c(ccnc2cc1OC)Oc1ccc(cc1)NC(=O)C1(CC1)C(=O)Nc1ccc(cc1)F	0
CCCCCCCCCCCCOCCOCCOCCOCCOCCOCCOCCOCCOCCO	1
OC(=O)CCCCCCNC1c2ccccc2CCc2c1cccc2	1
CCCCC[C](CC[C]1[C](O)C[C]2[C]1Cc1cccc(c1C2)OCC(=O)O)O	0
C[C]([C]([C]1CNc2c(N1)c(=O)[nH]c(n2)N)O)O	0
CC1NCCOC1c1ccccc1	0
OC[C]1CC[C](O1)n1cnc2c1[nH]cnc2=O	1
OC/C=C/c1ccccc1	0
Fc1ccccc1c1onc(n1)c1cccc(c1)C(=O)O	0
CCCCCC=CC=CC(=O)OCC	1
CCCCCCCCCCCCCCCC(=O)O[C](COP(=O)(OCCNC(=O)[C](NC(=O)CC[C](C(=O)N)NC(=O)[C](NC(=O)[C](O[C]([C]([C](CO)O)O)[C](NC(=O)C)C=O)C)C)C)[O-])COC(=O)CCCCCCCCCCCCCCC	0
COC(=O)Nc1nc2c([nH]1)cc(cc2)C(=O)c1ccccc1	1
CCOc1cc(ccc1[N+](=O)[O-])Oc1ccc(cc1Cl)C(F)(F)F	1
OC[C]([C]([C]([C](CO)O)O)O[C]1O[C](CO)[C]([C]([C]1O)O)O)O	0
NC[C](C[C]1O[C]2[C]([C]1OC)CC(=O)C[C]1CC[C]3[C](O1)[C]1O[C@]4(CC[C]5O[C](CC[C]6O[C](C2)C(=C)[C](C6)C)C(=C)C5)O[C]2[C](O3)[C]1O[C]2C4)O	0
NC(=O)[C](NCc1ccc(cc1)OCc1cccc(c1)F)C	0
OC[C]([C]([C]([C](C(C(=O)[O-])O)O)O)O)O	0
CCCCc1ncc(n1Cc1ccc(cc1)C(=O)O)/C=C(/C(=O)O)\Cc1cccs1	0
OCC(=O)[C@@]12OC(O[C]1C[C]1[C@]2(C)C[C](O)[C]2[C]1C[C](C1=CC(=O)C=C[C@]21C)F)(C)C	0
Oc1ccc2c(c1)CC[C]1[C]2CC[C@]2([C]1CCC2=O)C	0
CC(C(Cl)(Cl)Cl)(O)C	0
Oc1cc(C)c(c(c1)C)Cl	1
OCCN1C[C](O)[C]([C]([C]1CO)O)O	0
O=C1CCCCCCCCCCCCCC1	1
OC[C]1O[C](C[C]1O)n1cnc(nc1=O)N	0
COC(=O)c1ccccc1O	0
O=C1NC2=Nc3c(CN2C1)c(Cl)c(cc3)Cl	0
ClC(c1ccc(cc1)C(Cl)(Cl)Cl)(Cl)Cl	1
COP(=S)(Oc1ccc(cc1Cl)[N+](=O)[O-])OC	1
COc1ccc(cc1)CC(NC[C](c1cc(O)cc2c1OCC(=O)N2)O)(C)C	0
CCOP(=O)(Oc1nc(Cl)c(cc1Cl)Cl)OCC	1
O=C1CCCC(=O)C1C(=O)c1ccc(cc1[N+](=O)[O-])C(F)(F)F	0
CC(Nc1ccc(cc1)Nc1ccccc1)C	1
O=C(NS(=O)(=O)c1ccc(cc1)C)NN1CCCCCC1	0
O=c1cc(oc2c1c1ccccc1cc2)c1ccccc1	1
CCOc1ccc(cc1)Cc1cc(ccc1Cl)[C@]12OC[C@@](O1)(CO)[C]([C]([C]2O)O)O	0
CC(=O)O[C]1C=C[C]2[C@@]34[C]1Oc1c4c(C[C]2N(CC3)C)ccc1OC(=O)C	0
CCN(Cc1cc(ccc1O)Nc1ccnc2c1ccc(c2)Cl)CC	0
OC(=O)COc1ccc(cc1Cl)Cl	1
Oc1cc(O)cc(c1)C1CC(=O)c2c(O1)cc(cc2)O	1
COC(=O)C1(C)CCCC2(C1CC=C1C2CCC(=C1)C(C)C)C	1
OCC(NC(=O)c1c(I)c(C(=O)NC(CO)CO)c(c(c1I)NC(=O)[C](O)C)I)CO	0
[O-][N+](=O)c1ccc(o1)c1n[nH]c(=O)o1	1
ClC(=C(c1ccc(cc1)O)c1ccc(cc1)O)Cl	1
O=C1CC[C@]2(C(=C1O)CC[C]1[C]2CC[C@]2([C]1CCC2=O)C)C	0
Brc1ccc(cc1)c1ccc(cc1)C(CC(c1c(=O)oc2c(c1O)cccc2)c1ccccc1)O	1
CN1CCC(CC1)OC(c1ccccc1)c1ccccc1	0
NC(=Nc1ccccc1)Nc1ccccc1	1
COc1cc(OC)cc(c1C(=O)CCCN1CCCC1)OC	1
CCC(c1cc(cc(c1O)[N+](=O)[O-])[N+](=O)[O-])C	1
N#CC(c1cccc(c1)Oc1ccccc1)OC(=O)C1C(C1(C)C)C=C(Br)Br	1
OC(=O)C[C](C(=O)O)N	0
CCn1c2ccc(cc2c2c1cccc2)N	1
CCCCC/C=C\C/C=C\CCCCCCCC(=O)O	0
O=C(c1ccc(cc1S(=O)(=O)C)C(F)(F)F)c1cnoc1C1CC1	0
CCC(C(=O)OC1=C(C(=O)OC21CCCCC2)c1cc(Cl)cc(c1)Cl)(C)C	1
CN(C/C=C(\c1cccnc1)/c1ccc(cc1)Br)C	0
Nc1cnccc1N	0
Clc1ccc(c(c1)Cl)OS(=O)(=O)c1ccccc1	1
CN(Cc1cccc2c1cccc2)CC=Cc1ccccc1	0
CO/N=C(\C(=O)N[C]1C(=O)N2[C]1SCC(=C2C(=O)O)CSc1nnnn1C)/c1csc(n1)N	0
CC[N+](CCOc1c(OCC[N+](CC)(CC)CC)cccc1OCC[N+](CC)(CC)CC)(CC)CC	0
[O-]C1=NC(=O)N(C1)N=Cc1ccc(o1)c1ccc(cc1)[N+](=O)[O-]	1
O=C1CN(C(=O)N1)/N=C/c1ccc(o1)c1ccc(cc1)[N+](=O)[O-]	0
OC(=O)C1CCn2c1ccc2C(=O)c1ccccc1	0
CO[C]1O[C](COS(=O)(=O)O)[C]([C]([C]1NS(=O)(=O)O)O)O[C]1O[C](C(=O)O)[C]([C]([C]1OS(=O)(=O)O)O)O[C]1O[C](COS(=O)(=O)O)[C]([C]([C]1NS(=O)(=O)O)OS(=O)(=O)O)O[C]1O[C](C(=O)O)[C]([C]([C]1O)O)O[C]1O[C](COS(=O)(=O)O)[C]([C]([C]1NS(=O)(=O)O)O)O	0
Oc1ccc2c(c1)CC[C]1[C]2CC[C@]2([C]1CC[C]2O)C	0
Oc1ccc(cc1)C1Oc2cc(O)cc(c2C(=O)C1O)O	1
C=CCc1ccccc1OCC(CNC(C)C)O	0
CCC(C(c1ccc(cc1)O)CC)c1ccc(cc1)O	1
Nc1ccc(cc1)S(=O)(=O)NC(=O)c1ccccc1	0
Clc1ccc(c(c1)[N+](=O)[O-])N	1
CCCCCCCCCCCCBr	1
O=C(c1ccccc1C(=O)O)Nc1ccc(cc1)S(=O)(=O)Nc1nccs1	0
O=C1OC(C(=O)N1Nc1ccccc1)(C)c1ccc(cc1)Oc1ccccc1	1
OC(=O)C(C(C(C(C(C(C(C(C(F)(F)F)(F)F)(F)F)(F)F)(F)F)(F)F)(F)F)(F)F)(F)F	1
CCOC(=O)Nc1ccc(cc1N)NCc1ccc(cc1)F	0
Nc1cc(C)[n+](c2c1cccc2)CCCCCCCCCC[n+]1c(C)cc(c2c1cccc2)N	1
N#Cc1cccc(c1c1cc(ccc1F)c1cnc2n1ncc(n2)C(O)(C)C)F	1
CCC(C(=O)OC1CC(C)C=C2C1C(CCC1CC(O)CC(=O)O1)C(C=C2)C)C	1
OCC([C](C(=O)NCCC(=O)NCCSSCCNC(=O)CCNC(=O)[C](C(CO)(C)C)O)O)(C)C	0
CCCCCCCCCCCCCCCCCC[N+](C)(C)C	1
Ic1cccc(c1)CN=C(N)N	0
OCC(CO)O	0
O=C1C=CC(=O)N1	1
OCC1OC(Oc2cc(O)c3c(c2)oc(cc3=O)c2ccc(c(c2)O)O)C(C(C1O)O)O	1
COc1cc2c(cc1OC)CCN1[C]2CC(=O)[C](C1)CC(C)C	0
NCCNc1ccc(c2c1C(=O)c1cnccc1C2=O)NCCN	0
CCCC(c1cc(c(cc1C)O)C(C)(C)C)c1cc(c(cc1C)O)C(C)(C)C	1
OC[C]1O[C]([C]([C]1O)O)O[C]1[C](O[C]2O[C](CN)[C]([C]([C]2N)O)O)[C](N)C[C]([C]1O)N	0
Oc1c(cc(cc1C(C)(C)C)C(C)(C)C)C(C)(C)C	1
Cc1cc(ccc1N)N=Nc1ccccc1C	1
Clc1cccc(c1)N1CCN(CC1)CCCn1nc2n(c1=O)cccc2	0
CC(=O)Oc1ccc(cc1)C1(c2ccc(cc2)OC(=O)C)C(=O)Nc2c1cccc2	1
O=C1C=C[C@]2(C(=C1)CC[C]1[C]2[C](O)C[C@]2([C]1CC[C@]2(O)C(=O)COP(=O)(O)O)C)C	0
CN(CC/C=C\1/c2ccccc2SCc2c1cccc2)C	0
CNCCC=C1c2ccccc2CCc2c1cccc2	0
Clc1ccccc1CN1CCc2c(C1)ccs2	1
O=C(c1sccc1S(=O)(=O)Nc1onc(c1Cl)C)Cc1cc2OCOc2cc1C	0
CN1CCN(CC1)Cc1ccc(cc1C(F)(F)F)NC(=O)c1ccc(c(c1)C#Cc1cnc2n1nccc2)C	0
NCCN	0
FC(OC(C(F)(F)F)Cl)F	0
NC(C=C)CCC(=O)O	1
COP(=S)(Oc1ccc(cc1Cl)Cl)NC(C)C	0
CCC(=O)N(c1ccccc1)C1CCN(CC1)CCc1ccccc1	0
COc1c(OC)ncnc1NS(=O)(=O)c1ccc(cc1)N	0
CC(=O)CC(c1c(=O)oc2c(c1[O-])cccc2)c1ccccc1	1
CC(=O)CC(c1c(=O)oc2c(c1O)cccc2)c1ccccc1	1
COc1ccc(cc1)C(=O)Nc1ccccc1CCC1CCCCN1C	0
Ic1ccc(c(c1)F)Nc1c(ccc(c1F)F)C(=O)N1CC(C1)(O)[C]1CCCCN1	0
COC=CC(=O)c1cc2cnc3c2c([nH]1)c(=NC(=O)C(C)C)cc3N	1
O=C1[C](NC(=O)/C(=N\OC(C(=O)O)(C)C)/c2csc(n2)N)[C]2N1C(=C(CS2)C[N+]1(CCCC1)CCNC(=O)c1ccc(c(c1Cl)O)O)C(=O)[O-]	0
OCCN1CCN(CC1)CCCN1c2ccccc2Sc2c1cc(cc2)C(F)(F)F	1
Nc1ccc(cc1)O	1
O=C(C1CC1)Nc1ccc(c(c1)Cl)Cl	1
CN1CCC(=CC1)c1ccccc1	1
CC=CCC(C(C1C(=O)NC(CC)C(=O)N(C)CC(=O)N(C)C(CC(C)C)C(=O)NC(C(C)C)C(=O)N(C)C(CC(C)C)C(=O)NC(C(=O)NC(C(=O)N(C(C(=O)N(C(C(=O)N(C(C(=O)N1C)C(C)C)C)CC(C)C)C)CC(C)C)C)C)C)O)C	1
CCC(c1noc(c1)NC(=O)c1c(OC)cccc1OC)(CC)C	1
Cn1cc[nH]c1=S	0
Oc1ccc(cc1)CCCCNC[C](c1ccc(c(c1)O)O)O	0
Fc1ccc2c(c1)onc2C1CCN(CC1)CCc1c(C)nc2n(c1=O)CCCC2O	0
O[C]([C](N(C)C)C)c1ccccc1	0
CSc1ccc(cc1C)OP(=S)(OC)OC	1
COc1ccc(cc1)C(C1(O)CCCCC1)CN(C)C	0
COc1ccc2c3c1O[C]1[C@@]43CCN([C](C2)[C]4C=C[C]1O)C	0
CC[C]1NC(=O)[C](NC(=O)c2ncccc2O)[C](C)OC(=O)[C](NC(=O)[C]2N(C(=O)[C](N(C(=O)[C]3N(C1=O)CCC3)C)Cc1ccc(cc1)N(C)C)C[C](CS[C]1CN3CCC1CC3)C(=O)C2)c1ccccc1	0
Fc1cccc(c1Cn1nnc(c1)C(=O)N)F	0
NC(=O)NC1NC(=O)NC1=O	0
C#C[C@]1(O)CC[C]2[C@]1(C)CC[C]1[C]2CCC2=Cc3c(C[C@]12C)cno3	0
CCCCCCCCCCCC(=O)O	0
CC[C]([C](C(=O)N[C](C(=O)N[C](C(=O)N[C](C(=O)N[C](C(=O)N[C](C(=O)NCC(=O)N[C](C(=O)NCC(=O)O)CCCNC(=N)N)CCCNC(=N)N)C(C)C)CC(C)C)Cc1c[nH]c2c1cccc2)C)NC(=O)[C](NC(=O)[C](NC(=O)[C](NC(=O)[C](NC(=O)[C](NC(=O)[C](NC(=O)CNC(=O)[C](NC(=O)[C](NC(=O)[C](NC(=O)[C](NC(=O)[C](NC(=O)[C](C(C)C)NC(=O)[C](NC(=O)[C](NC(=O)[C]([C](O)C)NC(=O)[C](NC(=O)[C]([C](O)C)NC(=O)CNC(=O)[C](NC(=O)C(NC(=O)[C](Cc1nc[nH]c1)N)(C)C)…	0
Cc1ccc2c3c1CCc3c1c(c2)c2ccccc2cc1	1
O=c1[nH]c2c(n1CCN1CCN(CC1)c1cccc(c1)C(F)(F)F)cccc2	0
CN1C(=O)CN=C(c2c1ccc(c2)[N+](=O)[O-])c1ccccc1F	0
OC(=O)C[C](C[C](/C=C/c1c(c2ccc(cc2)F)c2c(n1C(C)C)cccc2)O)O	0
NC(=O)[C]1CCCN1C(=O)Nc1nc(c(s1)c1ccnc(c1)C(C(F)(F)F)(C)C)C	0
CCC(=O)OC1CCC2C1(C)CCC1C2CCc2c1ccc(c2)O	1
ClCOC(=O)[C@@]1(O)CC[C]2[C@]1(C)C[C](O)[C]1[C]2CCC2=CC(=O)C=C[C@]12C	0
CCCCCCCCCCCCCCCCOP(=O)(OCC[N+](C)(C)C)[O-]	0
N#CC[C](n1ncc(c1)c1ncnc2c1cc[nH]2)C1CCCC1	0
BrCC(C1CCC(C(C1)Br)Br)Br	1
BrCC(COP(=O)(OCC(CBr)Br)OCC(CBr)Br)Br	1
OC[C]1O[C@]([C]([C]1O)O)(OC[C@@]1(OC[C@@]2(OC[C@@]3(OC[C@@]4(OC[C@@]5(OC[C@@]6(OC[C@@]7(OC[C@@]8(OC[C@@]9(OC[C@@]%10(OC[C@@]%11(OC[C@@]%12(OC[C@@]%13(OC[C@@]%14(OC[C@@]%15(OC[C@@]%16(OC[C@@]%17(OC[C@@]%18(O[C]%19O[C](CO)[C]([C]([C]%19O)O)O)O[C]([C]([C]%18O)O)CO)O[C]([C]([C]%17O)O)CO)O[C]([C]([C]%16O)O)CO)O[C]([C]([C]%15O)O)CO)O[C]([C]([C]%14O)O)CO)O[C]([C]([C]%13O)O)CO)O[C]([C]([C]%12O)O)CO)O[C](…	0
CCCCCC(=O)O[C@@]1(CC[C]2[C@]1(C)CC[C]1[C]2CCC2=CC(=O)CC[C@]12C)C(=O)C	0
COc1c(OC)cc2c(-c3ccc(c(=O)cc3C(CC2)NC(=O)C)O)c1OC	0
CC(N1C(=NC(C)(C)C)SCN(C1=O)c1ccccc1)C	1
N#Cc1ccccc1c1cc(cn(c1=O)c1ccccc1)c1ccccn1	0
CCOc1ccc(cc1)NC(=S)Nc1ccc(cc1)OCC	1
C=CC(=C)CCC1(C)C(C)CC(C23C1CC(OC(=O)C(CC)C)C=C3C(OC2OC(=O)C)OC(=O)C)OC	1
CCCCc1nc(c(n1Cc1ccc(cc1)c1ccccc1c1nnn[nH]1)CO)Cl	0
OC(=O)Cc1ccccc1COc1ccc2c(c1)cc(o2)c1scc(n1)C(C)(C)C	1
CC(Oc1cccc(c1)NC(=O)c1ccccc1C(F)(F)F)C	1
COc1cc2c(cc1OC)CC[N+]([C]2Cc1cc(OC)c(c(c1)OC)OC)(C)CCCOC(=O)CC/C=C/CCC(=O)OCCC[N+]1(C)CCc2c([C]1Cc1cc(OC)c(c(c1)OC)OC)cc(c(c2)OC)OC	0
CCN(c1c(cc(cc1[N+](=O)[O-])C(F)(F)F)[N+](=O)[O-])CC(=C)C	1
CC(NC(C(c1ccc(cc1)O)O)C)CCc1ccccc1	0
CCC(=O)c1c(O)cc(cc1O)O	1
COc1ccc(cc1C(CNC(=O)CN)O)OC	0
CO[C@@]1(NC(=O)C2SC(=C(C(=O)O)C(=O)N)S2)C(=O)N2[C]1SCC(=C2C(=O)O)CSc1nnnn1C	0
NCCCCC1NC(=O)C(NC(=O)C(Cc2ccc(cc2)O)NC(=O)C(CSSCC(NC(=O)C(NC1=O)C(C)C)C(=O)NC(C(=O)N)C(O)C)NC(=O)C(Cc1ccc2c(c1)cccc2)N)Cc1c[nH]c2c1cccc2	0
CCCCOc1nc2ccccc2c(c1)C(=O)NCCN(CC)CC	0
CCCCCCCC(=O)CC[C]1[C](O)C[C]([C]1C/C=C\CCCC(=O)O)O	0
[truncated: 1,339 more rows]
