# Supplementary material for: A comprehensive evaluation of advanced methods for identifying structural alerts using extensive toxicity data
Source: J Cheminform. 2026 Jan 30;18:27. doi: 10.1186/s13321-026-01157-x (PMC12922411; doi:10.1186/s13321-026-01157-x)
Supplement: Supplementary file 1 — Supplementary material 1. [file 13321_2026_1157_MOESM1_ESM.zip › SI_1_Toxicity_datasets/Drug toxicity/Nephrotoxicity.csv]

Canonical SMILES	Nephrotoxicity
CN[C@@]1(C)[C]2CC[C](C1(C)C)C2	1
COCCOc1cc2c(ncnc2cc1OCCOC)Nc1cccc(c1)C#C	1
OC[C]1O[C](OC[C]2O[C](OC[C]3O[C](O)[C]([C]([C]3O)O)O)[C]([C]([C]2O)O)O)[C]([C]([C]1O)O)O	0
Clc1ccc2c(c1)C(=NCC(=O)N2C)c1ccccc1	1
CC[N+](Cc1ccccc1Br)(C)C	1
OCC(=O)C1(O)CCC2C1(C)CC(O)C1(C2CCC2=CC(=O)CCC12C)F	0
O=CCCc1ccc(cc1)C	0
CN(Cc1cccc2c1cccc2)Cc1ccc(cc1)C(C)(C)C	1
NC(=N)NCCN1CCCCCCC1	1
Clc1cc(Cl)c(c(c1O)Cc1c(O)c(Cl)cc(c1Cl)Cl)Cl	0
COc1cc2CC(c2cc1OC)CN(CCCN1CCc2c(CC1=O)cc(c(c2)OC)OC)C	0
ClC(P(=O)(O)[O-])(P(=O)(O)[O-])Cl	0
O=CCC1CC(C)C(C=CC=CCC(OC(=O)CC(C(C1OC1OC(C)C(C(C1O)N(C)C)OC1CC(C)(O)C(C(O1)C)O)OC)O)C)OC1CCC(C(O1)C)N(C)C	0
O=C=Nc1ccc(cc1)Cl	0
COc1cc2c(cc1OC)CC(C2=O)CC1CCN(CC1)Cc1ccccc1	1
ClCCN(C(=O)Oc1ccc2c(c1)CCC1C2CCC2(C1CCC2OP(=O)(O)O)C)CCCl	0
CC[C]1/C=C(\C)/C[C](C)C[C](OC)[C]2O[C@](O)([C](C[C]2OC)C)C(=O)C(=O)N2[C](C(=O)O[C]([C]([C](CC1=O)O)C)/C(=C/[C]1CC[C]([C](C1)OC)Cl)/C)CCCC2	0
O=C1Nc2ccc(cc2C(=NC1O)c1ccccc1)Cl	1
CN([C]1C(=C(C(=O)N)C(=O)[C@@]2([C]1[C](O)[C]1C(=C2O)C(=O)c2c([C@@]1(C)O)cccc2O)O)O)C	0
NC1CC1c1ccccc1	1
OCC(=O)O	0
CCc1nccc(c1)C(=S)N	0
Clc1ccc(cc1)CSC(c1ccc(cc1Cl)Cl)Cn1cncc1	0
BrCc1ccccc1	0
OC(=O)COc1ccc(c(c1Cl)Cl)C(=O)c1cccs1	1
CCC1NC(=O)c2c(N1)cc(c(c2)S(=O)(=O)N)Cl	1
CCC1OC(=O)C(C)C(OC2CC(C)(OC)C(C(O2)C)O)C(C)C(OC2OC(C)CC(C2O)N(C)C)C(CC(C(=O)C(C(C1(C)O)O)C)C)(C)OC	1
BrC1c2ccccc2-c2c1cccc2	0
CC1NCCN(C1)c1cc2c(c(c1F)C)c(=O)c(cn2C1CC1)C(=O)O	1
[O+][Mo-3]([O+])[O+]	0
OC[C]1O[C]([C]([C]1O)O)n1cnc2c1nc(F)nc2N	1
CN1C(=O)CC(C1=O)(C)c1ccccc1	1
CCCCCC1Nc2cc(c(cc2S(=O)(=O)N1)S(=O)(=O)N)C(F)(F)F	1
O=C(Nc1ccc(cc1)O)C=C(C=CC=C(C=CC1=C(C)CCCC1(C)C)C)C	0
Oc1ccc(c(c1)[N+](=O)[O-])[N+](=O)[O-]	0
COc1ccc2c(c1OC)C(=O)OC2C1N(C)CCc2c1c(OC)c1c(c2)OCO1	0
CCC1(C(=O)NC(=O)N(C1=O)C)c1ccccc1	1
CN(CC(CC1c2ccccc2CCc2c1cccc2)C)C	1
CC(=O)OCC(=O)C1(O)CCC2C1(C)CC(O)C1C2CCC2=CC(=O)CCC12C	1
CCCCCCCCC=CCCCCCCCCO	0
O=C(N(C)C)Oc1cccc(c1)[N+](C)(C)C	1
OC(=O)c1ccc(cc1)N	0
OCCN(c1c(I)c(C(=O)NCC(CO)O)c(c(c1I)C(=O)NCC(CO)O)I)C(=O)CO	1
OC[C](Cn1ccc(nc1=O)N)OCP(=O)(O)O	1
OC(COC(=O)C(=C)C)COc1ccc(cc1)C(c1ccc(cc1)OCC(COC(=O)C(=C)C)O)(C)C	0
CNS(=O)(=O)CCc1ccc2c(c1)c(c[nH]2)C1CCN(CC1)C	1
COc1ccc2cc1Oc1cc3c(cc1OC)CC[N+]([C]3Cc1ccc(Oc3c4[C](C2)[N+](C)(C)CCc4cc(c3OC)OC)cc1)(C)C	0
O=C1CC[C@]2(C(=C1)CC[C]1[C@]2(F)[C](O)C[C@]2([C]1CC[C@]2(C)O)C)C	0
COC(=O)C1=C(C)NC(=C(C1c1cccc(c1)[N+](=O)[O-])C(=O)OCCN1CCN(CC1)C(c1ccccc1)c1ccccc1)C	0
O=C(C(c1ccccc1)(C1CCCC1)O)OC1CC[N+](C1)(C)C	1
O=C(c1cccnc1Nc1cccc(c1)C(F)(F)F)OC1OC(=O)c2c1cccc2	1
CCCCCCI	0
CNC1=Nc2ccc(cc2C(=[N+](C1)[O-])c1ccccc1)Cl	0
O=C1Nc2ccc(cc2C2(N(C1)C(C)CO2)c1ccccc1Cl)Cl	0
Oc1ccc(cc1Sc1cc(Cl)ccc1O)Cl	0
O=C(N(C)C)Oc1cc(cc(c1)OC(=O)N(C)C)C(CNC(C)(C)C)O	0
C[C]1CCC[C](N1NC(=O)c1ccc(c(c1)S(=O)(=O)N)Cl)C	1
CCCCCCNC(=O)n1cc(F)c(=O)[nH]c1=O	0
OCC(=O)C1(O)CC(OC2CC(N)C(C(O2)C)O)c2c(C1)c(O)c1c(c2O)C(=O)c2c(C1=O)cccc2OC	1
OC(=O)Cc1csc(n1)c1ccc(cc1)Cl	0
CC(=O)OCC(=O)[C@@]1(O)[C](C)C[C]2[C@]1(C)C[C](O)[C]1[C]2C[C](C2=CC(=O)C=C[C@]12C)F	1
OC1CCC(O)C(O)CC(O)CC2(O)CC(O)C(C(O2)CC(C=CC=CC=CC=CC=CC=CC=CC(C(C(C(OC(=O)CC(C1)O)C)C)O)C)OC1OC(C)C(C(C1O)N)O)C(=O)O	1
CC(CON=O)C	0
CCCC[Sn](O[Sn](CCCC)(CCCC)CCCC)(CCCC)CCCC	0
OCC(COC(=O)c1ccccc1Nc1ccnc2c1cccc2C(F)(F)F)O	1
CC1Nc2cc(Cl)c(cc2C(=O)N1c1ccccc1C)S(=O)(=O)N	1
OC(COc1cccc2c1cccc2)CNC(C)C	1
N#CNC(=NC)NCCSCc1nc[nH]c1C	1
COC(=O)CCc1ccc(cc1)OCC(CNC(C)C)O	1
OCC(C(C1OC(=CC(C1NC(=O)C)N=C(N)N)C(=O)O)O)O	0
CC1CS(=O)(=O)CCN1/N=C/c1ccc(o1)[N+](=O)[O-]	1
C=CCOc1ccc(cc1Cl)CC(=O)O	1
Cc1c2ccc3c(c2c(c2c1cccc2)C)cccc3	0
COc1cccc(c1)O	0
OCCCCCCCCCCCCBr	0
OCC1OC(OC2C(OC3C(O)C(O)C(C(C3N=C(N)N)O)N=C(N)N)OC(C2(O)CO)C)C(C(C1O)O)NC	1
Fc1ccc(cc1)C1C(OCCN1Cc1n[nH]c(=O)[nH]1)OC(c1cc(cc(c1)C(F)(F)F)C(F)(F)F)C	1
OC(=O)CCC(=O)OCC(=O)[C@@]1(O)CC[C]2[C@]1(C)C[C](O)[C]1[C]2C[C](C2=CC(=O)C=C[C@]12C)C	1
Cc1cc(C)cc(c1)C	0
OCC(C(C(Cn1c2-c(nc3c1cc(C)c(c3)C)c(=O)[nH]c(=O)n2)O)O)O	0
C#C[C@]1(O)CC[C]2[C@]1(C)CC[C]1[C]2CCc2c1ccc(c2)OC1CCCC1	0
CCC1CN2CCc3c(C2CC1CC1NCCc2c1cc(OC)c(c2)OC)cc(c(c3)OC)OC	0
OC(=O)C(Cc1cc(I)c(c(c1)I)Oc1ccc(c(c1)I)O)N	0
CCN(C(=S)SSC(=S)N(CC)CC)CC	1
CCC(=C)C(=O)c1ccc(c(c1Cl)Cl)OCC(=O)O	1
O=C([C](C1=CCC=CC1)N)N[C]1C(=O)N2[C]1SCC(=C2C(=O)O)C	1
OC(=O)[C]1N2C(=O)[C]([C]2SC1(C)C)NC(=O)C1(N)CCCCC1	0
CCCCCCCCCCCCCC(=O)OC(C)C	0
O=C(OCC[N+](C)(C)C)CCC(=O)OCC[N+](C)(C)C	1
COC(=O)NC(C(C)(C)C)C(=O)NN(Cc1ccc(cc1)c1ccccn1)CC(C(Cc1ccccc1)NC(=O)C(C(C)(C)C)NC(=O)OC)O	1
NCC(CC(=O)O)CC(C)C	1
O=C1C=CC(=O)C=C1	0
O=c1[nH]c2c(n1CCCN1CCN(CC1)C(c1ccccc1)c1ccccc1)cccc2	0
COC(=O)C=C	0
OCC1OC(O)C(C(C1O)O)NC(=O)c1c(I)c(NC(=O)C)c(c(c1I)N(C(=O)C)C)I	0
CCC(c1ccccc1)C(=O)OCCN1CCOC(C1C)c1ccccc1	0
CN([C]1C(=C(C(=O)N)C(=O)[C@@]2([C]1[C](O)[C]1C(=C)c3cccc(c3C(=O)C1=C2O)O)O)O)C	1
Fc1cccc(c1)COc1ccc(cc1Cl)Nc1ncnc2c1cc(cc2)c1ccc(o1)CNCCS(=O)(=O)C	1
ClC(C(F)(F)F)Br	1
[O-]S(=O)(=O)CCCCN1c2ccc3c(c2C(C1=CC=CC=CC=CC1=[N+](CCCCS(=O)(=O)[O-])c2c(C1(C)C)c1ccccc1cc2)(C)C)cccc3	0
CCCO	0
OC(=O)CCCCCCCC(=O)O	0
O=C([C](c1ccc(cc1)O)N)N[C]1C(=O)N2[C]1SCC(=C2C(=O)O)C	1
Cn1sccc1=O	0
CCCCCOC(=O)Nc1nc(=O)n(cc1F)[C]1O[C]([C]([C]1O)O)C	1
Oc1ccc(cc1)C1(OS(=O)(=O)c2c1cccc2)c1ccc(cc1)O	0
CCCCCCCCNC(C(c1ccc(cc1)SC(C)C)O)C	0
COc1ccc(cc1)C(=C(c1ccc(cc1)OC)Cl)c1ccc(cc1)OC	1
OCCN(CC)CC	0
Clc1ccc(cc1)OCC(=O)N1CCN(CC1)Cc1ccc2c(c1)OCO2	0
CCN(C(=O)C(c1ccccc1)CO)Cc1ccncc1	0
COc1c2ccc(=O)oc2cc2c1cco2	1
CCN1CCCC1CNC(=O)c1cc(ccc1OC)S(=O)(=O)N	0
C/C=C/C(=O)C1=C(C)CCCC1(C)C	0
COCCCN1C[C](NCC)c2c(S1(=O)=O)sc(c2)S(=O)(=O)N	1
[Ca+2]	0
O=C(c1ccc(c(c1)S(=O)(=O)N)Cl)NN1Cc2c(C1C)cccc2	0
COC(=O)[C@@]1(O)C[C@]2(CC)CCCN3[C]2c2n1c1ccccc1c2CC3	0
ClC1CC2C(C1Cl)C1(C(C2(Cl)C(=C1Cl)Cl)(Cl)Cl)Cl	0
O[C]1C[C](O)C(=C)/C(=C\C=C\2/CCC[C@]3([C]2CC[C]3[C](CCCC(O)(C)C)C)C)/C1	1
OC1OC2OC3(C)CCC4C2(C(C1C)CCC4C)OO3	0
NCCCCC(C(=O)NCC(=O)N)NC(=O)C1CCCN1C(=O)C1CSSCC(N)C(=O)NC(Cc2ccc(cc2)O)C(=O)NC(C(=O)NC(C(=O)NC(C(=O)N1)CC(=O)N)CCC(=O)N)Cc1ccccc1	0
CC=Cc1ccc(c(c1)OC)O	0
CCCCCCCCCC(=O)NC1C(OC(C(C1O)O)CO)Oc1c2cc3cc1Oc1ccc(cc1Cl)CC1C(=O)NC(C(=O)NC3C(=O)NC3C(=O)NC(C(c4ccc(O2)c(Cl)c4)OC2OC(CO)C(C(C2NC(=O)C)O)O)C(=O)NC(c2c(-c4cc3ccc4O)c(cc(c2)O)OC2OC(CO)C(C(C2O)O)O)C(=O)O)c2cc(O)cc(c2)Oc2cc(C(C(=O)N1)N)ccc2O	0
CCCCC(COC(=O)c1ccccc1C(=O)OCC(CCCC)CC)CC	0
CCN(C(=O)NC1CN(C)C2C(=C1)c1cccc3c1c(C2)c[nH]3)CC	0
Clc1cc2NC(CC3CCCC3)NS(=O)(=O)c2cc1S(=O)(=O)N	1
CCOC(=O)c1ccc(cc1)N	0
CCCCCCCCCc1ccc(cc1)OCCOCCO	0
COc1ccc2c(c1)ccc(c2)CCC(=O)C	1
O=C1NC(=O)CN(C1)CC(N1CC(=O)NC(=O)C1)C	1
NCC1=CC[C]([C](O1)O[C]1[C](N)C[C]([C]([C]1O)O[C]1OC[C@]([C]([C]1O)NC)(C)O)N)N	1
CCC(C(=O)O)(Oc1ccc(cc1)C1(CCCCC1)c1ccc(cc1)OC(C(=O)O)(CC)C)C	1
CNCC[C](c1cccs1)Oc1cccc2c1cccc2	1
CCCc1nn(c2c1nc([nH]c2=O)c1cc(ccc1OCC)S(=O)(=O)N1CCN(CC1)C)C	1
C=CCc1cc(OC)c2c(c1)OCO2	0
CC[C]([C](c1ccc(c(c1)O)O)O)NC(C)C	0
Clc1cc2NC(NS(=O)(=O)c2cc1S(=O)(=O)N)C1CC2CC1C=C2	1
OC(=O)c1ccc(cc1)n1nc(nc1c1ccccc1O)c1ccccc1O	1
O=CC(Cc1ccc2c(c1)OCO2)C	0
CO[C]1C[C](O[C]2[C](C)/C=C/C=C/3\CO[C]4[C@]3(O)[C](C=C([C]4O)C)C(=O)O[C]3C[C](C/C=C/2\C)O[C@]2(C3)CC[C]([C](O2)[C](CC)C)C)O[C]([C]1O[C]1C[C](OC)[C]([C](O1)C)O)C	1
Cc1ccc(cc1)OP(=O)(Oc1ccc(cc1)C)Oc1ccc(cc1)C	0
O=C(NS(=O)(=O)c1ccc(cc1)C)NN1CC2C(C1)CCC2	1
NC(=O)c1ncn2c1nnn(c2=O)C	1
Cc1cccc(c1NC1=NCCCS1)C	0
OC1CC(O)CC(=CC=C2CCCC3(C2CCC3C(C=CC(C(O)(C)C)C)C)C)C1	1
O=C(NC1C(=O)N2C1SC(C2C(=O)O)(C)C)COc1ccccc1	1
O=CNc1cc(ccc1O)C(CNC(Cc1ccc(cc1)OC)C)O	1
OC(COc1cc(C)c(c(c1C)C)OC(=O)C)CNC(C)C	0
CCN(C(=O)c1ccc(c(c1)OC)O)CC	0
N#Cc1cc(ccc1OCC(C)C)c1nc(c(s1)C(=O)O)C	1
NC(=N)NS(=O)(=O)c1ccc(cc1)N	1
ClCC1CO1	0
CCOC(c1ccccc1)CN1CCN(CC1)CC(C(=O)c1ccccc1)C	0
NC[C]1O[C](O[C]2[C](N)C[C]([C]([C]2O)O[C]2O[C](CO)[C]([C]([C]2O)N)O)N)[C](C[C]1O)N	1
CC(=O)Oc1ccccc1C(=O)O	1
CC12CC3CC(C1)(C)CC(C2)(C3)N	1
CC(C(=O)Nc1c(C)cccc1C)N	1
COc1cc(N)c(cc1C(=O)NC1CCN(CC1)Cc1ccccc1)Cl	0
O=C(c1ccccc1)C(=O)C	0
O=C1C=C[C@]2(C(=C1)[C](F)C[C]1[C@]2(Cl)[C](O)C[C@]2([C]1C[C]([C]2C(=O)COC(=O)C(C)(C)C)C)C)C	0
CC(=O)C=Cc1ccccc1	0
CCCC1(C=CC(O1)C)C(C)(C)C	0
CNCCCC1c2ccccc2C=Cc2c1cccc2	1
Clc1cc2NC(Cc3ccccc3)NS(=O)(=O)c2cc1S(=O)(=O)N	1
CCOP(=S)(Oc1ccc2c(c1)oc(=O)c(c2C)Cl)OCC	0
O=Cc1ccc(cc1)[N+](=O)[O-]	0
COC(=O)C(Cc1cnc[nH]1)N	1
CCCCCCCCCCCCCCCCO	0
Clc1ccc(c(c1)Cl)COC(c1ccc(cc1Cl)Cl)Cn1cncc1	1
OC(=O)COc1nn(c2c1cccc2)Cc1ccccc1	0
C1CN=C(N1)C1CCCc2c1cccc2	0
CC(=O)CCCCn1c(=O)c2n(C)cnc2n(c1=O)C	0
O[C]([C](C(=O)[O-])O)C(=O)[O-]	1
O[C]([C](C(=O)O)O)C(=O)O	0
CCCCOc1ccc(cc1)C(=O)CCN1CCCCC1	0
CC(=O)Nc1nnc(s1)S(=O)(=O)N	1
COC(C)(C)C	0
N#C[C]1C[C]2[C](N1C(=O)[C](C13CC4CC(C1)CC(C3)(C4)O)N)C2	1
CN(c1ccc(cc1)N)C	0
Nc1ccc(cc1)N	0
Cc1ccc(cc1)C(=CCN1CCCC1)c1ccccn1	0
CCC(=O)OC1(C(C)CC2C1(C)CC(O)C1(C2CCC2=CC(=O)C=CC12C)F)C(=O)CCl	0
CN1CCCC(C1)CN1c2ccccc2Sc2c1cccc2	0
[Au+3]	0
CCOc1cc(C=O)ccc1O	0
COC1CC(CCC1OC(=O)C(CO)(CO)C)CC(C1OC(=O)C2CCCCN2C(=O)C(=O)C2(O)OC(CCC2C)CC(OC)C(=CC=CC=CC(CC(C(=O)C(C(C(=CC(C(=O)C1)C)C)O)OC)C)C)C)C	1
CCOc1ccccc1OC(c1ccccc1)C1OCCNC1	1
OC(CN1CCN(CC1C(=O)NC(C)(C)C)Cc1cccnc1)CC(C(=O)NC1C(O)Cc2c1cccc2)Cc1ccccc1	1
CC[N+](CC)(CC)CC	0
Nc1ccccc1O	0
Clc1ccc2-n3cnnc3CN=C(c2c1)c1ccccc1	1
C=CC(CCC=C(C)C)(O)C	0
CCN(C(CN1c2ccccc2Sc2c1cccc2)C)CC	1
O=c1n(Cl)c(=O)[n-]c(=O)n1Cl	0
O=c1n(Cl)c(=O)[nH]c(=O)n1Cl	0
OC(=O)[C](O)C	0
C=CCOc1ccccc1OCC(CNC(C)C)O	1
CC(=C)C(=O)O	0
ClCC1Nc2cc(Cl)c(cc2S(=O)(=O)N1C)S(=O)(=O)N	1
O=C1CCc2c(N1)cc(cc2)OCCCCN1CCN(CC1)c1cccc(c1Cl)Cl	1
COC(C1Cc2cc3cc(OC4OC(C)C(C(C4)OC4CC(O)C(C(O4)C)O)O)c(c(c3c(c2C(=O)C1OC1OC(C)C(C(C1)OC1OC(C)C(C(C1)OC1OC(C)C(C(C1)(C)O)O)O)O)O)O)C)C(=O)C(C(O)C)O	1
OC(=O)CCC(=O)O[C]1O[C]2O[C@@]3(C)CC[C]4[C@]2([C]([C]1C)CC[C]4C)OO3	0
CCOC(=O)n1ccn(c1=S)C	1
COc1ccc2c(c1)c(CC(=O)O)c(n2C(=O)c1ccc(cc1)Cl)C	1
COC(=O)[C]1[C](OC)[C](C[C]2[C]1C[C]1N(C2)CCc2c1[nH]c1c2cccc1)OC(=O)c1cc(OC)c(c(c1)OC)OC	1
OC(=O)CC[C](C(=O)O)NC(=O)c1ccc(s1)N(Cc1ccc2c(c1)c(=O)[nH]c(n2)C)C	0
CC(=Cc1ccccc1)C=C1SC(=S)N(C1=O)CC(=O)O	0
CC[C](NCCN[C](CO)CC)CO	1
Nc1nc(c2ccccc2)c(c(=O)[nH]1)Br	0
CCC(=O)OC1(C(C)CC2C1(C)CC(O)C1(C2CCC2=CC(=O)C=CC12C)F)C(=O)COC(=O)CC	0
CC(CN(S(=O)(=O)c1ccc(cc1)N)CC(C(Cc1ccccc1)NC(=O)OC1COC2C1CCO2)O)C	1
OC(=O)C(Cc1ccc(c(c1)O)O)(N)C	0
COc1cc(cc(c1O)OC)[C]1[C]2C(=O)OC[C]2[C](c2c1cc1OCOc1c2)O[C]1O[C]2CO[C](O[C]2[C]([C]1O)O)C	0
NCCON=C(c1ccc(cc1)C(F)(F)F)CCCCOC	1
ONc1ccccc1	0
CC#CCC([C](/C=C/[C]1[C](O)C[C]2[C]1c1cccc(c1O2)CCCC(=O)O)O)C	0
O=C(Nc1ccc(cc1)[N+](=O)[O-])NCc1cccnc1	1
C[C]1N[C](C)CN(C1)c1c(F)c(N)c2c(c1F)n(cc(c2=O)C(=O)O)C1CC1	1
BrC(C(=O)NC(=O)N)C(C)C	0
CCOCCOC(=O)/C=C/c1ccc(cc1)OC	0
O=Nc1ccc(cc1)N(C)C	0
CCCCOc1cc(ccc1N)C(=O)OCCN(CC)CC	0
O=C1O[C](CN1c1ccc(cc1)N1CCOCC1=O)CNC(=O)c1ccc(s1)Cl	1
ClCCN(P1(=O)NCCCO1)CCCl	1
COc1ccc2c(c1)ccc(c2)C(C(=O)O)C	1
CN(CCCOc1nn(c2c1cccc2)Cc1ccccc1)C	0
C1CN=C(N1)Cc1cccc2c1cccc2	0
CS(=O)(=O)OCCCCOS(=O)(=O)C	1
Cc1cc(ccc1N=Nc1ccc2c(c1O)c(N)c(cc2S(=O)(=O)[O-])S(=O)(=O)[O-])c1ccc(c(c1)C)N=Nc1ccc2c(c1O)c(N)c(cc2S(=O)(=O)[O-])S(=O)(=O)[O-]	0
[Br-]	0
CCCCOC(=O)C=C	0
CN([C]1C(=C(C(=O)N)C(=O)[C@@]2([C]1C[C]1C(=C2O)C(=O)c2c([C]1O)c(Cl)ccc2O)O)O)C	1
OC(=O)CC[C](C(=O)O)NC(=O)c1ccc(cc1)NCc1cnc2c(n1)c(=O)nc([nH]2)N	0
C1CN=C(O1)NC(C1CC1)C1CC1	0
OCC=C(CCC=C(CCC=C(C)C)C)C	0
C/C=C/C(=O)C1C(=CCCC1(C)C)C	0
CCCCCOc1ccc(cc1OCC)C1SC(=O)NC1=O	0
N#Cc1c(Cl)c(C#N)c(c(c1Cl)Cl)Cl	0
CN(CC[C](c1ccccn1)c1ccc(cc1)Br)C	1
CC(=O)C	1
CCCCCON=O	1
OC(c1ccccc1)C(=O)OC1C[C]2CC[C](C1)N2C	1
OC[C](c1ccccc1)C(=O)OC1C[C]2[C]3[C]([C](C1)[N+]2(C)C)O3	1
C=C[C]1C[N@@]2CC[C]1C[C]2[C](c1ccnc2c1cc(OC)cc2)O	1
OC[C]([C]([C]([C](C(=O)O)O)O)O)O	0
OC[C]1O[C](OC[C]2O[C](OC[C]3OC(O)[C]([C]([C]3O)O)O)[C]([C]([C]2O)O)O)[C]([C]([C]1O)O)O	0
O=C1Cc2ccccc2N(c2c1cccc2)C(=O)N	1
O=C(N[C]([C](C[C](Cc1ccccc1)NC(=O)[C](N1CCCNC1=O)C(C)C)O)Cc1ccccc1)COc1c(C)cccc1C	1
CC(=O)OCC(=O)[C@@]1(O)[C](C)C[C]2[C@]1(C)C[C](O)[C@]1([C]2CCC2=CC(=O)C=C[C@]12C)F	1
Cc1cccc(c1C)C(c1c[nH]cn1)C	1
CN(c1ccc2c(c1)nn(c2C)C)c1ccnc(n1)Nc1ccc(c(c1)S(=O)(=O)N)C	1
O=C(Cn1ccnc1[N+](=O)[O-])NCc1ccccc1	0
CCN(CCOC(=O)C1(CCCCC1)C1CCCCC1)CC	1
COc1cc2N(C)[C]3[C@@]4(c2cc1[C@]1(C[C]2C[N@@](CCc5c1[nH]c1c5cccc1)C[C@@](C2)(O)CC)C(=O)OC)CCN1[C]4[C@@]([C]([C@]3(O)C(=O)OC)OC(=O)C)(CC)C=CC1	1
O=C(c1ccccc1)CC(=O)C	0
O=C1NS(=O)(=O)c2c1cccc2	0
CNC(=O)Oc1cccc2c1cccc2	0
COC(=O)C(=O)C	0
Nc1cccc(c1)O	0
C1CCn2c(CC1)nnn2	0
O=C1NC(=O)NC1(c1ccccc1)c1ccccc1	1
Clc1ccc2c(c1)N(C(=O)CC(=O)N2C)c1ccccc1	1
O=C1c2ccccc2CN2N1Cc1ccccc1C2=O	0
COc1cc(O)c(cc1S(=O)(=O)O)C(=O)c1ccccc1	0
CCCCCCCCCCCC[N+](Cc1ccccc1)(C)C	0
CN1C(CSCC(F)(F)F)Nc2c(S1(=O)=O)cc(c(c2)Cl)S(=O)(=O)N	1
CCCCCc1cc(O)c2c(c1)OC(C1C2C=C(C)CC1)(C)C	0
FC(Cl)(Cl)Cl	0
ClC(=C(Cl)Cl)Cl	1
CC(Cc1ccc(cc1)CC(=O)O)C	0
C1CCC(NC1)CC(C1CCCCC1)C1CCCCC1	0
[O-][Si](=O)O	0
CCc1oc2c(c1C(=O)c1cc(I)c(c(c1)I)O)cccc2	0
Fc1ccc(cc1)CNC(=O)c1nc(n(c(=O)c1O)C)C(NC(=O)c1nnc(o1)C)(C)C	1
CCCN1C[C](CSC)C[C]2[C]1Cc1c[nH]c3c1c2ccc3	1
O=C(NC1C(=O)N2C1SCC(=C2C(=O)[O-])C[n+]1ccccc1)Cc1cccs1	1
C=CC(=O)OCC(COC(=O)C=C)(COC(=O)C=C)CC	0
CCCN(S(=O)(=O)c1ccc(cc1)C(=O)O)CCC	1
O=C1C=CC2(C(N1)CCC1C2CCC2(C1CCC2C(=O)NC(C)(C)C)C)C	1
Nc1ccc(c(c1)O)C	0
CCNC(Cc1cccc(c1)C(F)(F)F)C	0
OC[C]([C]([C]([C](C=O)O)O)O)O	0
CC(P(=O)(O)[O-])(P(=O)(O)[O-])O	0
CCCCCCCCCCCCCCCC	0
CC(C1CCC(CC1)C(=O)N[C](C(=O)O)Cc1ccccc1)C	1
OC(=O)Cc1ccccc1Nc1c(Cl)cccc1Cl	1
COC1CN(CCCOc2ccc(cc2)F)CCC1NC(=O)c1cc(Cl)c(cc1OC)N	1
CCC[C]1CN([C](C1)C(=O)N[C]([C]1O[C](SC)[C]([C]([C]1O)O)OP(=O)(O)O)[C](Cl)C)C	0
O=C([C]1CN(C)[C]2C(=C1)c1cccc3c1c(C2)c[nH]3)N[C@]1(C)O[C@@]2(N(C1=O)[C](Cc1ccccc1)C(=O)N1[C]2CCC1)O	0
Clc1ccc2-n3c(CN=C(c2c1)c1ccccc1F)cnc3C	1
COC1=CC(=O)CC(C21Oc1c(C2=O)c(OC)cc(c1Cl)OC)C	1
CC(=O)OCC(=O)C1(O)C(=C)CC2C1(C)CC(O)C1(C2CCC2=CC(=O)C=CC12C)F	0
CCOS(=O)(=O)OCC	0
NCCCCC1NC(=O)C(NC(=O)C(Cc2ccccc2)NC(=O)C(CSSCC(NC(=O)C(NC1=O)C(O)C)C(=O)NC(C(O)C)CO)NC(=O)C(Cc1ccccc1)N)Cc1c[nH]c2c1cccc2	1
c1ccc(cc1)/C=C/CN1CCN(CC1)C(c1ccccc1)c1ccccc1	1
ClCc1cc(OC)ccc1C=O	0
FCOC(C(F)(F)F)C(F)(F)F	1
CCOC1=C(C(=O)C1=O)OCC	0
COCC(=O)Nc1c(I)c(C(=O)NCC(CO)O)c(c(c1I)C(=O)N(CC(CO)O)C)I	1
COc1ccc2c(c1)n(CC(=O)O)c(c2C(=O)c1ccc(cc1)Cl)C	1
NCC(=O)O	1
Cn1sc(cc1=O)Cl	0
C=CCN1CCc2c(CC1)nc(s2)N	0
N#CCCC(C#N)(CBr)Br	0
Clc1ccc2c(c1)C(=NC(C(=O)N2)O)c1ccccc1Cl	0
O=C(c1cc(OCC(F)(F)F)ccc1OCC(F)(F)F)NCC1CCCCN1	1
[O-][n+]1cc(ncc1C)C(=O)O	0
Clc1ccc(cc1)SC(P(=O)(O)[O-])P(=O)(O)[O-]	1
CC(OC(=O)c1ccccc1)CNC1CCCCC1	0
NC12CC3CC(C2)CC(C1)C3	1
CCCCOC(=O)C	0
OC(=O)C(c1cccc(c1)C(=O)c1ccccc1)C	1
Cl[Pt+2]Cl	1
ClCCNC(=O)N(CCCl)N=O	1
FC(c1cc2NCNS(=O)(=O)c2cc1S(=O)(=O)N)(F)F	1
ClCOC(=O)C1(CCC2C1(C)CC(O)C1C2CCC2=CC(=O)C=CC12C)OC(=O)OCC	0
O=c1[nH]sc2c1cccc2	0
CCOC(=O)[C](N[C]1CCc2c(N(C1=O)CC(=O)O)cccc2)CCc1ccccc1	1
OCC1C(C)CC(=CC1C)C	0
OCC(O)C	0
CCCCNC(=O)OC#CCI	0
CC=CC(=O)N(c1ccccc1C)CC	0
O=c1oc2ccccc2c(c1Cc1c(=O)oc2c(c1O)cccc2)O	1
CCSCCSP(=S)(OCC)OCC	0
OCC(COC(=O)CS)O	0
CCCCOC(=O)c1ccccc1C(=O)OCCCC	1
CCCCCC(OC(=O)C)C=C	0
CN(Cc1cccc2c1cccc2)CC=CC#CC(C)(C)C	1
CC(Cn1cnc2c1c1ccccc1nc2N)C	1
CN(Cc1ccccc1)CC#C	0
O=C1CCC2(C34C1Oc1c4c(CC2N(CC3)CC2CC2)ccc1O)O	1
CCC1(C(=O)NCNC1=O)c1ccccc1	1
OC(=O)[C](Cc1ccc(cc1)O)N	0
CCN(C(=O)N[C]1CN(C)[C]2[C](C1)c1cccc3c1c(C2)c[nH]3)CC	0
COc1ccc2c(c1)c(CCNC(=O)C)c[nH]2	1
OCCN(CC(Cn1cnc2c1c(=O)n(C)c(=O)n2C)O)C	0
O=C1CC2C(C1(C)CC2)(C)C	0
CC(=O)Oc1sc2c(c1)CN(CC2)C(c1ccccc1F)C(=O)C1CC1	1
O=C1C=C[C@]2(C(=C1)CC[C]1[C]2CC[C@]2([C]1CC[C@]2(C)O)C)C	0
O=CCc1ccccc1	0
CN1CCCN=C1COC(=O)C(c1ccccc1)(C1CCCCC1)O	0
CNC(=O)Oc1cccc2c1OC(C2)(C)C	0
OCC(OCC(O)C)C	0
COC(=O)C(c1ccccc1)C1CCCCN1	1
CCCCCCOC(=O)c1ccccc1O	0
CCCCOCCCC	0
OC(COc1ccc(cc1)NC(=O)C)CNC(C)C	1
COc1cc2CCN([C]3c2cc1Oc1cc(ccc1O)C[C]1c2c(CC[N+]1(C)C)cc(c(c2Oc1ccc(C3)cc1)O)OC)C	0
O=C=Nc1ccc(c(c1)N=C=O)C	0
COc1ccc(c(c1)O)C(=O)c1ccccc1	0
OC(COc1ccc(cc1)O)CNCCNC(=O)N1CCOCC1	0
CC(CCC[C]([C]1CC[C]2[C@]1(C)CCC/C/2=C\C=C/1\C[C](O)CCC1=C)C)C	1
O=C(C(c1ccccc1)O)NC1C(=O)N2C1SCC(=C2C(=O)[O-])CSc1nnnn1CS(=O)(=O)[O-]	1
Cc1cn([C]2O[C](C=C2)CO)c(=O)[nH]c1=O	1
CCCCN(CC(c1cc(Cl)cc2c1-c1ccc(cc1C2=Cc1ccc(cc1)Cl)Cl)O)CCCC	0
O=C1CC[C](N1)C(=O)N[C](C(=O)N1CCC[C]1C(=O)N)Cc1nc[nH]c1	1
C=CCNCC=C	0
CCCC(=O)O[C@@]1(CC[C]2[C@]1(C)C[C](O)[C@]1([C]2C[C](C2=CC(=O)C=C[C@]12C)F)F)C(=O)COC(=O)C	0
NCCc1ccc(cc1)O	0
O=COCCC(CCC=C(C)C)C	0
O=CC(=C)C(CCC=C(C)C)C	0
SC(=S)N1CCCCC1	0
Cl[Sb](Cl)Cl	0
CCCNC1CCc2c(C1)sc(n2)N	1
O=C(Cc1ccccc1)N[C]1C(=O)N2[C]1SC([C]2C(=O)O)(C)C	1
O=C(N1CCc2c(C1c1ccccc1)cccc2)OC1CN2CCC1CC2	1
CCCC(=O)OC1(C(C)CC2C1(C)CC(=O)C1(C2CCC2=CC(=O)C=CC12C)F)C(=O)CCl	0
CCCCCCCCC(=O)O	0
O[C]1[C](N)C[C](O[C]1C)O[C]1C[C@@](O)(Cc2c1c(O)c1c(c2O)C(=O)c2c(C1=O)cccc2)C(=O)C	1
O=C(c1ccccc1)Oc1ccccc1	0
O=C1N(C[C]2c3c1cccc3CCC2)[C]1CN2CCC1CC2	1
Nc1ccc(cc1)S(=O)(=O)N	0
CN(/N=N/c1[nH]cnc1C(=O)N)C	1
CC(=CC=CC=C(C=CC=C(C=CC1=C(C)C(=O)CCC1(C)C)C)C)C=CC=C(C=CC1=C(C)C(=O)CCC1(C)C)C	0
CC(=O)OCC(=O)[C@@]1(O)CC[C]2[C@]1(C)C[C](O)[C]1[C]2C[C](C2=CC(=O)C=C[C@]12C)C	1
CC(=O)Nc1ccc(cc1)OC(=O)c1ccccc1OC(=O)C	0
Oc1ccc(cc1)S(=O)(=O)[O-]	0
Oc1ccc(cc1)S(=O)(=O)O	0
COc1cc(cc(c1OC)OC)C(=O)NCc1ccc(cc1)OCCN(C)C	0
CSCCC(C(=O)O)N	0
NC(=O)N1c2ccccc2C=Cc2c1cccc2	1
O=C(Nc1c(I)cc(c(c1I)C(=O)O)I)CCCCC(=O)Nc1c(I)cc(c(c1I)C(=O)O)I	1
O=C1CC[C@]2(C(=C1)CC[C]1[C]2CC[C@]2([C]1CC[C@]2(C)O)C)C	0
CCOC(=O)C(=C)C#N	0
CC([N+](=O)[O-])C	0
Clc1ccc2c(c1)[nH]c(=O)n2C1CCN(CC1)CCCn1c(=O)[nH]c2c1cccc2	1
OC1CCCCCCC1	0
CCn1cc(C(=O)O)c(=O)c2c1cc(N1CCN(CC1)C)c(c2)F	1
CCOP(=S)(Oc1cc(C)nc(n1)C(C)C)OCC	0
CC(=O)Oc1ccc2c(c1)CCC1C2CCC2(C1CCC2O)C	1
CN1CCC(=C2c3ccsc3CCc3c2cccc3)CC1	0
O=C(Nc1cccc(c1)C(=O)Nc1cc(ccc1C)C(=O)Nc1ccc(c2c1c(cc(c2)S(=O)(=O)O)S(=O)(=O)O)S(=O)(=O)O)Nc1cccc(c1)C(=O)Nc1cc(ccc1C)C(=O)Nc1ccc(c2c1c(cc(c2)S(=O)(=O)O)S(=O)(=O)O)S(=O)(=O)O	1
CCCCC[C](/C=C/[C]1[C](O)CC(=O)[C]1CCCCCCC(=O)O)O	1
C=CC(=O)OCCCCCCOC(=O)C=C	0
Oc1ccc(cc1)C(=O)O	0
O=C(C(c1cccnc1)(C)C)c1cccnc1	0
OC(=O)CC(CC(C=Cc1c(c2ccc(cc2)F)c2c(n1C(C)C)cccc2)O)O	1
CCCCC(C/C=C/[C]1[C](O)CC(=O)[C]1CCCCCCC(=O)OC)(O)C	1
OC[C]1O[C](C[C]1O)n1cnc2c1nc(Cl)nc2N	1
OC[C]1O[C](O[C]2[C](O[C]3[C](O)[C](O)[C]([C]([C]3NC(=N)N)O)NC(=N)N)O[C]([C@]2(O)C=O)C)[C]([C]([C]1O)O)NC	0
CO[C]1[C](OC(=O)N)[C](O)[C](OC1(C)C)Oc1ccc2c(c1C)OC(=O)C(C2=O)NC(=O)c1ccc(c(c1)CC=C(C)C)O	0
S=c1oc2c([nH]1)cccc2	0
CCOC(=O)c1ccccc1C(=O)OCC	0
COc1cccc(c1C(=O)N[C]1C(=O)N2[C]1SC([C]2C(=O)O)(C)C)OC	1
CC(=O)/N=c\1/sc(nn1C)S(=O)(=O)N	1
CCC(n1ncn(c1=O)c1ccc(cc1)N1CCN(CC1)c1ccc(cc1)OC[C]1CO[C@@](O1)(Cn1cncn1)c1ccc(cc1Cl)Cl)C	1
Cc1cc2c(o1)c(C)c1c(c2)c(C)cc(=O)o1	1
c1ccc2c(c1)c1ccc3c4c1c(c2)ccc4ccc3	0
Cc1cc2CCCS(=O)(=O)c2cc1S(=O)(=O)N	1
Nc1nc(N)c2c(n1)nc(c(n2)c1ccccc1)N	1
S=P(N1CC1)(N1CC1)N1CC1	1
CCCCN(CCC(c1cc2c(Cl)cc(cc2c2c1ccc(c2)C(F)(F)F)Cl)O)CCCC	1
CCCC(=O)O[C@@]1(CC[C]2[C@]1(C)C[C](O)[C]1[C]2CCC2=CC(=O)CC[C@]12C)C(=O)COC(=O)CC	1
NC[C](c1ccc(c(c1)O)O)O	0
Fc1ccc(cc1)C(=O)C1CCN(CC1)CCn1c(=O)[nH]c2c(c1=O)cccc2	0
OC/C=C(/C=C/C=C(/C=C/C1=C(C)CCCC1(C)C)\C)\C	1
O=C(C(c1ccccc1)C(=O)O)NC1C(=O)N2C1SC(C2C(=O)O)(C)C	1
CC[C]1[C]2C[C]3N([C]1O)[C]1[C]2[C](O)[C@]2([C]3N(C)c3c2cccc3)C1	1
O=C1C=CC(=O)O1	0
O=COC/C=C(/CCC=C(C)C)\C	0
CC(=C)C(=O)N	1
CCCCCC#CC(=O)OC	0
C=CCCCCCCCCC(=O)O	0
O=C1CCC2(C(=C1)C(C)CC1C2CCC2(C1CCC2(O)C(=O)C)C)C	0
CCCCCCCCCCCCCCCCOCCO	0
CCOP(=O)(OC(=CCl)c1ccc(cc1Cl)Cl)OCC	0
COc1ccc2c(c1)c(CC(=O)OCC(=O)O)c(n2C(=O)c1ccc(cc1)Cl)C	1
O=C(N1CC(=O)N2C(C1)c1ccccc1CC2)C1CCCCC1	0
Nc1nc2c(s1)cc(cc2)OC(F)(F)F	1
COc1cc2c(cc1O)CCN[C@@]12CS[C]2c3c(OC(=O)C)c(C)c4c(c3[C](COC1=O)N1[C]2[C]2N([C]([C]1O)Cc1c2c(O)c(c(c1)C)OC)C)OCO4	1
CN1CCC(CC1)Nc1ncc2c(n1)c(ncn2)Nc1ccc(c(c1)Cl)F	0
CN[C](Cc1ccccc1)C	0
CCOC(=O)Nc1ccc2c(c1)N(C(=O)CCN1CCOCC1)c1c(S2)cccc1	1
CCN(C(=O)N)N=O	0
Cc1cccc(c1)N(C(=S)Oc1ccc2c(c1)cccc2)C	0
O=C(N[C]([C](C[C](Cc1ccccc1)NC(=O)[C](C(C)C)NC(=O)N(Cc1csc(n1)C(C)C)C)O)Cc1ccccc1)OCc1cncs1	1
CCOC(=O)Oc1c(OC)cc(cc1OC)C(=O)O[C]1C[C]2CN3CCc4c([C]3C[C]2[C]([C]1OC)C(=O)OC)[nH]c1c4ccc(c1)OC	0
ClCCN(C(=O)NC1CCC(CC1)C)N=O	1
CC(=O)SC[C](C(=O)N1CCC[C]1C(=O)N[C](C(=O)O)Cc1ccccc1)C	0
O=C1NCC2(O1)CCN(CC2)CCc1ccccc1	0
COc1ccc2c(c1)[C@@]13CCCC[C]3[C](C2)N(CC1)C	0
NC(=O)CF	0
CC(=O)C1(C)CC2=C(CC1C)CCCC2(C)C	0
CCCCCCCCCCCCCCCCCC[N+](Cc1ccccc1)(C)C	0
CO[C]1O[C]2OC3(C)CC[C]4[C@]2([C]([C]1C)CC[C]4C)OO3	0
Cc1ccc2c(c1)ccc(=O)o2	0
O=Cc1ccc(cc1)C	0
[O-][N+](=O)c1ccc(c(c1)[N+](=O)[O-])I	0
CCC(=O)O[C@@]1([C](C)C[C]2[C@]1(C)C[C](O)[C]1[C]2[C](Cl)CC2=CC(=O)C=C[C@]12C)C(=O)COC(=O)CC	0
OCC(Cc1cccc(c1)C)(C)C	0
CC(Sc1cc(c(c(c1)C(C)(C)C)O)C(C)(C)C)(Sc1cc(c(c(c1)C(C)(C)C)O)C(C)(C)C)C	1
CCN1C(=CC=CC=Cc2sc3c([n+]2CC)cccc3)Sc2c1cccc2	0
CC(=O)Nc1ccccc1	1
Cc1ccc(cc1)C(=O)Oc1cc(ccc1OC(=O)c1ccc(cc1)C)C(CNC(C)(C)C)O	0
O=CCCc1ccc(cc1)C(C)(C)C	0
OCC(NC1CC(O)(CO)C(C(C1O)O)O)CO	1
CCCCN(c1ccccc1)CCCC	0
CC(C(=O)OC(Cc1ccc(cc1)Cl)(C)C)N	0
CCCCCCCCCCCCC(C(=O)O)Br	0
OC(=O)CSCC(C(=O)O)N	0
C#CC1(O)CCC2C1(CC)CC(=C)C1C2CCC2=CC(=O)CCC12	1
OC[C@@]12[C](O)C[C](C[C@@]2(O)CC[C]2[C]1[C](O)C[C@]1([C@]2(O)CC[C]1C1=CC(=O)OC1)C)O[C]1O[C](C)[C]([C]([C]1O)O)O	0
OC(=O)CN1C(=O)c2cccc3c2c(C1=O)ccc3	0
SC[C](C(=O)N1CCC[C]1C(=O)O)C	1
CC(=O)Oc1ccc(cc1)C(=O)O	0
Clc1ccc2c(c1)S(=O)(=O)NC(=N2)C	1
CCCCCCCCCCCCCOCCOCCOCCOCCOCCOCCO	0
COc1cccc(c1)C(=O)CCNC(C(c1ccccc1)O)C	0
CCC(=O)O[C@@]1([C](C)C[C]2[C@]1(C)C[C](O)[C@]1([C]2CCC2=CC(=O)C=C[C@]12C)Cl)C(=O)COC(=O)CC	1
COC(=O)C=C(OP(=O)(OC)OC)C	0
CCCC(C(=O)OC1C[C]2CC[C](C1)[N+]2(C)C)CCC	0
CN1CCN(CC1)CCC=C1c2ccccc2Sc2c1cc(cc2)S(=O)(=O)N(C)C	1
OCC(=O)C1(O)C(O)CC2C1(C)CC(O)C1(C2CCC2=CC(=O)C=CC12C)F	1
CC[N+](CCOC(=O)C(c1ccccc1)(C1CCCCC1)O)(CC)C	0
COCC1(CCN(CC1)CCc1cccs1)N(c1ccccc1)C(=O)CC	1
O[C]1CC[C@]2([C](C1)C[C]([C]1[C]2C[C](O)[C@]2([C]1CC[C]2[C](CCC(=O)O)C)C)O)C	1
CCOc1ccc(cc1)NC(=O)N	0
CC(=O)OCC(CCn1cnc2c1nc(N)nc2)COC(=O)C	1
Fc1c[nH]c(=O)[nH]c1=O	0
CCCCCCCC(=O)OCC(CO)O	0
Oc1cccc(c1)O	1
CCOc1nc2c(n1Cc1ccc(cc1)c1ccccc1c1nnn[nH]1)c(ccc2)C(=O)OC(OC(=O)OC1CCCCC1)C	1
NC(=NCCCCCCN=C(N=C(Nc1ccc(cc1)Cl)N)N)N=C(Nc1ccc(cc1)Cl)N	0
OCc1cc(ccc1O)C(CNCCCCCCOCCCCc1ccccc1)O	1
CN1C2CCC1CC(C2)OC(c1ccccc1)c1ccccc1	1
C[S+](C[C]1O[C]([C]([C]1O)O)n1cnc2c1ncnc2N)CC[C](C(=O)O)N	0
OCCOc1nc(nc(c1Oc1ccccc1OC)NS(=O)(=O)c1ccc(cc1)C(C)(C)C)c1ncccn1	1
Clc1cc(cc(c1Cl)S(=O)(=O)N)S(=O)(=O)N	0
CC[C]1OC(=O)[C](C)[C](O[C]2O[C](C)[C]([C@](C2)(C)OC)O)[C](C)[C](O[C]2O[C](C)C[C]([C]2O)N(C)C)[C@](C[C](C(=O)[C]([C]([C@]1(C)O)O)C)C)(C)O	1
CCCCNc1ccc(cc1)C(=O)OCCN(C)C	0
CCOC(=O)CC(=O)c1ccccc1	0
O=C(C(c1ccccc1)(c1ccccc1)O)OC1CCC[N+](C1)(C)C	1
CCCCCc1ccc(c(c1)CCCCC)O	0
COC(=O)C(c1ccccc1Cl)N1CCc2c(C1)ccs2	1
CCCCCCCCCCCCCCCCCCO	0
O=C(N[C]1C(=O)N2[C]1SCC(=C2C(=O)O)COC(=O)C)CSc1ccncc1	1
CC[C]1OC(=O)[C](C)C(=O)[C](C)[C](O[C]2O[C](C)C[C]([C]2O)N(C)C)[C@](C[C](C(=O)[C]([C]2[C@]1(C)OC(=O)N2CCCCn1cnc(c1)c1cccnc1)C)C)(C)OC	1
N1CCNCC1	0
S=c1nc[nH]c2c1[nH]cn2	1
OC/C=C(/CCC=C(C)C)\C	0
CC[C@]1(NC(=O)N(C1=O)C)c1ccccc1	1
NC(=O)CN1CCCC1=O	0
Cc1ccc(cc1)C(=O)C	0
CCCCCCC(=O)O[C@@]1(C#C)CC[C]2[C@]1(C)CC[C]1[C]2CCC2=CC(=O)CC[C]12	0
COc1ccccc1OCC(COC(=O)N)O	1
CCCC(=O)Nc1ccc(c(c1)C(=O)C)OCC(CNC(C)C)O	1
O=C1CCC(C(=O)N1)N1Cc2c(C1=O)cccc2N	1
CCCCC(COC(=O)C=C)CC	0
CCN(CCCC(Nc1c2cc(OC)ccc2nc2c1ccc(c2)Cl)C)CC	0
CON=C(c1csc(n1)N)C(=O)NC1C(=O)N2C1SCC(=C2C(=O)O)COC(=O)C	1
Cc1ccc2c(n1)c(O)c(cc2Cl)Cl	0
ClCCN(C(=O)NC1CCCCC1)N=O	1
CN1CCN(CC1)c1c(F)cc2c3c1OCC(n3cc(c2=O)C(=O)O)C	1
OCCN(CCO)CCO	0
CC(C(=O)O)CN(c1c(I)cc(c(c1I)N)I)C(=O)C	1
CCCCS(=O)(=O)N[C](C(=O)O)Cc1ccc(cc1)OCCCCC1CCNCC1	1
CC[C](C(=O)O[C]1CCC=C2[C]1[C](CC[C]1C[C](O)CC(=O)O1)[C](C=C2)C)C	0
OCC1OC(O)C(C(C1OC1OC(CO)C(C(C1O)O)O)O)O	0
OC(c1ccc(cc1)C(C)(C)C)CCCN1CCC(CC1)C(c1ccccc1)(c1ccccc1)O	1
OC(=O)C(c1ccc(s1)C(=O)c1ccccc1)C	1
CCN1CCCC1CNC(=O)c1c(OC)ccc(c1OC)Br	0
[O-][N+](=O)O[C]1CO[C]2[C]1OC[C]2O[N+](=O)[O-]	0
CCCCCCC(=Cc1ccccc1)C=O	0
CCCN(C(=O)SCC)CCC	0
CC(=O)OC1C=CC2C34C1Oc1c4c(CC2N(CC3)C)ccc1OC(=O)C	0
CC#CCC([C](/C=C/[C]1[C](O)C[C]2[C]1C/C(=C/CCCC(=O)O)/C2)O)C	1
CC(CCCC1(C)CCc2c(O1)c(C)c(c(c2C)O)C)CCCC(CCCC(C)C)C	0
CC(=O)Oc1ccc(cc1)C(=C1CCCCC1)c1ccc(cc1)OC(=O)C	0
O=C(c1nccnc1)NCN1CCOCC1	0
OCCO[C]1CC[C](C[C]1OC)C[C]([C]1OC(=O)[C]2CCCCN2C(=O)C(=O)[C@]2(O)O[C](CC[C]2C)C[C](OC)/C(=C/C=C/C=C/[C](C[C](C(=O)[C]([C](/C(=C/[C](C(=O)C1)C)/C)O)OC)C)C)/C)C	1
CCCCN1C(=O)C(NC(=O)C21CCN(CC2)Cc1ccc(cc1)Oc1ccc(cc1)C(=O)O)C(C1CCCCC1)O	0
OCC(COC(=O)c1ccccc1Nc1ccnc2c1ccc(c2)Cl)O	1
CN(CCC=C1c2ccccc2C(c2c1cccc2)(C)C)C	1
CC(COC(=O)C=C)O	0
COc1ccc(cc1)CCN1CCC(CC1)Nc1nc2c(n1Cc1ccc(cc1)F)cccc2	0
CC(CC(B(O)O)NC(=O)C(NC(=O)c1cnccn1)Cc1ccccc1)C	1
O=C1NC(=O)C(S1)Cc1ccc(cc1)OCC1(C)CCc2c(O1)c(C)c(c(c2C)O)C	1
[O-][Cl+][O-]	1
NCC1CCC(CC1)C(=O)O	1
Clc1ccc2c(c1)C(O)CCCN2C(=O)c1ccc(cc1C)NC(=O)c1ccccc1C	1
OCC(C(C(C(C=O)O)O)O)O	0
O=C1CCC2(C(=C1)C(C)CC1C2C(O)CC2(C1CCC2C(=O)C)C)C	0
CC[N+](CCOC(=O)C1c2ccccc2Oc2c1cccc2)(CC)C	1
Clc1ccc2c(c1)c(cn2c1ccc(cc1)F)C1CCN(CC1)CCN1CCNC1=O	0
CN=C=O	0
CC1(CC)CC(=O)NC1=O	1
ClCCN(CCCl)C	0
O=C1C[C]2C([C@@]1(C)CC2)(C)C	0
OC(=O)c1c(C)cccc1C	0
CN(CCOC(c1ccccn1)(c1ccccc1)C)C	0
[Zn]	0
O=C1C(=C1c1ccccc1)c1ccccc1	0
Cc1ccc(c(c1)O)N	0
CNCCCN1c2ccccc2CCc2c1cccc2	1
CC(C(C(=O)OCCOCn1cnc2c1nc(N)[nH]c2=O)N)C	1
CN(CCOC1=Cc2ccccc2Sc2c1cc(Cl)cc2)C	0
OCCOC(C1OCC(C1OCCO)OCCO)COCCOC(=O)CCCCCCCC=CCCCCCCCC	0
O=S1(=O)NC(Cc2ccccc2)Nc2c1cc(c(c2)C(F)(F)F)S(=O)(=O)N	1
C[N+](C1c2ccccc2-c2c1cccc2)(CCCCCC[N+](C1c2ccccc2-c2c1cccc2)(C)C)C	0
ClC(Cl)Cl	1
CC(Cc1ccc(cc1)C(C(=O)O)C)C	1
Cc1ccc(c(c1)OCCCC(C(=O)O)(C)C)C	1
CCSCc1ccccc1OC(=O)NC	0
Nc1c(/N=N/c2ccc(cc2)c2ccc(cc2)/N=N/c2cc(c3c(c2N)cccc3)S(=O)(=O)[O-])cc(c2c1cccc2)S(=O)(=O)[O-]	0
CCCCC1C(=O)N(N(C1=O)c1ccc(cc1)O)c1ccccc1	1
CCCCCCCCCCCC=O	0
C=CC=O	0
O=C1C=C[C@]2(C(=C1)CC[C]1[C]2CC[C@]2([C]1CCC(=O)O2)C)C	0
Clc1cc2Oc3cc(Cl)c(cc3Oc2cc1Cl)Cl	0
NNC(c1ccccc1)C	0
CS(=O)(=O)C	0
Cc1cccn2c1ncc(c2=O)c1nnn[nH]1	0
C/C(=C\COC(=O)C)/CCC=C(C)C	0
NC(=N)NCC1COc2c(O1)cccc2	0
CCS(=O)(=O)CCn1c(C)ncc1[N+](=O)[O-]	1
CC1=CC(=O)CC(C1)(C)C	0
[O-][N+](=O)c1cc([N+](=O)[O-])c(c(c1)[N+](=O)[O-])Cl	0
CCO[C]1O[C]2OC3(C)CC[C]4[C@]2([C]([C]1C)CC[C]4C)OO3	0
COC1C=COC2(C)Oc3c(C2=O)c2c(O)cc(c(c2c(c3C)O)O)NC(=O)C(=CC=CC(C(C(C(C(C(C1C)OC(=O)C)C)O)C)O)C)C	0
ClC(SN1C(=O)c2c(C1=O)cccc2)(Cl)Cl	0
OC1CC(O)C(=C)C(=CC=C2CCCC3(C2CCC3C(C=CC(C(C)C)C)C)C)C1	1
N#CC=C(CCC=C(C)C)C	0
C1CN2C(=NC(C2)c2ccccc2)S1	1
CCCCCCCCCCCCCCO	0
OCCOC(C1OCC(C1OCCO)OCCO)COCCOC(=O)CCCCCCCCCCC	0
O=S1(=O)CCCCN1c1ccc(cc1)S(=O)(=O)N	1
COC(=O)C1=C(C)NC(=C(C1c1cccc2c1non2)C(=O)OC(C)C)C	1
CCCCCC(=Cc1ccccc1)C=O	0
CCOC(=O)[C](N[C](C(=O)N1[C]2CCCC[C]2C[C]1C(=O)O)C)CCc1ccccc1	1
CN(CCN(c1ccccn1)Cc1cccs1)C	0
O[C]1CC[C@]2([C](C1)CC[C]1[C]2C(=O)C[C@]2([C]1CC[C]2C(=O)C)C)C	0
CCCCC(COC(=O)CC(S(=O)(=O)[O-])C(=O)OCC(CCCC)CC)CC	0
c1ccc2c(c1)N(CC1CN3CCC1CC3)c1c(S2)cccc1	0
ClCCNP1(=O)OCCCN1CCCl	1
O=C(C(c1ccccc1)(c1ccccc1)O)OC1C[N+]2(C)CCC1CC2	1
OC[C]1O[C]([C]([C]1O)O)n1cnc(n1)C(=O)N	1
NC(=NCC1COC2(O1)CCCCC2)N	1
CCCCCCCSC1OC(CO)C(C(C1O)O)O	0
CCC(N1CCCC1=O)C(=O)N	1
N#Cc1ccc(cc1)C(n1cncn1)c1ccc(cc1)C#N	0
COc1c(C/C=C(/CCC(=O)O)\C)c(O)c2c(c1C)COC2=O	1
Nc1ccn(c(=O)n1)[C]1CC[C](O1)CO	1
OC1CCCCC1	0
CCOC(=O)C=C(C=CC=C(C=Cc1c(C)cc(c(c1C)C)OC)C)C	1
OC(=O)CC[C](C(=O)O)NC(=O)c1ccc(cc1)N(Cc1cnc2c(n1)c(N)nc(n2)N)C	1
ClCOCCl	0
CCOC(=O)C(NC(C(=O)N1CC2(CC1C(=O)O)SCCS2)C)CCc1ccccc1	1
[O-]C(=O)c1ccccc1c1c2-c(oc3c1cc(Br)c(c3[Hg])[O-])cc(=O)c(c2)Br	0
O=C(c1ccc(cc1)N)NCC(=O)O	1
OCC(COc1ccccc1OC)O	0
COc1ccc(cc1)C1Sc2ccccc2N(C(=O)C1OC(=O)C)CCN(C)C	1
NCCOCC1=C(C(=O)OCC)C(C(=C(N1)C)C(=O)OC)c1ccccc1Cl	1
CN1CCC(C1)CN1c2ccccc2Sc2c1cccc2	1
CCOc1nc2c(n1Cc1ccc(cc1)c1ccccc1c1n[nH]nn1)c(ccc2)C(=O)O	0
NC1[C]2[C]1CN(C2)c1nc2c(cc1F)c(=O)c(cn2c1ccc(cc1F)F)C(=O)O	0
Cc1cc(cc(c1CC1=NCCN1)C)C(C)(C)C	0
O=Cc1ccccc1	0
CCN(c1cccc(c1)c1ccnc2n1ncc2C#N)C(=O)C	1
Fc1ccc(c(c1)F)c1ccc(c(c1)C(=O)O)O	1
Nc1ccc(cc1)S(=O)(=O)O	0
CON=C(c1csc(n1)N)C(=O)NC1C(=O)N2C1SCC(=C2C(=O)[O-])C[N+]1(C)CCCC1	1
Nc1ccc(c(c1)[N+](=O)[O-])N	0
c1ccc(cc1)OP(Oc1ccccc1)Oc1ccccc1	0
C[C](N[C]([C](c1ccc(cc1)O)O)C)COc1ccccc1	0
CCCCCCCCCCCCCCCCCC(=O)OCC(C1OCC(C1O)O)O	0
C=CC(=O)OCC(COC(=O)C=C)(COC(=O)C=C)CO	0
Cc1cc(=O)[nH]c(=S)[nH]1	1
OC(c1ccccc1)(C1CCCCC1)CCN1CCCCC1	1
O=C(NS(=O)(=O)C)CCC/C=C\C[C]1C(=O)C[C]([C]1/C=C/[C](COc1ccccc1)O)O	0
CCN(c1ccc(cc1)C(=C1C=CC(=[N+](CC)CC)C=C1)c1ccccc1)CC	0
Clc1ccccc1CC(N)(C)C	0
NC(=O)C(c1ccccc1)(c1ccccc1)C1CCN(C1)CCc1ccc2c(c1)CCO2	1
CCCSc1ccc2c(c1)[nH]c(n2)NC(=O)OC	1
COc1cc(CCNCC(COc2cccc(c2)C)O)ccc1OC	0
CC[Hg]Sc1ccccc1C(=O)O	1
CCc1ccc(nc1)CCOc1ccc(cc1)CC1SC(=O)NC1=O	1
COC(=O)C1=C(C)NC(=C(C1c1ccccc1[N+](=O)[O-])C(=O)OC)C	1
CCOC(=O)C1(CCN(CC1)CCC(c1ccccc1)(c1ccccc1)C#N)c1ccccc1	0
[O-][N+](=O)c1ccc(c(c1)Oc1ccccc1)NS(=O)(=O)C	1
OC(=O)c1ccccc1Nc1cccc(c1C)C	1
OC(=O)C1N2C(OC1=CCO)CC2=O	0
NC(=O)N/N=C/c1ccc(o1)[N+](=O)[O-]	0
COc1ccc(cc1)C(C(Cl)(Cl)Cl)c1ccc(cc1)OC	0
COC(=O)C(NC(=O)C(CC(=O)O)N)Cc1ccccc1	0
CS(=O)C	1
O=CN1C(CNc2ccc(cc2)C(=O)N[C](C(=O)O)CCC(=O)O)CNc2c1c(=O)nc([nH]2)N	1
OC(C(C)(C)C)C=Cc1ccc2c(c1)OCO2	0
OCCCC1CCCC1	0
NC(=NCCc1ccccc1)N=C(N)N	0
C#CCC(c1ccc(cc1)C(=O)N[C](C(=O)O)CCC(=O)O)Cc1cnc2c(n1)c(N)nc(n2)N	1
Nc1ccccn1	0
CO[C@]12CC[C@]3(C[C]1[C@@](C(C)(C)C)(O)C)[C@@]14[C]2Oc2c4c(C[C]3N(CC1)CC1CC1)ccc2O	1
COCC1(CCN(CC1)CCn1nnn(c1=O)CC)N(c1ccccc1)C(=O)CC	1
CCOP(=O)(OP(=O)(OCC)OCC)OCC	0
CCN(CCc1onc(n1)c1ccccc1)CC	0
NCCCNCCCCNC(=O)C(NC(=O)CCCCCCNC(=N)N)O	0
OC(=O)Cc1ccccc1Oc1ccc(cc1Cl)Cl	1
ClCCN(c1c[nH]c(=O)[nH]c1=O)CCCl	0
CCn1cc(C(=O)O)c(=O)c2c1nc(N1CCNCC1)c(c2)F	1
COc1cc(Cc2cnc(nc2N)N)cc(c1OC)OC	1
Nc1cc(Cl)c(c(c1)Cl)NC1=NCCN1	0
COc1cc2nc(nc(c2cc1OC)N)N1CCN(CC1)C(=O)c1ccco1	1
CCOC(=O)C=CC(=O)OCC	0
CC(Cc1ccccc1)NCCC(c1ccccc1)c1ccccc1	0
COCC1=C(C(=O)OC(OC(=O)OC(C)C)C)N2[C](SC1)[C](C2=O)NC(=O)/C(=N\OC)/c1csc(n1)N	1
COc1cc(C)c(c(c1C)C)/C=C/C(=C/C=C/C(=C/C(=O)O)/C)/C	1
CCCCC[C](/C=C/[C]1[C](O)C[C]([C]1C/C=C\CCCC(=O)O)O)O	0
NS(=O)(=O)O	0
Clc1ccc(cc1)C(=O)NCCc1ccc(cc1)OC(C(=O)O)(C)C	1
OC(P(=O)(O)O)(P(=O)(O)[O-])Cc1cccnc1	1
COc1cc(cc(c1O)OC)[C]1[C]2C(=O)OC[C]2[C](c2c1cc1OCOc1c2)O[C]1O[C]2CO[C](O[C]2[C]([C]1O)O)c1cccs1	0
CC(=O)O[C@@]12CO[C]1C[C]([C@@]1([C]2[C](OC(=O)c2ccccc2)[C@]2(O)C[C](OC(=O)[C]([C](c3ccccc3)NC(=O)OC(C)(C)C)O)C(=C(C2(C)C)[C](C1=O)O)C)C)O	1
ClCCN(c1ccc(cc1)C[C](C(=O)O)N)CCCl	1
CN(CCC(c1ccccn1)c1ccccc1)C	0
CCCCCNC(=N)N/N=C/c1c[nH]c2c1cc(OC)cc2	1
OC(=O)[C]1N2C(=O)C[C]2S(=O)(=O)[C@@]1(C)Cn1ccnn1	0
CC=O	0
Oc1ccc(c(c1)S(=O)(=O)[O-])O	0
CN(CCn1nnnc1SCC1=C(C(=O)O)N2[C](SC1)[C](C2=O)NC(=O)Cc1csc(n1)N)C	0
COc1cc2c(cc1OC)CC[N+](C2Cc1cc(OC)c(c(c1)OC)OC)(C)CCCOC(=O)CCC=CCCC(=O)OCCC[N+]1(C)CCc2c(C1Cc1cc(OC)c(c(c1)OC)OC)cc(c(c2)OC)OC	0
ClCC(=O)c1ccccc1	0
Clc1nc(nc(n1)Cl)Nc1ccccc1Cl	0
CCCCCCC	0
O=C1NCC(O1)COc1cc(C)cc(c1)C	0
OC(COc1cccc2c1c(=O)cc(o2)C(=O)O)COc1cccc2c1c(=O)cc(o2)C(=O)O	1
NCCCC(Nc1cc(OC)cc2c1nccc2)C	1
O=C1OCC(=C1)[C]1CC[C@]2([C@]1(C)CC[C]1[C]2CC[C]2[C@]1(C)CC[C](C2)O[C]1C[C](O)[C]([C](O1)C)O[C]1C[C](O)[C]([C](O1)C)O[C]1C[C](O)[C]([C](O1)C)O)O	0
O=C(Cc1c(Cl)cccc1Cl)N=C(N)N	1
CI	0
CN1CCCCC1C(=O)Nc1c(C)cccc1C	1
[O-]N=O	0
Oc1ccc(cc1)CCNC(C(c1ccc(cc1)O)O)C	1
CCCCCCCCCCCCCCCC(=O)O	0
NC(=O)c1cnccn1	1
O=C1[C](NC(=O)/C(=N\OC(C(=O)[O-])(C)C)/c2csc(n2)N)[C]2N1C(=C(CS2)C[n+]1ccccc1)C(=O)[O-]	1
CCOC1O[C]([C]([C]1O)OCc1ccccc1)[C](OCc1ccccc1)COCc1ccccc1	0
c1ccc(cc1)C1(CC1C1=NCCN1)c1ccccc1	1
OC(=O)CCNC(=O)c1ccc(cc1)N=Nc1ccc(c(c1)C(=O)O)O	1
CCCC(C(=O)OCC)NC(C(=O)N1C2CCCCC2CC1C(=O)O)C	1
ClCC(Cn1c(C)ncc1[N+](=O)[O-])O	1
COc1c(OC)ccnc1CS(=O)c1nc2c([nH]1)cc(cc2)OC(F)F	0
CC(CN1CCN(CCN(CCN(CC1)CC(=O)O)CC(=O)O)CC(=O)O)O	0
O=CC(c1ccccc1)C	0
Oc1ccc(c(c1)[N+](=O)[O-])N	0
CCCCOC(=O)c1ccccc1C(=O)OCc1ccccc1	0
OCC(OCn1cnc2c1nc(N)[nH]c2=O)CO	1
O=C1OC(C(=O)N1C)(C)C	1
CNC(=O)Oc1ccccc1OC(C)C	0
Cc1ccc(=O)n(c1)c1ccccc1	1
Oc1ccccc1	0
CC(=O)OCC(=O)C1(O)CCC2C1(C)CC(=O)C1C2CCC2=CC(=O)CCC12C	1
CCOC(=O)[C](N[C](C(=O)N1C(=O)N(C[C]1C(=O)O)C)C)CCc1ccccc1	1
OC(Cc1ccccc1)CC(C)C	0
CCCCC([C@@]1(O)CC[C]2[C](O1)CC(=O)[C]2CCCCCCC(=O)O)(F)F	1
CCCC(C1(CC)C(=O)NC(=S)NC1=O)C	1
NCCCN(C)C	0
CC=Cc1ccc(c(c1)OC)OC(=O)C	0
CCCCOC(=O)c1ccc(cc1)N	0
CN1[C]2CCC[C]1CC(C2)NC(=O)c1nn(c2c1cccc2)C	1
CCN(CCOC(=O)C(c1ccccc1)(c1ccccc1)O)CC	0
[N-]=[N+]=[N-]	1
Cc1cccc(c1)C	0
Cc1ccc(cc1)O	0
N#CCCOc1ccccc1	0
CC=CC(=O)C1C(=C)CCCC1(C)C	0
OCC1OC(C(C1O)O)n1cnc2c1nc(N)nc2OC	0
CN(CCc1ccc(cc1)NS(=O)(=O)C)CCOc1ccc(cc1)NS(=O)(=O)C	1
CCN1CCN(C(=O)C1=O)C(=O)N[C](c1ccc(cc1)O)C(=O)N[C]1C(=O)N2[C]1SCC(=C2C(=O)O)CSc1nnnn1C	1
COC1C(O)CC(OC1C)OC1C(O)CC(OC1C)OC1C(O)CC(OC1C)OC1CCC2(C(C1)CCC1C2CC(O)C2(C1(O)CCC2C1=CC(=O)OC1)C)C	0
OCC(=O)[C@@]12OC(O[C]1C[C]1[C@]2(C)C[C](O)[C@]2([C]1C[C](C1=CC(=O)C=C[C@]21C)F)F)(C)C	0
OCCN(c1nc(N2CCCCC2)c2c(n1)c(nc(n2)N(CCO)CCO)N1CCCCC1)CCO	1
Clc1ccc2c(c1)c(C(=O)c1cccs1)c(n2C(=O)N)O	1
CSCCC(C(=O)NCC(=O)NC(C(=O)NC(C(=O)NC(C(=O)NC(C(=O)N)Cc1ccccc1)CC(=O)O)CCSC)Cc1c[nH]c2c1cccc2)NC(=O)C(NC(=O)C(CC(=O)O)N)Cc1ccc(cc1)OS(=O)(=O)O	0
Clc1c(O)c(Cl)c(c(c1Cl)Cl)Cl	0
NC(c1ccccc1)C(=O)NC1C2CCC(=C(N2C1=O)C(=O)O)Cl	1
Oc1ccc2c(c1)C13CCCCC3C(C2)N(CC1)C	1
Clc1ccc2c(c1)CCc1c(C2=C2CCNCC2)nccc1	0
OCC1OC(OC2C(C)OC(CC2OC(=O)C)OC2C(O)CC(OC2C)OC2C(O)CC(OC2C)OC2CCC3(C(C2)CCC2C3CC(O)C3(C2(O)CCC3C2=CC(=O)OC2)C)C)C(C(C1O)O)O	0
CN(CCC=C1c2cc(ccc2OCc2c1cccc2)CC(=O)O)C	1
O/N=C/c1cccc[n+]1C	0
O=C1CCCCCN1	0
Clc1cc2N=CNS(=O)(=O)c2cc1S(=O)(=O)N	1
OCCOc1cc(O)c2c(c1)oc(c(c2=O)O[C]1O[C](CO[C]2O[C](C)[C]([C]([C]2O)O)O)[C]([C]([C]1O)O)O)c1ccc(c(c1)OCCO)OCCO	0
O[C](COc1cccc2c1CCCC2=O)CNC(C)(C)C	0
F[Sn](c1ccccc1)(c1ccccc1)c1ccccc1	0
CCOC(=O)N1CCC(=C2c3ccc(cc3CCc3c2nccc3)Cl)CC1	1
ClCCN(c1ccc(cc1)CCCC(=O)O)CCCl	0
CCOC(=O)C(c1c(=O)oc2c(c1O)cccc2)c1c(=O)oc2c(c1O)cccc2	1
OCC1OC(C(C1OC1OC(CO)C(C(C1O)O)O)O)(O)CO	0
CNC(CC1CCCCC1)C	0
N[C]1CONC1=O	0
CCCCCCCCCCCCCCOCCOCCOCCOCCOCCOCCOCCO	0
Cc1nc2ccccc2c(=O)n1c1ccccc1C	0
C[C]([C](c1cccc(c1)O)O)N	0
Oc1ccccc1N=Nc1ccccc1O	0
Clc1cc(Sc2cc(Cl)cc(c2O)Cl)c(c(c1)Cl)O	0
CC(Cn1cnc2c1ncnc2N)OCP(=O)(OCOC(=O)OC(C)C)OCOC(=O)OC(C)C	1
CCN(CCOC(=O)C(c1ccccc1)c1ccccc1)CC	0
OCCCCCCCCCCC1=C(C)C(=O)C(=C(C1=O)OC)OC	0
O=C(Cc1ccccc1)NC1C(=O)N2C1SC(C2C(=O)O)(C)C	0
O=C1CCCCC1	0
O=C1C=C[C@]2(C(=C1)[C](C)C[C]1[C@]2(F)[C](O)C[C@]2([C]1CC[C@]2(O)C(=O)C)C)C	0
C=CC(=O)OCCCCOC(=O)C=C	0
Cl[Zn]Cl	1
OC(=O)Cc1sc(nc1c1ccc(cc1)Cl)c1ccccc1	1
CCOC(=O)C=C	0
CC(CC(=O)OCCc1ccccc1)C	0
O=C(NC(C(=O)O)CCC(=O)N)OCc1ccccc1	0
O=C1NC(c2c1cccc2)(O)c1ccc(c(c1)S(=O)(=O)N)Cl	1
c1ccc(cc1)CC1=NCCN1	1
CN1CCC(=C2c3ccccc3C=Cc3c2cccc3)CC1	1
CCCCN1C[C](O)[C]([C]([C]1CO)O)O	1
N#CC(=Cc1ccccc1Cl)C#N	0
Nc1ccn(c(=O)n1)[C]1CS[C](O1)CO	1
NCCCNCCSP(=O)(O)O	1
Clc1ccc(c(c1)Cl)C(Cn1ccnc1)OCc1csc2c1cccc2Cl	1
CCC1(CCCCN(C1)C)c1cccc(c1)O	0
Nc1ccc(cc1)S(=O)(=O)Nc1noc(c1)C	1
CCCCNC(=O)NS(=O)(=O)c1ccc(cc1)C	0
O=C(C(Oc1ccc(cc1)Cl)(C)C)OCCCOC(=O)C(Oc1ccc(cc1)Cl)(C)C	1
CN([C]1C(=C(C(=O)N)C(=O)[C@@]2([C]1[C](O)[C]1[C](C)c3cccc(c3C(=O)C1=C2O)O)O)O)C	1
CN(c1ccccc1)C	0
CN1CC(CC2C1Cc1cn(c3c1c2ccc3)C)NS(=O)(=O)N(C)C	0
ClC1C(Cl)C(Cl)C(C(C1Cl)Cl)Cl	1
CCC1(CCC(=O)NC1=O)c1ccccc1	1
O=C1c2cc(ccc2N=C1c1[nH]c2c(c1O)cc(cc2)S(=O)(=O)O)S(=O)(=O)O	0
CC(OC(=O)C)C	0
OCC(CCn1cnc2c1nc(N)[nH]c2=O)CO	0
OC(=O)[C]1N2C(=O)[C]([C]2SC1(C)C)NC(=O)c1c(C)onc1c1ccccc1	1
CCN(C(=O)Nc1ccc(c(c1)C(=O)C)OCC(CNC(C)(C)C)O)CC	0
Clc1ccc2-n3c(CN=C(c2c1)c1ccccc1Cl)nnc3C	1
CCn1cc(C(=O)O)c(=O)c2c1nc(nc2)N1CCNCC1	0
CC(CCC=C(C)C)CCOC(=O)C	0
NCCCC[C](C(=O)N1CCC[C]1C(=O)O)N[C](C(=O)O)CCc1ccccc1	1
N#Cc1cc(c([nH]c1=O)C)c1ccc2n(c1)ccn2	0
FC(OC(C(Cl)F)(F)F)F	1
CCCCCCCCn1sccc1=O	0
C[C](c1cccc2c1cccc2)NCCCc1cccc(c1)C(F)(F)F	0
CCCCON=O	0
N1CC2CC(C1)c1c2cc2c(c1)nccn2	1
COC1C=COC2(C)Oc3c(C2=O)c2c(O)c(C=NN4CCN(CC4)C)c(c(c2c(c3C)O)O)NC(=O)C(=CC=CC(C(C(C(C(C(C1C)OC(=O)C)C)O)C)O)C)C	1
CC1=CCCC(C1C=C(C(=O)C)C)(C)C	0
CC(=O)OCCCc1ccccc1	0
CCCN(C(=O)Cc1c(nc2n1cc(Cl)cc2)c1ccc(cc1)Cl)CCC	0
CCN(C(=O)/C(=C/c1cc(O)c(c(c1)[N+](=O)[O-])O)/C#N)CC	1
CC(CCc1ccc(cc1)O)NCCc1ccc(c(c1)O)O	1
CCOC(=O)C(NC(C(=O)N1Cc2ccccc2CC1C(=O)O)C)CCc1ccccc1	1
OC(c1cc(Cl)c(c(c1)C(F)(F)F)N)CNC(C)(C)C	0
O=C1N(CCc2c1c1ccccc1n2C)Cc1nc[nH]c1C	1
CCN(C(=O)C1CN2CCc3c(C2CC1OC(=O)C)cc(c(c3)OC)OC)CC	0
[O-][N+](=O)CCC	0
OC[C](c1ccccc1)C(=O)OC1C[C]2N([C](C1)[C]1[C]2O1)C	1
CC([N+](C(C)C)(CCC(c1ccccc1)(c1ccccc1)C(=O)N)C)C	0
CCN(CCNC(=O)c1cc(ccc1OC)S(=O)(=O)C)CC	0
c1cccnc1	0
Fc1ccc(cc1)C(=C1CCN(CC1)CCc1c(C)nc2n(c1=O)ccs2)c1ccc(cc1)F	0
CN(CCC=C1c2ccccc2C=Cc2c1cccc2)C	1
OCC1OC(S)C(C(C1O)O)O	1
CCOC(=O)Nc1ccc(nc1N)NCc1ccc(cc1)F	0
COc1cc2c(cc1OC)OCC1C2C(=O)c2c(O1)c1CC(Oc1cc2)C(=C)C	0
ClCC[N+](C)(C)C	0
OC(=O)C(O)C	0
ClC(C(c1ccccc1Cl)c1ccc(cc1)Cl)Cl	1
COC1(NC(=O)C(c2ccc(cc2)O)C(=O)O)C(=O)N2C1OCC(=C2C(=O)O)CSc1nnnn1C	1
OCC(COc1ccccc1C)O	0
CCCNCC(COc1ccccc1C(=O)CCc1ccccc1)O	1
O=C1C=CC2(C(N1)CCC1C2CCC2(C1CCC2C(=O)Nc1cc(ccc1C(F)(F)F)C(F)(F)F)C)C	0
O=C1C=CC2(C(=C1)C(F)CC1C2(F)C(O)CC2(C1CC(C2(O)C(=O)COC(=O)C(C)(C)C)C)C)C	0
OC1CCC(=C)C(=CC=C2CCCC3(C2CCC3C(CCCC(O)(C)C)C)C)C1	1
CC(NCC(c1ccc(c(c1)O)O)O)C	0
COC(=O)[C]1CC2=CC(=O)CC[C@@]2([C@@]23[C]1[C]1CC[C@]4([C@@]1(C)C[C]3O2)CCC(=O)O4)C	1
NCCc1cc[nH]n1	0
CCOC(=O)CC(C(=O)OCC)SP(=S)(OC)OC	0
ClC(C(=O)O)Cl	0
O=C(c1ccccc1)NC1CCN(CC1)CCc1c[nH]c2c1cccc2	0
OCC(=O)C1(O)CCC2C1(C)CC(O)C1C2CCC2=CC(=O)CCC12C	1
Clc1ccc(cc1)c1c(C)c(nn1c1ccc(cc1Cl)Cl)C(=O)NN1CCCCC1	1
OC(=O)c1cccnc1Nc1cccc(c1)C(F)(F)F	1
C=Cc1cccc(c1)C	0
COc1cc(cc(c1OP(=O)(O)O)OC)[C]1[C]2C(=O)OC[C]2[C](c2c1cc1OCOc1c2)O[C]1O[C]2CO[C](O[C]2[C]([C]1O)O)C	0
OC(COc1cccc2c1cc[nH]2)CNC(C)C	1
OCCc1sc[n+](c1C)Cc1cnc(nc1N)C	0
Clc1cc2NCNS(=O)(=O)c2cc1S(=O)(=O)N	1
CCN(CCOC(=O)C(Cc1cccc2c1cccc2)CC1CCCO1)CC	1
CC(C(=O)c1ccccc1)N(C)C	0
Nc1ccc(c(c1)C(=O)O)O	1
CCOCCn1c(nc2c1cccc2)N1CCCN(CC1)C	0
CCCOc1ccc(cc1N)C(=O)OCCN(CC)CC	0
O=C(O[C]1CC[C@]2([C](C1(C)C)CC[C@@]1([C]2C(=O)C=C2[C@@]1(C)CC[C@@]1([C]2C[C@](C)(CC1)C(=O)O)C)C)C)CCC(=O)O	0
OC(=O)CCC(=O)O	0
COc1ccc2c(c1)[nH]c1c2CCN2[C]1C[C]1[C](C2)C[C]([C]([C]1C(=O)OC)OC)OC(=O)/C=C/c1cc(OC)c(c(c1)OC)OC	1
CCN(CCNC(=O)c1ccc(cc1)NC(=O)C)CC	0
CCCOC(=O)Cc1ccc(c(c1)OC)OCC(=O)N(CC)CC	0
CN[C]1CC[C](c2c1cccc2)c1ccc(c(c1)Cl)Cl	1
C=Cc1ccncc1	0
Cl/C=C/Cl	0
CC(O)C	0
OB(O)O	1
ClCc1ccc(cc1)[N+](=O)[O-]	0
CC(=O)OC1CC2C(C1(C)CC2)(C)C	0
C=Cc1ccccn1	0
CC[C](C(=O)O[C]1C[C](C)C=C2[C]1[C](CC[C]1C[C](O)CC(=O)O1)[C](C=C2)C)C	1
CC(=O)Oc1ccc(cc1)C(c1ccccn1)c1ccc(cc1)OC(=O)C	0
OC(=O)Cc1cc(C)ccc1Nc1c(F)cccc1Cl	0
NS(=O)(=O)OCC12OCC3C(C2OC(O1)(C)C)OC(O3)(C)C	1
Oc1cccc2c1cccc2	0
Oc1ccc(cc1)C1(OC(=O)c2c1cccc2)c1ccc(cc1)O	1
O=C1CN=C(c2c(N1)ccc(c2)[N+](=O)[O-])c1ccccc1	0
O=CC=Cc1ccccc1	0
[O-][N+](=O)c1ccc(c(c1)N)F	0
NC1=CC(=Nc2ccc(cc2)N)C(=CC1=Nc1ccc(cc1)N)N	0
OCCNCCNc1ccc(c2c1C(=O)c1c(C2=O)c(O)ccc1O)NCCNCCO	1
OC1COC2C1OCC2O	0
CC(NS(=O)(=O)c1nc2c(s1)cccc2)C	0
COc1cccc(c1O)OC	0
CCc1c(C)[nH]c2c1C(=O)C(CC2)CN1CCOCC1	1
CCCc1cc(=O)[nH]c(=S)[nH]1	1
CCOC(=O)C(Oc1ccc(cc1)Cl)(C)C	1
OC(C1CCc2c(O1)ccc(c2)F)CNCC(C1CCc2c(O1)ccc(c2)F)O	1
C=CCN1CC(CC2C1Cc1c[nH]c3c1c2ccc3)C(=O)N(C(=O)NCC)CCCN(C)C	1
CCCC(=O)OCOC(=O)C1=C(C)NC(=C(C1c1cccc(c1Cl)Cl)C(=O)OC)C	1
OC(=O)C(Oc1ccc(cc1)C1CC1(Cl)Cl)(C)C	1
NCC(c1ccc(cc1)Cl)CC(=O)O	1
COC(=O)CCBr	0
CNS(=O)(=O)Cc1ccc2c(c1)c(CCN(C)C)c[nH]2	1
CCCC(C1(CC=C)C(=O)NC(=O)NC1=O)C	1
CN(CCC=C1c2ccccc2CCc2c1cccc2)C	1
OCC(Cn1cnc2c1c(=O)n(C)c(=O)n2C)O	1
CCCCCCOC(=O)NC(=N)c1ccc(cc1)NCc1nc2c(n1C)ccc(c2)C(=O)N(c1ccccn1)CCC(=O)OCC	1
CC(=C/C=C/C(=O)C)C	0
CO[C]1C[C](CC[C]1O)C[C]([C]1OC(=O)[C]2CCCCN2C(=O)C(=O)[C@]2(O)O[C](CC[C]2C)C[C](OC)/C(=C/C=C/C=C/[C](C[C](C(=O)[C]([C](/C(=C/[C](C(=O)C1)C)/C)O)OC)C)C)/C)C	1
OC(=O)[C](Cc1c[nH]c2c1cccc2)N	0
CC1=CCCC2(C)OC2C2C(CC1)C(=C)C(=O)O2	0
CCN1CCCC(C1)OC(=O)C(c1ccccc1)c1ccccc1	0
O1[As]2O[As]3O[As]1O[As](O2)O3	1
CN1CCN(CC1)Cc1ccc(cc1)C(=O)Nc1ccc(c(c1)Nc1nccc(n1)c1cccnc1)C	1
CN(C(=S)SSC(=S)N(C)C)C	0
Clc1ccc(cc1)C1CCC(CC1)C1=C(O)C(=O)c2c(C1=O)cccc2	1
O[C](c1ccccc1)C[C]1CCC[C](N1C)CC(=O)c1ccccc1	0
CCN(C(=O)c1ccccc1C)CC	0
CN1CCN(CC1)C1=Nc2ccccc2Nc2c1cc(s2)C	1
CCCCCC1C(CCC1=O)CC(=O)OC	0
C#C[C@]1(O)CC[C]2[C@]1(C)CC[C]1[C]2CCC2=CC(=O)CC[C]12	0
COC(=O)C	0
O[C]1CC[C](/C(=C/C=C/2\CCC[C@]3([C]2CC[C]3[C](/C=C/[C](C(C)C)C)C)C)/C1)C	1
CC(Cn1cnc2c1c(=O)n(C)c(=O)n2C)O	0
[O-][Br+2]([O-])[O-]	1
Cc1cc2nc3-c(sc2cc1N)cc(=[N+](C)C)cc3	0
CC(=O)OCC1=CC2C3C(C3(C)C)(OC(=O)C)C(C(C2(C2C(C1)(O)C(=O)C(=C2)C)O)C)OC(=O)C	0
[O-][N+](=O)OCCNC(=O)c1cccnc1	0
CC(=O)O[C]1CC[C@]2(C(=CC[C]3[C]2CC[C@]2([C]3CC=C2c2cccnc2)C)C1)C	1
CCOP(=S)(Oc1ccc(cc1)[N+](=O)[O-])OCC	0
CC(c1ccc(cc1)OCC1OC1)(c1ccc(cc1)OCC1OC1)C	0
[Ti+4]	0
OC(=O)COc1ccccc1	0
CN(C(=O)N[C]([C]([C]([C](CO)O)O)O)C=O)N=O	1
COC(=O)/C=C\C(=O)OC	1
COC(=O)/C=C/C(=O)OC	0
CCC=CCCOC(OC)CC	0
ClC(SN1C(=O)C2C(C1=O)CC=CC2)(Cl)Cl	0
O=C(c1cccnc1Nc1cccc(c1)C(F)(F)F)OCCN1CCOCC1	0
CCCCN1CCCCC1C(=O)Nc1c(C)cccc1C	1
C=CC(=O)OCCOCCOC(=O)C=C	0
OCC(CO)(CO)N	0
O=CC=O	0
CCC(C(COC(=O)N)(COC(=O)N)C)C	1
Clc1ccc(cc1)COC(c1ccc(cc1Cl)Cl)Cn1cncc1	1
OCC(=O)[C@@]12OC(O[C]1C[C]1[C@]2(C)C[C](O)[C@]2([C]1CCC1=CC(=O)C=C[C@]21C)F)(C)C	1
ClC([N+](=O)[O-])(Cl)Cl	0
CCO	0
C[N+](=C1C=CC(=C(c2ccc(cc2)N(C)C)c2ccc(cc2)N(C)C)C=C1)C	0
COc1ccc(cc1[N+](=O)[O-])C	0
O=C1OC(=O)c2c1cccc2	0
ClC(=C)Cl	1
COC[C@@]12CN(CC)[C]3[C@]4([C]2[C](OC)[C]3[C@@]2([C]3[C]4C[C@@]([C]3OC(=O)c3ccccc3)([C]([C]2O)OC)O)OC(=O)C)[C](C[C]1O)OC	0
COc1ccccc1O	0
CCCCCC(=Cc1ccccc1)CO	0
[O-]C(=O)CCC(=O)OCC(C(c1ccc(cc1)[N+](=O)[O-])O)NC(=O)C(Cl)Cl	1
OCC(=O)[C@@]1(O)[C](C)C[C]2[C@]1(C)C[C](O)[C@]1([C]2CCC2=CC(=O)C=C[C@]12C)F	1
O[C]([C](NC(=O)c1cccc(c1C)O)CSc1ccccc1)CN1C[C]2CCCC[C]2C[C]1C(=O)NC(C)(C)C	1
CC(CCCCCCCCCCCCCCC(=O)NCCCN1CCOCC1)C	0
CC12Cc3cn[nH]c3CC1CCC1C2CCC2(C1CCC2(C)O)C	1
OC(=O)Cc1nn(Cc2ccc(cc2F)Br)c(=O)c2c1cccc2	0
N#Cc1ccc(cc1C(F)(F)F)NC(=O)C(CS(=O)(=O)c1ccc(cc1)F)(O)C	1
CCOC(=O)C1(CCN(CC1)CCc1ccc(cc1)N)c1ccccc1	0
CC1=C(C(=O)C)C(C(C1)(C)C)(C)C	0
Oc1ccccc1c1ccccc1	0
COc1ccc2c(c1)C(=O)N(C(=O)C2(C)C)CCc1ccc(cc1)S(=O)(=O)NC(=O)NC1CCCCC1	0
Cn1cnc(c1Sc1ncnc2c1nc[nH]2)[N+](=O)[O-]	1
O=CCOCCC(CCC=C(C)C)C	0
ClC(C1Nc2cc(Cl)c(cc2S(=O)(=O)N1)S(=O)(=O)N)Cl	1
COP(=S)(SCN1C(=O)c2c(C1=O)cccc2)OC	0
OC(c1cc(O)cc(c1)O)CNC(C)C	0
O[C](C[C](CC(=O)O)O)/C=C/c1c(nc(nc1c1ccc(cc1)F)N(S(=O)(=O)C)C)C(C)C	1
O=C1O[Bi]Oc2c1cccc2	1
Fc1ccc(cc1)C(=O)CCCN1CCC(CC1)(O)c1ccc(cc1)Cl	1
Cc1onc(c1c1ccc(cc1)S(=O)(=O)N)c1ccccc1	1
Clc1ccc(cc1)c1nc(c(o1)COC(C(=O)O)(C)C)C	1
[O-][N+](=O)c1ccc(c(c1)[N+](=O)[O-])F	0
C=CC1CN2CCC1CC2C(c1ccnc2c1cc(OC)cc2)O	0
OC(=O)c1ccccc1Nc1cccc(c1)C(F)(F)F	1
OC1C(OC2OC(C(=O)O)C(C(C2O)O)O)C(OC(C1O)C(=O)O)OC1CCC2(C(C1(C)C)CCC1(C2C(=O)C=C2C1(C)CCC1(C2CC(C)(CC1)C(=O)O)C)C)C	1
CCOc1ccc2c(c1C(=O)N[C]1C(=O)N3[C]1SC([C]3C(=O)O)(C)C)cccc2	1
CCOC(=O)[C](N[C](C(=O)N1CCC[C]1C(=O)O)C)CCc1ccccc1	1
[O-][N+](=O)c1ccccc1	0
O=C([C](c1ccccc1)NC(=O)N1CCNC1=O)N[C]1C(=O)N2[C]1SC([C]2C(=O)O)(C)C	1
CCCCCCCCCCCCO	0
O=C1N[C](C(C)C)C(=O)N2CCC[C]2C(=O)N(C)CC(=O)N([C](C(=O)O[C]([C]1NC(=O)c1c2-c(oc3c(n2)c(ccc3C)C(=O)N[C]2[C](C)OC(=O)[C](C(C)C)N(C)C(=O)CN(C(=O)[C]3N(C(=O)[C](NC2=O)C(C)C)CCC3)C)c(c(=O)c1N)C)C)C(C)C)C	1
CC(CCCC(O)(C)C)N	1
CCCCO	0
CC(=O)OCC(=O)C1(O)CCC2C1(C)CC(O)C1C2CCC2=CC(=O)C=CC12C	1
CC(Cc1ccc(cc1)O)NCC(c1cc(O)cc(c1)O)O	0
O=C(C(c1ccc(cc1)O)N)NC1C(=O)N2C1SC(C2C(=O)O)(C)C	1
C=CC[N+](Cc1ccco1)(C)C	0
O=C1OCC(=C1)C1CCC2(C1(C)C(O)CC1C2CCC2C1(C)CCC(C2)OC1CC(O)C(C(O1)C)OC1CC(O)C(C(O1)C)OC1CC(O)C(C(O1)C)O)O	0
N#CCSCC(=O)N[C@]1(OC)C(=O)N2[C]1SCC(=C2C(=O)O)CSc1nnnn1C	0
O=C(C(C)C)OCC(=O)C12OC(OC1CC1C2(C)CC(O)C2C1CCC1=CC(=O)C=CC21C)C1CCCCC1	1
CN1CC(CC2C1Cc1c[nH]c3c1c2ccc3)C(=O)NC1(C)OC2(N(C1=O)C(Cc1ccccc1)C(=O)N1C2CCC1)O	1
OCC([N+](=O)[O-])(CO)Br	0
OC[C]([C](c1ccc(cc1)S(=O)(=O)C)O)NC(=O)C(Cl)Cl	0
NC(=O)COCCN1CCN(CC1)C(c1ccc(cc1)Cl)c1ccccc1	1
CN(c1c(C)n(n(c1=O)c1ccccc1)C)CS(=O)(=O)[O-]	1
OC(COc1cccc2c1CCC(=O)N2)CNC(C)(C)C	1
Cl[Hg]Cl	1
Fc1cc2[C@]3(CCOc2cc1)NC(=O)NC3=O	0
COC(=O)c1ccc(cc1)O	0
CN1CCN(CC1)C(=O)O[C]1c2nccnc2C(=O)N1c1ccc(cn1)Cl	1
CC(=O)SC1CC2=CC(=O)CCC2(C2C1C1CCC3(C1(CC2)C)CCC(=O)O3)C	1
OCc1c(CO)cnc(c1O)C	0
CCCCCOC(=O)c1ccc(cc1)N(C)C	0
OCCO	1
Oc1cccc(c1)C1=C2CCC(=N2)C(=c2ccc(=C(C3=NC(=C(c4[nH]c1cc4)c1cccc(c1)O)C=C3)c1cccc(c1)O)[nH]2)c1cccc(c1)O	0
COc1ccc(cc1C12CC3CC(C2)CC(C1)C3)c1ccc2c(c1)ccc(c2)C(=O)O	0
O=C(C1=C(O)c2sccc2S(=O)(=O)N1C)Nc1ccccn1	1
C=CCN1CC[C@@]23[C]4[C]1Cc1c3c(O[C]2[C](C=C4)O)c(cc1)O	0
OCC1OC(C(C1O)O)n1cnc2c1nc(nc2N)n1ncc(c1)C(=O)NC	0
Oc1ccc(cc1C1CCCC1)Cl	0
CCCCNc1cc(cc(c1Oc1ccccc1)S(=O)(=O)N)C(=O)O	1
COCCOCCOCCOCCOCCOCCOCCOCCOCCOC(=O)c1ccc(cc1)NCCCC	0
COS(=O)(=O)C	0
CCC/C=C/C=O	0
O=C1N(c2ccccc2)N(C(=O)C1CCS(=O)c1ccccc1)c1ccccc1	1
CN1CCCC(CC1)n1nc(Cc2ccc(cc2)Cl)c2c(c1=O)cccc2	1
[O-][Se](=O)[O-]	0
Oc1cccc2c1nccc2	0
O=C(CC(C)(C)C)OCC(=O)[C@@]1(O)CC[C]2[C@]1(C)C[C](O)[C]1[C]2CCC2=CC(=O)C=C[C@]12C	1
[O-][N+](=O)CC	0
CNC(=O)CSP(=S)(OC)OC	1
C[C](Cc1ccccc1)N	0
[O-][N+](=O)c1cncn1CCN1CCOCC1	1
OC(=O)C(c1ccc(cc1)C(=O)c1cccs1)C	1
Oc1ccc(cc1Cc1cc(Cl)ccc1O)Cl	0
O[C]1C[C](O)C(=C)/C(=C\C=C\2/CCC[C@]3([C]2CC[C]3[C](/C=C/[C](C2CC2)O)C)C)/C1	1
Oc1cccccc1=O	0
COc1sc(=O)n(n1)CSP(=S)(OC)OC	0
OC1CCC(=C)C(=CC=C2CCCC3(C2CCC3C(C=CC(C(C)C)C)C)C)C1	1
OC(COc1ccc(cc1)CC(=O)N)CNC(C)C	1
CCN(CCOC(=O)c1ccc(cc1)N)CC	1
CCN(CCNc1ccc(c2c1c(=O)c1c(s2)cccc1)CO)CC	0
[O-]S(=O)(=O)CCCS(=O)(=O)[O-]	1
O(Cc1ccccc1)Cc1ccccc1	0
S=C=Nc1ccc2c(c1)C(=O)OC12c2ccc(cc2Oc2c1ccc(c2)O)O	0
CCn1cc(C(=O)O)c(=O)c2c1nc(C)cc2	0
[Cd-][O+]	1
OC(=O)CCCCCCCCOC(=O)C=C(CC1OCC(C(C1O)O)CC1OC1C(C(O)C)C)C	0
Cc1ccc(cc1)C(=O)c1cc(O)c(c(c1)[N+](=O)[O-])O	1
Fc1ccc(c(c1)F)[C@]([C](c1ncncc1F)C)(Cn1cncn1)O	1
O=S(c1nc2c([nH]1)cccc2)Cc1nccc(c1C)OCC(F)(F)F	1
O=C(c1ccc(cc1)C(C)(C)C)CCCN1CCC(CC1)OC(c1ccccc1)c1ccccc1	0
CC(C(=O)OCCOc1ccccc1)C	0
O=C1C=C(C)C(=O)c2c1cccc2	0
COc1ccc(c(c1)O)C(=O)c1ccc(cc1)C	0
NCCC(C(=O)NC1CC(N)C(C(C1OC1OC(CO)C(C(C1O)N)O)O)OC1OC(CN)CCC1N)O	1
COC(=O)[C]1[C](C[C]2N([C]1CC2)C)OC(=O)c1ccccc1	1
C=CC[N+]1(CCCC1)[C]1C[C]2[C@]([C]1OC(=O)C)(C)CC[C]1[C]2CC[C]2[C@]1(C)C[C]([C](C2)O)N1CCOCC1	0
OCCOCn1cnc2c1nc(N)[nH]c2=O	1
O=C(C(C)C)Nc1ccc(c(c1)C(F)(F)F)[N+](=O)[O-]	1
O=C1C=C[C@]2(C(=C1)C(=C)C[C]1[C]2CC[C@]2([C]1CCC2=O)C)C	1
CC(CN(S(=O)(=O)c1ccc(cc1)N)CC(C(Cc1ccccc1)NC(=O)OC1CCOC1)OP(=O)([O-])[O-])C	0
CNC(=O)c1nccc(c1)Oc1ccc(cc1)NC(=O)Nc1ccc(c(c1)C(F)(F)F)Cl	1
CC(=O)OCC(OC(=O)C)C	0
O=C1NC(=O)CN(C1)C[C](N1CC(=O)NC(=O)C1)C	0
OC(=O)CC1=C(C)/C(=C/c2ccc(cc2)S(=O)C)/c2c1cc(F)cc2	1
O=C(NC1C(=O)N2C1SCC(=C2C(=O)O)CSc1nnc(s1)C)Cn1cnnn1	1
CCC[C](C(=O)OCC)N[C](C(=O)N1[C]2CCCC[C]2C[C]1C(=O)O)C	0
CCCCCCC/C=C/C=O	0
CCN(C(=O)c1cccc(c1)C)CC	0
CCCCCCBr	0
OC(=O)COC(=O)Cc1ccccc1Nc1c(Cl)cccc1Cl	1
CCCCCCCCCCCCOS(=O)(=O)[O-]	0
Clc1ccc(cc1)C(c1ccccc1)N1CCN(CC1)Cc1ccc(cc1)C(C)(C)C	0
CCCCCN(CCC(P(=O)(O)O)(P(=O)(O)[O-])O)C	1
O=C1C=C2C3CC(C)(CCC3(C)CCC2(C2(C1C1(C)CCC(C(C1CC2)(C)C)O)C)C)C(=O)O	0
CCCC1C(=O)N2N(C1=O)c1cc(C)ccc1N=C2N(C)C	1
Clc1ccc(c(c1)Cl)C(Cn1cncc1)OCc1c(Cl)cccc1Cl	1
CCCCBr	0
O=CC1CCC(=CC1)CCC=C(C)C	0
Nc1ccc(cc1)S(=O)(=O)c1ccc(cc1)N	1
Cc1ccc(cc1)N(c1cccc(c1)O)CC1=NCCN1	0
OCc1ccc(cc1)OC	0
O=C1CC[C@]2(C(=C1)CC[C]1[C]2[C](O)C[C@]2([C]1CC[C@]2(O)C(=O)COP(=O)([O-])[O-])C)C	1
O[C](C[C](CC(=O)O)O)CCn1c(C(C)C)c(c(c1c1ccc(cc1)F)c1ccccc1)C(=O)Nc1ccccc1	1
C[N+](CCCCCCCCCC[N+](C)(C)C)(C)C	0
OCCOCCO	0
O[C](COc1ccccc1C1CCCC1)CNC(C)(C)C	0
O=C(c1cc(c(cc1O)Cl)S(=O)(=O)N)Nc1c(C)cccc1C	1
OC(=O)C(=O)O	0
CC(OP(=O)(OC(C)C)F)C	1
O=C1CCC2(C(=C1)CCC1C2CCC2(C1CCC2O)C)C	1
ClCC(=O)C12OC(OC1CC1C2(C)CC(O)C2(C1CCC1=CC(=O)CCC21C)F)(C)C	1
O=C1OC(=O)C2C1CCCC2	0
NCC[C](C(=O)N[C]1C[C](N)[C]([C]([C]1O[C]1O[C](CO)[C]([C]([C]1O)N)O)O)O[C]1O[C](CN)[C]([C]([C]1O)O)O)O	1
CCCNC(C(=O)Nc1ccccc1C)C	0
CN(CCC1=C(C(c2ccccn2)C)c2c(C1)cccc2)C	0
ClCc1ccc2c3c1ccc1c3c(cc2)ccc1	0
COc1cc(cc(c1OC)OC)C(=S)N1CCOCC1	0
Clc1ccccc1	0
OCc1cccnc1	0
O=C1Nc2c(C1)cc(c(c2)Cl)CCN1CCN(CC1)c1nsc2c1cccc2	1
CCCCCCCCCCO	0
ON(C(c1cc2c(s1)cccc2)C)C(=O)N	1
COc1cc(C=O)ccc1O	0
Clc1ccc2c(c1)C(=NCC(=O)N2CC1CC1)c1ccccc1	1
CCCCOc1ccc(cc1)CC(=O)NO	1
OC(=O)CCC/C=C\C[C]1[C](O)C[C]([C]1/C=C/[C](COc1cccc(c1)C(F)(F)F)O)O	0
OC1C(OC2CCC3(C(=C2)CCC2C3CCC3(C2(O)CCC3c2ccc(=O)oc2)C)C)OC(C(C1O)O)C	0
OCC1OC(Oc2c3cc4cc2Oc2ccc(cc2Cl)C(O)C2NC(=O)C(NC(=O)C4NC(=O)C(CC(=O)N)NC(=O)C(C(c4ccc(O3)c(Cl)c4)O)NC(=O)C(CC(C)C)NC)c3ccc(c(-c4c(O)cc(cc4C(NC2=O)C(=O)O)O)c3)O)C(C(C1O)O)OC1OC(C)C(C(C1)(C)N)O	1
Fc1cc2c(cc1N1CCNCC1)n(cc(c2=O)C(=O)O)C1CC1	1
CNC(Cc1ccccc1)C	0
CC1C=C(C)CCC1C=O	0
O=C1C(c2ccc(cc2)F)C(=O)c2c1cccc2	1
Cc1cc2c(cc1C(=C)c1ccc(cc1)C(=O)O)C(C)(C)CCC2(C)C	1
O=C(c1ccc(cc1)OCCCCc1ccccc1)Nc1cccc2c1oc(cc2=O)c1[nH]nnn1	0
OCC(CNC(=O)c1c(I)c(N(C(=O)C)CC(CN(c2c(I)c(C(=O)NCC(CO)O)c(c(c2I)C(=O)NCC(CO)O)I)C(=O)C)O)c(c(c1I)C(=O)NCC(CO)O)I)O	1
OC(=O)c1cc(/N=N/c2ccc(cc2)S(=O)(=O)Nc2ccccn2)ccc1O	1
CCN(C(=O)c1cccnc1)CC	0
OCc1cc(ccc1O)C(CNC(C)(C)C)O	1
CC1Cc2c(N1NC(=O)c1ccc(c(c1)S(=O)(=O)N)Cl)cccc2	1
CO[C]1/C=C/O[C@@]2(C)Oc3c(C2=O)c2C4=NC5(NC4=C(C(=O)c2c(c3C)O)NC(=O)C(=C/C=C/[C]([C]([C]([C]([C]([C]([C]1C)OC(=O)C)C)O)C)O)C)C)CCN(CC5)CC(C)C	1
Clc1cc2NC(=NS(=O)(=O)c2cc1S(=O)(=O)N)CSCc1ccccc1	1
O=CCC(CCC=C(C)C)C	0
OC1CCC2(C34C1Oc1c4c(CC2N(CC3)CC2CCC2)ccc1O)O	1
COCC(=O)O[C@]1(CCN(CCCc2nc3c([nH]2)cccc3)C)CCc2c([C]1C(C)C)ccc(c2)F	0
COP(=O)(C(C(Cl)(Cl)Cl)O)OC	0
CCCCCCCCCC(C=O)C	0
O=C1C(c2ccccc2)C(=O)c2c1cccc2	1
C/C=C(/C(=C/C)/c1ccc(cc1)O)\c1ccc(cc1)O	0
CC(NC(=O)NS(=O)(=O)c1cnccc1Nc1cccc(c1)C)C	1
O=C(/C=C/c1ccccc1)OCc1ccccc1	0
CCC=C1OC(=O)c2c1cccc2	0
CC(=O)O[C]1C(=O)[C@]2(C)[C](O)C[C]3[C@]([C]2[C]([C@]2(C(C1=C(C)[C](OC(=O)[C]([C](c1ccccc1)NC(=O)c1ccccc1)O)C2)(C)C)O)OC(=O)c1ccccc1)(CO3)OC(=O)C	1
[O-][N+](=O)c1cc(cc(c1S(=O)(=O)O)[N+](=O)[O-])[N+](=O)[O-]	0
[O-][N+](=O)[O-]	0
Oc1ccc(cc1)C[C@@](C(=O)O)(N)C	1
Nc1ccc(cc1)S(=O)(=O)Nc1onc(c1C)C	1
BrCCC(=O)N1CCN(CC1)C(=O)CCBr	0
OC(=O)[C](Cc1ccc(c(c1)O)O)N	1
FC(Oc1c(ccc2c1n(cc(c2=O)C(=O)O)C1CC1)c1ccc2c(c1)CNC2C)F	1
CCOCCOC(=O)CCCCC(=O)OCCOCC	0
OCC(CNC(=O)c1c(I)c(C(=O)NCC(CO)O)c(c(c1I)N(C(=O)CO)C)I)O	1
OCCN1CCN(CC1)CC/C=C\1/c2ccccc2Sc2c1cc(cc2)C(F)(F)F	0
[O-]C(=O)CC(C(=O)O)S	1
OC[C]1O[C](C[C]1N=[N+]=[N-])n1cc(C)c(=O)[nH]c1=O	1
CC/C(=C(\c1ccccc1)/c1ccc(cc1)OCCN(C)C)/c1ccccc1	0
CCC(=C(c1ccccc1)c1ccc(cc1)OCCN(C)C)c1ccccc1	0
C=CC#N	0
O=C(C1CCC(CC1)(F)F)N[C](c1ccccc1)CCN1[C]2CC[C]1CC(C2)n1c(C)nnc1C(C)C	1
OC(=O)CCCC[C]1SC[C]2[C]1NC(=O)N2	0
CCC(=C(c1ccc(cc1)OP(=O)(O)O)CC)c1ccc(cc1)OP(=O)(O)O	0
Cc1cc(c(c(c1)C(C)(C)C)O)C(C)(C)C	0
[O-][N+](=O)c1ccc(cc1)n1cc(nc1C)[N+](=O)[O-]	0
OCC1OC(C(C1O)O)n1cnc(nc1=O)N	1
C1CCC2C(C1)CCCC2	0
OC[C]1O[C](C[C]1O)n1cc(F)c(=O)[nH]c1=O	0
CNC1CCc2c(-c3c1cc(=O)c(cc3)OC)c(OC)c(c(c2)OC)OC	0
CCN(CC(=O)Nc1c(C)cccc1C)CC	1
COP(=O)(SC)N	0
CC=Cc1ccc(c(c1)OC)OC	0
CCC1(OCCc2c1[nH]c1c2cccc1CC)CC(=O)O	1
O=C(NCc1ccccc1)CCNNC(=O)c1ccncc1	0
CCCCCCCCCCCCCCCCCCCCCCO	0
CN(CCCN1c2ccccc2Sc2c1cc(cc2)C(=O)C)C	0
COc1cc(NCc2ccc3c(c2C)c(N)nc(n3)N)cc(c1OC)OC	0
CCN(c1ccc(c(c1)C)N)CCNS(=O)(=O)C	0
CCCC(COC(=O)N)(COC(=O)N)C	1
CC[N+](CCC(c1ccccc1)(C1CCCCC1)O)(CC)CC	1
c1ccc2c(c1)Oc1ccccc1C=N2	0
O=C1C(c2ccc(cc2)Br)C(=O)c2c1cccc2	0
[K+]	0
CCCCOCCOC(=O)C	0
O=C1Nc2c(C)ccnc2N(c2c1cccn2)C1CC1	1
O=C1N=C(OC1c1ccccc1)N	0
CCCCCCCCOC(=O)c1cc(O)c(c(c1)O)O	0
N#Cc1cc(I)c(c(c1)I)O	0
O[C]1[C](O[C]2O[C](C(=O)O)[C]([C]([C]2O)O)O)[C](O[C]([C]1O)C(=O)O)O[C]1CC[C@]2([C](C1(C)C)CC[C@@]1([C]2C(=O)C=C2[C@@]1(C)CC[C@@]1([C]2C[C@](C)(CC1)C(=O)O)C)C)C	0
CCOC(=O)CCC(=O)OC1C(OC(CC1N(C)C)C)OC1C(C)C(OC2OC(C)C(C(C2)(C)OC)O)C(C)C(=O)OC(CC)C(C(C(C(=O)C(CC1(C)O)C)C)O)(C)O	1
OCC(CN(c1c(I)c(C(=O)NCC(CO)O)c(c(c1I)C(=O)NCC(CO)O)I)C(=O)C)O	1
CC(CC(=O)C)C	0
CCN1CCCC1CNC(=O)c1cc(c(cc1OC)N)S(=O)(=O)CC	0
CCCCCCC#CC(=O)OC	0
COc1ccc(cc1)C(=O)C	0
NCCc1c[nH]cn1	0
CCCCCCCC=O	0
O=C1C=CC(=C(c2ccccc2S(=O)(=O)[O-])c2ccc(cc2)O)C=C1	0
Nc1ccncc1	1
CCOC(=O)c1c(C)cc2c(c1C)c(=O)n(c(n2)COC(=O)NC)c1ccccc1Cl	0
Oc1cccc2c1C(=O)c1c(C2)cccc1O	0
CCCCCCCCCCCCCCOCC1CO1	0
OCC(=O)[C@@]1(O)[C](C)C[C]2[C@]1(C)C[C](O)[C@]1([C]2C[C](C2=CC(=O)C(=C[C@]12C)Cl)F)F	0
O[C]([C](COS(=O)(=O)C)O)COS(=O)(=O)C	0
COC12C3NC3CN2C2=C(C1COC(=O)N)C(=O)C(=C(C2=O)C)N	1
OC(COc1ccc(cc1)CCOCC1CC1)CNC(C)C	1
COc1ccc(cc1)O	0
O=C1NC(=O)N(C1)/N=C/c1ccc(o1)[N+](=O)[O-]	1
CN[C]1[C](O)[C]2O[C]3O[C](C)CC(=O)[C@@]3(O[C]2[C]([C]1O)NC)O	0
CCOC(=O)OC(OC(=O)[C]1N2C(=O)[C]([C]2SC1(C)C)NC(=O)[C](c1ccccc1)N)C	0
ClNS(=O)(=O)c1ccc(cc1)C	0
CC(NNC(=O)c1ccncc1)C	0
COP(=S)(Oc1cc(Cl)c(cc1Cl)Br)OC	0
COC1C=COC2(C)Oc3c(C2=O)c2c(c(c3C)O)c(O)c(c3c2nc2n3ccc(c2)C)NC(=O)C(=CC=CC(C(C(C(C(C(C1C)OC(=O)C)C)O)C)O)C)C	1
COc1cc(/C=C/C(=O)Nc2ccccc2C(=O)O)ccc1OC	1
CCN(CCCN(C1Cc2c(C1)cccc2)c1ccccc1)CC	0
CC(C[N+](C)(C)C)OC(=O)N	1
CC(C[N+](C)(C)C)OC(=O)C	0
CCCCCCCCCCCCCCOCCOCCOCCOCCO	0
Nc1ccc(c(c1)C)N	0
C=CCNc1nc(nc(n1)NCC=C)N1CCN(CC1)C(c1ccc(cc1)F)c1ccc(cc1)F	0
OC(=O)CCCc1ccccc1	1
CC(=O)OCC(=O)[C@@]12N=C(O[C]1C[C]1[C@]2(C)C[C](O)[C]2[C]1CCC1=CC(=O)C=C[C@]21C)C	0
c1ccc(cc1)c1ccc(cc1)C(n1ccnc1)c1ccccc1	1
Clc1ccc(cc1)Cl	0
Clc1ccc(cc1)C(c1ccccc1)N1CCN(CC1)Cc1cccc(c1)C	0
CNCC(c1ccc(c(c1)OC(=O)C(C)(C)C)OC(=O)C(C)(C)C)O	0
CC(=O)Nc1cc(ccc1O)[As](=O)(O)O	1
CN(CCC=C1c2ccccc2OCc2c1cccc2)C	1
CCC(=O)O[C]1CC[C]2[C@]1(C)CC[C]1[C]2CCC2=CC(=O)CC[C@]12C	1
O=C(CNC(=O)C(Cc1ccccc1)CSC(=O)C)OCc1ccccc1	0
CNC(Cc1ccccc1OC)C	0
ClCC1(CCl)C(=C)C2(C(C1(Cl)C(C2Cl)Cl)(Cl)Cl)Cl	0
O=C1CCCCC1C(=O)C	0
C/C(=C\C=C\C=C(\C=C\C=C(\C=C\C1=C(C)CCCC1(C)C)/C)/C)/C=C/C=C(/C=C/C1=C(C)CCCC1(C)C)\C	0
C=CCCC(=O)C1=CCCC(C1)(C)C	0
C[C]([C]1C(=O)N2[C]1[C](C)C(=C2C(=O)O)S[C]1CN[C](C1)C(=O)N(C)C)O	1
OCC[N+](C)(C)C	0
CCOC(=O)c1ncn2-c3ccc(cc3C(=O)N(Cc12)C)F	0
O=c1[nH]cnc2c1cn[nH]2	1
C=CCCCCCCCCC=O	0
OC(=O)CCc1nc(c(o1)c1ccccc1)c1ccccc1	1
CCCC(COC(=O)N)(COC(=O)NC(C)C)C	0
OC(c1ccccc1)(c1ccccc1)CCCN1CCCCC1	0
O/C=C\1/C[C@@]2(C)[C](CC1=O)CC[C]1[C]2CC[C@]2([C]1CC[C@]2(C)O)C	1
COc1ccccc1OCCNCC(COc1cccc2c1c1ccccc1[nH]2)O	1
CCn1cc(C(=O)O)c(=O)c2c1cc(N1CCNCC1)c(c2)F	1
CC1=CCC(C=C1)C(C)C	0
CCOC(=O)c1ccc(nc1)C#Cc1ccc2c(c1)C(C)(C)CCS2	1
NCCCC(P(=O)(O)O)(P(=O)(O)[O-])O	1
O=C(C(c1cscc1)C(=O)O)NC1C(=O)N2C1SC(C2C(=O)O)(C)C	1
CC=C1NC(=O)C2CSSCCC=CC(OC(=O)C(NC1=O)C(C)C)CC(=O)NC(C(=O)N2)C(C)C	1
COc1c(OC)cc2c(-c3ccc(c(=O)cc3[C](CC2)NC(=O)C)OC)c1OC	1
OCC(=O)C1(O)CCC2C1(C)CC(O)C1C2CCC2=CC(=O)C=CC12C	1
OCC([C](C(=O)NCCC(=O)O)O)(C)C	0
CC(=O)OCC[N+](C)(C)C	0
CCC(C(=O)O)Cc1c(I)cc(c(c1I)N)I	1
CCCCCCCCCCCCOCCOCCOCCOCCOCCOCCO	0
CN(CCOC(c1ccccn1)c1ccc(cc1)Cl)C	1
Brc1cc(CN(C2CCCCC2)C)c(c(c1)Br)N	0
CCN[C](Cc1cccc(c1)C(F)(F)F)C	1
CC=C1CC2CC1C=C2	0
IC(I)I	1
CO	0
COc1ccc2c3c1O[C]1[C@@]3(CCN(C2)C)C=C[C](C1)O	1
CC(c1cccc(c1O)C(C)C)C	1
Oc1ccc(cc1)C1C(CCC(c2ccc(cc2)F)O)C(=O)N1c1ccc(cc1)F	0
CC[N+](Cc1ccccc1Cl)(CCNC(=O)C(=O)NCC[N+](Cc1ccccc1Cl)(CC)CC)CC	1
OCCOC(=O)C=C	0
O=C(c1ccccc1)OOC(=O)c1ccccc1	0
S=C=Nc1ccc(cc1)N=C=S	0
C[C]([C]1C(=O)N2[C]1[C](C)C(=C2C(=O)O)S[C]1CN[C](C1)CNS(=O)(=O)N)O	1
OC(=O)CCCCCCNC1c2ccccc2CCc2c1cccc2	1
C[C]([C]([C]1CNc2c(N1)c(=O)nc([nH]2)N)O)O	1
CCCCC1(COC(=O)CCC(=O)O)C(=O)N(N(C1=O)c1ccccc1)c1ccccc1	1
CC1NCCOC1c1ccccc1	1
OC[C]1CC[C](O1)n1cnc2c1nc[nH]c2=O	1
OCC=Cc1ccccc1	0
Cc1ccc(c(c1)C(c1ccccc1)CCN(C(C)C)C(C)C)O	1
Fc1ccccc1c1onc(n1)c1cccc(c1)C(=O)O	1
COC(=O)Nc1nc2c([nH]1)cc(cc2)C(=O)c1ccccc1	1
O=C1O[C]2O[C@@]3(C)CC[C]4[C@]2([C]([C]1C)CC[C]4C)OO3	0
c1cnc(nc1)N1CCN(CC1)Cc1ccc2c(c1)OCO2	0
OC[C]([C]([C]([C](CO)O)O)O[C]1O[C](CO)[C]([C]([C]1O)O)O)O	0
O=CC1CCC(=CC1)CCCC(O)(C)C	0
CCCCc1ncc(n1Cc1ccc(cc1)C(=O)O)C=C(C(=O)O)Cc1cccs1	1
COc1ccc2c3c1OC1C43CCN(C(C2)C4C=CC1O)C	1
OCC(=O)[C@@]12OC(O[C]1C[C]1[C@]2(C)C[C](O)[C]2[C]1C[C](C1=CC(=O)C=C[C@]21C)F)(C)C	0
CCC1(C)CC(=O)NC(=O)C1	0
Oc1ccc2c(c1)CC[C]1[C]2CC[C@]2([C]1CCC2=O)C	0
Oc1cc(C)c(c(c1)C)Cl	1
OCCN1C[C](O)[C]([C]([C]1CO)O)O	1
O=C(c1ccc(c(c1)S(=O)(=O)N)Cl)NN1C[C]2[C](C1)[C]1C[C]2CC1	1
OC[C]1O[C](C[C]1O)n1cnc(nc1=O)N	1
COC(=O)c1ccccc1O	0
O=C1N=C2N(C1)Cc1c(N2)ccc(c1Cl)Cl	1
ClC(c1ccc(cc1)C(Cl)(Cl)Cl)(Cl)Cl	1
OCC(c1ccccc1)C(=O)OC1C[C]2CC[C](C1)[N+]2(C)C	0
O=C(NS(=O)(=O)c1ccc(cc1)C)NN1CCCCCC1	0
COC(C(C(=O)O)Oc1nc(C)cc(n1)C)(c1ccccc1)c1ccccc1	1
CCN(Cc1cc(ccc1O)Nc1ccnc2c1ccc(c2)Cl)CC	0
[O-][N+](=O)c1cc(ccc1S(=O)(=O)[O-])[N+](=O)[O-]	0
[O-][N+](=O)c1cc(ccc1S(=O)(=O)O)[N+](=O)[O-]	0
OC(=O)COc1ccc(cc1Cl)Cl	0
OCC(NC(=O)c1c(I)c(C(=O)NC(CO)CO)c(c(c1I)NC(=O)[C](O)C)I)CO	1
CN1CCC(CC1)OC(c1ccccc1)c1ccccc1	0
CC(=O)OC1CC2CCC3C(C2(CC1N1CC[N+](CC1)(C)C)C)CCC1(C3CC(C1OC(=O)C)N1CC[N+](CC1)(C)C)C	1
COc1cc(OC)cc(c1C(=O)CCCN1CCCC1)OC	0
O[C]1[C]2C(=C([C@]3([C]1[C](N(C)C)C(=C(C3=O)C(=O)N)O)O)O)C(=O)c1c(C2=C)c(Cl)ccc1O	0
CCCCC/C=C\C/C=C\CCCCCCCC(=O)O	0
Nc1cnccc1N	0
OCC1OC(OC(C(C(=O)NC(C(C(C(=O)NC(C(=O)NCCc2scc(n2)c2scc(n2)C(=O)NCCC[S+](C)C)C(O)C)C)O)C)NC(=O)c2nc(nc(c2C)N)C(CC(=O)N)NCC(C(=O)N)N)c2[nH]cnc2)C(C(C1O)O)OC1OC(CO)C(C(C1O)OC(=O)N)O	0
O=C(C(c1ccccc1)(c1ccccc1)O)OC1CC2CCC(C1)[N+]12CCCC1	1
CN(Cc1cccc2c1cccc2)CC=Cc1ccccc1	0
CC[N+](CCOc1c(OCC[N+](CC)(CC)CC)cccc1OCC[N+](CC)(CC)CC)(CC)CC	0
O=C1CN(C(=O)N1)/N=C/c1ccc(o1)c1ccc(cc1)[N+](=O)[O-]	1
OC(=O)C1CCn2c1ccc2C(=O)c1ccccc1	1
BrCCBr	1
NC1CCCCC1	0
ClC(=O)c1ccccc1	0
Nc1ccccc1	0
CCCCCCCCCCCCBr	0
[O-][N+](=O)c1ccc(c(c1)[N+](=O)[O-])Br	0
Cc1ncsc1CCCl	0
NC(=N)NCc1cccc(c1)I	0
OCC(CO)O	0
COc1cc2c(cc1OC)CCN1[C]2CC(=O)[C](C1)CC(C)C	1
COc1cc(C)ccc1O	0
CCCC(CO)C	0
OCC1OC(C(C1OC1OC(CN)C(C(C1N)O)O)O)OC1C(O)C(N)CC(C1OC1OC(CN)C(C(C1N)O)O)N	1
SC[C](C(=O)N1C[C](C[C]1C(=O)O)Sc1ccccc1)C	1
CCCCCOC(=O)C	0
Oc1c(C)cccc1O	0
OC(C[N+](C)(C)C)CC(=O)[O-]	0
Clc1cccc(c1)N1CCN(CC1)CCCn1nc2n(c1=O)cccc2	1
CC(=O)Oc1ccc(cc1)C1(c2ccc(cc2)OC(=O)C)C(=O)Nc2c1cccc2	0
OCCC(C)C	0
CN(CC/C=C\1/c2ccccc2SCc2c1cccc2)C	1
CNCCC=C1c2ccccc2CCc2c1cccc2	1
Clc1ccccc1CN1CCc2c(C1)ccs2	1
O=C(c1sccc1S(=O)(=O)Nc1onc(c1Cl)C)Cc1cc2OCOc2cc1C	0
OCC(=O)C1(O)C(C)CC2C1(C)CC(=O)C1C2CCC2=CC(=O)C=CC12C	0
NCCN	0
OCC(c1ccccc1)C(=O)OC1CC2CCC(C1)[N+]2(C)C	0
FC(OC(C(F)(F)F)Cl)F	1
NC(C=C)CCC(=O)O	1
CCC(=O)N(c1ccccc1)C1CCN(CC1)CCc1ccccc1	1
OCC(CS)O	0
CC(=O)CC(c1c(=O)oc2c(c1O)cccc2)c1ccccc1	0
COc1ccc(cc1)C(=O)Nc1ccccc1CCC1CCCCN1C	0
Nc1[nH]nc(n1)N	0
OCCN1CCN(CC1)CCCN1c2ccccc2Sc2c1cc(cc2)C(F)(F)F	1
O=C1OCCN1N=Cc1ccc(o1)[N+](=O)[O-]	1
Cn1cc[nH]c1=S	1
Fc1ccc2c(c1)onc2C1CCN(CC1)CCc1c(C)nc2n(c1=O)CCCC2O	1
II	1
FC1CC1n1cc(C(=O)O)c(=O)c2c1c(Cl)c(N1CC(C3(C1)CC3)N)c(c2)F	1
CSc1ccc(cc1C)OP(=S)(OC)OC	1
CCCCOCCO	0
COc1ccc2c3c1O[C]1[C@@]43CCN([C](C2)[C]4C=C[C]1O)C	0
Fc1cccc(c1Cn1nnc(c1)C(=O)N)F	1
C/C=C/C(=O)C1=C(C)C=CCC1(C)C	0
CCCCCCCCn1sc(c(c1=O)Cl)Cl	0
C#CC1(O)CCC2C1(C)CCC1C2CCC2=Cc3c(CC12C)cno3	1
C=Cc1ccccc1	0
CC(CC(=O)C(=O)C)C	0
CCCCCCCCCCCCCCCCOP(=O)(OCC[N+](C)(C)C)[O-]	1
CCCCCC(=O)O[C@@]1(CC[C]2[C@]1(C)CC[C]1[C]2CCC2=CC(=O)CC[C@]12C)C(=O)C	0
CC1=CC[C]2C[C]1C2(C)C	0
C#C[C@@]1(CC[C]2[C@]1(C)CC[C]1[C]2CCC2=CC(=O)CC[C]12)OC(=O)C	0
CCCCc1nc(c(n1Cc1ccc(cc1)c1ccccc1c1nnn[nH]1)CO)Cl	1
CCCCC(=O)O[C@@]1([C](C)C[C]2[C@]1(C)C[C](O)[C@]1([C]2CCC2=CC(=O)C=C[C@]12C)F)C(=O)CO	1
COc1cc2c(cc1OC)CC[N+]([C]2Cc1cc(OC)c(c(c1)OC)OC)(C)CCCOC(=O)CC/C=C/CCC(=O)OCCC[N+]1(C)CCc2c([C]1Cc1cc(OC)c(c(c1)OC)OC)cc(c(c2)OC)OC	0
CC(NC(C(c1ccc(cc1)O)O)C)CCc1ccccc1	0
COc1ccc(cc1C(CNC(=O)CN)O)OC	1
CO[C@@]1(NC(=O)C2SC(=C(C(=O)O)C(=O)N)S2)C(=O)N2[C]1SCC(=C2C(=O)O)CSc1nnnn1C	1
CC(CC(=O)CC(C)C)C	0
CCCN(C(=O)C(NC(=O)c1ccccc1)CCC(=O)OCCCN1CCN(CC1)CCOC(=O)Cc1c2cc(OC)ccc2n(c1C)C(=O)c1ccc(cc1)Cl)CCC	1
CCC(=O)O[C@@]1([C](C)C[C]2[C@]1(C)C[C](O)[C@]1([C]2CCC2=CC(=O)C=C[C@]12C)F)C(=O)COC(=O)CC	0
CCCCOc1nc2ccccc2c(c1)C(=O)NCCN(CC)CC	0
OC(=O)C(c1ccc2c(c1)[nH]c1c2cc(cc1)Cl)C	1
CCOC(=O)C1=C(C)NC(=C(C1c1cccc(c1)[N+](=O)[O-])C(=O)OC)C	0
Fc1ccc(cc1)Cn1c(nc2c1cccc2)N1CCC(CC1)N(c1nccc(=O)[nH]1)C	0
OC(=O)c1cccnc1	0
OC(=O)/C=C/c1cccc(n1)/C(=C/CN1CCCC1)/c1ccc(cc1)C	0
OC1=C(O)C(=O)C1=O	0
SCC(C(=O)O)NC(=O)C	1
CN1CCCC1Cc1c[nH]c2c1cc(cc2)CCS(=O)(=O)c1ccccc1	1
CCCc1ccc(c(c1)OC)O	0
CC(c1c(C)n(n(c1=O)c1ccccc1)C)C	0
CC[C]([C]1NC(=O)[C](Cc2ccc(cc2)O)NC(=O)[C](N)CSSC[C](NC(=O)[C](NC(=O)[C](NC1=O)CCC(=O)N)CC(=O)N)C(=O)N1CCC[C]1C(=O)N[C](C(=O)NCC(=O)N)CC(C)C)C	0
Nc1nnc(c(n1)N)c1cccc(c1Cl)Cl	1
C=CCOC(c1ccc(cc1Cl)Cl)Cn1cncc1	1
N#Cc1cc(c2ccncc2)c([nH]c1=O)C	1
OCCO[C]1CC[C@]2(C(=CC[C]3[C]2CC[C@]2([C]3CC[C]2[C](CCCC(C)C)C)C)C1)C	0
[ZrH2+2]	0
OS(=O)(=O)O	0
NC(C(=O)O)C1CC(=NO1)Cl	1
CN1CN(C)CSC1=S	0
[O-][N+](=O)c1ncccc1O	0
Oc1cccc2c1C(=O)c1c(C2=O)cccc1O	0
ClC1=C(Cl)C2(C(C1(Cl)C1C2C2CC1C=C2)(Cl)Cl)Cl	0
Oc1cc(CSCc2ccc(c(c2)O)C(C)(C)C)ccc1C(C)(C)C	0
Ic1cc(Cl)c2c(c1O)nccc2	0
OCCOc1ccccc1	0
CCC1C(=O)OCC1Cc1cncn1C	1
Cc1ccc(cc1)C(C)(C)C	0
CN1CCC(CC1)OC(=O)C(Oc1ccc(cc1)Cl)Oc1ccc(cc1)Cl	1
OCC1C(O)CC(C1=C)n1cnc2c1nc(N)[nH]c2=O	1
C[C]([C](Cc1ccc(c(c1)O)O)C)Cc1ccc(c(c1)O)O	0
NC(=O)Cc1cccc(c1N)C(=O)c1ccccc1	0
CCCOC(=O)c1ccc(cc1)O	0
O=C1CC(=NN1c1ccccc1)C	0
COc1ccc2c(c1)[nH]c1c2CCN2C1CC1C(C2)CC(C(C1C(=O)OC)OC)OC(=O)c1cc(OC)c(c(c1)OC)OC	1
OC(=O)CF	0
S=C1SCN(CN1Cc1ccccc1)Cc1ccccc1	0
CNC(=O)ON=CC(SC)(C)C	0
Oc1ccc(c(c1)C)N	0
CC(CN(S(=O)(=O)c1ccc(cc1)N)C[C]([C](Cc1ccccc1)NC(=O)O[C]1CCOC1)O)C	1
Oc1ccc(cc1)O	0
CCCCCCCCCCCCCCCCCC(=O)O	0
Clc1c[nH]cc1c1cccc(c1[N+](=O)[O-])Cl	0
C=CCC1C=C(C)CC(C)CC(OC)C2OC(O)(C(CC2OC)C)C(=O)C(=O)N2C(C(=O)OC(C(C(CC1=O)O)C)C(=CC1CCC(C(C1)OC)O)C)CCCC2	1
CCC[C]1CN([C](C1)C(=O)N[C]([C]1O[C](SC)[C]([C]([C]1O)O)O)[C](O)C)C	1
CC[C](NC(=O)[C]1CN(C)[C]2C(=C1)c1cccc3c1c(C2)cn3C)CO	1
CC1NCCN(C1)c1cc2n(cc(c(=O)c2cc1F)C(=O)O)c1ccc(cc1F)F	0
ClCCSCCCl	0
O=c1[nH]c(=O)n(cc1F)[C]1CCCO1	0
CCCC(=O)O[C@@]1(CC[C]2[C@]1(C)C[C](O)[C]1[C]2CCC2=CC(=O)CC[C@]12C)C(=O)CO	1
O=C1CC2OCC=C3C4C2C2N1c1ccccc1C12CCN(C1C4)C3	0
Cl[Ni]Cl	0
C[C](CCC[C@]1(C)CCc2c(O1)c(C)c(c(c2C)O)C)CCC[C](CCCC(C)C)C	0
OCCC(CCC=C(C)C)C	0
O=CC(CCCC(OC)(C)C)C	0
NNC(COc1ccccc1)C	0
CCN(c1ccc(cc1)N)CC	0
CC(=O)OCC1=C[C]2[C]3[C](C3(C)C)C[C]([C@]3([C@@]([C]1OC(=O)C)(O)[C](OC(=O)C)C(=C3)C)C2=O)C	0
OCC(=O)[C@@]12OC(O[C]1C[C]1[C@]2(C)C[C](O)[C]2[C]1CCC1=CC(=O)C=C[C@]21C)(C)C	0
Fc1ccc(cc1)C(c1ccc(cc1)F)CCCN1CCC2(CC1)C(=O)NCN2c1ccccc1	0
OC(=O)CN(CCN(CC(=O)O)CC(=O)O)CCN(CC(=O)O)CC(=O)O	0
CCCOC(c1ccccc1)(c1ccccc1)C(=O)OC1CCN(CC1)C	0
ClC(C(Cl)Cl)Cl	0
Nc1ccc(c(n1)N)/N=N/c1ccccc1	1
CN(CCN1C(=O)c2ccccc2N(c2c1cccc2)C)C	1
OC(=O)[C]1N2C(=O)C[C]2S(=O)(=O)C1(C)C	0
OC(=O)c1cc(N=Nc2ccc(c(c2)C(=O)O)[O-])ccc1[O-]	1
O=C1NC(=O)C(S1)Cc1ccc(cc1)C(=O)CCc1nc(oc1C)c1ccccc1	0
OC[C]1O[C](C[C]1O)n1cc(C)c(=O)[nH]c1=O	1
Clc1ccc(c(c1)Cl)CO/N=C(/c1ccc(cc1Cl)Cl)\Cn1cncc1	0
OCC(=O)[C@@]1(O)CC[C]2[C@]1(C)C[C](O)[C]1[C]2C[C](C2=CC(=O)C=C[C@]12C)F	1
NNC(=O)c1ccncc1	1
OC(=O)Cc1ccc(cc1)c1ccccc1	1
O=C(C(c1ccccc1)O)OC1CC(C)N(C(C1)(C)C)C	0
CC(=O)C(=O)C	0
CNCCCC12CCC(c3c1cccc3)c1c2cccc1	1
Nc1ccc(cc1)Cl	0
COc1ccc2c3c1O[C]1[C@@]43CCN([C](C2)[C]4CC[C]1O)C	1
CCCCCCCCCC(=O)O[C]1CC[C]2[C@]1(C)CC[C]1[C]2CCC2=CC(=O)CC[C]12	1
CCC(=O)C1(C)C(C)CC2C1(C)CC(O)C1C2CCC2=CC(=O)C=CC12C	0
CCCCCCCCCCCCCOS(=O)(=O)[O-]	0
OC[C]1O[C]([C]([C]1O)O)n1cnc2c1ncnc2N	0
Clc1ccc(c(c1)Cl)[N+](=O)[O-]	0
CC(=O)OCc1ccccc1	1
CN(CCc1c[nH]c2c1c(ccc2)OP(=O)(O)O)C	0
Cc1cccc(c1)N(C(=S)Oc1ccc2c(c1)[C]1CC[C]2C1)C	0
NC(=O)CC(C(=O)NC(C(CN1CC2CCCCC2CC1C(=O)NC(C)(C)C)O)Cc1ccccc1)NC(=O)c1ccc2c(n1)cccc2	1
O=C1CC2(CCCC2)CC(=O)N1CCCCN1CCN(CC1)c1ncccn1	1
Clc1ccc2c(c1)C(=Nc1c(O2)cccc1)N1CCNCC1	1
OCl	0
CC=CC(=O)C(=C(C(C)C)C)C	0
CN(/C=N/c1ccc(cc1C)C)/C=N/c1ccc(cc1C)C	1
Clc1ccc(c(c1)Cl)C(Cn1ccnc1)OCc1ccsc1Cl	1
COc1c2oc(=O)ccc2cc2c1occ2	1
CC(C#C)(CC)O	0
NC(c1ccccc1)C(=O)NC1C(=O)N2C1SCC(=C2C(=O)O)Cl	1
CCCSP(=O)(Oc1ccc(cc1Cl)Br)OCC	0
O=C(C1=C(O)c2ccccc2S(=O)(=O)N1C)Nc1ccccn1	1
OC(=O)CC1(CS[C](c2cccc(c2)/C=C/c2ccc3c(n2)cc(cc3)Cl)CCc2ccccc2C(O)(C)C)CC1	1
O=CC[C]1C[C](C)[C](O)/C=C/C=C/C[C](OC(=O)C[C]([C]([C]1O[C]1O[C](C)[C]([C]([C]1O)N(C)C)O[C]1O[C](C)[C]([C@](C1)(C)O)OC(=O)CC)OC)OC(=O)CC)C	1
CN1CCN(CC1)C1=Nc2cc(Cl)ccc2Nc2c1cccc2	1
CCC(n1ncn(c1=O)c1ccc(cc1)N1CCN(CC1)c1ccc(cc1)OCC1COC(C1)(Cn1cncn1)c1ccc(cc1F)F)C(O)C	1
Fc1ccc2c(c1)onc2C1CCN(CC1)CCc1c(C)nc2n(c1=O)CCCC2	1
[O-][N+](=O)c1ccc(c(c1)N)N	0
CC(=CCC1C(=O)N(N(C1=O)c1ccccc1)c1ccccc1)C	1
Cl[Fe](Cl)Cl	0
CN(c1ccc2c(c1)sc1-c(n2)ccc(=[N+](C)C)c1)C	1
CN(CCN(c1ccccn1)Cc1cscc1)C	0
CCN(C(=O)N1CCN(CC1)C)CC	1
CCCCCC(=O)OCC=C	0
OC(=O)C(c1cccc(c1)Oc1ccccc1)C	1
Clc1ccc(cc1)C1(O)CCN(CC1)CCC(C(=O)N(C)C)(c1ccccc1)c1ccccc1	0
O=C1NCCN1c1ncc(s1)[N+](=O)[O-]	0
O=S1OCC2C(CO1)C1(C(C2(Cl)C(=C1Cl)Cl)(Cl)Cl)Cl	1
c1ccc(cc1)CN(c1ccccc1)CC1=NCCN1	0
Fc1ccc(c(c1)F)C(Cn1cncn1)(Cn1cncn1)O	0
[O-]C(=O)C1=NN(C(=O)C1N=Nc1ccc(cc1)S(=O)(=O)[O-])c1ccc(cc1)S(=O)(=O)[O-]	0
COC(C(Cl)Cl)(F)F	1
Cc1ccccc1N1CCN(CC1)CCc1nnc2n1CCCC2	0
OCCN1CCN(CC1)CCCN1c2ccccc2Sc2c1cc(Cl)cc2	1
O=Cc1ccc(cc1)O	0
CCC(=C(c1ccc(cc1)O)CC)c1ccc(cc1)O	1
CN1CCOC(c2c(C1)cccc2)c1ccccc1	1
CN(N)C	0
Cc1c[nH]nc1	1
CCCCNC(=O)n1c(NC(=O)OC)nc2c1cccc2	0
CNC(=O)c1ccccc1Sc1ccc2c(c1)[nH]nc2C=Cc1ccccn1	1
CCOP(=S)(OCC)SCSP(=S)(OCC)OCC	0
C[Se]CCC(C(=O)O)N	0
OC(=O)C(c1ccc(cc1)N1Cc2c(C1=O)cccc2)C	1
Clc1ccc(c(c1)C(=O)Nc1ccc(cc1Cl)[N+](=O)[O-])O	0
OCC(c1ccccc1)C(=O)OC1CC2CCC(C1)N2C	1
CCCNC(=O)NS(=O)(=O)c1ccc(cc1)Cl	1
ClC(=CC1C(C1(C)C)C(=O)OCc1cccc(c1)Oc1ccccc1)Cl	0
C[C](/C(=N/O)/C)NCC(CN[C](/C(=N/O)/C)C)(C)C	0
Fc1ccc(cc1)C(=O)CCCN1CCC(=CC1)n1c(=O)[nH]c2c1cccc2	0
CC(C[C](C(=O)N[C](C(=O)N[C](C(=O)[C@@]1(C)CO1)CC(C)C)Cc1ccccc1)NC(=O)[C](NC(=O)CN1CCOCC1)CCc1ccccc1)C	1
CN1CCN(CC1)CC(=O)N1c2ccccc2C(=O)Nc2c1nccc2	0
CCCc1nc2c(n1Cc1ccc(cc1)c1ccccc1C(=O)O)cc(cc2C)c1nc2c(n1C)cccc2	1
CN(c1c(C)n(n(c1=O)c1ccccc1)C)C	1
NNCCc1ccccc1	1
CCCC(=O)OCC=C	0
OC(C(Cl)(Cl)Cl)O	1
O=c1[nH]cc(cc1N)c1ccncc1	1
Cc1ccccc1N	1
CCC[C]1CN([C](C1)C(=O)N[C]([C]1O[C](SC)[C]([C]([C]1O)O)O)[C](Cl)C)C	1
CCC1(CCC(=O)NC1=O)c1ccc(cc1)N	1
CN1CCN2C(C1)c1ccccc1Cc1c2nccc1	1
[O-][N+](=O)O[C]1CO[C]2[C]1OC[C]2O	1
NCCNCCN	0
NNc1nncc2c1cccc2	0
CCCCCCCCCCCCOC(=O)c1cc(O)c(c(c1)O)O	0
CCCc1c2oc(cc(=O)c2cc2c1n(CC)c(cc2=O)C(=O)O)C(=O)O	1
C=CCc1ccc(c(c1)OC)O	0
O=C1CCc2c(N1)ccc(c2)OCCCCc1nnnn1C1CCCCC1	1
O=CNC(C(Cl)(Cl)Cl)N1CCN(CC1)C(C(Cl)(Cl)Cl)NC=O	0
CC(=O)NO	0
CCCCC(=O)OC1CCC2C1(C)CCC1C2CCc2c1ccc(c2)O	0
CC(C1=CC2=CCC3C(C2CC1)(C)CCCC3(C)C(=O)O)C	0
CCCCC[C](/C=C/[C]1[C](O)C[C]2[C]1C/C(=C/CCCC(=O)O)/O2)O	1
COc1c(CC=C(CCC(=O)OCCN2CCOCC2)C)c(O)c2c(c1C)COC2=O	1
O=CCCCCC=CCC	0
ON=C(c1csc(n1)N)C(=O)NC1C(=O)N2C1SCC(=C2C(=O)O)C=C	1
OC1CCC2(C(C1)CC(C1C2CCC2(C1CCC2C(CCC(=O)O)C)C)O)C	0
O=C=Nc1cccc(c1C)N=C=O	0
CCCCCCCCCCCCOS(=O)(=O)C	0
O=CC1=CCC(CC1)C(=C)C	0
CC=Cc1ccc(cc1)OC	0
CCOC(=O)CN[C](C(=O)N1CC[C]1C(=O)NCc1ccc(cc1)C(=N)NO)C1CCCCC1	0
COc1cc2nc(nc(c2cc1OC)N)N1CCN(CC1)C(=O)C1COc2c(O1)cccc2	1
CC(=O)OCC(=O)[C@@]12OC(O[C]1C[C]1[C@]2(C)C[C](O)[C@]2([C]1C[C](C1=CC(=O)C=C[C@]21C)F)F)(C)C	0
N#Cc1cc(NC(=O)C(=O)O)c(c(c1)NC(=O)C(=O)O)Cl	0
C[n+]1cccc(c1)OC(=O)N(C)C	1
O=C(c1ccccc1)c1ccccc1	0
CC(c1ccccc1)C	0
OC(=O)[C]([C](c1ccc(c(c1)O)O)O)N	0
CCCCC(COC(=O)c1ccc(cc1)C(=O)OCC(CCCC)CC)CC	0
OC(=O)C(c1ccc(cc1)C(CCCN1CCC(CC1)C(c1ccccc1)(c1ccccc1)O)O)(C)C	1
CCCCCCCCCCC[C](C[C]1OC(=O)[C]1CCCCCC)OC(=O)[C](CC(C)C)NC=O	1
O[Cr-2](O[Cr-2]([O+])([O+])O)([O+])[O+]	0
CNC(Cc1ccccc1)(C)C	0
COCCOCON=C1C(C)CC(C)(O)C(OC2OC(C)CC(C2O)N(C)C)C(C)C(OC2OC(C)C(C(C2)(C)OC)O)C(C(=O)OC(C(C(C1C)O)(C)O)CC)C	1
Oc1cc(CCNCCCCCCNCCc2ccccc2)ccc1O	0
O=C1OC2C(C1C1(O)CC3C4(C1(C2OC4=O)C)O3)C(O)(C)C	0
O1CCOCC1	0
CN(CCCN1c2ccccc2C(c2c1cccc2)(C)C)C	1
Cc1ccc(cc1)c1cc(nn1c1ccc(cc1)S(=O)(=O)N)C(F)(F)F	1
CNC(=O)CN(CC(=O)O)CCN(CC(=O)O)CCN(CC(=O)NC)CC(=O)O	0
O=C1OCC(=C1c1ccccc1)c1ccc(cc1)S(=O)(=O)C	1
CCOC(=O)C1=C(C)NC(=C(C1c1cccc(c1Cl)Cl)C(=O)OC)C	1
CC(=O)Nc1ccc(cc1)O	1
CCN(CCN1C(=O)CN=C(c2c1ccc(c2)Cl)c1ccccc1F)CC	1
CN(CC(=O)c1ccc(cc1)Cl)CCCN1c2ccccc2CCc2c1cccc2	1
O=Cc1ccc2c(c1)OCO2	0
OC(=O)c1ccccc1Nc1c(Cl)ccc(c1Cl)C	1
CCOP(=S)(Oc1nc(Cl)c(cc1Cl)Cl)OCC	0
O=C1CC[C]2[C@]1(C)CC[C]1[C]2CCc2c1ccc(c2)OS(=O)(=O)O	0
OCC1OC(OC2C(N)CC(C(C2O)OC2OC(CN)C(C(C2O)O)O)N)C(C(C1O)N)O	1
c1ccc(cc1)[Sn](c1ccccc1)c1ccccc1	0
CC(=O)O[C@@]1([C](C)C[C]2[C@]1(C)C[C](O)[C@]1([C]2C[C](C2=CC(=O)C=C[C@]12C)F)F)C(=O)COC(=O)C	0
C=CCc1ccc(c(c1)OC)OC(=O)C	0
Cc1cc(C2CCCCC2)n(c(=O)c1)O	1
OC(=O)[C](Cc1cc(I)c(c(c1)I)Oc1ccc(c(c1)I)O)N	0
O=CC(Cc1ccc(cc1)C(C)(C)C)C	0
CN1CCc2c3[C]1Cc1ccc(c(c1-c3ccc2)O)O	0
OCC1OC(C(C1O)(F)F)n1ccc(nc1=O)N	1
CN1CCC(=C2c3ccccc3CCc3c2nccc3)CC1	1
CCOc1ccc(cc1c1[nH]c(=O)c2n(n1)c(CCC)nc2C)S(=O)(=O)N1CCN(CC1)CC	1
COCc1c(c2ccc(cc2)F)c(C=CC(CC(CC(=O)O)O)O)c(nc1C(C)C)C(C)C	1
Clc1ccc2c(c1)C(=NC(C(=O)N2C)O)c1ccccc1	0
O=C(c1ccccc1)OCc1ccccc1	0
C=C1CC[C@@]2([C@@]34[C]1Oc1c4c(C[C]2N(CC3)CC2CC2)ccc1O)O	1
NCCCCC(C(=O)NCC(=O)N)NC(=O)C1CCCN1C(=O)C1CSSCC(N)C(=O)NC(Cc2ccccc2)C(=O)NC(C(=O)NC(C(=O)NC(C(=O)N1)CC(=O)N)CCC(=O)N)Cc1ccccc1	0
NCC(c1ccc(c(c1)O)O)O	0
CCCCCCCCCCCCOCCO	0
CC(=O)OCC1OC(S)C(C(C1OC(=O)C)OC(=O)C)OC(=O)C	1
O=CC1=C(C)C=CCC1(C)C	0
CC(c1ccc2c(c1)c(=O)c1c(o2)nc(c(c1)C(=O)O)N)C	1
COc1ccc(cc1OC)CCN(CCCC(c1ccc(c(c1)OC)OC)(C(C)C)C#N)C	1
CC(CCc1ccccc1)NCC(c1ccc(c(c1)C(=O)N)O)O	1
CNC(=C[N+](=O)[O-])NCCSCc1csc(n1)CN(C)C	1
CC(=CC=CC(=CC(=O)O)C)C=CC1=C(C)CCCC1(C)C	0
C/C(=C\C=C\C(=C\C(=O)O)\C)/C=C/C1=C(C)CCCC1(C)C	0
C/C(=C/C=C/C(=C/C(=O)O)/C)/C=C/C1=C(C)CCCC1(C)C	1
CC(=CC(=O)C)C	0
CCn1ccc(nc1=O)NS(=O)(=O)c1ccc(cc1)N	1
O=CO[C](C(=O)N[C]1C(=O)N2[C]1SCC(=C2C(=O)O)CSc1nnnn1C)c1ccccc1	1
OC(=O)c1ccccn1	0
CCCn1c(=O)[nH]c(=O)c2c1[nH]cn2	0
OCc1c(CSSCc2cnc(c(c2CO)O)C)cnc(c1O)C	1
Oc1ccc(cc1)C1(c2ccc(cc2)O)C(=O)Nc2c1cccc2	0
CCOC=C1N=C(OC1=O)c1ccccc1	0
OC[C](c1ccccc1)C(=O)OC1C[C]2CC[C](C1)[N+]2(C)C(C)C	1
OC(=O)CC[C](C(=O)O)NC(=O)N	0
Clc1cc(Cl)c(c(c1)C(=O)Nc1ccc(c(c1)Cl)Cl)O	0
CCCCCCC(=O)OCC=C	0
OCCCC(=O)O	1
CC(=O)NS(=O)(=O)c1ccc(cc1)N	0
OC(COC(=O)N)COc1ccc(cc1)Cl	0
CN(CCOC(=O)C(C1(O)CCCC1)c1ccccc1)C	1
NCc1ccccc1CC(=O)NC1C(=O)N2C1SCC(=C2C(=O)O)CSc1nnnn1CC(=O)O	1
CCC(=O)C=Cc1ccc(cc1)OC	0
CN1CCCCC1CCN1c2ccccc2Sc2c1cc(cc2)S(=O)C	1
NCCCCCC(=O)O	1
Fc1ccc(cc1)C(c1ccc(cc1)F)N1CCN(CC1)CC=Cc1ccccc1	0
Clc1ccc(cc1S(=O)(=O)N)S(=O)(=O)N(CC1(C)CCCO1)C	1
CN1CCCC1c1cccnc1	0
OCCCNC(=O)C(C(CO)(C)C)O	0
Clc1cccc(c1)C(=O)C(NC(C)(C)C)C	1
CNCC(c1cccc(c1)O)O	1
O=C(Nc1cc(N(C)C)c2c(c1O)C(=C1C(C2)CC2C(C1=O)(O)C(=C(C(=O)C2N(C)C)C(=O)N)O)O)CNC(C)(C)C	1
O=C(c1cccc2c1oc(c1ccccc1)c(c2=O)C)OCCN1CCCCC1	1
ClCC(=O)[C@@]1(OC(=O)c2ccco2)[C](C)C[C]2[C@]1(C)C[C](O)[C@]1([C]2CCC2=CC(=O)C=C[C@]12C)Cl	1
CC1OC(C)OC(O1)C	0
O=C1OC(=O)c2c1cc(cc2)C(=O)O	0
OS(=O)(=O)c1ccccc1	0
CC(=O)Nc1ccc(cc1)/C=N/NC(=S)N	0
CC(NC(=N)NC(=N)Nc1ccc(cc1)Cl)C	1
CCCCOP(=O)(OCCCC)OCCCC	0
OC(c1cc(Cl)c(c(c1)Cl)N)CNC(C)(C)C	0
COc1cccc2c1C(=O)c1c(C2=O)c(O)c2c(c1O)C(OC1CC(N)C(C(O1)C)O)CC(C2)(O)C(=O)C	1
OCC(c1ccccc1)C(=O)OC1C[C]2CC[C](C1)N2C	1
O=C(C(=C)C)OCCOC(=O)C(=C)C	0
COc1ccc2c(c1)nc([nH]2)S(=O)Cc1ncc(c(c1C)OC)C	1
CCCC1(CCc2ccccc2)CC(=C(C(=O)O1)C(c1cccc(c1)NS(=O)(=O)c1ccc(cn1)C(F)(F)F)CC)O	1
CCOC(=O)C(Cc1ccc(c(c1)O)O)(N)C	0
OC(=O)c1cccc(c1)c1cccc(c1O)N=Nc1c(C)[nH]n(c1=O)c1ccc(c(c1)C)C	1
CC(CC(O)(C)C)O	0
Clc1ccc(cc1)CCC(Sc1c(Cl)cccc1Cl)Cn1cncc1	1
OC[C]([C]1OC(=O)C(=C1O)O)O	1
CC(=O)CC(O)(C)C	0
Brc1ccc(c(c1)F)Cn1c(=O)c2ccc(cc2n(c1=O)CC(=O)O)Cl	0
O=C(C(=O)c1ccco1)c1ccco1	0
O=CCCCC=O	0
c1cc[n+]2c(-c3cccc[n+]3CC2)c1	0
O=C(C(S(=O)(=O)[O-])c1ccccc1)NC1C(=O)N2C1SCC(=C2C(=O)[O-])C[n+]1ccc(cc1)C(=O)N	0
OC(=O)C(c1ccc(c(c1)F)c1ccccc1)C	1
CC(=O)OCC(=O)C1(O)CCC2C1(C)CC(O)C1(C2CCC2=CC(=O)CCC12C)F	0
OCCCl	1
CCN1C(=O)NC(C1=O)c1ccccc1	0
CCN(CCNC(=O)c1cc(Cl)c(cc1OC)N)CC	1
CCCCCCCCCCCCCC(=O)O	0
CCC(C(=O)OC1CC(O)C=C2C1C(CCC(CC(CC(=O)O)O)O)C(C=C2)C)C	1
OC(=O)C(c1ccc2c(c1)Cc1c(O2)nccc1)C	1
Oc1ccc(cc1)C1CNCCc2c1cc(O)c(c2Cl)O	1
COc1cccc(c1)C1(O)CCCCC1CN(C)C	1
OC(=O)CCC(C(=O)O)NC(=O)c1ccc(cc1)NCc1cnc2c(n1)c(N)nc(n2)N	0
OC(=O)C(Oc1ccc(cc1)Cl)(C)C	0
S[C]([C](C(=O)O)S)C(=O)O	1
OC[C]([C]1O[C]2[C]([C]1O)O[C](O2)C(Cl)(Cl)Cl)O	1
[O-][Cl+2]([O-])[O-]	0
NCc1ccc(cc1)S(=O)(=O)N	0
CC(=O)Oc1cc(cc2c1C(=O)c1c(C2=O)cccc1OC(=O)C)C(=O)O	0
CCC(=O)OC1C(OC(CC1N(C)C)C)OC1C(C)C(OC2OC(C)C(C(C2)(C)OC)O)C(C)C(=O)OC(CC)C(C(C(C(=O)C(CC1(C)O)C)C)O)(C)O	1
CC(=O)NCC1OC(=O)N(C1)c1ccc(c(c1)F)N1CCOCC1	1
C#CCN[C]1CCc2c1cccc2	1
NN[C@](C(=O)O)(Cc1ccc(c(c1)O)O)C	0
Clc1ccc2c(c1)[nH]c(=O)o2	1
O=C(CC(C)(C)C)OCC(=O)C12OC(OC1CC1C2(C)CC(O)C2(C1CCC1=CC(=O)C=CC21C)F)(C)C	1
[O-][N+](=O)OCC(CO[N+](=O)[O-])(CO[N+](=O)[O-])CO[N+](=O)[O-]	0
CCOC(=O)NC(Cc1ccc(cc1)Cl)(C)C	0
Cn1ccc(=O)c(c1C)O	1
Clc1ccc(c(c1)Cl)[C@@]1(OC[C](O1)COc1ccc(cc1)N1CCN(CC1)C(C)C)Cn1cncn1	1
CCCCCCCCCC[N+](Cc1ccccc1)(C)C	0
CC(C12CC3CC(C2)CC(C1)C3)N	1
CC(=O)O[C@@]1(CC[C]2[C@]1(C)CC[C]1[C]2C=C(C2=CC(=O)[C]3[C]([C@]12C)C3)Cl)C(=O)C	0
COc1ccc(cc1)/C=C/C(=O)OCCC(C)C	0
COc1cc2c(cc1OCCCN1CCN(CC1)C)ncc(c2Nc1cc(OC)c(cc1Cl)Cl)C#N	1
NS(=O)(=O)Cc1noc2c1cccc2	1
NCCCCCN(C(=O)CCC(=O)NCCCCCN(C(=O)CCC(=O)NCCCCCN(C(=O)C)O)O)O	1
CC[C@@]1(O)C(=O)OCc2c1cc1-c3nc4ccc(c(c4cc3Cn1c2=O)CN(C)C)O	1
CN[C]1Cc2c(CC1)[nH]c1c2cc(cc1)C(=O)N	1
Oc1ccc2c(c1)c(C)c(n2Cc1ccc(cc1)OCCN1CCCCCC1)c1ccc(cc1)O	0
Clc1ccc(cc1)C(C(=O)C1C(=O)c2c(C1=O)cccc2)c1ccccc1	0
C=CCOC(=O)CC1CCCCC1	0
O=C1CCC(C(=O)N1)N1C(=O)c2c(C1=O)cccc2	1
CN1CCN2C(C1)c1ccccc1Cc1c2cccc1	0
[O-][N+](=O)c1ccc(c(c1)[N+](=O)[O-])O	0
Nc1nc(cs1)/C(=N/OCC(=O)O)/C(=O)N[C]1[C]2SCC(=C(N2C1=O)C(=O)O)C=C	1
CN(CCN(c1ccccn1)Cc1ccccc1)C	1
NCC1(CCCCC1)CC(=O)O	1
COc1cccc2c1C(=O)c1c(C2=O)c(O)c2c(c1O)[C](O[C]1C[C](N)[C]([C](O1)C)O)C[C@](C2)(O)C(=O)C	0
c1ccccc1	0
CCCN(CCC)CCc1cccc2c1CC(=O)N2	1
COc1cc2c(ncnc2cc1OCC1CCN(CC1)C)Nc1ccc(cc1F)Br	1
O=C1CN2C3CC1C[C]2CC(C3)OC(=O)c1c[nH]c2c1cccc2	1
CC1=CC[C](CC1)C(=C)C	0
COCCOC(=O)C1=C(C)NC(=C(C1c1cccc(c1)[N+](=O)[O-])C(=O)OC(C)C)C	0
CC(COCC(N1CCCC1)CN(c1ccccc1)Cc1ccccc1)C	0
CC(NC(C)(C)C)CC(c1ccccc1)c1ccccc1	0
O=C(NC(=O)c1c(F)cccc1F)Nc1cc(Cl)c(c(c1)Cl)Oc1ncc(cc1Cl)C(F)(F)F	0
OC(=O)c1cc(N2CCCC2)c(c(c1)S(=O)(=O)N)Oc1ccccc1	0
CC(=O)OCC(=O)[C@@]12OC3(O[C]1C[C]1[C@]2(C)C[C](O)[C@]2([C]1CCC1=CC(=O)C=C[C@]21C)F)CCCC3	0
O=C1CCC2(C(=C1)C=CC1C2CCC2(C1CCC12CCC(=O)O1)C)C	0
CC(=C)C1CC=C(C(=O)C1)C	0
CN(CCc1c[nH]c2c1cc(cc2)Cn1cncn1)C	1
CN(CCc1c[nH]c2c1cc(CC1COC(=O)N1)cc2)C	1
OCC(=O)[C@@]12OC(O[C]1C[C]1[C@]2(C)C[C](O)[C]2[C]1C[C](C1=CC(=O)CC[C@]21C)F)(C)C	0
O=NN(C)C	0
NC(=S)N	0
Brc1cc2c(-n3c(CN=C2c2ccccc2Cl)nnc3C)s1	0
CC(CC(C1(CCC1)c1ccc(cc1)Cl)N(C)C)C	1
OC(=O)CC=C(C(=O)NC1C(=O)N2C1SCC=C2C(=O)O)c1csc(n1)N	1
CCC(C=O)CC	0
O=C(OC1CCC2C1(C)CCC1C2CCc2c1ccc(c2)O)CCC1CCCC1	0
OC(C(Cl)(Cl)Cl)(c1ccc(cc1)Cl)c1ccc(cc1)Cl	0
CC(Cl)(Cl)Cl	0
O=C1CC[C]2C(=C1)CC[C]1[C]2CC[C@]2([C]1CC[C]2O)C	0
OCC1OC(C(C1OC1OC(CN)C(C(C1N)O)O)O)OC1C(O)C(N)CC(C1OC1OC(CO)C(C(C1N)O)O)N	1
O=C=Nc1ccc(cc1)Cc1ccc(cc1)N=C=O	0
Nc1nc(c(s1)c1ccccc1)N	0
OC(=O)Cc1ccc(n1C)C(=O)c1ccc(cc1)C	1
N#C/C(=C\1/SC[C](S1)c1ccc(cc1Cl)Cl)/n1cncc1	0
CCCc1nc(c(n1Cc1ccc(cc1)c1ccccc1c1nnn[nH]1)C(=O)OCc1oc(=O)oc1C)C(O)(C)C	0
CCC(C(=O)O[C]1C[C](C)C=C2[C]1[C](CC[C]1C[C](O)CC(=O)O1)[C](C=C2)C)(C)C	1
OCC(=O)C1(O)C(C)CC2C1(C)CC(O)C1(C2CCC2=CC(=O)C=CC12C)F	1
CCOc1c(cnn(c1=O)C)N1CCOCC1	0
OCCOCCN1CCN(CC1)C1=Nc2ccccc2Sc2c1cccc2	1
C=CC[N+]1(CCCCC1)[C]1C[C]2[C@]([C]1OC(=O)CC)(C)CC[C]1[C]2CC[C]2[C@]1(C)C[C]([C](C2)OC(=O)C)N1CCCCC1	1
CCCCCCCCCCCCCCOS(=O)(=O)[O-]	0
CCOc1ccccc1OCCN[C](Cc1ccc(c(c1)S(=O)(=O)N)OC)C	1
CCC(=O)C(c1ccccc1)(c1ccccc1)CC(N(C)C)C	1
OC(=O)CCC/C=C\C[C]1[C](O)C[C]([C]1/C=C/[C](COc1cccc(c1)Cl)O)O	0
OCC(=O)[C]1[C](C)C[C]2[C@]1(C)C[C](O)[C@]1([C]2CCC2=CC(=O)C=C[C@]12C)F	0
OCCNC(=O)c1c(I)c(C(=O)NCC(CO)O)c(c(c1I)N(C(=O)C)CC(CO)O)I	1
CNCCc1ccccn1	1
CN(c1nc(nc(n1)N(C)C)N(C)C)C	0
CCC(=O)OC1(CCN(CC1C)C)c1ccccc1	0
OS(=O)(=O)c1ccc2c(c1)[nH]c(n2)c1ccccc1	0
CN1CCN(CC1)C(c1ccccc1)c1ccccc1	1
OC(=O)[C](N[C](C(=O)N1CCC[C]1C(=O)O)C)CCc1ccccc1	1
CC(N(C(C)C)CCC(c1ccccn1)(c1ccccc1)C(=O)N)C	1
C=CC(OC(=O)C)(CCC=C(C)C)C	0
CC[C@@]1(O)C(=O)OCc2c1cc1-c3nc4ccc(cc4c(c3Cn1c2=O)CC)OC(=O)N1CCC(CC1)N1CCCCC1	1
CCOC(=O)C(NC(C(=O)N1Cc2cc(OC)c(cc2CC1C(=O)O)OC)C)CCc1ccccc1	1
CNC(=O)c1c(I)c(NC(=O)C)c(c(c1I)C(=O)O)I	1
COCCCOc1cc(ccc1OC)CC(C(C)C)CC(C(CC(C(=O)NCC(C(=O)N)(C)C)C(C)C)O)N	1
ClC(C(SN1C(=O)[C]2[C](C1=O)CC=CC2)(Cl)Cl)Cl	0
CCOC(=O)[C](N[C]1CS[C](CN(C1=O)CC(=O)O)c1cccs1)CCc1ccccc1	1
Ic1cc(I)c2c(c1O)nccc2	0
CO/N=C(/c1csc(n1)N)\C(=O)N[C]1C(=O)N2[C]1SCC(=C2C(=O)OCOC(=O)C(C)(C)C)C	1
C=CCN1CCC23C4(C1Cc1c3c(OC2C(=O)CC4)c(cc1)O)O	0
CON=C(c1csc(n1)N)C(=O)NC1C(=O)N2C1SCC(=C2C(=O)O)CSc1nc(=O)c(=O)[nH]n1C	1
CC(=O)CC(c1c(=O)oc2c(c1O)cccc2)c1ccc(cc1)[N+](=O)[O-]	1
Nc1ccc(cc1)S(=O)(=O)Nc1nnc(s1)C	1
CC(=O)OCC1=C(C(=O)O)N2[C](SC1)[C](C2=O)NC(=O)Cc1cccs1	1
CCC(=O)O[C]1[C](O[C](C[C]1N(C)C)C)O[C]1[C](C)[C](O[C]2O[C](C)[C]([C@](C2)(C)OC)O)[C](C)C(=O)O[C](CC)[C@@]([C]([C](C(=O)[C](C[C@@]1(C)O)C)C)O)(C)O	0
COC(=O)c1ccccc1N	0
OCCn1c(C)ncc1[N+](=O)[O-]	1
COS(=O)(=O)OC	0
CCN(C(=O)C1CN(C)C2C(=C1)c1cccc3c1c(C2)c[nH]3)CC	0
COc1cc2nc(nc(c2cc1OC)N)N1CCN(CC1)C(=O)C1CCCO1	1
CCN(CCOC(=O)c1ccc(cc1Cl)N)CC	1
CCCCNC(=O)NS(=O)(=O)c1ccc(cc1)N	0
CCn1nc(C(=O)O)c(=O)c2c1cc1OCOc1c2	1
O=c1cc(n(n1c1ccccc1)C)C	1
c1ccc2c(c1)cc(cc2)Nc1ccc(cc1)Nc1ccc2c(c1)cccc2	0
[Cl-]	0
COCCOC[C]1N[C]2[C](C)C[C@@](C)(O)[C](O[C]3O[C](C)C[C]([C]3O)N(C)C)[C](C)[C]([C](C(=O)O[C]([C@@]([C](O1)[C]2C)(C)O)CC)C)O[C]1O[C](C)[C]([C@](C1)(C)OC)O	1
ClCCN(C(=O)NCc1cnc(nc1N)C)N=O	0
BrCC(C(C(C(CBr)O)O)O)O	0
CO/N=C(\C(=O)N[C]1C(=O)N2[C]1SCC(=C2C(=O)O)COC(=O)N)/c1ccco1	1
CO/N=C(/c1csc(n1)N)\C(=O)N[C]1C(=O)N2[C]1SCC(=C2C(=O)OCOC(=O)C(C)(C)C)/C=C\c1scnc1C	1
C=CCSCC1Nc2cc(Cl)c(cc2S(=O)(=O)N1)S(=O)(=O)N	1
O=C(NS(=O)(=O)c1ccc(cc1)C(=O)C)NC1CCCCC1	0
CNCCC(c1ccccc1)Oc1ccccc1C	1
O=C(c1cnoc1C)Nc1ccc(cc1)C(F)(F)F	1
OCC(=O)C1(O)CCC2C1(C)CC(O)C1C2CC(C2=CC(=O)C=CC12C)C	1
CC(COC(=O)C(=C)C)O	0
CC=Cc1ccc2c(c1)OCO2	0
CCC1(O)C(=O)OCc2c1cc1-c3nc4cccc(c4cc3Cn1c2=O)[N+](=O)[O-]	1
OC(COc1ccc(cc1)COCCOC(C)C)CNC(C)C	1
CCCCCCCCCCCC[N+](C)(C)C	0
NCCNCCNCCN	0
CCC1(CCC(C)C)C(=O)NC(=O)NC1=O	1
COC(=O)C1=C(C)NC(=C(C1c1ccccc1[N+](=O)[O-])C(=O)OCC(C)C)C	1
C1N2CN3CN1CN(C2)C3	1
O=C1CC[C@]2(C(=C1)C(=C[C]1[C]2CC[C@]2([C]1CC[C@]2(OC(=O)C)C(=O)C)C)C)C	1
NCCCC(C(=O)O)(C(F)F)N	1
COc1ccc(cc1)CC(C=O)C	0
CCCCCC	0
CC(COc1c(C)cccc1C)N	1
O=C/C(=C/c1ccccc1)/C	0
O=C1CC[C@]2(C(=C1)CC[C]1[C]2CC[C@]2([C]1CC[C]2O)C)C	0
O=C1CN=C(c2c(N1)ccc(c2)Br)c1ccccn1	0
CCC(=O)N=S(=O)(c1ccc(cc1)c1c(C)onc1c1ccccc1)[O-]	1
O=C1CCc2c(O1)cccc2	0
CNC(=C[N+](=O)[O-])NCCSCc1ccc(o1)CN(C)C	1
Clc1ccccc1C(n1cncc1)(c1ccccc1)c1ccccc1	1
COC(=O)c1cccc(c1)C(=O)OC	0
CC(=O)C1=C(C)[C]2C[C@@]3(C1)[C](C)CC[C]3C2(C)C	0
CC(=CCN1CCC2(C(C1Cc1c2cc(cc1)O)C)C)C	1
BrCc1ccc(cc1)[N+](=O)[O-]	0
CCCC1OC2C(O1)(C(=O)CO)C1(C(C2)C2CCC3=CC(=O)C=CC3(C2C(C1)O)C)C	1
Oc1ccc2c(c1)CCC1C2CCC2(C1CCC2O)C	1
CC(=C)C(=O)OCC1CO1	0
NC(=O)OCC[N+](C)(C)C	1
O=C1N(Cc2c1cc(c(c2)Cl)S(=O)(=O)N)C1CCCCC1	1
COCC(C(=O)NCc1ccccc1)NC(=O)C	1
CCCCC(=O)N([C](C(=O)O)C(C)C)Cc1ccc(cc1)c1ccccc1c1nnn[nH]1	1
OCC(=O)[C@@]1(O)CC[C]2[C@]1(C)CC(=O)[C]1[C]2CCC2=CC(=O)C=C[C@]12C	1
C=CCN(CC=C)CC=C	0
OCc1nc(ccc1O)C(CNC(C)(C)C)O	0
NNc1nnc(c2c1cccc2)NN	0
OC1CCC(O)C(O)CC2(O)CC(O)C(C(O2)CC(C=CC=CC=CC=CCCC=CC=CC(C(C(C(OC(=O)CC(CC(C1)O)O)C)C)O)C)OC1OC(C)C(C(C1O)N)O)C(=O)O	0
CCc1nn(c(=O)n1CCOc1ccccc1)CCCN1CCN(CC1)c1cccc(c1)Cl	1
CCCc1cc(ccn1)C(=S)N	0
Clc1ccc2-n3c(CN=C(c2c1)c1ccccc1)nnc3C	1
CN(CCOc1cc(C)c(cc1C(C)C)OC(=O)C)C	0
NC(=O)NO	1
Clc1ccc2c(c1)C1CN(CC1c1c(O2)cccc1)C	1
CCOC(=O)C1=CC(C(C(C1)N)NC(=O)C)OC(CC)CC	1
CN(CCc1c[nH]c2c1cc(O)cc2)C	0
CCCN(C(C(=O)Nc1c(C)cccc1C)CC)CC	1
SCC(C(=O)O)NC(=O)C(S)(C)C	1
C=CCOC(=O)COc1ccccc1	0
CC(=O)NCc1c(I)c(NC(=O)C)c(c(c1I)C(=O)O)I	1
NC(C(S)(C)C)C(=O)O	1
COC(=O)C(=C)C	0
O=C(C1c2ccccc2Oc2c1cccc2)OCC[N+](C(C)C)(C(C)C)C	1
CC[N+](c1cccc(c1)O)(C)C	1
OC(COc1cccc2c1CC(O)C(C2)O)CNC(C)(C)C	0
OC(=O)CCC(=O)OCC(=O)C1(O)CCC2C1(C)CC(O)C1C2CCC2=CC(=O)CCC12C	1
O=S(CCCC(C(F)(F)F)(F)F)CCCCCCCCCC1Cc2cc(O)ccc2C2C1C1CCC(C1(CC2)C)O	1
NCCCC(C(=O)NCC(=O)N)NC(=O)C1CCCN1C(=O)C1CSSCCC(=O)NC(Cc2ccc(cc2)OCC)C(=O)NC(C(=O)NC(C(=O)NC(C(=O)N1)CC(=O)N)C(O)C)C(CC)C	0
O[C]1C[C](N(C1)C(=O)C)C(=O)O	0
CCOC(=O)O[C@@]1(CC[C]2[C@]1(C)C[C](O)[C]1[C]2CCC2=CC(=O)C=C[C@]12C)C(=O)COC(=O)CC	0
COC(=O)C1=C(C)NC(=C(C1c1cccc(c1)[N+](=O)[O-])C(=O)OC1CCN(C1)Cc1ccccc1)C	0
OC(=O)[C]1N2C(=O)[C]([C]2SC1(C)C)NC(=O)c1c(C)onc1c1ccccc1Cl	1
CCCCCCCCCCCCCCCC(=O)OC/C=C(/C=C/C=C(/C=C/C1=C(C)CCCC1(C)C)\C)\C	0
CCCCC1C(=O)N(N(C1=O)c1ccccc1)c1ccccc1	1
O=[Si]=O	0
Oc1ccc(cc1)OCc1ccccc1	0
[O-][N+](=O)c1ccc(c(c1)[N+](=O)[O-])Cl	0
OC(=O)/C=C/C(=O)O	0
OC(=O)/C=C\C(=O)O	0
ClC(Cl)(Cl)Cl	1
C[N+](CCCCCC[N+](C)(C)C)(C)C	0
ONC(=O)CCCCCCC(=O)Nc1ccccc1	1
OC(=O)CCC(C(=O)O)NC(=O)c1ccc(cc1)CCc1c[nH]c2c1c(=O)[nH]c(n2)N	1
O=CN1c2cc(OC)c(cc2[C@]23[C]1[C@@](O)(C(=O)OC)[C](OC(=O)C)[C@]1([C]3N(CC2)CC=C1)CC)[C@]1(C[C]2C[N@@](CCc3c1[nH]c1c3cccc1)C[C@](C2)(O)CC)C(=O)OC	1
CCOC(=O)c1cncn1[C](c1ccccc1)C	0
[O-][N+](=O)c1cccc(c1)[N+](=O)[O-]	0
OCC1OC(C(C1O)F)n1cnc2c1nc(Cl)nc2N	1
Clc1cc(Cl)c2c(c1O)nccc2	0
CC=CC1=C(C(=O)O)N2C(SC1)C(C2=O)NC(=O)C(c1ccc(cc1)O)N	1
Clc1ccc(cc1)Nc1cc2-c(cc1=NC(C)C)n(c1c(n2)cccc1)c1ccc(cc1)Cl	1
OC(=O)CCCCCNC(=O)C	0
COc1cccc2c1C1CN(CC1CO2)CCCCn1c(=O)[nH]c2c(c1=O)sc1c2nc(cn1)c1ccccc1	0
COC1C=COC2(C)Oc3c(C2=O)c2c(O)c(C=NN4CCN(CC4)C4CCCC4)c(c(c2c(c3C)O)O)NC(=O)C(=CC=CC(C(C(C(C(C(C1C)OC(=O)C)C)O)C)O)C)C	1
NC(=N)N/N=C/c1c(Cl)cccc1Cl	1
CN1C(=O)CCS(=O)(=O)C1c1ccc(cc1)Cl	1
OCCCCO	0
CC#N	0
CCCC(C1(CC)C(=O)NC(=O)NC1=O)C	1
CN1CCN(CC1)CCCN1c2ccccc2Sc2c1cccc2	0
CC[C](NC(=O)[C]1CN(C)[C]2C(=C1)c1cccc3c1c(C2)c[nH]3)CO	1
CN1CCN(CC1)C(c1ccc(cc1)Cl)c1ccccc1	0
OCCN1CCN(CC1)CC/C=C\1/c2ccccc2Sc2c1cc(Cl)cc2	0
COc1cc(CC(N)C)cc(c1OC)OC	0
CC[C]1OC(=O)[C](C)[C](O[C]2O[C](C)[C]([C@](C2)(C)OC)O)[C](C)[C](O[C]2O[C](C)C[C]([C]2O)N(C)C)[C@](C[C](CN([C]([C]([C@]1(C)O)O)C)C)C)(C)O	1
CC(Nc1cccnc1N1CCN(CC1)C(=O)c1cc2c([nH]1)ccc(c2)NS(=O)(=O)C)C	1
OC(=O)COc1ccc(cc1C)Cl	0
CCc1oc2c(c1C(=O)c1cc(Br)c(c(c1)Br)O)cccc2	1
OCC(COC(=O)c1ccc(cc1)N)O	0
CCN(CCCC(Nc1ccnc2c1ccc(c2)Cl)C)CC	0
OC(=O)CCC(C(=O)O)N	0
NC1=NCC2N1c1ccccc1Cc1c2cccc1	0
CCC1=C(C)CN(C1=O)C(=O)NCCc1ccc(cc1)S(=O)(=O)NC(=O)NC1CCC(CC1)C	1
OCC(C(c1ccc(cc1)[N+](=O)[O-])O)NC(=O)C(Cl)Cl	0
CN1CCN(CC1)CCCN1c2ccccc2Sc2c1cc(Cl)cc2	1
CCN(CCNC(=O)c1c(C)[nH]c(c1C)/C=C/1\C(=O)Nc2c1cc(F)cc2)CC	1
CCOc1cc(ccc1C(=O)O)CC(=O)N[C](c1ccccc1N1CCCCC1)CC(C)C	0
O=C1CC[C@]2(C(=C1)CC[C]1[C]2CC[C@]2([C]1CC[C]2C(=O)C)C)C	1
COc1ccc(c(c1)C(C(N)C)O)OC	1
c1scc(n1)c1nc2c([nH]1)cccc2	1
c1ccc2c(c1)Sc1c(N2)cccc1	0
CC(=O)OC/C=C/c1ccccc1	0
CN(CCc1c[nH]c2c1cc(cc2)CS(=O)(=O)N1CCCC1)C	0
NC(=O)OCC(c1ccccc1)COC(=O)N	1
O[C]1CC[C@]2([C](C1)CC[C]1[C]2C[C](O)[C@]2([C]1CC[C]2[C](CCC(=O)O)C)C)C	1
CCc1nc(N)nc(c1c1ccc(cc1)Cl)N	1
CN1C(=O)CC(C1=O)c1ccccc1	1
Oc1cc(O)c2c(c1)OC(C(C2)OC(=O)c1cc(O)c(c(c1)O)O)c1cc(O)c(c(c1)O)O	0
CCCCC[C](/C=C/[C]1[C](O)CC(=O)[C]1C/C=C\CCCC(=O)O)O	1
BrCCc1ccccc1	0
Cc1nc2ccccc2c(=O)o1	0
FCSC(=O)C1(OC(=O)CC)C(C)CC2C1(C)CC(O)C1(C2CC(C2=CC(=O)C=CC12C)F)F	1
CC(=O)O[C]1C[C]2CC[C]3[C]([C@]2(C[C]1N1CCCCC1)C)CC[C@]1([C]3C[C]([C]1OC(=O)C)[N+]1(C)CCCCC1)C	0
COc1cc2nc(nc(c2cc1OC)N)N(CCCNC(=O)C1CCCO1)C	1
OC[C]1O[C]([C]([C]1O)O)n1cnc(c1O)C(=O)N	0
O=C1N(C)CC(=O)N2C1Cc1c(C2c2ccc3c(c2)OCO3)[nH]c2c1cccc2	1
O=C(C(C)(C)C)OCOP(=O)(OCOC(=O)C(C)(C)C)COCCn1cnc2c1ncnc2N	1
CCN[C]1C[C](N)[C]([C]([C]1O[C]1OC[C@]([C]([C]1O)NC)(C)O)O)O[C]1OC(=CC[C]1N)CN	1
O=CCC(CCCC(O)(C)C)C	0
COc1nc(C)nc(c1NC1=NCCN1)Cl	0
OCC(OCn1cnc2c1nc(N)[nH]c2=O)COC(=O)C(C(C)C)N	1
OC(=O)c1ccccc1	0
OCC(CS)S	0
Oc1c(O)cccc1O	0
CN(CCC(c1ccccc1Cl)(c1ccccc1)O)C	0
OCCc1ccccc1	0
[O-]S(=O)(=O)c1cccc(c1)S(=O)(=O)[O-]	0
NCCC(P(=O)(O)O)(P(=O)(O)O)O	1
N#Cc1ccc2c(c1)COC2(CCCN(C)C)c1ccc(cc1)F	1
C=O	0
ClCCCl	0
CO[C]1C[C](O[C]([C]1OC(=O)C)C)O[C]1[C](C)[C](O[C]2O[C](C)C[C]([C]2OC(=O)C)N(C)C)[C](C)C[C@]2(OC2)C(=O)[C]([C]([C]([C](OC(=O)[C]1C)C)C)OC(=O)C)C	1
CN(CC/C=C\1/c2ccccc2Sc2c1cc(Cl)cc2)C	1
CC1CC(OC(=O)c2ccccc2O)CC(C1)(C)C	0
C/C=C/C=C/C(=O)O	0
O=CC=C(CCC=C(C)C)C	0
C(CCOCC1OC1)CCCOCC1OC1	0
Nc1ccc(c(c1)O)C(=O)O	1
OC[C]1O[C](C[C]1O)n1cnc2c1N=CNC[C]2O	1
NC1CCN(C1)c1nc2n(cc(c(=O)c2cc1F)C(=O)O)c1ccc(cc1F)F	1
NC(=O)NS(=O)(=O)c1ccc(cc1)N	0
OCc1ccccc1	0
NC[C]1C[C@@]1(c1ccccc1)C(=O)N(CC)CC	1
Oc1ccccc1C(=O)Oc1ccccc1C(=O)O	1
O=C(Nc1c(I)cc(c(c1I)C(=O)O)I)CCOCCOCCOCCOCCC(=O)Nc1c(I)cc(c(c1I)C(=O)O)I	0
C#CC1(O)CCC2C1(CC)CCC1C2CCC2=CC(=O)CCC12	1
CCCCCCCC(=O)O	0
COc1cc2N(C)[C]3[C@@]4(c2cc1[C@]1(C[C]2CN(CCc5c1[nH]c1c5cccc1)C[C@](C2)(O)CC)C(=O)OC)CCN1[C]4[C@@]([C]([C@]3(O)C(=O)N)O)(CC)C=CC1	1
Oc1ccc(cc1)Cl	0
OC(c1ccccc1)(C1CCCCC1)CCN1CCCC1	0
O=C(NCSc1nc2c(s1)cccc2)NCSc1nc2c(s1)cccc2	0
CCOP(=O)(Oc1ccc(cc1)[N+](=O)[O-])OCC	0
CCOC(=O)[C](N[C](C(=O)N1[C]2CCC[C]2C[C]1C(=O)O)C)CCc1ccccc1	1
C1CCCO1	0
O=Cc1ccc(c(c1)Cl)OC	0
CCCCNC(=O)OCC#CI	0
Nc1[nH]c(=S)c2c(n1)[nH]cn2	1
Cc1cc(c(c(c1CC1=NCCN1)C)O)C(C)(C)C	0
CN[C]([C](c1ccccc1)O)C	1
Nc1cccc(c1)N	0
CC1CC(OC(=O)C(c2ccccc2)O)CC(C1)(C)C	0
CC1C(NC(=O)C(=NOC(C(=O)O)(C)C)c2csc(n2)N)C(=O)N1S(=O)(=O)O	1
CCCCCC=C1CCCC1=O	0
OC(=O)c1cn2C(C)COc3c2c(c1=O)cc(c3C1(N)CC1)F	1
N#CC1(CCC(CC1)N1CC[C@]([C](C1)C)(C(=O)O)c1ccccc1)c1ccc(cc1)F	1
OC(=O)[C](Cc1cc(I)c(c(c1)I)Oc1cc(I)c(c(c1)I)O)N	1
[O-][Cl+3]([O-])([O-])[O-]	0
FCCn1cc(C(=O)O)c(=O)c2c1c(F)c(N1CCN(CC1)C)c(c2)F	0
NC(=N)NCCC[C](C(=O)O)N	0
OCc1cc2CCC(Nc2cc1[N+](=O)[O-])CNC(C)C	1
COc1cc(ccc1Nc1c2ccccc2nc2c1cccc2)NS(=O)(=O)C	0
[O-][N+](=O)c1cccc(c1C)Cl	0
CCSc1ccc2c(c1)N(CCCN1CCN(CC1)C)c1c(S2)cccc1	1
NC(=N)c1ccc(cc1)OCCCCCOc1ccc(cc1)C(=N)N	1
O=C1CC[C@@]2(C(=C1)C=C[C]1[C]2CC[C@]2([C]1CC[C]2C(=O)C)C)C	0
CC(=O)O[Hg]c1ccccc1	0
O=C(c1ccc(c(c1O)O)O)c1cc(O)c(c(c1)O)O	0
OC(c1cc(nc2c1cccc2C(F)(F)F)C(F)(F)F)C1CCCCN1	0
Clc1ccc(c(c1)O)Oc1ccc(cc1Cl)Cl	0
C/C=C/C(=O)C1C(C)C=CCC1(C)C	0
CCOC(=O)C	0
O[C]1C=C[C]2[C@@]34[C]1Oc1c4c(C[C]2N(CC3)C)ccc1O	1
ClCC/C(=C(\c1ccccc1)/c1ccc(cc1)OCCN(C)C)/c1ccccc1	0
CCN1CC(C(C1=O)(c1ccccc1)c1ccccc1)CCN1CCOCC1	1
OC(=O)C[C@@](C(=O)O)(O)C	0
Clc1ccc2c(c1NC1=NCCN1)nsn2	1
COc1cc2ncnc(c2cc1OCCCN1CCOCC1)Nc1ccc(c(c1)Cl)F	1
CCC(=O)O[C@@]1([C](C)C[C]2[C@]1(C)C[C](O)[C@]1([C]2C[C](C2=CC(=O)C=C[C@]12C)F)F)C(=O)CCl	0
OCCOCCOC(=O)c1ccccc1Nc1cccc(c1)C(F)(F)F	1
CCN(CC#CCOC(=O)C(c1ccccc1)(C1CCCCC1)O)CC	1
CN1CCN(CC1)C1=Nc2ccccc2Oc2c1cc(Cl)cc2	1
CCCCCCCCCCCCCCCCOC(=O)C(CCCC)CC	0
O=CCC1CC(C)C(O)C=CC=CCC(OC(=O)CC(C(C1OC1OC(C)C(C(C1O)N(C)C)OC1OC(C)C(C(C1)(C)O)OC(=O)CC(C)C)OC)OC(=O)C)C	1
CC(=O)O[C]1C[C]2[C@]([C@@]1(O)C(=O)COC(=O)C)(C)C[C]([C@]1([C]2CCC2=CC(=O)C=C[C@]12C)F)O	0
Cc1onc(c1)C(=O)NNCc1ccccc1	1
O=C([C](c1ccccc1)N)N[C]1C(=O)N2[C]1SC([C]2C(=O)OCOC(=O)C(C)(C)C)(C)C	0
COc1ccccc1OCC(CN1CCN(CC1)CC(=O)Nc1c(C)cccc1C)O	1
OC(=O)c1ccc(c(c1)O)[N+](=O)[O-]	0
CCOC(=Nc1on[n+](c1)N1CCOCC1)[O-]	0
[Co+2]	0
COCCOC(=O)C	0
CCC(=O)OC(c1ccccc1)(C(CN(C)C)C)Cc1ccccc1	0
CCCC(C1(CC=C)C(=O)NC(=S)NC1=O)C	0
CCOC(=O)C=CC(=O)O	1
O	0
Clc1ccc(c(c1)Cl)C1(OCC(O1)COc1ccc(cc1)N1CCN(CC1)C(=O)C)Cn1cncc1	0
[I-]	0
C#C[C@]1(O)CC[C]2[C@]1(C)CC[C]1[C]2CCc2c1ccc(c2)O	0
COc1cc(ccc1c1nc2c([nH]1)cccn2)S(=O)C	0
COC(=O)Cl	0
CCCCCCCCCC(O)C	0
NC[C](C(=O)N[C]1C[C](N)[C]([C]([C]1O[C]1OC[C@]([C]([C]1O)NC)(C)O)O)O[C]1O[C](CN)[C]([C]([C]1O)O)O)O	1
[O-][N+](=O)c1c(C)c([N+](=O)[O-])c(c(c1C(C)(C)C)[N+](=O)[O-])C	0
COc1cc(ccc1OCCCN1CCC(CC1)c1noc2c1ccc(c2)F)C(=O)C	1
CCCC(=O)C	0
COCCO	1
COc1ccc2c(c1)N(C[C](CN(C)C)C)c1c(S2)cccc1	1
CC(CCCC(C)C)CCCC(CCCC(C)C)C	0
O=C(Cc1ccccc1)NC(=O)N	1
FC([C@@]1(C#CC2CC2)OC(=O)Nc2c1cc(Cl)cc2)(F)F	1
N#CSc1ccc(cc1[N+](=O)[O-])[N+](=O)[O-]	0
OCC1OC(CC1O)n1cc(I)c(=O)[nH]c1=O	0
Nc1nc(=O)n(cc1F)C1CSC(O1)CO	1
CCCN[C]1CCc2c(C1)sc(n2)N	0
c1ccc(cc1)Nc1cccc2c1cccc2	0
COc1ccc(cc1OC)Cc1nccc2c1cc(OC)c(c2)OC	0
OP(=O)(C(P(=O)(O)O)(Cn1cncc1)O)O	1
COc1ccc(cc1)C1C(=O)c2c(C1=O)cccc2	1
CC(=O)OCC(=O)[C@@]1(O)CC[C]2[C@]1(C)C[C](O)[C@]1([C]2CCC2=CC(=O)C=C[C@]12C)F	0
Nc1c(F)cnc(=O)[nH]1	1
O=C1CCCCCCCCCCCC(=O)OCCO1	0
CC(=O)c1ccc2c(c1)cccc2	0
CN(CCCN1c2ccccc2Sc2c1cc(cc2)C(F)(F)F)C	1
C=CC(CCCC(O)(C)C)C	0
CCN1CCN(C(=O)C1=O)C(=O)N[C](C(=O)N[C]1C(=O)N2[C]1SC([C]2C(=O)O)(C)C)c1ccccc1	1
NC(=O)N	0
ClC=C(Cl)Cl	1
[truncated: 197 more rows]
