# Supplementary material for: A comprehensive evaluation of advanced methods for identifying structural alerts using extensive toxicity data
Source: J Cheminform. 2026 Jan 30;18:27. doi: 10.1186/s13321-026-01157-x (PMC12922411; doi:10.1186/s13321-026-01157-x)
Supplement: Supplementary file 1 — Supplementary material 1. [file 13321_2026_1157_MOESM1_ESM.zip › SI_1_Toxicity_datasets/Drug toxicity/Ototoxicity.csv]

Canonical SMILES	Ototoxicity
OCC(=O)[C@@]12OC(O[C]1C[C]1[C@]2(C)C[C](O)[C@]2([C]1CCC1=CC(=O)C=C[C@]21C)F)(CC)CC	0
C#C[C@]1(O)CC[C]2[C@]1(C)CC[C]1[C]2CCc2c1ccc(c2)OC	1
COCCOc1cc2c(ncnc2cc1OCCOC)Nc1cccc(c1)C#C	1
Clc1ccc2c(c1)C(=NCC(=O)N2C)c1ccccc1	1
CC[N+](Cc1ccccc1Br)(C)C	1
N[C](C(=O)O)Cc1c[nH]cn1	0
O=c1c(C)coc2c1cccc2	0
COc1ccccc1OCCNC[C](COc1cccc2c1c1ccccc1[nH]2)O	1
CCCCOCC(COCCCC)O	0
NC(=S)N/N=C/c1cccnc1	0
CC(OC(=O)CCC/C=C\C[C]1[C](O)C[C]([C]1/C=C/[C](COc1cccc(c1)C(F)(F)F)O)O)C	1
CN1CCN2[C](C1)c1ccccc1Cc1c2nccc1	1
CC(=O)N/N=C/c1ccc(o1)[N+](=O)[O-]	0
NC(=N)NCCN1CCCCCCC1	0
ClCCN(C(=O)Oc1ccc2c(c1)CC[C]1[C]2CC[C@]2([C]1CC[C]2O)C)CCCl	1
OC(=O)[C](CSCCCC/C=C(/C(=O)O)\NC(=O)[C]1CC1(C)C)N	1
CC[C@]1(O)CCN2[C](C1)c1cc(C)ccc1CC2	0
COc1cc2c(cc1OC)CC(C2=O)CC1CCN(CC1)Cc1ccccc1	1
CN1CCN(CC1)CC(=O)[C@@]1(O)CC[C]2[C@]1(C)C[C](O)[C]1[C]2CCC2=CC(=O)C=C[C@]12C	0
COC[C](COC(C)(C)C)O	0
O=C1C=C2CC[C]3C(=CC[C@]4([C]3CC[C@]4(C)O)C)[C@]2(C[C]1C)C	0
O=C(NS(=O)(=O)c1ccc(cc1)C)NN1C[C]2[C](C1)CCC2	1
CN1C(=O)C[C](C1=O)c1ccccc1	0
CCc1nccc(c1)C(=S)N	1
N=C1C=CC(=C(c2ccc(cc2)N)c2ccc(cc2)N)C=C1	0
CN(CCCN1c2ccccc2C=Cc2c1cccc2)C	0
CC(=O)NCCCS(=O)(=O)O	1
CN([C](Cc1ccccc1)C)Cc1ccco1	0
Oc1cc2c(=O)oc3c4c2c(c1O)oc(=O)c4cc(c3O)O	0
C=CC[C@]1(O)CC[C]2[C@]1(C)C=CC1=C3CCC(=O)C=C3CC[C]21	0
Cc1ccc(cc1)C1(O)CCN(CC1)CCCC(=O)c1ccc(cc1)F	0
COCCCOc1cc(ccc1OC)C[C](C(C)C)C[C]([C](C[C](C(=O)NCC(C(=O)N)(C)C)C(C)C)O)N	1
CCCCCCCCC[C@]1(C)OC[C](O1)COC(=O)N	0
Brc1ccc2c(c1)C(=O)[C](C2=O)c1ccccc1	0
ClC(Sn1nc(oc1=O)c1ccccc1)(Cl)Cl	0
Fc1ccc(cc1)C1CCNCC1COc1ccc2c(c1)OCO2	1
COc1ccccc1N1CCN(CC1)CCC[C](c1ccc(cc1)F)O	0
CC1NCCN(C1)c1cc2c(c(c1F)C)c(=O)c(cn2C1CC1)C(=O)O	1
CC(=O)OCCN1CCN(CC1)CCCN1c2ccccc2Sc2c1cc(Cl)cc2	0
O=C(Nc1ccc(cc1Cl)Cl)C[C](N1CCCCC1)C	0
O[C](COc1ccc(cc1)COCCOC(C)C)CNC(C)C	1
NC(=O)C(=O)N/N=C/c1ccc(o1)[N+](=O)[O-]	0
OC[C]1O[C]([C]([C]1O)O)n1cnc2c1nc(F)nc2N	1
CN1C(=O)C[C@@](C1=O)(C)c1ccccc1	1
O[C]([C]1CCc2c(O1)ccc(c2)F)CNC[C]([C]1CCc2c(O1)ccc(c2)F)O	1
O=C1CN=C(c2c(N1)ccc(c2)Cl)c1ccccc1	0
CC[C@]1(C(=O)NC(=O)N(C1=O)C)c1ccccc1	1
CCC(=O)C1(CCN(CC1)C)c1cccc(c1)O	0
O=C(N(C)C)Oc1cccc(c1)[N+](C)(C)C	1
OC(=O)c1ccc(cc1)N	0
CO[C](CNC(=O)NC(=O)CCC(=O)[O-])C[Hg+]	0
OC[C](Cn1ccc(nc1=O)N)OCP(=O)(O)O	1
CNS(=O)(=O)CCc1ccc2c(c1)c(c[nH]2)C1CCN(CC1)C	1
O[C](COc1cccc(c1)C)CNC(C)C	0
C[C](Cc1ccccc1)NCc1ccccc1Cl	0
O=C1CC[C@]2(C(=C1)CC[C]1[C@]2(F)[C](O)C[C@]2([C]1CC[C@]2(C)O)C)C	1
COC(=O)c1ncn(c1)[C](c1ccccc1)C	0
CC(=O)Nc1ccc(cc1)S(=O)(=O)c1ccc(cc1)NC(=O)C	0
SC[C](C(=O)O)NC(=O)C	1
C[C]1C[C](OC(=O)[C](O)C)CC(C1)(C)C	0
CO/N=C(/c1csc(n1)N)\C(=O)N[C]1C(=O)N2[C]1SCC(=C2C(=O)[O-])C[N+]1(C)CCCC1	1
CO/N=C(\c1csc(n1)N)/C(=O)N[C]1C(=O)N2[C]1SCC(=C2C(=O)[O-])C[N+]1(C)CCCC1	1
CC[C@]1(NCC(=O)NC1=O)c1ccccc1	0
CNC1=Nc2ccc(cc2C(=[N+](C1)[O-])c1ccccc1)Cl	1
Oc1ccc(cc1Sc1cc(Cl)ccc1O)Cl	0
C[C]1CCC[C](N1NC(=O)c1ccc(c(c1)S(=O)(=O)N)Cl)C	0
N[C](C(=O)O)Cc1ccc(cc1)Cl	0
NC(=O)C1c2ccccc2CCc2c1cccc2	0
CCn1cnc2c1ncnc2S	0
CC(=O)OCC(=O)[C@@]1(O)[C](C)C[C]2[C@]1(C)C[C](O)[C]1[C]2C[C](C2=CC(=O)C=C[C@]12C)F	0
OC[C]1CS[As](S1)c1ccc(c(c1)NC(=O)C)O	0
OCC(COC(=O)c1ccccc1Nc1ccnc2c1cccc2C(F)(F)F)O	1
N#CN/C(=N\CCSCc1nc[nH]c1C)/NC	1
O=C1CCC2=C3C=C[C@]4([C]([C]3CCC2=C1)CC[C@]4(C)O)C	0
FCSC(=O)[C@@]1(O)[C](C)C[C]2[C@]1(C)C[C](O)[C@]1([C]2C[C](C2=CC(=O)C=C[C@]12C)F)F	1
C=CCOc1ccc(cc1Cl)CC(=O)O	1
OCC(=O)[C@@]1(O)CC[C]2[C@]1(C)C[C](O)[C]1[C]2CCC2=CC(=O)CC[C@]12C	1
CCCCNc1ccc(cc1)C(=O)OC1CCN(CC1)C	0
O[C](C(Cl)(Cl)Cl)N1CNC(C1=O)(c1ccccc1)c1ccccc1	0
[O-][N+](=O)c1cnc(n1CCc1ccncc1)C	0
O(CCOC[C]1OC1)CCOCCOC[C]1OC1	0
Nc1ccc(cc1)S(=O)(=O)Nc1nc(C)cc(n1)C	1
Oc1ccc(c2c1CCC2)Cl	0
CNC=O	0
CCOP(=S)(O/N=C(/c1ccccc1)\C#N)OCC	0
Nc1ccc(cc1)c1c2cc(ccc2c2c([n+]1C)cc(cc2)N)Nc1cc(C)[n+](c(n1)N)C	0
COc1ccccc1OC[C](COC(=O)N)O	1
OCCN(c1nc(nc2c1cccc2)c1ccc(o1)[N+](=O)[O-])CCO	0
N(Cc1ccncc1)Cc1ccncc1	0
CCCN(S(=O)(=O)c1ccc(cc1)C)CCC	0
CNCCC=C1c2ccccc2C(c2c1cccc2)(C)C	0
CCN(C(=S)SSC(=S)N(CC)CC)CC	1
OCC1OC(O[C]([C](C(=O)N[C]([C]([C](C(=O)N[C](C(=O)NCCc2scc(n2)c2scc(n2)C(=O)NCCC[S+](C)C)[C](O)C)C)O)C)NC(=O)c2nc(nc(c2C)N)[C](CC(=O)N)NC[C](C(=O)N)N)c2[nH]cnc2)C(C(C1O)O)OC1OC(CO)C(C(C1O)OC(=O)N)O	1
NC(=O)NNc1ccccc1	0
O=C1CC[C@]2(C(=C1)CC[C]1[C@]2(F)C(=O)C[C@]2([C]1CCC(=O)O2)C)C	0
CCC(=C)C(=O)c1ccc(c(c1Cl)Cl)OCC(=O)O	1
COc1ccc2c3c1O[C]1[C@@]43CCN([C](C2)[C]4CCC1=O)C	1
C[N+](Cc1ccccc1)(CCOc1ccccc1)C	0
CCOC(=O)[C](N[C](C(=O)N1Cc2cc(OC)c(cc2C[C]1C(=O)O)OC)C)CCc1ccccc1	1
CCN(CCn1cnc2c1c(=O)n(C)c(=O)n2C)CC	0
OC(=O)[C]1N2C(=O)[C]([C]2SC1(C)C)NC(=O)C1(N)CCCCC1	0
ClCCN(C(=O)N[C]1CCC(=O)NC1=O)N=O	0
COCCNC(=O)CN(CC(=O)O)CCN(CC(=O)O)CCN(CC(=O)NCCOC)CC(=O)O	1
O=C(c1ccc(cc1)F)CCCN1CCC(CC1)(N1CCCCC1)C(=O)N	0
O=C(OCC[N+](C)(C)C)CCC(=O)OCC[N+](C)(C)C	1
OS(=O)(=O)CNc1ccc(cc1)S(=O)(=O)N	0
CN[C]([C](c1ccc(c(c1)O)O)O)C	0
C[C](C[N+](C)(C)C)OC(=O)C	0
NCCc1c(C)n(c2c1cc(O)cc2)Cc1ccc(cc1)OC	0
O=CN(/C(=C(/SC(=O)c1ccccc1)\CCOC(=O)c1ccccc1)/C)Cc1cnc(nc1N)C	0
OCCN(C[C](Cn1cnc2c1c(=O)n(C)c(=O)n2C)O)C	0
O=C(NS(=O)(=O)c1ccc2c(c1)CCC2)NN1CCCCCC1	0
O=C1C=C[C@]2(C(=C1)CC[C]1[C@]2(F)[C](O)C[C@]2([C]1C[C]([C@]2(O)C(=O)C)C)C)C	0
CN(CCOC(c1ccccc1)(c1ccccc1)C)C	0
COc1cc2c(cc1OC)c1C[C]3CCCN3Cc1c1c2c(OC)c(OC)cc1	0
COc1cc2nc(nc(c2cc1OC)N)N(CCCNC(=O)[C]1CCCO1)C	1
Fc1ccc(c(c1)F)C(C(c1ncncc1F)C)(Cn1cncn1)O	1
CN([C]1C(=C(C(=O)N)C(=O)[C@@]2([C]1[C](O)[C]1C(=C)c3cccc(c3C(=O)C1=C2O)O)O)O)C	1
Fc1cccc(c1)COc1ccc(cc1Cl)Nc1ncnc2c1cc(cc2)c1ccc(o1)CNCCS(=O)(=O)C	1
CN(CCCN1c2ccccc2CCc2c1cccc2)C	1
NC(=N)NC(CC(C)(C)C)(C)C	0
CCCO	1
CCN([C](C=C(c1cccs1)c1cccs1)C)CC	0
NNCC1CCCCC1	0
OC(=O)CCCCCCCC(=O)O	1
O=C([C](c1ccc(cc1)O)N)N[C]1C(=O)N2[C]1SCC(=C2C(=O)O)C	1
CNC(=O)Oc1ccccc1C(=O)Nc1ccccc1	0
CCCCCOC(=O)Nc1nc(=O)n(cc1F)[C]1O[C]([C]([C]1O)O)C	1
Oc1ccc(cc1)C1(OS(=O)(=O)c2c1cccc2)c1ccc(cc1)O	0
N[C](c1ccccc1)C(=O)N[C]1C(=O)N2[C]1SCC(=C2C(=O)O)Cl	1
CCN(CC[C@@]1(CCC(=O)NC1=O)c1ccccc1)CC	0
NC[C]1CC[C]([C](O1)O[C]1[C](N)C[C]([C]([C]1O)O[C]1O[C](CO)[C]([C]([C]1O)N)O)N)N	1
OC[C]1O[C](C([C]1O)(F)F)n1ccc(nc1=O)N	1
CCCCN([C](c1ccc(cc1)OC)C(=O)N)CCCC	0
O=C(c1ccccc1)Oc1cccc2c1nccc2	0
ClCCC(=O)NCCc1ccccc1	0
O[C]1C[C](O)C(=C)/C(=C\C=C\2/CCC[C@]3([C]2CC[C]3[C](CCCC(O)(C)C)C)C)/C1	1
NC[C]1CC[C]([C](O1)O[C]1[C](N)C[C]([C]([C]1O)O[C]1OC[C@]([C]([C]1O)NC)(C)O)N)N	1
Cc1nccnc1N1CCCCC1	0
NN[C](Cc1ccccc1)C	0
CCOP(=O)(SCC[N+](C)(C)C)OCC	0
O=C([C]([N+]1(C)CCCC1)C)N1c2ccccc2Sc2c1cccc2	0
CCN1CCC(=C(c2ccccc2)c2ccccc2)C1	0
COC1([C]2CCC[C]1CN(C2)C)c1ccccc1	0
CCC(=O)O[C@@](c1ccccc1)([C](CN(C)C)C)Cc1ccccc1	1
CCC(=O)O[C@](c1ccccc1)([C](CN(C)C)C)Cc1ccccc1	1
CCOC(=O)c1ccc(cc1)N	1
OC(COc1nsnc1N1CCOCC1)CNC(C)(C)C	1
Clc1ccc(cc1)C(n1cncc1)(c1ccccc1)c1ccccc1	1
COc1ccc2c(c1)ccc(c2)CCC(=O)C	1
CN(CCOC(=O)c1ccc(c(c1)N)Cl)C	0
NCC1=CC[C]([C](O1)O[C]1[C](N)C[C]([C]([C]1O)O[C]1OC[C@]([C]([C]1O)NC)(C)O)N)N	1
CNCC[C](c1cccs1)Oc1cccc2c1cccc2	1
CC(=O)NCCCCCCNC(=O)C	0
CCCc1nn(c2c1nc([nH]c2=O)c1cc(ccc1OCC)S(=O)(=O)N1CCN(CC1)C)C	1
CC[C]([C](c1ccc(c(c1)O)O)O)NC(C)C	0
CN[P@](=O)(Oc1ccc(cc1Cl)C(C)(C)C)OC	0
CCN(CCOc1ccccc1C(=O)Nc1ccccc1)CC	0
CCCCCC(=O)OCC(=O)[C]1[C](C)C[C]2[C@]1(C)C[C](O)[C]1[C]2C[C](C2=CC(=O)C=C[C@]12C)F	0
O=C(NS(=O)(=O)c1ccc(cc1)C)NN1CC2C(C1)CCC2	1
COCc1c(c2ccc(cc2)F)c(/C=C/[C](C[C](CC(=O)O)O)O)c(nc1C(C)C)C(C)C	1
CN1CCN(CC1)c1c(F)cc2c3c1OC[C](n3cc(c2=O)C(=O)O)C	1
NC(=O)c1ncn2c1nnn(c2=O)C	1
COc1ccc2-c3c(CC[C](c2cc1=O)NC(=O)C)cc(c(c3OC)OC)O	0
Cc1cccc(c1NC1=NCCCS1)C	0
CCC(=O)OC1(CCN(CC1)CCc1ccccc1)CC#C	0
CCN(CCOc1ccccc1Cc1ccccc1)CC	0
NC(=O)C1CCN(CC1)CCCN1c2ccccc2Sc2c1cc(cc2)S(=O)(=O)C	0
CCN(C(=O)c1ccc(c(c1)OC)O)CC	0
N#Cc1cc(ccc1OCC(C)C)c1nc(c(s1)C(=O)O)C	1
COc1ccc2c(c1)N(CCCN(C)C)c1c(S2)cccc1	0
NC(=N)NS(=O)(=O)c1ccc(cc1)N	0
CN(CC1=Cc2ccccc2Sc2c1cccc2)C	0
CN(C[C](CN1c2ccccc2S(=O)(=O)c2c1cccc2)C)C	0
CN(CCC[C]1c2ccccc2Nc2c1cc(Cl)cc2)C	0
O=c1cc(/C=C/c2ccc(o2)[N+](=O)[O-])[nH]c(n1)C	0
COc1ccc2c3c1OC1C43CCN(C(C2)C4(O)CCC1=O)C	1
O=C(c1cccnc1)Nc1c(=O)n(n(c1C)C)c1ccccc1	0
Cn1c(=O)ccc2c1ccc(c2)C(F)(F)F	0
NC[C]1O[C](O[C]2[C](N)C[C]([C]([C]2O)O[C]2O[C](CO)[C]([C]([C]2O)N)O)N)[C](C[C]1O)N	1
CC(=O)Oc1ccccc1C(=O)O	1
C/C=C\C1=C(C(=O)O)N2[C](SC1)[C](C2=O)NC(=O)[C](c1ccc(cc1)O)N	1
COCC(c1c(=O)oc2c(c1O)cccc2)c1c(=O)oc2c(c1O)cccc2	0
CCOC(=O)c1cc(nc2c1cc(C)cc2)c1ccccc1	0
CCC(=O)C(c1ccccc1)(c1ccccc1)C[C](N1CCOCC1)C	0
OC[C]([C]([C]1OC(=C[C]([C]1NC(=O)C)NC(=N)N)C(=O)O)O)O	1
CC12CC3CC(C1)(C)CC(C2)(C3)N	1
C[C@]12CC3C[C@@](C1)(C)CC(C2)(C3)N	1
CC(C(=O)Nc1c(C)cccc1C)N	1
CCNC[C](c1cccc(c1)O)O	0
CN(CCN(C(=O)N)/N=C/c1ccc(o1)[N+](=O)[O-])C	0
CCCC[N+](c1c(C)n(n(c1=O)c1ccccc1)C)(C)C	0
CN1C(=O)CCS(=O)(=O)[C]1c1ccc(cc1)Cl	0
CC[C](c1cccc(c1)O)[C](CN(C)C)C	1
OC[C]1[C](O)C[C](C1=C)n1cnc2c1nc(N)[nH]c2=O	1
CNCCCC1c2ccccc2C=Cc2c1cccc2	1
CCOP(=S)(Oc1ccc2c(c1)oc(=O)c(c2C)Cl)OCC	0
OCC1CCC(O1)n1cnc2c1nc[nH]c2=O	1
CC(=O)CCCCn1c(=O)c2n(C)cnc2n(c1=O)C	1
Oc1ccc2c(c1)[C@]13CCCC[C@]3([C](C2)N(CC1)CC1CCC1)O	1
OC[C](c1ccccc1)C(=O)OC1C[C]2CC[C](C1)[N+]2(C)Cc1ccc(cc1)c1ccccc1	0
O[C]([C](C(=O)O)O)C(=O)O	0
CCCCOc1ccc(cc1)C(=O)CCN1CCCCC1	1
CCN(CCSC(=O)N(c1ccccc1)c1ccccc1)CC	0
CCCCCCCN(CCC[C](c1ccc(cc1)NS(=O)(=O)C)O)CC	1
CC(=O)Nc1nnc(s1)S(=O)(=O)N	1
ClCCN([C](C(=O)O)C)CCCl	0
Nc1nc(=O)n(cc1F)[C]1CS[C](O1)CO	1
COc1ccc2c(c1)c(NCCN(C)C)ccn2	0
CCCOc1cc(N)ccc1C(=O)OCCN(CC)CC	0
NC(=O)OCCCc1ccccc1	0
CCc1cccc(c1[C](c1ccccn1)OCCN(C)C)CC	0
Cc1ccc(cc1)/C(=C\CN1CCCC1)/c1ccccn1	0
CCCC[C]1C(=O)N(N(C1=O)c1ccc(cc1)O)c1ccccc1	0
CC([C@@](c1ccccc1)(C#N)C[C](N(C)C)C)C	0
CC[C](C(=O)O[C]1C[C](O)C=C2[C]1[C](CC[C](C[C](CC(=O)O)O)O)[C](C=C2)C)C	1
CC[N+](CC)(CC)CC	0
O[C](CCc1ccccc1)CC[C]1[C](O)C[C]([C]1C/C=C\CCCC(=O)OC(C)C)O	1
OC(=O)C1(CCC1)C(=O)O	1
Clc1ccc2-n3cnnc3CN=C(c2c1)c1ccccc1	1
NC(=O)N/N=C\1/C=C2[C](O)CN(C2=CC1=O)C	0
C=C[C@]1(O)CC[C]2[C@]1(C)CC[C]1[C]2CCC2=C1CCC(=O)C2	0
Cn1c(=O)n(C)c2c(c1=O)n(CCNCc1cccnc1)cn2	0
BrCCC(=O)NCNC(=O)C=C	0
CNC(C1CCC(C(O1)OC1C(N)CC(C(C1O)OC1OCC(C(C1O)NC)(C)O)N)N)C	1
O=c1n(Cl)c(=O)[n-]c(=O)n1Cl	0
C=CCOc1ccccc1OCC(CNC(C)C)O	1
CCS(=O)(=O)C(S(=O)(=O)CC)(C)C	0
ClCC1Nc2cc(Cl)c(cc2S(=O)(=O)N1C)S(=O)(=O)N	1
O=C1CCc2c(N1)cc(cc2)OCCCCN1CCN(CC1)c1cccc(c1Cl)Cl	1
CCO[C]1O[C]([C]([C]1O)OCc1ccccc1)[C](OCc1ccccc1)COCc1ccccc1	0
CCN(CCOCCOC(=O)C1(CCCC1)c1ccccc1)CC	0
Oc1ccc(c(c1)C)Cl	0
O=C1/C(=C/2\Nc3c(C2=O)cc(cc3)S(=O)(=O)O)/Nc2c1cc(cc2)S(=O)(=O)O	0
COc1ccc2c(c1)c(CC(=O)O)c(n2C(=O)c1ccc(cc1)Cl)C	1
O=C(C1c2ccccc2Oc2c1cccc2)OC1C[C]2CC[C](C1)[N+]2(C)C	0
O=C1CC[C@]2(C(=C1)CC[C]1[C@]2(F)[C](O)C[C@]2([C]1CC[C@]2(OC(=O)C)C(=O)C)C)C	0
COC(=O)[C]1[C](OC)[C](C[C]2[C]1C[C]1N(C2)CCc2c1[nH]c1c2cccc1)OC(=O)c1cc(OC)c(c(c1)OC)OC	1
O=C1CN=C(c2c(N1)ccc(c2)Cl)c1ccccc1Cl	0
CC[C](NCCN[C](CO)CC)CO	1
[O-][N+](=O)c1ccc(cc1)S(=O)(=O)Nc1nccs1	0
O=C1NC(=O)C(C(=O)N1)(C[C]1CCCCN1)c1ccccc1	0
CC(=CCC1=C(O)C(=O)c2c(C1=O)cccc2)C	0
CCOc1ccc2c(c1)c(N)c1c(n2)cc(cc1)N	0
OC(=O)[C@](Cc1ccc(c(c1)O)O)(N)C	1
COc1cc(cc(c1O)OC)[C]1[C]2C(=O)OC[C]2[C](c2c1cc1OCOc1c2)O[C]1O[C]2CO[C](O[C]2[C]([C]1O)O)C	1
C[C](CCc1ccccc1)NC[C](c1ccc(c(c1)C(=O)N)O)O	1
NCCO/N=C(/c1ccc(cc1)C(F)(F)F)\CCCCOC	1
NCCO/N=C(\c1ccc(cc1)C(F)(F)F)/CCCCOC	1
C=CCSC[C]1Nc2cc(Cl)c(cc2S(=O)(=O)N1C)S(=O)(=O)N	0
Clc1ccc(cc1)Cn1c(CN2CCCC2)nc2c1cccc2	0
CCCCCc1ccc(cc1O)C	0
CCCCC[C]1Nc2cc(c(cc2S(=O)(=O)N1)S(=O)(=O)N)C(F)(F)F	0
O=[N+]1C=CN(c2c1cccc2)[O-]	0
C[C]1N[C](C)CN(C1)c1c(F)c(N)c2c(c1F)n(cc(c2=O)C(=O)O)C1CC1	1
CCOCCOC(=O)/C=C/c1ccc(cc1)OC	0
OC[C]1O[C]([C]([C]1N=[N+]=[N-])O)n1cc(C)c(=O)[nH]c1=O	1
O=C1C=C2[C@@](C1)(C)[C]1CC[C@]3([C]([C]1CC2)CC[C]3C(=O)C)C	0
CCCCOc1cc(ccc1N)C(=O)OCCN(CC)CC	0
OC(=O)[C](c1cc(I)c(c(c1)I)Oc1cc(I)c(c(c1)I)O)N	1
CN(CCn1cnc2c1c(=O)n(C)c(=O)n2C)C	0
ClCCN([P@]1(=O)NCCCO1)CCCl	1
CCN(CCC[C](Nc1cc(OC)cc2c1nccc2)C)CC	0
OCC(=O)[C@@]1(O)C(=C)C[C]2[C@]1(C)C[C](O)[C@]1([C]2CCC2=CC(=O)C=C[C@]12C)F	0
CN(CCCOc1nn(c2c1cccc2)Cc1ccccc1)C	0
O[C]1C[C](O)CC(=C/C=C/2\CCC[C@]3([C]2CC[C]3[C](/C=C/[C](C(O)(C)C)C)C)C)C1	1
C1CN=C(N1)Cc1cccc2c1cccc2	1
CCC(=O)O[C@]1(C[C](C)N(C[C]1C)C)c1ccccc1	0
CS(=O)(=O)OCCCCOS(=O)(=O)C	1
CO/N=C(/c1csc(n1)N)\C(=O)N[C]1C(=O)N2[C]1SCC(=C2C(=O)O)COC(=O)C	1
CCOc1ccc(cc1)NC(=O)C	0
O[C](c1ccccc1)C(=O)OC1C[C]2CC[C](C1)[N+]2(C)C	0
CCOC(=O)C1=C[C]([C]([C](C1)N)NC(=O)C)OC(CC)CC	1
Clc1cc2N[C](CC3CCCC3)NS(=O)(=O)c2cc1S(=O)(=O)N	0
CNNCc1ccc(cc1)C(=O)NC(C)C	1
CC([C](OC(=O)N)C)[C](OC(=O)N)C	0
CCNc1nsc2c1cccc2	0
C[C](Cc1ccc2c(c1)OCO2)NC[C](c1ccc(c(c1)O)O)O	0
COc1ccc2c(c1)[nH]c1c2CCN2[C]1C[C]1[C](C2)C[C]([C]([C]1C(=O)OC)OC)OC(=O)c1cc(OC)c(c(c1)OC)OC	1
CN([C]1C(=C(C(=O)N)C(=O)[C@@]2([C]1C[C]1C(=C2O)C(=O)c2c([C]1O)c(Cl)ccc2O)O)O)C	1
OCc1ccccc1O	0
CN(CC[C](c1ccccn1)c1ccc(cc1)Br)C	0
F[C]1CC[C@]2([C](C1)CC[C]1[C]2CC[C@]2([C]1CC[C]2O)C)C	0
CC(=O)OCC(=O)[C@@]12OC(O[C]1C[C]1[C@]2(C)C[C](O)[C]2[C]1C[C](C1=CC(=O)C=C[C@]21C)F)(C)C	0
O=C1C(C[C]2CCCO2)C(=O)N2N1c1ccccc1-c1c2cccc1	0
O=C1NC(=O)[C](S1)Cc1ccc(cc1)OCCN(c1ccccn1)C	1
C=C[C]1CN2CC[C]1C[C]2[C](c1ccnc2c1cc(OC)cc2)O	1
CCN(C(=S)SC(=S)N(CC)CC)CC	0
OC[C]([C]([C]([C](C(=O)O)O)O)O)O	1
Clc1ccc(c2c1cccn2)O	0
O=C1Cc2ccccc2N(c2c1cccc2)C(=O)N	1
O=C(N[C]([C](C[C](Cc1ccccc1)NC(=O)[C](N1CCCNC1=O)C(C)C)O)Cc1ccccc1)COc1c(C)cccc1C	1
C=CCN1CC[C@@]23[C]([C]1Cc1c3cc(cc1)O)CCCC2	0
CCN(CCOC(=O)C1(CCCCC1)C1CCCCC1)CC	1
COc1cc2N(C)[C]3[C@@]4(c2cc1[C@]1(C[C]2CN(CCc5c1[nH]c1c5cccc1)C[C@](C2)(O)CC)C(=O)OC)CCN1[C]4[C@@]([C]([C@]3(O)C(=O)OC)OC(=O)C)(CC)C=CC1	1
COc1ccc2c(c1)/C(=C\CCN(C)C)/c1c(O2)cccc1	0
O=C1NS(=O)(=O)c2c1cccc2	0
CCN(C(=O)[C](c1ccccc1)CO)Cc1ccncc1	0
CNC(=O)Oc1cccc2c1cccc2	0
[S-]CC(=O)O	0
COc1ccccc1OC(=O)CNC(=O)Cc1ccc(n1C)C(=O)c1ccc(cc1)C	1
OCC(=O)[C@@]1(O)[C](O)C[C]2[C@]1(C)C[C](O)[C@]1([C]2CCC2=CC(=O)C=C[C@]12C)F	1
C1CCn2c(CC1)nnn2	0
O=C1NC(=O)NC1(c1ccccc1)c1ccccc1	1
Clc1ccc2c(c1)N(C(=O)CC(=O)N2C)c1ccccc1	1
NC[C](c1ccc(cc1)O)O	0
O=C1C=C2CC[C]3[C]([C]2C[C]1C)CC[C@]1([C]3CC[C@]1(C)O)C	0
COc1cc(O)c(cc1S(=O)(=O)O)C(=O)c1ccccc1	0
Fc1ccc(cc1)[C]1[C](OCCN1Cc1[nH][nH]c(=O)n1)O[C](c1cc(cc(c1)C(F)(F)F)C(F)(F)F)C	1
CCCCOc1ccc(cc1N)C(=O)OCCOCCN(CC)CC	0
CCCCCCCCCCCC[N+](Cc1ccccc1)(C)C	0
Nc1ccc(cc1)S(=O)(=O)Nc1oc(c(n1)C)C	0
Clc1ccc(c(c1)Cl)[C@]1(OC[C](O1)COc1ccc(cc1)N1CCN(CC1)C(=O)C)Cn1cncc1	1
ClC(=C(Cl)Cl)Cl	1
CC(Cc1ccc(cc1)CC(=O)O)C	0
CCOC(=O)C1=C(C)NC(=C([C]1c1cccc(c1Cl)Cl)C(=O)OC)C	1
Fc1ccc(cc1)CNC(=O)c1nc(n(c(=O)c1O)C)C(NC(=O)c1nnc(o1)C)(C)C	1
CC[C@](OC(=O)c1ccccc1C(=O)O)(C#C)C	0
CCCN1C[C](CSC)C[C]2[C]1Cc1c[nH]c3c1c2ccc3	1
CN([C](CN1c2ccccc2Sc2c1nccc2)C)C	0
NS(=O)(=O)OC[C@]12OC[C]3[C]([C]2OC(O1)(C)C)OC(O3)(C)C	1
CCCN(S(=O)(=O)c1ccc(cc1)C(=O)O)CCC	1
C#C[C@]1(O)CC[C]2[C@]1(CC)CC[C]1[C]2CCC2=CC(=O)CC[C]12	1
CS(=O)(=O)OCCCNCCCOS(=O)(=O)C	0
CC(P(=O)(O)O)(P(=O)(O)O)O	0
CN[C](CCC=C(C)C)C	0
CC(C1CCC(CC1)C(=O)N[C](C(=O)O)Cc1ccccc1)C	1
CC[C](C(=O)N[C]1C(=O)N2[C]1SC([C]2C(=O)O)(C)C)Oc1ccccc1	0
OC(=O)[C](c1ccc(c(c1)F)c1ccccc1)C	1
OC(=O)Cc1ccccc1Nc1c(Cl)cccc1Cl	1
CCC1(C(=O)NC(=O)NC1=O)c1ccccc1	1
Clc1ccc2-n3c(CN=C(c2c1)c1ccccc1F)cnc3C	1
FC(C(Cl)(F)F)(Cl)F	0
CN(C[C](CN1c2ccccc2CCc2c1cccc2)C)C	1
CC#C[C@]1(O)CC[C]2[C@]1(C)CC[C]1[C]2C[C](C2=CC(=O)CC[C@]12C)C	0
C#C[C@]1(O)CC[C]2[C@]1(C)CC[C]1[C]2CCC2=CC(=O)CC[C@]12O	0
[N+]	0
SCCN(C)C	0
NCCCCC1NC(=O)C(NC(=O)C(Cc2ccccc2)NC(=O)C(CSSCC(NC(=O)C(NC1=O)C(O)C)C(=O)NC(C(O)C)CO)NC(=O)C(Cc1ccccc1)N)Cc1c[nH]c2c1cccc2	1
c1ccc(cc1)/C=C/CN1CCN(CC1)C(c1ccccc1)c1ccccc1	1
c1ccc(cc1)C=CCN1CCN(CC1)C(c1ccccc1)c1ccccc1	1
NC(=O)c1cccnc1	0
Cc1cc(C)nc(n1)NS(=O)(=O)c1ccc(cc1)N=Nc1ccc(c(c1)C(=O)O)O	0
O=C1CN=C(c2c(N1)ccc(c2)[N+](=O)[O-])c1ccccc1Cl	1
CC(NC[C](c1ccc(c2c1cccn2)O)O)C	0
OC1=C(O)C(=O)C(=C(C1=O)O)O	0
O=C1C(c2ccc(cc2)C(F)(F)F)C(=O)c2c1cccc2	0
O[C](CN1CCN(C[C]1C(=O)NC(C)(C)C)Cc1cccnc1)C[C](C(=O)N[C]1[C](O)Cc2c1cccc2)Cc1ccccc1	1
CCCCNc1ccc(c(c1)O)C(=O)OCCN(C)C	0
CC(Cc1ccccc1)(N)C	1
COc1cc(ccc1O)/C=C/1\CCC/C(=C\c2ccc(c(c2)OC)O)/C1=O	0
C[C]1Cc2c(N1NC(=O)c1ccc(c(c1)S(=O)(=O)N)Cl)cccc2	1
NCC(=O)O	0
CCN(CCOC(=O)C(c1ccccc1)(c1ccccc1)C)CC	0
BrC(Br)Br	0
OC(=O)CC[C](C(=O)O)NC(=O)c1ccc(cc1)CCc1c[nH]c2c1c(=O)[nH]c(n2)N	1
CCN([C](CN1c2ccccc2Sc2c1cccc2)C)CC	1
NCCc1cc(O)c(cc1O)O	0
Clc1ccc2c(c1)C(=NC(C(=O)N2)O)c1ccccc1Cl	1
O=C(c1cc(OCC(F)(F)F)ccc1OCC(F)(F)F)NCC1CCCCN1	1
Fc1ccc(cc1)C(=O)CCCN1CCC2(CC1)C(=O)NCN2c1ccccc1	0
Clc1ccc(cc1)SC(P(=O)(O)O)P(=O)(O)O	1
CC1CCN(CC1)CCCC(=O)c1ccc(cc1)F	0
NC12CC3CC(C2)CC(C1)C3	1
CC[N@@+]1(C)CCC[C](C1)OC(=O)C(c1ccccc1)(c1ccccc1)O	0
CCC(=O)O[C]1CC[C]2[C@]1(C)CC[C]1[C]2CC[C]2[C@]1(C)C[C](C)C(=O)C2	0
COP(=O)([C](C(Cl)(Cl)Cl)O)OC	0
CCN([C](C=C(c1cccs1)c1cccs1)C)C	0
C=COCC(F)(F)F	0
ClCCNC(=O)N(CCCl)N=O	1
NC(=S)N/N=C\1/c2ccccc2N(C1=O)C	0
C#C[C@]1(O)CC[C]2[C@]1(C)C=CC1=C3CCC(=O)C=C3CC[C]21	0
C[C](CC(O)(C)C)O[C](C(Cl)(Cl)Cl)O	0
F[C](C(F)(F)F)Br	0
O=C1CC[C]2C(=C1)C[C]([C]1[C]2CC[C@]2([C]1CC[C@]2(C)O)C)C	0
FC(c1cc2NCNS(=O)(=O)c2cc1S(=O)(=O)N)(F)F	1
OCC(OCn1cnc2c1nc(N)[nH]c2=O)COC(=O)[C](C(C)C)N	1
COCC(=O)Nc1c(I)c(C(=O)NC[C](CO)O)c(c(c1I)C(=O)N(C[C](CO)O)C)I	1
CCOC(=O)[C](N[C]1CCc2c(N(C1=O)CC(=O)O)cccc2)CCc1ccccc1	1
C[C](N(C)C)CN1c2cc(ccc2Sc2c1cccc2)C(=O)C	0
O=C(C(c1ccccc1)(c1ccccc1)O)OC1CC[N+](CC1)(C)C	0
CC[N+](CCSCC[N+](CC)(C)C)(C)C	0
N[C](C(=O)O)CC(C)C	0
C/C=C/C(=O)N(c1ccccc1C)CC	1
Nc1ccc(c(c1)O)C(=O)Oc1ccccc1	0
O=c1oc2ccccc2c(c1Cc1c(=O)oc2c(c1O)cccc2)O	0
CN(Cc1cccc2c1cccc2)C/C=C/C#CC(C)(C)C	1
O=C([C](c1ccccc1)N)N[C]1C(=O)N2[C]1SC([C]2C(=O)OCOC(=O)[C]1N2C(=O)C[C]2S(=O)(=O)C1(C)C)(C)C	1
CC(Cn1cnc2c1c1ccccc1nc2N)C	1
CN(CCCN1CCN(CC1)c1ccc(cc1)NC(=O)C)C	0
Clc1ccc2c(c1)C(=N[C](C(=O)N2C)O)c1ccccc1Cl	1
CN(Cc1ccccc1)CC#C	0
O=C1CCC2(C34C1Oc1c4c(CC2N(CC3)CC2CC2)ccc1O)O	1
[O-][N+](=O)c1ccc(o1)C(=O)CCl	0
C[N+](C[C]1OCOC1)(C)C	0
CCCCOc1ccc(cc1)OCCCN1CCOCC1	0
CCC1(C(=O)NCNC1=O)c1ccccc1	1
OC[C]1O[C]([C]([C]1O)O)n1cnc2c1ncnc2NCC=C(C)C	0
CO[C](c1ccc(c(c1)Cl)Cl)C(=O)N[C]1C(=O)N2[C]1SC([C]2C(=O)O)(C)C	0
C[C](C[N+](C)(C)C)OC(=O)N	1
C[C]1O[C]1P(=O)(O)O	1
OC(=O)[C](Cc1ccc(cc1)O)N	0
C1=CN2C(=N[C](C2)c2ccccc2)S1	0
NC1=NC(=[N+]C=C1C[n+]1csc(c1C)CCOP(=O)([O-])[O-])C	0
O=C([C]1CCC[N+]1(C)C)OCC[N+](C)(C)C	0
OC[C]1O[C](O[C]2[C](CO)O[C]([C]([C]2O)O)O)[C]([C]([C]1O[C]1O[C](C)[C]([C]([C]1O)O)N[C]1C=C(CO)[C]([C]([C]1O)O)O)O)O	1
O=C1CC2C(C1(C)CC2)(C)C	1
O=C1C=C[C@]2(C(=C1O)CC[C]1[C]2CC[C@]2([C]1CC[C@]2(C)O)C)C	0
CCN(CCO[C]1CC[C@]2(C(=CC[C]3[C]2CC[C@]2([C]3CCC2=O)C)C1)C)CC	0
O=C(N1c2ccccc2Sc2c1nccc2)OCCOCCN1CCCCC1	0
CN1CCCN=C1COC(=O)[C@@](c1ccccc1)(C1CCCCC1)O	0
OCCCn1c(C)ncc1[N+](=O)[O-]	0
O=CNNc1scc(n1)c1ccc(o1)[N+](=O)[O-]	0
O=C1[C](CCN1c1ccccc1)N1CCCCC1	0
ClC[C](O[N+](=O)[O-])CO[N+](=O)[O-]	0
CCCC(=O)c1ccc2c(c1)N(CCCN1CCN(CC1)C)c1c(S2)cccc1	0
NC(=O)n1cccn1	0
Nc1ccc(cc1)S(=O)(=O)Nc1nnc(s1)C(C)(C)C	0
O=C1C=C[C@]2(C(=C1)C(=C[C]1[C]2CC[C@]2([C]1CC[C@]2(OC(=O)C)C(=O)C)C)Cl)C	0
CC[C](c1ccccc1)c1noc(n1)CCN(CC)CC	0
CCSC(=O)c1cccc(c1)C(=O)SCC	0
CC(CN(S(=O)(=O)c1ccc(cc1)N)C[C]([C](Cc1ccccc1)NC(=O)O[C]1CCOC1)OP(=O)(O)O)C	1
O=C1CC[C@@]2([C@@]34[C]1Oc1c4c(C[C]2N(CC3)C)ccc1O)O	1
COc1ccccc1OC[C](CN1CCN(CC1)CC(=O)Nc1c(C)cccc1C)O	1
COc1ccc(c(c1)O)C(=O)c1ccccc1	0
CCCC[C]([C]1NC(=O)N(C1=O)SC(Cl)(Cl)Cl)CC	0
Cc1cn([C]2O[C](C=C2)CO)c(=O)[nH]c1=O	1
CN(CCO[C](c1ccccc1C)c1ccccc1)C	1
O(C(c1ccccc1)c1ccccc1)C1C[C]2CC[C](C1)N2	1
CN(C1C(=C(C(=O)N)C(=O)C2(C1CC1Cc3c(C(=O)C1=C2O)c(O)ccc3N(C)C)O)O)C	1
C=CCC1(CC(=C)Br)C(=O)NC(=O)NC1=O	0
CCCC(=O)O[C@@]1(CC[C]2[C@]1(C)C[C](O)[C@]1([C]2C[C](C2=CC(=O)C=C[C@]12C)F)F)C(=O)COC(=O)C	1
NCCc1ccc(cc1)O	0
Clc1cccc(c1)C(=O)[C](NC(C)(C)C)C	1
Cc1cnc(nc1)NS(=O)(=O)c1ccc(cc1)N	0
COc1c(N2CC3C(C2)CCCN3)c(F)cc2c1n(cc(c2=O)C(=O)O)C1CC1	1
COC(=O)C1=C(C#N)NC(=C(C1c1cccc(c1)[N+](=O)[O-])C(=O)OC(C)C)C	1
Cc1ccc(c(c1)[C](c1ccccc1)CCN(C(C)C)C(C)C)O	1
CC(=O)OCC(=O)[C@@]1(O)CC[C]2[C@]1(C)CC(=O)[C]1[C]2C[C](C2=CC(=O)C=C[C@]12C)Cl	0
O=C(Cc1ccccc1)N[C]1C(=O)N2[C]1SC([C]2C(=O)O)(C)C	0
CC(Oc1ccc(cc1)C(=O)NS(=O)(=O)c1ccc(cc1)N)C	0
OC(=O)CCC(C(=O)O)NC(=O)c1ccc(cc1)N(Cc1cnc2c(n1)c(N)nc(n2)N)C	1
O[C]1[C](N)C[C](O[C]1C)O[C]1C[C@@](O)(Cc2c1c(O)c1c(c2O)C(=O)c2c(C1=O)cccc2)C(=O)C	1
C[C](COc1c(C)cccc1C)N	1
O=C1N(C[C]2c3c1cccc3CCC2)[C]1CN2CCC1CC2	1
ClCCN(CCCl)CCCl	0
CC[C@]12CC(=C)[C]3[C]([C]1CC[C@@]2(O)C#C)CCC1=CCCC[C]31	1
Nc1ccc(cc1)S(=O)(=O)N	1
CN(N=Nc1[nH]cnc1C(=O)N)C	1
O=C1CC[C@]2(C(=C1O)CC[C]1[C]2CC[C@]2([C]1CC[C@]2(C)O)C)C	0
C=CCC1(CC=C)C(=O)NC(=O)NC1=O	0
O=C1CN=C(c2c(N1)ccc(c2)Cl)C1=CCCCC1	0
Fc1ccc(cc1)C(=O)CCCN1CCC(CC1)n1c(=O)[nH]c2c1cccc2	0
CN1CCCC[C]1CCN1c2ccccc2Sc2c1cc(cc2)S(=O)(=O)C	0
O=C1NCNC1(c1ccccc1)c1ccccc1	0
CC(=O)Nc1ccc(cc1)OC(=O)c1ccccc1OC(=O)C	1
NCCc1c(C)n(c2c1cc(cc2)OC(=O)C)Cc1ccc(cc1)OC	0
OC(=O)c1cc(N=Nc2ccc(cc2)S(=O)(=O)Nc2nccs2)ccc1O	0
COc1cc(cc(c1OC)OC)C(=O)NCc1ccc(cc1)OCCN(C)C	1
NC(=O)N1c2ccccc2C=Cc2c1cccc2	1
OC(=O)c1ccccc1OP(=O)(O)O	0
NC[C](CC(=O)O)CC(C)C	1
CCC(=O)O[C]1CC[C]2[C@]1(C)CC[C]1[C]2C[C](C2=CC(=O)CC[C@]12C)F	0
CN([C](c1ccccc1)Cc1ccccc1)C	0
CC#CC[C]([C](/C=C/[C]1[C](O)C[C]2[C]1C/C(=C/CCCC(=O)O)/C2)O)C	1
O=C1CC[C@]2(C(=C1)CC[C]1[C]2CC[C@]2([C]1CC[C@]2(C)O)C)C	1
CO[C]1C=CO[C@@]2(C)Oc3c(C2=O)c2c(c(c3C)O)c(O)c(c3c2nc2n3ccc(c2)C)NC(=O)C(=CC=C[C]([C]([C]([C]([C]([C]([C]1C)OC(=O)C)C)O)C)O)C)C	1
CN(CCc1c[nH]c2c1cc(C[C]1COC(=O)N1)cc2)C	1
CCCCCCOc1ccc(c2c1cccc2)C(=N)N(CCCC)CCCC	0
CCOC(=O)N[C](C(Cl)(Cl)Cl)O	0
COc1ccc2c(c1)CN(C[C]2c1ccc(c(c1)Cl)Cl)C	1
CC(=O)O[C]1CN2CCC1CC2	0
Clc1ccc2c(c1)[nH]c(=O)n2C1CCN(CC1)CCCn1c(=O)[nH]c2c1cccc2	1
COc1ccc(c2c1cccc2)C(=O)CCC(=O)O	0
CCOP(=S)(Oc1cc(C)nc(n1)C(C)C)OCC	0
OC[C](NC(=O)[C]1CN(C)[C]2C(=C1)c1cccc3c1c(C2)cn3C)C	0
CN1CCC(=C2c3ccsc3CCc3c2cccc3)CC1	1
O=C([C](c1ccccc1)Oc1ccccc1)N[C]1C(=O)N2[C]1SC([C]2C(=O)O)(C)C	0
CCCCC[C](/C=C/[C]1[C](O)CC(=O)[C]1CCCCCCC(=O)O)O	1
[O-][n+]1cccc(c1)C(=O)O	0
OC[C](CS)S	1
O/N=C/1\CC[C]2C(=C1)CC[C]1[C]2CC[C@]2([C]1CC[C@@]2(O)C#C)CC	1
ON=C1CC[C]2C(=C1)CC[C]1[C]2CC[C@]2([C]1CC[C@@]2(O)C#C)CC	1
O=C(C(c1cccnc1)(C)C)c1cccnc1	0
N[C](C=C)CCC(=O)O	1
CCCC[C@](C/C=C/[C]1[C](O)CC(=O)[C]1CCCCCCC(=O)OC)(O)C	1
Fc1ccc(cc1)OCCCN1CCC2(CC1)C(=O)NCN2c1ccccc1	0
[O-][N+](=O)c1ccc(o1)/C=N/N(C(=O)N)CCO	0
CC(NC[C](c1ccccc1Cl)O)C	0
OC[C]([C](c1ccc(cc1)[N+](=O)[O-])O)NC(=O)C(Cl)Cl	1
OC[C]1O[C](O[C]2[C](O[C]3[C](O)[C](O)[C]([C]([C]3NC(=N)N)O)NC(=N)N)O[C]([C@]2(O)C=O)C)[C]([C]([C]1O)O)NC	1
OC(=O)CNc1ccc(cc1)S(=O)(=O)c1ccc(cc1)N	0
OC(=O)[C](c1cccc(c1)Oc1ccccc1)C	1
CCCC[C](c1ccccc1)O	0
COc1cccc(c1C(=O)N[C]1C(=O)N2[C]1SC([C]2C(=O)O)(C)C)OC	0
CCC(=O)n1c(=O)n(c2c1cccc2)C1CCN(CC1)CCC(c1ccccc1)(c1ccccc1)C#N	0
C[C]1O[C]([C]([C]1O)O)n1cc(F)c(=O)[nH]c1=O	0
CC(=O)/N=c/1\sc(nn1C)S(=O)(=O)N	1
CC(=O)/N=c\1/sc(nn1C)S(=O)(=O)N	1
Cc1cc2c(o1)c(C)c1c(c2)c(C)cc(=O)o1	0
CSc1ccc2c(c1)N(CC[C]1CCCCN1C)c1c(S2)cccc1	1
OCC(=O)[C@@]1(O)CC[C]2[C@]1(C)C[C](O)[C@]1([C]2CCC2=CC(=O)CC[C@]12C)F	1
ClCCOS(=O)(=O)C	0
OC(=O)c1ccc(cc1)N1N/C(=C\2/C=CC=CC2=O)/N/C/1=C\1/C=CC=CC1=O	1
CC(C[C](B(O)O)NC(=O)[C](NC(=O)c1cnccn1)Cc1ccccc1)C	1
CC(C[C]1C(=O)N2CCC[C]2[C@]2(N1C(=O)[C@@](O2)(NC(=O)[C]1CN(C)[C]2C(=C1)c1cccc3c1c(C2)c([nH]3)Br)C(C)C)O)C	1
OC([C]1C[C]1c1ccncc1)(c1ccccc1)c1ccccc1	0
Cc1cc2CCCS(=O)(=O)c2cc1S(=O)(=O)N	0
COC(=O)C1=C(C)NC(=C([C]1c1ccccc1[N+](=O)[O-])C(=O)OCC(C)C)C	1
Nc1nc(N)c2c(n1)nc(c(n2)c1ccccc1)N	1
O[C](c1ccccc1)COC(=O)N	0
S=P(N1CC1)(N1CC1)N1CC1	1
OCC(=O)[C@@]12OC(O[C]1C[C]1[C@]2(C)C[C](Cl)[C@]2([C]1C[C](C1=CC(=O)C=C[C@]21C)F)Cl)(C)C	0
NC(=N)N(CCOP(=O)(O)O)C	0
[O-]c1ccc(cc1[Hg+])C(CC(C)(C)C)(C)C	0
NC[C](c1ccc(c(c1)O)O)O	1
C1CC[C](NC1)[C]1COC(O1)(c1ccccc1)c1ccccc1	0
CCC(COC(c1ccccc1)(c1ccccc1)C(=O)OCCN(C)C)CC	0
O[C](COc1cccc2c1cc[nH]2)CNC(C)C	1
c1ccc(cc1)NCC1=NCCN1	0
CC(=O)OCC(=O)[C]1[C](C)C[C]2[C@]1(C)C[C](O)[C@]1([C]2C[C](C2=CC(=O)C=C[C@]12C)F)Cl	0
CN1CCc2c(C1)c1ccccc1n2Cc1ccccc1	0
OCCCN[P@](=O)(N(CCCl)CCCl)OCCCl	0
C[N+]1(CCCC1)CC[C@@](c1ccccc1)(C1CCCCC1)O	0
C[C](Cc1ccccc1C)N	0
Ic1c[nH]cc(c1=O)I	0
C=CCCCCCCCCC(=O)O	0
O=C1CCC2(C(=C1)C(C)CC1C2CCC2(C1CCC2(O)C(=O)C)C)C	1
CN1CCN(CC1)C(=O)C1CCCCC1	0
OC(=O)CC[C](C(=O)O)NC(=O)c1cc(Cl)c(c(c1)Cl)N(Cc1cnc2c(n1)c(N)nc(n2)N)C	1
CCC[C](C1(C=C)C(=O)NC(=O)NC1=O)C	0
O=C1CC[C@]2(C(=C1)[C](C)C[C]1[C]2CC[C@]2([C]1CC[C@]2(O)C(=O)C)C)C	1
CCOP(=O)(O/C(=C\Cl)/c1ccc(cc1Cl)Cl)OCC	0
COC(=O)CCc1ccc(cc1)OC[C](CNC(C)C)O	1
COc1ccc2c(c1)c(CC(=O)OCC(=O)O)c(n2C(=O)c1ccc(cc1)Cl)C	1
Nc1nc2c(s1)cc(cc2)OC(F)(F)F	1
CC(Nc1ncccn1)C	0
CCC(=O)N1[C]2CC[C]1CN(C2)C/C=C\c1ccccc1	0
OCCN(CC(=O)N(C(Cc1ccccc1)(C)C)C)CC(=O)N(C(Cc1ccccc1)(C)C)C	0
CN[C](Cc1ccccc1)C	0
CCOC(=O)Nc1ccc2c(c1)N(C(=O)CCN1CCOCC1)c1c(S2)cccc1	1
O=C(N[C]([C](C[C](Cc1ccccc1)NC(=O)[C](C(C)C)NC(=O)N(Cc1csc(n1)C(C)C)C)O)Cc1ccccc1)OCc1cncs1	1
[O-][N+](=O)c1ccc(cc1)[As](=O)(O)O	0
O[C](COC(=O)N)COc1ccc(cc1)Cl	0
C[C]1Nc2cc(Cl)c(cc2C(=O)N1c1ccccc1C)S(=O)(=O)N	1
CCOC(=S)SSC(=S)OCC	0
CC[C]([C]([C]1Nc2cc(Cl)c(cc2S(=O)(=O)N1)S(=O)(=O)N)C)C	0
ClCCN(C(=O)NC1CCC(CC1)C)N=O	0
O=C1NCC2(O1)CCN(CC2)CCc1ccccc1	0
C1CN2C(=N[C](C2)c2ccccc2)S1	1
COc1ccc2c(c1)[C@]13CCCC[C]3[C](C2)N(CC1)C	0
COc1ccc2c(c1)[C@@]13CCCC[C]3[C](C2)N(CC1)C	1
CN([C](Cc1ccccc1)C)Cc1ccccc1	0
CCC1(CC)C(=O)NC(=O)N(C1=O)C	0
CO[C]1O[C]2O[C@@]3(C)CC[C]4[C@]2([C]([C]1C)CC[C]4C)OO3	1
O[C]1CC[C]2[C@]1(C)CC[C]1[C]2CC[C]2[C@]1(C)C[C]1S[C]1C2	0
Cn1c(=O)n(CC(=C)C)c(cc1=O)N	0
Clc1cccc(c1)N1CCN(CC1)CCCn1c(=O)[nH]c2c(c1=O)cccc2	0
O=P(N1CC1)(N1CC1)N1CC1	0
CCN(CCOCCC1=CC[C]2C[C]1C2(C)C)CC	0
C1CCC(CC1)(N1CCCC1)c1ccccc1	0
CC(Sc1cc(c(c(c1)C(C)(C)C)O)C(C)(C)C)(Sc1cc(c(c(c1)C(C)(C)C)O)C(C)(C)C)C	1
CCN1/C(=C/C=C/C=C/c2sc3c([n+]2CC)cccc3)/Sc2c1cccc2	0
CC(=O)Nc1ccccc1	0
NC1=NC[C]2N1c1ccccc1Cc1c2cccc1	1
OCC/C(=C(\N(Cc1cnc(nc1N)C)C=O)/C)/SSC[C]1CCCO1	0
[O-]c1ccc(cc1[Hg+])C(C)(C)C	0
CCCC(=O)C1=C(O)C(C(=C(C1=O)Cc1c(OC)cc(c(c1O)C(=O)CCC)O)O)(C)C	0
CCN([C](CC(=O)Nc1ccccc1)C)CC	0
CCOc1ccc(cc1)N=Nc1ccc(cc1N)N	0
O[C](COc1cccc2c1CCC(=O)N2)CNC(C)(C)C	1
OCC(=O)[C@@]1(O)CC[C]2[C@]1(C)CC(=O)[C]1[C]2CCC2=CC(=O)CC[C@]12C	1
CCOC(=O)C(NC(C(=O)N1CCCC1C(=O)O)C)CCc1ccccc1	1
OC[C](COC(=O)c1ccccc1Nc1ccnc2c1ccc(c2)Cl)O	0
Cl[As](c1ccc(c(c1)N)O)Cl	0
CN([C]1C(=C(C(=O)N)C(=O)[C@@]2([C]1C[C]1C(=C2O)C(=O)c2c([C@@]1(C)O)c(Cl)ccc2O)O)O)C	1
SC[C](C(=O)N1CCC[C]1C(=O)O)C	1
Clc1ccc2c(c1)S(=O)(=O)NC(=N2)C	1
CN(CCCN1c2ccccc2CCc2c1cc(Cl)cc2)C	1
CC[N+](CCOC(=O)C(C1CCCC1)C1CCCC1)(CC)CC	0
COc1cccc(c1)O[C](CNC(=N)Cc1cccc(c1)C)C	0
C=CCC1(C(=O)NC(=S)NC1=O)[C]1CCCC=C1	0
Nc1ccc(cc1)S(=O)(=O)Nc1ccccn1	0
ClCOC(=O)[C@]1(CC[C]2[C@]1(C)C[C](O)[C]1[C]2CCC2=CC(=O)C=C[C@]12C)OC(=O)OCC	1
OCC[N+](CC(=O)[O-])(C)C	0
CN1CCN(CC1)CC/C=C\1/c2ccccc2Sc2c1cc(cc2)S(=O)(=O)N(C)C	1
CCN(CCN(CC)CC)CCOC(=O)c1ccc(cc1)N	0
O=C1CC[C]2C(=C1Cl)CC[C]1[C]2CC[C@]2([C]1CC[C]2O)C	0
NC(=O)c1ccc(cc1Cl)[N+](=O)[O-]	0
CCCN[C](C(=O)Nc1ccccc1C)C	1
CCNC(=O)C1CCCN1C(=O)C(NC(=O)C(NC(=O)C(NC(=O)C(Cc1ccc(cc1)O)NC(=O)C(NC(=O)C(Cc1c[nH]c2c1cccc2)NC(=O)C(Cc1cnc[nH]1)NC(=O)C1CCC(=O)N1)CO)CC(C)C)CC(C)C)CCCN=C(N)N	1
O=C1CC[C@]2(C(=C1)CC[C]1[C]2CC[C@]2([C]1C[C]1[C@]2(OC(O1)(C)C)C(=O)C)C)C	0
CC[N+](CCOC(=O)[C@@](c1ccccc1)(C1CCCCC1)O)(CC)C	0
OCC(=O)[C@@]1(O)CC[C]2[C@]1(C)CC[C]1[C]2CCC2=CC(=O)CC[C@]12C	0
CC(c1ccccc1OCC1=NCCN1)C	0
CC(NNC(=O)COc1ccc(cc1)Cl)C	0
O=C1C[N+](=C(c2c(N1)ccc(c2)Cl)c1ccccc1)[O-]	0
CC(=O)OCC(CCn1cnc2c1nc(N)nc2)COC(=O)C	1
Fc1c[nH]c(=O)[nH]c1=O	1
Oc1cccc(c1)O	0
CO[C@]12C=C[C@]3(C[C]1C(O)(C)C)[C@@]14[C]2Oc2c4c(C[C]3N(CC1)CC1CC1)ccc2O	0
CCN(CCOC(=O)c1ccc(cc1O)N)CC	0
O=CNc1cc(ccc1O)[C](CN[C](Cc1ccc(cc1)OC)C)O	1
N=C(NC(=N)Nc1ccc(cc1)Cl)NCCCCCCNC(=N)NC(=N)Nc1ccc(cc1)Cl	1
CCCCCCCCCCC(=O)OCCNC(=O)[n+]1ccccc1	0
Nc1ccc(cc1)OCCCCCN1C(=O)c2c(C1=O)cccc2	0
ClCCN(c1ccccc1C[C](C(=O)O)N)CCCl	0
COc1ccccc1OC[C]1CNC(=O)O1	0
COc1ccccc1N1CCN(CC1)CCc1c[nH]c2c1cc1OCOc1c2	0
CCN(CCNC(=O)c1cc(Br)c(cc1OC)N)CC	0
O=C(C(C)C)OCC(=O)[C@@]12O[C](O[C]1C[C]1[C@]2(C)C[C](O)[C]2[C]1CCC1=CC(=O)C=C[C@]21C)C1CCCCC1	1
CCC(=O)OC[C](c1ccccc1)C(=O)OC1C[C]2CC[C](C1)N2C	0
OCCOc1nc(nc(c1Oc1ccccc1OC)NS(=O)(=O)c1ccc(cc1)C(C)(C)C)c1ncccn1	1
Clc1cc(cc(c1Cl)S(=O)(=O)N)S(=O)(=O)N	1
Clc1cccc(c1NC1=NCCN1)Cl	1
CC[C]1OC(=O)[C](C)[C](O[C]2O[C](C)[C]([C@@](C2)(C)OC)O)[C](C)[C](O[C]2O[C](C)C[C]([C]2O)N(C)C)[C@](C[C](C(=O)[C]([C]([C@]1(C)O)O)C)C)(C)O	1
CCCCNc1ccc(cc1)C(=O)OCCN(C)C	1
CCN(CCOc1ccc(cc1)C(=C(c1ccccc1)Cl)c1ccccc1)CC	1
CCOC(=O)C1=C(C)NC(=C(C1c1ccccc1/C=C/C(=O)OC(C)(C)C)C(=O)OCC)C	1
COC(=O)[C](c1ccccc1)[C]1CCCCN1	1
O=C1CC[C]2C(=C1)CC[C]1[C]2CC[C@]2([C]1CC[C@]2(C)O)C	0
CCCCCCCCCCCCCC[N+](C)(C)C	0
Br[C](C(=O)NC(=O)N)C(C)C	0
N1CCNCC1	1
S=c1[nH]cnc2c1[nH]cn2	1
CCN([C](CC(C)C)COC(=O)c1ccc(cc1)N)CC	0
CC[C@@]1(NC(=O)N(C1=O)C)c1ccccc1	0
O=C(C(Oc1ccccc1)(C)C)OCCN1CCOCC1	0
Brc1cc(ccc1OCCCOc1ccc(cc1Br)C(=N)N)C(=N)N	0
OCc1cc(ccc1O)[C](CNCCCCCCOCCCCc1ccccc1)O	1
NC(=O)CN1CCCC1=O	0
Oc1ccc2c(c1)Oc1c(C32OC(=O)c2c3cccc2)ccc(c1)O	0
O=C(c1ccc(cc1)C(=O)Nc1ccc(cc1)C1=NCCCN1)Nc1ccc(cc1)C1=NCCCN1	0
O=C(c1ccccc1)Nc1ccc(c(c1)O)C(=O)O	0
FC(c1ccc(cc1)[C]1OCC(=O)NC1)(F)F	0
OC[C]1O[C]([C]([C]1O[C]1O[C](CN)[C]([C]([C]1N)O)O)O)O[C]1[C](O)[C](N)C[C]([C]1O[C]1O[C](CN)[C]([C]([C]1N)O)O)N	1
CN([C]1C(=C(C(=O)N)C(=O)[C@@]2([C]1C[C]1Cc3c(C(=O)C1=C2O)c(O)ccc3N(C)C)O)O)C	1
CCCC(=O)O[C](P(=O)(OC)OC)C(Cl)(Cl)Cl	0
CCN(CC(=O)Nc1c(C)cc(cc1C)C)CC	0
COc1cc(NCCC[C](N)C)c2c(c1)cccn2	0
C[C](C12CC3CC(C2)CC(C1)C3)N	1
CCCN(C(=O)[C](NC(=O)c1ccccc1)CCC(=O)O)CCC	0
Fc1ccc(cc1)C(=O)CCCN1CCC(CC1)(O)c1cccc(c1)C(F)(F)F	0
COc1cnc(nc1)NS(=O)(=O)c1ccc(cc1)N	0
CN(CCON=C1c2ccccc2CCc2c1cccc2)C	0
Cc1ccc2c(n1)c(O)c(cc2Cl)Cl	0
Oc1ccc(c(c1)O)S(=O)(=O)O	0
O=C([C](c1ccccc1)C(=O)O)N[C]1C(=O)N2[C]1SC([C]2C(=O)O)(C)C	0
ClCCN(C(=O)NC1CCCCC1)N=O	1
O=C(c1ccncc1)NNCS(=O)(=O)O	0
OCCN(CCO)CCO	1
ClCCN(Cc1ccccc1)Cc1ccccc1	0
CCN(c1cc(C)nc2n1ncn2)CC	0
C[N+](C1CCC(CC1)CC1CCC(CC1)[N+](C)(C)C)(C)C	0
CCCCS(=O)(=O)N[C](C(=O)O)Cc1ccc(cc1)OCCCCC1CCNCC1	1
CCN1C[C](C(C1=O)(c1ccccc1)c1ccccc1)CCN1CCOCC1	1
CN(CCCN([C]1CC[C]2[C@]1(C)CC[C]1[C]2CC=C2[C@]1(C)CC[C](C2)O)C)C	0
OC(=O)C(c1ccc(s1)C(=O)c1ccccc1)C	1
COc1ccc(cc1)CN(c1ncccn1)CCN(C)C	1
CCCNC[C](COc1ccccc1C(=O)CCc1ccccc1)O	1
[O-][N+](=O)O[C]1CO[C]2[C]1OC[C]2O[N+](=O)[O-]	1
O=C([C](c1cscc1)C(=O)O)N[C]1C(=O)N2[C]1SC([C]2C(=O)O)(C)C	1
OCCNCCC[C](Nc1ccnc2c1ccc(c2)Cl)C	0
O=C(c1nccnc1)NCN1CCOCC1	0
CC(=O)Nc1ccc(cc1)S(=O)(=O)Nc1ccc(cc1)[N+](=O)[O-]	0
OCCO[C]1CC[C](C[C]1OC)C[C]([C]1OC(=O)[C]2CCCCN2C(=O)C(=O)[C@]2(O)O[C](CC[C]2C)C[C](OC)/C(=C/C=C/C=C/[C](C[C](C(=O)[C]([C](/C(=C/[C](C(=O)C1)C)/C)O)OC)C)C)/C)C	1
CN1C(=O)CN=C(c2c1ccc(c2)[N+](=O)[O-])c1ccccc1	0
CN(CCC=C1c2ccccc2C(c2c1cccc2)(C)C)C	1
O=C1N(C)CC(=O)N2[C]1Cc1c([C]2c2ccc3c(c2)OCO3)[nH]c2c1cccc2	1
C#CC1(CCCCC1)OC(=O)N	0
CCOC(=O)C1=C(C)NC(=C([C]1c1cccc(c1)[N+](=O)[O-])C(=O)OC)C	1
O=C1C=C[C@]2([C](N1)CC[C]1[C]2CC[C@]2([C]1CC[C]2C(=O)Nc1cc(ccc1C(F)(F)F)C(F)(F)F)C)C	1
NCC1CCC(CC1)C(=O)O	0
OCC(=O)[C]1[C](C)C[C]2[C@]1(C)C[C](O)[C]1[C]2C[C](C2=CC(=O)C=C[C@]12C)F	0
O=C1NC(=O)[C]2[C]1[C]1C=C[C]2[C]2[C]1[C]1[C]2C(=O)NC1=O	0
CC[N+](CCOC(=O)C1c2ccccc2Oc2c1cccc2)(CC)C	0
NC1=NC[C](O1)c1ccccc1	0
Oc1ccc2c(c1)sc(c2C(=O)c1ccc(cc1)OCCN1CCCCC1)c1ccc(cc1)O	1
C[C]([C@](Cc1ccc(cc1)Cl)(O)C)CN(C)C	0
ClC(C(=O)N(c1ccc(cc1)O)C)Cl	0
O[C](c1ccc(c(c1)O)O)CNCCn1cnc2c1c(=O)n(C)c(=O)n2C	0
C[C@]1(CC)CC(=O)NC1=O	1
ClCCN(CCCl)C	1
OCC1OC(CC1[N-][N+]#N)n1cc(C)c(=O)[nH]c1=O	1
OC(=O)[C]1N=C(c2ccccc2)c2c(NC1=O)ccc(c2)Cl	1
OS(=O)(=O)NC1CCCCC1	0
CC(CCNC[C]1COc2c(O1)cccc2)C	0
C[C]1C[C](OC(=O)[C](c2ccccc2)O)CC(C1)(C)C	0
COc1ccc2c3c1O[C]1[C@@]43CCN([C](C2)[C]4CC[C]1OC(=O)c1cccnc1)C	0
CN(CCO[C@@](c1ccccn1)(c1ccccc1)C)C	1
CN(CCOC(c1ccccn1)(c1ccccc1)C)C	1
Nc1nc(N)c2c(n1)nc(c(n2)c1ccco1)N	0
CCNC(=O)[C]1CCCN1C(=O)[C](NC(=O)[C](NC(=O)[C](NC(=O)[C](Cc1ccc(cc1)O)NC(=O)[C](NC(=O)[C](Cc1c[nH]c2c1cccc2)NC(=O)[C](Cc1cnc[nH]1)NC(=O)[C]1CCC(=O)N1)CO)COC(C)(C)C)CC(C)C)CCCN=C(N)N	1
CNCCCN1c2ccccc2CCc2c1cccc2	1
CCOC(=O)C(NC(C(=O)N1C2CCCC2CC1C(=O)O)C)CCc1ccccc1	1
CC[N+](CCOC(=O)C(c1ccccc1)(c1ccccc1)O)(CC)C	0
NC(=O)C(c1ccccc1)(c1ccccc1)CC[N+]1(C)CCCCCC1	0
NCc1cccnc1	0
CN(CCOC1=Cc2ccccc2Sc2c1cc(Cl)cc2)C	1
OCCN1CCN(CC1)CCCN1c2ccsc2Sc2c1cc(cc2)C(F)(F)F	0
COc1cc(O)cc(c1)O	0
O[C]([C](CNCCOS(=O)(=O)C)O)CNCCOS(=O)(=O)C	0
ClC(Cl)Cl	0
C[N+](Cc1ccco1)(C)C	0
COc1cc(ccc1OC)[C](N(C)C)CCCc1ccccc1	0
Cc1ccc(c(c1)OCCCC(C(=O)O)(C)C)C	1
CCC[C](C1(CC)C(=O)NC(=S)NC1=O)CC	0
COc1c(OC)ccc2c1[C@@]13CCN([C](C2)[C@]3(O)CC[C](C1)O)C	0
CC(=O)OC[C]1O[C](S)[C]([C]([C]1OC(=O)C)OC(=O)C)OC(=O)C	1
OC[C](c1ccccc1)C(=O)OC1C[C]2CC[C](C1)N2C	1
O=C1C=C[C@]2(C(=C1)CC[C]1[C]2CC[C@]2([C]1CCC(=O)O2)C)C	0
CCCNC(=O)[C](Nc1ccc(cc1)OCC)C	0
CCc1ccc(cc1)[C](CCc1ccc(cc1)[N+](C)(C)C)C	1
CCC1(C(C)C)C(=O)NC(=O)NC1=O	0
Cc1ncn(c1)c1cc(NC(=O)c2ccc(c(c2)Nc2nccc(n2)c2cccnc2)C)cc(c1)C(F)(F)F	1
C[C]([N+](C)(C)C)CN1c2ccccc2Sc2c1cccc2	0
O=NC=C1C=CN(C=C1)COCN1C=CC(=CN=O)C=C1	0
O=C1N/C(=N\P(=O)(O)O)/N(C1)C	0
O=C1NC(=O)N(C1)/N=C/c1ccc(o1)c1ccc(c(c1)Cl)Cl	0
CC[C](C1(O)CCCCC1)C(=O)O	0
C[N+]1(CCOCC1)CC[C@](c1cccs1)(c1ccccc1)O	0
CCS(=O)(=O)CCn1c(C)ncc1[N+](=O)[O-]	1
OC(P(=O)(O)O)P(=O)(O)O	0
OCC(=O)[C]1[C](C)C[C]2[C@]1(C)C[C](O)[C@]1([C]2C[C](C2=CC(=O)C=C[C@]12C)F)F	0
CN(CC(=O)N1c2ccccc2Sc2c1cccc2)C	0
C/C=C/C(=O)N([C](C(=O)N(C)C)CC)CC	0
NS(=O)(=O)c1ccc(cc1)NCc1ccccc1	0
Clc1cc(NCc2cccs2)c(cc1S(=O)(=O)N)c1nnn[nH]1	1
C[C](Cc1ccc(cc1)O)N	0
O=S1(=O)CCCCN1c1ccc(cc1)S(=O)(=O)N	0
Cc1ncsc1CCCCl	0
ClCCN(c1ccc(cc1)C[C](C(=O)N[C](C(=O)OCC)CC(C)C)NC(=O)C)CCCl	0
O[C](COc1nsnc1N1CCOCC1)CNC(C)(C)C	1
CN(C[C](CN1c2ccccc2Sc2c1cccc2)C)C	1
CC[C]1Nc2cc(Cl)c(cc2S(=O)(=O)N1)S(=O)(=O)N	0
O=[S@](CCCC(C(F)(F)F)(F)F)CCCCCCCCC[C]1Cc2cc(O)ccc2[C]2[C]1[C]1CC[C]([C@]1(CC2)C)O	1
CCOC(=O)[C](N[C](C(=O)N1[C]2CCCC[C]2C[C]1C(=O)O)C)CCc1ccccc1	1
CN(CCN(c1ccccn1)Cc1cccs1)C	1
O=C(NS(=O)(=O)c1ccc(cc1)Cl)NN1CCCC1	0
CC(=O)C[C](c1c(=O)oc2c(c1O)cccc2)c1ccccc1	1
CCN(CCCNCc1cc(Cl)c2c(c1O)nccc2)CC	0
ClCCN[P@@]1(=O)OCCCN1CCCl	1
O=C([C]([C](C(=O)O)O)O)Oc1cccnc1	0
OC[C]1O[C]([C]([C]1O)O)n1cnc(n1)C(=O)N	1
O=C(Nc1ccc2c(c1)c(N)cc(n2)C)Nc1ccc2c(c1)c(N)cc(n2)C	0
NNC(=O)CC#N	0
CCN(CC[C@]1(c2ccccc2)C(=O)Oc2c1cccc2)CC	0
N#Cc1ccc(cc1)C(n1cncn1)c1ccc(cc1)C#N	1
Clc1ccc2c(c1)[C]1N(CCc3c1cccc3)CC(=O)N2C	0
O=C1CC[C@@]2([C@@]34[C]1Oc1c4c(C[C]2[N@+](CC3)(C)CC2CC2)ccc1O)O	1
COc1c(C/C=C(/CCC(=O)O)\C)c(O)c2c(c1C)COC2=O	1
CCN(CCNC(=O)c1cc(Cl)c(cc1O)N)CC	1
Nc1ccn(c(=O)n1)[C]1CC[C](O1)CO	1
COc1cc(/C=N/NC(=O)c2ccncc2)ccc1OC	0
Cc1nc(NCc2ccccc2)c2c(n1)[nH]cc2	0
CCN1/C(=C/C=C/c2ccc3c([n+]2CC)cccc3)/C=Cc2c1cccc2	0
CCCCN(CCCC)CCCOC(=O)c1ccc(cc1)N	0
CCOC(=O)/C=C(/C=C/C=C(/C=C/c1c(C)cc(c(c1C)C)OC)\C)\C	1
OC(=O)CC[C](C(=O)O)NC(=O)c1ccc(cc1)N(Cc1cnc2c(n1)c(N)nc(n2)N)C	1
CN1CCC[C](CC1)n1nc(Cc2ccc(cc2)Cl)c2c(c1=O)cccc2	1
CCN(P(=O)(N1CC1)N1CC1)c1scnn1	0
CCCl	0
CO[C@@]1(NC(=O)Cc2cccs2)C(=O)N2[C]1SCC(=C2C(=O)O)CSC(=O)N	1
Oc1ccc2c(c1)oc(=O)cc2C	0
O=C(c1ccc(cc1)N)NCC(=O)O	0
COc1c2c(=O)cc(oc2c(c2c1cco2)OC)C	0
C[C](C(=O)N[C]1C(=O)N2[C]1SC([C]2C(=O)O)(C)C)Oc1ccccc1	0
COc1c(OC)ccc(c1C(=O)O)/C=N/NC(=O)c1ccncc1	0
O[C]1C[C@]2(C)[C](N)CC[C]2[C]2[C]1[C@@]1(C)CCCC[C]1CC2	0
NC(=S)NCC=C	0
CN1CCC(C1)CN1c2ccccc2Sc2c1cccc2	1
CN1CC[C@@]23[C]4[C]1Cc1c3c(O[C]2CCC4)c(cc1)O	0
CCOc1nc2c(n1Cc1ccc(cc1)c1ccccc1c1nnn[nH]1)c(ccc2)C(=O)O	1
NC1[C]2[C]1CN(C2)c1nc2c(cc1F)c(=O)c(cn2c1ccc(cc1F)F)C(=O)O	1
C[C@](C(O)(C)C)(c1ccc(cc1)Cl)O	0
Cc1cc(cc(c1CC1=NCCN1)C)C(C)(C)C	0
CC[N+]([C](CC(c1ccccc1)c1ccccc1)C)(C)C	0
OC(=O)c1cccnc1Nc1c(C)cccc1C	0
CC([C](c1ccc(cc1)Cl)OC(=O)c1cccnc1)C	0
COc1c(N2CCN[C](C2)C)c(F)cc2c1n(cc(c2=O)C(=O)O)C1CC1	1
O=Cc1ccccc1	0
CCN(CCNC(=O)COc1ccc(cc1)OC)CC	0
CCN(c1cccc(c1)c1ccnc2n1ncc2C#N)C(=O)C	1
Fc1ccc(c(c1)F)c1ccc(c(c1)C(=O)O)O	1
OC[C]1O[C](C[C]1O)n1cnc2c1nc[nH]c2=S	0
O[C](c1cc(nc2c1cccc2C(F)(F)F)C(F)(F)F)[C]1CCCCN1	1
C[C](N[C]([C](c1ccc(cc1)O)O)C)COc1ccccc1	0
OC(=O)C(c1ccc(cc1)[C](CCCN1CCC(CC1)C(c1ccccc1)(c1ccccc1)O)O)(C)C	1
Cc1cc(=O)[nH]c(=S)[nH]1	0
C=CC[C](Cc1ccccc1)N	0
Clc1ccccc1CC(N)(C)C	0
ClC[C]1Nc2cc(Cl)c(cc2S(=O)(=O)N1C)S(=O)(=O)N	1
CCCSc1ccc2c(c1)nc([nH]2)NC(=O)OC	1
Oc1nc(O)c2c(n1)[nH]nc2	0
NC(=O)C1c2ccccc2C=Cc2c1cccc2	0
COC(=O)C1=C(C)NC(=C(C1c1ccccc1[N+](=O)[O-])C(=O)OC)C	1
CCOC(=O)C1(CCN(CC1)CCC(c1ccccc1)(c1ccccc1)C#N)c1ccccc1	1
[O-][N+](=O)c1ccc(c(c1)Oc1ccccc1)NS(=O)(=O)C	1
OC(=O)c1ccccc1Nc1cccc(c1C)C	1
NCCO	0
CCCCC(=O)O[C@@]1(CC[C]2[C@]1(C)C[C](O)[C]1[C]2CCC2=CC(=O)C=C[C@]12C)C(=O)CO	0
CCOC(=O)C1(CCN(CC1)CC[C](c1ccccc1)O)c1ccccc1	0
NC(=O)N/N=C/c1ccc(o1)[N+](=O)[O-]	0
CCOC(=O)C(=C(c1ccccc1)c1ccccc1)C#N	0
O[C](COc1cccc2c1C[C](O)[C](C2)O)CNC(C)(C)C	1
CC(=O)O[C]1CC[C]2[C@]1(C)CC[C]1[C]2[C](C)CC2=CC(=O)CC[C]12	0
CN[C](CC1CCCC1)C	0
[O-][N+](=O)c1cnc(n1C)C	0
CN(C(=O)CCNc1ccc(cc1)Br)C	0
N=C(NC(=N)N)NCCc1ccccc1	0
C[C]([C]1Nc2cc(Cl)c(cc2S(=O)(=O)N1)S(=O)(=O)N)c1ccccc1	0
CN(CCN(c1ccccn1)Cc1ccc(cc1)Cl)C	0
NC(=N)N1Cc2cc(Br)ccc2CC1	0
CO[C@@]12CC[C@@]3(C[C]1[C@@](C(C)(C)C)(O)C)[C@@]14[C]2Oc2c4c(C[C]3N(CC1)CC1CC1)ccc2O	1
CO[C@@]12CC[C@]3(C[C]1[C@](C(C)(C)C)(O)C)[C@@]14[C]2Oc2c4c(C[C]3N(CC1)CC1CC1)ccc2O	1
O=C(Nc1ccc(c(c1)Cl)Cl)Nc1ccc(cc1)Cl	0
CCN(CCc1onc(n1)c1ccccc1)CC	0
OC[C]([C](c1ccc(cc1)[N+](=O)[O-])O)NC(=O)CN=[N+]=[N-]	0
Oc1ccc2c(c1)[C@@]13CCCC[C]3[C](C2)NCC1	0
ClCCN(c1c[nH]c(=O)[nH]c1=O)CCCl	1
CN(CCN1c2ccc(cc2Nc2c(C1=O)cccc2)Cl)C	0
CO[C@]12[C]3N[C]3CN2C2=C([C]1COC(=O)N)C(=O)C(=C(C2=O)C)N	1
CCn1cc(C(=O)O)c(=O)c2c1nc(N1CCNCC1)c(c2)F	1
COc1cc(Cc2cnc(nc2N)N)cc(c1OC)OC	1
[O-]S(=O)(=O)c1cc2ccccc2cc1Cc1cc2ccccc2cc1S(=O)(=O)[O-]	0
COc1cc2nc(nc(c2cc1OC)N)N1CCN(CC1)C(=O)c1ccco1	1
O=C(OCC(Cl)(Cl)Cl)OCC(Cl)(Cl)Cl	0
CCCCN1CCCC[C]1C(=O)c1c(C)cccc1C	1
Oc1ccc2c(c1)C13CCCCC3(C(C2)N(CC1)CC1CCC1)O	1
CCNC1(CCCCC1)c1ccccc1	0
OCC(=O)[C@@]12O[C@@](O[C]1C[C]1[C@]2(C)C[C](O)[C@]2([C]1CCC1=CC(=O)C=C[C@]21C)F)(C)c1ccccc1	0
O=C1C=C[C@]2([C](C1)CC[C]1[C]2C(=O)C[C@]2([C]1CCC2=O)C)C	0
N#CC(c1ccccc1)(c1ccccc1)CCN1CCC(CC1)(N1CCCCC1)C(=O)N	0
OC(=O)CC[C](C(=O)O)N	0
O=C(C(c1ccccc1)(c1ccccc1)O)OCC[N+](C)(C)C	0
COc1cc(C)c(c(c1C)C)/C=C/C(=C/C=C/C(=C/C(=O)O)/C)/C	1
CCCCC[C](/C=C/[C]1[C](O)C[C]([C]1C/C=C\CCCC(=O)O)O)O	0
Clc1ccc(cc1)C(=O)NCCc1ccc(cc1)OC(C(=O)O)(C)C	1
OP(=O)(C(P(=O)(O)O)(Cc1cccnc1)O)O	1
ClCCN(c1ccc(cc1)C[C](C(=O)O)N)CCCl	1
OC[C](COc1ccccc1C)O	0
COc1ccc2c3c1O[C]1[C@@]43CCN[C](C2)[C]4C=C[C]1O	0
CC(=O)O[C](c1ccccc1)[C]1CCCCN1	0
ClCC[C]1NC(=O)c2c(O1)cccc2	0
CCCCCNC(=N)N/N=C/c1c[nH]c2c1cc(OC)cc2	1
[O-][N+](=O)c1ccc(o1)/C=N/N1C[C](NC1=O)C	0
C[C]([C](c1ccc(c(c1)O)O)O)N	0
Cc1[nH]c2-c3ccccc3N(CCc2n1)C(=O)c1ccc(cc1)NC(=O)c1ccccc1c1ccccc1	1
OC(=O)[C]1N2C(=O)C[C]2S(=O)(=O)[C@@]1(C)Cn1ccnn1	1
OC(=O)C[C](C(=O)O)[S-]	0
OC(=O)[C](c1cccc(c1)C(=O)c1ccccc1)C	1
Clc1ccc2c(c1)C(=NCC(=S)N2CC(F)(F)F)c1ccccc1F	1
COC([C](C(=O)O)Oc1nc(C)cc(n1)C)(c1ccccc1)c1ccccc1	1
CCC1(CC)C(=O)NC[C](C1=O)C	0
CCC1(CC)C(=O)NC(=O)N(C1=O)c1ccccc1	0
CCCc1ccc(c(c1)OC)OCC(=O)N1CCN(CC1)C(=O)COc1ccc(cc1OC)CCC	0
OC(COc1cccc2c1c(=O)cc(o2)C(=O)O)COc1cccc2c1c(=O)cc(o2)C(=O)O	1
CCO[C](/C(=N\NC(=S)N)/C=N/NC(=S)N)C	0
O=C(Cc1c(Cl)cccc1Cl)NC(=N)N	1
CN1CCCCC1C(=O)Nc1c(C)cccc1C	1
COc1cc(ccc1O)[C](CNC(C)C)O	0
CN1CCN(CC1)C1=Nc2ccccc2Sc2c1cc(C)cc2	0
C[C@]12Cc3nonc3C[C]1CC[C]1[C]2CC[C@]2([C]1CC[C@]2(C)O)C	0
O=C([C]1CCC[C]([N+]1(C)C)C)OCC[N+](C)(C)C	0
Oc1ccc2c(c1)[C@]1(C)CCN([C](C2)[C]1C)CC1CC1	0
NC(=O)c1cnccn1	0
COc1ccc(nn1)NS(=O)(=O)c1ccc(cc1)NC(=O)C	0
O=C1[C](NC(=O)/C(=N\OC(C(=O)O)(C)C)/c2csc(n2)N)[C]2N1C(=C(CS2)C[n+]1ccccc1)C(=O)[O-]	1
OC(=O)CCNC(=O)c1ccc(cc1)N=Nc1ccc(c(c1)C(=O)O)O	1
CCCC(C(=O)OCC)NC(C(=O)N1C2CCCCC2CC1C(=O)O)C	1
CCCc1ncc(c(n1)N)C[n+]1ccccc1C	0
CCN(CCOCCOC(=O)C(c1ccccc1)(CC)CC)CC	0
COc1c(OC)ccnc1C[S@](=O)c1nc2c([nH]1)ccc(c2)OC(F)F	1
COc1c(OC)ccnc1CS(=O)c1nc2c([nH]1)cc(cc2)OC(F)F	1
Clc1ccc2c(c1)C(=NCC(=O)N2C)C1=CCCCC1	0
N[C](Cc1cc(F)c(cc1F)F)CC(=O)N1CCn2c(C1)nnc2C(F)(F)F	1
CN(CC[C](c1ccccc1)c1ccc(cc1)C)C	0
CCC(=O)O[C@]1(CCN([C]1C)C)c1ccccc1	0
CCN(c1[nH]c(nc(=NN)n1)N(CC)CC)CC	0
CN[C]([C](c1ccc(cc1)NS(=O)(=O)C)O)C	0
OCC(OCn1cnc2c1nc(N)[nH]c2=O)CO	1
CN1[C](CSCC(F)(F)F)Cc2c(S1(=O)=O)cc(c(c2)Cl)S(=O)(=O)N	1
COc1ccccc1N1CCN(CC1)CCCC(=O)c1ccc(cc1)F	0
O=C1OC(C(=O)N1C)(C)C	0
OC[C]1O[C]([C]([C]1O)O)n1ncc(=O)[nH]c1=O	0
O=CN(/C(=C(/SC(=O)C)\CCOC(=O)C)/C)Cc1cnc(nc1N)C	0
O[C](CN1CCC=CC1)COc1ccccc1C	0
Oc1ccccc1	1
N=C(Nc1ccc(c(c1)Cl)Cl)NC(=N)NC(C)C	0
COCCCN1CCN(CC1)c1ccccc1OC	0
CCOC(=O)[C](N[C](C(=O)N1C(=O)N(C[C]1C(=O)O)C)C)CCc1ccccc1	1
COCCc1ccc(cc1)OCC(CNC(C)C)O	1
C1CN1c1nc(nc(n1)N1CC1)N1CC1	0
CCOC(=O)C1(CCN(CC1)CCc1ccccc1)c1ccccc1	0
CCCCOC(=O)c1ccc(cc1)N	0
CN1[C]2CCC[C]1CC(C2)NC(=O)c1nn(c2c1cccc2)C	1
Cc1nnc(s1)NS(=O)(=O)c1ccc(cc1)NC(=O)c1ccccc1C(=O)O	0
CCN(CCOC(=O)C(c1ccccc1)(c1ccccc1)O)CC	0
COc1cc(C)c(c(c1CC1=NCCN1)C)OC	0
O/N=C/1\CC[C]2C(=C1)CC[C]1[C]2CC[C@]2([C]1CC[C@]2(C#C)OC(=O)C)CC	1
O/N=C/1\CC[C]2C(=C1)CC[C]1[C]2CC[C@]2([C]1CC[C@@]2(C#C)OC(=O)C)CC	1
OCC1OC(C(C1O)O)n1cnc(n1)C(=O)N	1
COc1cc(C[N+]2(CCOCC[C]3CC[C]4C[C]3C4(C)C)CCOCC2)c(cc1OC)Br	1
O=CN[C](Cc1ccccc1)C	0
CN(CCc1ccc(cc1)NS(=O)(=O)C)CCOc1ccc(cc1)NS(=O)(=O)C	1
O=C(c1ccccc1)SCc1ccccc1	0
O=C1CC[C@]2(C(=C1)[C](F)C[C]1[C]2CC[C@]2([C]1CC[C@]2(Br)C(=O)C)C)C	0
Clc1c2C[N+](Cc2c(c(c1Cl)Cl)Cl)(C)CC[N+](C)(C)C	0
Cn1c2ccccc2c2c1[C]1C[C]3CCCC[C]3CN1CC2	0
CCOC(=O)C1(CCN(CC1)CCC(=O)N)c1ccccc1	0
ONC(=O)c1cccnc1	0
CCCCc1oc2c(c1C(=O)c1cc(I)c(c(c1)I)OCCN(CC)CC)cccc2	1
Clc1ccc(cc1)C(=O)c1ccc(cc1)OC(C(=O)NCCS(=O)(=O)[O-])(C)C	1
Clc1c(C)cc(c(c1C)Cl)O	0
c1ccc2c(c1)sc1c2cccc1	0
CCCCC[C](N)C	0
OCCN(c1nc(N2CCCCC2)c2c(n1)c(nc(n2)N(CCO)CCO)N1CCCCC1)CCO	1
CCCCOCCOC(=O)c1cccnc1	0
CN(CCOc1ccccc1Cc1ccccc1)C	0
CO[C@@]12[C]3[C](N3C)CN2C2=C([C]1COC(=O)N)C(=O)C(=C(C2=O)C)N	0
CC([C](C(=O)OCCOCn1cnc2c1[nH]c(N)nc2=O)N)C	1
C[C](N1CCN(CC1)c1scc(n1)C)Cc1ccc2c(c1)OCO2	0
Clc1ccc2c(c1)CCc1c(C2=C2CCNCC2)nccc1	1
OC1=C(C2CCCCC2)C(=O)c2c(C1=O)cccc2	0
CN(CC/C=C/1\c2cc(ccc2OCc2c1cccc2)CC(=O)O)C	1
Clc1cc2N=CNS(=O)(=O)c2cc1S(=O)(=O)N	1
O[C](COc1cccc2c1CCCC2=O)CNC(C)(C)C	1
CCOC(=O)N1CCC(=C2c3ccc(cc3CCc3c2nccc3)Cl)CC1	1
OC[C]1CS[As](S1)c1ccc(cc1)Nc1nc(N)nc(n1)N	0
C1CN(CCC1C1CCN(CC1)C[C]1OC1)C[C]1OC1	0
ClCCN(c1ccc(cc1)CCCC(=O)O)CCCl	1
CCOC(=O)C(c1c(=O)oc2c(c1O)cccc2)c1c(=O)oc2c(c1O)cccc2	0
CCOc1nsnc1NS(=O)(=O)c1ccc(cc1)N	0
N#Cc1ccc2c(c1)N(C[C](CN(C)C)C)c1c(S2)cccc1	0
c1ccc(cc1)C[C]1NCCC2=NC3=CC=CCC3=C12	0
CCOC(=O)C1(CCN(CC1)CCN1CCOCC1)c1ccccc1	0
N[C]1CONC1=O	1
COc1c(C)cnc(c1C)C[S@](=O)c1nc2c([nH]1)cccc2	1
Fc1ccc(c(c1)F)n1cc(C(=O)O)c(=O)c2c1nc(N1C[C]3[C](C1)C3NC(=O)[C](NC(=O)[C](N)C)C)c(c2)F	1
C[C]1[C](NC(=O)/C(=N\OC(C(=O)O)(C)C)/c2csc(n2)N)C(=O)N1S(=O)(=O)O	1
CSCC[C](C(=O)O)N	0
CN(CCOC(=O)[C](C1(O)CCCC1)c1ccccc1)C	1
NCCC[C](CC(=O)NC[C]1NC(=O)[C](CO)NC(=O)C(N)CNC(=O)[C](NC(=O)/C(=C/NC(=O)N)/NC1=O)C1CCN=C(N1)N)N	1
Cc1nc2ccccc2c(=O)n1c1ccccc1C	0
O=C(Nc1ccc(cc1)[N+](=O)[O-])Nc1ccc(cc1)[N+](=O)[O-]	0
C[C]([C](c1cccc(c1)O)O)N	0
OCCN(CCC[C](Nc1ccnc2c1ccc(c2)Cl)C)CC	1
O=C1CCS(=O)(=O)[C](N1C)c1ccc(c(c1)Cl)Cl	0
Nc1ccc(cc1)S(=O)(=O)N(c1onc(c1C)C)C(=O)C	0
CO[C]1C=CO[C@@]2(C)Oc3c(C2=O)c2C(=O)/C(=C/NN4CCN(CC4)C)/C(=C(c2c(c3C)O)O)NC(=O)/C(=C\C=C/[C]([C]([C]([C]([C]([C]([C]1C)OC(=O)C)C)O)C)O)C)/C	1
CCN1/C(=C/C=C/c2sc3c([n+]2CC)cccc3)/Sc2c1cccc2	0
CCN(CCOC(=O)C(c1ccccc1)c1ccccc1)CC	0
CCN(C(=O)N)/N=C/c1ccc(o1)[N+](=O)[O-]	0
COP(=S)(Oc1cc(Cl)c(cc1Cl)Cl)OC	0
C[C](C(=O)c1ccc(cc1)C)CN1CCCCC1	0
O=C1C=C[C@]2(C(=C1)[C](C)C[C]1[C@]2(F)[C](O)C[C@]2([C]1CC[C@]2(O)C(=O)C)C)C	1
C[C]1N(CCO[C]1c1ccccc1)Cc1c(=O)n(n(c1C)C)c1ccccc1	0
ClCC(=O)[C@@]1(O)[C](C)C[C]2[C@]1(C)C[C](O)[C@]1([C]2CCC2=CC(=O)C=C[C@]12C)F	1
COc1ccc(cc1OC)/C=N/c1ccnc2c1cc(OC)c(c2)OC	0
CN1CCN(CC1)[C]1Cc2ccccc2Sc2c1cc(Cl)cc2	0
O=C1N[C@@](c2c1cccc2)(O)c1ccc(c(c1)S(=O)(=O)N)Cl	1
O=C1NC(c2c1cccc2)(O)c1ccc(c(c1)S(=O)(=O)N)Cl	1
c1ccc(cc1)CC1=NCCN1	0
CN1CCC(=C2c3ccccc3C=Cc3c2cccc3)CC1	1
CCCCN1C[C](O)[C]([C]([C]1CO)O)O	1
CCCCOC(=O)C(=C)C#N	0
CNC[C]1CC[C]([C](O1)O[C]1[C](N)C[C]([C]([C]1O)O[C]1OC[C@]([C]([C]1O)NC)(C)O)N)N	1
CN(CCC=C1c2ccccc2Sc2c1cccc2)C	0
Nc1ccn(c(=O)n1)[C]1CS[C](O1)CO	1
O=C1C=C2CC[C]3[C]([C]2C[C]1C)CC[C@]1([C]3CC[C]1O)C	0
N=C1C=CC(=C(c2ccc(cc2C)N)c2ccc(c(c2)C)N)C=C1	0
Nc1ccc(cc1)S(=O)(=O)Nc1noc(c1)C	1
CCCCNC(=O)NS(=O)(=O)c1ccc(cc1)C	1
ClC1C(Cl)C(Cl)C(C(C1Cl)Cl)Cl	1
Clc1ccc(cc1)[C](c1ccccc1)OCCN1CCOCC1	0
CC[C@]1(CCC(=O)NC1=O)c1ccccc1	0
CCC(=O)C1(CCN(CC1)CCCC(=O)c1ccc(cc1)F)N1CCCCC1	0
COc1ccc(cc1)[C](C1(O)CCCCC1)CN(C)C	1
Brc1cc(C)c2c(c1O)nccc2	0
CC(=O)O[C]1CC[C]2[C@]1(C)C=CC1=C3CCC(=O)C=C3CC[C]21	0
Nc1ccc(cc1)S(=O)(=O)Nc1nccs1	0
S=[Se]=S	0
OC(=O)[C]1N2C(=O)[C]([C]2SC1(C)C)NC(=O)c1c(C)onc1c1ccccc1	0
C[C](CC(O)(C)C)O	0
Clc1ccc2-n3c(CN=C(c2c1)c1ccccc1Cl)nnc3C	1
NCCCNCCCCNC(=O)[C](NC(=O)CCCCCCNC(=N)N)O	1
CCOC(=O)N	0
NCCCC[C](C(=O)N1CCC[C]1C(=O)O)N[C](C(=O)O)CCc1ccccc1	1
ClCCC(=O)NCc1ccccc1	0
C[C](c1cccc2c1cccc2)NCCCc1cccc(c1)C(F)(F)F	1
CCOC(=O)O[C](OC(=O)[C]1N2C(=O)[C]([C]2SC1(C)C)NC(=O)[C](c1ccccc1)N)C	1
Nc1ccc(cc1)S(=O)(=O)Nc1nc(C)nc(c1Cl)C	0
CC[N+](CCOC(=O)[C]1CCC[C]([N+]1(C)C)C)(CC)C	0
OCc1cccc(n1)/C=C/c1ccc(o1)[N+](=O)[O-]	0
N1CC2CC(C1)c1c2cc2c(c1)nccn2	1
COc1c(N2C[C]3[C](C2)CCCN3)c(F)cc2c1n(cc(c2=O)C(=O)O)C1CC1	1
O=C(C(c1ccccc1)(c1ccccc1)CCN1CCOCC1)N1CCCC1	0
CCN(C(=O)/C(=C/c1cc(O)c(c(c1)[N+](=O)[O-])O)/C#N)CC	1
CCOC(=O)C(NC(C(=O)N1Cc2ccccc2CC1C(=O)O)C)CCc1ccccc1	1
O=C1N(CCc2c1c1ccccc1n2C)Cc1nc[nH]c1C	1
CC[C]1NC(=O)c2c(N1)cc(c(c2)S(=O)(=O)N)Cl	1
Cc1ccc2c(c1)n(C(C)C)c(=O)nc2c1ccccc1	1
C1CCC(CC1)(N1CCCCC1)c1ccccc1	0
OC[C](c1ccccc1)C(=O)OC1C[C]2N([C](C1)[C]1[C]2O1)C	1
Cc1cc(OP(=O)(O)O)c2c(c1OP(=O)(O)O)cccc2	0
CCOC(=O)/C=C/1\S[C](C(=O)N1C)N1CCCCC1	0
CC([N+](C(C)C)(CCC(c1ccccc1)(c1ccccc1)C(=O)N)C)C	0
CN(CCCN1c2ccccc2Sc2c1nccc2)C	0
CN(CCC=C1c2ccccc2C=Cc2c1cccc2)C	1
O=C1CC[C@]2(C(=C1)[C](Cl)C[C]1[C]2CC[C@]2([C]1C[C]([C]2C(=O)C)C)C)C	0
C[C]([C](c1ccccc1)O)N(CCOC(c1ccccc1)c1ccccc1)C	0
CCOC(=O)C1(CCN(CC1)C[C](c1ccccc1)O)c1ccccc1	0
NCCC[C](Nc1cc(OC)cc2c1nccc2)C	1
ClCC(=O)c1ccc(cc1)Oc1ccc(cc1)C(=O)CCl	0
CCN(CCOC(=O)c1cccnc1)CC	0
Nc1ccc(cc1)S(=O)(=O)Nc1snc(c1)C	0
CCCNCC(COc1ccccc1C(=O)CCc1ccccc1)O	1
CN1CCCC(=C(c2cccs2)c2cccs2)C1	0
NC(=N)N1CCc2c(C1)cccc2	0
O=C(N(C)C)Oc1ccc[n+](c1)Cc1ccccc1	0
CC(NCC(c1ccc(c(c1)O)O)O)C	1
COC(=O)[C]1CC2=CC(=O)CC[C@@]2([C@@]23[C]1[C]1CC[C@]4([C@@]1(C)C[C]3O2)CCC(=O)O4)C	1
NCCc1cc[nH]n1	0
O=C1C=C2C(=C[C]3[C]([C@]2([C]2[C]1C2)C)CC[C@]1([C]3CC[C@]1(O)C(=O)C)C)Cl	1
CC(=O)S[C]1CC2=CC(=O)C[C]([C@@]2([C]2[C]1[C]1CC[C@]([C@]1(CC2)C)(C)O)C)SC(=O)C	0
O=C1NCN(C21CCN(CC2)C[C]1COc2c(O1)cccc2)c1ccccc1	0
CN1CCC[C](C1)OC(=O)[C@@](c1ccccc1)(C1CCCCC1)O	0
Clc1ccc2c(c1)C(=N[C](C(=O)N2)O)c1ccccc1Cl	1
CCCCOc1ccc(cc1)NC(=S)Nc1ccc(cc1)N(C)C	0
O=C(C1C(=O)c2c(C1=O)cccc2)C(c1ccccc1)c1ccccc1	0
O=C1NC(=O)C(O1)(C)C	0
OC(=O)c1cccnc1Nc1cccc(c1)C(F)(F)F	0
CC[C](c1ccccc1)C(=O)OCCN(CC)CC	0
OCCc1sc[n+](c1C)Cc1cnc(nc1N)C	0
Clc1cc2NCNS(=O)(=O)c2cc1S(=O)(=O)N	1
CC(=O)NC(=O)c1ccccc1O	0
CN(CCN1CCN(C1=O)c1cccc(c1)Cl)C	0
CCCCC(=O)O[C]1[C](O)[C](O)[C](C=C1C=O)O	0
OC[C](CS)O	0
CN([C](CN1c2ccccc2Sc2c1cccc2)C)C	1
CN(CC[C@@]1(C=Cc2c1cccc2)c1ccccc1)C	0
Nc1ccc(c(c1)C(=O)O)O	1
CCOCCn1c(nc2c1cccc2)N1CCCN(CC1)C	1
CC[C]([C](c1ccccc1)C(=O)OC1CC[N+](CC1)(C)C)C	0
CC[C](n1ncn(c1=O)c1ccc(cc1)N1CCN(CC1)c1ccc(cc1)OC[C]1CO[C@@](C1)(Cn1cncn1)c1ccc(cc1F)F)[C](O)C	1
CCCOc1ccc(cc1N)C(=O)OCCN(CC)CC	0
CCCCCC[C](NN)C	0
CC(=O)N[C]1CCSC1=O	0
OC(=O)CN(CC(=O)O)CCN(CC(=O)O)CC(=O)O	0
OCC(=O)[C@@]1(O)C[C](O[C]2C[C](N)[C]([C](O2)C)O)c2c(C1)c(O)c1c(c2O)C(=O)c2c(C1=O)cccc2OC	1
CCCC1CN(C(C1)C(=O)NC(C1OC(SC)C(C(C1O)O)O)C(Cl)C)C	1
O=S1(=O)N[C](Cc2ccccc2)Nc2c1cc(c(c2)C(F)(F)F)S(=O)(=O)N	1
CCN(CCOc1cc2c(C)cc(=O)oc2cc1OCCN(CC)CC)CC	0
COC(=O)[C](NC(=O)[C](CC(=O)O)N)Cc1ccccc1	1
COc1ccc2c(c1)[nH]c1c2CCN2[C]1C[C]1[C](C2)C[C]([C]([C]1C(=O)OC)OC)OC(=O)/C=C/c1cc(OC)c(c(c1)OC)OC	1
COc1cc(Cc2cnc(nc2N)N)c(cc1OC)C	0
COc1ccc2c3c1O[C]1[C@@]43CCN([C](C2)[C]4CC/C/1=N\OCC(=O)O)C	0
CCCOC(=O)Cc1ccc(c(c1)OC)OCC(=O)N(CC)CC	0
CN[C]1CC[C](c2c1cccc2)c1ccc(c(c1)Cl)Cl	1
CC[C@]1(O)CC[C]2[C@]1(C)CC[C]1[C]2CCC2=CC(=O)CC[C]12	0
OC(=O)[C]1[C](O)CC[C]2[C]1C[C]1N(C2)CCc2c1[nH]c1c2cccc1	0
O=C(N[C]1C(=O)N2[C]1SCC(=C2C(=O)[O-])C[n+]1ccc(cc1)C(=O)N)Cc1cccs1	0
CC(O)C	0
CC[N+](CCC(c1ccccc1)(c1ccccc1)C(=O)N)(C)C	0
OB(O)O	0
FC(COCC(F)(F)F)(F)F	0
COc1c2C=[N+](C)CCc2cc2c1OCO2	0
CC(=O)Oc1ccc(cc1)C(c1ccccn1)c1ccc(cc1)OC(=O)C	1
NC(=O)C(c1ccccc1)(c1ccccc1)[C]1CCN(C1)CCc1ccc2c(c1)CCO2	1
CCN1[C]2CC[C]1CC(C2)OC(c1ccccc1)c1ccccc1	0
CO[C](C[Hg+])CNC(=O)N	0
CC[C]1C(=O)NC(=O)[C@]1(C)c1ccccc1	0
NC[C]1CN(C/C/1=N\OC)c1nc2c(cc1F)c(=O)c(cn2C1CC1)C(=O)O	1
O=C(N[C]1C(=O)N2[C]1SC([C]2C(=O)O)(C)C)CCC[C](C(=O)O)N	0
O[C]1CC[C@]2([C](C1)C[C]([C]1[C]2CC[C@]2([C]1CC[C]2[C](CCC(=O)O)C)C)O)C	1
NS(=O)(=O)OCC12OCC3C(C2OC(O1)(C)C)OC(O3)(C)C	1
Oc1ccc(cc1)C1(OC(=O)c2c1cccc2)c1ccc(cc1)O	0
N=C(N1CCOCC1)NC(=N)N	0
C1CCN(C1)CCN1c2ccccc2Sc2c1cccc2	0
O=C1CN=C(c2c(N1)ccc(c2)[N+](=O)[O-])c1ccccc1	1
OCCOCCN1CCC(CC1)(C(=O)OCC)c1ccccc1	0
O[C](c1ccccc1)CNc1ncccn1	0
CCOC(=O)[C](N[C](C(=O)N1Cc2ccccc2C[C]1C(=O)O)C)CCc1ccccc1	1
CN(CCO[C@@](c1ccc(cc1)Cl)(c1ccccc1)C)C	1
CN(CCOC(c1ccc(cc1)Cl)(c1ccccc1)C)C	1
CN(C[C](N(C)C)CN1c2ccccc2Sc2c1cccc2)C	0
OCc1cnc(c(c1C)O)C	0
OCCNCCNc1ccc(c2c1C(=O)c1c(C2=O)c(O)ccc1O)NCCNCCO	1
O=C1CC[C@]2(C(=C1)C=C[C]1[C]2CC[C@]2([C]1CC[C@]12CCC(=O)O1)C)C	0
OC[C](c1ccccc1)C(=O)OC1C[C]2CC[C](C1)[N+]2([O-])C	0
CN1CCC(CC1)N(c1ccccc1)Cc1cccs1	0
CCOC(=O)COc1ccc2c(c1)oc(=O)c(c2C)CCN(CC)CC	0
CCc1c(C)[nH]c2c1C(=O)C(CC2)CN1CCOCC1	1
O=C([C](c1ccccc1)N1CCCCC1)OCCN1CCCCC1	0
COc1ccc(cc1[C]([C](NC(C)(C)C)C)O)OC	0
CC[C](C1(O)CCC(CC1)c1ccccc1)C(=O)O	0
CN1CCC(CC1)n1[nH]c(c(c1=O)Cc1ccccc1)c1ccccc1	0
CCN(CCOc1ccc(cc1)C(=O)CCc1ccccc1)CC	0
CCC(=O)N(c1ccccc1)[C](CN1CCCCC1)C	0
COC[C](C(=O)NCc1ccccc1)NC(=O)C	1
O=C1N=C(O[C]1c1ccccc1)NC1CC1	0
O[C](C(Cl)(Cl)Cl)NC(=O)N[C](C(Cl)(Cl)Cl)O	0
CCCc1cc(=O)[nH]c(=S)[nH]1	1
CCOC(=O)C(Oc1ccc(cc1)Cl)(C)C	0
CC(=O)S[C]1CC2=CC(=O)CC[C@@]2([C]2[C]1[C]1CC[C@]3([C@]1(CC2)C)CCC(=O)O3)C	1
CCOc1ccc(cc1)Cc1cc(ccc1Cl)[C]1O[C](CO)[C]([C]([C]1O)O)O	1
CCOC(=O)NN[C](c1ccccc1)C	0
C1CNc2n1ncc2	0
OC[C](COC(=O)c1ccccc1Nc1ccnc2c1cccc2C(F)(F)F)O	1
CNS(=O)(=O)Cc1ccc2c(c1)c(CCN(C)C)c[nH]2	1
C#C[C@]1(O)CC[C]2[C@]1(CC)CC(=C)[C]1[C]2CCC2=CC(=O)CC[C]12	1
Nc1cc(N)c2c(c1)[n+](C)c1c(n2)cccc1	0
OC[C]1CO[C](O1)[C](I)C	0
OC(=O)C(CC(=O)O)(CC(=O)O)O	0
CN(CCC=C1c2ccccc2CCc2c1cccc2)C	1
O[C](COc1ccc(cc1)NC(=O)C)CNC(C)C	0
OC(=O)[C](Cc1c[nH]c2c1cccc2)N	0
Nc1nc2nc(N)nc(c2c(n1)c1ccccc1)N	0
OC[C]1O[C](S)[C]([C]([C]1O)O)O	1
CN1CCN(CC1)Cc1ccc(cc1)C(=O)Nc1ccc(c(c1)Nc1nccc(n1)c1cccnc1)C	1
CC[N@@+]1(C)CCc2c(C1)cccc2	0
CN(C(=S)SSC(=S)N(C)C)C	0
Clc1ccc(cc1)C1CCC(CC1)C1=C(O)C(=O)c2c(C1=O)cccc2	1
OC(=O)COCCN1CCN(CC1)[C](c1ccc(cc1)Cl)c1ccccc1	1
ClCCOP(=O)(Oc1ccc2c(c1)oc(=O)c(c2C)Cl)OCCCl	0
NC(=O)N/N=C\1/C=C2[C](O)CN(C2=CC1=O)C(C)C	0
O[C](c1ccccc1)C[C]1CCC[C](N1C)CC(=O)c1ccccc1	0
O=C1CCC[C@@]1(CCN1CCOCC1)C1=CCCC1	0
CCCCCCC(c1cc(O)c2c(c1)OC([C]1[C]2CC(=O)CC1)(C)C)(C)C	1
O=c1[nH]c2c(o1)cc(c(c2)Cl)Br	0
Nc1ccc(cc1)S(=O)(=O)c1cnc(s1)N	0
O=[As]c1ccc(c(c1)N)O	0
O[Al-]1(O)OC(=O)O1	0
CN1CCN(CC1)C1=Nc2ccccc2Nc2c1cc(s2)C	1
CC[C](NC[C](c1ccc2c(c1)CCCC2)O)C	0
Cc1ccc(c(c1)Cl)NC1=NCCN1	0
[O-]C(=O)C[N+](C)(C)C	0
C#C[C@]1(O)CC[C]2[C@]1(C)CC[C]1[C]2CCC2=CC(=O)CC[C]12	1
CCCCOC[C](CN1C(=O)NC(=O)[C@@](C1=O)(CC)c1ccccc1)OC(=O)N	0
COc1nccnc1NS(=O)(=O)c1ccc(cc1)N	0
[O-][N+](=O)c1ccc(o1)/C=N\N1CCNC1=S	0
CN1C(=S)S[C](C1=O)N=Nc1ccc(cc1)[N+](=O)[O-]	0
COc1ccc(cc1)CN(c1nccs1)CCN(C)C	0
N#CC1=CC[C]2[C@@](C1)(C)[C]1CC[C@]3([C]([C]1CC2)CC[C]3OC(=O)C)C	0
C[N+](Cc1cccs1)(CCOc1ccccc1)C	0
O=C1Nc2ccc(cc2C(=N[C]1O)c1ccccc1)Cl	1
CCn1cc(C(=O)O)c(=O)c2c1cc1OCOc1c2	0
[O-][N+](=O)OCCN	0
CC[C](C(c1ccccc1)(c1ccccc1)C[C](N(C)C)C)O	0
CC[C](N1CCCC1=O)C(=O)N	1
COc1ccccc1OC[C](CNC(C)C)O	0
OC[C](OCn1cnc2c1nc(N)[nH]c2=O)COC(=O)[C](C(C)C)N	1
COc1ccc2c(c1)[C@](O)(CCCN(C)C)c1c(S2)cccc1	0
CCc1c([nH]n(c1=O)C1CCN(CC1)C)c1ccccc1	0
CCOc1ccccc1OC[C]1CNCCO1	1
CCCC[C]1C(=O)NC(=O)N(C1=O)C1CCCCC1	0
C[N+]1(C)CCC(=C(c2ccccc2)c2ccccc2)CC1	0
CCCC[C]1C(=O)NN(C1=O)c1ccccc1	0
C[C](Cn1cnc2c1ncnc2N)OCP(=O)(O)O	1
COc1cc(ccc1OC)Cc1cnc(nc1N)N	0
OCCN1CCCC[C]1C(c1ccccc1)c1ccccc1	0
C[C]1NC(=O)CO[C]1c1ccccc1	0
CN(CCN(c1ccccc1)Cc1cccs1)C	0
O=C1CC[C@]2(C(=C1)C[C]1[C]2CC[C@]2([C]1CC[C@]2(C)O)C)C	0
OCC(CO)(CO)N	0
CC[C](C(=O)[C]1C[C](C)C=C2[C]1[C](CC[C]1C[C](O)CC(=O)O1)[C](C=C2)C)C	1
COC(=O)C1=C(C)NC(=C([C]1c1cccc(c1)[N+](=O)[O-])C(=O)OC(CN(CCC(c1ccccc1)c1ccccc1)C)(C)C)C	1
CC(NC[C](c1cccc(c1)O)O)C	0
O=C1CC[C@]2(C(=C1)C(=C[C]1[C]2CC[C@]2([C]1CC[C@]2(C)C(=O)C)C)C)C	0
CCO	1
CCOc1ccc(c(c1)c1[nH]c(=O)c2n(n1)c(CCC)nc2C)S(=O)(=O)N1CCN(CC1)CC	1
Oc1ccc(cc1)NC(=O)c1ccccc1O	0
CN(CC[C](c1ccccn1)c1ccc(cc1)Cl)C	1
C[N+](=C1C=CC(=C(c2ccc(cc2)N(C)C)c2ccc(cc2)N(C)C)C=C1)C	1
C[C]([N@@+](Cc1ccccc1)(C)[O-])Cc1ccccc1	0
n1ccc(cc1)c1cc2c(o1)cccc2	0
O=C(C(c1ccccc1)(c1ccccc1)O)OC[C]1CCC[N+]1(C)C	0
CC(=O)CCC1C(=O)N(N(C1=O)c1ccccc1)c1ccccc1	0
Clc1cc(Cl)c(cc1O)Cl	0
OC(=O)/C=C\1/S[C](C(=O)N1C)N1CCCCC1	1
N[C](C(S)(C)C)C(=O)O	1
OCC(=O)[C@@]1(O)[C](C)C[C]2[C@]1(C)C[C](O)[C@]1([C]2CCC2=CC(=O)C=C[C@]12C)F	1
CNCCC[C@@]1(OC(c2c1cccc2)(C)C)c1ccccc1	0
O[C]([C](NC(=O)c1cccc(c1C)O)CSc1ccccc1)CN1C[C]2CCCC[C]2C[C]1C(=O)NC(C)(C)C	1
O=NC=C1C=CN(C=C1)CCCN1C=CC(=CN=O)C=C1	0
CCC(S(=O)(=O)CC)(S(=O)(=O)CC)C	0
CCOC(=O)C1(CCN(CC1)CCc1ccc(cc1)N)c1ccccc1	0
COCCOCCNC[C]1COc2c(O1)cccc2	0
CNC[C](c1ccc(c(c1)O)O)O	1
O=CN(/C(=C\1/CCOC(=O)S1)/C)Cc1cnc(nc1N)C	0
CCN1CCC[C](C1)OC(=O)C(c1ccccc1)c1ccccc1	0
O=C1O[C](CN1/N=C\c1ccc(o1)[N+](=O)[O-])CN1CCOCC1	0
O=C1O[C](CN1/N=C/c1ccc(o1)[N+](=O)[O-])CN1CCOCC1	0
CCN(C(=S)S)CC	0
Cn1cnc(c1Sc1[nH]cnc2-c1ncn2)[N+](=O)[O-]	1
[O+][Bi-]O[As](=O)(c1ccc(cc1)NC(=O)CO)O	0
OC(=O)Cc1ccc2c(c1)N(C)c1c(S2)cccc1	0
O=C(Nc1cc(N(C)C)c2c(c1O)C(=O)C1=C(O)[C@]3([C](C[C]1C2)[C](N(C)C)C(=C(C3=O)C(=O)N)O)O)CNC(C)(C)C	1
OC(=O)[C](c1ccc2c(c1)nc(o2)c1ccc(cc1)Cl)C	1
N[C](C(=O)O)CCCN	0
O[C](C[C](CC(=O)O)O)/C=C/c1c(nc(nc1c1ccc(cc1)F)N(S(=O)(=O)C)C)C(C)C	1
Fc1ccc(cc1)C(=O)CCCN1CCC(CC1)(O)c1ccc(cc1)Cl	1
Cc1onc(c1c1ccc(cc1)S(=O)(=O)N)c1ccccc1	1
O[C](C[N+](C)(C)C)CC(=O)[O-]	1
[O-]C(=O)c1cc(O)c(c(c1)O)O	0
CN[C](Cc1ccccc1OC)C	0
O=C1CC[C](C(=O)N1)N1C(=O)c2c(C1=O)cccc2	1
OCCN1CCCN(CC1)CCCN1c2ccccc2Sc2c1cc(cc2)C(F)(F)F	0
CCC(C(=O)N)(CC=C)CC	0
CC[C@@](c1ccccc1)(N(C)C)COC(=O)c1cc(OC)c(c(c1)OC)OC	1
CCCN1CCCC[C]1C(=O)Nc1c(C)cccc1C	1
CCOc1ccc2c(c1C(=O)N[C]1C(=O)N3[C]1SC([C]3C(=O)O)(C)C)cccc2	1
Oc1ccccc1/C=N/Cc1ccccc1	0
CCOC(=O)[C](N[C](C(=O)N1CCC[C]1C(=O)O)C)CCc1ccccc1	1
CC(C[C](C(=O)O)NC(=O)C)C	0
Nc1nc2nn[nH]c2c(=O)[nH]1	0
CCOC(=O)C(c1ccccc1)(c1ccccc1)CCN1CCOCC1	0
O=C1CC[C@](C(=O)N1)(C1CCN(CC1)Cc1ccccc1)c1ccccc1	0
CC(NC[C](c1ccc(cc1)NS(=O)(=O)C)O)C	1
OCc1ccc[n+](c1)[O-]	0
COC(=O)C1=C(C)NC(=C([C]1c1cccc2c1non2)C(=O)OC(C)C)C	1
COc1cc(/C=C/C(=O)N)cc(c1OC)OC	0
OC[C]1O[C](O)[C]([C]([C]1O)O)N	0
CC[C@]12CCCN3[C]2c2n(C(=O)C1)c1c(c2CC3)cccc1	0
O=C1NC(=O)NC(=O)C1(C)c1ccccc1	0
CO/N=C(/c1csc(n1)N)\C(=O)N[C]1[C]2SCC(=C(N2C1=O)C(=O)O)COC	1
Clc1ccc(cc1)CO[C](c1ccc(cc1Cl)Cl)Cn1cncc1	1
NN[C](c1ccccc1)C	0
C[N+](CCOC(c1ccccc1)c1ccccc1)(C)C	0
N#Cc1ccc2c(c1)N(CCCN1CCC(CC1)O)c1c(S2)cccc1	0
ClCCN(c1ccc2c(c1)c(c[nH]2)C[C](C(=O)O)N)CCCl	0
Oc1ccc2c(c1)[C@@]1(C)CCCCC[C](C2)[C@@]1(C)N	1
O=C(c1ccc(cc1)F)CCCN1CCCCC1	0
COCCc1ccc(cc1)OC[C](CNC(C)C)O	1
OCC([N+](=O)[O-])(CO)Br	0
FCC(F)(F)F	0
OC(=O)CCCCCN1c2ccccc2C(C1=C)(C)C	1
C1CC1	0
OC(COc1cccc2c1CCC(=O)N2)CNC(C)(C)C	1
OC(c1ccccc1)(c1ccccc1)C#CCN1CCCC1	0
CN1CC[C@]23[C]4[C]1Cc1c2c(O[C@@]3(C)C(=O)CC4)c(cc1)O	0
COC(=O)c1ccc(cc1)O	0
O=C1CCC(=NN1C)C(=O)N	0
CN1CCN(CC1)C(=O)O[C]1c2nccnc2C(=O)N1c1ccc(cn1)Cl	1
O=C1CC[C@]2(C(=C1)C(=C[C]1[C]2CC[C@]2([C]1CC[C@]2(O)C(=O)C)C)C)C	1
COc1ccc(cc1)CCN[C]([C](c1ccc(c(c1)O)NS(=O)(=O)C)O)C	0
OCc1c(CO)cnc(c1O)C	1
O=[N+]/C=C\1/C=CC=CN1C	1
CCCCCOC(=O)c1ccc(cc1)N(C)C	0
CO[C]1[C](O)[C](N)[C]([C]([C]1N(C(=O)CN)C)O)O[C]1O[C](CC[C]1N)C(N)C	1
CN1CCO[C](c2c(C1)cccc2)c1ccccc1	0
CNCCO[C](c1ccccc1C)c1ccccc1	0
COc1ccc(cc1)S(=O)(=O)Nc1nnc(s1)CC(C)C	0
O=C(C1=C(O)c2sccc2S(=O)(=O)N1C)Nc1ccccn1	1
C=CCN1CC[C@@]23[C]4[C]1Cc1c3c(O[C]2[C](C=C4)O)c(cc1)O	0
C#C[C@]1(O)CC[C]2[C@]1(C)CC[C]1N2CCc2c1ccc(c2)OC	0
OC(=O)CC[C@]1(O)CC[C]2[C@]1(C)CC[C]1[C]2C=CC2=CC(=O)CC[C@]12C	0
CCCCNc1cc(cc(c1Oc1ccccc1)S(=O)(=O)N)C(=O)O	1
OC[C]([C](c1ccc(cc1)C(=O)C)O)NC(=O)C(Cl)Cl	0
CN1CCCC[C]1C(=O)Nc1c(C)cccc1C	1
OC[C]([C]([C](C(=O)CO)O)O[C]1O[C](CO)[C]([C]([C]1O)O)O)O	1
COS(=O)(=O)C	0
CCNC(=O)CCC/C=C\C[C]1[C](O)C[C]([C]1/C=C/[C](CCc1ccccc1)O)O	1
O=C1N(c2ccccc2)N(C(=O)C1CC[S@](=O)c1ccccc1)c1ccccc1	1
Oc1cc2O[C](c3ccc(c(c3)O)O)[C](Cc2c(c1)O)O	0
OP(=O)(CP(=O)(O)O)O	0
O=C(Nc1ccccc1)OC[C](OC(=O)Nc1ccccc1)CN1CCCCC1	0
O=C(OCC[N+](C)(C)C)NCCCCCCNC(=O)OCC[N+](C)(C)C	0
Oc1cccc2c1nccc2	0
O=C(CC(C)(C)C)OCC(=O)[C@@]1(O)CC[C]2[C@]1(C)C[C](O)[C]1[C]2CCC2=CC(=O)C=C[C@]12C	0
Cc1ccc(c(c1)n1nc2c(n1)cccc2)O	0
C[C](Cc1ccccc1)N	1
CCN(CCOC(=O)[C](c1ccccc1)N1CCCCC1)CC	0
OC(=O)COc1ccccc1/C=N/NC(=O)c1ccncc1	0
[O-][N+](=O)c1cncn1CCN1CCOCC1	0
Oc1ccc(cc1Cc1cc(Cl)ccc1O)Cl	0
Cc1cc(C)cc(c1)c1c(=O)oc2c(c1O)cccc2	0
OC(COc1ccc(cc1)CC(=O)N)CNC(C)C	1
C1CCN(CC1)C[C]1COc2c(O1)cccc2	0
CO[C]1[C](OC(=O)N)[C](O)[C](OC1(C)C)Oc1ccc2c(c1C)oc(=O)c(c2O)NC(=O)c1ccc(c(c1)CC=C(C)C)O	1
COc1ccc(c(c1)O)C(=O)c1ccccc1O	0
Clc1ccc(c(c1)Cl)[C](Cn1ccnc1)OCc1csc2c1cccc2Cl	1
CCN(CCOC(=O)c1ccc(cc1)N)CC	1
O=C1CC[C@]2(C(=C1)C=C[C]1[C]2CC[C@]2([C]1CCC(=O)O2)C)C	0
CCN(CCNc1ccc(c2c1c(=O)c1c(s2)cccc1)CO)CC	1
CCN(CCn1c(=N)onc1c1ccccc1)CC	0
Cc1ccc(c(c1)O)C(C)C	0
CCn1cc(C(=O)O)c(=O)c2c1nc(C)cc2	1
CCC(=O)O[C]1[C](F)C[C]2[C@]1(C)CC[C]1[C]2CCC2=CC(=O)CC[C@]12C	0
CC[N+]1(CC)CCC(=C(c2ccccc2)c2ccccc2)[C]1C	0
C[C](C(=O)NCC(=O)O)S	0
CN[C](CC1CCCCC1)C	0
Cc1ccc(cc1)C(=O)c1cc(O)c(c(c1)[N+](=O)[O-])O	1
C#CCC1(CCCCC1)OC(=O)N	0
OC(=O)C(c1ccc2c(c1)nc(o2)c1ccc(cc1)Cl)C	1
Fc1ccc(c(c1)F)[C@]([C](c1ncncc1F)C)(Cn1cncn1)O	1
O=[S@@](c1nc2c([nH]1)cccc2)Cc1nccc(c1C)OCC(F)(F)F	1
O=S(c1nc2c([nH]1)cccc2)Cc1nccc(c1C)OCC(F)(F)F	1
O=[S@](c1nc2c([nH]1)cccc2)Cc1nccc(c1C)OCC(F)(F)F	1
O=C1C=C(C)C(=O)c2c1cccc2	0
COc1ccc(c(c1)O)C(=O)c1ccc(cc1)C	0
OC[C@](c1ccccc1)(C(=O)OC1C[C]2CC[C](C1)N2C)C	0
O[C](c1ccccc1)C(=O)OC1C[C]2CC[C](C1)N2C	1
C=CC[N+](c1nc(N)nc(n1)N)(CC=C)[O-]	0
OCCOCn1cnc2c1nc(N)[nH]c2=O	1
O=C(C(C)C)Nc1ccc(c(c1)C(F)(F)F)[N+](=O)[O-]	1
O=C1C=C[C@]2(C(=C1)C(=C)C[C]1[C]2CC[C@]2([C]1CCC2=O)C)C	1
CNC(=O)c1nccc(c1)Oc1ccc(cc1)NC(=O)Nc1ccc(c(c1)C(F)(F)F)Cl	1
CCOP(=S)(Oc1cc(C)nc(n1)N(C)C)OCC	0
COC(=O)[C@]1(CCCN([C](C1)C)C)c1ccccc1	0
OC(=O)CC1=C(C)/C(=C/c2ccc(cc2)[S@](=O)C)/c2c1cc(F)cc2	1
OC(=O)CC1=C(C)/C(=C/c2ccc(cc2)S(=O)C)/c2c1cc(F)cc2	1
OC(=O)CSCCC(=O)O	0
NC(=N)NN=C1C=CC(=NNC(=S)N)C=C1	0
Cc1ccc(cc1)C(=O)Oc1cc(ccc1OC(=O)c1ccc(cc1)C)[C](CNC(C)(C)C)O	1
CCN(CC(=O)Nc1ccccc1Cl)CCN(CC)CC	0
O=C(O[C]1CC[C@]2(C(=CC[C]3[C]2CC[C@]2([C]3CC[C]2C(=O)C)C)C1)C)CCC(=O)O	0
CCC[C](C(=O)OCC)N[C](C(=O)N1[C]2CCCC[C]2C[C]1C(=O)O)C	1
CCN(C(=O)c1cccc(c1)C)CC	0
NC(=N)c1ccc(cc1)/C=C/c1ccc(cc1)C(=N)N	0
CC[C](C(=O)NC(=O)N)[C](CC)C	0
OC(=O)COC(=O)Cc1ccccc1Nc1c(Cl)cccc1Cl	1
CN1CCC(CC1)OC1c2ccccc2CCc2c1cccc2	0
Clc1cnc(c(c1)c1ccc(cc1)S(=O)(=O)C)c1ccc(nc1)C	1
CC[C](c1ccccc1)C(=O)NC(=O)N	0
[N-]=[N+]=CC(=O)NCC(=O)NN	0
O[C]1CC[C](O)[C](O)C[C](O)C[C@]2(O)C[C](O)[C]([C](O2)C[C](/C=C/C=C/C=C/C=C/C=C/C=C\C=C\[C]([C]([C]([C](OC(=O)C[C](C1)O)C)C)O)C)O[C]1O[C](C)[C]([C]([C]1O)N)O)C(=O)O	1
CCCCCN(CCC(P(=O)(O)O)(P(=O)(O)O)O)C	1
CCCC1C(=O)N2N(C1=O)c1cc(C)ccc1N=C2N(C)C	1
O=C(C[N+](CC(=O)Nc1ccccc1)(C)C)Nc1ccccc1	0
COc1ccc(cc1)[C]1Sc2ccccc2N(C(=O)[C]1OC(=O)C)CCN(C)C	1
Nc1ccc(cc1)S(=O)(=O)c1ccc(cc1)N	1
O=C1C=C[C@]2(C(=C1)CC[C]1[C@]2(F)[C](O)C[C@]2([C]1C[C]1[C@]2(OC(O1)(C)C)C(=O)C)C)C	0
ClC([C]1Nc2cc(Cl)c(cc2S(=O)(=O)N1)S(=O)(=O)N)Cl	1
Cc1ccc(cc1)N(c1cccc(c1)O)CC1=NCCN1	1
CCOC(=O)C[C](C(=O)OCC)SP(=S)(OC)OC	0
COC1=CC(=O)C[C]([C@@]21Oc1c(C2=O)c(OC)cc(c1Cl)OC)C	1
CCCCCCn1c(=O)c2n(C)cnc2n(c1=O)C	0
O=c1c2ccccc2nnn1N1CCOCC1	0
O[C](C[C](CC(=O)O)O)CCn1c(C(C)C)c(c(c1c1ccc(cc1)F)c1ccccc1)C(=O)Nc1ccccc1	1
CC(CCC[C](NC(C)C)C)C	0
O[C](c1cc(O)cc(c1)O)CNC(C)C	0
CCC(O)(C)C	0
C[N+](CCCCCCCCCC[N+](C)(C)C)(C)C	0
Nc1ccc(cc1)S(=O)(=O)Nc1cc(nn1c1ccccc1)C	0
OC(=O)C[C](C(=O)O)O	0
O=C(c1cc(c(cc1O)Cl)S(=O)(=O)N)Nc1c(C)cccc1C	0
N[C]1C[C]1c1ccccc1	1
CC(OP(=O)(OC(C)C)F)C	0
OC(=O)[C]1N2C(=O)[C]([C]2SC1(C)C)NC(=O)C12C[C]3C[C](C1)CC(C2)(C3)N	0
O=C(N[C]1C(=O)N2[C]1SCC(=C2C(=O)O)COC(=O)C)Cc1ccccc1	0
OCc1cccnc1	0
O=C1Nc2c(C1)cc(c(c2)Cl)CCN1CCN(CC1)c1nsc2c1cccc2	1
COC(=O)C(=C)C#N	0
NC(=N)NCCN1CCC2(CC1)CC2	0
Clc1ccc2c(c1)C(=NCC(=S)N2C)c1ccccc1	0
COc1cc(C=O)ccc1O	0
Clc1ccc2c(c1)C(=NCC(=O)N2CC1CC1)c1ccccc1	0
O=c1c2cccc3c2c(cn1[C]1CN2CCC1CC2)CCC3	1
CCCNc1ncnc2c1cn[nH]2	0
c1ccc(cc1)N(Cc1ccccc1)CCN1CCCC1	0
CC[C](c1c(=O)oc2c(c1O)cccc2)c1ccccc1	0
CCCCOc1ccc(cc1)CC(=O)NO	0
Oc1ccc(cc1O)Cc1nccc2c1cc(O)c(c2)O	0
Fc1ccc(cc1)C(=O)CCCN1CCN2[C](C1)CCC2	0
OC[C]1COC(O1)(C(C)C)C(C)C	0
CCc1c(C)[nH]c2c1C(=O)[C](CC2)CN1CCOCC1	1
OCC1OC(Oc2c3cc4cc2Oc2ccc(cc2Cl)C(O)C2NC(=O)C(NC(=O)C4NC(=O)C(CC(=O)N)NC(=O)C(C(c4ccc(O3)c(Cl)c4)O)NC(=O)C(CC(C)C)NC)c3ccc(c(-c4c(O)cc(cc4C(NC2=O)C(=O)O)O)c3)O)C(C(C1O)O)OC1OC(C)C(C(C1)(C)N)O	1
CC[C](C1(CC=C)C(=O)NC(=O)NC1=O)C	0
Fc1cc2c(cc1N1CCNCC1)n(cc(c2=O)C(=O)O)C1CC1	1
Ic1c[nH]c(=S)[nH]c1=O	0
O=C(c1cccnc1)NCN(c1c(=O)n(n(c1C)C)c1ccccc1)C(C)C	0
CN([C]([C](c1ccccc1)O)C)C/C=C/c1ccccc1	0
O=C1N=C(O[C]1c1ccccc1)N	1
O=C1C(c2ccc(cc2)F)C(=O)c2c1cccc2	0
Cc1cc2c(cc1C(=C)c1ccc(cc1)C(=O)O)C(C)(C)CCC2(C)C	1
OC[C]1O[C]([C]([C]1O[C]1O[C](CN)[C]([C]([C]1N)O)O)O)O[C]1[C](O)[C](N)C[C]([C]1O[C]1O[C](CO)[C]([C]([C]1N)O)O)N	1
CCCOC(=O)c1ccc(cc1)N	0
[O-]P(=O)(O)[O-]	0
CCOC(=O)N(c1cccc(c1)C(F)(F)F)CCN(C)C	0
OC(=O)c1ccccc1[S-]	1
OCC(CNC(=O)c1c(I)c(N(C(=O)C)CC(CN(c2c(I)c(C(=O)NCC(CO)O)c(c(c2I)C(=O)NCC(CO)O)I)C(=O)C)O)c(c(c1I)C(=O)NCC(CO)O)I)O	1
OC(=O)c1cc(N=Nc2ccc(cc2)S(=O)(=O)N)ccc1O	0
OC(=O)[C]1CSCN1	0
OC(=O)c1cc(N=Nc2ccc(cc2)S(=O)(=O)Nc2ccccn2)ccc1O	1
Clc1ccc(c(c1)Cc1ccccc1)O	0
CCN(C(=O)c1cccnc1)CC	0
OC(c1ccccn1)(c1ccccn1)C1=CC(=C(c2ccccn2)c2ccccn2)C=C1	0
OCc1cc(ccc1O)C(CNC(C)(C)C)O	1
CC1Cc2c(N1NC(=O)c1ccc(c(c1)S(=O)(=O)N)Cl)cccc2	1
Clc1cc2N=C(CSCc3ccccc3)NS(=O)(=O)c2cc1S(=O)(=O)N	0
OC[C]1O[C]([C]2[C]1OP(=O)(O2)O)n1ccc(nc1=O)N	0
CCOC(=O)C1(CCN(CC1)CCOC[C]1CCCO1)c1ccccc1	0
C=C[C]1CNCC[C]1CCC(=O)c1ccnc2c1cc(OC)cc2	0
CC[C@]1(C(=O)NC(=O)N1C)c1ccccc1	0
CCl	1
CC[N+](CCOC(=O)[C@](c1cccs1)(C1CCCC1)O)(CC)C	0
Clc1ccc(cc1S(=O)(=O)N)S(=O)(=O)N	0
C=CCN1C[C](C[C]2[C]1Cc1c[nH]c3c1c2ccc3)C(=O)N(C(=O)NCC)CCCN(C)C	1
CCCCCCCCCCCCCCCC[n+]1ccccc1	0
CCOc1ccc(cc1OC)Cc1nc(C)cc2c1cc(OC)c(c2)OC	0
O=C1C(c2ccccc2)C(=O)c2c1cccc2	0
O=C(NS(=O)(=O)c1ccc2c(c1)CCC2)NC1CCCCC1	0
CC(NC(=O)NS(=O)(=O)c1cnccc1Nc1cccc(c1)C)C	1
CC[C](C1CCCCC1)OC(=O)N	0
CCOc1cc(cc(c1OCC)OCC)c1nccc2c1cc(OC)c(c2)OC	0
CC(=O)O[C]1C(=O)[C@]2(C)[C](O)C[C]3[C@]([C]2[C]([C@]2(C(C1=C(C)[C](OC(=O)[C]([C](c1ccccc1)NC(=O)c1ccccc1)O)C2)(C)C)O)OC(=O)c1ccccc1)(CO3)OC(=O)C	1
CCn1c(=O)n(CC=C)c(cc1=O)N	0
Oc1ccc(cc1)C[C@@](C(=O)O)(N)C	0
Nc1ccc(cc1)S(=O)(=O)Nc1onc(c1C)C	1
COc1ccc(cc1)n1c(C)c[nH]c1=O	0
CC[N+](CCN(CC[N+](CC)(C)C)C)(C)C	0
Nc1ccc(cc1)S(=O)(=O)Nc1cnc2c(n1)cccc2	0
CCCC(C(=O)O)CCC	1
OC(=O)C1(N)CCCC1	0
ClCC(=O)[C@@]1(O)[C](C)C[C]2[C@]1(C)C[C](O)[C@]1([C]2CCC2=CC(=O)C=C[C@]12C)Cl	1
CN/C(=N\C)/NCc1ccccc1	0
BrCCC(=O)N1CCN(CC1)C(=O)CCBr	0
OC(=O)[C](Cc1ccc(c(c1)O)O)N	1
O=C1C(c2ccc(cc2)Cl)C(=O)c2c1cccc2	0
OCc1nc(ccc1O)[C](CNC(C)(C)C)O	1
C[C](N(C)C)CN1c2ccccc2Nc2c(C1=O)cccn2	0
CN(NC(=O)c1ccc(c(c1)S(=O)(=O)N)Cl)C	0
CC/C(=C(\c1ccccc1)/c1ccc(cc1)OCCN(C)C)/c1ccccc1	1
OCC(c1ccccc1)C(=O)OC1C[C]2CC[C](C1)[N+]2(C)C(C)C	1
C=CCOc1ccccc1OC[C](CNC(C)C)O	1
C[C](C(=O)Nc1c(C)cccc1C)N	1
OC(=O)c1cnccc1Nc1cccc(c1)C(F)(F)F	0
O=C(C1CCC(CC1)(F)F)N[C](c1ccccc1)CCN1[C]2CC[C]1CC(C2)n1c(C)nnc1C(C)C	1
CC/C(=C(\c1ccc(cc1)OP(=O)(O)O)/CC)/c1ccc(cc1)OP(=O)(O)O	0
CCN(C(=O)CNC(=O)c1cc(OC)c(c(c1)OC)OC)CC	0
CC(=O)O[C]1C(=O)O[C]2[C]1OC(=O)[C]2OC(=O)C	0
O=C1CC[C@@]2([C@@]34[C]1Oc1c4c(C[C]2N(CC3)CC2CC2)ccc1O)O	1
CC(c1nnc(s1)NS(=O)(=O)c1ccccc1)(C)C	0
O=C1C=C[C@]2(C(=C1)CC[C]1[C@]2(F)C(=O)C[C@]2([C]1CCC(=O)O2)C)C	0
OC[C]1O[C](C[C]1O)n1cc(F)c(=O)[nH]c1=O	1
CCN(CC(=O)Nc1c(C)cccc1C)CC	1
CCCCc1cc2c(cc1OCc1ccccc1)[nH]cc(c2=O)C(=O)OC	0
NCCC(C(=O)N[C]1C[C](N)C([C]([C]1O[C]1O[C](CO)[C]([C]([C]1O)N)O)O)O[C]1O[C](CN)[C]([C]([C]1O)O)O)O	1
Clc1cc2N[C](CSCC(F)(F)F)NS(=O)(=O)c2cc1S(=O)(=O)N	0
CC[C@@]1(OCCc2c1[nH]c1c2cccc1CC)CC(=O)O	1
CCC1(OCCc2c1[nH]c1c2cccc1CC)CC(=O)O	1
NC[C](c1ccc(cc1)Cl)CC(=O)O	1
O=C(NCc1ccccc1)CCNNC(=O)c1ccncc1	0
CCC(c1cccc2c1cccc2)(C(=O)O)CC	0
[Hg+]C[C](CNC(=O)c1ccccc1OCC(=O)[O-])O	0
CN(CCCN1c2ccccc2Sc2c1cc(cc2)C(=O)C)C	0
CCCOC1=C(N2CC2)C(=O)C(=C(C1=O)N1CC1)OCCC	0
OC(=O)CC(CC(=O)O)(O)C	0
C=CCOc1cc(ccc1C(=O)NCCN(CC)CC)C(F)(F)F	0
CCCC(COC(=O)N)(COC(=O)N)C	1
OCC(=O)O[C]1C[C@@](C)(C=C)[C](O)[C]([C@]23[C]([C@@]1(C)[C](C)CC2)C(=O)CC3)C	0
CC[N+](CC[C@@](c1ccccc1)(C1CCCCC1)O)(CC)CC	0
O=C1N(C[C]2CCCC[C]2CN2CCN(CC2)c2nsc3c2cccc3)C(=O)[C]2[C]1[C]1CC[C]2C1	1
O=C1C(c2ccc(cc2)Br)C(=O)c2c1cccc2	0
OC[C]1O[C](C[C]1O)n1cnc2c1[nH]c(N)nc2=S	0
O=C1Nc2c(C)ccnc2N(c2c1cccn2)C1CC1	1
CC(=O)NC[C]1CN(C)[C]2[C](C1)c1cccc3c1c(C2)c[nH]3	0
C[C](Cn1cnc2c1c(=O)n(C)c(=O)n2C)O	0
CCCCNC[C](c1ccc(cc1)O)O	0
CC(c1ncc(n1C)[N+](=O)[O-])C	0
CSc1ccc(cc1)S(=O)(=O)NC(=O)NC1CCCCC1	0
CN1CCC[C]1c1cccnc1	1
CC(CC(=O)C)C	0
O=C1C=C[C@]2(C(=C1)[C](C)C[C]1[C@]2(F)[C](O)C[C@]2([C]1CC[C@]2(OC(=O)C)C(=O)C)C)C	0
OC[C](c1ccccc1)C(=O)OC1C[C]2CC[C](C1)[N+]2(C)CCCS(=O)(=O)[O-]	0
NCCc1c[nH]cn1	0
O=C(C(Cl)(Cl)Cl)Nc1ccc(cc1)O	0
ClC[C](C(=O)c1ccc(cc1)Cl)NC(=O)C(Cl)Cl	0
O=C(c1ccccc1N)OCC[C]1CCCCN1	0
O=C(N1CCN(CC1)C(=O)CCOS(=O)(=O)C)CCOS(=O)(=O)C	0
Nc1ccncc1	1
CC(=O)N(OCc1ccccc1)CCCc1ccccc1	0
CCOC(=O)c1ccc(cc1)O	0
Oc1cccc2c1C(=O)c1c(C2)cccc1O	0
O=c1[nH]c2c(n1C1CCN(CC1)CCOc1ccccc1)cccc2	0
Clc1cc2N[C](NS(=O)(=O)c2cc1S(=O)(=O)N)C(Cl)(Cl)Cl	0
OC[C](c1ccccc1)C(=O)OC1C[C]2CC[C](C1)[N+]2(C)C	0
CC[C](C1(CC)C(=O)NC(=O)NC1=O)C	1
O[C]([C](COS(=O)(=O)C)O)COS(=O)(=O)C	0
CN(CCN1CCC(CC1)Cc1ccccc1)C	0
OC(COc1ccc(cc1)CCOCC1CC1)CNC(C)C	1
OCCn1cnc2c1c(=O)n(C)c(=O)n2C	0
NC(=O)c1cccc(c1O)C	0
COc1ccc(cc1)O	0
OCC(=O)[C@@]1(O)[C](O)C[C]2[C@]1(C)C[C](O)[C@]1([C]2C[C](C2=CC(=O)C=C[C@]12C)F)F	1
O=C1NC(=O)N(C1)/N=C/c1ccc(o1)[N+](=O)[O-]	1
CN[C]1[C](O)[C]2O[C]3O[C](C)CC(=O)[C@@]3(O[C]2[C]([C]1O)NC)O	1
ClNS(=O)(=O)c1ccc(cc1)C	0
C[N+]1(CCCCC1)C[C]1CO[C@@](O1)(C1CCCCC1)c1ccccc1	0
CC(=O)Oc1c(cccc1C(=O)O)OC(=O)C	0
CC(NNC(=O)c1ccncc1)C	0
CCC(=O)C(c1ccccc1)(c1ccccc1)[C](CN(C)C)C	0
CCC1(CC)C(=O)NC=CC1=O	0
CN1CCC(=C2c3ccccc3Sc3c2cccc3)CC1	0
CCC[C]1C(=O)N2N(C1=O)c1cc(C)ccc1N=C2N(C)C	1
NN[C](COc1ccccc1)C	0
O=C1CC[C@]2(C(=C1)CC[C]1[C@]2(Cl)[C](O)C[C@]2([C]1CC[C@]2(C)O)C)C	0
O=c1oc2ccccc2c(=O)[nH]1	0
[O-][N+](=O)c1nccn1CC(COC)O	1
OC(=O)CCCc1ccccc1	1
CC(=O)OCC(=O)[C@@]12N=C(O[C]1C[C]1[C@]2(C)C[C](O)[C]2[C]1CCC1=CC(=O)C=C[C@]21C)C	0
Clc1ccc2c(c1)N(CCCN1CCN(CC1)CCN1CCN(C1=O)C)c1c(S2)cccc1	0
CC[C]1C(=O)OC[C]1Cc1cncn1C	1
CCCC(=O)Nc1ccc(c(c1)C(=O)C)OC[C](CNC(C)C)O	1
FCCN(c1c(C)[nH]c(=O)[nH]c1=O)CCCl	0
OCCN(C(=O)C(Cl)Cl)Cc1ccc(cc1)Oc1ccc(cc1)[N+](=O)[O-]	0
CC(=O)Nc1cc(ccc1O)[As](=O)(O)O	0
O=CNc1ncc(s1)[N+](=O)[O-]	0
CN(CC/C=C/1\c2ccccc2OCc2c1cccc2)C	1
CN(CC/C=C\1/c2ccccc2OCc2c1cccc2)C	1
O=CC(=O)c1ccc(cc1)c1ccc(cc1)C(=O)C=O	0
COP(=O)(OC=C(Cl)Cl)OC	0
CCN(CCOc1ccccc1C(=O)CCc1ccccc1)CC	0
C1CN=C(N1)[C]1CCCc2c1cccc2	1
[O-][N+](CCOC(c1ccccc1)c1ccccc1)(C)C	0
C[N+](CCCCCOCCCCC[N+](C)(C)C)(C)C	0
C[C]([C]1C(=O)N2[C]1[C](C)C(=C2C(=O)O)S[C]1CN[C](C1)C(=O)N(C)C)O	1
OCC[N+](C)(C)C	0
CCN(CCOC(=O)C1(CCCC1)c1ccccc1)CC	0
CCOC(=O)c1ncn2-c3ccc(cc3C(=O)N(Cc12)C)F	1
O=c1[nH]cnc2c1cn[nH]2	1
CC(=O)S[C]1CC2=CC(=O)CC[C@@]2([C]2[C]1[C]1CC[C@]3([C@]1(CC2)C)CCCO3)C	0
O=C1NC(O[C]1/C=C/c1ccccc1)(C)C	0
OC(=O)CCc1nc(c(o1)c1ccccc1)c1ccccc1	1
CC(=C)C(=O)OC[C]1CO1	0
O=C(C(C)(C)C)CCC1C(=O)N(N(C1=O)c1ccccc1)c1ccccc1	0
CN(C1C(=C(C(=O)N)C(=O)C2(C1CC1C(=C2O)C(=O)c2c(C1(C)O)cccc2O)O)O)C	1
CCC[C@@](COC(=O)N)(COC(=O)NC(C)C)C	1
NCC[C](C(=O)N[C]1CCNC(=O)[C](NC(=O)[C](CCN)NC(=O)[C](NC(=O)[C](NC(=O)[C](NC(=O)[C](NC1=O)CCN)Cc1ccccc1)CC(C)C)CCN)[C](O)C)NC(=O)[C]([C](O)C)NC(=O)[C](NC(=O)CCCCC(CC)C)CCN	1
OC(c1ccccc1)(c1ccccc1)CCCN1CCCCC1	1
CCn1cc(C(=O)O)c(=O)c2c1cc(N1CCNCC1)c(c2)F	1
NCCCC(P(=O)(O)O)(P(=O)(O)O)O	1
CCN(CCNC(=O)c1c(=O)oc2c(c1O)cccc2)CC	0
CCOC(=O)N(C1CC1)Cc1ccccc1	0
C[C]1Cc2cc(O)ccc2[C]2[C]1[C]1CCC(=O)[C@]1(CC2)C	0
CCC(=O)NCC[C]1CCc2c1c1CCOc1cc2	1
OCC([C](C(=O)NCCC(=O)O)O)(C)C	0
Oc1ccccc1c1nnco1	0
CC(=O)OCC[N+](C)(C)C	0
Brc1cc(CN(C2CCCCC2)C)c(c(c1)Br)N	0
CCCCC(C/C=C/C1C(O)CC(=O)C1CCCCCCC(=O)OC)(O)C	1
CCCC1CN(C(C1)C(=O)NC(C1OC(SC)C(C(C1O)O)O)C(O)C)C	1
C[C](CNC[C](O)C)O	0
CO	0
N1CCN2[C](C1)c1ccccc1CC2	0
COc1ccc2c3c1O[C]1[C@@]3(CCN(C2)C)C=C[C](C1)O	1
CCOC(=O)Nc1nc2c([nH]1)cccc2	0
OC(=O)c1cc(O)c2c(n1)c(=O)cc1-c2nc2ccccc2o1	0
CCCCN(C[C](c1cc(Cl)cc2c1-c1ccc(cc1/C/2=C/c1ccc(cc1)Cl)Cl)O)CCCC	1
OC(=O)CC[C](C(=O)O)NC(=O)C	0
CC[C](Cc1c[nH]c2c1cccc2)N	0
CC(c1cccc(c1O)C(C)C)C	1
CC[N+]1(CC)CC[C](C1)OC(=O)C(c1ccccc1)(c1ccccc1)O	0
O[C](c1ccccc1)C(=O)OC1C[C]2CC[C](C1)[N+]2(C)CC(=O)c1ccccc1	0
C/C=N\[C](C(=O)O)[C](O)C	0
Clc1cccc(c1)[C@](C(O)(C)C)(O)C	0
CN([C@]1(C)[C]2CC[C](C1(C)C)C2)C	0
CCCC(C(=O)N)CCC	0
O=C(c1ccccc1)OOC(=O)c1ccccc1	0
S=C=Nc1ccc(cc1)N=C=S	0
NC(=O)N[C]1NC(=O)NC1=O	0
O[C]1C[C@@]2(C)[C]([C]3[C]1[C@@]1(C)CCC(=O)C(=C1CC3)C)CC[C@]2(C)O	0
C=C[C@]1(C)C[C](OC(=O)CSC2C[C]3CC[C](C2)N3C)[C@]2(C)[C](C)CC[C@]3([C]([C]1O)C)[C]2C(=O)CC3	1
C[C]([C]1C(=O)N2[C]1[C](C)C(=C2C(=O)O)S[C]1CN[C](C1)CNS(=O)(=O)N)O	1
C[C]([C]([C]1CNc2c(N1)c(=O)[nH]c(n2)N)O)O	1
OC[C]1CC[C](O1)n1cnc2c1nc[nH]c2=O	1
CN([C]1C[C](c2c1cccc2)c1ccccc1)C	0
[O-][N+](=O)c1nccn1C[C](CO)O	0
O[C](COc1ccc(cc1)CC(=O)N)CNC(C)C	1
CN(CCOCCOC(=O)N1c2ccccc2Sc2c1cccc2)C	0
Nc1ccc(cc1)S(=O)(=O)Nc1nnc(s1)C(C)C	0
CNCCc1ccc2c(c1)OCO2	0
CCC(C(=O)NC(=O)N)(CC)Br	1
C=C[C]1CN2CCC1C[C]2[C](c1ccnc2c1cc(OC)cc2)O	1
COC(=O)Nc1[nH]c2c(n1)cc(cc2)C(=O)c1ccccc1	1
c1cnc(nc1)N1CCN(CC1)Cc1ccc2c(c1)OCO2	0
OCCn1c(ncc1[N+](=O)[O-])c1ccc(cc1)F	0
NC(=N)c1ccc(cc1)OCCCCCCOc1ccc(cc1)C(=N)N	0
O=C(C(c1ccccc1)(c1ccccc1)O)O[C]1CCC[N+](C1)(C)C	0
c1ccc(cc1)C(c1ccccc1)N1CCN(CC1)Cc1ccc2c(c1)OCO2	0
CCCCc1ncc(n1Cc1ccc(cc1)C(=O)O)/C=C(/C(=O)O)\Cc1cccs1	1
OCC(=O)[C@@]12OC(O[C]1C[C]1[C@]2(C)C[C](O)[C]2[C]1C[C](C1=CC(=O)C=C[C@]21C)F)(C)C	1
CCC1(C)CC(=O)NC(=O)C1	0
CCC1(CC)COC(=O)NC1=O	0
CC(C(Cl)(Cl)Cl)(O)C	0
OCCNC(=O)/C=C/c1ccccc1	0
Oc1cc(C)c(c(c1)C)Cl	0
OCCN1C[C](O)[C]([C]([C]1CO)O)O	1
OC(=O)[C](Cc1c[nH]c2c1cc(O)cc2)N	0
Clc1ccc2c(c1)N(CCCN1CCC(CC1)C(=O)N)c1c(S2)cccc1	0
OC[C]1O[C](C[C]1O)n1cnc(nc1=O)N	1
O=C1C[C]2SS[C@]3(C1)[C@@]2(C)[C]1CC[C@]2([C]([C]1CC3)CCC(=O)O2)C	0
COC(=O)c1ccccc1O	1
O=C1NC2=Nc3c(CN2C1)c(Cl)c(cc3)Cl	1
CCOC(=O)c1cncn1[C]1CCCc2c1cccc2	0
O=C(c1ccccc1)COC(=O)C(C)(C)C	0
CS[C]1C[C]2[C@]([C]1C(=O)C)(C)CC[C]1[C]2CCC2=CC(=O)CC[C@]12C	0
CN1CCC2=C(C1)[C](c1ccccc1)c1c2cccc1	0
O=C1CCCC(=O)C1C(=O)c1ccc(cc1[N+](=O)[O-])C(F)(F)F	1
O=C(NS(=O)(=O)c1ccc(cc1)C)NN1CCCCCC1	1
CC(=O)O[C]1C=C[C]2[C@@]34[C]1Oc1c4c(C[C]2N(CC3)C)ccc1OC(=O)C	0
CCOc1ccc2c(c1)sc(n2)S(=O)(=O)N	0
CCN(Cc1cc(ccc1O)Nc1ccnc2c1ccc(c2)Cl)CC	0
COC(=O)N/N=C/C1=C[N+](=O)c2c(N1[O-])cccc2	0
OC(=O)[C]1CCCN1	0
COc1ccc2c3c1O[C]1[C@@]43CCN([C](C2)[C]4CC=C1OC(=O)C)C	0
CCN(C(=O)[C]1[C]2C=C[C]([C]1C(=O)N(CC)CC)C2)CC	0
CC(=O)OCOC(=O)[C]1N2C(=O)[C]([C]2SC1(C)C)NC(=O)Cc1ccccc1	0
CCC[C](C1(CC)C(=O)NC(=O)NC1=O)C	1
CC(=O)O[C]1CC[C]2[C@]1(C)CC[C]1[C]2CC[C]2[C@]1(C)C=C(C)C(=O)C2	0
O=C1CC[C@]2([C](C1)CC[C]1[C]2CC[C@]2([C]1CC[C@]2(C)O)C)C	0
CN1CCC(CC1)OC(c1ccccc1)c1ccccc1	0
CCOc1ccc(cc1)C(=O)OCCN(CC)CC	0
N#CC(c1cccc(c1)Oc1ccccc1)OC(=O)C1C(C1(C)C)C=C(Br)Br	1
OCCOCCN1CCN(CC1)C(c1ccccc1)c1ccccc1	0
OC(=O)C[C](C(=O)O)N	0
O[C]1[C]2C(=C([C@]3([C]1[C](N(C)C)C(=C(C3=O)C(=O)N)O)O)O)C(=O)c1c(C2=C)c(Cl)ccc1O	1
O=C(Nc1c(C)cccc1C)CN1CCCC1	0
CCN(CC[C](c1ccccc1)OC(=O)c1ccccc1)CC	0
CCO[P@@](=S)(c1ccccc1)Oc1cccc2c1nccc2	0
CCCN([C](C(=O)Nc1c(C)cccc1C)CC)CC	1
CN(C/C=C(\c1cccnc1)/c1ccc(cc1)Br)C	1
NC(=S)n1cccn1	0
N1C[C]2C[C](C1)c1c2cc2c(c1)nccn2	1
O=C1CN(C(=O)N1)/N=C/c1ccc(o1)c1ccc(cc1)[N+](=O)[O-]	1
ClC#C[C@]1(O)CC[C]2[C@]1(C)CCC1=C3CCC(=O)C=C3CC[C]21	0
Oc1ccc2c(c1)CC[C]1[C]2CC[C@]2([C]1CC[C]2O)C	1
O[C](c1ccc(cc1)O)CNC(C)C	0
OCN1CCN(CC1)CC/C=C/1\c2ccccc2Sc2c1cc(cc2)C(F)(F)F	0
C#CC(N(C(C)(C)C)C)(C)C	0
CC[C](C(COC(=O)N)(COC(=O)N)C)C	0
Nc1ccccc1	1
CCC1(C(=O)NC(=O)NC1=O)C1=CCCCCC1	0
Nc1ccc(cc1)S(=O)(=O)NC(=O)c1ccccc1	0
O=C(c1ccccc1C(=O)O)Nc1ccc(cc1)S(=O)(=O)Nc1nccs1	0
OCC(=O)[C@@]1(O)[C](C)C[C]2[C@]1(C)C[C](O)[C@]1([C]2CCC2=CC(=O)C=C[C@]12C)Cl	1
CN([C]1C(=O)C(=C([C@@]2([C]1C[C]1C(=C(O)c3c([C]1O)c(Cl)ccc3O)C2=O)O)O)C(=O)N)C	1
CCC[C](C(=O)c1ccc(cc1)C)N1CCCC1	0
CCC(=O)Nc1nnc(s1)S(=O)(=O)N	0
Cc1ncsc1CCCl	0
CN(C[C](C1(O)CCCCC1)c1ccc(cc1)O)C	1
OCC(CO)O	1
CN([C]1C(=C(C(=O)N)C(=O)[C@@]2([C]1C[C]1Cc3cccc(c3C(=O)C1=C2O)O)O)O)C	0
CCCN([C](C(=O)N(C)C)CC)C(=O)/C=C/C	0
CNC[C](c1cccc(c1)NS(=O)(=O)C)O	0
COc1cc2c(cc1OC)CCN1[C]2CC(=O)[C](C1)CC(C)C	1
CN(CCN1c2ccccc2Sc2c1cccc2)C	0
OC[C]1O[C]([C]([C]1O)O)O[C]1[C](O[C]2O[C](CN)[C]([C]([C]2N)O)O)[C](N)C[C]([C]1O)N	1
COc1ccc2c(c1)CC[C]1[C]2CC[C@]2([C]1C[C]([C]2O)O)C	0
CCN(CCN[C](c1ccccc1)C(=O)OCCC(C)C)CC	0
CNCCCN1c2ccccc2C(c2c1cccc2)(C)C	0
C=CCSCC(=O)N[C]1C(=O)N2[C]1SC([C]2C(=O)O)(C)C	0
Clc1cccc(c1)N1CCN(CC1)CCCn1nc2n(c1=O)cccc2	1
CC(=O)Oc1ccc(cc1)C1(c2ccc(cc2)OC(=O)C)C(=O)Nc2c1cccc2	0
O=C1C=C[C@]2(C(=C1)CC[C]1[C]2[C](O)C[C@]2([C]1CC[C@]2(O)C(=O)COP(=O)(O)O)C)C	0
CN(CC/C=C/1\c2ccccc2SCc2c1cccc2)C	1
CN(CC/C=C\1/c2ccccc2SCc2c1cccc2)C	1
CNCCC=C1c2ccccc2CCc2c1cccc2	1
Clc1ccccc1CN1CCc2c(C1)ccs2	1
O=C(c1sccc1S(=O)(=O)Nc1onc(c1Cl)C)Cc1cc2OCOc2cc1C	1
CC(c1ccc(c(c1)Cl)N1CC=CC1)C(=O)O	1
COc1ccc2c(c1)N(C[C](CN1CCC(CC1)O)C)c1c(S2)cccc1	0
NC(C=C)CCC(=O)O	1
COc1cc(CCN2CCN(CC2)c2ccccc2Cl)ccc1OC	0
CCC(=O)N(c1ccccc1)C1CCN(CC1)CCc1ccccc1	1
COc1c(OC)ncnc1NS(=O)(=O)c1ccc(cc1)N	1
FC(c1ccc(cc1)[C]1CN=C(O1)N)(F)F	0
Nc1[nH]nc(n1)N	0
OCCN1CCN(CC1)CCCN1c2ccccc2Sc2c1cc(cc2)C(F)(F)F	1
O=C1OCCN1/N=C/c1ccc(o1)[N+](=O)[O-]	0
C/C=C/CC(C(C1C(=O)NC(CC)C(=O)N(C)CC(=O)N(C)C(CC(C)C)C(=O)NC(C(C)C)C(=O)N(C)C(CC(C)C)C(=O)NC(C(=O)NC(C(=O)N(C(C(=O)N(C(C(=O)N(C(C(=O)N1C)C(C)C)C)CC(C)C)C)CC(C)C)C)C)C)O)C	1
CN[C]([C]1CC[C]([C](O1)O[C]1[C](N)C[C]([C]([C]1O)O[C]1OC[C@]([C]([C]1O)NC)(C)O)N)N)C	1
O=C([C@@](c1ccccc1)(C1CCCCC1)O)OCC[S+](C)C	0
Cn1cc[nH]c1=S	1
O[C]([C](N(C)C)C)c1ccccc1	0
C[C](c1ccc(c(c1)Cl)N1CC=CC1)C(=O)O	1
CC[C](C(c1ccccc1)(c1ccccc1)C[C](NC)C)OC(=O)C	0
COc1ccc2c3c1O[C]1[C@@]43CCN([C](C2)[C]4C=C[C]1O)C	1
Fc1cccc(c1Cn1nnc(c1)C(=O)N)F	1
O=C(C(c1ccccc1)(c1ccccc1)O)O[C]1CC[N+](C1)(C)C	0
Clc1ccc2c(c1)s[nH]c2=O	0
C#C[C@]1(O)CC[C]2[C@]1(C)CC[C]1[C]2CCC2=Cc3c(C[C@]12C)cno3	1
C=Cc1ccccc1	1
OC[C]1O[C](C[C]1O)n1cc(Br)c(=O)[nH]c1=O	0
O=C1CCCC[C]1c1c(O)ccc2c1cccc2	0
CN1C(=O)CN=C(c2c1ccc(c2)[N+](=O)[O-])c1ccccc1F	1
COc1ccccc1OCCOCCOCCN1CCCCC1	0
OC(=O)C[C](C[C](/C=C/c1c(c2ccc(cc2)F)c2c(n1C(C)C)cccc2)O)O	1
NC(=O)OCc1ncc(n1C)[N+](=O)[O-]	0
CCO[C](c1ccccc1)CN1CCN(CC1)C[C](C(=O)c1ccccc1)C	0
CCC[C@@](COC(=O)N)(COC(=O)NCCCC)C	0
OC(=O)COc1cc2C[C@](C(=O)c2c(c1Cl)Cl)(C)c1ccccc1	1
CCS(=O)(=O)c1ccc(cc1)F	0
OC[C]1O[C](C[C]1O)n1cc(I)c(nc1=O)N	0
OC(=O)[C]([C]([C]1O[Sb+]([O-])(OC[C]1O)O[Sb+]1([O-])OC[C]([C](O1)[C]([C](C(=O)O)O)O)O)O)O	1
COc1ccc(cc1[C](CNC(=O)CN)O)OC	1
CCOc1ccc(cc1)NC(=S)Nc1ccc(cc1)OCC	0
CCN(C(=O)Nc1ccc(c(c1)C(=O)C)OC[C](CNC(C)(C)C)O)CC	1
CCCCc1nc(c(n1Cc1ccc(cc1)c1ccccc1c1nnn[nH]1)CO)Cl	1
COc1cc(/C=N/NC(=O)c2ccncc2)ccc1O	0
[O-][N+](=O)c1ccc(o1)/C=N/O	0
CCOP(=S)(S[C]1OCCO[C]1SP(=S)(OCC)OCC)OCC	0
CCC(=O)c1c(O)cc(cc1O)O	0
CCCN(C(=O)C(NC(=O)c1ccccc1)CCC(=O)OCCCN1CCN(CC1)CCOC(=O)Cc1c2cc(OC)ccc2n(c1C)C(=O)c1ccc(cc1)Cl)CCC	1
OC(=O)CC[C](C(=O)O)NC(=O)[C](NC(=O)C)CC(=O)O	0
CCCCOc1nc2ccccc2c(c1)C(=O)NCCN(CC)CC	0
CC(COC(=O)c1ccc(cc1)N)C	0
CCOC(=O)C1=C(C)NC(=C(C1c1cccc(c1)[N+](=O)[O-])C(=O)OC)C	1
OC(=O)C(Oc1ccc(cc1)[C]1CC1(Cl)Cl)(C)C	1
OC(=O)c1cccnc1	1
O=C1NC[C](O1)COc1cc(C)cc(c1)C	0
CNC[C](c1cccc(c1)C(F)(F)F)OC	0
CN1CCN(CC1)C1=Nc2ccccc2Cc2c1cccc2	0
O=C1O[C]2[C](O1)C1=C([C](O2)C)C(=O)c2c(C1=O)cccc2O	0
FC(Cl)(Cl)F	1
CN(CCCN1c2ccccc2CC(=O)c2c1cccc2)C	0
CCOc1ccc(cc1)NC(=O)C[C](O)C	0
O=c1[nH]c(=O)[nH]c(c1)C(=O)O	0
O=C1C(=C(N2CC2)C(=O)C=C1N1CC1)N1CC1	0
CC(c1c(C)n(n(c1=O)c1ccccc1)C)C	0
CCOC(=O)C1(CCN(CC1)CCCNc1ccccc1)c1ccccc1	0
Sc1ncnc2c1cn[nH]2	0
OC[C](C(=O)O)N	0
N#Cc1ccc(cc1)Nc1nc(N)c(c(n1)Oc1c(C)cc(cc1C)C#N)Br	1
Nc1nnc(c(n1)N)c1cccc(c1Cl)Cl	1
O=C1N[C]2[C](N1)[C](SC2)CC/C=C\C(=O)O	0
CNCC(=O)c1ccc(c(c1)O)O	0
N#Cc1cc(c2ccncc2)c([nH]c1=O)C	1
CC(Cc1ccc(cc1)[C](C(=O)O)C)C	1
FC(OC([C](Cl)F)(F)F)F	0
OC(=O)CCC(=O)Nc1ccc(cc1)S(=O)(=O)c1ccc(cc1)N	0
CCN[C@]1(CCCCC1=O)c1cccs1	0
CN1CC[C@]2([C]([C]1Cc1c2cc(cc1)O)C)C	0
Oc1cccc2c1C(=O)c1c(C2=O)cccc1O	0
O=C(NS(=O)(=O)c1ccc(cc1)C)NC1CCCCCC1	0
Ic1cc(Cl)c2c(c1O)nccc2	0
O=C1CCCC[C]1CN1CCCCC1	0
O=C(C(c1ccccc1)(c1ccccc1)O)OC[C]1CCCC[N+]1(C)C	0
CC/C(=C/C)/C(=O)NC(=O)N	0
CC(=O)Nc1ccc(cc1)C(=O)O	0
NC(=O)C(c1ccccc1)(c1ccccc1)CC[N+]1(C)CCCCC1	0
[O-][N+](=O)c1nccn1C[C](COC)O	1
COc1cc(cc(c1OC)OC)C(=O)/C=C/N1CC=CC1	0
CCCOC(=O)c1ccc(cc1)O	0
CCCCOC(=O)c1ccc(cc1)O	0
S=C1SCN(CN1Cc1ccccc1)Cc1ccccc1	0
COCCOc1cnc(nc1)NS(=O)(=O)c1ccccc1	0
COC([C](Br)F)(F)F	0
CCCN[C](C(=O)Nc1c(C)csc1C(=O)OC)C	1
CC(NC[C](c1ccc(c(c1)NS(=O)(=O)C)O)O)C	0
Oc1ccc(cc1)O	1
CCNNC(=O)[C]1[C](CO)[C](O)c2c([C]1c1cc(OC)c(c(c1)OC)OC)cc1c(c2)OCO1	0
CCN(CCCC(NC1=CC=[N+]c2c1ccc(c2)Cl)C)CC	1
Clc1c[nH]cc1c1cccc(c1[N+](=O)[O-])Cl	0
C=CCC1C=C(C)CC(C)CC(OC)C2OC(O)(C(CC2OC)C)C(=O)C(=O)N2C(C(=O)OC(C(C(CC1=O)O)C)/C(=C/C1CCC(C(C1)OC)O)/C)CCCC2	1
CCC[C]1CN([C](C1)C(=O)N[C]([C]1O[C](SC)[C]([C]([C]1O)O)O)[C](O)C)C	1
CC[C](NC(=O)[C]1CN(C)[C]2C(=C1)c1cccc3c1c(C2)cn3C)CO	1
O=C1CC[C](N1)C(=O)O	0
COc1cc(nc(n1)C)NS(=O)(=O)c1ccc(cc1)N	0
COc1ccc(c(c1)[C]([C](N)C)O)OC	0
CC(=O)Nc1cccc(c1)O	0
O=C(c1cccnc1)N1CCOCC1	0
CCCC(=O)O[C@@]1(CC[C]2[C@]1(C)C[C](O)[C]1[C]2CCC2=CC(=O)CC[C@]12C)C(=O)CO	0
[O-][N+](=O)c1c(C)nc(nc1N1CC1)N1CC1	0
CN(c1ccc2c(c1)ccc([n+]2C)/C=C/c1cc(n(c1C)c1ccccc1)C)C	0
Clc1ccc(cc1)N1C(=NC(=NC1(C)C)N)N	0
CC[C@]1(C(=O)NC(=O)N(C1=O)C(=O)c1ccccc1)c1ccccc1	0
OCC1(CO)COC(OC1)C(Cl)(Cl)Cl	0
CN1CC[C](C1)CN1c2ccccc2Sc2c1cccc2	1
ClCCc1sc[n+](c1C)Cc1cnc(nc1N)C	0
C#CCOC(c1ccccc1)(c1ccccc1)C(=O)OCCN(C)C	0
CCOP(=O)(ON1C(=O)c2cccc3c2c(C1=O)ccc3)OCC	0
NOCc1ccc(c(c1)O)Br	0
COc1ccc(cc1)n1nc(c2c1C(=O)N(CC2)c1ccc(cc1)N1CCCCC1=O)C(=O)N	1
OC(=O)CCC(=O)c1ccc2-c3c4c(-c2c1)cccc4ccc3	0
OC(=O)CN(CCN(CC(=O)O)CC(=O)O)CCN(CC(=O)O)CC(=O)O	1
ClC(C(Cl)Cl)Cl	1
Nc1ccc(c(n1)N)N=Nc1ccccc1	1
CN(CCN1C(=O)c2ccccc2N(c2c1cccc2)C)C	0
C=C[C](NC(=S)NNC(=S)NC)C	0
Nc1ccc(cc1)S(=O)(=O)Nc1nccc(n1)C	0
N[C]1CCC[C]1c1ccccc1	0
OC(=O)c1cc(N=Nc2ccc(c(c2)C(=O)O)O)ccc1O	1
C1CN=C(N1)Nc1cccc2c1CCCC2	0
OC[C]1O[C](C[C]1O)n1cc(C)c(=O)[nH]c1=O	1
COC(=O)N[C](C(C)(C)C)C(=O)NN(Cc1ccc(cc1)c1ccccn1)C[C]([C](Cc1ccccc1)NC(=O)[C](C(C)(C)C)NC(=O)OC)O	1
OC(=O)CC[C@]1(CCCCC1=O)Cc1ccccc1	0
C[C](Cn1c(C)ncc1[N+](=O)[O-])O	0
COCCc1ccccn1	0
NC(=N)NCCC[C](C(=O)N1CC[C](C[C]1C(=O)O)C)NS(=O)(=O)c1cccc2c1NC[C](C2)C	1
OCC(=O)[C@@]1(O)CC[C]2[C@]1(C)C[C](O)[C]1[C]2C[C](C2=CC(=O)C=C[C@]12C)F	0
Clc1ccc(c(c1)Cl)CO[C](c1ccc(cc1Cl)Cl)Cn1cncc1	1
CC(COC(=O)C(=C)C#N)C	0
NNC(=O)c1ccncc1	1
COc1cc(cc(c1OC)OC)C(=O)NCc1ccc(nc1N)C	0
OC(=O)Cc1ccc(cc1)c1ccccc1	0
O=C1CC[C](C(=O)N1)N1C(=O)[C]2[C](C1=O)[C]1C[C]2CC1	0
CNCCCC12CCC(c3c1cccc3)c1c2cccc1	1
COc1ccc2c3c1O[C]1[C@@]43CCN([C](C2)[C]4CC[C]1O)C	0
CC[n+]1c(c2ccccc2)c2cc(N)ccc2c2c1cc(N)cc2	0
CC(=O)O	1
CCOC(=O)NP(=O)(N1CC1(C)C)N1CC1(C)C	0
CCCNC(C(=O)Nc1c(C)csc1C(=O)OC)C	1
CC(=O)Nc1ccc(cc1)OC(C)(C)C	0
C=CCc1ccccc1OC[C](CNC(C)C)O	0
ClC([C](c1ccccc1Cl)c1ccc(cc1)Cl)Cl	1
OC[C]1O[C]([C]([C]1O)O)n1cnc2c1ncnc2N	1
N[C](c1ccccc1)C(=O)N[C]1C(=O)N2[C]1SCC(=C2C(=O)O)C	1
Nc1nncs1	0
CCC[C](c1ccccc1OCCN(C(C)C)C(C)C)O	0
CN(CCc1c[nH]c2c1c(ccc2)OP(=O)(O)O)C	0
C=CCC1(C[C](O)C)C(=O)NC(=O)NC1=O	0
OC[C]1O[C]([C]([C]1O)O)On1cnc2c1ncnc2N	1
[O-][n+]1nc(=N)n(c2c1cccc2)O	1
Nc1ccc(cc1)S(=O)(=O)Nc1ccnn1c1ccccc1	0
COc1cccc(c1)[C@@]1(O)CCCC[C]1CN(C)C	1
COc1cccc(c1)[C@]1(O)CCCC[C]1CN(C)C	1
O=C1CC2(CCCC2)CC(=O)N1CCCCN1CCN(CC1)c1ncccn1	1
Clc1ccc2c(c1)C(=Nc1c(O2)cccc1)N1CCNCC1	1
[O-][N+](=O)c1ccc(o1)c1csc2[n+]1CCN2	0
CCOc1ccc(cc1)N/C(=N/c1ccc(cc1)OCC)/C	0
COc1c2oc(=O)ccc2cc2c1occ2	0
C[C@@](C#C)(CC)O	0
CN(CCSC(=O)N1c2ccccc2C(c2c1cccc2)(C)C)C	0
C#C[C@]1(O)CC[C]2[C@]1(C)CC[C]1[C]2[C](C)CC2=C1CCC(=O)C2	0
C=COC=C	0
FC(C(F)(F)F)(C(F)(F)F)F	1
O=C(C1=C(O)c2ccccc2S(=O)(=O)N1C)Nc1ccccn1	1
C[N+](CCC[N@+]1(C)C[C]2CC[C@@](C1)(C2(C)C)C)(C)C	0
NCCc1c[nH]c2c1cc(O)cc2	0
CCN(CCOc1c2occc2c(c2c1oc(C)cc2=O)O)CC	0
[O-][N+](CCCN1c2ccccc2CCc2c1cccc2)(C)C	0
O=C1OC(=O)[C@@]2([C@@]1(C)[C]1CC[C]2O1)C	0
OC(=O)CC1(CS[C](c2cccc(c2)/C=C/c2ccc3c(n2)cc(cc3)Cl)CCc2ccccc2C(O)(C)C)CC1	1
CN1CCN(CC1)C1=Nc2cc(Cl)ccc2Nc2c1cccc2	1
OCCN1CCN(CC1)CC/C=C/1\c2cc(Cl)ccc2OCc2c1cccc2	0
CC/C=C(/C1(CC)C(=O)NC(=O)NC1=O)\C	0
COC(=O)C1=C[C@]2(CC)CCCN3[C]2c2n1c1ccccc1c2CC3	0
Nc1nccs1	0
CC(=O)NS(=O)(=O)c1cc(N)ccc1S(=O)(=O)c1ccc(cc1)N	0
Fc1ccc2c(c1)onc2C1CCN(CC1)CCc1c(C)nc2n(c1=O)CCCC2	1
CCC(=O)c1ccc(cc1)O	0
NCCc1c[nH]c2c1cc(cc2)C(=O)C	0
CC(=CCC1C(=O)N(N(C1=O)c1ccccc1)c1ccccc1)C	1
OC[C](CN(c1c(I)c(C(=O)NC[C](CO)O)c(c(c1I)C(=O)NC[C](CO)O)I)C(=O)C)O	1
CCOCC(=O)O[C]1C[C](C)CC[C]1C(C)C	0
OC(=O)[C@](P(=O)([C@](C(=O)O)(O)C)O)(O)C	0
CC1(O)CCC(CC1)C(O)(C)C	0
CN(c1ccc2c(c1)[s+]c1c(n2)ccc(c1)N(C)C)C	0
C[C](c1ccccc1)NNC(=O)c1ccccc1	0
CC1=CC(=O)[C](C(=O)O1)C(=O)C	0
Cc1cc(Cl)c(cc1S(=O)(=O)N)S(=O)(=O)N	0
CN(CCN(c1ccccn1)Cc1cscc1)C	0
CCN(C(=O)N1CCN(CC1)C)CC	0
CC[C](c1ccccc1)C(=O)OCCN1CCN(CC1)CCOC(=O)[C](c1ccccc1)CC	0
CCCC[C](C(=O)N(c1ccccc1)Nc1ccccc1)C(=O)O	0
CC(CCC[C](N)C)C	0
Clc1ccc(cc1)C1(O)CCN(CC1)CCC(C(=O)N(C)C)(c1ccccc1)c1ccccc1	1
C[C](OC(=O)c1ccccc1)CNC1CCCCC1	0
O=C1NCCN1c1ncc(s1)[N+](=O)[O-]	0
CCCCCc1cc(O)c2c(c1)OC([C]1[C]2C=C(C)CC1)(C)C	1
Nc1ccc(c(c1)S(=O)(=O)[O-])/C=C/c1ccc(cc1S(=O)(=O)O)N	0
CCN(CCNC(=O)c1ccc(cc1)N)CC	1
CNC(=O)c1ccc(c(c1)S(=O)(=O)NC)Cl	0
CCC[C](C1(CC)C(=O)NC(=O)NC1=O)CC	0
c1ccc(cc1)CN(c1ccccc1)CC1=NCCN1	0
CCCCCCCCCCOc1c(OC)cc(cc1OC)C(=O)N	0
Fc1ccc(c(c1)F)C(Cn1cncn1)(Cn1cncn1)O	1
COC(C(Cl)Cl)(F)F	0
CCc1oc2c(c1C(=O)c1ccc(cc1)O)cccc2	0
O=C(N1CCCC1)NS(=O)(=O)c1ccc(cc1)C	0
OCCN1CCN(CC1)CCCN1c2ccccc2Sc2c1cc(Cl)cc2	1
CCCCCCCCC(=O)NCc1ccc(c(c1)OC)O	0
FC(c1cc2N=CNS(=O)(=O)c2cc1S(=O)(=O)N)(F)F	0
O=NN(C[C](C(=O)O)N)O	0
COc1ccccc1C(=C(c1ccccc1)c1ccccc1)C(=O)O	0
CCCC(=O)N1CCCN(CC1)c1nc(N)c2c(n1)cc(c(c2)OC)OC	1
O=C(NS(=O)(=O)c1ccc(cc1)Cl)NN1CCCCCC1	0
CCOC(c1ccccc1)(c1ccccc1)C(=O)OCCN(C)C	0
O=C(NS(=O)(=O)c1ccc(cc1)C)NC1CCCCC1	0
Cc1c[nH]nc1	1
[O-][N+](=O)c1ccc(c2c1cccn2)O	0
OC(=O)C(c1ccc(cc1)N1Cc2c(C1=O)cccc2)C	1
Clc1ccc(c(c1)C(=O)Nc1ccc(cc1Cl)[N+](=O)[O-])O	0
O=C([C](c1ccccc1)O)O[C]1C[C](C)N(C(C1)(C)C)C	0
ClCCN(P(=O)(O)N)CCCl	0
Fc1ccc(cc1)C(=O)CCCN1CCC(CC1)(O)c1ccc(cc1)Br	0
CN(c1nc(C)c(nc1C)C)C	0
CN(C[C](O[C@@](c1ccc(cc1)Cl)(c1ccccc1)C)C)C	0
C=CCN1C(=S)N[C](C1=O)CC(C)C	0
CCCNC(=O)NS(=O)(=O)c1ccc(cc1)Cl	0
Fc1ccc(cc1)C(=O)CCCN1CCC(=CC1)n1c(=O)[nH]c2c1cccc2	0
CCCc1nc2c(n1Cc1ccc(cc1)c1ccccc1C(=O)O)cc(cc2C)c1nc2c(n1C)cccc2	1
CN(c1c(C)n(n(c1=O)c1ccccc1)C)C	1
CCOC(=O)[C@@](c1ccccc1)(C(=O)NCCN(CC)CC)CC	0
NNCCc1ccccc1	1
CC(=O)Oc1cc(ccc1C(=O)O)C(F)(F)F	0
CO[C]1C[C]2[N+]([C]1C[C](C2)OC(=O)C(c1ccccc1)(c1ccccc1)O)(C)C	0
OC(C(Cl)(Cl)Cl)O	1
COc1ccc2c(c1)ccc(c2)[C](C(=O)O)C	1
CCC[C]1CN([C](C1)C(=O)N[C]([C]1O[C](SC)[C]([C]([C]1O)O)O)[C](Cl)C)C	1
CC[C@]1(CCC(=O)NC1=O)c1ccc(cc1)N	1
OC[C]1O[C]([C]([C]1O)O)n1cnc2c1nc[nH]c2=S	0
CN1CCN2C(C1)c1ccccc1Cc1c2nccc1	1
ClCCN(c1ccccc1)CCCl	0
CCCOC(=O)Cn1cc(I)c(=O)c(c1)I	0
CCCC[C](CN1CN2C(C1)(C)CN(C2)C[C](CCCC)CC)CC	0
Clc1ccc2c(c1)C(=NCC(=O)N2C)c1ccccc1F	0
Clc1cc(Cl)c(c(c1)S(=O)c1cc(Cl)cc(c1O)Cl)O	0
O=C1C=C[C@]2([C](N1)CC[C]1[C]2CC[C@]2([C]1CC[C]2C(=O)NC(C)(C)C)C)C	1
NCCNCCN	1
CCCCCCCCOC(=O)C(=C)C#N	0
NCCc1c(C)n(c2c1cc(OC)cc2)Cc1ccccc1	0
NNc1nncc2c1cccc2	1
Cc1ccc(c2c1cccn2)O	0
Nc1ccc(cc1)S(=O)(=O)N1CC2CCC(C1)CC2	0
CN(c1ccc2c(c1)[s+]c1c(n2)cc(c(c1)N)C)C	0
OC(c1ccccc1)(c1ccccc1)CCN1CCCCC1	0
C=CCc1ccc(c(c1)OC)O	0
CCC(=O)[C@@]1(O)[C](C)C[C]2[C@]1(C)C[C](O)[C@]1([C]2CCC2=CC(=O)C=C[C@]12C)F	1
O=C1CCc2c(N1)ccc(c2)OCCCCc1nnnn1C1CCCCC1	1
CC(=O)NO	0
Clc1ccc(cc1)[C](c1cc2c(o1)cccc2)O	0
O/N=C(/c1csc(n1)N)\C(=O)N[C]1C(=O)N2[C]1SCC(=C2C(=O)O)C=C	1
C1CN=C(N1)Cc1cccc2c1CCCC2	0
CN(CCCSc1ccccc1NC(=O)/C=C/c1ccccc1)C	0
CCN(CC(=O)OCC(=O)[C@@]1(O)CC[C]2[C@]1(C)C[C](O)[C]1[C]2CCC2=CC(=O)C=C[C@]12C)CC	0
CNCCC(c1ccccc1)Oc1ccc(cc1)C(F)(F)F	1
C[C](Cc1ccccc1)NCCn1cnc2c1c(=O)n(C)c(=O)n2C	0
OC(=O)[C]1N2C(=O)[C]([C]2SC1(C)C)NC(=O)c1nc2ccccc2nc1C(=O)O	0
CCOCC	0
CCN[C]([C]1CCCO1)Cc1ccccc1	0
NCCCC[C](C(=O)O)N	0
OCCN1CCN(CC1)CCCN1c2ccccc2Sc2c1nccc2	0
C/C=C/c1ccc(cc1)OC	0
CCN([C](C(=O)c1ccccc1)C)CC	0
COc1cc2nc(nc(c2cc1OC)N)N1CCN(CC1)C(=O)C1COc2c(O1)cccc2	1
CC(=O)OCC(=O)[C@@]12OC(O[C]1C[C]1[C@]2(C)C[C](O)[C@]2([C]1C[C](C1=CC(=O)C=C[C@]21C)F)F)(C)C	1
OC(=O)c1cc(=O)c2c(o1)cccc2	0
C[n+]1cccc(c1)OC(=O)N(C)C	1
Nc1ncc(nn1)/C=C/c1ccc(o1)[N+](=O)[O-]	0
CCCCCCCCCCC[C](C[C]1OC(=O)[C]1CCCCCC)OC(=O)[C](CC(C)C)NC=O	1
CNC(Cc1ccccc1)(C)C	1
O=C(Nc1ccc(cc1)S(=O)(=O)N)CCC(=O)O	0
O=C1C=C[C@@]2(C(=C1)C(=C[C]1[C]2CC[C@]2([C]1CC[C]2C(=O)C)C)Cl)C	0
CN(CCCN1c2ccccc2C(c2c1cccc2)(C)C)C	0
O/N=C(/c1csc(n1)N)\C(=O)N[C]1C(=O)N2[C]1SCC(=C2C(=O)O)CSc1nc(=O)c(=O)[nH]n1C	1
Cn1cnc2c1c(=O)n(C)c(=O)n2C	1
Cc1ccc(cc1)c1cc(nn1c1ccc(cc1)S(=O)(=O)N)C(F)(F)F	1
CNC(=O)CN(CC(=O)O)CCN(CC(=O)O)CCN(CC(=O)NC)CC(=O)O	1
O=C1OCC(=C1c1ccccc1)c1ccc(cc1)S(=O)(=O)C	1
CC(=O)Nc1ccc(cc1)O	1
O=C(C(c1ccccc1)(c1ccccc1)O)OCCN1CCCCC1	0
CCN(CCN1C(=O)CN=C(c2c1ccc(c2)Cl)c1ccccc1F)CC	1
C/C=C(/c1ccc(cc1)OC(=O)C)\C	0
O=C([C@@](c1ccccc1)(C1CCCCC1)O)O[C]1CC[N+](C1)(C)C	0
CCC(C(=O)NC(=O)NC(=O)C)(CC)Br	0
CCCCCCCCCNc1ncnc2c1cc[nH]2	0
OC(=O)c1ccccc1Nc1c(Cl)ccc(c1Cl)C	1
CCOc1ccccc1C(=O)N	0
COC(=O)C1=C(C)NC(=C([C]1c1cccc(c1)[N+](=O)[O-])C(=O)OCCN(Cc1ccccc1)C)C	1
O=C1CC[C]2[C@]1(C)CC[C]1[C]2CCc2c1ccc(c2)OS(=O)(=O)O	1
OCC1OC(OC2C(N)CC(C(C2O)OC2OC(CN)C(C(C2O)O)O)N)C(C(C1O)N)O	1
OC(c1ccccc1)(c1ccccc1)[C]1CN2CCC1CC2	0
OC(=O)[C](Cc1cc(I)c(c(c1)I)Oc1ccc(c(c1)I)O)N	1
CN1CCc2c3[C]1Cc1ccc(c(c1-c3ccc2)O)O	1
CN1CCC(=C2c3ccccc3CCc3c2nccc3)CC1	1
CCOc1ccc(cc1c1nc(=O)c2n([nH]1)c(CCC)nc2C)S(=O)(=O)N1CCN(CC1)CC	1
CC(C[C]1Nc2cc(Cl)c(cc2S(=O)(=O)N1)S(=O)(=O)N)C	0
Nc1ccc(cc1)S(=O)(=O)Nc1ncccn1	1
OC(C[N+](C)(C)C)C[N+](C)(C)C	0
Clc1ccc2c(c1)C(=NC(C(=O)N2C)O)c1ccccc1	1
O=C(c1ccccc1)OCc1ccccc1	0
O[C](c1noc(c1)c1ccccc1)CN1CCCCC1	0
Cc1nc2ccccc2c(=O)n1c1ccccc1Cl	0
OCCOCCN1CCN(CC1)[C](c1ccc(cc1)Cl)c1ccccc1	1
NC1=N[N+](=O)c2c(N1[O-])cccc2	1
CC[N+](CCOCCOC(=O)[C]([N+]1(C)CCCCC1)c1ccccc1)(CC)C	0
C[C](CN(C[C](O)C)CCN(C[C](O)C)C[C](O)C)O	0
N#Cc1cc(I)c(c(c1)[N+](=O)[O-])O	0
COc1ccc(cc1OC)CCN(CCC[C@@](c1ccc(c(c1)OC)OC)(C(C)C)C#N)C	1
C=CCNS(=O)(=O)c1cc(c(cc1/N=C/C=C(\O)/C)Cl)S(=O)(=O)N	0
C/C(=C\C=C\C(=C/C(=O)O)\C)/C=C/C1=C(C)CCCC1(C)C	1
C/C(=C\C=C\C(=C\C(=O)O)\C)/C=C/C1=C(C)CCCC1(C)C	1
CC(=O)OCC1=C(N2[C](SC1)[C](C2=O)NC(=O)CC#N)C(=O)O	0
CCOc1ccccc1O[C](c1ccccc1)[C]1OCCNC1	1
C#C[C](c1ccccc1)OC(=O)N	0
O=C(NS(=O)(=O)c1ccc(cc1)C)NC1CCCC1	0
C[C](Cn1c(=O)n(C)c2c(c1=O)n(C)cn2)O	0
O=C1C[C]2CC[C]3[C]([C@]2(C[C]1F)C)CC[C@]1([C]3CC[C]1O)C	0
OCc1c(CSSCc2cnc(c(c2CO)O)C)cnc(c1O)C	0
CC(CC(c1ccc(cc1)OCCOCC[N+](Cc1ccccc1)(C)C)(C)C)(C)C	1
CCC(=O)O[C@]1(CCCN(C[C]1C)C)c1ccccc1	0
OC[C](c1ccccc1)C(=O)OC1C[C]2CC[C](C1)[N+]2(C)C(C)C	1
OC(=O)CC[C](C(=O)O)NC(=O)N	1
NC[C](c1cccc(c1)O)O	0
OCCCC(=O)O	1
C[C](N(C)C)CN1c2cc(ccc2Sc2c1cccc2)S(=O)(=O)N(C)C	0
[truncated: 757 more rows]
