# Supplementary material for: A comprehensive evaluation of advanced methods for identifying structural alerts using extensive toxicity data
Source: J Cheminform. 2026 Jan 30;18:27. doi: 10.1186/s13321-026-01157-x (PMC12922411; doi:10.1186/s13321-026-01157-x)
Supplement: Supplementary file 1 — Supplementary material 1. [file 13321_2026_1157_MOESM1_ESM.zip › SI_1_Toxicity_datasets/Drug toxicity/Photosensitizer_in human.csv]

SMILES	label
COCCOc1cc2c(ncnc2cc1OCCOC)Nc1cccc(c1)C#C	1
Clc1ccc2c(c1)C(=NCC(=O)N2C)c1ccccc1	0
CN(Cc1cccc2c1cccc2)Cc1ccc(cc1)C(C)(C)C	1
CC(OC(=O)CCC/C=C/C[C]1[C](O)C[C]([C]1/C=C/[C](COc1cccc(c1)C(F)(F)F)O)O)C	1
Clc1cc(Cl)c(c(c1O)Cc1c(O)c(Cl)cc(c1Cl)Cl)Cl	1
CSCCNc1nc(SCCC(F)(F)F)nc2c1ncn2[C]1O[C]([C]([C]1O)O)COP(=O)(OP(=O)(C(P(=O)(O)O)(Cl)Cl)O)O	0
COc1cc2c(cc1OC)CC(C2=O)CC1CCN(CC1)Cc1ccccc1	0
CC[C]1/C=C(\C)/C[C](C)C[C](OC)[C]2O[C@](O)([C](C[C]2OC)C)C(=O)C(=O)N2[C](C(=O)O[C]([C]([C](CC1=O)O)C)/C(=C/[C]1CC[C]([C](C1)OC)Cl)/C)CCCC2	0
O=C1Nc2ccc(cc2C(=NC1O)c1ccccc1)Cl	0
CCc1nccc(c1)C(=S)N	1
CC(=O)NCCCS(=O)(=O)O	1
Clc1ccc(cc1)CSC(c1ccc(cc1Cl)Cl)Cn1cncc1	0
COCCCOc1cc(ccc1OC)C[C](C(C)C)C[C]([C](C[C](C(=O)NCC(C(=O)N)(C)C)C(C)C)O)N	0
CCC1NC(=O)c2c(N1)cc(c(c2)S(=O)(=O)N)Cl	1
CC(=O)c1c(C)c2cnc(nc2n(c1=O)C1CCCC1)Nc1ccc(cn1)N1CCNCC1	1
CC1NCCN(C1)c1cc2c(c(c1F)C)c(=O)c(cn2C1CC1)C(=O)O	1
COc1cc(ccc1Nc1ncc(c(n1)Nc1ccccc1P(=O)(C)C)Cl)N1CCC(CC1)N1CCN(CC1)C	1
ONC(=O)Cc1c(C)n(c2c1cc(OC)cc2)C(=O)c1ccc(cc1)Cl	1
CN1C(=O)CC(C1=O)(C)c1ccccc1	1
O[C]([C]1CCc2c(O1)ccc(c2)F)CNC[C]([C]1CCc2c(O1)ccc(c2)F)O	0
CCCCCC1Nc2cc(c(cc2S(=O)(=O)N1)S(=O)(=O)N)C(F)(F)F	1
CCC1(C(=O)NC(=O)N(C1=O)C)c1ccccc1	1
CCC(=O)C1(CCN(CC1)C)c1cccc(c1)O	0
CCCCCCCN(CCCC(c1ccc(cc1)NS(=O)(=O)C)O)CC	0
O=C(N(C)C)Oc1cccc(c1)[N+](C)(C)C	0
OC(=O)c1ccc(cc1)N	0
OCCN(c1c(I)c(C(=O)NCC(CO)O)c(c(c1I)C(=O)NCC(CO)O)I)C(=O)CO	0
OC[C](Cn1ccc(nc1=O)N)OCP(=O)(O)O	1
CNS(=O)(=O)CCc1ccc2c(c1)c(c[nH]2)C1CCN(CC1)C	1
O=C1CC[C@]2(C(=C1)CC[C]1[C@]2(F)[C](O)C[C@]2([C]1CC[C@]2(C)O)C)C	0
SC[C](C(=O)O)NC(=O)C	0
OC[C](C(=O)N1Cc2ccccc2C[C]1C(=O)N1[C]2CCCC[C]2C[C]1C(=O)N[C](C(=O)O)CCCN=C(N)N)NC(=O)[C](Cc1cccs1)NC(=O)CNC(=O)[C]1C[C](CN1C(=O)[C]1CCCN1C(=O)[C](NC(=O)[C](CCCN=C(N)N)N)CCCN=C(N)N)O	0
O=C(C(c1ccccc1)(C1CCCC1)O)OC1CC[N+](C1)(C)C	0
CO/N=C(/c1csc(n1)N)\C(=O)N[C]1C(=O)N2[C]1SCC(=C2C(=O)O)C[N+]1(C)CCCC1	0
O=C(c1cccnc1Nc1cccc(c1)C(F)(F)F)OC1OC(=O)c2c1cccc2	1
CNC1=Nc2ccc(cc2C(=[N+](C1)[O-])c1ccccc1)Cl	0
Oc1ccc(cc1Sc1cc(Cl)ccc1O)Cl	1
C#C[C@]1(O)C=C[C]2[C@]1(CC)CC[C]1[C]2CCC2=CC(=O)CC[C]12	0
O=C(N(C)C)Oc1cc(cc(c1)OC(=O)N(C)C)C(CNC(C)(C)C)O	0
OCC(COC(=O)c1ccccc1Nc1ccnc2c1cccc2C(F)(F)F)O	1
CC1Nc2cc(Cl)c(cc2C(=O)N1c1ccccc1C)S(=O)(=O)N	1
OC(COc1cccc2c1cccc2)CNC(C)C	0
N#CN/C(=N/C)/NCCSCc1[nH]cnc1C	0
COC(=O)CCc1ccc(cc1)OCC(CNC(C)C)O	0
C=CCOc1ccc(cc1Cl)CC(=O)O	1
OCC(=O)[C@@]1(O)CC[C]2[C@]1(C)C[C](O)[C]1[C]2CCC2=CC(=O)CC[C@]12C	1
NCCCC[C]1NC(=O)[C](NC(=O)[C](NC(=O)[C]2N(C(=O)[C](NC(=O)[C](NC1=O)Cc1ccc(cc1)OCc1ccccc1)Cc1ccccc1)C[C](C2)OC(=O)NCCN)c1ccccc1)Cc1c[nH]c2c1cccc2	0
OC(=O)C(c1ccc2c(c1)nc(o2)c1ccc(cc1)F)C	1
O=C(C(c1cccc(c1)C(=O)c1ccccc1)C)Nc1nccc(c1)C	1
Oc1cc(cc(c1O)[N+](=O)[O-])c1onc(n1)c1c(C)c(Cl)c([n+](c1Cl)[O-])C	0
Clc1ccc2c(c1)[C]1CN(C[C]1c1c(O2)cccc1)C	0
OC(=O)CCC(=O)OCC(=O)[C@@]1(O)CC[C]2[C@]1(C)C[C](O)[C]1[C]2C[C](C2=CC(=O)C=C[C@]12C)C	0
CCN(C(=S)SSC(=S)N(CC)CC)CC	0
O[C](C[C](/C=C/c1c(nc2c(c1c1ccc(cc1)F)cccc2)C1CC1)O)CC(=O)O	0
CCC(=C)C(=O)c1ccc(c(c1Cl)Cl)OCC(=O)O	0
O=C([C](C1=CCC=CC1)N)N[C]1C(=O)N2[C]1SCC(=C2C(=O)O)C	0
COc1ccc2c3c1O[C]1[C@@]43CCN([C](C2)[C]4CCC1=O)C	0
CCOC(=O)[C](N[C](C(=O)N1Cc2cc(OC)c(cc2C[C]1C(=O)O)OC)C)CCc1ccccc1	1
O/N=C(/c1nsc(n1)N)\C(=O)N[C]1C(=O)N2[C]1SCC(=C2C(=O)O)/C=C/1\CCN(C1=O)[C]1CCN(C1)C(=O)OCc1oc(=O)oc1C	0
OC(=O)[C]1N2C(=O)[C]([C]2SC1(C)C)NC(=O)C1(N)CCCCC1	0
Oc1nc2c(n1CCCN1CCN(CC1)C(c1ccccc1)c1ccccc1)cccc2	0
OCc1ccc(c(c1)[C](c1ccccc1)CCN(C(C)C)C(C)C)OC(=O)C(C)C	0
OC[C]1OC([C]([C]1O[C]1O[C](CO)[C]([C]([C]1O)O)O)O)(O)CO	0
Fc1cccc(c1)COc1ccc(cc1Cl)Nc1ncnc2c1cc(cc2)c1ccc(o1)CNCCS(=O)(=O)C	1
CN(CCCN1c2ccccc2CCc2c1cccc2)C	1
OC(=O)Cc1nn(Cc2nc3c(s2)ccc(c3)C(F)(F)F)c(=O)c2c1cccc2	0
OC(=O)CCCCCCCC(=O)O	1
O=C([C](c1ccc(cc1)O)N)N[C]1C(=O)N2[C]1SCC(=C2C(=O)O)C	0
CCCCCOC(=O)Nc1nc(=O)n(cc1F)[C]1O[C]([C]([C]1O)O)C	1
N[C](c1ccccc1)C(=O)N[C]1C(=O)N2[C]1SCC(=C2C(=O)O)Cl	0
Nc1nccc(n1)c1sc(nc1c1cccc(c1F)NS(=O)(=O)c1c(F)cccc1F)C(C)(C)C	1
CCN(C(=O)C(c1ccccc1)CO)Cc1ccncc1	0
COc1c2ccc(=O)oc2cc2c1cco2	1
FCSC(=O)[C@@]1(OC(=O)CC)[C](C)C[C]2[C@]1(C)C[C](O)[C@]1([C]2C[C](C2=CC(=O)C=C[C@]12C)F)F	1
OC[C]1O[C](C([C]1O)(F)F)n1ccc(nc1=O)N	0
COCCCN1C[C](NCC)c2c(S1(=O)=O)sc(c2)S(=O)(=O)N	0
[O-][N+](=O)c1cc(Cl)c(c(c1)Cl)N	1
O[C]1C[C](O)C(=C)/C(=C/C=C/2\CCC[C@]3([C]2CC[C]3[C](CCCC(O)(C)C)C)C)/C1	0
CCC(=O)O[C@](c1ccccc1)([C](CN(C)C)C)Cc1ccccc1	0
Clc1cc2NC(CC3CCCC3)NS(=O)(=O)c2cc1S(=O)(=O)N	1
CCOC(=O)c1ccc(cc1)N	0
COc1ccc2c(c1)ccc(c2)CCC(=O)C	1
COC1C(CC2OC1(C)n1c3ccccc3c3c1c1n2c2ccccc2c1c1c3CNC1=O)N(C(=O)c1ccccc1)C	0
CCC(C(=O)O)(Oc1ccc(cc1)C1(CCCCC1)c1ccc(cc1)OC(C(=O)O)(CC)C)C	0
CNCC[C](c1cccs1)Oc1cccc2c1cccc2	1
CCCc1nn(c2c1nc(nc2O)c1cc(ccc1OCC)S(=O)(=O)N1CCN(CC1)C)C	1
Clc1cc2NC(NS(=O)(=O)c2cc1S(=O)(=O)N)C1CC2CC1C=C2	1
OC(=O)c1ccc(cc1)n1nc(nc1c1ccccc1O)c1ccccc1O	0
O=C(NS(=O)(=O)c1ccc(cc1)C)NN1CC2C(C1)CCC2	0
COCc1c(c2ccc(cc2)F)c(/C=C/[C](C[C](CC(=O)O)O)O)c(nc1C(C)C)C(C)C	1
CN1CCN(CC1)c1c(F)cc2c3c1OC[C](n3cc(c2=O)C(=O)O)C	1
NC(=O)c1ncn2c1nnn(c2=O)C	1
O=C(c1ccc(cc1Cl)S(=O)(=O)C)Nc1ccc(c(c1)c1ccccn1)Cl	0
COC(=O)CCC1=C(C)C2=NC1=CC1=NC(=Cc3[nH]c(C=C4NC(=C2)[C@]2(C)[C](C(=O)OC)C(=CC=C42)C(=O)OC)c(c3C=C)C)C(=C1CCC(=O)O)C	1
OC(COc1cc(C)c(c(c1C)C)OC(=O)C)CNC(C)C	0
N#Cc1cc(ccc1OCC(C)C)c1nc(c(s1)C(=O)O)C	1
CC(=O)O[C]1C[C]2CC[C]3[C]([C@]2(C[C]1N1CC[N+](CC1)(C)C)C)CC[C@]1([C]3C[C]([C]1OC(=O)C)N1CC[N+](CC1)(C)C)C	0
NC[C]1O[C](O[C]2[C](N)C[C]([C]([C]2O)O[C]2O[C](CO)[C]([C]([C]2O)N)O)N)[C](C[C]1O)N	0
CC(=O)Oc1ccccc1C(=O)O	0
N#CCC(=O)N1CC[C]([C](C1)N(c1ncnc2c1cc[nH]2)C)C	1
C/C=C/C1=C(C(=O)O)N2[C](SC1)[C](C2=O)NC(=O)[C](c1ccc(cc1)O)N	0
OC[C]([C]([C]1OC(=C[C]([C]1NC(=O)C)NC(=N)N)C(=O)O)O)O	0
C[C@]12CC3C[C@@](C1)(C)CC(C2)(C3)N	1
CC(C(=O)Nc1c(C)cccc1C)N	0
CC[C](c1cccc(c1)O)[C](CN(C)C)C	0
OC(=O)O	0
OC[C]1[C](O)C[C](C1=C)n1cnc2c1nc(N)nc2O	0
O=C1C=C[C@]2(C(=C1)[C](F)C[C]1[C@]2(Cl)[C](O)C[C@]2([C]1C[C]([C]2C(=O)COC(=O)C(C)(C)C)C)C)C	0
CNCCCC1c2ccccc2C=Cc2c1cccc2	1
Clc1cc2NC(Cc3ccccc3)NS(=O)(=O)c2cc1S(=O)(=O)N	1
Clc1ccc(c(c1)Cl)COC(c1ccc(cc1Cl)Cl)Cn1cncc1	0
C1CN=C(N1)C1CCCc2c1cccc2	0
CC(=O)CCCCn1c(=O)c2n(C)cnc2n(c1=O)C	0
Oc1ccc2c(c1)[C@]13CCCC[C@]3([C](C2)N(CC1)CC1CCC1)O	0
CC(=O)Nc1nnc(s1)S(=O)(=O)N	1
Nc1nc(=O)n(cc1F)[C]1CS[C](O1)CO	0
Cc1ccc(cc1)/C(=C/CN1CCCC1)/c1ccccn1	0
NCCCC[C]1NC(=O)[C](NC(=O)[C](Cc2ccccc2)NC(=O)[C](CSSC[C](NC(=O)[C](NC1=O)[C](O)C)C(=O)N[C]([C](O)C)CO)NC(=O)[C](Cc1ccccc1)N)Cc1c[nH]c2c1cccc2	1
CC[C](C(=O)O[C]1C[C](O)C=C2[C]1[C](CC[C](C[C](CC(=O)O)O)O)[C](C=C2)C)C	1
O[C](CCc1ccccc1)CC[C]1[C](O)C[C]([C]1C/C=C/CCCC(=O)OC(C)C)O	1
Clc1ccc2-n3cnnc3CN=C(c2c1)c1ccccc1	1
C=CCOc1ccccc1OCC(CNC(C)C)O	0
ClCC1Nc2cc(Cl)c(cc2S(=O)(=O)N1C)S(=O)(=O)N	1
O=C1CCc2c(N1)cc(cc2)OCCCCN1CCN(CC1)c1cccc(c1Cl)Cl	1
OC(=O)CCC(=O)O[C]1O[C]2O[C@@]3(C)CC[C]4[C@]2([C]([C]1C)CC[C]4C)OO3	0
CCOC(=O)n1ccn(c1=S)C	1
CO/C(=C\1/C(=NC(=C([C]1c1cccc(c1)[N+](=O)[O-])C(=O)O[C]1CCN(C1)Cc1ccccc1)C)C)/O	1
COc1ccc2c(c1)c(CC(=O)O)c(n2C(=O)c1ccc(cc1)Cl)C	1
OC(=O)CC[C](C(=O)O)NC(=O)c1ccc(s1)N(Cc1ccc2c(c1)c(O)nc(n2)C)C	0
COc1cc2C[C](c2cc1OC)CN(CCCN1CCc2c(CC1=O)cc(c(c2)OC)OC)C	0
CC[C](NCCN[C](CO)CC)CO	0
OCC(C1OC(=O)C(=C1O)O)O	0
OC(=O)[C@](Cc1ccc(c(c1)O)O)(N)C	1
COc1cc(cc(c1O)OC)[C]1[C]2C(=O)OC[C]2[C](c2c1cc1OCOc1c2)O[C]1O[C]2CO[C](O[C]2[C]([C]1O)O)C	0
NCCO/N=C(/c1ccc(cc1)C(F)(F)F)\CCCCOC	1
OC[C]1O[C](O)[C]([C]([C]1O)O)F	0
C[C]1N[C](C)CN(C1)c1c(F)c(N)c2c(c1F)n(cc(c2=O)C(=O)O)C1CC1	1
CCOCCOC(=O)/C=C/c1ccc(cc1)OC	1
O=C1O[C](CN1c1ccc(cc1)N1CCOCC1=O)CNC(=O)c1ccc(s1)Cl	1
COC(=O)NC(CNc1nccc(n1)c1cn(nc1c1cc(Cl)cc(c1F)NS(=O)(=O)C)C(C)C)C	1
Oc1ccc(cc1)CCN[C]([C](c1ccc(cc1)O)O)C	0
ClCCN(P1(=O)NCCCO1)CCCl	0
CN(CCCOc1nn(c2c1cccc2)Cc1ccccc1)C	1
O[C]1C[C](O)CC(=C/C=C/2\CCC[C@]3([C]2CC[C]3[C](/C=C/[C](C(O)(C)C)C)C)C)C1	0
NC(C(=O)O)Cc1ccccc1	0
OC(=O)CNC(=O)c1ccccc1I	0
CS(=O)(=O)OCCCCOS(=O)(=O)C	0
CO/N=C(/c1csc(n1)N)\C(=O)N[C]1C(=O)N2[C]1SCC(=C2C(=O)O)COC(=O)C	0
COC(=O)c1ccc2c(c1)[nH]c(c2/C(=N/c1ccc(cc1)N(C(=O)CN1CCN(CC1)C)C)/c1ccccc1)O	1
CCOC(=O)C1=C[C]([C]([C](C1)N)NC(=O)C)OC(CC)CC	0
COc1ccc2c(c1)[nH]c1c2CCN2[C]1C[C]1[C](C2)C[C]([C]([C]1C(=O)OC)OC)OC(=O)c1cc(OC)c(c(c1)OC)OC	0
OC(=O)CC[C](C(=O)O)NC(=O)c1ccc(cc1)NCc1cnc2c(n1)c(O)nc(n2)N	1
CN1CCc2c(C1)sc(n2)C(=O)N[C]1C[C](CC[C]1NC(=O)C(=O)Nc1ccc(cn1)Cl)C(=O)N(C)C	0
C1CN=C(O1)NC(C1CC1)C1CC1	1
C=C[C]1CN2CC[C]1C[C]2[C](c1ccnc2c1cc(OC)cc2)O	1
O=C1Cc2ccccc2N(c2c1cccc2)C(=O)N	1
CC#CCn1c(nc2c1c(=O)n(Cc1nc(C)c3c(n1)cccc3)c(=O)n2C)N1CCC[C](C1)N	0
CCCCCCCC(=O)N[C]([C](c1ccc2c(c1)OCCO2)O)CN1CCCC1	0
CN(c1ccc2c(c1)nn(c2C)C)c1ccnc(n1)Nc1ccc(c(c1)S(=O)(=O)N)C	1
O=C(Cn1ccnc1[N+](=O)[O-])NCc1ccccc1	1
CCN(CCOC(=O)C1(CCCCC1)C1CCCCC1)CC	0
COc1cc2N(C)[C]3[C@@]4(c2cc1[C@]1(C[C]2CN(CCc5c1[nH]c1c5cccc1)C[C@](C2)(O)CC)C(=O)OC)CCN1[C]4[C@@]([C]([C@]3(O)C(=O)OC)OC(=O)C)(CC)C=CC1	1
O=C1NC(=O)NC1(c1ccccc1)c1ccccc1	1
Clc1ccc2c(c1)N(C(=O)CC(=O)N2C)c1ccccc1	0
Oc1cc2OC(c3ccc(c(c3)O)O)C(C(=O)c2c(c1)O)O	0
COc1cc(O)c(cc1S(=O)(=O)O)C(=O)c1ccccc1	1
Fc1ccc(cc1)[C]1[C](OCCN1Cc1n[nH]c(n1)O)O[C](c1cc(cc(c1)C(F)(F)F)C(F)(F)F)C	1
Cc1cccc(c1C)[C](c1c[nH]cn1)C	0
Clc1ccc(c(c1)Cl)[C@]1(OC[C](O1)COc1ccc(cc1)N1CCN(CC1)C(=O)C)Cn1cncc1	1
CN1C(CSCC(F)(F)F)Nc2c(S1(=O)=O)cc(c(c2)Cl)S(=O)(=O)N	1
OCCCN1CCc2c1c(cc(c2)C[C](NCCOc1ccccc1OCC(F)(F)F)C)C(=O)N	0
Fc1ccc(cc1)CNC(=O)c1nc(n(c(=O)c1O)C)C(NC(=O)c1nnc(o1)C)(C)C	0
NS(=O)(=O)OC[C@]12OC[C]3[C]([C]2OC(O1)(C)C)OC(O3)(C)C	1
CCCN(S(=O)(=O)c1ccc(cc1)C(=O)O)CCC	0
C#C[C@]1(O)CC[C]2[C@]1(CC)CC[C]1[C]2CCC2=CC(=O)CC[C]12	0
CCNC(Cc1cccc(c1)C(F)(F)F)C	0
NC(=O)C[C]1NC(=O)[C](CCC(=O)N)NC(=O)[C](Cc2ccccc2)NC(=O)[C](NC(=O)CCSSC[C](NC1=O)C(=O)N1CCC[C]1C(=O)N[C](C(=O)NCC(=O)N)CCCN=C(N)N)Cc1ccc(cc1)O	0
CC(P(=O)(O)O)(P(=O)(O)O)O	0
CC(C1CCC(CC1)C(=O)N[C](C(=O)O)Cc1ccccc1)C	0
OC(=O)Cc1ccccc1Nc1c(Cl)cccc1Cl	1
N#[N+][N-]c1ccc(cc1)C(=O)n1c2ccc(cc2c(c1C)CC(=O)O)OC	1
O=C([C]1CN(C)[C]2C(=C1)c1cccc3c1c(C2)c[nH]3)N[C@]1(C)O[C@@]2(N(C1=O)[C](Cc1ccccc1)C(=O)N1[C]2CCC1)O	0
CCC1(C(=O)NC(=O)NC1=O)c1ccccc1	1
Clc1ccc2-n3c(CN=C(c2c1)c1ccccc1F)cnc3C	0
c1ccc(cc1)/C=C/CN1CCN(CC1)C(c1ccccc1)c1ccccc1	0
N#Cc1ccccc1Cn1c(cc(=O)n(c1=O)C)N1CCC[C](C1)N	0
COCC(=O)Nc1c(I)c(C(=O)NCC(CO)O)c(c(c1I)C(=O)N(CC(CO)O)C)I	0
O=C1CN=C(c2c(N1)ccc(c2)[N+](=O)[O-])c1ccccc1Cl	1
COc1ccc2c(c1)n(CC(=O)O)c(c2C(=O)c1ccc(cc1)Cl)C	1
O[C](CN1CCN(C[C]1C(=O)NC(C)(C)C)Cc1cccnc1)C[C](C(=O)N[C]1[C](O)Cc2c1cccc2)Cc1ccccc1	0
OS(=S)(=O)O	0
CC(Cc1ccccc1)(N)C	0
OC[C](C(=O)N[C](C(=O)N[C](C(=O)N[C](C(=O)N[C](C(=O)N1CCC[C]1C(=O)NNC(=O)N)CCCN=C(N)N)CC(C)C)COC(C)(C)C)Cc1ccc(cc1)O)NC(=O)[C](Cc1c[nH]c2c1cccc2)NC(=O)[C](NC(=O)[C]1CCC(=O)N1)Cc1nc[nH]c1	0
OC(=O)CC[C](C(=O)O)NC(=O)c1ccc(cc1)CCc1c[nH]c2c1c(O)nc(n2)N	0
Clc1ccc2c(c1)C(=NC(C(=O)N2)O)c1ccccc1Cl	0
O=C(c1cc(OCC(F)(F)F)ccc1OCC(F)(F)F)NCC1CCCCN1	0
O=C(N1C[C](C[C]1C(=O)O)Sc1ccccc1)[C](CSC(=O)c1ccccc1)C	0
[O-][n+]1cc(ncc1C)C(=O)O	0
N#Cc1c(sc(c1CC(=O)O)C(=O)O)N(CC(=O)O)CC(=O)O	1
Clc1ccc(cc1)SC(P(=O)(O)O)P(=O)(O)O	0
NC12CC3CC(C2)CC(C1)C3	1
OC[C]([C]([C](C=O)O)O)O	0
OC(=O)C(c1cccc(c1)C(=O)c1ccccc1)C	1
ClCCNC(=O)N(CCCl)N=O	0
FC(c1cc2NCNS(=O)(=O)c2cc1S(=O)(=O)N)(F)F	1
Clc1ccc(c(c1)c1cc[nH]n1)O	1
OCC(OCn1cnc2c1nc(N)nc2O)COC(=O)[C](C(C)C)N	0
CCOC(=O)[C](N[C]1CCc2c(N(C1=O)CC(=O)O)cccc2)CCc1ccccc1	1
CN(Cc1cccc2c1cccc2)C/C=C/C#CC(C)(C)C	1
CC(Cn1cnc2c1c1ccccc1nc2N)C	0
CCC1(C(=O)NCNC1=O)c1ccccc1	1
C[C]1O[C]1P(=O)(O)O	0
CCN(C(=O)N[C]1CN(C)[C]2[C](C1)c1cccc3c1c(C2)c[nH]3)CC	0
COc1ccc2c(c1)c(CCNC(=O)C)c[nH]2	0
CC(=O)Oc1sc2c(c1)CN(CC2)C(c1ccccc1F)C(=O)C1CC1	0
COC(=O)C(c1ccccc1)C1CCCCN1	0
OC(COc1ccc(cc1)NC(=O)C)CNC(C)C	0
C=CC(=O)Nc1cc(Nc2nccc(n2)c2cn(c3c2cccc3)C)c(cc1N(CCN(C)C)C)OC	0
CC(CN(S(=O)(=O)c1ccc(cc1)N)C[C]([C](Cc1ccccc1)NC(=O)O[C]1CCOC1)OP(=O)(O)O)C	0
O=C1CC[C@@]2([C@@]34[C]1Oc1c4c(C[C]2N(CC3)C)ccc1O)O	0
COc1ccc(c(c1)O)C(=O)c1ccccc1	1
OC(COc1ccc(cc1)O)CNCCNC(=O)N1CCOCC1	0
CC(CCC[C]([C]1CC[C]2[C@]1(C)CCC/C/2=C\C=C\1/C[C](O)CCC1=C)C)C	0
OC1CN(C1)c1c(F)cc2c(c1Cl)n(cc(c2=O)C(=O)O)c1nc(N)c(cc1F)F	1
Cc1cn([C]2O[C](C=C2)CO)c(=O)[nH]c1=O	0
CCCCN(CC(c1cc(Cl)cc2c1-c1ccc(cc1/C/2=C/c1ccc(cc1)Cl)Cl)O)CCCC	0
CCCC(=O)O[C@@]1(CC[C]2[C@]1(C)C[C](O)[C@]1([C]2C[C](C2=CC(=O)C=C[C@]12C)F)F)C(=O)COC(=O)C	0
c1ccc2c(c1)nc1c(c2)cccc1	1
Cc1ccc(c(c1)[C](c1ccccc1)CCN(C(C)C)C(C)C)O	0
O=C1C=CC2(C(=C1)C(C)CC1C2(F)C(O)CC2(C1CCC2(O)C(=O)C)C)C	0
O=C(Cc1ccccc1)N[C]1C(=O)N2[C]1SC([C]2C(=O)O)(C)C	0
CC(=O)OCC(=O)C12N=C(OC1CC1C2(C)CC(O)C2C1CCC1=CC(=O)C=CC21C)C	0
COc1c(OC)cc2c(c1OC)[C](Cc1cc(OC)c(c(c1)OC)OC)[N+](CC2)(C)CCCOC(=O)CCC(=O)OCCC[N+]1(C)CCc2c([C]1Cc1cc(OC)c(c(c1)OC)OC)c(OC)c(c(c2)OC)OC	0
O=C1N(C[C]2c3c1cccc3CCC2)[C]1CN2CCC1CC2	0
Nc1ccc(cc1)S(=O)(=O)N	1
CN(N=Nc1[nH]cnc1C(=O)N)C	1
O=C(N1CCN(CC1)C(=O)c1cc(ccc1F)Cc1nnc(c2c1cccc2)O)C1CC1	0
O=C1C(CCc2c1c1ccccc1n2C)Cn1ccnc1C	0
COc1cc(cc(c1OC)OC)C(=O)NCc1ccc(cc1)OCCN(C)C	0
NC(=O)N1c2ccccc2C=Cc2c1cccc2	1
NC[C](CC(=O)O)CC(C)C	1
OC[C]1O[C](O[C]2[C](CO)OC([C]([C]2O)O)O)[C]([C]([C]1O[C]1O[C](C)[C]([C]([C]1O)O)N[C]1C=C(CO)[C]([C]([C]1O)O)O)O)O	0
CCO/C(=C\1/C(=NC(=C(C1c1cccc(c1Cl)Cl)C(=O)OC)C)C)/O	1
CO[C]1/C=C/O[C@@]2(C)Oc3c(C2=O)c2c(c(c3C)O)c(O)c(c3c2nc2n3ccc(c2)C)NC(=O)/C(=C\C=C\[C]([C]([C]([C]([C]([C]([C]1C)OC(=O)C)C)O)C)O)C)/C	1
O=C1C=C[C@]2(C(=C1)CC[C]1C2=CC[C@]2([C]1C[C]([C]2C(=O)CN1CCN(CC1)c1cc(nc(n1)N1CCCC1)N1CCCC1)C)C)C	0
CN(CCc1c[nH]c2c1cc(C[C]1COC(=O)N1)cc2)C	1
OC(=O)CSc1nnc(n1c1ccc(c2c1cccc2)C1CC1)Br	1
Clc1ccc2c(c1)nc(n2C1CCN(CC1)CCCn1c(O)nc2c1cccc2)O	0
CCn1cc(C(=O)O)c(=O)c2c1cc(N1CCN(CC1)C)c(c2)F	1
CCCCC[C](/C=C/[C]1[C](O)CC(=O)[C]1CCCCCCC(=O)O)O	0
O=C1OCC(=C1)[C]1CC[C@]2([C@]1(C)[C](O)C[C]1[C]2CC[C]2[C@]1(C)CC[C](C2)O[C]1C[C](O)[C]([C](O1)C)O[C]1C[C](O)[C]([C](O1)C)O[C]1C[C](O)[C]([C](O1)C)O)O	0
O=C(C(S(=O)(=O)O)c1ccccc1)N[C]1C(=O)N2[C]1SCC(=C2C(=O)O)C[n+]1ccc(cc1)C(=O)N	0
Clc1ccc2c(c1)C(=NC(C(=O)N2C)O)c1ccccc1Cl	1
O=C(C(c1cccnc1)(C)C)c1cccnc1	0
CN(C[C]1OCCn2cc(c3c2cccc3)C2=C(c3cn(CC1)c1ccccc31)C(=O)NC2=O)C	1
OC[C]1O[C](C[C]1O)n1cnc2c1nc(Cl)nc2N	0
OC[C]([C](c1ccc(cc1)[N+](=O)[O-])O)NC(=O)C(Cl)Cl	1
C[C]1O[C]([C]([C]1O)O)n1cc(F)c(=O)[nH]c1=O	0
CC(=O)/N=c/1\sc(nn1C)S(=O)(=O)N	1
COc1ccc2c3c1O[C]1[C@@]43CCN([C](C2)[C@]4(O)CCC1=O)C	1
CCCc1nc(c(n1Cc1ccc(cc1)c1ccccc1c1n[nH]nn1)C(=O)Oc1oc(=O)oc1C)C(O)(C)C	0
Cc1cc2c(o1)c(C)c1c(c2)c(C)cc(=O)o1	1
CC(C[C](B(O)O)NC(=O)[C](NC(=O)c1cnccn1)Cc1ccccc1)C	1
CC(C[C]1C(=O)N2CCC[C]2[C@]2(N1C(=O)[C@@](O2)(NC(=O)[C]1CN(C)[C]2C(=C1)c1cccc3c1c(C2)c([nH]3)Br)C(C)C)O)C	0
CNC(=O)c1nccc(c1)Oc1ccc(c(c1)F)NC(=O)Nc1ccc(c(c1)C(F)(F)F)Cl	1
Cc1cc2CCCS(=O)(=O)c2cc1S(=O)(=O)N	1
Nc1nc(N)c2c(n1)nc(c(n2)c1ccccc1)N	1
S=P(N1CC1)(N1CC1)N1CC1	0
CCCCN(CCC(c1cc2c(Cl)cc(cc2c2c1ccc(c2)C(F)(F)F)Cl)O)CCCC	0
Fc1ccc(cc1)C(=O)C1CCN(CC1)CCn1c(=O)[nH]c2c(c1=O)cccc2	0
ONC(=O)/C=C/c1ccc(cc1)CNCCc1c(C)[nH]c2c1cccc2	0
O[C]1C[C](O)C(=C)/C(=C/C=C/2\CCC[C@]3([C]2CC[C]3[C](/C=C/[C](C(C)C)C)C)C)/C1	0
CCCCCCCCCCCCCCCC(=O)O[C]1CCCn2c1nc(C)c(c2=O)CCN1CCC(CC1)c1noc2c1ccc(c2)F	0
NC(=NCCC[C](C(=O)N[C](C(=O)N[C](C(=O)N[C](C(=O)N)CCCN=C(N)N)C)CCCN=C(N)N)NC(=O)[C](NC(=O)[C](NC(=O)[C](NC(=O)C)CSSC[C](C(=O)O)N)C)CCCN=C(N)N)N	0
C=CCCCCCCCCC(=O)O	0
COc1ccc2c(c1)c(CC(=O)OCC(=O)O)c(n2C(=O)c1ccc(cc1)Cl)C	1
O=C(N1CC(=O)N2C(C1)c1ccccc1CC2)C1CCCCC1	0
Nc1nc2c(s1)cc(cc2)OC(F)(F)F	1
COc1cc2c(cc1O)CCN[C@@]12CS[C]2c3c(OC(=O)C)c(C)c4c(c3[C](COC1=O)N1[C]2[C]2N([C]([C]1O)Cc1c2c(O)c(c(c1)C)OC)C)OCO4	0
CCOC(=O)Nc1ccc2c(c1)N(C(=O)CCN1CCOCC1)c1c(S2)cccc1	0
O=C(N[C]([C](C[C](Cc1ccccc1)NC(=O)[C](C(C)C)NC(=O)N(Cc1csc(n1)C(C)C)C)O)Cc1ccccc1)OCc1cncs1	1
CCCC(=O)OCO/C(=C\1/C(=NC(=C(C1c1cccc(c1Cl)Cl)C(=O)OC)C)C)/O	0
C1CN2C(=N[C](C2)c2ccccc2)S1	0
COc1ccc2c(c1)[C@@]13CCCC[C]3[C](C2)N(CC1)C	0
OC(C12CC[N+](CC1)(CC2)CCOCc1ccccc1)(c1ccccc1)c1ccccc1	0
CO[C]1O[C]2O[C@@]3(C)CC[C]4[C@]2([C]([C]1C)CC[C]4C)OO3	0
Cc1ccc2c(c1)ccc(=O)o2	1
COCCO/C(=C\1/C(=NC(=C(C1c1cccc(c1)[N+](=O)[O-])C(=O)OC(C)C)C)C)/O	1
CCC(=O)O[C@@]1([C](C)C[C]2[C@]1(C)C[C](O)[C]1[C]2[C](Cl)CC2=CC(=O)C=C[C@]12C)C(=O)COC(=O)CC	0
NCc1ccccc1CC(=O)N[C]1C(=O)N2[C]1SCC(=C2C(=O)O)CSc1nnnn1CC(=O)O	0
CC(Sc1cc(c(c(c1)C(C)(C)C)O)C(C)(C)C)(Sc1cc(c(c(c1)C(C)(C)C)O)C(C)(C)C)C	0
CN1CCN(CC1)C(=O)OC1c2nccnc2C(=O)N1c1ccc(cn1)Cl	0
O[C]1CCC(=C)/C(=C/C=C/2\CCC[C@]3([C]2CC[C]3[C](CCCC(O)(C)C)C)C)/C1	0
SC[C](C(=O)N1CCC[C]1C(=O)O)C	1
Clc1ccc2c(c1)S(=O)(=O)N=C(N2)C	0
CN(CCCN1c2ccccc2CCc2c1cc(Cl)cc2)C	1
Nc1ccc(cc1)S(=O)(=O)Nc1ccccn1	0
CCC(=O)O[C@@]1([C](C)C[C]2[C@]1(C)C[C](O)[C@]1([C]2CCC2=CC(=O)C=C[C@]12C)Cl)C(=O)COC(=O)CC	0
COc1cc2c(cc1OC)CCN1C2CC(OC(=O)C(C(C)C)N)C(C1)CC(C)C	0
ClCOC(=O)[C@]1(CC[C]2[C@]1(C)C[C](O)[C]1[C]2CCC2=CC(=O)C=C[C@]12C)OC(=O)OCC	0
CN1CCN(CC1)CC/C=C\1/c2ccccc2Sc2c1cc(cc2)S(=O)(=O)N(C)C	1
CCOc1nc2c(n1Cc1ccc(cc1)c1ccccc1C1=NC(ON1)O)c(ccc2)C(=O)OCc1oc(=O)oc1C	0
Nc1ncnc2c1nc[nH]2	0
C=CC[C]1/C=C(\C)/C[C](C)C[C](OC)[C]2O[C@](O)([C](C[C]2OC)C)C(=O)C(=O)N2[C](C(=O)O[C]([C]([C](CC1=O)O)C)/C(=C/[C]1CC[C]([C](C1)OC)O)/C)CCCC2	1
COCC1(CCN(CC1)CCc1cccs1)N(c1ccccc1)C(=O)CC	0
O[C]1CC[C@]2([C](C1)C[C]([C]1[C]2C[C](O)[C@]2([C]1CC[C]2[C](CCC(=O)O)C)C)O)C	0
N[C]1CCCCN(C1)c1c(F)cc2c(c1Cl)n(cc(c2=O)C(=O)O)C1CC1	0
CC(=O)OCC(CCn1cnc2c1nc(N)nc2)COC(=O)C	0
Oc1ncc(c(n1)O)F	1
CCOc1nc2c(n1Cc1ccc(cc1)c1ccccc1c1n[nH]nn1)c(ccc2)C(=O)OC(OC(=O)OC1CCCCC1)C	1
O=CNc1cc(ccc1O)[C](CN[C](Cc1ccc(cc1)OC)C)O	0
N=C(NC(=N)Nc1ccc(cc1)Cl)NCCCCCCNC(=N)NC(=N)Nc1ccc(cc1)Cl	1
F[C]1C[C]1n1cc(C(=O)O)c(=O)c2c1c(Cl)c(N1C[C](C3(C1)CC3)N)c(c2)F	1
CC(Cc1ccc(cc1)O)N	0
O=C(C(C)C)OCC(=O)[C@@]12O[C](O[C]1C[C]1[C@]2(C)C[C](O)[C]2[C]1CCC1=CC(=O)C=C[C@]21C)C1CCCCC1	0
OCCOc1nc(nc(c1Oc1ccccc1OC)NS(=O)(=O)c1ccc(cc1)C(C)(C)C)c1ncccn1	0
Clc1cc(cc(c1Cl)S(=O)(=O)N)S(=O)(=O)N	0
Clc1cccc(c1NC1=NCCN1)Cl	0
CC[C]1OC(=O)[C](C)[C](O[C]2O[C](C)[C]([C@](C2)(C)OC)O)[C](C)[C](O[C]2O[C](C)C[C]([C]2O)N(C)C)[C@](C[C](C(=O)[C]([C]([C@]1(C)O)O)C)C)(C)O	1
CCN(CCOc1ccc(cc1)/C(=C(/c1ccccc1)\Cl)/c1ccccc1)CC	0
COC(=O)[C](c1ccccc1)[C]1CCCCN1	0
Sc1ncnc2c1nc[nH]2	1
CN(c1ccc2c(c1)nc1c(n2)cc(c(c1)N)C)C	1
CCC1(NC(=O)N(C1=O)C)c1ccccc1	0
Oc1ccc2c(c1)Oc1c(C32OC(=O)c2c3cccc2)ccc(c1)O	1
OC[C]1CCCN1c1ncc(c(n1)NCc1ccc(c(c1)Cl)OC)C(=O)NCc1ncccn1	0
COc1ccccc1OCC(COC(=O)N)O	0
CCCC(=O)Nc1ccc(c(c1)C(=O)C)OCC(CNC(C)C)O	1
O1[As]2O[As]1O2	0
O=C1CCC(C(=O)N1)N1Cc2c(C1=O)cccc2N	1
CC(OC(=O)[C](NP(=O)(Oc1ccccc1)OC[C]1O[C]([C@]([C]1O)(C)F)n1ccc(=O)[nH]c1=O)C)C	1
O=C(OC1=C(C(=O)Nc2ccccn2)N(C)S(=O)(=O)c2c1cccc2)C=Cc1ccccc1	1
CCCS(=O)(=O)Nc1ccc(c(c1F)C(=O)c1c[nH]c2c1cc(cn2)c1ccc(cc1)Cl)F	1
ClCCN(C(=O)NC1CCCCC1)N=O	0
CN([C]1C(=O)C(=C([C@@]2([C]1C[C]1Cc3c(C(=C1C2=O)O)c(O)ccc3N(C)C)O)O)C(=O)N)C	1
CN1CCN(CC1)c1c(F)cc2c3c1OCC(n3cc(c2=O)C(=O)O)C	1
CCCCOC(=O)N[C](C(=O)OC)CNC(=O)C[C]1ON=C(C1)c1ccc(cc1)C(=N)N	0
CCCCS(=O)(=O)N[C](C(=O)O)Cc1ccc(cc1)OCCCCC1CCNCC1	0
OC(c1ccc(cc1)C(C)(C)C)CCCN1CCC(CC1)C(c1ccccc1)(c1ccccc1)O	1
OC(=O)C(c1ccc(s1)C(=O)c1ccccc1)C	1
CCCCCCCCCC(=O)OC1(CCN(CC1)CCCC(=O)c1ccc(cc1)F)c1ccc(cc1)Cl	1
Clc1cc2NC(NS(=O)(=O)c2cc1S(=O)(=O)N)C(Cl)(Cl)Cl	1
CN1CCC[C]1Cc1c[nH]c2c1cc(cc2)CCS(=O)(=O)c1ccccc1	0
CC#CCC([C](/C=C/[C]1[C](O)C[C]2[C]1C/C(=C/CCCC(=O)O)/C2)O)C	0
OC(=O)CN[C](C(=O)N1CC[C]1C(=O)NCc1ccc(cc1)C(=N)N)C1CCCCC1	0
OC(=O)[C]1N2C(=O)[C]([C]2SC1(C)C)/N=C/N1CCCCCC1	0
OCC(COC(=O)c1ccccc1Nc1ccnc2c1ccc(c2)Cl)O	1
CO[C@@]12[C]3N[C]3CN2C2=C([C]1COC(=O)N)C(=O)C(=N)C(=C2O)C	0
COc1ccc(cc1)CCN1CCC(CC1)Nc1nc2c(n1Cc1ccc(cc1)F)cccc2	1
O=C1NC(=O)C(S1)Cc1ccc(cc1)OCC1(C)CCc2c(O1)c(C)c(c(c2C)O)C	0
O=C1N(C)CC(=O)N2[C]1Cc1c([C]2c2ccc3c(c2)OCO3)[nH]c2c1cccc2	0
O=C1C=C[C@]2([C](N1)CC[C]1[C]2CC[C@]2([C]1CC[C]2C(=O)Nc1cc(ccc1C(F)(F)F)C(F)(F)F)C)C	0
NCC1CCC(CC1)C(=O)O	0
Clc1ccc2c(c1)C(O)CCCN2C(=O)c1ccc(cc1C)NC(=O)c1ccccc1C	0
COc1cc(ccc1N1CCC(CC1)N1CCN(CC1)C)Nc1nc(NC2CCOCC2)c(nc1C(=O)N)CC	1
COc1cc(CCO[C]2CCCCC2N2CC[C](C2)O)ccc1OC	0
Clc1ccc2c(c1)c(cn2c1ccc(cc1)F)C1CCN(CC1)CCN1CCNC1=O	0
Oc1ccc2c(c1)sc(c2C(=O)c1ccc(cc1)OCCN1CCCCC1)c1ccc(cc1)O	1
CC1(CC)CC(=O)NC1=O	1
CN(CCOC(c1ccccn1)(c1ccccc1)C)C	0
CNCCCN1c2ccccc2CCc2c1cccc2	1
OC[C]1O[C]([C]([C]1O)O)n1cnc2c1nc(nc2N)n1ncc(c1)C(=O)NC	0
CN(CCOC1=Cc2ccccc2Sc2c1cc(Cl)cc2)C	0
O=S1(=O)NC(Cc2ccccc2)Nc2c1cc(c(c2)C(F)(F)F)S(=O)(=O)N	1
CC(Cc1ccc(cc1)C(C(=O)O)C)C	1
Cc1ccc(c(c1)OCCCC(C(=O)O)(C)C)C	1
Cc1ccc(cc1)/C=C/1\C(=O)C2(C(C1CC2)(C)C)C	1
CC(CC1Nc2cc(Cl)c(cc2S(=O)(=O)N1)S(=O)(=O)N)C	1
Cc1ncn(c1)c1cc(NC(=O)c2ccc(c(c2)Nc2nccc(n2)c2cccnc2)C)cc(c1)C(F)(F)F	1
Cc1cccn2c1ncc(c2=O)c1n[nH]nn1	0
CCS(=O)(=O)CCn1c(C)ncc1[N+](=O)[O-]	1
C[C](Cn1cnc2c1ncnc2N)OC[P@](=O)(N[C](C(=O)OC(C)C)C)Oc1ccccc1	1
O=C(Cc1csc(n1)N)Nc1ccc(cc1)CCNC[C](c1ccccc1)O	0
OC(COc1cccc2c1C[C](O)[C](C2)O)CNC(C)(C)C	0
CNCc1ccc(cc1)c1[nH]c2c3c1CCNC(=O)c3cc(c2)F	1
O=S1(=O)CCCCN1c1ccc(cc1)S(=O)(=O)N	1
O[C](COc1nsnc1N1CCOCC1)CNC(C)(C)C	1
O=S(CCCC(C(F)(F)F)(F)F)CCCCCCCCC[C]1Cc2cc(O)ccc2[C]2[C]1[C]1CC[C]([C@]1(CC2)C)O	0
NC(C(=O)O)Cc1c[nH]cn1	0
CCOC(=O)[C](N[C](C(=O)N1[C]2CCCC[C]2C[C]1C(=O)O)C)CCc1ccccc1	0
ClCCNP1(=O)OCCCN1CCCl	0
OC[C]1O[C]([C]([C]1O)O)n1cnc(n1)C(=O)N	1
NC(=N)NCC1COC2(O1)CCCCC2	0
N#Cc1ccc(cc1)C(n1cncn1)c1ccc(cc1)C#N	0
O=C1CC[C@@]2([C@@]34[C]1Oc1c4c(C[C]2[N+](CC3)(C)CC2CC2)ccc1O)O	0
COc1c(C/C=C(/CCC(=O)O)\C)c(O)c2c(c1C)COC2=O	1
Nc1ccn(c(=O)n1)[C]1CC[C](O1)CO	1
CCOC(=O)/C=C(/C=C/C=C(/C=C/c1c(C)cc(c(c1C)C)OC)\C)\C	1
OC(=O)CC[C](C(=O)O)NC(=O)c1ccc(cc1)N(Cc1cnc2c(n1)c(N)nc(n2)N)C	1
O=C1O[C](CN1c1ccc(c(c1)F)c1ccc(nc1)c1nnn(n1)C)COP(=O)(O)O	0
O=C1CC[C@@]2(N1)CC[C@@](NC2)(CO[C](c1cc(cc(c1)C(F)(F)F)C(F)(F)F)C)c1ccccc1	0
OCC(COc1ccccc1OC)O	0
COc1cc(cc(c1OC)OC)[C]1[C]2C(=O)OC[C]2[C](c2c1cc1OCOc1c2)O	0
CN1CCC(C1)CN1c2ccccc2Sc2c1cccc2	1
COc1ccc2c(c1C)nc(cc2O[C]1C[C]2[C](C1)C(=O)N(C)CCCC/C=C\[C]1[C@](NC2=O)(C1)C(=O)NS(=O)(=O)C1CC1)c1scc(n1)C(C)C	1
CCN(c1cccc(c1)c1ccnc2n1ncc2C#N)C(=O)C	1
Fc1ccc(c(c1)F)c1ccc(c(c1)C(=O)O)O	1
O[C](c1cc(nc2c1cccc2C(F)(F)F)C(F)(F)F)[C]1CCCCN1	1
CCCSc1ccc2c(c1)nc([nH]2)NC(=O)OC	0
OC[C]1O[C](O)[C]([C]([C]1O)O)O	0
COc1cc(CCNCC(COc2cccc(c2)C)O)ccc1OC	0
CCc1ccc(nc1)CCOc1ccc(cc1)CC1SC(=O)NC1=O	0
[O-][N+](=O)c1ccc(c(c1)Oc1ccccc1)NS(=O)(=O)C	1
OC(=O)c1ccccc1Nc1cccc(c1C)C	1
CO/C(=C/1\C(=NC(=C(C1c1ccccc1[N+](=O)[O-])C(=O)OC)C)C)/O	1
NC(=O)CCC/N=C(\c1cc(F)ccc1O)/c1ccc(cc1)Cl	0
O=CN1C(CNc2ccc(cc2)C(=O)N[C](C(=O)O)CCC(=O)O)CNc2c1c(O)nc(n2)N	0
OC(C(C)(C)C)/C=C/c1ccc2c(c1)OCO2	1
C#CCC(c1ccc(cc1)C(=O)N[C](C(=O)O)CCC(=O)O)Cc1cnc2c(n1)c(N)nc(n2)N	0
CO[C@]12CC[C@]3(C[C]1[C@@](C(C)(C)C)(O)C)[C@@]14[C]2Oc2c4c(C[C]3N(CC1)CC1CC1)ccc2O	0
COCC1(CCN(CC1)CCn1nnn(c1=O)CC)N(c1ccccc1)C(=O)CC	0
OC(=O)Cc1ccccc1Oc1ccc(cc1Cl)Cl	1
CCn1cc(C(=O)O)c(=O)c2c1nc(N1CCNCC1)c(c2)F	1
COc1cc2nc(nc(c2cc1OC)N)N1CCN(CC1)C(=O)c1ccco1	0
CC(Cc1ccccc1)NCCC(c1ccccc1)c1ccccc1	1
O=C1OC[C@]2([C](C1)CC[C]1[C]2CC[C@]2([C]1CC[C@]2(C)O)C)C	0
COCC1=C(C(=O)OC(OC(=O)OC(C)C)C)N2[C](SC1)[C](C2=O)NC(=O)/C(=N\OC)/c1csc(n1)N	0
COc1cc(C)c(c(c1C)C)/C=C/C(=C/C=C/C(=C/C(=O)O)/C)/C	1
Clc1ccc(cc1)C(=O)NCCc1ccc(cc1)OC(C(=O)O)(C)C	0
OP(=O)(C(P(=O)(O)O)(Cc1cccnc1)O)O	0
NC(=O)CC[C](C(=O)O)N	0
COc1cc(cc(c1O)OC)[C]1[C]2C(=O)OC[C]2[C](c2c1cc1OCOc1c2)O[C]1O[C]2CO[C](O[C]2[C]([C]1O)O)c1cccs1	0
ClCCN(c1ccc(cc1)C[C](C(=O)O)N)CCCl	0
CN(CCC(c1ccccn1)c1ccccc1)C	0
O=C1N[C](C[C]2O[C@]2(C)CCC[C]([C]([C](C(=O)C([C](C1)O)(C)C)C)O)C)/C(=C/c1csc(n1)C)/C	0
OC(=O)CCC(=O)c1ccc(c(c1)Cl)C1CCCCC1	1
CCCCCNC(=N)NN=Cc1c[nH]c2c1cc(OC)cc2	0
Cc1[nH]c2-c3ccccc3N(CCc2n1)C(=O)c1ccc(cc1)NC(=O)c1ccccc1c1ccccc1	1
OC(=O)[C]1N2C(=O)C[C]2S(=O)(=O)[C@@]1(C)Cn1ccnn1	0
Clc1ccc2c(c1)C(=NCC(=S)N2CC(F)(F)F)c1ccccc1F	0
COC([C](C(=O)O)Oc1nc(C)cc(n1)C)(c1ccccc1)c1ccccc1	0
CN(CCn1nnnc1SCC1=C(C(=O)O)N2[C](SC1)[C](C2=O)NC(=O)Cc1csc(n1)N)C	0
O=C1NCC(O1)COc1cc(C)cc(c1)C	0
OC(COc1cccc2c1c(=O)cc(o2)C(=O)O)COc1cccc2c1c(=O)cc(o2)C(=O)O	1
NCCCC(Nc1cc(OC)cc2c1nccc2)C	0
O=C1OCC(=C1)[C]1CC[C@]2([C@]1(C)CC[C]1[C]2CC[C]2[C@]1(C)CC[C](C2)O[C]1C[C](O)[C]([C](O1)C)O[C]1C[C](O)[C]([C](O1)C)O[C]1C[C](O)[C]([C](O1)C)O)O	0
O=C(Cc1c(Cl)cccc1Cl)NC(=N)N	0
ON=O	0
NC(=O)c1cnccn1	1
O=C1[C](NC(=O)/C(=N\OC(C(=O)O)(C)C)/c2csc(n2)N)[C]2N1C(=C(CS2)C[n+]1ccccc1)C(=O)O	1
c1ccc(cc1)C1(CC1C1=NCCN1)c1ccccc1	0
OC(=O)CCNC(=O)c1ccc(cc1)N=Nc1ccc(c(c1)C(=O)O)O	1
ClCC(Cn1c(C)ncc1[N+](=O)[O-])O	0
N[C](Cc1cc(F)c(cc1F)F)CC(=O)N1CCn2c(C1)nnc2C(F)(F)F	0
OCC(OCn1cnc2c1nc(N)nc2O)CO	1
O=C1OC(C(=O)N1C)(C)C	0
CCC(=O)C(c1ccccc1)(c1ccccc1)C[C](N(C)C)C	0
O=c1cc[nH]c(=O)[nH]1	0
CC(Cc1ccc(cc1)I)NC(C)C	0
NCC[C](C(=O)N[C]1C[C](N)[C]([C]([C]1O[C]1O[C](CO)[C]([C]([C]1O)N)O)O)O[C]1O[C](CN)CC[C]1N)O	0
Cc1ccc(=O)n(c1)c1ccccc1	1
CCOC(=O)[C](N[C](C(=O)N1C(=O)N(C[C]1C(=O)O)C)C)CCc1ccccc1	0
COCCc1ccc(cc1)OCC(CNC(C)C)O	0
CCCCC([C@@]1(O)CC[C]2[C](O1)CC(=O)[C]2CCCCCCC(=O)O)(F)F	1
CCCC(C1(CC)C(=O)NC(=S)NC1=O)C	0
CN1[C]2CCC[C]1CC(C2)NC(=O)c1nn(c2c1cccc2)C	0
CC(C(C)(C)C)/N=C(/Nc1ccncc1)\NC#N	0
CO[C@@]1(NC(=O)Cc2cccs2)C(=O)N2[C]1SCC(=C2C(=O)O)COC(=O)N	0
CN(CCc1ccc(cc1)NS(=O)(=O)C)CCOc1ccc(cc1)NS(=O)(=O)C	0
CCN1CCN(C(=O)C1=O)C(=O)N[C](c1ccc(cc1)O)C(=O)N[C]1C(=O)N2[C]1SCC(=C2C(=O)O)CSc1nnnn1C	0
CCCCc1oc2c(c1C(=O)c1cc(I)c(c(c1)I)OCCN(CC)CC)cccc2	1
OCCN(c1nc(N2CCCCC2)c2c(n1)c(nc(n2)N(CCO)CCO)N1CCCCC1)CCO	1
CC([C](C(=O)OCCOCn1cnc2c1nc(N)nc2O)N)C	1
O=CC[C]1C[C](C)[C](O)/C=C\C=C/C[C](OC(=O)C[C]([C]([C]1O[C]1O[C](C)[C]([C]([C]1O)N(C)C)O[C]1O[C](C)[C]([C@](C1)(C)OC(=O)CC)OC(=O)CCC)OC)O)C	0
Clc1ccc2c(c1)CCc1c(C2=C2CCNCC2)nccc1	1
CN(CC/C=C/1\c2cc(ccc2OCc2c1cccc2)CC(=O)O)C	0
O/N=C/c1cccc[n+]1C	0
Clc1cc2NC=NS(=O)(=O)c2cc1S(=O)(=O)N	1
CCOC(=O)N1CCC(=C2c3ccc(cc3CCc3c2nccc3)Cl)CC1	1
CCCSc1nc(N[C]2C[C]2c2ccc(c(c2)F)F)c2c(n1)n(nn2)[C]1C[C]([C]([C]1O)O)OCCO	0
ClCCN(c1ccc(cc1)CCCC(=O)O)CCCl	0
Fc1ccc(cc1)CC1Nc2cc(Cl)c(cc2S(=O)(=O)N1)S(=O)(=O)N	1
N[C]1CONC1=O	0
Fc1ccc(c(c1)F)n1cc(C(=O)O)c(=O)c2c1nc(N1C[C]3[C](C1)C3NC(=O)[C](NC(=O)[C](N)C)C)c(c2)F	1
C[C]1[C](NC(=O)/C(=N\OC(C(=O)O)(C)C)/c2csc(n2)N)C(=O)N1S(=O)(=O)O	0
Clc1cc(Sc2cc(Cl)cc(c2O)Cl)c(c(c1)Cl)O	1
CCCNS(=O)(=O)Nc1ncnc(c1c1ccc(cc1)Br)OCCOc1ncc(cn1)Br	0
Oc1cccc(c1)C1=C2CCC(=C(c3cccc(c3)O)c3ccc([nH]3)C(=C3N=C(C(=C4N=C1C=C4)c1cccc(c1)O)C=C3)c1cccc(c1)O)N2	1
OCCCCCCCCCCC1=C(C)C(=O)C(=C(C1=O)OC)OC	0
O=C(Cc1ccccc1)NC1C(=O)N2C1SC(C2C(=O)O)(C)C	0
OC(=O)Cc1sc(nc1c1ccc(cc1)Cl)c1ccccc1	1
O=C1NC(c2c1cccc2)(O)c1ccc(c(c1)S(=O)(=O)N)Cl	1
CN1CCC(=C2c3ccccc3C=Cc3c2cccc3)CC1	1
CCCCN1C[C](O)[C]([C]([C]1CO)O)O	0
Nc1ccn(c(=O)n1)[C]1CS[C](O1)CO	0
NCCCNCCSP(=O)(O)O	0
Clc1ccc(c(c1)Cl)C(Cn1ccnc1)OCc1csc2c1cccc2Cl	0
CCC1(CCCCN(C1)C)c1cccc(c1)O	0
Nc1ccc(cc1)S(=O)(=O)Nc1noc(c1)C	1
CCCCNC(=O)NS(=O)(=O)c1ccc(cc1)C	1
ClC1C(Cl)C(Cl)C(C(C1Cl)Cl)Cl	0
CCC([C]([C]1[C](N=C(N)N)C[C]([C]1O)C(=O)O)NC(=O)C)CC	0
OCC(CCn1cnc2c1nc(N)nc2O)CO	0
OC(=O)[C]1N2C(=O)[C]([C]2SC1(C)C)NC(=O)c1c(C)onc1c1ccccc1	0
CCN(C(=O)Nc1ccc(c(c1)C(=O)C)OCC(CNC(C)(C)C)O)CC	0
Clc1ccc2-n3c(CN=C(c2c1)c1ccccc1Cl)nnc3C	0
NCCCC[C](C(=O)N1CCC[C]1C(=O)O)N[C](C(=O)O)CCc1ccccc1	1
C[C](c1cccc2c1cccc2)NCCCc1cccc(c1)C(F)(F)F	0
COc1c(N2C[C]3[C](C2)CCCN3)c(F)cc2c1n(cc(c2=O)C(=O)O)C1CC1	1
CCN(C(=O)/C(=C/c1cc(O)c(c(c1)[N+](=O)[O-])O)/C#N)CC	0
CC(CCc1ccc(cc1)O)NCCc1ccc(c(c1)O)O	0
O=C([C](c1ccccc1)NC(=O)N1CCN(C1=O)S(=O)(=O)C)N[C]1C(=O)N2[C]1SC([C]2C(=O)O)(C)C	0
O=C1N(CCc2c1c1ccccc1n2C)Cc1nc[nH]c1C	0
CN([C]1C(=O)C(=C([C@@]2([C]1[C](O)[C]1C(=C)c3cccc(c3C(=C1C2=O)O)O)O)O)C(=O)N)C	1
OC[C](c1ccccc1)C(=O)OC1C[C]2N([C](C1)[C]1[C]2O1)C	0
Fc1ccc(cc1)C(=C1CCN(CC1)CCc1c(C)nc2n(c1=O)ccs2)c1ccc(cc1)F	0
CN(CCC=C1c2ccccc2C=Cc2c1cccc2)C	1
CCOC(=O)Nc1ccc(nc1N)NCc1ccc(cc1)F	0
ClC(C(c1ccccc1Cl)c1ccc(cc1)Cl)Cl	0
CCCNCC(COc1ccccc1C(=O)CCc1ccccc1)O	0
CC(NCC(c1ccc(c(c1)O)O)O)C	0
COC(=O)[C]1CC2=CC(=O)CC[C@@]2([C@@]23[C]1[C]1CC[C@]4([C@@]1(C)C[C]3O2)CCC(=O)O4)C	0
CCC[C@@]1(CCc2ccccc2)CC(=O)C(=C(O1)O)[C](c1cccc(c1)NS(=O)(=O)c1ccc(cn1)C(F)(F)F)CC	1
ClC(C(=O)O)Cl	0
O=C(c1ccccc1)NC1CCN(CC1)CCc1c[nH]c2c1cccc2	0
Clc1ccc(cc1)c1c(C)c(nn1c1ccc(cc1Cl)Cl)C(=O)NN1CCCCC1	0
OC(=O)c1cccnc1Nc1cccc(c1)C(F)(F)F	1
COc1cc(cc(c1OP(=O)(O)O)OC)[C]1[C]2C(=O)OC[C]2[C](c2c1cc1OCOc1c2)O[C]1O[C]2CO[C](O[C]2[C]([C]1O)O)C	0
OC(COc1cccc2c1cc[nH]2)CNC(C)C	0
Clc1cc2NCNS(=O)(=O)c2cc1S(=O)(=O)N	1
Nc1ccc(c(c1)C(=O)O)O	1
CCOCCn1c(nc2c1cccc2)N1CCCN(CC1)C	0
CC[C](n1ncn(c1=O)c1ccc(cc1)N1CCN(CC1)c1ccc(cc1)OC[C]1CO[C@@](C1)(Cn1cncn1)c1ccc(cc1F)F)[C](O)C	1
CCc1cc2C(=O)c3c4ccc(cc4[nH]c3C(c2cc1N1CCC(CC1)N1CCOCC1)(C)C)C#N	1
OCC(=O)[C@@]1(O)C[C](O[C]2C[C](N)[C]([C](O2)C)O)c2c(C1)c(O)c1c(c2O)C(=O)c2c(C1=O)cccc2OC	1
CCN(CCNC(=O)c1ccc(cc1)NC(=O)C)CC	0
CN[C]1CC[C](c2c1cccc2)c1ccc(c(c1)Cl)Cl	1
Clc1ccc2c(c1)Nc1c(S2)cccc1	1
CC(O)C	0
Oc1ccc2c(c1)[C@]13CCCC[C]3[C](C2)N(CC1)C	0
CC[C](C(=O)O[C]1C[C](C)C=C2[C]1[C](CC[C]1C[C](O)CC(=O)O1)[C](C=C2)C)C	1
Cc1ccc(c(c1)C(=O)N1CCN(CC[C]1C)c1oc2c(n1)cc(cc2)Cl)n1nccn1	0
NC(=O)C(c1ccccc1)(c1ccccc1)[C]1CCN(C1)CCc1ccc2c(c1)CCO2	0
O[C]1CC[C@]2([C](C1)C[C]([C]1[C]2CC[C@]2([C]1CC[C]2[C](CCC(=O)O)C)C)O)C	0
CCC(C(C1Nc2cc(Cl)c(cc2S(=O)(=O)N1)S(=O)(=O)N)C)C	1
O=C1CN=C(c2c(N1)ccc(c2)[N+](=O)[O-])c1ccccc1	0
CCOC(=O)[C](N[C](C(=O)N1Cc2ccccc2C[C]1C(=O)O)C)CCc1ccccc1	1
CCCCCCCCc1ccc(cc1)CCC(CO)(CO)N	1
OCCNCCNc1ccc(c2c1C(=O)c1c(C2=O)c(O)ccc1O)NCCNCCO	1
CSc1ccc2c(c1)N(CCC1CCCCN1C)c1c(S2)cccc1	1
CCc1c(C)[nH]c2c1C(=O)C(CC2)CN1CCOCC1	1
COC[C](C(=O)NCc1ccccc1)NC(=O)C	0
CCCc1cc(=O)[nH]c(=S)[nH]1	0
CCOC(=O)C(Oc1ccc(cc1)Cl)(C)C	0
CC(=O)S[C]1CC2=CC(=O)CC[C@@]2([C]2[C]1[C]1CC[C@@]3([C@]1(CC2)C)CCC(=O)O3)C	0
CCOc1ccc(cc1)Cc1cc(ccc1Cl)[C]1O[C](CO)[C]([C]([C]1O)O)O	0
O=C(N(C)C)NC1CCC(CC1)CCN1CCN(CC1)c1cccc(c1Cl)Cl	0
NCC(c1ccc(cc1)Cl)CC(=O)O	0
CNS(=O)(=O)Cc1ccc2c(c1)c(CCN(C)C)c[nH]2	1
C#C[C@]1(O)CC[C]2[C@]1(CC)CC(=C)[C]1[C]2CCC2=CC(=O)CC[C]12	0
CO[C]1/C=C/O[C@@]2(C)Oc3c(C2=O)c2c(O)c(/C=N/N4CCN(CC4)C4CCCC4)c(c(c2c(c3C)O)O)NC(=O)/C(=C\C=C\[C]([C]([C]([C]([C]([C]([C]1C)OC(=O)C)C)O)C)O)C)/C	0
OC(=O)C(CC(=O)O)(CC(=O)O)O	0
CN(CCC=C1c2ccccc2CCc2c1cccc2)C	1
OCC(Cn1cnc2c1c(=O)n(C)c(=O)n2C)O	0
C=CCN1CCCC1CNC(=O)c1cc2nn[nH]c2cc1OC	0
C=CC1=C(C)C2=Cc3[nH]c(c(c3C=C)C)C=C3N=C(C=c4[nH]c(=CC1=N2)c(C)c4CCC(=O)O)C(=C3C)CCC(=O)O	1
CCCCCCOC(=O)/N=C(/c1ccc(cc1)NCc1nc2c(n1C)ccc(c2)C(=O)N(c1ccccn1)CCC(=O)OCC)\N	1
CO[C]1C[C](CC[C]1O)C[C]([C]1OC(=O)[C]2CCCCN2C(=O)C(=O)[C@]2(O)O[C](CC[C]2C)C[C](OC)/C(=C/C=C/C=C/[C](C[C](C(=O)[C]([C](/C(=C/[C](C(=O)C1)C)/C)O)OC)C)C)/C)C	1
N#C[C]1C[C]2[C](N1C(=O)[C](C13C[C]4C[C](C1)CC(C3)(C4)O)N)C2	0
CN1CCN(CC1)Cc1ccc(cc1)C(=O)Nc1ccc(c(c1)Nc1nccc(n1)c1cccnc1)C	1
Clc1ccc(cc1)C1CCC(CC1)C1=C(O)C(=O)c2c(C1=O)cccc2	0
OC(=O)COCCN1CCN(CC1)[C](c1ccc(cc1)Cl)c1ccccc1	1
CCCCCCC(c1cc(O)c2c(c1)OC([C]1[C]2CC(=O)CC1)(C)C)(C)C	1
NCCC[C](C(=O)NCC(=O)N)NC(=O)[C]1CCCN1C(=O)[C]1CSSCCC(=O)N[C](Cc2ccc(cc2)OCC)C(=O)N[C](C(=O)N[C](C(=O)N[C](C(=O)N1)CC(=O)N)[C](O)C)[C](CC)C	0
C[C]1O[C](C)CN(C1)c1ccc(cn1)NC(=O)c1cccc(c1C)c1ccc(cc1)OC(F)(F)F	0
CN1CCN(CC1)C1=Nc2ccccc2Nc2c1cc(s2)C	1
OC(=O)C[N+](C)(C)C	0
CC(Cc1ccccc1)N	0
C#C[C@]1(O)CC[C]2[C@]1(C)CC[C]1[C]2CCC2=CC(=O)CC[C]12	0
CN(CC(C1(O)CCCCC1)c1ccc(cc1)O)C	1
CC[C](N1CCCC1=O)C(=O)N	1
CC(c1ccc(cc1)C(=O)CC(=O)c1ccccc1)C	1
NCCCC(Nc1cc(OC)c(c2c1nc(OC)cc2C)Oc1cccc(c1)C(F)(F)F)C	1
CC(=O)O[C]1CC[C@]2(C(=CC[C]3[C]2CC[C@]2([C]3CC=C2c2cccnc2)C)C1)C	0
COC(=O)/C=C/C(=O)OC	1
CCCCN1CCCCC1C(=O)Nc1c(C)cccc1C	0
Clc1ccc(cc1)COC(c1ccc(cc1Cl)Cl)Cn1cncc1	0
OCC(=O)[C@@]12OC(O[C]1C[C]1[C@]2(C)C[C](O)[C@]2([C]1CCC1=CC(=O)C=C[C@]21C)F)(C)C	1
Fc1ccc2c(c1)COB2O	0
CCO	0
CN(CC[C](c1ccccn1)c1ccc(cc1)Cl)C	1
CC(=O)Oc1ccc2c(c1)CC[C]1[C]2CC[C@]2([C]1CC[C]2O)C	0
COc1ccc2c(c1)oc(=O)cc2	1
CC(=O)Nc1cccc(c1)n1c(=O)n(C2CC2)c(=O)c2c1c(C)c(=O)n(c2Nc1ccc(cc1F)I)C	1
OCC(=O)[C@@]1(O)[C](C)C[C]2[C@]1(C)C[C](O)[C@]1([C]2CCC2=CC(=O)C=C[C@]12C)F	0
O[C]([C](NC(=O)c1cccc(c1C)O)CSc1ccccc1)CN1C[C]2CCCC[C]2C[C]1C(=O)NC(C)(C)C	0
CC[C]1[C](O)[C]2[C]3CC[C]([C@@]3(C)CC[C]2[C@@]2([C]1C[C](O)CC2)C)[C](CCC(=O)O)C	0
N#Cc1ccc(cc1C(F)(F)F)NC(=O)C(CS(=O)(=O)c1ccc(cc1)F)(O)C	1
CNC[C](c1ccc(c(c1)O)O)O	0
CCOC(=O)[C](N[C](C(=O)N1CC2(C[C]1C(=O)O)SCCS2)C)CCc1ccccc1	0
COc1ccc2c(c1)C(=O)N(C(=O)C2(C)C)CCc1ccc(cc1)S(=O)(=O)NC(=O)NC1CCCCC1	0
Cn1cnc(c1Sc1ncnc2c1nc[nH]2)[N+](=O)[O-]	1
ClC(C1Nc2cc(Cl)c(cc2S(=O)(=O)N1)S(=O)(=O)N)Cl	1
O[C](C[C](CC(=O)O)O)/C=C/c1c(nc(nc1c1ccc(cc1)F)N(S(=O)(=O)C)C)C(C)C	1
Fc1ccc(cc1)C(=O)CCCN1CCC(CC1)(O)c1ccc(cc1)Cl	1
Cc1onc(c1c1ccc(cc1)S(=O)(=O)N)c1ccccc1	1
O[C](C[N+](C)(C)C)CC(=O)O	0
Clc1ccc(cc1)c1nc(c(o1)COC(C(=O)O)(C)C)C	1
C=CC1CN2CCC1CC2C(c1ccnc2c1cc(OC)cc2)O	1
OC(=O)c1ccccc1Nc1cccc(c1)C(F)(F)F	1
CCCN1CCCC[C]1C(=O)Nc1c(C)cccc1C	0
CCOc1ccc2c(c1C(=O)N[C]1C(=O)N3[C]1SC([C]3C(=O)O)(C)C)cccc2	0
CCOC(=O)[C](N[C](C(=O)N1CCC[C]1C(=O)O)C)CCc1ccccc1	1
[O-][N+](=O)c1cc(cc2c1C(C)(C)CC2(C)C)[N+](=O)[O-]	1
Clc1ccc(cc1)C1=C(CCC(C1)(C)C)CN1CCN(CC1)c1ccc(c(c1)Oc1cnc2c(c1)cc[nH]2)C(=O)NS(=O)(=O)c1ccc(c(c1)[N+](=O)[O-])NCC1CCOCC1	0
O=C([C](c1ccccc1)NC(=O)N1CCNC1=O)N[C]1C(=O)N2[C]1SC([C]2C(=O)O)(C)C	0
CCCCCCCCCCCCO	0
NCCCC[C](C(=O)N[C](Cc1ccccc1)C)N	0
CCCCCCC(=O)OCCN1CCN(CC1)CCCN1c2ccccc2Sc2c1cc(cc2)C(F)(F)F	1
CC(Cc1ccc(cc1)O)NCC(c1cc(O)cc(c1)O)O	0
COCCOCCOCCOCCOCCOCCOCCO[C]1CC[C@@]2([C@@]34[C]1Oc1c4c(C[C]2N(CC3)CC=C)ccc1O)O	0
COc1ccc2c(c1C(F)(F)F)cccc2C(=S)N(CC(=O)O)C	0
N#CCSCC(=O)N[C@]1(OC)C(=O)N2[C]1SCC(=C2C(=O)O)CSc1nnnn1C	0
C=CC(=O)N1CCC[C](C1)n1nc(c2c1ncnc2N)c1ccc(cc1)Oc1ccccc1	1
ClCC/C(=C(/c1ccccc1)\c1ccc(cc1)OCCO)/c1ccccc1	0
OC[C](COP(=O)(OCC[N+](C)(C)C)O)O	0
OC(COc1cccc2c1CCC(=O)N2)CNC(C)(C)C	0
Clc1ccc(cc1)/N=c/1\cc2-c(c\c1=N/C(C)C)n(c1c([nH]2)cccc1)c1ccc(cc1)Cl	1
CN1CCN(CC1)C(=O)O[C]1c2nccnc2C(=O)N1c1ccc(cn1)Cl	1
OCc1c(CO)cnc(c1O)C	1
COc1ccc(cc1C12CC3CC(C2)CC(C1)C3)c1ccc2c(c1)ccc(c2)C(=O)O	1
O=C(C1=C(O)c2sccc2S(=O)(=O)N1C)Nc1ccccn1	1
CCC(=O)O[C@@]1([C](C)C[C]2[C@]1(C)C[C](O)[C@]1([C]2CCC2=CC(=O)C=C[C@]12C)F)C(=O)CCl	0
CCCCNc1cc(cc(c1Oc1ccccc1)S(=O)(=O)N)C(=O)O	0
O=C(c1ccccc1c1ccc(cc1)C(F)(F)F)NC1CCN(CC1)CCCCC1(C(=O)NCC(F)(F)F)c2ccccc2-c2c1cccc2	0
CCNC(=O)CCC/C=C/C[C]1[C](O)C[C]([C]1/C=C/[C](CCc1ccccc1)O)O	1
O=C1N(c2ccccc2)N(C(=O)C1CCS(=O)c1ccccc1)c1ccccc1	0
C=C1CCN(CC1)[C]([C@@](c1ccc(cc1F)F)(Cn1cncn1)O)C	0
CN1CCCC(CC1)n1nc(Cc2ccc(cc2)Cl)c2c(c1=O)cccc2	1
C[C](Cc1ccccc1)N	0
OC(=O)C(c1ccc(cc1)C(=O)c1cccs1)C	1
Oc1ccc(cc1Cc1cc(Cl)ccc1O)Cl	1
O[C]1C[C](O)C(=C)/C(=C/C=C/2\CCC[C@]3([C]2CC[C]3[C](/C=C/[C](C2CC2)O)C)C)/C1	1
OC(COc1ccc(cc1)CC(=O)N)CNC(C)C	0
CO[C]1[C](OC(=O)N)[C](O)[C](OC1(C)C)Oc1ccc2c(c1C)oc(=O)c(c2O)NC(=O)c1ccc(c(c1)CC=C(C)C)O	1
CCN(CCOC(=O)c1ccc(cc1)N)CC	1
OS(=O)(=O)CCCS(=O)(=O)O	0
CCn1cc(C(=O)O)c(=O)c2c1nc(C)cc2	1
Cc1ccc(cc1)C(=O)c1cc(O)c(c(c1)[N+](=O)[O-])O	0
OC(=O)C(c1ccc2c(c1)nc(o2)c1ccc(cc1)Cl)C	1
Fc1ccc(c(c1)F)[C@]([C](c1ncncc1F)C)(Cn1cncn1)O	1
O=[S@@](c1nc2c([nH]1)cccc2)Cc1nccc(c1C)OCC(F)(F)F	0
O=S(c1nc2c([nH]1)cccc2)Cc1nccc(c1C)OCC(F)(F)F	1
O=C(c1ccc(cc1)C(C)(C)C)CCCN1CCC(CC1)OC(c1ccccc1)c1ccccc1	0
CCCC[C](C[C](/C=C/[C]1[C](O)CC(=O)[C]1CCCC/C=C/C(=O)O)O)C	0
COc1ccc(c(c1)O)C(=O)c1ccc(cc1)C	1
COC(=O)[C]1[C](C[C]2N([C]1CC2)C)OC(=O)c1ccccc1	0
C=CC[N+]1(CCCC1)[C]1C[C]2[C@]([C]1OC(=O)C)(C)CC[C]1[C]2CC[C]2[C@]1(C)C[C]([C](C2)O)N1CCOCC1	0
OCCOCn1cnc2c1nc(N)nc2O	1
O=C(C(C)C)Nc1ccc(c(c1)C(F)(F)F)[N+](=O)[O-]	1
O=C1C=C[C@]2(C(=C1)C(=C)C[C]1[C]2CC[C@]2([C]1CCC2=O)C)C	0
CC(=O)OCC(=O)[C@@]1(O)CC[C]2[C@]1(C)CC=C1[C]2CCC2=CC(=O)CC[C@]12C	0
CNC(=O)c1nccc(c1)Oc1ccc(cc1)NC(=O)Nc1ccc(c(c1)C(F)(F)F)Cl	1
O=C1NC(=O)CN(C1)C[C](N1CC(=O)NC(=O)C1)C	0
OC(=O)CC1=C(C)/C(=C\c2ccc(cc2)S(=O)C)/c2c1cc(F)cc2	1
CCC[C](C(=O)OCC)N[C](C(=O)N1[C]2CCCC[C]2C[C]1C(=O)O)C	1
FC(Oc1ccc(cc1OCC1CC1)C(=O)Nc1c(Cl)cncc1Cl)F	0
OC(=O)COC(=O)Cc1ccccc1Nc1c(Cl)cccc1Cl	1
CO/C(=C\1/C(=NC(=C(C1c1cccc(c1)[N+](=O)[O-])C(=O)OC(CN(CCC(c1ccccc1)c1ccccc1)C)(C)C)C)C)/O	1
CCCCCN(CCC(P(=O)(O)O)(P(=O)(O)O)O)C	0
CCCC1C(=O)N2N(C1=O)c1cc(C)ccc1N=C2N(C)C	1
COc1ccc(cc1)[C]1Sc2ccccc2N(C(=O)[C]1OC(=O)C)CCN(C)C	1
Nc1ccc(cc1)S(=O)(=O)c1ccc(cc1)N	1
Clc1ccc(cc1)C(=O)c1ccc(cc1)OC(C(=O)O)(C)C	1
Cc1ccc(cc1)N(c1cccc(c1)O)CC1=NCCN1	0
COC1=CC(=O)C[C]([C@@]21Oc1c(C2=O)c(OC)cc(c1Cl)OC)C	1
COC1=CC(=O)C[C](C21Oc1c(C2=O)c(OC)cc(c1Cl)OC)C	1
CO/C(=C/1\C(=NC(=C(C1c1cccc2c1non2)C(=O)OC(C)C)C)C)/O	1
O[C](C[C](CC(=O)O)O)CCn1c(C(C)C)c(c(c1c1ccc(cc1)F)c1ccccc1)C(=O)Nc1ccccc1	1
O[C](COc1ccccc1C1CCCC1)CNC(C)(C)C	0
O=C(c1cc(c(cc1O)Cl)S(=O)(=O)N)Nc1c(C)cccc1C	1
NCC[C](C(=O)N[C]1C[C](N)[C]([C]([C]1O[C]1O[C](CO)[C]([C]([C]1O)N)O)O)O[C]1O[C](CN)[C]([C]([C]1O)O)O)O	0
CCCNC(C(=O)Nc1ccccc1C)C	0
O=C1Nc2c(C1)cc(c(c2)Cl)CCN1CCN(CC1)c1nsc2c1cccc2	1
ON(C(c1cc2c(s1)cccc2)C)C(=O)N	0
c1ccc2c(c1)cc1c(c2)cccc1	1
Clc1ccc2c(c1)C(=NCC(=O)N2CC1CC1)c1ccccc1	0
O=Cc1cnc2n1CCc1c(C2=C2CCN(CC2)C)cccc1	0
Fc1cc2c(cc1N1CCNCC1)n(cc(c2=O)C(=O)O)C1CC1	1
O=C1C(c2ccc(cc2)F)C(=O)c2c1cccc2	0
Cc1cc2c(cc1C(=C)c1ccc(cc1)C(=O)O)C(C)(C)CCC2(C)C	0
OC[C]1O[C]([C]([C]1O[C]1O[C](CN)[C]([C]([C]1N)O)O)O)O[C]1[C](O)[C](N)C[C]([C]1O[C]1O[C](CO)[C]([C]([C]1N)O)O)N	0
O=C(c1ccc(cc1)OCCCCc1ccccc1)Nc1cccc2c1oc(cc2=O)c1nn[nH]n1	0
COc1c(cc(cc1C(C)(C)C)n1ccc(=O)[nH]c1=O)c1ccc2c(c1)ccc(c2)NS(=O)(=O)C	0
OC(=O)c1cc(N=Nc2ccc(cc2)S(=O)(=O)Nc2ccccn2)ccc1O	1
OC(=O)[C]1N2C(=O)[C]([C]2SC1(C)C)NC(=O)c1c(C)onc1c1c(Cl)cccc1Cl	0
ONC(=O)/C=C/c1cccc(c1)S(=O)(=O)Nc1ccccc1	0
OCc1cc(ccc1O)C(CNC(C)(C)C)O	1
NC(=O)C1CCC2CN1C(=O)N2OS(=O)(=O)O	0
CC1Cc2c(N1NC(=O)c1ccc(c(c1)S(=O)(=O)N)Cl)cccc2	1
Clc1cc2NC(=NS(=O)(=O)c2cc1S(=O)(=O)N)CSCc1ccccc1	1
OCCNC(=O)C1=C(C)N(O)c2c([N+]1=O)cccc2	1
CCC1=C[C]2CN1CCc1c([C@@](C2)(C(=O)OC)c2cc3c(cc2OC)N([C]2[C@@]43CCN3[C]4[C@@](CC)(C=CC3)[C]([C@]2(O)C(=O)OC)OC(=O)C)C)[nH]c2c1cccc2	0
C=CCN1C[C](C[C]2[C]1Cc1c[nH]c3c1c2ccc3)C(=O)N(C(=O)NCC)CCCN(C)C	0
COCC(=O)O[C@]1(CCN(CCCc2nc3c([nH]2)cccc3)C)CCc2c([C]1C(C)C)ccc(c2)F	1
CC(CCOC(=O)c1cc(=O)c2c(o1)c1ccc(c(c1nc2O)C)C)C	0
CC(NC(=O)NS(=O)(=O)c1cnccc1Nc1cccc(c1)C)C	0
Nc1ccc(cc1)S(=O)(=O)Nc1onc(c1C)C	1
CCCC(C(=O)O)CCC	1
CN/C(=N\C)/NCc1ccccc1	0
Oc1ccc2c(c1)CC[C]([C]2c1ccc(cc1)OCCN1CCCC1)c1ccccc1	1
OC[C]1O[C](C[C]1[N-][N+]#N)n1cc(C)c(=O)[nH]c1=O	0
O=C(Nc1cc(N(C)C)c2c(c1O)C(=C1[C](C2)C[C]2[C@@](C1=O)(O)C(=C(C(=O)[C]2N(C)C)C(=O)N)O)O)CNC(C)(C)C	1
CC/C(=C(\c1ccccc1)/c1ccc(cc1)OCCN(C)C)/c1ccccc1	0
OCC(c1ccccc1)C(=O)OC1C[C]2CC[C](C1)[N+]2(C)C(C)C	0
COc1ccc2c(c1)c(CC(=O)O)c(n2C(=O)C=Cc1ccccc1)C	1
CCOc1ccc2c(c1)oc(=O)cc2C	1
O=C(C1CCC(CC1)(F)F)N[C](c1ccccc1)CCN1[C]2CC[C]1CC(C2)n1c(C)nnc1C(C)C	0
CC/C(=C(\c1ccc(cc1)OP(=O)(O)O)/CC)/c1ccc(cc1)OP(=O)(O)O	0
COc1cc2N(C)C3C4(c2cc1C1(CC2CN(Cc5c1[nH]c1c5cccc1)CC(C2)C(F)(F)C)C(=O)OC)CCN1C4C(C(C3(O)C(=O)OC)OC(=O)C)(CC)C=CC1	0
O=C1CC[C@@]2([C@@]34[C]1Oc1c4c(C[C]2N(CC3)CC2CC2)ccc1O)O	0
Clc1ccc(cc1)CCCOCCCN1CCCCC1	1
OC[C]1O[C](C[C]1O)n1cc(F)c(=O)[nH]c1=O	1
CCN(CC(=O)Nc1c(C)cccc1C)CC	0
CCC1(OCCc2c1[nH]c1c2cccc1CC)CC(=O)O	1
CCCCCCCCCCCCCCCCCCCCCCO	0
CN([C]1C(=O)C(=C([C@@]2([C]1CC1C(=C2O)C(=O)c2c([C@@]1(C)O)c(Cl)ccc2O)O)O)C(=O)N)C	1
COc1cc(NCc2ccc3c(c2C)c(N)nc(n3)N)cc(c1OC)OC	0
CCOc1cc(ccc1OC)[C](N1C(=O)c2c(C1=O)c(ccc2)NC(=O)C)CS(=O)(=O)C	1
O=C1N(C[C]2CCCC[C]2CN2CCN(CC2)c2nsc3c2cccc3)C(=O)[C]2[C]1[C]1CC[C]2C1	0
O=C1Nc2c(C)ccnc2N(c2c1cccn2)C1CC1	0
CCC(=O)NC[C]1C[C]1c1cccc2c1CCO2	0
FC1CC(C1)(N)C(=O)O	0
OCC(CN(c1c(I)c(C(=O)NCC(CO)O)c(c(c1I)C(=O)NCC(CO)O)I)C(=O)C)O	0
CN1CCC[C]1c1cccnc1	0
NCCc1c[nH]cn1	0
Nc1ccncc1	0
O[C]([C](COS(=O)(=O)C)O)COS(=O)(=O)C	0
O=C(c1ccccc1Nc1ccnc2c1ccc(c2)C(F)(F)F)OCCN1CCN(CC1)c1cccc(c1)C(F)(F)F	1
OC(COc1ccc(cc1)CCOCC1CC1)CNC(C)C	0
C[C](Cn1cnc2c1ncnc2N)OCP(=O)(OCOC(=O)OC(C)C)OCOC(=O)OC(C)C	1
O=C1NC(=O)N(C1)/N=C/c1ccc(o1)[N+](=O)[O-]	0
CCOC(=O)OC(OC(=O)[C]1N2C(=O)[C]([C]2SC1(C)C)NC(=O)[C](c1ccccc1)N)C	0
CC(=O)O[C@@]1(CC[C]2[C@]1(C)C[C](c1ccc(cc1)N(C)C)C1=C3CCC(=O)C=C3CC[C]21)C(=O)C	0
COc1cc(/C=C/C(=O)Nc2ccccc2C(=O)O)ccc1OC	0
CCN(CCCN(C1Cc2c(C1)cccc2)c1ccccc1)CC	0
C=CCNc1nc(nc(n1)NCC=C)N1CCN(CC1)C(c1ccc(cc1)F)c1ccc(cc1)F	0
OC(=O)CCCc1ccccc1	0
CCN(C(=O)N[C]1CN(C)[C]2C(=C1)c1cccc3c1c(C2)c[nH]3)CC	0
O=C(C(c1cccs1)(c1cccs1)O)O[C]1C[N+]2(CCCOc3ccccc3)CCC1CC2	0
Clc1ccc(cc1)C(c1ccccc1)N1CCN(CC1)Cc1cccc(c1)C	0
CC[C]1C(=O)OC[C]1Cc1cncn1C	0
CN(CC/C=C/1\c2ccccc2OCc2c1cccc2)C	1
O=C(CNC(=O)C(Cc1ccccc1)CSC(=O)C)OCc1ccccc1	0
O=c1oc2-c3ccccc3S(=O)(=O)N(c2c(=O)n1c1ccccn1)C	1
C[C]([C]1C(=O)N2[C]1[C](C)C(=C2C(=O)O)S[C]1CN[C](C1)C(=O)N(C)C)O	0
OCC[N+](C)(C)C	0
CCOC(=O)c1ncn2-c3ccc(cc3C(=O)N(Cc12)C)F	0
Oc1ncnc2c1cn[nH]2	0
OC(=O)CCc1nc(c(o1)c1ccccc1)c1ccccc1	1
CCCC(COC(=O)N)(COC(=O)NC(C)C)C	0
COc1ccccc1OCCNCC(COc1cccc2c1c1ccccc1[nH]2)O	1
CCn1cc(C(=O)O)c(=O)c2c1cc(N1CCNCC1)c(c2)F	1
CCOC(=O)c1ccc(nc1)C#Cc1ccc2c(c1)C(C)(C)CCS2	1
NCCCC(P(=O)(O)O)(P(=O)(O)O)O	1
COc1c(OC)cc2c(-c3ccc(c(=O)cc3[C](CC2)NC(=O)C)OC)c1OC	0
CCC(=O)NCC[C]1CCc2c1c1CCOc1cc2	0
CN(CCOC(c1ccccn1)c1ccc(cc1)Cl)C	1
COc1ccc2c3c1O[C]1[C@@]3(CCN(C2)C)C=C[C](C1)O	0
CC(c1cccc(c1O)C(C)C)C	0
C=C[C@]1(C)C[C](OC(=O)CSC2C[C]3CC[C](C2)N3C)[C@]2(C)[C](C)CC[C@]3([C]([C]1O)C)[C]2C(=O)CC3	0
C[C]([C]1C(=O)N2[C]1[C](C)C(=C2C(=O)O)S[C]1CN[C](C1)CNS(=O)(=O)N)O	0
COc1cc2c(ccnc2cc1OC)Oc1ccc(cc1)NC(=O)C1(CC1)C(=O)Nc1ccc(cc1)F	1
CCCCC[C](CC[C]1[C](O)C[C]2[C]1Cc1cccc(c1C2)OCC(=O)O)O	0
Nc1nc(O)c2c(n1)NC[C](N2)[C]([C](O)C)O	0
OC[C]1CC[C](O1)n1cnc2c1ncnc2O	0
Fc1ccccc1c1onc(n1)c1cccc(c1)C(=O)O	1
Nc1cc[nH]c(=O)n1	0
COC(=O)Nc1[nH]c2c(n1)cc(cc2)C(=O)c1ccccc1	0
O=C1O[C]2O[C@@]3(C)CC[C]4[C@]2([C]([C]1C)CC[C]4C)OO3	0
c1cnc(nc1)N1CCN(CC1)Cc1ccc2c(c1)OCO2	0
NC[C](C[C]1O[C]2[C]([C]1OC)CC(=O)C[C]1CC[C]3[C](O1)[C]1O[C@]4(CC[C]5O[C](CC[C]6O[C](C2)C(=C)[C](C6)C)C(=C)C5)O[C]2[C](O3)[C]1O[C]2C4)O	0
NC(=O)[C](NCc1ccc(cc1)OCc1cccc(c1)F)C	1
CCCCc1ncc(n1Cc1ccc(cc1)C(=O)O)/C=C(\C(=O)O)/Cc1cccs1	0
OCC(=O)[C@@]12OC(O[C]1C[C]1[C@]2(C)C[C](O)[C]2[C]1C[C](C1=CC(=O)C=C[C@]21C)F)(C)C	0
CO/C(=C/1\C(=NC(=C(C1c1ccccc1[N+](=O)[O-])C(=O)OCC(C)C)C)C)/O	0
OCCN1C[C](O)[C]([C]([C]1CO)O)O	0
OC[C]1O[C](C[C]1O)n1cnc(nc1=O)N	0
O=C1NC2=Nc3c(CN2C1)c(Cl)c(cc3)Cl	1
COc1ccc(cc1)CC(NC[C](c1cc(O)cc2c1OCC(=O)N2)O)(C)C	0
O=C1CCCC(=O)C1C(=O)c1ccc(cc1[N+](=O)[O-])C(F)(F)F	0
O=C(NS(=O)(=O)c1ccc(cc1)C)NN1CCCCCC1	1
NCC(C(=O)Nc1ccc2c(c1)ccnc2)c1ccc(cc1)COC(=O)c1ccc(cc1C)C	0
OC(=O)C(Cc1ccc(cc1)O)N	0
CCCCC(=O)O[C]1CC[C]2[C@]1(C)CC[C]1[C]2CCc2c1ccc(c2)O	0
CCN(Cc1cc(ccc1O)Nc1ccnc2c1ccc(c2)Cl)CC	0
OCC(NC(=O)c1c(I)c(C(=O)NC(CO)CO)c(c(c1I)NC(=O)[C](O)C)I)CO	0
COc1cc(OC)cc(c1C(=O)CCCN1CCCC1)OC	0
CCO/C(=C\1/C(=NC(=C(C1c1cccc(c1)[N+](=O)[O-])C(=O)OC)C)C)/O	1
Nc1cnccc1N	0
CN(Cc1cccc2c1cccc2)C/C=C/c1ccccc1	0
CO/N=C(\C(=O)N[C]1C(=O)N2[C]1SCC(=C2C(=O)O)CSc1nnnn1C)/c1csc(n1)N	0
N1C[C]2C[C](C1)c1c2cc2c(c1)nccn2	1
O=C1CN(C(=O)N1)/N=C/c1ccc(o1)c1ccc(cc1)[N+](=O)[O-]	1
CCOC(=O)CN[C](C(=O)N1CC[C]1C(=O)NCc1ccc(cc1)/C=N/NO)C1CCCCC1	0
OC(=O)C1CCn2c1ccc2C(=O)c1ccccc1	1
Oc1ccc2c(c1)CC[C]1[C]2CC[C@]2([C]1CC[C]2O)C	0
C=CCc1ccccc1OCC(CNC(C)C)O	0
CN([C]1C(=O)C(=C([C@@]2([C]1C[C]1C(=C(O)c3c([C]1O)c(Cl)ccc3O)C2=O)O)O)C(=O)N)C	1
NC(=O)c1cccc2c1nn(c2)c1ccc(cc1)C1CCCNC1	1
Cc1ncsc1CCCl	0
CCOC(=O)Nc1ccc(cc1N)NCc1ccc(cc1)F	0
NC(=N)NCc1cccc(c1)I	0
COc1cc2c(cc1OC)CCN1[C]2CC(=O)[C](C1)CC(C)C	0
NCCNc1ccc(c2c1C(=O)c1cnccc1C2=O)NCCN	0
Clc1cccc(c1)N1CCN(CC1)CCCn1nc2n(c1=O)cccc2	1
O=C1C=C[C@]2(C(=C1)CC[C]1[C]2[C](O)C[C@]2([C]1CC[C@]2(O)C(=O)COP(=O)(O)O)C)C	1
CNCCC=C1c2ccccc2CCc2c1cccc2	1
Clc1ccccc1CN1CCc2c(C1)ccs2	0
O=C(c1sccc1S(=O)(=O)Nc1onc(c1Cl)C)Cc1cc2OCOc2cc1C	0
CN1CCN(CC1)Cc1ccc(cc1C(F)(F)F)NC(=O)c1ccc(c(c1)C#Cc1cnc2n1nccc2)C	1
NC(C=C)CCC(=O)O	1
CCC(=O)N(c1ccccc1)C1CCN(CC1)CCc1ccccc1	0
N[C](C(=O)O)[C]1CC(=NO1)Cl	0
COc1ccc(cc1)C(=O)Nc1ccccc1CCC1CCCCN1C	1
Ic1ccc(c(c1)F)Nc1c(ccc(c1F)F)C(=O)N1CC(C1)(O)[C]1CCCCN1	1
O=C(C(c1cscc1)C(=O)O)N[C]1C(=O)N2[C]1SC([C]2C(=O)O)(C)C	0
OCCN1CCN(CC1)CCCN1c2ccccc2Sc2c1cc(cc2)C(F)(F)F	1
O=C1OCCN1/N=C/c1ccc(o1)[N+](=O)[O-]	0
CN[C]([C]1CC[C]([C](O1)O[C]1[C](N)C[C]([C]([C]1O)O[C]1OC[C@]([C]([C]1O)NC)(C)O)N)N)C	1
Cn1ccnc1S	0
Oc1ccc(cc1)CCCCNC[C](c1ccc(c(c1)O)O)O	0
Fc1ccc2c(c1)onc2C1CCN(CC1)CCc1c(C)nc2n(c1=O)CCCC2O	0
COc1ccc(cc1)C(C1(O)CCCCC1)CN(C)C	1
COc1ccc2c3c1O[C]1[C@@]43CCN([C](C2)[C]4C=C[C]1O)C	0
Fc1cccc(c1Cn1nnc(c1)C(=O)N)F	1
C#C[C@]1(O)CC[C]2[C@]1(C)CC[C]1[C]2CCC2=Cc3c(C[C@]12C)cno3	1
Oc1nc2c(n1CCN1CCN(CC1)c1cccc(c1)C(F)(F)F)cccc2	1
CN1C(=O)CN=C(c2c1ccc(c2)[N+](=O)[O-])c1ccccc1F	1
OC(=O)C[C](C[C](/C=C/c1c(c2ccc(cc2)F)c2c(n1C(C)C)cccc2)O)O	1
CCCCCCCCCCCCCCCCOP(=O)(OCC[N+](C)(C)C)O	0
N#CC[C](n1ncc(c1)c1ncnc2c1cc[nH]2)C1CCCC1	0
CN(CC(CN1C2C=CC=CC2Sc2c1cccc2)C)C	1
N#Cc1ccccc1c1cc(cn(c1=O)c1ccccc1)c1ccccn1	1
C#C[C@@]1(CC[C]2[C@]1(C)CC[C]1[C]2CCC2=CC(=O)CC[C]12)OC(=O)C	0
CCCCc1nc(c(n1Cc1ccc(cc1)c1ccccc1c1n[nH]nn1)CO)Cl	1
COc1cc2c(cc1OC)CC[N+]([C]2Cc1cc(OC)c(c(c1)OC)OC)(C)CCCOC(=O)CC/C=C/CCC(=O)OCCC[N+]1(C)CCc2c([C]1Cc1cc(OC)c(c(c1)OC)OC)cc(c(c2)OC)OC	0
CO[C@@]1(NC(=O)C2SC(=C(C(=O)O)C(=O)N)S2)C(=O)N2[C]1SCC(=C2C(=O)O)CSc1nnnn1C	0
CCCN(C(=O)C(NC(=O)c1ccccc1)CCC(=O)OCCCN1CCN(CC1)CCOC(=O)Cc1c2cc(OC)ccc2n(c1C)C(=O)c1ccc(cc1)Cl)CCC	1
CCCCOc1nc2ccccc2c(c1)C(=O)NCCN(CC)CC	1
O=C(c1cnc2c(c1O)cccc2)Nc1cc(O)c(cc1C(C)(C)C)C(C)(C)C	0
OC(=O)C(c1ccc2c(c1)[nH]c1c2cc(cc1)Cl)C	1
Fc1ccc(cc1)Cn1c(nc2c1cccc2)N1CCC(CC1)N(c1nccc(n1)O)C	0
OC(=O)c1cccnc1	1
OCC(NCC(c1ccccc1)O)(C)C	1
OC(=O)/C=C/c1cccc(n1)/C(=C\CN1CCCC1)/c1ccc(cc1)C	0
O=C(Nc1ccccn1)Cc1ccc(cc1)c1ccccc1	1
CN(C(CN1c2ccccc2Sc2c1cccc2)C)C	1
N#Cc1ccc(cc1)Nc1nc(N)c(c(n1)Oc1c(C)cc(cc1C)C#N)Br	0
CC[C]([C]1NC(=O)[C](Cc2ccc(cc2)O)NC(=O)[C](N)CSSC[C](NC(=O)[C](NC(=O)[C](NC1=O)CCC(=O)N)CC(=O)N)C(=O)N1CCC[C]1C(=O)N[C](C(=O)NCC(=O)N)CC(C)C)C	0
CC(C1Nc2cc(Cl)c(cc2S(=O)(=O)N1)S(=O)(=O)N)c1ccccc1	1
Nc1nnc(c(n1)N)c1cccc(c1Cl)Cl	1
COc1c(OCCCN2CCOCC2)ccc2c1N=C(NC(=O)c1cnc(nc1)N)N1C2=NCC1	0
N#Cc1cc(c2ccncc2)c(nc1O)C	0
Clc1ccc(cc1)NC(=O)c1cc(Br)ccc1O	1
O=C1NC(=O)C2(N1)c1cc(F)ccc1-c1c2cc(F)cc1	0
NC(=O)Cc1cccc(c1N)C(=O)c1ccccc1	0
OC[C]1O[C](c2ccc(c(c2)Cc2ccc(cc2)O[C]2COCC2)Cl)[C]([C]([C]1O)O)O	0
NC1CCN(C1)c1c(F)cc2c(c1Cl)n(cc(c2=O)C(=O)O)C1CC1	1
CC(CN(S(=O)(=O)c1ccc(cc1)N)C[C]([C](Cc1ccccc1)NC(=O)O[C]1CCOC1)O)C	0
OC[C]1O[C]([C]([C]1O)F)n1cnc2c1nc(Cl)nc2N	0
O=C(c1ccccc1)NCC(=O)O	0
OC(=O)C(Cc1c[nH]c2c1cccc2)N	0
CCC[C]1CN([C](C1)C(=O)N[C]([C]1O[C](SC)[C]([C]([C]1O)O)O)[C](O)C)C	0
CC1NCCN(C1)c1cc2n(cc(c(=O)c2cc1F)C(=O)O)c1ccc(cc1F)F	0
OC[C]1O[C](c2ccc(c(c2)Cc2ccc(s2)c2ccc(cc2)F)C)[C]([C]([C]1O)O)O	1
CCCC(=O)O[C@@]1(CC[C]2[C@]1(C)C[C](O)[C]1[C]2CCC2=CC(=O)CC[C@]12C)C(=O)CO	0
C[C](CCC[C@]1(C)CCc2c(O1)c(C)c(c(c2C)O)C)CCC[C](CCCC(C)C)C	0
CCC(c1c(O)oc2c(c1=O)cccc2)c1ccccc1	0
COc1ccc(cc1)n1nc(c2c1C(=O)N(CC2)c1ccc(cc1)N1CCCCC1=O)C(=O)N	1
OC[C]1NC[C]([C]([C]1O)O)O	0
OC(=O)CN(CCN(CC(=O)O)CC(=O)O)CCN(CC(=O)O)CC(=O)O	0
CCCOC(c1ccccc1)(c1ccccc1)C(=O)OC1CCN(CC1)C	0
Nc1ccc(c(n1)N)N=Nc1ccccc1	1
OC(=O)[C]1N2C(=O)C[C]2S(=O)(=O)C1(C)C	0
OC(=O)c1cc(N=Nc2ccc(c(c2)C(=O)O)O)ccc1O	1
O=c1[nH]c(CN2CCCC2=N)c(c(=O)[nH]1)Cl	0
OC[C]1O[C](C[C]1O)n1cc(C)c(=O)[nH]c1=O	0
COC(=O)N[C](C(C)(C)C)C(=O)NN(Cc1ccc(cc1)c1ccccn1)C[C]([C](Cc1ccccc1)NC(=O)[C](C(C)(C)C)NC(=O)OC)O	0
Clc1ccc(c(c1)Cl)CO/N=C(\c1ccc(cc1Cl)Cl)/Cn1cncc1	0
NNC(=O)c1ccncc1	0
OC(=O)Cc1ccc(cc1)c1ccccc1	1
CNCCCC12CCC(c3c1cccc3)c1c2cccc1	1
COc1ccc2c3c1O[C]1[C@@]43CCN([C](C2)[C]4CC[C]1O)C	0
CC(=O)O	0
CC(=O)CC(c1c(O)oc2c(c1=O)cccc2)c1ccccc1	0
CCCCC(C/C=C/[C]1C(O)CC(=O)[C]1CCCCCCC(=O)OC)(O)C	0
OC[C]1O[C]([C]([C]1O)O)n1cnc2c1ncnc2N	0
N[C](c1ccccc1)C(=O)N[C]1C(=O)N2[C]1SCC(=C2C(=O)O)C	0
Oc1ccc2c(c1)[C@@]1(C)CCCCC[C](C2)[C]1N	0
CC(c1cccc(c1OCOP(=O)(O)O)C(C)C)C	0
CN(CCOC(c1ccccc1C)c1ccccc1)C	0
COc1cccc(c1)[C@]1(O)CCCC[C]1CN(C)C	0
O=C1CC2(CCCC2)CC(=O)N1CCCCN1CCN(CC1)c1ncccn1	1
Clc1ccc2c(c1)C(=Nc1c(O2)cccc1)N1CCNCC1	1
Clc1ccc(c(c1)Cl)C(Cn1ccnc1)OCc1ccsc1Cl	0
COc1c2oc(=O)ccc2cc2c1occ2	1
O=C(NS(=O)(=O)C)COCCCCN(c1cnc(c(n1)c1ccccc1)c1ccccc1)C(C)C	0
FC(C(F)(F)F)(C(F)(F)F)F	0
O=C(C1=C(O)c2ccccc2S(=O)(=O)N1C)Nc1ccccn1	1
OC(=O)CC1(CS[C](c2cccc(c2)/C=C/c2ccc3c(n2)cc(cc3)Cl)CCc2ccccc2C(O)(C)C)CC1	1
CN1CCN(CC1)C1=Nc2cc(Cl)ccc2Nc2c1cccc2	1
Fc1ccc2c(c1)onc2C1CCN(CC1)CCc1c(C)nc2n(c1=O)CCCC2	1
CC(=CCC1C(=O)N(N(C1=O)c1ccccc1)c1ccccc1)C	1
CN(c1ccc2c(c1)sc1-c(n2)ccc(=[N+](C)C)c1)C	1
COC(=O)NC(C(=O)N1CCC[C]1c1[nH]cc(n1)c1ccc(cc1)c1ccc(cc1)c1c[nH]c(n1)[C]1CCCN1C(=O)C(C(C)C)NC(=O)OC)C(C)C	0
CNCC(=O)OCc1cccnc1N(C(=O)OC([n+]1cnn(c1)C[C@](c1cc(F)ccc1F)([C](c1scc(n1)c1ccc(cc1)C#N)C)O)C)C	0
CCN(C(=O)N1CCN(CC1)C)CC	0
Clc1ccc2c(c1)[C](C)CNCC2	1
CCc1cc2CC(Cc2cc1CC)NC[C](c1ccc(c2c1ccc(n2)O)O)O	0
Cc1ccc2c(c1)nc(o2)c1ccccc1	1
OC(=O)C(c1cccc(c1)Oc1ccccc1)C	1
Clc1ccc(cc1)C1(O)CCN(CC1)CCC(C(=O)N(C)C)(c1ccccc1)c1ccccc1	0
CCCCCc1cc(O)c2c(c1)OC([C]1[C]2C=C(C)CC1)(C)C	0
CCCCC1C(=O)NN(C1=O)c1ccccc1	1
CCN(CCNC(=O)c1ccc(cc1)N)CC	0
Fc1ccc(c(c1)F)C(Cn1cncn1)(Cn1cncn1)O	1
Cc1ccccc1N1CCN(CC1)CCc1nnc2n1CCCC2	0
OCCN1CCN(CC1)CCCN1c2ccccc2Sc2c1cc(Cl)cc2	1
CC/C(=C(\c1ccc(cc1)O)/CC)/c1ccc(cc1)O	0
CN1CCOC(c2c(C1)cccc2)c1ccccc1	0
CN(C(=O)c1cc2c(n1C1CCCC1)nc(nc2)Nc1ccc(cn1)N1CCNCC1)C	0
Cc1c[nH]nc1	0
Clc1cc2NC(CSCC(F)(F)F)NS(=O)(=O)c2cc1S(=O)(=O)N	1
CNC(=O)c1ccccc1Sc1ccc2c(c1)n[nH]c2/C=C/c1ccccn1	0
OC(=O)C(c1ccc(cc1)N1Cc2c(C1=O)cccc2)C	1
CC(COc1ccc(cc1)CNC(=O)N(C1CCN(CC1)C)Cc1ccc(cc1)F)C	0
OCC(c1ccccc1)C(=O)OC1CC2CCC(C1)N2C	0
CCCNC(=O)NS(=O)(=O)c1ccc(cc1)Cl	1
ClC(=CC1C(C1(C)C)C(=O)OCc1cccc(c1)Oc1ccccc1)Cl	0
CC(C[C](C(=O)N[C](C(=O)N[C](C(=O)[C@@]1(C)CO1)CC(C)C)Cc1ccccc1)NC(=O)[C](NC(=O)CN1CCOCC1)CCc1ccccc1)C	0
CN1CCN(CC1)CC(=O)N1c2ccccc2C(=O)Nc2c1nccc2	0
CCCc1nc2c(n1Cc1ccc(cc1)c1ccccc1C(=O)O)cc(cc2C)c1nc2c(n1C)cccc2	1
NNCCc1ccccc1	0
Oc1ncc(cc1N)c1ccncc1	0
COc1ccc2c(c1)ccc(c2)[C](C(=O)O)C	1
CCC[C]1CN([C](C1)C(=O)N[C]([C]1O[C](SC)[C]([C]([C]1O)O)O)[C](Cl)C)C	1
CCC1(CCC(=O)NC1=O)c1ccc(cc1)N	0
CN1CCN2C(C1)c1ccccc1Cc1c2nccc1	1
O=C1C=C[C@]2([C](N1)CC[C]1[C]2CC[C@]2([C]1CC[C]2C(=O)NC(C)(C)C)C)C	0
NNc1nncc2c1cccc2	1
CCCc1c2oc(cc(=O)c2cc2c1n(CC)c(cc2=O)C(=O)O)C(=O)O	1
O=C1CCc2c(N1)ccc(c2)OCCCCc1nnnn1C1CCCCC1	0
CCC[C]1CN(C(=O)C1)[C](C(=O)N)CC	0
CC(=O)NO	0
O/N=C(/c1csc(n1)N)\C(=O)N[C]1C(=O)N2[C]1SCC(=C2C(=O)O)C=C	1
CCCCC[C](/C=C/[C]1[C](O)C[C]2[C]1C/C(=C\CCCC(=O)O)/O2)O	1
COc1c(C/C=C(/CCC(=O)OCCN2CCOCC2)\C)c(O)c2c(c1C)COC2=O	1
CNCCC(c1ccccc1)Oc1ccc(cc1)C(F)(F)F	1
COc1cc2nc(nc(c2cc1OC)N)N1CCN(CC1)C(=O)C1COc2c(O1)cccc2	0
CCN(CCCCCCNc1cc(OC)cc2c1nccc2C)CC	0
N#Cc1cc(NC(=O)C(=O)O)c(c(c1)NC(=O)C(=O)O)Cl	0
C[n+]1cccc(c1)OC(=O)N(C)C	0
O=C(c1ccccc1)c1ccccc1	1
COS(=O)(=O)c1cccc(c1)C[C](C(=O)O)NC(=O)c1c(Cl)cc2c(c1Cl)CCN(C2)C(=O)c1ccc2c(c1)occ2	0
OC(=O)[C]([C](c1ccc(c(c1)O)O)O)N	0
Cc1c[nH]c(=O)[nH]c1=O	0
CCCCCCCCCCC[C](C[C]1OC(=O)[C]1CCCCCC)OC(=O)[C](CC(C)C)NC=O	1
CCCCCCCCCCC(S(=O)(=O)O)C	0
Cn1cnc2c1c(=O)n(C)c(=O)n2C	0
Cc1ccc(cc1)c1cc(nn1c1ccc(cc1)S(=O)(=O)N)C(F)(F)F	1
O=C1OCC(=C1c1ccccc1)c1ccc(cc1)S(=O)(=O)C	1
OC[C](C(N1CCN(CCN(CCN(CC1)CC(=O)O)CC(=O)O)CC(=O)O)CO)O	0
CC(=O)Nc1ccc(cc1)O	0
CO/N=C(/c1ccco1)\C(=O)N[C]1C(=O)N2[C]1SCC(=C2C(=O)OC(OC(=O)C)C)COC(=O)N	0
CCN(CCN1C(=O)CN=C(c2c1ccc(c2)Cl)c1ccccc1F)CC	0
OC(=O)c1ccccc1Nc1c(Cl)ccc(c1Cl)C	1
CC(=O)O[C@@]1([C](C)C[C]2[C@]1(C)C[C](O)[C@]1([C]2C[C](C2=CC(=O)C=C[C@]12C)F)F)C(=O)COC(=O)C	0
Cc1cc(C2CCCCC2)n(c(=O)c1)O	1
OC(=O)[C](Cc1cc(I)c(c(c1)I)Oc1ccc(c(c1)I)O)N	0
CN1CCc2c3[C]1Cc1ccc(c(c1-c3ccc2)O)O	0
CN1CCC(=C2c3ccccc3CCc3c2nccc3)CC1	1
CCOc1ccc(cc1c1nc(O)c2n(n1)c(CCC)nc2C)S(=O)(=O)N1CCN(CC1)CC	1
CO[C]1[C](O)C[C](O[C]1C)O[C]1[C](O)C[C](O[C]1C)O[C]1[C](O)C[C](O[C]1C)O[C]1CC[C@]2([C](C1)CC[C]1[C]2C[C](O)[C@]2([C@]1(O)CC[C]2C1=CC(=O)OC1)C)C	0
Nc1ccc(cc1)S(=O)(=O)Nc1ncccn1	1
Clc1ccc2c(c1)C(=NC(C(=O)N2C)O)c1ccccc1	0
C=C1CC[C@@]2([C@@]34[C]1Oc1c4c(C[C]2N(CC3)CC2CC2)ccc1O)O	0
CC(=O)OCC(=O)[C@@]1(O)CC[C]2[C@]1(C)C[C](O)[C]1[C]2CCC2=CC(=O)C=C[C@]12C	1
FS(F)(F)(F)(F)F	0
O=N[Fe](C#N)(C#N)(C#N)(C#N)C#N	0
CC(c1ccc2c(c1)c(=O)c1c(o2)nc(c(c1)C(=O)O)N)C	0
COc1ccc(cc1OC)CCN(CCCC(c1ccc(c(c1)OC)OC)(C(C)C)C#N)C	1
CC(CCc1ccccc1)NCC(c1ccc(c(c1)C(=O)N)O)O	0
CN/C(=C\[N+](=O)[O-])/NCCSCc1csc(n1)CN(C)C	0
CC(=CC=CC(=CC(=O)O)C)C=CC1=C(C)CCCC1(C)C	1
C/C(=C\C=C\C(=C\C(=O)O)\C)/C=C/C1=C(C)CCCC1(C)C	1
CCOc1ccccc1O[C](c1ccccc1)[C]1OCCNC1	0
CCn1ccc(nc1=O)NS(=O)(=O)c1ccc(cc1)N	1
O=CO[C](C(=O)N[C]1C(=O)N2[C]1SCC(=C2C(=O)O)CSc1nnnn1C)c1ccccc1	0
Cc1cc(c2c(c1)c(C)cc(=O)o2)C(C)(C)C	1
OCc1c(CSSCc2cnc(c(c2CO)O)C)cnc(c1O)C	1
OC(=O)CC[C](C(=O)O)NC(=O)N	0
OCCCC(=O)O	0
CC(=O)NS(=O)(=O)c1ccc(cc1)N	0
CN(CCOC(=O)C(C1(O)CCCC1)c1ccccc1)C	0
OCC(=O)[C@@]1(O)CC[C]2[C@]1(C)C[C](O)[C]1[C]2CCC2=CC(=O)C=C[C@]12C	1
CN1CCCCC1CCN1c2ccccc2Sc2c1cc(cc2)S(=O)C	1
NCCCCCC(=O)O	0
O=C(N[C](Cc1ccccc1)CC[C](Cc1ccccc1)NC(=O)[C](NC(=O)N(Cc1csc(n1)C(C)C)C)CCN1CCOCC1)OCc1cncs1	0
Clc1cccc(c1)C(=O)C(NC(C)(C)C)C	1
CN(CCC(c1ccccn1)c1ccc(cc1)Cl)C	1
CCCCN1CCCC[C]1C(=O)Nc1c(C)cccc1C	0
C/C=C(/C(=O)O[C]1C(=CC23[C@]1(O)[C](O)C(=C[C](C3=O)[C]1[C](C[C]2C)C1(C)C)CO)C)\C	0
ClCC(=O)[C@@]1(OC(=O)c2ccco2)[C](C)C[C]2[C@]1(C)C[C](O)[C@]1([C]2CCC2=CC(=O)C=C[C@]12C)Cl	0
O=C(C(c1ccccc1)(c1ccccc1)O)OC1C[C]2CC[C](C1)[N+]12CCCC1	1
CN([C]1C(=O)C(=C([C@@]2([C]1[C](O)[C]1[C](C)c3cccc(c3C(=O)C1=C2O)O)O)O)C(=O)N)C	1
N#Cc1ccc2c(c1)c(CCCCN1CCN(CC1)c1ccc3c(c1)oc(c3)C(=O)N)c[nH]2	0
CCNC(=O)[C]1CCCN1C(=O)[C](NC(=O)[C](NC(=O)[C](Cc1ncn(c1)Cc1ccccc1)NC(=O)[C](Cc1ccc(cc1)O)NC(=O)[C](NC(=O)[C](Cc1c[nH]c2c1cccc2)NC(=O)[C](Cc1c[nH]cn1)NC(=O)[C]1CCC(=O)N1)CO)CC(C)C)CCCN=C(N)N	0
FCSC(=O)[C@@]1(OC(=O)c2ccco2)[C](C)C[C]2[C@]1(C)C[C](O)[C@]1([C]2C[C](C2=CC(=O)C=C[C@]12C)F)F	1
Fc1ccc(c(c1)F)CNC(=O)c1cn2C[C]3OCC[C](N3C(=O)c2c(c1=O)O)C	0
N[C](c1ccccc1)C(=O)N[C]1[C]2CCC(=C(N2C1=O)C(=O)O)Cl	0
CC(/N=C(/N=C(/Nc1ccc(cc1)Cl)\N)\N)C	1
CC/C=C/C/C=C/C/C=C/C/C=C/C/C=C/CCCC(=O)OCC	0
OCC(c1ccccc1)C(=O)OC1C[C]2CC[C](C1)N2C	1
COc1c([N+](=O)[O-])c(C)c(cc1C(C)(C)C)[N+](=O)[O-]	1
COc1ccc2c(c1)nc([nH]2)[S@@](=O)Cc1ncc(c(c1C)OC)C	1
COc1ccc2c(c1)[nH]c(n2)S(=O)Cc1ncc(c(c1C)OC)C	1
O=CN1[C](CNc2ccc(cc2)C(=O)N[C](C(=O)O)CCC(=O)O)CNc2c1c(O)nc(n2)N	0
CCOC(=O)[C@](Cc1ccc(c(c1)O)O)(N)C	0
OC1CCC(O)C(O)C[C@]2(O)CC(O)C(C(O2)CC(/C=C/C=C/C=C/C=C/CC/C=C/C=C/[C](C(C(C(OC(=O)CC(CC(C1)O)O)C)C)O)C)O[C]1O[C](C)[C]([C]([C]1O)N)O)C(=O)O	0
Brc1ccc(c(c1)F)Cn1c(=O)c2ccc(cc2n(c1=O)CC(=O)O)Cl	0
CCC[C](C(=O)C(=O)NC1CC1)NC(=O)[C]1[C]2CCC[C]2CN1C(=O)[C](C(C)(C)C)NC(=O)[C](C1CCCCC1)NC(=O)c1nccnc1	1
OC(=O)C(c1ccc(c(c1)F)c1ccccc1)C	1
CCN(C(=O)Oc1cccc(c1)[C](N(C)C)C)C	0
CCN(CCNC(=O)c1cc(Cl)c(cc1OC)N)CC	0
OC[C]1O[C]([C]([C]1O)O)n1ccc(nc1=O)N	0
OCCOc1nc(nc(c1Oc1ccccc1OC)NS(=O)(=O)c1ccc(cn1)C(C)C)c1ccnc(c1)c1nn[nH]n1	0
C=CCN1CC[C@@]23[C@@]4([C]1Cc1c3c(O[C]2C(=O)CC4)c(cc1)O)O	0
OC(=O)C(c1ccc2c(c1)Cc1c(O2)nccc1)C	1
Oc1ccc(cc1)C1CNCCc2c1cc(O)c(c2Cl)O	0
Clc1cc(Cl)cc(c1)c1nc2c(o1)cc(cc2)C(=O)O	1
O[C]1CC[C@@]2([C@@]34[C]1Oc1c4c(C[C]2N(CC3)CC2CCC2)ccc1O)O	0
OC[C](NC(=O)[C]1CN(C)[C]2[C](C1)c1cccc3c1c(C2)c[nH]3)C	0
S[C]([C](C(=O)O)S)C(=O)O	0
OC(=O)[C]1N2[C](O/C/1=C\CO)CC2=O	0
NCc1ccc(cc1)S(=O)(=O)N	0
CC(OC(=O)C(C)C)OC(=O)NCC1(CCCCC1)CC(=O)O	1
C#CCN[C]1CCc2c1cccc2	1
NN[C@](C(=O)O)(Cc1ccc(c(c1)O)O)C	0
Clc1ccc2c(c1)nc(o2)O	0
CCC(=O)NS(=O)(=O)c1ccc(cc1)c1c(C)onc1c1ccccc1	1
CCOC(=O)COC1CCN(CC1)C(=O)[C](NC(=O)c1ccc(cc1)C(=N)NO)C	0
Cn1ccc(=O)c(c1C)O	1
Clc1ccc(c(c1)Cl)[C@]1(OC[C](O1)COc1ccc(cc1)N1CCN(CC1)C(C)C)Cn1cncn1	1
OC(=O)CCC(=O)OC[C]([C](c1ccc(cc1)[N+](=O)[O-])O)NC(=O)C(Cl)Cl	1
CC(C12CC3CC(C2)CC(C1)C3)N	0
COc1ccc(cc1)/C=C/C(=O)OCCC(C)C	1
COc1cc2c(cc1OCCCN1CCN(CC1)C)ncc(c2Nc1cc(OC)c(cc1Cl)Cl)C#N	1
NS(=O)(=O)Cc1noc2c1cccc2	1
NCCCCCN(C(=O)CCC(=O)NCCCCCN(C(=O)CCC(=O)NCCCCCN(C(=O)C)O)O)O	0
COc1ccc2c(c1)c(CC(=O)OCC(c1ccccc1)C(=O)O)c(n2C(=O)c1ccc(cc1)Cl)C	1
CC[C@@]1(O)C(=O)OCc2c1cc1-c3nc4ccc(c(c4cc3Cn1c2=O)CN(C)C)O	1
CN[C]1Cc2c(CC1)[nH]c1c2cc(cc1)C(=O)N	0
Oc1ccc2c(c1)c(C)c(n2Cc1ccc(cc1)OCCN1CCCCCC1)c1ccc(cc1)O	0
O=C1C=C[C@]2(C(=C1)CC[C]1[C@]2(F)[C](O)C[C@]2([C]1C[C]([C@]2(O)C(=O)COP(=O)(O)O)C)C)C	0
O=C1CCC(C(=O)N1)N1C(=O)c2c(C1=O)cccc2	1
CN1CCN2C(C1)c1ccccc1Cc1c2cccc1	0
Nc1nc(cs1)/C(=N/OCC(=O)O)/C(=O)N[C]1[C]2SCC(=C(N2C1=O)C(=O)O)C=C	0
CN(CCN(c1ccccn1)Cc1ccccc1)C	1
NCCS	1
O=C(N1CCc2c([C]1c1ccccc1)cccc2)O[C]1CN2CCC1CC2	0
NCC1(CCCCC1)CC(=O)O	1
FC(Oc1c(ccc2c1n(cc(c2=O)C(=O)O)C1CC1)c1ccc2c(c1)CN[C]2C)F	1
Clc1ccc(cc1)c1ccc(cc1)COC(C(=O)O)(C)C	1
CC(OC(=O)CCC/C=C/C[C]1[C](O)C[C]([C]1/C=C/C(COc1ccccc1)(F)F)O)C	0
CCCN(CCC)CCc1cccc2c1CC(=O)N2	1
COc1cc2c(ncnc2cc1OCC1CCN(CC1)C)Nc1ccc(cc1F)Br	1
OC(=O)c1cn2[C](C)COc3c2c(c1=O)cc(c3C1(N)CC1)F	1
CC(COCC(N1CCCC1)CN(c1ccccc1)Cc1ccccc1)C	0
OC(=O)c1cc(N2CCCC2)c(c(c1)S(=O)(=O)N)Oc1ccccc1	0
CN(CCc1c[nH]c2c1cc(cc2)Cn1cncn1)C	1
O=C(C[C](C(=O)N(C1CC1)CC(=O)O)NS(=O)(=O)c1ccc2c(c1)cccc2)NC[C]1CCCN(C1)C(=N)N	0
NC(=S)N	0
Brc1cc2c(-n3c(CN=C2c2ccccc2Cl)nnc3C)s1	0
O=C(NC(C)(C)C)N[C](C(C)(C)C)C(=O)N1C[C]2[C]([C]1C(=O)NC(C(=O)C(=O)N)CC1CCC1)C2(C)C	1
CC(CC(C1(CCC1)c1ccc(cc1)Cl)N(C)C)C	1
CC(=O)O[C]1Cc2ccccc2N(c2c1cccc2)C(=O)N	0
OC(=O)c1cccc(c1)c1cccc(c1O)N=Nc1c(C)nn(c1O)c1ccc(c(c1)C)C	0
OCc1cc(ccc1O)[C](CNC(C)(C)C)O	0
C1CC[C]2N(C1)C[C]1C[C]2CN2[C]1CCCC2	0
NC(=O)C[C](C(=O)N[C]([C](CN1C[C]2CCCC[C]2C[C]1C(=O)NC(C)(C)C)O)Cc1ccccc1)NC(=O)c1ccc2c(n1)cccc2	1
OC(=O)Cc1ccc(n1C)C(=O)c1ccc(cc1)C	1
CO[C@@]1(NC(=O)C(c2ccc(cc2)O)C(=O)O)C(=O)N2[C]1OCC(=C2C(=O)O)CSc1nnnn1C	0
N#C/C(=C/1\SC[C](S1)c1ccc(cc1Cl)Cl)/n1cncc1	0
CCC(C(=O)O[C]1C[C](C)C=C2[C]1[C](CC[C]1C[C](O)CC(=O)O1)[C](C=C2)C)(C)C	1
OCCOCCN1CCN(CC1)C1=Nc2ccccc2Sc2c1cccc2	1
C=CC[N+]1(CCCCC1)[C]1C[C]2[C@]([C]1OC(=O)CC)(C)CC[C]1[C]2CC[C]2[C@]1(C)C[C]([C](C2)OC(=O)C)N1CCCCC1	0
CCOc1ccccc1OCCN[C](Cc1ccc(c(c1)S(=O)(=O)N)OC)C	1
N#Cc1ccc(cc1)Oc1ccc2c(c1)COB2O	0
N#C/C(=C(\O)/C)/C(=O)Nc1ccc(cc1)C(F)(F)F	1
OCC(=O)[C]1[C](C)C[C]2[C@]1(C)C[C](O)[C@]1([C]2CCC2=CC(=O)C=C[C@]12C)F	1
CCC(c1ccc(cc1)CC(C)C)C(=O)O	1
OCCNC(=O)c1c(I)c(C(=O)NCC(CO)O)c(c(c1I)N(C(=O)C)CC(CO)O)I	0
CN(c1nc(nc(n1)N(C)C)N(C)C)C	0
OS(=O)(=O)c1ccc2c(c1)nc([nH]2)c1ccccc1	1
CCCCC[C@@](/C=C/[C]1[C](O)C[C]([C]1C/C=C/CCCC(=O)O)O)(O)C	0
OC(=O)[C](N[C](C(=O)N1CCC[C]1C(=O)O)C)CCc1ccccc1	1
O=C1CCC(C(=O)N1)N1C(=O)c2c(C1=O)c(N)ccc2	0
CC(N(C(C)C)CCC(c1ccccn1)(c1ccccc1)C(=O)N)C	1
COc1c(OC)ccnc1C=S(c1nc2c([nH]1)ccc(c2)OC(F)F)O	1
CC[C@@]1(O)C(=O)OCc2c1cc1-c3nc4ccc(cc4c(c3Cn1c2=O)CC)OC(=O)N1CCC(CC1)N1CCCCC1	1
CNC(=O)c1c(I)c(NC(=O)C)c(c(c1I)C(=O)O)I	0
CCOC(=O)[C](N[C]1CS[C](CN(C1=O)CC(=O)O)c1cccs1)CCc1ccccc1	0
Fc1ccc2c(c1)n(C)cc(c2=O)S(=O)C	1
Nc1[nH]c(=O)c2c(n1)[nH]cn2	0
CCN1CCN(CC1)Cc1ccc(nc1)Nc1ncc(c(n1)c1cc(F)c2c(c1)n(C(C)C)c(n2)C)F	0
Nc1ccc(cc1)S(=O)(=O)Nc1nnc(s1)C	1
CC(=O)OCC1=C(C(=O)O)N2[C](SC1)[C](C2=O)NC(=O)Cc1cccs1	0
OCCn1c(C)ncc1[N+](=O)[O-]	1
COc1cc2nc(nc(c2cc1OC)N)N1CCN(CC1)C(=O)C1CCCO1	0
Clc1c(Cl)c(Cl)c(c(c1Cl)C(=O)O)c1c2-c(oc3c1cc(I)c(c3I)O)c(c(=O)c(c2)I)I	1
CCCCNC(=O)NS(=O)(=O)c1ccc(cc1)N	1
CCn1nc(C(=O)O)c(=O)c2c1cc1OCOc1c2	1
CC(Oc1cc(C2CCNCC2)c(cc1Nc1ncc(c(n1)Nc1ccccc1S(=O)(=O)C(C)C)Cl)C)C	1
ClCCN(C(=O)NCc1cnc(nc1N)C)N=O	0
CO/N=C(\C(=O)N[C]1C(=O)N2[C]1SCC(=C2C(=O)O)COC(=O)N)/c1ccco1	0
CO/N=C(/c1csc(n1)N)\C(=O)N[C]1C(=O)N2[C]1SCC(=C2C(=O)OCOC(=O)C(C)(C)C)/C=C/c1scnc1C	0
C=CCSCC1Nc2cc(Cl)c(cc2S(=O)(=O)N1)S(=O)(=O)N	1
N#C[C]1CCCN1C(=O)CNC12C[C]3C[C](C1)CC(C2)(C3)O	0
O=C(NS(=O)(=O)c1ccc(cc1)C(=O)C)NC1CCCCC1	1
O=C(c1cnoc1C)Nc1ccc(cc1)C(F)(F)F	1
CCC(n1ncn(c1=O)c1ccc(cc1)N1CCN(CC1)c1ccc(cc1)OCC1COC(O1)(Cn1cncn1)c1ccc(cc1Cl)Cl)C	1
CC[C@@]1(O)C(=O)OCc2c1cc1-c3nc4cccc(c4cc3Cn1c2=O)[N+](=O)[O-]	1
OC(COc1ccc(cc1)COCCOC(C)C)CNC(C)C	0
CCCCCCCCCC(=O)OCCN1CCN(CC1)CCCN1c2ccccc2Sc2c1cc(cc2)C(F)(F)F	1
CCOc1ccc2c(c1)C1(CCC(CC1)OCCN1CCOCC1)C(=O)N2Sc1ccc(cc1OC)C(=O)NC(C)(C)C	0
COC(C(C(=O)N1CCCC1c1nc2c([nH]1)cc(c(c2)C1CCC(N1c1cc(F)c(c(c1)F)N1CCC(CC1)c1ccc(cc1)F)c1cc2nc([nH]c2cc1F)C1CCCN1C(=O)C(C(OC)C)N=C(OC)O)F)N=C(OC)O)C	0
CC[C](C(c1ccccc1)(c1ccccc1)C[C](N(C)C)C)OC(=O)C	0
O=C1CC[C@]2(C(=C1)C(=C[C]1[C]2CC[C@]2([C]1CC[C@]2(OC(=O)C)C(=O)C)C)C)C	0
NCCCC(C(=O)O)(C(F)F)N	0
CC(COc1c(C)cccc1C)N	0
COc1ccc(nn1)NS(=O)(=O)c1ccc(cc1)N	1
O=C1CC[C@]2(C(=C1)CC[C]1[C]2CC[C@]2([C]1CC[C]2O)C)C	0
O=C1CN=C(c2c(N1)ccc(c2)Br)c1ccccn1	0
CN/C(=C\[N+](=O)[O-])/NCCSCc1ccc(o1)CN(C)C	1
Clc1ccccc1C(n1cncc1)(c1ccccc1)c1ccccc1	0
NCCOCC1=NC(=C(C(/C/1=C(\OCC)/O)c1ccccc1Cl)C(=O)OC)C	1
CCCCC(=O)N([C](C(=O)O)C(C)C)Cc1ccc(cc1)c1ccccc1c1n[nH]nn1	1
OCC(=O)[C@@]1(O)CC[C]2[C@]1(C)CC(=O)[C]1[C]2CCC2=CC(=O)C=C[C@]12C	1
OCc1nc(ccc1O)C(CNC(C)(C)C)O	0
CCc1nn(c(=O)n1CCOc1ccccc1)CCCN1CCN(CC1)c1cccc(c1)Cl	1
Clc1ccc2-n3c(CN=C(c2c1)c1ccccc1)nnc3C	1
NC(=O)NO	0
OCC1OC(CC1O)n1cc(c(=O)[nH]c1=O)C(F)(F)F	0
O[C]1[C](O)[C](O[C]1n1cnc2c1nc(F)nc2N)COP(=O)(O)O	0
OCC(=O)[C@@]1(O)CC[C]2[C@]1(C)C[C](O)[C]1[C]2C[C](C2=CC(=O)C=C[C@]12C)C	0
Oc1ccc(cc1)[C]1[C](CC[C](c2ccc(cc2)F)O)C(=O)N1c1ccc(cc1)F	0
Clc1ccc(cc1)[C@@](c1ccccc1)(OCC[C]1CCCN1C)C	1
O[Al](OS(=O)(=O)O[C]1[C](O[C]([C]([C]1OS(=O)(=O)O[Al](O)O)OS(=O)(=O)O[Al](O)O)COS(=O)(=O)O[Al](O)O)O[C@]1(COS(=O)(=O)O[Al](O)O)O[C]([C]([C]1OS(=O)(=O)O[Al](O)O)OS(=O)(=O)O[Al](O)O)OS(=O)(=O)O[Al](O)O)O	0
CC[N+](c1cccc(c1)O)(C)C	0
OC(=O)[C]1N2C(=O)[C]([C]2SC1(C)C)NC(=O)c1c(C)onc1c1ccccc1Cl	0
OC[C]1O[C]([C]([C]1O)O)n1cnc(nc1=O)N	0
NCCc1ccc(c(c1)O)O	0
CO/C(=C\1/C(=NC(=C(C1c1cccc(c1)[N+](=O)[O-])C(=O)OCCN(Cc1ccccc1)C)C)C)/O	1
CCCCC1C(=O)N(N(C1=O)c1ccccc1)c1ccccc1	1
OC[C]1O[C]([C]([C]1O)O)n1cnc2c1nc(N)nc2OC	0
Oc1cc(O)c2c(c1)oc(c(c2=O)O[C]1O[C](CO[C]2O[C](C)[C]([C]([C]2O)O)O)[C]([C]([C]1O)O)O)c1ccc(c(c1)O)O	0
ONC(=O)CCCCCCC(=O)Nc1ccccc1	0
CN1CCN(CC1)c1ncc(c(c1)c1ccccc1C)N(C(=O)C(c1cc(cc(c1)C(F)(F)F)C(F)(F)F)(C)C)C	0
OCC(=O)C12OC(OC1CC1C2(C)CC(O)C2C1CCC1=CC(=O)C=CC21C)(C)C	0
OC(=O)C=Cc1ccccc1	0
CCN1CCC[C]1CNC(=O)c1cc(ccc1OC)S(=O)(=O)N	0
O=CN1c2cc(OC)c(cc2[C@]23[C]1[C@@](O)(C(=O)OC)[C](OC(=O)C)[C@]1([C]3N(CC2)CC=C1)CC)[C@]1(C[C]2CN(CCc3c1[nH]c1c3cccc1)C[C@](C2)(O)CC)C(=O)OC	0
O=C([C]1NC[C](C1)SC1=C(C(=O)O)N2[C]([C]1C)[C](C2=O)[C](O)C)Nc1cccc(c1)C(=O)O	0
CCOC(=O)c1cncn1[C](c1ccccc1)C	0
NC(=N)N/N=C/c1c(Cl)cccc1Cl	0
OC(=O)COC1CCN(CC1)C(=O)[C](NC(=O)c1ccc(cc1)C(=N)N)Cc1ccc(cc1)O	0
CN1CCN(CC1)CCCN1c2ccccc2Sc2c1cccc2	1
CC[C](NC(=O)[C]1CN(C)[C]2C(=C1)c1cccc3c1c(C2)c[nH]3)CO	0
CCOC(=O)CCC(=O)O[C]1[C](O[C](C[C]1N(C)C)C)O[C]1[C](C)[C](O[C]2O[C](C)[C]([C@](C2)(C)OC)O)[C](C)C(=O)O[C](CC)[C@@]([C]([C](C(=O)[C](C[C@@]1(C)O)C)C)O)(C)O	1
O=c1[nH]c(=O)n(cc1F)C1CCCO1	0
CC[C]1OC(=O)[C](C)[C](O[C]2O[C](C)[C]([C@](C2)(C)OC)O)[C](C)[C](O[C]2O[C](C)C[C]([C]2O)N(C)C)[C@](C[C](CN([C]([C]([C@]1(C)O)O)C)C)C)(C)O	1
CC(Nc1cccnc1N1CCN(CC1)C(=O)c1cc2c([nH]1)ccc(c2)NS(=O)(=O)C)C	0
CCc1oc2c(c1C(=O)c1cc(Br)c(c(c1)Br)O)cccc2	1
CCN(CCCC(Nc1ccnc2c1ccc(c2)Cl)C)CC	1
NC1=NCC2N1c1ccccc1Cc1c2cccc1	0
OC(=O)C/C=C(\C(=O)N[C]1C(=O)N2[C]1SCC=C2C(=O)O)/c1csc(n1)N	1
OC[C](n1cc(C(=O)O)c(=O)c2c1cc(OC)c(c2)Cc1cccc(c1F)Cl)C(C)C	0
CCC1=C(C)CN(C1=O)C(=O)NCCc1ccc(cc1)S(=O)(=O)NC(=O)NC1CCC(CC1)C	1
CN1CCN(CC1)CCCN1c2ccccc2Sc2c1cc(Cl)cc2	1
CCOc1cc(ccc1C(=O)O)CC(=O)N[C](c1ccccc1N1CCCCC1)CC(C)C	0
O=C1CC[C@]2(C(=C1)CC[C]1[C]2CC[C@]2([C]1CC[C]2C(=O)C)C)C	0
c1scc(n1)c1nc2c([nH]1)cccc2	0
CN(CCc1c[nH]c2c1cc(cc2)CS(=O)(=O)N1CCCC1)C	1
NC(=O)OCC(c1ccccc1)COC(=O)N	1
O[C]1CC[C@]2([C](C1)CC[C]1[C]2C[C](O)[C@]2([C]1CC[C]2[C](CCC(=O)O)C)C)C	0
CCc1nc(N)nc(c1c1ccc(cc1)Cl)N	1
Clc1sc2c(c1)S(=O)(=O)N(C(=C2O)C(=O)Nc1ccccn1)C	1
OC(=O)c1cc2ccccc2c(c1O)Cc1c(O)c(cc2c1cccc2)C(=O)O	1
CCCCC[C](/C=C/[C]1[C](O)CC(=O)[C]1C/C=C/CCCC(=O)O)O	0
CC(=O)O[C]1C[C]2CC[C]3[C]([C@]2(C[C]1N1CCCCC1)C)CC[C@]1([C]3C[C]([C]1OC(=O)C)[N+]1(C)CCCCC1)C	0
COc1cc2nc(nc(c2cc1OC)N)N(CCCNC(=O)C1CCCO1)C	0
CC(C[C](B1OC(=O)C(O1)(CC(=O)O)CC(=O)O)NC(=O)CNC(=O)c1cc(Cl)ccc1Cl)C	0
COc1cc2nccc(c2cc1C(=O)N)Oc1ccc(c(c1)Cl)NC(=O)NC1CC1	0
OC[C]1O[C]([C]([C]1O)O)n1cnc(c1O)C(=O)N	0
O=C(C(C)(C)C)OCOP(=O)(OCOC(=O)C(C)(C)C)COCCn1cnc2c1ncnc2N	0
CCN[C]1C[C](N)[C]([C]([C]1O[C]1OC[C@@]([C]([C]1O)NC)(C)O)O)O[C]1OC(=CC[C]1N)CN	0
COc1nc(C)nc(c1NC1=NCCN1)Cl	0
CC(=O)O[C]1[C](OC(=O)C)[C](O[C]1n1ccc(=O)[nH]c1=O)COC(=O)C	0
NCCC(P(=O)(O)O)(P(=O)(O)O)O	0
COc1cncnc1N1CCN(CC1)CCCc1c[nH]c2c1cc(cc2)CS(=O)(=O)NC	0
N#Cc1ccc2c(c1)CO[C@@]2(CCCN(C)C)c1ccc(cc1)F	1
N#Cc1ccc2c(c1)COC2(CCCN(C)C)c1ccc(cc1)F	1
CN(CC/C=C\1/c2ccccc2Sc2c1cc(Cl)cc2)C	1
CC1CC(OC(=O)c2ccccc2O)CC(C1)(C)C	1
CC(=O)NC[C]1OC(=O)N(C1)c1ccc(c(c1)F)N1CCOCC1	0
Nc1ccc(c(c1)O)C(=O)O	0
OC[C]1O[C](C[C]1O)n1cnc2c1NC=NC[C]2O	1
NC1CCN(C1)c1nc2n(cc(c(=O)c2cc1F)C(=O)O)c1ccc(cc1F)F	1
OCc1ccccc1	0
NC[C]1C[C@@]1(c1ccccc1)C(=O)N(CC)CC	0
NC[C]1C[C@]1(c1ccccc1)C(=O)N(CC)CC	0
CC(=O)CC(c1c(O)oc2c(c1=O)cccc2)c1ccc(cc1)[N+](=O)[O-]	0
CNC(=O)c1ccc(cc1F)N1C(=S)N(C(=O)C1(C)C)c1ccc(c(c1)C(F)(F)F)C#N	0
COc1cc2N(C)[C]3[C@@]4(c2cc1[C@]1(C[C]2CN(CCc5c1[nH]c1c5cccc1)C[C@](C2)(O)CC)C(=O)OC)CCN1[C]4[C@@]([C]([C@]3(O)C(=O)N)O)(CC)C=CC1	0
Oc1ccc(cc1)[C](C(=O)N[C]1C(=O)N2[C]1SCC(=C2C(=O)O)CSc1nnnn1C)NC(=O)c1cnc(cc1O)C	0
COC(=O)N(c1c(N)nc(nc1N)c1nn(c2c1cccn2)Cc1ccccc1F)C	0
Clc1ccc2c(c1)C(=NCC(=O)N2CC(F)(F)F)c1ccccc1	0
OC(c1ccccc1)(C1CCCCC1)CCN1CCCC1	0
CCOC(=O)[C](N[C](C(=O)N1[C]2CCC[C]2C[C]1C(=O)O)C)CCc1ccccc1	1
Nc1nc(S)c2c(n1)nc[nH]2	0
Cc1cc(c(c(c1CC1=NCCN1)C)O)C(C)(C)C	0
CN[C]([C](c1ccccc1)O)C	0
O[C](COc1ccc(cc1)CCOCC1CC1)CNC(C)C	0
COc1cc2cc(oc2c(c1)Br)C1CCNCC1	0
CCOC(=O)C1(CCN(CC1)C)c1ccccc1	0
N#CC1(CCC(CC1)N1CC[C@]([C](C1)C)(C(=O)O)c1ccccc1)c1ccc(cc1)F	1
OC(=O)[C](Cc1cc(I)c(c(c1)I)Oc1cc(I)c(c(c1)I)O)N	1
FCCn1cc(C(=O)O)c(=O)c2c1c(F)c(N1CCN(CC1)C)c(c2)F	1
Nc1ncc(cc1O[C](c1c(Cl)ccc(c1Cl)F)C)c1cnn(c1)C1CCNCC1	0
COc1cc(ccc1Nc1c2ccccc2nc2c1cccc2)NS(=O)(=O)C	0
FC(Oc1ccc(cc1)OC1CCN(CC1)c1ccc(cc1)OC[C@]1(C)Oc2n(C1)cc(n2)[N+](=O)[O-])(F)F	0
OC(=O)C1N=C(c2ccccc2)c2c(NC1=O)ccc(c2)Cl	0
NC(=N)c1ccc(cc1)OCCCCCOc1ccc(cc1)C(=N)N	0
OC(c1cc(nc2c1cccc2C(F)(F)F)C(F)(F)F)C1CCCCN1	0
Clc1ccc(c(c1)O)Oc1ccc(cc1Cl)Cl	1
COC(=O)[C](c1ccccc1Cl)N1CCc2c(C1)ccs2	0
O[C]1C=C[C]2[C@@]34[C]1Oc1c4c(C[C]2N(CC3)C)ccc1O	0
ClCC/C(=C(/c1ccccc1)\c1ccc(cc1)OCCN(C)C)/c1ccccc1	0
CCN1CC(C(C1=O)(c1ccccc1)c1ccccc1)CCN1CCOCC1	0
Clc1ccc2c(c1NC1=NCCN1)nsn2	0
COc1cc2ncnc(c2cc1OCCCN1CCOCC1)Nc1ccc(c(c1)Cl)F	0
OC(=O)CNC(=O)[C](Cc1ccccc1)CN1CC[C@@]([C](C1)C)(C)c1cccc(c1)O	0
CC(N1CCC(CC1)N(c1ccc(cc1)Cl)C(=O)Cc1ccccc1)C	0
CCC(=O)O[C@@]1([C](C)C[C]2[C@]1(C)C[C](O)[C@]1([C]2C[C](C2=CC(=O)C=C[C@]12C)F)F)C(=O)CCl	0
OCCOCCOC(=O)c1ccccc1Nc1cccc(c1)C(F)(F)F	1
CCN(CC#CCOC(=O)C(c1ccccc1)(C1CCCCC1)O)CC	0
CN1CCN(CC1)C1=Nc2ccccc2Oc2c1cc(Cl)cc2	1
Cc1onc(c1)C(=O)NNCc1ccccc1	1
O=C([C](c1ccccc1)N)N[C]1C(=O)N2[C]1SC([C]2C(=O)OCOC(=O)C(C)(C)C)(C)C	0
CCCC1O[C]2[C@](O1)(C(=O)CO)[C@@]1([C](C2)[C]2CCC3=CC(=O)C=C[C@@]3([C]2[C](C1)O)C)C	1
COc1ccccc1OCC(CN1CCN(CC1)CC(=O)Nc1c(C)cccc1C)O	0
CCOC(=O)Nc1on[n+](c1)N1CCOCC1	0
OCC(C(C(C(NC(=O)Cc1c2cc(OC)ccc2n(c1C)C(=O)c1ccc(cc1)Cl)C=O)O)O)O	0
C#C[C@]1(O)CC[C]2[C@]1(C)CC[C]1[C]2CCc2c1ccc(c2)O	1
NC[C](C(=O)N[C]1C[C](N)[C]([C]([C]1O[C]1OC[C@]([C]([C]1O)NC)(C)O)O)O[C]1O[C](CN)[C]([C]([C]1O)O)O)O	0
COc1cc(ccc1OCCCN1CCC(CC1)c1noc2c1ccc(c2)F)C(=O)C	0
COc1ccc(cc1)C(=O)CC(=O)c1ccc(cc1)C(C)(C)C	1
COc1ccc2c(c1)N(C[C](CN(C)C)C)c1c(S2)cccc1	1
O=C([C](c1ccccc1)O)N[C]1C(=O)N2[C]1SCC(=C2C(=O)O)CSc1nnnn1CS(=O)(=O)O	0
O=c1ccoc(c1O)C	0
FC([C@@]1(C#CC2CC2)OC(=O)Nc2c1cc(Cl)cc2)(F)F	1
CNC[C](c1cccc(c1)O)O	1
CCCN[C]1CCc2c(C1)sc(n2)N	1
CC(CN(S(=O)(=O)c1ccc(cc1)N)C[C]([C](Cc1ccccc1)NC(=O)O[C]1CO[C]2[C]1CCO2)O)C	0
OP(=O)(C(P(=O)(O)O)(Cn1cncc1)O)O	1
Oc1ncc(c(n1)N)F	1
OC(=O)C[C]1NC(=O)CNC(=O)[C](CCCCNC(=N)N)NC(=O)CCSSC[C](NC(=O)[C]2N(C(=O)[C](NC1=O)Cc1c[nH]c3c1cccc3)CCC2)C(=O)N	0
CNCC[C](c1ccccc1)Oc1ccccc1C	0
CN(CCCN1c2ccccc2Sc2c1cc(cc2)C(F)(F)F)C	1
NC(=N)NC(=O)c1nc(Cl)c(nc1N)N	0
CCN1CCN(C(=O)C1=O)C(=O)N[C](C(=O)N[C]1C(=O)N2[C]1SC([C]2C(=O)O)(C)C)c1ccccc1	0
NC(=O)N	0
COc1c(N2CCNC(C2)C)c(F)cc2c1n(cc(c2=O)C(=O)O)C1CC1	1
N=C(NS(=O)(=O)N)CCSCc1csc(n1)NC(=N)N	1
OCC(C(CO)O)NC(=O)c1c(I)c(N(C(=O)CC(=O)N(c2c(I)c(C(=O)NC(C(CO)O)CO)c(c(c2I)C(=O)NC(C(CO)O)CO)I)C)C)c(c(c1I)C(=O)NC(C(CO)O)CO)I	0
CO/C(=C\1/C(=NC(=C(C1c1cccc(c1)[N+](=O)[O-])C(=O)OCCN1CCN(CC1)C(c1ccccc1)c1ccccc1)C)C)/O	1
OC(=O)Cc1cn(nc1c1ccc(cc1)Cl)c1ccccc1	1
O=C1N(COP(=O)(O)O)C(=O)NC1(c1ccccc1)c1ccccc1	1
CC[C]1OC(=O)[C](C)[C](O[C]2C[C@@](C)(OC)[C]([C](O2)C)O)[C](C)[C](O[C]2O[C](C)C[C]([C]2O)N(C)C)[C@](C[C](C(=O)[C]([C]([C@]1(C)O)O)C)C)(C)OC	1
OC(c1cc(O)cc(c1)O)CNC(C)(C)C	0
O=C1NC(C(=O)N1c1ccc(c(c1)C(F)(F)F)[N+](=O)[O-])(C)C	0
CCCN([C]1CCc2c(C1)cccc2O)CCc1cccs1	0
CN1CC(c2ccccc2)c2c(C1)c(N)ccc2	0
OCCN(CCCC(Nc1ccnc2c1ccc(c2)Cl)C)CC	1
Brc1c(ccc2c1nccn2)NC1=NCCN1	1
C[C](N(CC#C)C)Cc1ccccc1	1
CN(C(=N)N=C(N)N)C	1
CN(C/C=C/C(=O)Nc1cc2c(ncnc2cc1O[C]1COCC1)Nc1ccc(c(c1)Cl)F)C	1
O=C1NC(=O)C(S1)Cc1ccc(cc1)OCCN(c1ccccn1)C	0
N#CC(c1cc(cc(c1)C(C#N)(C)C)Cn1ncnc1)(C)C	1
CCN[C]1C[C](C)S(=O)(=O)c2c1cc(s2)S(=O)(=O)N	1
CCCCC(COC(=O)/C=C/c1ccc(cc1)OC)CC	1
CCCCC(COC(=O)C=Cc1ccc(cc1)OC)CC	1
CCC(=O)[C@@]1(C)[C](C)C[C]2[C@]1(C)C[C](O)[C]1[C]2CCC2=CC(=O)C=C[C@]12C	0
C[C](CCC[C](CCCC(C)C)C)CCC/C(=C/CC1=C(C)C(=O)c2c(C1=O)cccc2)/C	0
CN1C[C](C[C]2[C]1Cc1c[nH]c3c1c2ccc3)C(=O)N[C@]1(C)O[C@@]2(N(C1=O)[C](Cc1ccccc1)C(=O)N1[C]2CCC1)O	0
COc1cc(ccc1Cc1cn(c2c1cc(cc2)NC(=O)OC1CCCC1)C)C(=O)NS(=O)(=O)c1ccccc1C	0
N[C](c1ccccc1)C(=O)N[C]1C(=O)N2[C]1SC([C]2C(=O)O)(C)C	0
OC(=O)c1ccccc1Nc1cccc(c1C)Cl	1
NC(=O)C[S@@](=O)C(c1ccccc1)c1ccccc1	0
NC(=O)CS(=O)C(c1ccccc1)c1ccccc1	0
COCCOCO/N=C\1/[C](C)C[C@@](C)(O)[C](O[C]2O[C](C)C[C]([C]2O)N(C)C)[C](C)[C](O[C]2O[C](C)[C]([C@](C2)(C)OC)O)[C](C(=O)O[C]([C@@]([C]([C]1C)O)(C)O)CC)C	0
OC(=O)c1ccccc1O	0
O=C1CC[C]2[C@@]34[C]1Oc1c4c(C[C]2N(CC3)C)ccc1O	1
O=C(c1ccc(cc1)Cl)NCCN1CCOCC1	0
N#C/C=C/c1cc(C)c(c(c1)C)Nc1ccnc(n1)Nc1ccc(cc1)C#N	0
C1CNCCN(CCCNCCNC1)Cc1ccc(cc1)CN1CCNCCCNCCNCCC1	0
COc1ccc2c(c1)c(CCNC(=O)C)ccc2	1
COc1cc(CNC(=O)CCCC/C=C/C(C)C)ccc1O	1
Nc1c2CCCCc2nc2c1cccc2	0
OC(=O)C(c1ccc(cc1)CC1CCCC1=O)C	1
O=C([C](c1ccc(cc1)O)N)N[C]1C(=O)N2[C]1SC([C]2C(=O)O)(C)C	1
CC(OC(=O)C(Oc1ccc(cc1)C(=O)c1ccc(cc1)Cl)(C)C)C	1
O=C(C(c1cccs1)(c1cccs1)O)OC1C[C]2[C]3[C]([C](C1)[N+]2(C)C)O3	0
CO/N=C(/c1csc(n1)N)\C(=O)N[C]1C(=O)N2[C]1SCC(=C2C(=O)O)CSc1nc(=O)c(=O)[nH]n1C	0
CCCCC1=NC2(C(=O)N1Cc1ccc(cc1)c1ccccc1c1n[nH]nn1)CCCC2	1
COC(=O)C[C@@](C(=O)OC1C(=C[C@]23[C]1c1cc4OCOc4cc1CCN3CCC2)OC)(CCCC(O)(C)C)O	0
CNC1(CCCCC1=O)c1ccccc1Cl	0
OC(=O)CCc1c(I)cc(c(c1I)/N=C/N(C)C)I	0
CC(=O)Oc1ccccc1C(=O)Nc1ncc(s1)[N+](=O)[O-]	0
Cc1ccc(c(c1)C)Sc1ccccc1N1CCNCC1	0
CCCCCCCCCCCCCCCC(=O)OC[C]([C](c1ccc(cc1)[N+](=O)[O-])O)NC(=O)C(Cl)Cl	1
COCCCOc1ccnc(c1C)CS(=O)c1nc2c([nH]1)cccc2	1
CCC(=O)O[C](C(C)C)O[P@](=O)(CC(=O)N1C[C](C[C]1C(=O)O)C1CCCCC1)CCCCc1ccccc1	1
N#Cc1c(N2C[C]3[C](C2)NCCO3)c(F)cc2c1n(cc(c2=O)C(=O)O)C1CC1	0
NCC(=O)NC(c1ccccc1)(Cc1ccccc1)C	1
OC[C]1O[C@@]([C]([C]1O)O)(CO)O[C]1O[C](CO)[C]([C]([C]1O)O)O	0
OC[C]1C=C[C](C1)n1cnc2c1nc(N)nc2NC1CC1	1
OC(C1CC2CC1C=C2)(c1ccccc1)CCN1CCCCC1	0
ClCCN(c1ccc2c(c1)nc(n2C)CCCC(=O)O)CCCl	0
ClCCN(C(=O)Oc1ccc2c(c1)CC[C]1[C]2CC[C@]2([C]1CC[C]2OP(=O)(O)O)C)CCCl	0
NCC(=O)CCC(=O)OC	1
Fc1ccc(cc1)C(c1ccc(cc1)F)CCCN1CCC(CC1)n1c(O)nc2c1cccc2	1
OC(=O)CCCN1CCC(CC1)OC(c1ccccn1)c1ccc(cc1)Cl	1
CCOc1ccccc1OCC1CNCCO1	0
CC(=O)O[C]1C[C]2CC[C]3[C]([C@]2(C[C]1[N+]1(C)CCCCC1)C)CC[C@]1([C]3C[C]([C]1OC(=O)C)[N+]1(C)CCCCC1)C	0
Cc1onc(c1)NC(=O)C1=C(O)c2ccccc2S(=O)(=O)N1C	1
Cc1ccc(cc1)c1nc2n(c1CC(=O)N(C)C)cc(cc2)C	1
CC[C](c1nc2cccc(c2c(=O)n1c1ccccc1)F)Nc1ncnc2c1nc[nH]2	0
CN1[C]2CC[C]1CC(C2)OC(=O)c1c[nH]c2c1cccc2	0
O=C(Nc1c(C)cccc1C)CN1CCN(CC1)CCCC(c1ccc(cc1)F)c1ccc(cc1)F	1
CC(NCC(c1ccc(cc1)NS(=O)(=O)C)O)C	1
OCCN1CCN(CC1)c1cc(nc(n1)C)Nc1ncc(s1)C(=O)Nc1c(C)cccc1Cl	1
OC(=O)Cc1cccc(c1N)C(=O)c1ccc(cc1)Br	1
O=c1ccc2c(o1)cc1c(c2)cco1	1
CO/N=C(/c1csc(n1)N)\C(=O)N[C]1[C]2SCC=C(N2C1=O)C(=O)O	0
O=C1[C](NC(=O)c2c(C)onc2c2c(F)cccc2Cl)[C]2N1[C](C(=O)O)C(S2)(C)C	0
CN1CCC(=C2c3ccccc3CC(=O)c3c2ccs3)CC1	0
CN(CCC(c1ccccn1)c1ccc(cc1)Br)C	1
CCn1cc(C(=O)O)c(=O)c2c1c(F)c(N1CCNC(C1)C)c(c2)F	1
CN1CCN(CC1)CCCN1c2ccccc2Sc2c1cc(cc2)C(F)(F)F	1
Nc1cc(nc([n+]1[O-])N)N1CCCCC1	1
CN([C]1C(=O)C(=C([C@]2([C]1[C](O)[C]1C(=C2O)C(=O)c2c([C@]1(C)O)cccc2O)O)O)C(=O)N)C	1
Cn1c(=O)n(C)c2c(c1=O)nc[nH]2	0
CN(CCCN1c2ccccc2Sc2c1cccc2)C	1
NCC(=O)CCC(=O)O	1
CO[C]1CN(CCCOc2ccc(cc2)F)CC[C]1NC(=O)c1cc(Cl)c(cc1OC)N	1
CCOC(=O)N[C]1CC[C]2[C](C1)C[C]1[C]([C]2/C=C/c2ccc(cn2)c2cccc(c2)F)[C](OC1=O)C	0
OC(=O)P(=O)(O)O	0
Cc1ncc(nc1)C(=O)NCCc1ccc(cc1)S(=O)(=O)NC(=O)NC1CCCCC1	1
CSc1ccc(cc1)C(=O)c1[nH]c(nc1C)O	0
CC#C[C@]1(O)CC[C]2[C@]1(C)C[C](c1ccc(cc1)N(C)C)C1=C3CCC(=O)C=C3CC[C]21	0
Oc1ccc2c(n1)cc(cc2)OCCCCN1CCN(CC1)c1cccc2c1ccs2	0
OC(=O)COCCN1CCN(CC1)C(c1ccc(cc1)Cl)c1ccccc1	1
COc1ccc(cc1C(=O)O)CN([C](c1[nH]cc(n1)c1ccccc1)C)C(=O)[C](Cc1c(C)cc(cc1C)C(=O)N)N	0
OC(=O)[C]1CCCN(C1)CCC=C(c1sccc1C)c1sccc1C	1
O=C(N[C]1C(=O)N2[C]1SCC(=C2C(=O)O)CSc1nnc(s1)C)Cn1cnnn1	0
SCCS(=O)(=O)O	0
COc1ccc(cc1C(=O)NCCc1ccc(cc1)S(=O)(=O)NC(=O)NC1CCCCC1)Cl	1
CCOC(=O)[C](N[C]1CCCN2N(C1=O)[C](CCC2)C(=O)O)CCc1ccccc1	0
O=C(c1ccc(cc1)c1ccccc1)CCC(=O)O	1
CN(CCCN1c2ccccc2Sc2c1cc(Cl)cc2)C	1
COCCCN1CCC(CC1)NC(=O)c1cc(Cl)c(c2c1OCC2)N	0
Clc1ccc(cc1)C1(O)c2ccccc2C2=NCCN12	0
CCCCc1oc2c(c1C(=O)c1ccc(cc1)OCCCN(CCCC)CCCC)cc(cc2)NS(=O)(=O)C	1
NCC1CN(C/C/1=N\OC)c1nc2c(cc1F)c(=O)c(cn2C1CC1)C(=O)O	1
CCC(C1(CC)C(=O)NC(=O)NC1=O)C	0
CN([C]1C(=O)C(=C([C@@]2([C]1C[C]1C(=C2O)C(=O)c2c([C@@]1(C)O)cccc2O)O)O)C(=O)N)C	1
Cc1cnc(s1)NC(=O)C1=C(O)c2ccccc2S(=O)(=O)N1C	1
CN(CC(CN1c2ccccc2CCc2c1cccc2)C)C	1
O=C(OC(COC(=O)CCCc1ccccc1)COC(=O)CCCc1ccccc1)CCCc1ccccc1	0
OC(=O)CCCCCCCCOC(=O)/C=C(/C[C]1OC[C]([C]([C]1O)O)C[C]1O[C]1[C]([C](O)C)C)\C	0
OCC1OC(O)C(C(C1O)O)NC(=O)N(N=O)C	0
OC[C]([C]([C]([C](CO)O)O)O)O	0
COC(=O)C1(CCN(CC1)CCC(=O)OC)N(c1ccccc1)C(=O)CC	0
COc1ccc(cc1OC)C(=O)N1CCN(CC1)c1ccc2c(c1)CCC(=O)N2	0
O=C1CC[C@]2(C(=C1)[C](C)C[C]1[C]2CC[C@]2([C]1CC[C@]2(OC(=O)C)C(=O)C)C)C	0
NC(=NCCC[C](C(=O)N1CC[C](C[C]1C(=O)O)C)NS(=O)(=O)c1cccc2c1NCC(C2)C)N	0
Fc1ccc(cc1)[C]1CCNC[C]1COc1ccc2c(c1)OCO2	1
OC(=O)Cc1cc(c(n1C)C(=O)c1ccc(cc1)Cl)C	1
CCCCCCCC(=O)CC[C]1[C](O)C[C]([C]1C/C=C/CCCC(=O)OC(C)C)O	0
COc1nc(OC)nc(c1)NS(=O)(=O)c1ccc(cc1)N	0
COC(=O)[C]1[C](O)CC[C]2[C]1C[C]1N(C2)CCc2c1[nH]c1c2cccc1	0
OC(=O)c1cc(c(cc1NCc1ccco1)Cl)S(=O)(=O)N	1
