# Supplementary material for: A comprehensive evaluation of advanced methods for identifying structural alerts using extensive toxicity data
Source: J Cheminform. 2026 Jan 30;18:27. doi: 10.1186/s13321-026-01157-x (PMC12922411; doi:10.1186/s13321-026-01157-x)
Supplement: Supplementary file 1 — Supplementary material 1. [file 13321_2026_1157_MOESM1_ESM.zip › SI_1_Toxicity_datasets/Drug toxicity/Phototoxicity_in Vitro.csv]

canonical SMILES	Phototoxicity in Vitro Data
OCC1Oc2ccc(cc2OC1c1ccc(c(c1)OC)O)c1oc2cc(O)cc(c2c(=O)c1O)O	0
OC[C]1Oc2cc(ccc2O[C]1c1ccc(c(c1)OC)O)[C]1Oc2cc(O)cc(c2C(=O)[C]1O)O	0
CO[C]1c2cc(ccc2O[C]1c1ccc(c(c1)OC)O)[C]1Oc2cc(O)cc(c2C(=O)[C]1O)O	0
COc1cc(ccc1O)C1[C]2CO[C@]3(C2C=C([C]1C3=O)[C]1Oc2cc(O)cc(c2C(=O)[C]1O)O)O	0
CCOC(=O)c1ccc2n(c1=O)ccc1c2scc1	1
OCC1CCCN1C(=O)c1cc(c2ccccc2)c(=O)n2c1c1cc(Cl)ccc1cc2	1
COC(=O)c1cc(c2ccccc2)c(=O)n2c1cccc2	1
COCCN(C(=O)c1cc(c2ccc(cc2)OCc2ccccc2)c(=O)n2c1c1sccc1cc2)CC1CC1	1
COCCN(C(=O)c1cc(c2ccc(cc2)OCc2ccccc2)c(=O)n2c1c1sccc1cc2)CCOC	1
COC(=O)c1cc(c2ccccc2)c(=O)n2c1-c1[nH]c3c(c1CC2)cccc3	1
COCCN(C(=O)c1cc(c2cccc(c2)OC)c(=O)n2c1c1sccc1cc2)c1ccccc1	1
COC[C]1CCCN1C(=O)c1cc(c2ccccc2)c(=O)n2c1c1sccc1cc2	1
COCCN(C(=O)c1cc(c2ccccc2OC)c(=O)n2c1-c1sccc1CC2)CC1CC1	1
CCN(CCOCc1ccccc1CCC1=C(C(=O)OC)C(C(=C(N1)CC(=O)N1CCN(CC1)C1CC2CCC(C1)N2C)C(=O)OC)c1c(Cl)cccc1Cl)CC	1
c1ccc2c(c1)nc1c(c2)cccc1	1
COc1c2oc(=O)ccc2cc2c1occ2	1
Fc1cc2c(=O)c(cn(c2c(c1N1CC2C(C1)CCN2)Cl)C)C(=O)O	1
C=CC1=C(C)C2=NC1=Cc1[nH]c(c(c1C)CCC(=O)O)C=C1N=C(C=c3[nH]c(=C2)c(C=C)c3C)C(=C1CCC(=O)O)C	1
C[C]1N[C](C)CN(C1)c1c(F)c(N)c2c(c1F)n(cc(c2=O)C(=O)O)C1CC1	1
CN(C(CN1c2ccccc2Sc2c1cccc2)C)C	1
CCn1cc(C(=O)O)c(=O)c2c1c(F)c(N1CCNC(C1)C)c(c2)F	1
Clc1cc(Cl)c(c(c1)C(=O)Nc1ccc(c(c1)Cl)Cl)O	1
OCCNC(=O)C1=C(C)N([O-])c2c([N+]1=O)cccc2	1
Fc1cc2c(cc1N1CCNCC1)n(cc(c2=O)C(=O)O)C1CC1	1
CN([C]1C(=C(C(=O)N)C(=O)[C@@]2([C]1C[C]1C(=C2O)C(=O)c2c([C@@]1(C)O)cccc2O)O)O)C	1
COc1c(N2C[C]3[C](C2)CCCN3)c(F)cc2c1n(cc(c2=O)C(=O)O)C1CC1	0
COc1c2ccc(=O)oc2cc2c1cco2	1
O=c1ccc2c(o1)c1ccoc1cc2	1
OC(=O)C(c1ccc(s1)C(=O)c1ccccc1)C	1
OC(=O)C(c1cccc(c1)C(=O)c1ccccc1)C	1
CCCCc1oc2c(c1C(=O)c1cc(I)c(c(c1)I)OCCN(CC)CC)cccc2	1
CN(CCCN1c2ccccc2Sc2c1cc(Cl)cc2)C	1
CN(c1ccc2c(c1)nc1c(n2)cc(c(c1)N)C)C	1
Oc1c(I)cc2c(c1I)Oc1c(C32OC(=O)c2c3c(Cl)c(Cl)c(c2Cl)Cl)cc(c(c1I)O)I	1
CN([C]1C(=C(C(=O)N)C(=O)[C@@]2([C]1C[C]1C(=C2O)C(=O)c2c([C]1O)c(Cl)ccc2O)O)O)C	1
COc1c([N+](=O)[O-])c(C)c(cc1C(C)(C)C)[N+](=O)[O-]	1
OC(=O)c1cc(c(cc1NCc1ccco1)Cl)S(=O)(=O)N	1
Cc1ccc2c(c1)ccc(=O)o2	1
c1ccc2c(c1)cc1c(c2)cccc1	1
CCn1cc(C(=O)O)c(=O)c2c1nc(C)cc2	1
CCn1cc(C(=O)O)c(=O)c2c1cc(N1CCNCC1)c(c2)F	1
Clc1cc(Sc2cc(Cl)cc(c2O)Cl)c(c(c1)Cl)O	1
CN1CCN(CC1)c1c(F)cc2c3c1OCC(n3cc(c2=O)C(=O)O)C	1
O=C(Cc1ccccc1)N[C]1C(=O)N2[C]1SC([C]2C(=O)O)(C)C	0
OC(=O)c1ccc(cc1)N	0
N/C(=N\CCCCCC/N=C(/N=C(/Nc1ccc(cc1)Cl)\N)\N)/N=C(/Nc1ccc(cc1)Cl)\N	0
N[C](C(=O)O)Cc1c[nH]cn1	0
CCCCCCCCCCCCOS(=O)(=O)[O-]	0
COc1cc(O)c(cc1S(=O)(=O)O)C(=O)c1ccccc1	0
NC(=S)N	0
O=C(C1=C(O)c2ccccc2S(=O)(=O)N1C)Nc1ccccn1	0
O=C/C=C/c1ccccc1	0
CN([C]1C(=C(C(=O)N)C(=O)[C@@]2([C]1[C](O)[C]1[C](C)c3cccc(c3C(=O)C1=C2O)O)O)O)C	1
O=C(c1c(O)c(Cl)c(c(c1Cl)Cl)Cl)Nc1ccccc1	1
CCCCC(COC(=O)c1ccccc1O)CC	0
CCCCC(COC(=O)/C=C/c1ccc(cc1)OC)CC	0
O=C1/C(=C\c2ccccc2)/[C]2C(C1(C)CC2)(C)C	0
Clc1cc(Cl)c(c(c1O)Cc1c(O)c(Cl)cc(c1Cl)Cl)Cl	1
NCc1ccc(cc1C(F)(F)F)C1CCCCC1O	0
N#Cc1ccc(cc1C(F)(F)F)[C]1CCCC[C]1O	0
Fc1ccc(cc1)Cc1cc(ccc1O)Oc1c(C)cc(cc1C)n1ncc(=O)[nH]c1=O	0
COc1cnc(nc1NCc1ccc(cc1C(F)(F)F)F)c1ccccn1	0
COc1cnc(nc1NCc1ccccc1F)c1ccccn1	0
COc1cnc(nc1NCc1c(F)cc(cc1F)F)c1ccccn1	0
Cc1cc(O)c2c(c1)C(=O)c1c(C2=O)c(O)c(c(c1I)O)I	1
Cc1c([C]2COC(=N2)N)cccc1F	0
CC[C](c1ccccc1)C[C]1COC(=N1)N	0
OCC(=O)NC[C](COc1c(C)cc(cc1CC)c1noc(n1)c1sc(c(c1)C)CN(CC(C)C)C)O	1
OCC(=O)NC[C](COc1c(C)cc(cc1CC)c1noc(n1)c1sc(c(c1)C)CN(C)C)O	0
OCC(=O)NC[C](COc1c(C)cc(cc1CC)c1noc(n1)c1cc(C)nc(c1)N(CC)CC)O	1
OCC(=O)NC[C](COc1c(C)cc(cc1CC)c1noc(n1)c1ccc(c(c1)C)CN(C)C)O	0
OC[C](COc1c(C)cc(cc1CC)c1noc(n1)c1cc(C)nc(c1)CN(CC)CC)O	0
OCC(=O)NC[C](COc1c(C)cc(cc1CC)c1noc(n1)c1cc(C)nc(c1)C(CC)CC)O	0
OCC(=O)NC[C](COc1c(C)cc(cc1CC)c1noc(n1)c1sc(c(c1)C)C=O)O	1
OCC(=O)NC[C](COc1c(C)cc(cc1CC)c1noc(n1)c1cc(C)nc(c1)CN(CC(C)C)C)O	0
OCC(=O)NC[C](COc1c(C)cc(cc1CC)c1noc(n1)c1cc(C)nc(c1)CN(C)C)O	0
OCC(=O)NC[C](COc1c(C)cc(cc1CC)c1noc(n1)c1cc(C)cc(c1)CN(CC(C)C)C)O	0
CCN(Cc1nc(C)cc(c1)c1onc(n1)c1cc(C)c(c(c1)CC)OC[C](CNC(=O)CO)O)CC	0
OCC(=O)NC[C](COc1c(C)cc(cc1CC)c1nnc(o1)c1cc(C)nc(c1)N(CC)CC)O	1
CNCc1ccc(cc1)c1onc(n1)c1cc(C)c(c(c1)CC)OC[C](CNC(=O)CO)O	0
OCCNC(=O)CCc1c(C)cc(cc1CC)c1noc(n1)c1cnc(c(c1)CC)N(C(C)C)C	1
CCCN(Cc1sc(cc1C)c1onc(n1)c1cc(C)c(c(c1)CC)OC[C](CNC(=O)CO)O)C	0
CCCNC(=S)Nc1ccc2c(c1)nc1c(c2)ccc(c1)NC(=S)NCCC	1
CCNC(=S)Nc1ccc2c(c1)nc1c(c2)ccc(c1)NC(=S)NCC	1
CCCCCNC(=S)Nc1ccc2c(c1)nc1c(c2)ccc(c1)NC(=S)NCCCCC	1
CCCCNC(=S)Nc1ccc2c(c1)nc1c(c2)ccc(c1)NC(=S)NCCCC	1
OCC(=O)NC[C](COc1c(C)cc(cc1CC)c1noc(n1)c1cc(OC2CCCC2)cc(n1)C)O	0
OCC(=O)NC[C](COc1c(C)cc(cc1CC)c1noc(n1)c1cnc(c(c1)OC)C1CCCC1)O	1
OCC(=O)NC[C](COc1c(C)cc(cc1CC)c1noc(n1)c1cc(OC)nc(c1)C1CCCC1)O	1
OCC(=O)NC[C](COc1c(C)cc(cc1CC)c1noc(n1)c1cc(OC)cc(n1)C1CCCC1)O	1
OCC(=O)NC[C](COc1c(C)cc(cc1CC)c1nnc(o1)c1cc(C)nc(c1)CC(C)C)O	0
OCC(=O)NC[C](COc1c(C)cc(cc1CC)c1noc(n1)c1ccc(c(n1)OC)C1CCCC1)O	1
OC[C](COc1c(C)cc(cc1CC)c1noc(n1)c1cnc(c(c1)CC)CC(C)C)O	0
OCC(=O)NC[C](COc1c(C)cc(cc1CC)c1noc(n1)c1ncc(c(c1)OC)C1CCCC1)O	1
OCC(=O)NC[C](COc1c(C)cc(cc1CC)c1noc(n1)c1nc(OC)cc(c1)C1CCCC1)O	1
OCC(=O)NC[C](COc1c(C)cc(cc1CC)c1noc(n1)c1cc(C)nc(c1)OC1CCCC1)O	1
OCC(=O)NC[C](COc1c(C)cc(cc1CC)c1noc(n1)c1cc(C)cc(n1)OC1CCCC1)O	1
OCC(=O)NC[C](COc1c(C)cc(cc1CC)c1noc(n1)c1cc(OC)nc(c1)C(CC)CC)O	0
OCC(=O)NC[C](COc1c(C)cc(cc1CC)c1noc(n1)c1cnc(c(c1)C)OC1CCCC1)O	0
COc1ccc(cc1)N1CCN(CC1)c1c(C)c(C)c2c(c1C)C(=O)C(O2)(C)C	1
COc1ccc(cc1)N1CCN(CC1)c1c(C)c(C)c2c(c1C)CC(O2)(C)C	0
CCc1cc(O)c(cc1c1cc(NS(=O)(=O)CC)c2c(c1)[nH]nc2)F	1
CCc1cc(O)c(cc1c1cc(NS(=O)(=O)N(C)C)c2c(c1)[nH]nc2)F	1
OC(=O)COCCN1CCN(CC1)C(c1ccc(cc1)Cl)c1ccccc1	0
CCCCCCCCCOc1ccc(cc1)C=CC(=O)[O-]	0
CCN(CCCC(Nc1ccnc2c1ccc(c2)Cl)C)CC	0
Nc1ccc(cc1)S(=O)(=O)c1ccc(cc1)N	0
Fc1c[nH]c(=O)[nH]c1=O	0
COc1ccc(cc1C(=O)NCCc1ccc(cc1)S(=O)(=O)NC(=O)NC1CCCCC1)Cl	0
COC1=CC(=O)C[C]([C@@]21Oc1c(C2=O)c(OC)cc(c1Cl)OC)C	0
Clc1cc2NCNS(=O)(=O)c2cc1S(=O)(=O)N	0
COc1ccc2c(c1)c(CC(=O)O)c(n2C(=O)c1ccc(cc1)Cl)C	0
Nc1ccc(cc1)S(=O)(=O)Nc1noc(c1)C	0
COc1cc(Cc2cnc(nc2N)N)cc(c1OC)OC	0
CCCCCCCCOc1ccccc1C(=O)[O-]	0
O=C1C(=Cc2ccccc2)C2C(C1(C)CC2)(C)C	0
COc1ccc(c(c1)O)C(=O)c1ccccc1	0
Cc1ccc(cc1)C=C1C(=O)C2(C(C1CC2)(C)C)C	0
O=C(c1ccccc1)c1ccccc1	1
O=C1C(=Cc2ccc(cc2)C=C2C(=O)C3(C(C2CC3)(C)C)C)C2C(C1(C)CC2)(C)C	0
OC(c1ccc(cc1)C(C)(C)C)CCCN1CCC(CC1)C(c1ccccc1)(c1ccccc1)O	0
COc1ccc2c(c1)[nH]c(n2)S(=O)Cc1ncc(c(c1C)OC)C	1
COc1ccc2c(c1)ccc(c2)[C](C(=O)O)C	1
O=CC=Cc1ccccc1	1
COC(=O)C1=C(C)NC(=C(C1c1ccccc1[N+](=O)[O-])C(=O)OC)C	1
O=C(C(c1cccnc1)(C)C)c1cccnc1	1
CN1CCN(CC1)c1c(F)cc2c3c1OC[C](n3cc(c2=O)C(=O)O)C	1
CCn1cc(C(=O)O)c(=O)c2c1c(F)c(N1CCN[C](C1)C)c(c2)F	1
O=C(C(C)C)Nc1ccc(c(c1)C(F)(F)F)[N+](=O)[O-]	1
C=C[C]1CN2CCC1C[C]2[C](c1ccnc2c1cc(OC)cc2)O	1
OCC(C(C(Cn1c2-c(nc3c1cc(C)c(c3)C)c(=O)[nH]c(=O)n2)O)O)O	1
O=C1C=Cc2c3c1cccc3ccc2	1
O=C(c1cc(Br)c(c(c1O)Br)Br)Nc1ccccc1	1
[O-][N+](=O)c1c(C)c([N+](=O)[O-])c(c(c1C(C)(C)C)[N+](=O)[O-])C	1
CNc1ccccc1C(=O)[O-]	1
CCCCCC(c1cc(C(=O)[O-])c(c(c1N)C)C)CC	0
CCCCCCCCOC(=O)C(=C)C	0
OC(=O)C(O)C	0
Oc1ccc(cc1Cc1cc(Cl)ccc1O)Cl	0
CCn1cc(C(=O)O)c(=O)c2c1nc(N1CCNCC1)c(c2)F	1
Oc1ccc(cc1Sc1cc(Cl)ccc1O)Cl	0
NNC(=O)c1ccncc1	0
CCCCCCC(COC(=O)c1ccc(cc1)N(C)C)(C)C	1
S=c1ccccn1O	1
OCc1c(CO)cnc(c1O)C	1
Nc1ccc(cc1)S(=O)(=O)N	0
OC(=O)c1cc(N=Nc2ccc(cc2)S(=O)(=O)Nc2ccccn2)ccc1O	0
Brc1ccc(cc1)NC(=O)c1cc(Br)cc(c1O)Br	1
O=C(Nc1ccc(c(c1)Cl)Cl)Nc1ccc(cc1)Cl	0
Cc1ccc(cc1)/C=C\1/C(=O)[C@]2(C([C]1CC2)(C)C)C	0
CC(=O)Oc1ccccc1C(=O)O	0
CCOC(=O)c1ccc(cc1)N	0
COc1ccccc1C(=O)[O-]	0
O=C1NC(=O)NC1(c1ccccc1)c1ccccc1	0
CCOc1ccc2c(c1)oc(=O)cc2C	1
COc1ccc2c(c1)oc(=O)cc2	1
CC(=O)c1ccc2c(c1)cccc2	1
CNc1c(C)cccc1C(=O)[O-]	1
[O-][N+](=O)c1c(C)c(C(=O)C)c(c(c1C(C)(C)C)[N+](=O)[O-])C	1
Nc1ccc(cc1)N	1
OC(=O)Cc1ccccc1Nc1c(Cl)cccc1Cl	0
OCCC(O)C	0
CC(O)C	0
OC[C]([C]1OC(=O)C(=C1O)O)O	0
CCCCCCCCCCCCCCCCO	0
CCO	0
OCC(CO)O	0
CCCCCCCCCCCCCC(=O)OC(C)C	0
CCCCCCCCCCCC(=O)O	0
OCC(O)C	0
CCCCCCCCCCCC(=O)[O-]	0
CS(=O)C	0
NC(=O)N1c2ccccc2C=Cc2c1cccc2	0
Clc1ccc2c(c1)c1CCC[C](c1[nH]2)NC(=O)c1ccccn1	0
Clc1ccc(c(c1)C1=C(CCC1)c1cccc(n1)C(=O)O)OCc1ccc(cc1F)F	1
COc1ccc(cc1N1CCNCC1)NS(=O)(=O)c1sc2c(c1C)cc(cc2)Cl	0
CN([C]1C(=C(C(=O)N)C(=O)[C@@]2([C]1C[C]1Cc3c(C(=O)C1=C2O)c(O)ccc3N(C)C)O)O)C	0
CC(c1ccc(nc1)N1CCN(CC1)c1nnc(c2c1cccc2)Cc1ccccc1)(O)C	1
CC(=O)NCc1ccc(nc1)N1CCN(CC1)c1nnc(c2c1cccc2)c1ccc(cc1)C(F)(F)F	1
C[C]1CN(CCN1c1cnc(cn1)C(O)(C)C)c1nnc(c2c1cccc2)Cc1ccccc1	1
N#Cc1ccc(nc1)N1CCN(CC1)c1nnc(c2c1cccc2)c1ccc(cc1)C(F)(F)F	1
C[C]1CN(CCN1c1cnc(cn1)C(O)(C)C)c1nnc(c(c1C)C)c1ccc(cc1)C(F)(F)F	1
Fc1ccc(cc1)Cc1nnc(c(c1C)C)N1CCN(CC1)c1ccc(cn1)C(O)(C)C	0
Fc1ccc(cc1)Cc1nnc(c2c1CCC2)N1CCN(CC1)c1ccc(cn1)C(O)(C)C	0
C[C]1CN(CCN1c1cnc(cn1)C(O)(C)C)c1nnc(c2c1CCC2)Cc1ccccc1	1
CC(Cc1c(cccc1S(=O)(=O)N)C(c1ccccc1)OS(=O)(=O)C)C	0
N[C](C(=O)O)CSc1ccccc1	0
CC(=O)Oc1cccc(c1)C(=O)C	0
Clc1ccc(cc1)CSC(C(=O)O)CC(=O)c1ccc(cc1)Cl	0
CCOc1ccc(cc1)C(=O)CC(C(=O)O)Sc1ccc(cc1)Cl	0
Oc1ccc(c(c1)O)C(=O)c1ccccc1	0
CCCCCCCCCCCCCCCC(=O)OCC(C1OC(=O)C(=C1O)O)O	0
[O-]P(=O)(OC1C(OP(=O)([O-])[O-])C(OP(=O)([O-])[O-])C(C(C1OP(=O)([O-])[O-])OP(=O)([O-])[O-])OP(=O)([O-])[O-])[O-]	0
CCCCCCCCCCCCCCCCCCOCC(CO)O	0
CCCCCCCCCCCCCCCCOCC(CO)O	0
CCOCCCNC(=O)c1cc(ccc1N1CCC(CC1)Cc1ccccc1)NC(=O)C=Cc1ccccc1	0
Cc1cccc(c1)Cc1nc2c(n1CC(=O)N1CCOCC1)cccc2	1
CCCCNC(=O)N1CCC2(CC1)SCC(=O)N2c1cccc(c1)C	0
CC1OC(=O)C(=C1C)O	0
COc1ccc(c(c1)O)C(=O)c1cc(c(cc1O)OC)S(=O)(=O)[O-]	0
CCCCCC(OC(=O)c1ccccc1O)CC	0
O=C(Nc1ccccc1C(=O)O)CCc1ccc(cc1)O	0
CCCCCCCCCCCCCOCCOCCOCCOS(=O)(=O)[O-]	0
CCCCC(COC(=O)C(=C(c1ccccc1)c1ccccc1)C#N)CC	0
CC1COCc2c1cc1c(c2)C(C(C1(C)C)C)(C)C	0
COc1ccc(c(c1)O)C(=O)c1ccccc1O	0
COc1ccc(c(c1)O)C(=O)c1ccc(cc1)C	1
COc1ccc2c(c1C)nc(cc2O[C]1C[C]2[C](C1)C(=O)N(C)CCCC/C=C\[C]1[C@](N=C2O)(C1)C(=NS(=O)(=O)C1CC1)O)c1scc(n1)C(C)C	1
C[C]1O[C](C)CN(C1)c1ccc(cn1)NC(=O)c1cccc(c1C)c1ccc(cc1)OC(F)(F)F	0
COc1cc2c(ccnc2cc1OC)Oc1ccc(cc1)NC(=O)C1(CC1)C(=O)Nc1ccc(cc1)F	0
N#CCC(=O)N1CC[C]([C](C1)N(c1ncnc2c1cc[nH]2)C)C	0
[O-]C(=O)Cc1cccc(c1N)C(=O)c1ccc(cc1)Br	1
CCCCCCOC(=O)NC(=N)c1ccc(cc1)NCc1nc2c(n1C)ccc(c2)C(=O)N(c1ccccn1)CCC(=O)OCC	1
Nc1nccc(n1)c1sc(nc1c1cccc(c1F)NS(=O)(=O)c1c(F)cccc1F)C(C)(C)C	1
CN(C/C=C/C(=O)Nc1cc2c(ncnc2cc1O[C]1COCC1)Nc1ccc(c(c1)Cl)F)C	1
NC(=O)c1cccc2c1nn(c2)c1ccc(cc1)[C]1CCCNC1	1
Nc1ncc(cc1O[C](c1c(Cl)ccc(c1Cl)F)C)c1cnn(c1)C1CCNCC1	1
COc1cc2c(ncnc2cc1OCC1CCN(CC1)C)Nc1ccc(cc1F)Br	1
CNC(=O)c1ccccc1Sc1ccc2c(c1)[nH]nc2/C=C/c1ccccn1	0
CN1[C]2CCC[C]1CC(C2)NC(=O)c1nn(c2c1cccc2)C	0
Clc1ccc2c(c1)C(O)CCCN2C(=O)c1ccc(cc1C)NC(=O)c1ccccc1C	1
CC(=O)O[C@@]1(CC[C]2[C@]1(C)C[C](c1ccc(cc1)N(C)C)C1=C3CCC(=O)C=C3CC[C]21)C(=O)C	0
N#Cc1ccc(cc1)Nc1nc(N)c(c(n1)Oc1c(C)cc(cc1C)C#N)Br	0
O=C1O[C](CN1c1ccc(cc1)N1CCOCC1=O)CNC(=O)c1ccc(s1)Cl	0
NCCCC[C]1NC(=O)[C](NC(=O)[C](NC(=O)[C]2N(C(=O)[C](NC(=O)[C](NC1=O)Cc1ccc(cc1)OCc1ccccc1)Cc1ccccc1)C[C](C2)OC(=O)NCCN)c1ccccc1)Cc1c[nH]c2c1cccc2	0
COc1cc2c(cc1OC)CCN1[C]2C[C](OC(=O)[C](C(C)C)N)[C](C1)CC(C)C	0
COc1cc2nccc(c2cc1C(=O)N)Oc1ccc(c(c1)Cl)NC(=O)NC1CC1	0
O=C1O[C]2CCC[C]2OC/C=C/C(F)(F)c2c(O[C]3CN(C(=O)[C](N1)C(C)(C)C)[C](C3)C(=O)N[C@@]1(C[C]1C(F)F)C(=O)NS(=O)(=O)C1(C)CC1)nc1c(n2)cccc1	1
CO[C]([C](C(=O)N1CCC[C]1c1nc2c([nH]1)cc(c(c2)[C]1CC[C](N1c1cc(F)c(c(c1)F)N1CCC(CC1)c1ccc(cc1)F)c1cc2nc([nH]c2cc1F)[C]1CCCN1C(=O)[C]([C](OC)C)N=C(OC)O)F)N=C(OC)O)C	0
N#Cc1ccccc1c1cc(cn(c1=O)c1ccccc1)c1ccccn1	1
CCOc1cc(ccc1OC)[C](N1C(=O)c2c(C1=O)c(ccc2)NC(=O)C)CS(=O)(=O)C	0
CC(=O)c1c(C)c2cnc(nc2n(c1=O)C1CCCC1)Nc1ccc(cn1)N1CCNCC1	0
OC(=O)/C=C\1/CN(CCC1S)C(c1ccccc1F)C(=O)C1CC1	1
CSC1CCN(C/C/1=C/C(=O)O)C(c1ccccc1F)C(=O)C1CC1	0
OCc1ccc(c(c1)[C](c1ccccc1)CCN(C(C)C)C(C)C)OC(=O)C(C)C	0
O=C1CCc2c(N1)cc(cc2)OCCCCN1CCN(CC1)c1cccc(c1Cl)Cl	0
CC(Oc1cc(C2CCNCC2)c(cc1Nc1ncc(c(n1)Nc1ccccc1S(=O)(=O)C(C)C)Cl)C)C	1
NC(=O)[C]1CC[C]2CN1C(=O)N2OS(=O)(=O)O	0
O=C1[C](NC(=O)/C(=N\OC(C(=O)O)(C)C)/c2csc(n2)N)[C]2N1C(=C(CS2)C[n+]1ccccc1)C(=O)[O-]	0
Ic1ccc(c(c1)F)Nc1c(ccc(c1F)F)C(=O)N1CC(C1)(O)[C]1CCCCN1	1
CNC(=O)c1nccc(c1)Oc1ccc(c(c1)F)NC(=O)Nc1ccc(c(c1)C(F)(F)F)Cl	1
OCCCN1CCc2c1c(cc(c2)C[C](NCCOc1ccccc1OCC(F)(F)F)C)C(=O)N	1
CC(OC(=O)[C](N[P@@](=O)(Oc1ccccc1)OC[C]1O[C]([C@]([C]1O)(C)F)n1ccc(=O)[nH]c1=O)C)C	0
COC[C]1C[C](N(C1)C(=O)[C](c1ccccc1)N=C(OC)O)c1ncc([nH]1)c1ccc2-c3cc4ccc5c(c4cc3OCc2c1)[nH]c(n5)[C]1CC[C](N1C(=O)[C](C(C)C)N=C(OC)O)C	1
COC(=O)c1ccc2c(c1)NC(=O)/C/2=C(/c1ccccc1)\Nc1ccc(cc1)N(C(=O)CN1CCN(CC1)C)C	1
CCc1cc2C(=O)c3c4ccc(cc4[nH]c3C(c2cc1N1CCC(CC1)N1CCOCC1)(C)C)C#N	1
OCCN1CCN(CC1)c1cc(nc(n1)C)Nc1ncc(s1)C(=O)Nc1c(C)cccc1Cl	1
Cc1ncn(c1)c1cc(NC(=O)c2ccc(c(c2)Nc2nccc(n2)c2cccnc2)C)cc(c1)C(F)(F)F	1
CC(C[C](B1OC(=O)C(O1)(CC(=O)O)CC(=O)O)NC(=O)CNC(=O)c1cc(Cl)ccc1Cl)C	0
ClCCN(c1ccc2c(c1)nc(n2C)CCCC(=O)O)CCCl	0
CN1CCc2c(C1)sc(n2)C(=O)N[C]1C[C](CC[C]1NC(=O)C(=O)Nc1ccc(cn1)Cl)C(=O)N(C)C	0
COc1cc2ncnc(c2cc1OCCCN1CCOCC1)Nc1ccc(c(c1)Cl)F	1
C=CC(=O)Nc1cc(Nc2nccc(n2)c2cn(c3c2cccc3)C)c(cc1N(CCN(C)C)C)OC	0
Clc1ccc2c(c1)[C]1CN(C[C]1c1c(O2)cccc1)C	0
CCN(CCNC(=O)c1c(C)[nH]c(c1C)/C=C/1\C(=O)Nc2c1cc(F)cc2)CC	0
O=c1ccc2c([nH]1)cc(cc2)OCCCCN1CCN(CC1)c1cccc2c1ccs2	1
O=C(c1ccc(cc1Cl)S(=O)(=O)C)Nc1ccc(c(c1)c1ccccn1)Cl	0
OC(=O)c1cccc(c1)c1cccc(c1O)N/N=C\1/C(=NN(C1=O)c1ccc(c(c1)C)C)C	1
COc1cc2N(C)[C]3[C@@]4(c2cc1[C@]1(C[C]2CN(Cc5c1[nH]c1c5cccc1)C[C](C2)C(F)(F)C)C(=O)OC)CCN1[C]4[C@@]([C]([C@]3(O)C(=O)OC)OC(=O)C)(CC)C=CC1	0
CN(c1ccc2c(c1)nn(c2C)C)c1ccnc(n1)Nc1ccc(c(c1)S(=O)(=O)N)C	0
O=C(c1sccc1S(=O)(=O)Nc1onc(c1Cl)C)Cc1cc2OCOc2cc1C	0
CCc1cc2CC(Cc2cc1CC)NC[C](c1ccc(c2c1ccc(=O)[nH]2)O)O	0
CCCCCNC(=N)N/N=C\c1c[nH]c2c1cc(OC)cc2	0
NC(=O)Cc1cccc(c1N)C(=O)c1ccccc1	0
CN1CCN(CC1)c1ncc(c(c1)c1ccccc1C)N(C(=O)C(c1cc(cc(c1)C(F)(F)F)C(F)(F)F)(C)C)C	0
OC[C]1O[C](c2ccc(c(c2)Cc2ccc(s2)c2ccc(cc2)F)C)[C]([C]([C]1O)O)O	1
COCCOc1cc2c(ncnc2cc1OCCOC)Nc1cccc(c1)C#C	0
ONC(=O)/C=C/c1ccc(cc1)CNCCc1c(C)[nH]c2c1cccc2	0
C=CC(=O)N1CCC[C](C1)n1nc(c2c1ncnc2N)c1ccc(cc1)Oc1ccccc1	0
COc1c(OCCCN2CCOCC2)ccc2c1N=C(NC(=O)c1cnc(nc1)N)N1C2=NCC1	0
N#Cc1c(N2C[C]3[C](C2)NCCO3)c(F)cc2c1n(cc(c2=O)C(=O)O)C1CC1	0
CCCCCCCCCCCCCCCC(=O)O[C]1CCCn2c1nc(C)c(c2=O)CCN1CCC(CC1)c1noc2c1ccc(c2)F	0
CCCS(=O)(=O)Nc1ccc(c(c1F)C(=O)c1c[nH]c2c1cc(cn2)c1ccc(cc1)Cl)F	1
CNC(=O)c1ccc(cc1F)N1C(=S)N(C(=O)C1(C)C)c1ccc(c(c1)C(F)(F)F)C#N	0
CN(C(=O)c1cc2c(n1C1CCCC1)nc(nc2)Nc1ccc(cn1)N1CCNCC1)C	0
OC[C]1O[C](C[C]1O)n1cc(c(=O)[nH]c1=O)C(F)(F)F	0
O=c1[nH]c(CN2CCCC2=N)c(c(=O)[nH]1)Cl	0
COc1nc2ccc(cc2cc1[C]([C@](c1cccc2c1cccc2)(CCN(C)C)O)c1ccccc1)Br	1
COc1ccc(cc1C(=O)O)CN([C](c1[nH]cc(n1)c1ccccc1)C)C(=O)[C](Cc1c(C)cc(cc1C)C(=O)N)N	0
N#CCC1(CN(C1)S(=O)(=O)CC)n1ncc(c1)c1ncnc2c1cc[nH]2	0
COC(=O)N(c1c(N)nc(nc1N)c1nn(c2c1cccn2)Cc1ccccc1F)C	1
Oc1cc(cc(c1O)[N+](=O)[O-])c1onc(n1)c1c(C)c(Cl)c([n+](c1Cl)[O-])C	0
CNCC(=O)OCc1cccnc1N(C(=O)OC([n+]1cnn(c1)C[C@](c1cc(F)ccc1F)([C](c1scc(n1)c1ccc(cc1)C#N)C)O)C)C	0
N#C/C(=C(/O)\C)/C(=O)Nc1ccc(cc1)C(F)(F)F	0
COc1cc2C[C](c2cc1OC)CN(CCCN1CCc2c(CC1=O)cc(c(c2)OC)OC)C	0
Nc1ccn(c(=O)n1)[C]1CC[C](O1)CO	0
COc1ccc(cc1)C(=O)/C=C(/c1ccc(cc1)C(C)(C)C)\O	1
Oc1cc(O)c2c(c1)oc(c(c2=O)O)c1ccc(c(c1)O)O	0
CNC1=C(c2cccc(c2)C(F)(F)F)C(=O)C(O1)c1ccccc1	0
Oc1ccc(cc1)c1oc2cc(O)cc(c2c(=O)c1O[C]1O[C](C)[C]([C]([C]1O)O)O)O	0
OC(=O)C=Cc1ccc(cc1)O	0
COc1c(N2CCNC(C2)C)c(F)cc2c1n(cc(c2=O)C(=O)O)C1CC1	1
CC1NC(C)CN(C1)c1c(F)c(N)c2c(c1F)n(cc(c2=O)C(=O)O)C1CC1	1
O=CNc1ccc(c(c1)S(=O)(=O)NC(=O)Nc1nc(OC)cc(n1)OC)C(=O)N(C)C	0
COc1cc(OC)nc(n1)NC(=O)NS(=O)(=O)N(S(=O)(=O)C)C	0
N#C[C](c1cccc(c1)Oc1ccccc1)OC(=O)[C]1[C](C1(C)C)C=C(Br)Br	1
ClCCP(=O)(O)O	0
CSC1=N[C@@](C(=O)N1Nc1ccccc1)(C)c1ccccc1	0
Fc1ccc(cc1)N(C(=O)COc1nnc(s1)C(F)(F)F)C(C)C	0
CO/N=C(\c1ccccc1Oc1ncnc(c1F)Oc1ccccc1Cl)/C1=NOCCO1	1
CCOP(=O)=O	0
COc1nc(nc(n1)C)NC(=O)N=S(=O)(c1cc(I)ccc1C(=O)OC)[O-]	0
O=C(c1ccc(cc1S(=O)(=O)C)C(F)(F)F)c1cnoc1C1CC1	0
COC(=O)c1ccc(cc1S(=O)(=O)NC(=O)Nc1nc(OC)cc(n1)OC)CNS(=O)(=O)C	0
CNC(=O)Oc1cc(C)c(c(c1)C)SC	0
[S-]C(=S)NCC(NC(=S)[S-])C	0
CCCOc1nn(c(=O)n1C)C(=O)NS(=O)(=O)c1ccccc1C(=O)OC	0
Clc1ccccc1CC(C1(Cl)CC1)(Cn1[nH]cnc1=S)O	0
N#CN=C1SCCN1Cc1ccc(nc1)Cl	0
CON=C(c1ccccc1CON=C(c1cccc(c1)C(F)(F)F)C)C(=O)OC	0
OC(c1cc(nc2c1cccc2C(F)(F)F)C(F)(F)F)C1CCCCN1	0
CCCCN(CC(c1cc(nc2c1cc(Cl)c(c2Cl)Cl)c1ccc(c(c1)Cl)Cl)O)CCCC	1
Clc1cc(Cl)c2c(c1)c(cc(n2)c1ccccc1)C(C1CCCCN1)O	1
CCCCN(CC(c1cc(nc2c1cc(C)c(c2)Cl)c1ccc(cc1)Cl)O)CCCC	1
OS(=O)(=O)c1ccc2c(c1)nc([nH]2)c1ccccc1	0
Oc1ccc(cc1)c1cc(=O)c2c(o1)cc(cc2O)O	0
N#Cc1ccc(cc1C(F)(F)F)C1CCCC[C]1O	0
N#Cc1ccc(cc1C(F)(F)F)c1ccccc1O	1
COc1cc(ccc1C#N)c1ccccc1O	1
N#Cc1cnc(cc1C(F)(F)F)N(C(c1ccccc1)C)C	1
COc1ccc(c(c1)Nc1ccccc1)C(=O)c1ccccc1	0
COc1ccc(c(c1)Nc1ccc(cc1)OC)C(=O)c1ccccc1	0
COc1ccc(c2c1c1ccccc1[nH]2)C(=O)c1ccccc1	1
CCC(=O)Oc1cc(OC)ccc1C(=O)c1ccccc1	1
Oc1cc(O)c2c(c1)oc(cc2=O)c1ccccc1	0
C/C(=C\C=C\C=C(\C=C\C=C(\C=C\C1=C(C)CCCC1(C)C)/C)/C)/C=C/C=C(/C=C/C1=C(C)CCCC1(C)C)\C	0
CCCCNc1cc(cc(c1Oc1ccccc1)S(=O)(=O)N)C(=O)O	0
Cn1nc(c(c1)c1ccncc1)OCc1ccc(cc1)c1ccc2c(n1)cccc2	1
Cn1cc(c(n1)OCc1ccc(cc1)c1ccccn1)c1ccncc1	0
Cn1nc(c(c1)c1ccncc1)OCc1ccc(cc1)c1ncccc1C	0
Cc1ccc(nc1)c1ccc(cc1)COc1nn(cc1c1ccncc1)C	0
Cc1cnc(c(c1)C)c1ccc(cc1)COc1nn(cc1c1ccncc1)C	0
Cn1nc(c(c1)c1ccncc1)OCCCc1ccc2c(n1)cccc2	0
Cn1nc(c(c1)c1ccncc1)OCc1ccc(cc1)n1cnc2c1cccc2	0
Cn1cc(c(n1)OCc1ccc(cc1)c1nc2n(c1)cccc2)c1ccncc1	1
Cn1nc(c(c1)c1ccncc1)OCc1ccc(cc1)c1cn2c(n1)nccc2	1
Cn1nc(c(c1)c1ccncc1)OCc1ccc(cc1)c1cnc2c(n1)cccc2	1
Cn1nc(c(c1)c1ccncc1)OCc1ccc(c(c1)C)c1ccc2c(n1)cccc2	0
Cn1nc(c(c1)c1ccncc1)OCc1ccc(cc1)c1nc2ccccc2cc1C	0
Cn1cc(c(n1)OCc1ccc(cc1)c1nc2n(c1C)cccc2)c1ccncc1	0
Cn1cc(c(n1)OCc1ccc(cc1)[C-]1N=C2C([N+]1C)C=CC=C2)c1ccncc1	0
C[N+]1[C-](N=C2C1N=CC=C2)c1ccc(cc1)COc1nn(cc1c1ccncc1)C	0
Cn1nc(c(c1)c1ccncc1)OCc1ccc(cc1)c1cccc2c1nccc2	0
Cn1nc(c(c1)c1ccncc1)OCc1ccc(cc1)c1nccc2c1cccc2	0
Cn1nc(c(c1)c1ccncc1)OCc1ccc(cc1)c1cccc2c1ncn2C	0
Cn1nc(c(c1)c1ccncc1)COc1ccc(cc1)c1cccc2c1ncn2C	0
Cn1nc(c(c1)c1ccncc1)COc1ccc(cc1)c1nc2ccccc2cc1C	1
Cn1cc(c(n1)COc1ccc(cc1)c1cccc2c1ncn2C)c1ccc(=O)n(c1)C	0
Cn1nc(c(c1)c1ccc(=O)n(c1)C)COc1ccc(cc1)c1nc2ccccc2cc1C	1
OC(=O)Cc1ccccc1Nc1c(Cl)cc(cc1Cl)O	1
OC(=O)Cc1cc(O)ccc1Nc1c(Cl)cccc1Cl	1
CCCCCCCCCCCCOS(=O)(=O)O	0
CN(CCCN1c2ccccc2Sc2c1cccc2)C	1
CN(CCCN1c2ccccc2S(=O)c2c1cc(Cl)cc2)C	1
CNCCCN1c2ccccc2Sc2c1cc(Cl)cc2	1
NCCCN1c2ccccc2Sc2c1cc(Cl)cc2	1
CCCCCCCCCCCC(=O)OCC(OC(=O)CCCCCCCCCCC)COC(=O)[C](NC(=O)C)CCC(=O)O	0
CCCCCCCCCCCC(=O)OCC(COC(=O)[C](NC(=O)C)CCC(=O)O)O	0
CCCCCCCCCCCC(=O)OCC(OC(=O)CCCCCCCCCCC)COC(=O)[C](NC(=O)C)CCCNC(=N)N	1
CCCCCCCCCCCC(=O)OCC(COC(=O)[C](NC(=O)C)CCCNC(=N)N)O	1
CC(OC(=O)C(Oc1ccc(cc1)C(=O)c1ccc(cc1)Cl)(C)C)C	1
Clc1ccc(cc1)C(=O)c1ccc(cc1)OC(C(=O)O)(C)C	1
Clc1ccc(cc1)C(c1ccc(cc1)OC(C(=O)O)(C)C)O	0
COc1ccc(c(c1)OC1CN(C1)Cc1cnn(c1C)c1ccccc1)F	0
NCCNC1=CC=C(C2C1C(=O)c1c(C2=O)ccnc1)NCCN	1
O=C1C2CCCN2C(=O)/C(=C/c2ccccc2)/N1C	0
CC(C(c1ccc2c(c1)OCO2)O)O	0
OCc1ccc2c(c1)OCO2	1
OC(=O)[C](c1ccc(c(c1)F)c1ccccc1)C	0
COc1c(C/C=C(/CCC(=O)O)\C)c(O)c2c(c1C)COC2=O	0
c1ccc(cc1)c1nc(nnc1c1ccccc1)c1ccc(cc1)c1nnc(c(n1)c1ccccc1)c1ccccc1	1
COC(=O)c1ccccc1NC	1
COCCCNC1CCC(=CCOCCOC(=O)CC#N)CC1	0
CCOc1cc(CCC(=O)C)ccc1O	0
O=c1[nH]sc2c1cccc2	0
CC(=O)OC1CC(C)C2C(C(=C1)C)CC(=C(C)C)C2	1
CCCCCCCCCCCCCCCCCCN(CCOCCO)CCCOCCO	0
OC(=O)CNCP(=O)(O)O	0
NC(=O)[C](Cc1ccc(cc1)O)NC(=O)C	0
OC(=O)C[C](C[C](/C=C/c1c(c2ccc(cc2)F)c2c(n1C(C)C)cccc2)O)O	1
Fc1ccc2c(c1)ccc1c2c2ccccc2n1C(C)C	1
COc1c(C/C=C(/CCC(=O)OCCN2CCOCC2)\C)c(O)c2c(c1C)COC2=O	0
CC(=O)Oc1cc(ccc1C(=O)O)C(F)(F)F	0
OC(=O)c1ccc(cc1O)C(F)(F)F	0
Cc1cc(C)c(cc1C(=O)c1ccccc1)C	1
CCc1ccc2c(c1)C(=O)c1c(C2=O)cccc1	1
O=C1c2cc(ccc2C(=O)c2c1cccc2)S(=O)(=O)O	1
Cc1cc(C)c(c(c1)C)C(=O)P(=O)(c1ccccc1)c1ccccc1	1
CCOP(=O)(C(=O)c1c(C)cc(cc1C)C)c1ccccc1	1
OCCOc1ccc(cc1)C(=O)C(O)(C)C	1
O=C(C1(O)CCCCC1)c1ccccc1	1
O=C1C=C(C)C(=O)c2c1cccc2	1
COC(=O)C=C(CCC=C(CCC(C(O)(C)C)O)C)C	0
OCCONC(=O)c1cc2n(C)cnc2c(c1Nc1ccc(cc1F)Br)F	1
NCCCC(Nc1cc(OC)c(c2c1nc(OC)cc2C)Oc1cccc(c1)C(F)(F)F)C	1
COC(=O)NC(CNc1nccc(n1)c1cn(nc1c1cc(Cl)cc(c1F)NS(=O)(=O)C)C(C)C)C	1
CC(=O)Nc1cccc(c1)n1c(=O)n(C2CC2)c(=O)c2c1c(C)c(=O)n(c2Nc1ccc(cc1F)I)C	1
COCC(N(c1c(C)csc1C)C(=O)CCl)C	0
N#CC(c1ccc(c(c1)Oc1ccccc1)F)OC(=O)C1C(C1(C)C)C=C(Cl)Cl	0
O=c1ccc(=O)[nH][nH]1	0
COP(=S)(Oc1c(Cl)cc(cc1Cl)C)OC	0
COc1ccnc(c1OCOC(=O)C(C)C)C(=O)NC1COC(=O)C(C(C(OC1=O)C)OC(=O)C(C)C)Cc1ccccc1	0
COC(=O)Nc1cccc(c1)OC(=O)Nc1cccc(c1)C	0
CCOc1cc(ccc1C1COC(=N1)c1c(F)cccc1F)C(C)(C)C	0
CCOC(=O)Nc1cccc(c1)OC(=O)Nc1ccccc1	0
CCC(=O)Nc1ccc(c(c1)Cl)Cl	0
C#CCOC(=O)C(Oc1ccc(cc1)Oc1ncc(cc1F)Cl)C	0
COc1c(Cl)ccc(c1F)c1nc(C(=O)O)c(c(c1F)N)Cl	0
CCOP(=O)O	0
CNC(=O)CSP(=S)(OC)OC	0
ClCC=CCl	0
OC(=C1C(=O)CC(CC1=O)C(=O)O)C1CC1	0
COC(=O)N(C(=O)N1COC2(C(N1)c1ccc(cc1C2)Cl)C(=O)OC)c1ccc(cc1)OC(F)(F)F	0
CCC(C(=O)CCl)NC(=O)c1cc(Cl)c(c(c1)Cl)C	0
CCOCCN(C(=C(C)C)c1ccccc1)C(=O)CCl	0
COc1cccc(c1C)C(=O)NN(C(C)(C)C)C(=O)c1cc(C)cc(c1)C	0
CC(OC(=O)Nc1cccc(c1)Cl)C	0
C=CCNC(=O)c1c(C)c(sc1[Si](C)(C)C)C	1
O=C(N1CCC(CC1)c1scc(n1)C1=NOC(C1)c1c(F)cccc1F)Cn1nc(cc1C)C(F)(F)F	0
N#Cc1nc(c(n1S(=O)(=O)N(C)C)c1ccc(cc1)C)Cl	1
COCc1cnc(c(c1)C(=O)O)C1=NC(=O)C(N1)C(C)C	0
CCC(Nc1c(cc(c(c1[N+](=O)[O-])C)C)[N+](=O)[O-])CC	1
CCCNS(=O)(=O)Nc1ncnc(c1c1ccc(cc1)Br)OCCOc1ccc(cc1)Br	1
CNC1CN(CC1OC)c1ccc2c(n1)n(cc(c2=O)C(=O)O)c1nccs1	1
COc1cc2c(ncnc2cc1OCCCN1CCCC1)Oc1ccc2c(c1F)cc([nH]2)C	0
N#Cc1c(N2CC3C(C2)CCCN3)c(F)cc2c1n(cc(c2=O)C(=O)O)C1CC1	1
CCN(C(=O)c1c(O)c2c(Cl)cccc2n(c1=O)C)c1ccccc1	1
O=C(Cn1c(=O)c(NC(=O)c2ccc(cc2)Nc2ccc3c(c2)cccc3)cn(c1=O)C(C)C)NC1CC(=O)OC1O	1
O=C(Cn1c(=O)c(NC(=O)c2ccc(cc2C)Nc2ccc3c(c2)cccc3)cn(c1=O)C(C)C)NC1CC(=O)OC1O	1
CCC(n1c(=O)c(NC(=O)c2ncc(cc2C)Nc2ccc3c(c2)cccc3)cn(c1=O)C(C)C)C(=O)NC1CC(=O)OC1O	1
O=C1OC(C(C1)NC(=O)C1(CC1)n1c(=O)c(NC(=O)c2ccc(cc2)Nc2ccc3c(c2)cccc3)cn(c1=O)C(C)C)O	1
O=C1OC(C(C1)NC(=O)C1(CC1)n1c(=O)c(NC(=O)c2ccc(cc2C)Nc2ccc3c(c2)cccc3)cn(c1=O)C(C)C)O	0
OC1CC(CC(=O)O1)NC(=O)C1(CC1)n1c(=O)c(NC(=O)c2ccc(cc2C)Nc2ccc3c(c2)cccc3)cn(c1=O)C(C)C	0
CCn1cc(C(=O)O)c(=O)c2c1cc(N1CCN(CC1)CC(=O)c1cccs1)c(c2)F	1
Fc1cc2c(cc1N1CCN(CC1)CC(=O)c1cccs1)n(cc(c2=O)C(=O)O)C1CC1	1
CCn1cc(C(=O)O)c(=O)c2c1nc(N1CCN(CC1)CC(=O)c1cccs1)c(c2)F	1
CCn1cc(C(=O)O)c(=O)c2c1cc(N1CCN(CC1)CC(=NOCc1ccccc1)c1cccs1)c(c2)F	0
Fc1cc2c(cc1N1CCN(CC1)CC(=NOCc1ccccc1)c1cccs1)n(cc(c2=O)C(=O)O)C1CC1	0
CCn1cc(C(=O)O)c(=O)c2c1nc(N1CCN(CC1)CC(=NOCc1ccccc1)c1cccs1)c(c2)F	0
CON=C(c1cccs1)CN1CCN(CC1)c1cc2n(CC)cc(c(=O)c2cc1F)C(=O)O	0
CCON=C(c1cccs1)CN1CCN(CC1)c1nc2n(CC)cc(c(=O)c2cc1F)C(=O)O	1
ON=C(c1cccs1)CN1CCN(CC1)c1nc2n(CC)cc(c(=O)c2cc1F)C(=O)O	1
