# Supplementary material for: A comprehensive evaluation of advanced methods for identifying structural alerts using extensive toxicity data
Source: J Cheminform. 2026 Jan 30;18:27. doi: 10.1186/s13321-026-01157-x (PMC12922411; doi:10.1186/s13321-026-01157-x)
Supplement: Supplementary file 1 — Supplementary material 1. [file 13321_2026_1157_MOESM1_ESM.zip › SI_1_Toxicity_datasets/Drug toxicity/Pregnancy toxicity.csv]

SMILES	label
COCCOc1cc2c(ncnc2cc1OCCOC)Nc1cccc(c1)C#C	1
Clc1ccc2c(c1)C(=NCC(=O)N2C)c1ccccc1	1
COCCCOc1cc(ccc1OC)C[C](C(C)C)C[C]([C](C[C](C(=O)NCC(C(=O)N)(C)C)C(C)C)O)N	1
OC[C]1O[C]([C]([C]1O)O)n1cnc2c1nc(F)nc2N	1
OCCN(c1c(I)c(C(=O)NCC(CO)O)c(c(c1I)C(=O)NCC(CO)O)I)C(=O)CO	0
O=C1CC[C@]2(C(=C1)CC[C]1[C@]2(F)[C](O)C[C@]2([C]1CC[C@]2(C)O)C)C	1
SC[C](C(=O)O)NC(=O)C	0
CO/N=C(/c1csc(n1)N)\C(=O)N[C]1C(=O)N2[C]1SCC(=C2C(=O)[O-])C[N+]1(C)CCCC1	0
CC1Nc2cc(Cl)c(cc2C(=O)N1c1ccccc1C)S(=O)(=O)N	0
N#CN/C(=N\C)/NCCSCc1nc[nH]c1C	0
OCC1OC(O[C]([C](C(=O)N[C]([C]([C](C(=O)N[C](C(=O)NCCc2scc(n2)c2scc(n2)C(=O)NCCC[S+](C)C)[C](O)C)C)O)C)NC(=O)c2nc(nc(c2C)N)[C](CC(=O)N)NC[C](C(=O)N)N)c2[nH]cnc2)C(C(C1O)O)OC1OC(CO)C(C(C1O)OC(=O)N)O	1
CCC(=C)C(=O)c1ccc(c(c1Cl)Cl)OCC(=O)O	0
CCOC(=O)[C](N[C](C(=O)N1Cc2cc(OC)c(cc2C[C]1C(=O)O)OC)C)CCc1ccccc1	1
OC[C]1O[C@]([C]([C]1O[C]1O[C](CO)[C]([C]([C]1O)O)O)O)(O)CO	0
Fc1cccc(c1)COc1ccc(cc1Cl)Nc1ncnc2c1cc(cc2)c1ccc(o1)CNCCS(=O)(=O)C	1
OC(=O)CCCCCCCC(=O)O	0
O=C([C](c1ccc(cc1)O)N)N[C]1C(=O)N2[C]1SCC(=C2C(=O)O)C	0
CCCCCOC(=O)Nc1nc(=O)n(cc1F)[C]1O[C]([C]([C]1O)O)C	1
N[C](c1ccccc1)C(=O)N[C]1C(=O)N2[C]1SCC(=C2C(=O)O)Cl	0
OC[C]1O[C](C([C]1O)(F)F)n1ccc(nc1=O)N	1
CCCc1nn(c2c1[nH]c(nc2=O)c1cc(ccc1OCC)S(=O)(=O)N1CCN(CC1)C)C	0
NC(=O)c1ncn2c1nnn(c2=O)C	1
COc1nc2ccc(cc2cc1[C]([C@](c1cccc2c1cccc2)(CCN(C)C)O)c1ccccc1)Br	0
NC[C]1O[C](O[C]2[C](N)C[C]([C]([C]2O)O[C]2O[C](CO)[C]([C]([C]2O)N)O)N)[C](C[C]1O)N	1
CC=CC1=C(C(=O)O)N2[C](SC1)[C](C2=O)NC(=O)[C](c1ccc(cc1)O)N	0
CC12CC3CC(C1)(C)CC(C2)(C3)N	0
N#C[C]1C[C]2[C](N1C(=O)[C](C13CC4CC(C1)CC(C3)(C4)O)N)C2	0
Nc1nc(=O)n(cc1F)[C]1CS[C](O1)CO	0
OC[C]1O[C](O)[C]([C]([C]1O)O)NC(=O)N(N=O)C	1
NCCCC[C]1NC(=O)[C](NC(=O)[C](Cc2ccccc2)NC(=O)[C](CSSC[C](NC(=O)[C](NC1=O)[C](O)C)C(=O)N[C]([C](O)C)CO)NC(=O)[C](Cc1ccccc1)N)Cc1c[nH]c2c1cccc2	0
CC[C](C(=O)O[C]1C[C](O)C=C2[C]1[C](CC[C](C[C](CC(=O)O)O)O)[C](C=C2)C)C	1
Clc1ccc2-n3cnnc3CN=C(c2c1)c1ccccc1	1
CNC(C1CCC(C(O1)OC1C(N)CC(C(C1O)OC1OCC(C(C1O)NC)(C)O)N)N)C	1
OC[C](C(=O)N[C](C(=O)N[C](C(=O)N[C](C(=O)N[C](C(=O)N1CCC[C]1C(=O)NCC(=O)N)CCCN=C(N)N)CC(C)C)Cc1ccc2c(c1)cccc2)Cc1ccc(cc1)O)NC(=O)[C](Cc1c[nH]c2c1cccc2)NC(=O)[C](NC(=O)[C]1CCC(=O)N1)Cc1[nH]cnc1	1
ClCC1Nc2cc(Cl)c(cc2S(=O)(=O)N1C)S(=O)(=O)N	0
OC(=O)[C@](Cc1ccc(c(c1)O)O)(N)C	0
COc1cc(cc(c1O)OC)[C]1[C]2C(=O)OC[C]2[C](c2c1cc1OCOc1c2)O[C]1O[C]2CO[C](O[C]2[C]([C]1O)O)C	1
ClCCN(P1(=O)NCCCO1)CCCl	1
CS(=O)(=O)OCCCCOS(=O)(=O)C	1
CO/N=C(/c1csc(n1)N)\C(=O)N[C]1C(=O)N2[C]1SCC(=C2C(=O)O)COC(=O)C	0
CNNCc1ccc(cc1)C(=O)NC(C)C	1
CN([C]1C(=C(C(=O)N)C(=O)[C@@]2([C]1C[C]1C(=C2O)C(=O)c2c([C]1O)c(Cl)ccc2O)O)O)C	1
OC(=O)CC[C](C(=O)O)NC(=O)c1ccc(cc1)NCc1cnc2c(n1)c(=O)nc([nH]2)N	0
CC#CCn1c(nc2c1c(=O)n(Cc1nc(C)c3c(n1)cccc3)c(=O)n2C)N1CCC[C](C1)N	0
CN(c1ccc2c(c1)nn(c2C)C)c1ccnc(n1)Nc1ccc(c(c1)S(=O)(=O)N)C	1
CCN(CCOC(=O)C1(CCCCC1)C1CCCCC1)CC	0
COc1cc2N(C)[C]3[C@@]4(c2cc1[C@]1(C[C]2CN(CCc5c1[nH]c1c5cccc1)C[C@](C2)(O)CC)C(=O)OC)CCN1[C]4[C@@]([C]([C@]3(O)C(=O)OC)OC(=O)C)(CC)C=CC1	1
OCC(=O)[C@@]1(O)[C](O)C[C]2[C@]1(C)C[C](O)[C@]1([C]2CCC2=CC(=O)C=C[C@]12C)F	1
COc1cc2c(cc1OC)CC[N@+]([C]2Cc1ccc(c(c1)OC)OC)(C)CCC(=O)OCCCCCOC(=O)CC[N@@+]1(C)CCc2c([C]1Cc1ccc(c(c1)OC)OC)cc(c(c2)OC)OC	0
O=C1NC(=O)NC1(c1ccccc1)c1ccccc1	1
Fc1ccc(cc1)[C]1[C](OCCN1Cc1n[nH]c(=O)[nH]1)O[C](c1cc(cc(c1)C(F)(F)F)C(F)(F)F)C	0
OCCCN1CCc2c1c(cc(c2)C[C](NCCOc1ccccc1OCC(F)(F)F)C)C(=O)N	0
CCCN1C[C](CSC)C[C]2[C]1Cc1c[nH]c3c1c2ccc3	0
NS(=O)(=O)OC[C@]12OC[C]3[C]([C]2OC(O1)(C)C)OC(O3)(C)C	1
NC(=O)C[C]1NC(=O)[C](CCC(=O)N)NC(=O)[C](Cc2ccccc2)NC(=O)[C](NC(=O)CCSSC[C](NC1=O)C(=O)N1CCC[C]1C(=O)N[C](C(=O)NCC(=O)N)CCCNC(=N)N)Cc1ccc(cc1)O	0
O=C([C]1CN(C)[C]2C(=C1)c1cccc3c1c(C2)c[nH]3)N[C@]1(C)O[C@@]2(N(C1=O)[C](Cc1ccccc1)C(=O)N1[C]2CCC1)O	1
CCC1(C(=O)NC(=O)NC1=O)c1ccccc1	1
Clc1ccc2-n3c(CN=C(c2c1)c1ccccc1F)cnc3C	1
FCOC(C(F)(F)F)C(F)(F)F	0
COCC(=Nc1c(I)c(C(=NCC(CO)O)O)c(c(c1I)C(=O)N(CC(CO)O)C)I)O	0
O=C1CN=C(c2c(N1)ccc(c2)[N+](=O)[O-])c1ccccc1Cl	1
CC(Cc1ccccc1)(N)C	1
OC[C](C(=O)N[C](C(=O)N[C](C(=O)N[C](C(=O)N[C](C(=O)N1CCC[C]1C(=O)NNC(=O)N)CCCN=C(N)N)CC(C)C)COC(C)(C)C)Cc1ccc(cc1)O)NC(=O)[C](Cc1c[nH]c2c1cccc2)NC(=O)[C](NC(=O)[C]1CCC(=O)N1)Cc1[nH]cnc1	1
OC(=O)CC[C](C(=O)O)NC(=O)c1ccc(cc1)CCc1c[nH]c2c1c(O)nc(=N)[nH]2	1
Clc1ccc2c(c1)C(=NC(C(=O)N2)O)c1ccccc1Cl	1
ClCCNC(=O)N(CCCl)N=O	1
FC(c1cc2NCNS(=O)(=O)c2cc1S(=O)(=O)N)(F)F	1
CCOC(=O)[C](N[C]1CCc2c(N(C1=O)CC(=O)O)cccc2)CCc1ccccc1	1
CN(Cc1cccc2c1cccc2)C/C=C/C#CC(C)(C)C	0
FC(OC(C(F)(F)F)F)F	0
N[Pt](Cl)(Cl)N	1
Nc1ccc(cc1)S(=Nc1ncccn1)(=O)[O-]	0
C[C]1O[C]1P(=O)(O)O	0
O=C(Cc1ccccc1)N[C]1C(=O)N2[C]1SC([C]2C(=O)[O-])(C)C	0
O=C(Cc1ccccc1)N[C]1C(=O)N2[C]1SC([C]2C(=O)O)(C)C	0
O[C]1[C](N)C[C](O[C]1C)O[C]1C[C@@](O)(Cc2c1c(O)c1c(c2O)C(=O)c2c(C1=O)cccc2)C(=O)C	1
O=C1N(C[C]2c3c1cccc3CCC2)[C]1CN2CCC1CC2	0
O=C1C(CCc2c1c1ccccc1n2C)Cn1ccnc1C	0
NC(=O)N1c2ccccc2C=Cc2c1cccc2	1
O=C1CC[C@]2(C(=C1)CC[C]1[C]2CC[C@]2([C]1CC[C@]2(C)O)C)C	1
CCCCC(C/C=C/[C]1[C](O)CC(=O)[C]1CCCCCCC(=O)OC)(O)C	1
OC[C]1O[C](C[C]1O)n1cnc2c1nc(Cl)nc2N	1
NCCC[C]1NC(=O)CNC(=O)[C](NC(=O)[C](NC(=O)[C](NC(=O)[C](Cc2c[nH]c3c2cccc3)NC(=O)CCCCCCCCC)CC(=O)N)CC(=O)O)[C](C)OC(=O)[C](NC(=O)[C](NC(=O)[C](NC(=O)CNC(=O)[C](NC(=O)[C](NC(=O)[C](NC1=O)CC(=O)O)C)CC(=O)O)CO)[C](CC(=O)O)C)CC(=O)c1ccccc1N	0
CC(C[C](B(O)O)NC(=O)[C](NC(=O)c1cnccn1)Cc1ccccc1)C	1
CC(C[C]1C(=O)N2CCC[C]2[C@]2(N1C(=O)[C@@](O2)(NC(=O)[C]1CN(C)[C]2C(=C1)c1cccc3c1c(C2)c([nH]3)Br)C(C)C)O)C	0
OC[C](C(=O)N[C](C(=O)N[C](C(=O)N[C](C(=O)N[C](C(=O)N1CCC[C]1C(=O)N[C](C(=O)N)C)CCCCNC(C)C)CC(C)C)Cc1ccc(cc1)NC(=O)N)Cc1ccc(cc1)NC(=O)[C]1CC(=O)NC(=O)N1)NC(=O)[C](NC(=O)[C](NC(=O)[C](Cc1ccc2c(c1)cccc2)NC(=O)C)Cc1ccc(cc1)Cl)Cc1cccnc1	1
OC/C=C(/C=C/C=C(/C=C/C1=C(C)CCCC1(C)C)\C)\C	1
O[C]1C[C](O)C(=C)/C(=C\C=C\2/CCC[C@]3([C]2CC[C]3[C](/C=C/[C](C(C)C)C)C)C)/C1	0
O=C(N1CC(=O)N2C(C1)c1ccccc1CC2)C1CCCCC1	0
O=C(N[C]([C](C[C](Cc1ccccc1)NC(=O)[C](C(C)C)NC(=O)N(Cc1csc(n1)C(C)C)C)O)Cc1ccccc1)OCc1cncs1	0
CN([C](Cc1ccccc1)C)Cc1ccccc1	1
SC[C](C(=O)N1CCC[C]1C(=O)O)C	1
CC(=O)OCC(CCn1cnc2c1nc(N)nc2)COC(=O)C	0
Fc1c[nH]c(=O)[nH]c1=O	1
OCCOc1nc(nc(c1Oc1ccccc1OC)NS(=O)(=O)c1ccc(cc1)C(C)(C)C)c1ncccn1	1
CC[C]1OC(=O)[C](C)[C](O[C]2O[C](C)[C]([C@](C2)(C)OC)O)[C](C)[C](O[C]2O[C](C)C[C]([C]2O)N(C)C)[C@](C[C](C(=O)[C]([C]([C@]1(C)O)O)C)C)(C)O	0
CCN(CCOc1ccc(cc1)C(=C(c1ccccc1)Cl)c1ccccc1)CC	1
O=C(C(c1ccccc1)(c1ccccc1)O)OC1CCC[N+](C1)(C)C	0
S=c1nc[nH]c2c1[nH]cn2	1
CCC1(NC(=O)N(C1=O)C)c1ccccc1	1
CCCC(=O)Nc1ccc(c(c1)C(=O)C)OCC(CNC(C)C)O	0
CN([C]1C(=C(C(=O)N)C(=O)[C@@]2([C]1C[C]1Cc3c(C(=O)C1=C2O)c(O)ccc3N(C)C)O)O)C	1
CCCCS(=O)(=O)N[C](C(=O)O)Cc1ccc(cc1)OCCCCC1CCNCC1	0
COC(=O)C[C@@](C(=O)O[C]1C(=C[C@]23[C]1c1cc4OCOc4cc1CCN3CCC2)OC)(CCCC(O)(C)C)O	1
O=C1N(C)CC(=O)N2[C]1Cc1c([C]2c2ccc3c(c2)OCO3)[nH]c2c1cccc2	0
O=C1C=C[C@]2([C](N1)CC[C]1[C]2CC[C@]2([C]1CC[C]2C(=O)Nc1cc(ccc1C(F)(F)F)C(F)(F)F)C)C	1
Oc1ccc2c(c1)sc(c2C(=O)c1ccc(cc1)OCCN1CCCCC1)c1ccc(cc1)O	1
ClCCN(CCCl)C	1
[Li+]	1
CO[C]1[C](OC/C/2=C\C=C\C[C](O)/C(=C/[C](CC)[C](/C(=C/C(=C/CC(OC2=O)[C](O)C)/C)/C)O[C]2OC(C)(C)[C]([C]([C]2O)O)OC(=O)C(C)C)/C)O[C]([C]([C]1O)OC(=O)c1c(O)c(Cl)c(c(c1CC)Cl)O)C	0
OCC(N=C(c1cc(N=C([C](O)C)O)c(c(c1I)C(=NC(CO)CO)O)I)O)CO	0
Cc1ncn(c1)c1cc(NC(=O)c2ccc(c(c2)Nc2nccc(n2)c2cccnc2)C)cc(c1)C(F)(F)F	1
CCOC(=O)[C](N[C](C(=O)N1[C]2CCCC[C]2C[C]1C(=O)O)C)CCc1ccccc1	1
ClCCNP1(=O)OCCCN1CCCl	1
OC[C]1O[C]([C]([C]1O)O)n1cnc(n1)C(=O)N	1
N#Cc1ccc(cc1)C(n1cncn1)c1ccc(cc1)C#N	1
COc1c(C/C=C(/CCC(=O)O)\C)c(O)c2c(c1C)COC2=O	1
OC(=O)CC[C](C(=O)O)NC(=O)c1ccc(cc1)N(Cc1cnc2c(n1)c(N)nc(n2)N)C	1
CCOc1nc2c(n1Cc1ccc(cc1)c1ccccc1c1nnn[nH]1)c(ccc2)C(=O)O	1
C#CCC(c1ccc(cc1)C(=O)N[C](C(=O)O)CCC(=O)O)Cc1cnc2c(n1)c(N)nc(n2)N	1
CO[C@@]12[C]3N[C]3CN2C2=C([C]1COC(=O)N)C(=O)C(=C(C2=O)C)N	1
O=C1OC[C@]2([C](C1)CC[C]1[C]2CC[C@]2([C]1CC[C@]2(C)O)C)C	1
COc1cc(C)c(c(c1C)C)/C=C/C(=C/C=C/C(=C/C(=O)O)/C)/C	1
COc1cc(cc(c1O)OC)[C]1[C]2C(=O)OC[C]2[C](c2c1cc1OCOc1c2)O[C]1O[C]2CO[C](O[C]2[C]([C]1O)O)c1cccs1	1
CC(=O)O[C@@]12CO[C]1C[C]([C@@]1([C]2[C](OC(=O)c2ccccc2)[C@]2(O)C[C](OC(=O)[C]([C](c3ccccc3)NC(=O)OC(C)(C)C)O)C(=C(C2(C)C)[C](C1=O)O)C)C)O	1
ClCCN(c1ccc(cc1)C[C](C(=O)O)N)CCCl	1
O=C1N[C](C[C]2O[C@]2(C)CCC[C]([C]([C](C(=O)C([C](C1)O)(C)C)C)O)C)/C(=C/c1csc(n1)C)/C	1
COC([C](C(=O)O)Oc1nc(C)cc(n1)C)(c1ccccc1)c1ccccc1	1
OC(COc1cccc2c1c(=O)cc(o2)C(=O)O)COc1cccc2c1c(=O)cc(o2)C(=O)O	0
O=C(Cc1c(Cl)cccc1Cl)NC(=N)N	0
O=C1[C](NC(=O)/C(=N\OC(C(=O)O)(C)C)/c2csc(n2)N)[C]2N1C(=C(CS2)C[n+]1ccccc1)C(=O)[O-]	0
OC(=O)CCNC(=O)c1ccc(cc1)/N=N/c1ccc(c(c1)C(=O)O)O	0
COc1c(OC)ccnc1CS(=O)c1nc2c([nH]1)cc(cc2)OC(F)F	0
CO[C]1C[C](CC[C]1OC(=O)C(CO)(CO)C)C[C]([C]1OC(=O)[C]2CCCCN2C(=O)C(=O)[C@]2(O)O[C](CC[C]2C)C[C](OC)/C(=C/C=C/C=C/[C](C[C](C(=O)[C]([C](/C(=C/[C](C(=O)C1)C)/C)O)OC)C)C)/C)C	1
CN1[C]2CCC[C]1CC(C2)NC(=O)c1nn(c2c1cccc2)C	0
CO[C@@]1(NC(=O)Cc2cccs2)C(=O)N2[C]1SCC(=C2C(=O)O)COC(=O)N	0
CCCCc1oc2c(c1C(=O)c1cc(I)c(c(c1)I)OCCN(CC)CC)cccc2	1
OCCN(c1nc(N2CCCCC2)c2c(n1)c(nc(n2)N(CCO)CCO)N1CCCCC1)CCO	0
CC([C](C(=O)OCCOCn1cnc2c1[nH]c(N)nc2=O)N)C	0
ClCCN(c1ccc(cc1)CCCC(=O)O)CCCl	1
CCCNS(=O)(=O)Nc1ncnc(c1c1ccc(cc1)Br)OCCOc1ncc(cn1)Br	1
O=C1NC(c2c1cccc2)(O)c1ccc(c(c1)S(=O)(=O)N)Cl	0
CN1CCC(=C2c3ccccc3C=Cc3c2cccc3)CC1	0
CN([C]1C(=C(C(=O)N)C(=O)[C@@]2([C]1[C](O)[C]1[C](C)c3cccc(c3C(=O)C1=C2O)O)O)O)C	1
OCC(CCn1cnc2c1[nH]c(N)nc2=O)CO	0
OC(=O)[C]1N2C(=O)[C]([C]2SC1(C)C)NC(=O)c1c(C)onc1c1ccccc1	0
Clc1ccc2-n3c(CN=C(c2c1)c1ccccc1Cl)nnc3C	1
NCCCC[C](C(=O)N1CCC[C]1C(=O)O)N[C](C(=O)O)CCc1ccccc1	1
CC(CCc1ccc(cc1)O)NCCc1ccc(c(c1)O)O	0
O=C1N(CCc2c1c1ccccc1n2C)Cc1nc[nH]c1C	0
CN(CCC=C1c2ccccc2C=Cc2c1cccc2)C	0
[O-]C(=O)C(O)C	0
COC(=O)[C]1CC2=CC(=O)CC[C@@]2([C@@]23[C]1[C]1CC[C@]4([C@@]1(C)C[C]3O2)CCC(=O)O4)C	0
CCOC(=O)CC(C(=O)OCC)SP(=S)(OC)OC	0
OCCc1sc[n+](c1C)Cc1cnc(nc1N)C	0
Clc1cc2NCNS(=O)(=O)c2cc1S(=O)(=O)N	0
Nc1ccc(c(c1)C(=O)O)O	0
CCOCCn1c(nc2c1cccc2)N1CCCN(CC1)C	0
OCC(=O)[C@@]1(O)C[C](O[C]2C[C](N)[C]([C](O2)C)O)c2c(C1)c(O)c1c(c2O)C(=O)c2c(C1=O)cccc2OC	1
CC[C](C(=O)O[C]1C[C](C)C=C2[C]1[C](CC[C]1C[C](O)CC(=O)O1)[C](C=C2)C)C	1
CCOC(=O)[C](N[C](C(=O)N1Cc2ccccc2C[C]1C(=O)O)C)CCc1ccccc1	1
OCCNCCNc1ccc(c2c1C(=O)c1c(C2=O)c(O)ccc1O)NCCNCCO	1
CCCc1cc(=O)[nH]c(=S)[nH]1	1
CCCC(C1(CC=C)C(=O)NC(=O)NC1=O)C	1
[F-]	0
[O-]C(=O)C(CC(=O)[O-])(CC(=O)[O-])O	0
CSCC[C](C(=O)NCC(=O)N[C](C(=O)N[C](C(=O)N[C](C(=O)N[C](C(=O)N)Cc1ccccc1)CC(=O)O)CCSC)Cc1c[nH]c2c1cccc2)NC(=O)[C](NC(=O)[C](CC(=O)O)N)Cc1ccc(cc1)OS(=O)(=O)O	0
OC[C]([C]([C]([C](C=O)O)O)O[C]1O[C](CO)[C]([C]([C]1O)O)O[C]1O[C](C)[C]([C]([C]1O)O)N[C]1C=C(CO)[C]([C]([C]1O)O)O)O	0
CN1CCN(CC1)Cc1ccc(cc1)C(=O)Nc1ccc(c(c1)Nc1nccc(n1)c1cccnc1)C	1
OC(=O)COCCN1CCN(CC1)[C](c1ccc(cc1)Cl)c1ccccc1	0
C#C[C@]1(O)CC[C]2[C@]1(C)CC[C]1[C]2CCC2=CC(=O)CC[C]12	1
CCCCCOc1ccc(cc1)c1ccc(cc1)c1ccc(cc1)C(=O)N[C]1C[C](O)[C](O)NC(=O)[C]2[C](O)[C](CN2C(=O)[C](NC(=O)[C](NC(=O)[C]2N(C(=O)[C](NC1=O)[C](O)C)C[C](C2)O)[C]([C](c1ccc(cc1)O)O)O)[C](O)C)C	0
N[C](C(S)(C)C)C(=O)O	1
O[C]([C](NC(=O)c1cccc(c1C)O)CSc1ccccc1)CN1C[C]2CCCC[C]2C[C]1C(=O)NC(C)(C)C	0
N#Cc1ccc(cc1C(F)(F)F)NC(=O)C(CS(=O)(=O)c1ccc(cc1)F)(O)C	1
Cn1cnc(c1Sc1ncnc2c1[nH]cn2)[N+](=O)[O-]	1
O=C(Nc1cc(N(C)C)c2c(c1O)C(=O)C1=C(O)[C@]3([C](C[C]1C2)[C](N(C)C)C(=C(C3=O)C(=O)N)O)O)CNC(C)(C)C	1
O[C](C[C](CC(=O)O)O)/C=C/c1c(nc(nc1c1ccc(cc1)F)N(S(=O)(=O)C)C)C(C)C	1
O[C](C[N+](C)(C)C)CC(=O)[O-]	0
CCCN1CCCC[C]1C(=O)Nc1c(C)cccc1C	0
CCOc1ccc2c(c1C(=O)N[C]1C(=O)N3[C]1SC([C]3C(=O)O)(C)C)cccc2	0
CCOC(=O)[C](N[C](C(=O)N1CCC[C]1C(=O)O)C)CCc1ccccc1	1
O=C1N[C](C(C)C)C(=O)N2CCC[C]2C(=O)N(C)CC(=O)N([C](C(=O)O[C]([C]1NC(=O)c1c2-c(oc3c(n2)c(ccc3C)C(=O)N[C]2[C](C)OC(=O)[C](C(C)C)N(C)C(=O)CN(C(=O)[C]3N(C(=O)[C](NC2=O)C(C)C)CCC3)C)c(c(=O)c1N)C)C)C(C)C)C	1
CO/N=C(/c1csc(n1)N)\C(=O)N[C]1[C]2SCC(=C(N2C1=O)C(=O)O)COC	0
ClCC/C(=C(\c1ccccc1)/c1ccc(cc1)OCCO)/c1ccccc1	1
OCc1c(CO)cnc(c1O)C	0
O=C(c1ccccc1c1ccc(cc1)C(F)(F)F)NC1CCN(CC1)CCCCC1(C(=O)NCC(F)(F)F)c2ccccc2-c2c1cccc2	1
OC(COc1ccc(cc1)CC(=O)N)CNC(C)C	1
CC[C]1CCC[C](O[C]2CC[C]([C](O2)C)N(C)C)[C](C)C(=O)C2=C[C]3[C]([C]2CC(=O)O1)C=C(C)[C]1[C]3C[C](C1)O[C]1O[C](C)[C]([C]([C]1OC)OC)OC	0
Fc1ccc(c(c1)F)[C@]([C](c1ncncc1F)C)(Cn1cncn1)O	1
O=[S@@](c1nc2c([nH]1)cccc2)Cc1nccc(c1C)OCC(F)(F)F	0
O=S(c1nc2c([nH]1)cccc2)Cc1nccc(c1C)OCC(F)(F)F	0
Nc1nc(=O)c2c([nH]1)n(COCCO)cn2	0
O=C(C(C)C)Nc1ccc(c(c1)C(F)(F)F)[N+](=O)[O-]	1
O=C1C=C[C@]2(C(=C1)C(=C)C[C]1[C]2CC[C@]2([C]1CCC2=O)C)C	1
CNC(=O)c1nccc(c1)Oc1ccc(cc1)NC(=O)Nc1ccc(c(c1)C(F)(F)F)Cl	1
O=C1NC(=O)CN(C1)C[C](N1CC(=O)NC(=O)C1)C	1
CCC[C](C(=O)OCC)N[C](C(=O)N1[C]2CCCC[C]2C[C]1C(=O)O)C	1
O[C]1CC[C](O)[C](O)C[C](O)C[C@]2(O)C[C](O)[C]([C](O2)C[C](/C=C/C=C/C=C/C=C/C=C/C=C/C=C/[C]([C]([C]([C](OC(=O)C[C](C1)O)C)C)O)C)O[C]1O[C](C)[C]([C]([C]1O)N)O)C(=O)O	0
COC1=CC(=O)C[C]([C@@]21Oc1c(C2=O)c(OC)cc(c1Cl)OC)C	1
O[C](C[C](CC(=O)O)O)CCn1c(C(C)C)c(c(c1c1ccc(cc1)F)c1ccccc1)C(=O)Nc1ccccc1	1
NCC[C](C(=O)N[C]1C[C](N)[C]([C]([C]1O[C]1O[C](CO)[C]([C]([C]1O)N)O)O)O[C]1O[C](CN)[C]([C]([C]1O)O)O)O	1
CCCNC(C(=O)Nc1ccccc1C)C	0
O=Cc1cnc2n1CCc1c(C2=C2CCN(CC2)C)cccc1	0
OCC(CNC(=O)c1c(I)c(N(C(=O)C)CC(CN(c2c(I)c(C(=O)NCC(CO)O)c(c(c2I)C(=O)NCC(CO)O)I)C(=O)C)O)c(c(c1I)C(=O)NCC(CO)O)I)O	0
OC(=O)c1cc(/N=N/c2ccc(cc2)S(=O)(=O)Nc2ccccn2)ccc1O	0
OC(=O)[C]1N2C(=O)[C]([C]2SC1(C)C)NC(=O)c1c(C)onc1c1c(Cl)cccc1Cl	0
ONC(=O)/C=C/c1cccc(c1)S(=O)(=O)Nc1ccccc1	1
CC1Cc2c(N1NC(=O)c1ccc(c(c1)S(=O)(=O)N)Cl)cccc2	0
CO[C]1/C=C/O[C@@]2(C)Oc3c(C2=O)c2C4=NC5(NC4=C(C(=O)c2c(c3C)O)NC(=O)/C(=C\C=C\[C]([C]([C]([C]([C]([C]([C]1C)OC(=O)C)C)O)C)O)C)/C)CCN(CC5)CC(C)C	0
C[N+](CCOC(c1ccccc1)c1ccccc1)C	0
C=CCN1C[C](C[C]2[C]1Cc1c[nH]c3c1c2ccc3)C(=O)N(C(=O)NCC)CCCN(C)C	0
[O-]P(=O)(CN(CP(=O)([O-])[O-])CCN(CP(=O)([O-])[O-])CP(=O)([O-])[O-])[O-]	1
CC(NC(=O)NS(=O)(=O)c1cnccc1Nc1cccc(c1)C)C	0
CC(=O)O[C]1C(=O)[C@]2(C)[C](O)C[C]3[C@]([C]2[C]([C@]2(C(C1=C(C)[C](OC(=O)[C]([C](c1ccccc1)NC(=O)c1ccccc1)O)C2)(C)C)O)OC(=O)c1ccccc1)(CO3)OC(=O)C	1
CCCC(C(=O)O)CCC	1
CC/C(=C(\c1ccccc1)/c1ccc(cc1)OCCN(C)C)/c1ccccc1	1
OCC(c1ccccc1)C(=O)OC1C[C]2CC[C](C1)[N+]2(C)C(C)C	0
OC(=N[C](c1ccccc1)CCN1[C]2CC[C]1CC(C2)n1c(C)nnc1C(C)C)C1CCC(CC1)(F)F	0
CCN(CC(=O)Nc1c(C)cccc1C)CC	0
COc1cc(NCc2ccc3c(c2C)c(N)nc(n3)N)cc(c1OC)OC	1
O=C1N(C[C]2CCCC[C]2CN2CCN(CC2)c2nsc3c2cccc3)C(=O)[C]2[C]1[C]1CC[C]2C1	0
O=C1Nc2c(C)ccnc2N(c2c1cccn2)C1CC1	0
OCC(CN(c1c(I)c(C(=O)NCC(CO)O)c(c(c1I)C(=O)NCC(CO)O)I)C(=O)C)O	0
CN1CCC[C]1c1cccnc1	1
C[C](Cn1cnc2c1ncnc2N)OCP(=O)(OCOC(=O)OC(C)C)OCOC(=O)OC(C)C	0
O=C1NC(=O)N(C1)/N=C/c1ccc(o1)[N+](=O)[O-]	0
CCC#CC(C1(CC=C)C(=O)NC(=O)N(C1=O)C)C	0
Clc1ccc(cc1)C(c1ccccc1)N1CCN(CC1)Cc1cccc(c1)C	0
CCC1=C[C]2CN(C1)Cc1c3ccccc3[nH]c1[C@@](C2)(C(=O)OC)c1cc2c(cc1OC)N([C]1[C@@]32CCN2[C]3[C@@](CC)(C=CC2)[C]([C@@]1(O)C(=O)OC)OC(=O)C)C	1
C[C]([C]1C(=O)N2[C]1[C](C)C(=C2C(=O)O)S[C]1CN[C](C1)C(=O)N(C)C)O	0
CCOC(=O)c1ccc(nc1)C#Cc1ccc2c(c1)C(C)(C)CCS2	1
CC(c1cccc(c1O)C(C)C)C	0
C=C[C@]1(C)C[C](OC(=O)CSC2C[C]3CC[C](C2)N3C)[C@]2(C)[C](C)CC[C@]3([C]([C]1O)C)[C]2C(=O)CC3	0
OC[C]1CC[C](O1)n1cnc2c1[nH]cnc2=O	0
CCCCc1ncc(n1Cc1ccc(cc1)C(=O)O)/C=C(/C(=O)O)\Cc1cccs1	1
OCCN1C[C](O)[C]([C]([C]1CO)O)O	0
OC[C]1O[C](C[C]1O)n1cnc(nc1=O)N	1
CN(Cc1cccc2c1cccc2)CC=Cc1ccccc1	0
CO[C]1O[C](COS(=O)(=O)[O-])[C]([C]([C]1NS(=O)(=O)[O-])O)O[C]1O[C](C(=O)O)[C]([C]([C]1OS(=O)(=O)[O-])O)O[C]1O[C](COS(=O)(=O)[O-])[C]([C]([C]1NS(=O)(=O)[O-])OS(=O)(=O)[O-])O[C]1O[C](C(=O)O)[C]([C]([C]1O)O)O[C]1O[C](COS(=O)(=O)[O-])[C]([C]([C]1NS(=O)(=O)[O-])O)O	0
Oc1ccc2c(c1)CC[C]1[C]2CC[C@]2([C]1CC[C]2O)C	1
CC(=O)CC(c1c(=O)oc2c(c1O)cccc2)c1ccccc1	1
Cn1cc[nH]c1=S	1
C#C[C@]1(O)CC[C]2[C@]1(C)CC[C]1[C]2CCC2=Cc3c(C[C@]12C)cno3	1
OC(=O)C[C](C[C](/C=C/c1c(c2ccc(cc2)F)c2c(n1C(C)C)cccc2)O)O	1
CCCCCCCCCCCCCCCCOP(=O)(OCC[N+](C)(C)C)[O-]	1
CCCCCC(=O)O[C@@]1(CC[C]2[C@]1(C)CC[C]1[C]2CCC2=CC(=O)CC[C@]12C)C(=O)C	0
CCCCc1nc(c(n1Cc1ccc(cc1)c1ccccc1c1n[nH]nn1)CO)Cl	1
CO[C@@]1(NC(=O)C2SC(=C(C(=O)O)C(=O)N)S2)C(=O)N2[C]1SCC(=C2C(=O)O)CSc1nnnn1C	0
N#Cc1ccc(cc1)Nc1nc(N)c(c(n1)Oc1c(C)cc(cc1C)C#N)Br	0
[O-]S(=O)(=O)[O-]	1
OC[C]1O[C]([C]([C]1O)F)n1cnc2c1nc(Cl)nc2N	1
CCOc1nc2c(n1Cc1ccc(cc1)c1ccccc1c1noc(=O)[nH]1)c(ccc2)C(=O)OCc1oc(=O)oc1C	1
COc1ccc(cc1)n1nc(c2c1C(=O)N(CC2)c1ccc(cc1)N1CCCCC1=O)C(=O)N	0
Nc1ccc(c(n1)N)/N=N/c1ccccc1	0
COC(=O)N[C](C(C)(C)C)C(=O)NN(Cc1ccc(cc1)c1ccccn1)C[C]([C](Cc1ccccc1)NC(=O)[C](C(C)(C)C)NC(=O)OC)O	0
NC(=NCCC[C](C(=O)N1CC[C](C[C]1C(=O)O)C)NS(=O)(=O)c1cccc2c1NC[C](C2)C)N	0
Clc1ccc(c(c1)Cl)CO/N=C(/c1ccc(cc1Cl)Cl)\Cn1cncc1	0
CNCCCC12CCC(c3c1cccc3)c1c2cccc1	0
CCCCCCCCCC(=O)O[C]1CC[C]2[C@]1(C)CC[C]1[C]2CCC2=CC(=O)CC[C]12	1
O=C1CC2(CCCC2)CC(=O)N1CCCCN1CCN(CC1)c1ncccn1	0
COc1c2oc(=O)ccc2cc2c1occ2	1
FC(C(F)(F)F)(C(F)(F)F)F	0
O=C(C1=C(O)c2ccccc2S(=O)(=O)N1C)Nc1ccccn1	1
OC(=O)CC1(CS[C](c2cccc(c2)/C=C/c2ccc3c(n2)cc(cc3)Cl)CCc2ccccc2C(O)(C)C)CC1	0
CN1CCN(CC1)C1=Nc2cc(Cl)ccc2Nc2c1cccc2	0
CN(c1ccc2c(c1)[s+]c1c(n2)ccc(c1)N(C)C)C	1
Clc1ccc2c(c1)[C](C)CNCC2	1
Fc1ccc(c(c1)F)C(Cn1cncn1)(Cn1cncn1)O	1
O=C1CN2[C]3CC1C[C]2CC(C3)OC(=O)c1c[nH]c2c1cccc2	0
CN=C(c1ccccc1Sc1ccc2c(c1)n[nH]c2/C=C/c1ccccn1)O	1
ClC(=CC1C(C1(C)C)C(=O)OCc1cccc(c1)Oc1ccccc1)Cl	0
O[C]1CO[C]([C]([C]1OS(=O)(=O)O)OS(=O)(=O)O)O[C]1CO[C]([C]([C]1OS(=O)(=O)O)OS(=O)(=O)O)O	0
CCCc1nc2c(n1Cc1ccc(cc1)c1ccccc1C(=O)O)cc(cc2C)c1nc2c(n1C)cccc2	1
CCC[C]1CN([C](C1)C(=N[C]([C]1O[C](SC)[C]([C]([C]1O)O)O)[C](Cl)C)O)C	0
[O-][N+](=O)O[C]1CO[C]2[C]1OC[C]2O	0
O=C1C=C[C@]2([C](N1)CC[C]1[C]2CC[C@]2([C]1CC[C]2C(=O)NC(C)(C)C)C)C	1
CCCc1c2oc(cc(=O)c2cc2c1n(CC)c(cc2=O)C(=O)O)C(=O)O	0
CC(=O)NO	1
O/N=C(/c1csc(n1)N)\C(=O)N[C]1C(=O)N2[C]1SCC(=C2C(=O)O)C=C	0
CCCCC[C](/C=C/[C]1[C](O)C[C]2[C]1CC(=CCCCC(=O)O)O2)O	0
COc1c(C/C=C(/CCC(=O)OCCN2CCOCC2)\C)c(O)c2c(c1C)COC2=O	1
C[C]1[C](NC(=O)/C(=N\OC(C(=O)O)(C)C)/c2csc(n2)[N+])C(=O)N1S(=O)(=O)[O-]	0
N#Cc1cc(NC(=O)C(=O)O)c(c(c1)NC(=O)C(=O)O)Cl	0
OC[C](C(=O)N[C](C(=O)N[C](C(=O)N[C](C(=O)N[C](C(=O)N1CCC[C]1C(=O)NCC(=O)N)CCCNC(=N)N)CC(C)C)Cc1c[nH]c2c1cccc2)Cc1ccc(cc1)O)NC(=O)[C](Cc1c[nH]c2c1cccc2)NC(=O)[C](NC(=O)[C]1CCC(=O)N1)Cc1nc[nH]c1	1
CCCCCCCCCCC[C](C[C]1OC(=O)[C]1CCCCCC)OC(=O)[C](CC(C)C)NC=O	1
Cc1ccc(cc1)c1cc(nn1c1ccc(cc1)S(=O)(=O)N)C(F)(F)F	1
O=C1CC[C]2[C@]1(C)CC[C]1[C]2CCc2c1ccc(c2)OS(=O)(=O)O	1
Cc1cc(C2CCCCC2)n(c(=O)c1)O	0
OC(=O)[C](Cc1cc(I)c(c(c1)I)Oc1ccc(c(c1)I)O)N	0
CCOc1ccc(cc1c1nc(=O)c2n([nH]1)c(CCC)nc2C)S(=O)(=O)N1CCN(CC1)CC	0
Clc1ccc2c(c1)C(=NC(C(=O)N2C)O)c1ccccc1	1
FS(F)(F)(F)(F)F	0
CNC(=C[N+](=O)[O-])NCCSCc1csc(n1)CN(C)C	0
CC(=CC=CC(=CC(=O)O)C)C=CC1=C(C)CCCC1(C)C	1
C/C(=C\C=C\C(=C/C(=O)O)\C)/C=C/C1=C(C)CCCC1(C)C	1
C/C(=C/C=C/C(=C/C(=O)O)/C)/C=C/C1=C(C)CCCC1(C)C	1
CO/N=C(\C(=O)N[C]1C(=O)N2[C]1SCC(=C2C(=O)O)/C=C\c1scnc1C)/c1csc(n1)N	0
O=C(c1cccc2c1oc(c1ccccc1)c(c2=O)C)OCCN1CCCCC1	0
OC[C](C(=N[C](C(=N[C](C(=N[C](C(=N[C](C(=O)N1CCC[C]1C(=NCC)O)CCCNC(=N)N)O)CC(C)C)O)Cc1ncn(c1)Cc1ccccc1)O)Cc1ccc(cc1)O)O)N=C([C](Cc1c[nH]c2c1cccc2)N=C([C](Cc1cnc[nH]1)N=C([C]1CCC(=N1)O)O)O)O	1
CCN(C(=O)Oc1cccc(c1)[C](N(C)C)C)C	0
CCN(CCNC(=O)c1cc(Cl)c(cc1OC)N)CC	0
OC[C]1O[C]([C]([C]1O)O)n1ccc(nc1=O)N	1
Oc1ccc(cc1)C1CNCCc2c1cc(O)c(c2Cl)O	0
O[C]1CC[C@@]2([C@@]34[C]1Oc1c4c(C[C]2N(CC3)CC2CCC2)ccc1O)O	0
Cn1ccc(=O)c(c1C)O	1
COc1cc2c(cc1OCCCN1CCN(CC1)C)ncc(c2Nc1cc(OC)c(cc1Cl)Cl)C#N	1
CC[C@@]1(O)C(=O)OCc2c1cc1-c3nc4ccc(c(c4cc3Cn1c2=O)CN(C)C)O	1
Nc1nc(cs1)/C(=N/OCC(=O)O)/C(=O)N[C]1[C]2SCC(=C(N2C1=O)C(=O)O)C=C	0
COc1cccc2c1C(=O)c1c(C2=O)c(O)c2c(c1O)[C](O[C]1C[C](N)[C]([C](O1)C)O)C[C@](C2)(O)C(=O)C	1
COc1cc2c(ncnc2cc1OCC1CCN(CC1)C)Nc1ccc(cc1F)Br	1
O=C(NC(C)(C)C)N[C](C(C)(C)C)C(=O)N1C[C]2[C]([C]1C(=O)NC(C(=O)C(=O)N)CC1CCC1)C2(C)C	0
OC(=N)C[C](C(=N[C]([C](CN1C[C]2CCCC[C]2C[C]1C(=NC(C)(C)C)O)O)Cc1ccccc1)O)NC(=O)c1ccc2c(n1)cccc2	0
CCC(C(=O)O[C]1C[C](C)C=C2[C]1[C](CC[C]1C[C](O)CC(=O)O1)[C](C=C2)C)(C)C	1
CCOc1ccccc1OCCN[C](Cc1ccc(c(c1)S(=O)(=O)N)OC)C	0
OCCNC(=O)c1c(I)c(C(=O)NCC(CO)O)c(c(c1I)N(C(=O)C)CC(CO)O)I	0
CN(c1nc(nc(n1)N(C)C)N(C)C)C	1
CC[C@@]1(O)C(=O)OCc2c1cc1-c3nc4ccc(cc4c(c3Cn1c2=O)CC)OC(=O)N1CCC(CC1)N1CCCCC1	1
OCCn1c(C)ncc1[N+](=O)[O-]	0
CC(Oc1cc(C2CCNCC2)c(cc1Nc1ncc(c(=Nc2ccccc2S(=O)(=O)C(C)C)[nH]1)Cl)C)C	1
[Cl-]	1
CO/N=C(\C(=O)N[C]1C(=O)N2[C]1SCC(=C2C(=O)O)COC(=O)N)/c1ccco1	0
O=C(c1cnoc1C)Nc1ccc(cc1)C(F)(F)F	1
CCC1(CCC(C)C)C(=O)NC(=O)NC1=O	1
O=C1CC[C@]2(C(=C1)C(=C[C]1[C]2CC[C@]2([C]1CC[C@]2(OC(=O)C)C(=O)C)C)C)C	1
O=C1CC[C@]2(C(=C1)CC[C]1[C]2CC[C@]2([C]1CC[C]2O)C)C	1
CN/C(=C\[N+](=O)[O-])/NCCSCc1ccc(o1)CN(C)C	0
CCC(=O)OC(C(C)C)OP(=O)(CC(=O)N1C[C](C[C]1C(=O)O)C1CCCCC1)CCCCc1ccccc1	1
CCCCC(=O)N([C](C(=O)O)C(C)C)Cc1ccc(cc1)c1ccccc1c1n[nH]nn1	1
OCC(=O)[C@@]1(O)CC[C]2[C@]1(C)CC(=O)[C]1[C]2CCC2=CC(=O)C=C[C@]12C	1
Clc1ccc2-n3c(CN=C(c2c1)c1ccccc1)nnc3C	1
NC(=O)NO	1
CCCc1nc(c(n1Cc1ccc(cc1)c1ccccc1c1nnn[nH]1)C(=O)O)C(O)(C)C	1
Clc1ccc(cc1)[C@@](c1ccccc1)(OCC[C]1CCCN1C)C	0
O[Al](OS(=O)(=O)O[C]1[C](O[C]([C]([C]1OS(=O)(=O)O[Al](O)O)OS(=O)(=O)O[Al](O)O)COS(=O)(=O)O[Al](O)O)O[C@]1(COS(=O)(=O)O[Al](O)O)O[C]([C]([C]1OS(=O)(=O)O[Al](O)O)OS(=O)(=O)O[Al](O)O)OS(=O)(=O)O[Al](O)O)O	0
CN([C]1C(=C(C(=O)N)C(=O)[C@@]2([C]1C[C]1C(=C2O)C(=O)c2c([C@@]1(C)O)cccc2O)O)O)C	1
OC[C]1O[C]([C]([C]1O)O)n1cnc(nc1=O)N	1
OC[C]1O[C]([C]([C]1O)O)n1cnc2c1nc(N)nc2OC	1
ONC(=O)CCCCCCC(=O)Nc1ccccc1	1
O=CN1c2cc(OC)c(cc2[C@]23[C]1[C@@](O)(C(=O)OC)[C](OC(=O)C)[C@]1([C]3N(CC2)CC=C1)CC)[C@]1(C[C]2CN(CCc3c1[nH]c1c3cccc1)C[C@](C2)(O)CC)C(=O)OC	1
O=C([C]1NC[C](C1)SC1=C(C(=O)O)N2[C]([C]1C)[C](C2=O)[C](O)C)Nc1cccc(c1)C(=O)O	0
CCCC(C1(CC)C(=O)NC(=O)NC1=O)C	1
CC[C]1OC(=O)[C](C)[C](O[C]2O[C](C)[C]([C@](C2)(C)OC)O)[C](C)[C](O[C]2O[C](C)C[C]([C]2O)N(C)C)[C@](C[C](CN([C]([C]([C@]1(C)O)O)C)C)C)(C)O	0
OC(=O)C/C=C(\C(=O)N[C]1C(=O)N2[C]1SCC=C2C(=O)O)/c1csc(n1)N	0
CCN(CCNC(=O)c1c(C)[nH]c(c1C)/C=C/1\C(=O)Nc2c1cc(F)cc2)CC	1
O=C1CC[C@]2(C(=C1)CC[C]1[C]2CC[C@]2([C]1CC[C]2C(=O)C)C)C	0
COc1cc2nc(nc(c2cc1OC)N)N(CCCNC(=O)C1CCCO1)C	0
NCCC(P(=O)(O)O)(P(=O)(O)O)O	1
OC[C]1O[C](C[C]1O)n1cnc2c1N=CNC[C]2O	1
OCc1ccccc1	0
COC(=O)N(c1c(N)nc(nc1N)c1nn(c2c1cccn2)Cc1ccccc1F)C	1
CCOC(=O)[C](N[C](C(=O)N1[C]2CCC[C]2C[C]1C(=O)O)C)CCc1ccccc1	1
Nc1nc(=S)c2c([nH]1)nc[nH]2	1
OC(=O)[C](Cc1cc(I)c(c(c1)I)Oc1cc(I)c(c(c1)I)O)N	0
COC(=O)[C](c1ccccc1Cl)N1CCc2c(C1)ccs2	0
ClCC/C(=C(\c1ccccc1)/c1ccc(cc1)OCCN(C)C)/c1ccccc1	1
OC(=O)CNC(=O)[C](Cc1ccccc1)CN1CC[C@@]([C](C1)C)(C)c1cccc(c1)O	0
CCN(CC#CCOC(=O)C(c1ccccc1)(C1CCCCC1)O)CC	0
[I-]	1
FC([C@@]1(C#CC2CC2)OC(=O)Nc2c1cc(Cl)cc2)(F)F	1
OP(=O)(C(P(=O)(O)O)(Cn1cncc1)O)O	1
NC(=NC(=O)c1nc(Cl)c(nc1N)N)N	0
CCN1CCN(C(=O)C1=O)C(=O)N[C](C(=O)N[C]1C(=O)N2[C]1SC([C]2C(=O)O)(C)C)c1ccccc1	0
NC(=O)N	0
NC(=Nc1scc(n1)CSCCC(=NS(=O)(=O)N)N)N	0
CCN(C(C(=O)c1ccccc1)C)CC	0
Brc1c(ccc2c1nccn2)NC1=NCCN1	0
CN(C(=N)NC(=N)N)C	0
N#CC(c1cc(cc(c1)C(C#N)(C)C)Cn1ncnc1)(C)C	1
O[C]1CC[C@]2(C(=CC[C]3[C]2CC[C@]2([C]3CC=C2c2cccnc2)C)C1)C	1
CN1C[C](C[C]2[C]1Cc1c[nH]c3c1c2ccc3)C(=O)N[C@]1(C)O[C@@]2(N(C1=O)[C](Cc1ccccc1)C(=O)N1[C]2CCC1)O	1
COc1cc(ccc1Cc1cn(c2c1cc(cc2)NC(=O)OC1CCCC1)C)C(=O)NS(=O)(=O)c1ccccc1C	0
N[C](c1ccccc1)C(=O)N[C]1C(=O)N2[C]1SC([C]2C(=O)O)(C)C	0
N#C/C=C/c1cc(C)c(c(c1)C)Nc1ccnc(n1)Nc1ccc(cc1)C#N	0
C1CNCCN(CCCNCCNC1)Cc1ccc(cc1)CN1CCNCCCNCCNCCC1	1
COc1cc(CNC(=O)CCCC/C=C/C(C)C)ccc1O	0
O=C([C](c1ccc(cc1)O)N)N[C]1C(=O)N2[C]1SC([C]2C(=O)O)(C)C	0
CO/N=C(/c1csc(n1)N)\C(=O)N[C]1C(=O)N2[C]1SCC(=C2C(=O)O)CSc1nc(=O)c(=O)[nH]n1C	0
CCCCC1=NC2(C(=O)N1Cc1ccc(cc1)c1ccccc1c1n[nH]nn1)CCCC2	1
OC[C](C(=O)N[C](C(=O)N[C](C(=O)N[C](C(=O)N[C](C(=O)N1CCC[C]1C(=O)N[C](C(=O)N)C)CCCNC(=N)N)CC(C)C)CCCNC(=O)N)Cc1ccc(cc1)O)NC(=O)[C](Cc1cccnc1)NC(=O)[C](Cc1ccc(cc1)Cl)NC(=O)[C](Cc1ccc2c(c1)cccc2)NC(=O)C	1
OC[C]1O[C@@]([C]([C]1O)O)(CO)O[C]1O[C](CO)[C]([C]([C]1O)O)O	0
ClCCN(c1ccc2c(c1)nc(n2C)CCCC(=O)O)CCCl	1
C/C=C/1\N=C(O)[C]2CSSCCC=C[C](OC(=O)[C](N=C1O)C(C)C)CC(=N[C](C(=N2)O)C(C)C)O	1
CC[C](c1nc2cccc(c2c(=O)n1c1ccccc1)F)Nc1ncnc2c1nc[nH]2	1
CC(NCC(c1ccc(cc1)NS(=O)(=O)C)O)C	0
OCCN1CCN(CC1)c1cc(nc(n1)C)Nc1ncc(s1)C(=O)Nc1c(C)cccc1Cl	1
CO/N=C(/c1csc(n1)N)\C(=O)N[C]1[C]2SCC=C(N2C1=O)C(=O)O	0
OC[C]1O[C](O[C]2[C](N)C[C]([C]([C]2O)O[C]2O[C](CN)[C]([C]([C]2O)O)O)N)[C]([C]([C]1O)N)O	1
CCOC(=N[C]1CC[C]2[C](C1)C[C]1[C]([C]2/C=C/c2ccc(cn2)c2cccc(c2)F)[C](OC1=O)C)O	0
O=C(N[C]1C(=O)N2[C]1SCC(=C2C(=O)O)CSc1nnc(s1)C)Cn1cnnn1	0
SCCS(=O)(=O)O	0
CCC(NC(=O)[C]1CN(C)[C]2C(=C1)c1cccc3c1c(C2)cn3C)CO	1
CCCCc1oc2c(c1C(=O)c1ccc(cc1)OCCCN(CCCC)CCCC)cc(cc2)NS(=O)(=O)C	1
CCC(C1(CC)C(=O)NC(=O)NC1=O)C	1
OC(=O)CCCCCCCCOC(=O)/C=C(/C[C]1OC[C]([C]([C]1O)O)C[C]1O[C]1[C]([C](O)C)C)\C	0
O=C1O[Pt]OC(=O)C21CCC2	1
O=C1CC[C@]2(C(=C1)[C](C)C[C]1[C]2CC[C@]2([C]1CC[C@]2(OC(=O)C)C(=O)C)C)C	1
Fc1ccc(cc1)[C]1CCNC[C]1COc1ccc2c(c1)OCO2	1
CN(CCOC(c1ccccc1)c1ccccc1)C	0
