# Supplementary material for: A comprehensive evaluation of advanced methods for identifying structural alerts using extensive toxicity data
Source: J Cheminform. 2026 Jan 30;18:27. doi: 10.1186/s13321-026-01157-x (PMC12922411; doi:10.1186/s13321-026-01157-x)
Supplement: Supplementary file 1 — Supplementary material 1. [file 13321_2026_1157_MOESM1_ESM.zip › SI_1_Toxicity_datasets/Drug toxicity/Rat oral acute toxicity.csv]

Canonical SMILES	ROA
OC1CCCCC1N1CCC(CC1)(N(C)C)C(=O)Nc1c(C)cccc1C	1
CCCCCOC(c1ccc(cc1)C(C)C)CBr	1
CC(=O)OCC(=O)C12OC(OC1CC1C2(C)CC(O)C2(C1CC(C1=CC(=O)C=CC21C)F)F)(C)C	1
CON1CC/C(=C\c2cc(c(c(c2)C(C)(C)C)O)C(C)(C)C)/C1=O	1
C=CCOC(=O)CC#N	1
NCC(c1ccc(cc1)Cl)CC(=O)O	1
CNC(=O)Oc1ccccc1C1OC(C(O1)C)C	1
CCOP(=S)(Oc1cnn(c(=O)c1Cl)C)OC(C)C	1
CCC(c1cc(cc(c1O)[N+](=O)[O-])[N+](=O)[O-])C	1
COc1cc2c(cc1OC)CCN(C2CCc1ccc(cc1)Cl)C	1
Clc1c(O)cc(c(c1Cl)Cl)Cl	1
CNC(=O)OC(C1CCC(=CC1)C)(C)C	1
[O-][N+]1=NC2CC1C1C2C2(C(C1(Cl)C(=C2Cl)Cl)(Cl)Cl)Cl	1
Clc1cc(I)c2c(c1)[nH]c(n2)C(F)(F)F	1
CCCC(=O)N(c1ccccc1Cl)CSP(=S)(OC)OC	1
O=C(c1ccccn1)NNCc1ccccc1	1
CN(C(=S)SC(=S)N(C)C)C	1
ClC(C#N)Cl	1
C[Si]1(C)N[Si](C)(C)N[Si](N1)(C)C	1
CCC(c1ccccc1OC(=O)N)C	1
CCCCOC(=O)Oc1ccc(cc1[N+](=O)[O-])[N+](=O)[O-]	1
COc1ccc2c(c1)c(CC(=O)OCC(=O)O)c(n2C(=O)c1ccc(cc1)Cl)C	1
CC1N=C(CC1c1ccccc1)N	1
CSCCCc1ccccc1OC(=O)NC	1
C#CCOc1ccccc1OC(=O)NC	1
CC1=CC(=C2C(=O)c3c(C2=O)cccc3)C=CN1CCN1CCCCC1	1
CCCSP(=S)(SCCC)OC	1
[O-][N+](=O)c1c(C)ccc2c1nc([nH]2)C(F)(F)F	1
[O-][N+](=O)c1c(Cl)ccc2c1nc([nH]2)C(F)(F)F	1
Clc1sc2c(c1)S(=O)(=O)N(C(=C2OC(=O)C12CC3CC(C2)CC(C1)C3)C(=O)Nc1ccccn1)C	1
CCC(C(c1cc(Cl)ccc1OCC)CN1CCCCC1)C	1
Brc1c(Cl)c(Cl)c(c2c1nc([nH]2)C(F)(F)F)Br	1
CCC(c1ccc(c(c1)OC(=O)NC)Cl)C	1
Cc1ccc(cc1)SN(C(=O)Oc1cccc2c1OC(C2)(C)C)C	1
O=C(CN1CCOCC1)N/N=C/c1ccc(o1)[N+](=O)[O-]	1
CNC(=O)O/N=C/C1(C)SC(C(S1)C)C	1
N#CC(c1cccc(c1)Oc1ccccc1)OC(=O)C1C(C1(C)C)C=C(C)C	1
CCOC(=O)CSP(=O)(OCC)OCC	1
N#CSc1ccc(cc1)N	1
CCCCCCCCCCCCCCCCSCC(COP(=O)(OCC[N+](C)(C)C)[O-])COC	1
C/N=C/Nc1ccc(cc1C)Cl	1
CCOP(=O)(ON1C(=O)c2cccc3c2c(C1=O)ccc3)OCC	1
CCOc1nnc(s1)CSP(=O)(OCC)OCC	1
CCOP(=S)(Oc1noc(c1)c1ccccc1)OCC	1
O=C/C=C/C1CO1	1
OC(=O)c1cc2ccccc2oc1=O	1
N#CC(Cl)(Cl)Cl	1
ClCCN(CCCl)C	1
CC#CCC(C(/C=C/C1C(O)CC2C1c1cccc(c1O2)CCCC(=O)O)O)C	1
OC1(c2ccc(cc2)C(F)(F)F)c2ccccc2C2=NCCN12	1
ClCP(=S)(Sc1ccc(cc1)F)OC(C)C	1
Cc1cccc(c1)O	1
CC(=O)OCC12CCC(=CC1OC1C3(C2(C)C(OC(=O)C)C1O)CO3)C	1
Oc1cccc(c1C)O	1
Brc1[nH]c(c(n1)Br)Br	1
CNC(=O)Oc1cc(C(C)C)c(cc1C)OC(=O)NC	1
Clc1cc2[nH]c(nc2c(c1O)Cl)C(F)(F)F	1
CC(CO/N=C/C1C(C1(C)C)C(=O)OCc1cccc(c1)Oc1ccccc1)C	1
Cc1cc(cc(c1)[N+](=O)[O-])[N+](=O)[O-]	1
COC(=O)C=C	1
C1=CC2C(C1)C1C=CC2C1	1
CC1SCCS/C/1=N/OC(=O)NC	1
OC(=O)COc1ccc(cc1Cl)Cl	1
CC(C([N+](=O)[O-])(C)C)([N+](=O)[O-])C	1
CCOP(=O)(OCC)SCC1(C)SCCS1	1
O=C(C1C(C1(C)C)C=C1CCCC1)OCc1coc(c1)Cc1ccccc1	1
COc1cccc2c1cc([N+](=O)[O-])c1c2c2OCOc2cc1C(=O)O	1
CCCN(CCC)CCCCCCCCNC(=O)Oc1ccc2c(c1)C1(C)CCN(C1N2C)C	1
CCC(C(=O)OC1CCC2(C3C1(O)OC12CC2C(C1C(C3)O)(O)C(OC(=O)C(CC)(O)C)C(C1C2CN2CC(C)CCC2C1(C)O)O)C)C	1
Oc1ccc(cc1CN1CCOCC1)c1ccccc1	1
CCCCCNCCCCC	1
CS/C(=N/OC(=O)N(SN(C(=O)O/N=C(/SC)\C)C)C)/C	1
ClCCCOP(=O)(Oc1ccc2c(c1)oc(=O)c(c2C)Cl)OCCCCl	1
COP(=O)(Oc1ccc(c(c1)C)[N+](=O)[O-])SC	1
CCC(C(=O)C(C(C(CCc1ccc(c(c1C(=O)O)O)C)C)O)C)C1OC(CC1C)(CC)C1CCC(C(O1)C)(O)CC	1
COC12C3C(N3C)CN2C2=C(C1COC(=O)N)C(=O)C(=C(C2=O)C)N	1
C1=CC=CC=CC1	1
FC(=C)C(=O)OCC(C(F)F)(F)F	1
CC(OP(=S)(OC(C)C)SCn1nc(Cl)ccc1=O)C	1
Fc1cc(F)c(cc1[N+](=O)[O-])[N+](=O)[O-]	1
ClC(Sn1cccn1)(Cl)Cl	1
c1ccc2c(c1)[As](O[As]1c3ccccc3Nc3c1cccc3)c1c(N2)cccc1	1
C=CCn1c(C)cc(cc1=O)OP(=O)(OC)OC	1
FC(c1cccc(c1)Nc1ccccc1c1nn[nH]n1)(F)F	1
c1ccc(cc1)n1cnnc1	1
CCC(=O)N(c1ccccc1)C1CCN(CC1)CCc1ccccc1	1
Brc1ccc2c(c1)c(CC1CCNCC1)c[nH]2	1
[O-][N+](=O)c1ccc(c(c1)[N+](=O)[O-])O	1
N#CC(c1cccc(n1)Oc1ccccc1)OC(=O)C1C(C1(C)C)C=C(Cl)Cl	1
O=NN(COC(=O)C)C	1
CC1(C)NCC(OC1)c1ccccc1	1
O=NN(Cc1ccccc1)C	1
CCN(C(=O)NC1CN(C)C2C(C1)c1cccc3c1c(C2)c[nH]3)CC	1
NC(=S)Nc1cc(Cl)ccc1Cl	1
CNC(=O)Oc1ccccc1C1SCCS1	1
COc1cc2oc(=O)ccc2cc1OC	1
NC(=S)N	1
OC(=O)C1CCc2c1ccc(c2)C1CCCCC1	1
Brc1cc2[nH]c(nc2cc1C)C(F)(F)F	1
CCSCc1ccccc1OC(=O)NC	1
OC(=O)CC[C](C(=O)O)NC(=O)c1ccc(cc1)N(Cc1cnc2c(n1)c(N)nc(n2)N)C	1
Cc1cccc2c1n1cnnc1s2	1
COP(=S)(SCn1nc(Cl)ccc1=O)OC	1
CC(C#N)O	1
CCCCCCCCCCCCCCCCCCOC(=O)Cc1ccc(cc1)N(CCCl)CCCl	1
CCOP(=O)(/N=c/1\scc(s1)CO)OCC	1
CN(N=O)CCCl	1
ClCCOCCOCCCl	1
CC(CCC[C](C1CCC2[C@]1(C)CCC/C/2=C\C=C/1\C[C](O)CCC1=C)C)C	1
N#Cc1cc(Cl)c2c(c1)[nH]c(n2)C(F)(F)F	1
CON(C(=O)CC(C(=O)N(OC)C)SP(=S)(OC)OC)C	1
CCCSP(=S)(SCC(=O)OCC)C	1
CNC(=O)Oc1ccc(c(c1)C)C	1
C=CC(=O)OCCOCCOC(=O)C=C	1
N#CC(c1cccc(c1)Oc1ccccc1)OC(=O)C(C(C)C)Nc1ccc(cc1Cl)C(F)(F)F	1
COc1ccccc1N1CCN(CC1)C/C=C/c1ccc2c(c1)CCC(=O)N2	1
CN(P(=O)(N(C)C)OP(=O)(N(C)C)N(C)C)C	1
C=CSC=C	1
O=C(Oc1cccc2c1OC(C2)(C)C)NCSc1ccc(cc1)Cl	1
Oc1ccc(cc1)O	1
CCP(=S)(Oc1cc(Cl)c(cc1Cl)Br)OC	1
COP(=O)(Oc1ccc(c(c1)Cl)[N+](=O)[O-])SC	1
CCOP(=O)(Oc1cc(C)oc(=O)c1)OCC	1
COP(=O)(O/C(=C\C(=O)OC(c1ccccc1)C)/C)OC	1
CC(OC)CC=O	1
ClCS(=O)(=O)Cl	1
CCOP(=O)(NC(=O)C)SC	1
Nc1ccc(cc1)N(c1ccc(cc1)N)c1ccccc1	1
CN=NNc1ccc(cc1)C	1
ClCCN(P1(=O)OCCCN1CCCl)CCCl	1
O=NN1CCCCCCC1	1
CCOP(=S)(Oc1cnn(c(=O)c1OC)Cc1ccccc1)OC(C)C	1
NC1=NC(NC1(C(F)(F)F)C(F)(F)F)(C(F)(F)F)C(F)(F)F	1
CCOP(=S)(Sc1ccc(cc1)C)OCC	1
CCCCSN(C(=O)Oc1cccc2c1OC(C2)(C)C)C	1
CNC(=O)O/N=C(\SCC(=O)N1CCCC1)/C	1
[O-]c1cc2CC[n+]3c2c(c1)c1cc2OCOc2cc1c3	1
Clc1cccc(c1N=C1NCCN1)Cl	1
CCOC(=O)CC(C(=O)OCC)SP(=O)(OC)OC	1
Cc1ccncc1	1
CCCCC(C(/C=C/C1C(O)CC(=O)C1CCCC/C=C/C(=O)OC)O)(C)C	1
Clc1ccccc1Cl	1
CCOP(=S)(Oc1cccc(n1)F)OCC	1
CCOP(=S)(Oc1ccc(c(c1)C)[N+](=O)[O-])CC	1
CCN(C(=O)/C(=C(/OP(=O)(OC)OC)\C)/Cl)CC	1
O=C1CCc2c(N1)ccc(c2)/C=C/CN1CCN(CC1)c1ccc(cc1)Cl	1
CCOC(c1cccc(c1)Cl)C1=NCC(CN1)(C)CC	1
FCc1nc2ccc(cc2c(=O)n1c1ccccc1C)N	1
CCCCCCCCCCCCOC(=O)Cc1ccc(cc1)N(CCCl)CCCl	1
O=C(C(C)(C)C)CCC1C(=O)N(N(C1=O)c1ccccc1)c1ccccc1	1
BrCC(c1ccc(cc1)C1CCCC1)OCCCC	1
ClCCOCCOCCOCCCl	1
CNC(=S)NN	1
CCC1(CC)COC(=O)NC1=O	1
CC(=O)NC1(O)C2(Cl)C3(C4(C1(Cl)C1(C2(C3(Cl)C(C41Cl)(Cl)Cl)Cl)Cl)Cl)Cl	1
Cc1cccc(c1)N=NN(C)C	1
Clc1ccc(cc1)Cl	1
ClCCS(=O)(=O)COCS(=O)(=O)CCCl	1
CCOP(=O)(SCc1nnc(o1)CC)OCC	1
BrC([N+](=O)[O-])Br	1
COc1c(Cl)cc2c(c1Cl)nc([nH]2)C(F)(F)F	1
Brc1ccc(cc1)NC(=O)c1cc(Br)ccc1O	1
O=C1CCc2c(N1)ccc(c2)C(CCCN1CCN(CC1)c1cccc(c1)Cl)O	1
COP(=S)(SCOC(=O)C)OC	1
CCOP(=S)(SCCl)OCC	1
CC(c1cccc(c1NC=Nc1c(cccc1C(C)C)C(C)C)C(C)C)C	1
BrN1C(=O)N(C(C1=O)(C)C)Cl	1
Clc1c(Cl)c2nc([nH]c2c(c1C)Cl)C(F)(F)F	1
CSC(/C=N/OC(=O)N(SN1CCOCC1)C)(C)C	1
ClC1OC(C2C1C1(Cl)C(=C(C2(C1(Cl)Cl)Cl)Cl)Cl)Cl	1
Cc1nc(NCc2ccccc2)c2c(n1)[nH]cc2	1
Nc1ccc(c(c1)Br)C	1
CS(=O)(=O)F	1
CC1=CCC23C(CC1)(OC(=O)C)C(CC2)C(OC3=O)(C)/C=C/C=C(/C(=O)O)\C	1
N#C/N=c/1\ccccn1Cc1ccccc1Cl	1
O=C1OCC(=NN1)c1ccccc1	1
OC(=O)CSc1snc(n1)c1ccccc1	1
FCC(=O)Nc1ccc(cc1)C	1
O=NN(C(=O)NC(=O)N)C	1
BrCC(c1ccc(cc1)C1CCCCC1)OCCCCCC	1
OC(=O)C(C(C(C(C(C(C(C(C(F)(F)F)(F)F)(F)F)(F)F)(F)F)(F)F)(F)F)(F)F)(F)F	1
CC1OP(=S)(Cl)OC2C1CCCC2	1
OC(=O)Cc1ccccc1Nc1c(Cl)cc(cc1Cl)O	1
CCC(C(c1cc(F)ccc1OC)CN(C)C)C	1
Brc1ccc2c(c1)C(=O)C(C2=O)c1ccccc1	1
COP(=O)(Oc1ccc(c(c1)C)[N+](=O)[O-])OC	1
O=C1C=CCC2N1CC1CCCN3C1C2CCC3	1
Fc1ccc2c(c1)onc2C1CCN(CC1)CCc1c(C)nc2n(c1=O)CCCC2O	1
CCOC(=S)SSSSC(=S)OCC	1
O=C=Nc1ccc(cc1)Cl	1
CCOC(C1=NCCCCN1)c1ccc(cc1)Cl	1
COCC(=O)NP(=O)(SC)OC	1
COP(=S)(SC)OC	1
CC(CC(N)(C)C)N	1
Clc1[nH]c(c(n1)Cl)Cl	1
CCOP(=O)(O/C(=C/SC)/C)OCC	1
O=C1N=C2N(/C/1=C/c1ccc(cc1)N(C)C)C=Nc1c2cccc1	1
OC(=O)Cc1ccc2c(c1)C(=O)c1ccccc1CO2	1
CCOP(=O)(SCSc1cc(Cl)ccc1Cl)OCC	1
CCOP(=S)(SCS(=O)(=O)CC)OCC	1
CN1CCN(CC1)CCCN1c2ccccc2Sc2c1cccc2	1
OC(COc1cccc2c1cc[nH]2)CNC(C)C	1
OC(=O)C(c1ccc(cc1)N1Cc2c(C1=O)cccc2)C	1
FCC(=O)OCCOC(=O)CF	1
CNC(=O)O/N=C(/C(C)(C)C)\CS(=O)C	1
O=C(NC(=O)c1c(F)cccc1F)Nc1cc(Cl)c(c(c1)Cl)Oc1ncc(cc1Cl)C(F)(F)F	1
CCP(=S)(Sc1ccccc1)OCC	1
CNC(=O)Oc1ccccc1C1OCC(O1)(C)C	1
CCCCN	1
CN(C)C	1
CCOC(=O)CCl	1
CCOC(c1cccc(c1)Cl)C1=NCC(CN1)(C)C	1
C(CC/N=C/c1ccco1)CCC/N=C/c1ccco1	1
CCCCCCCCOC(c1ccc(cc1)C(C)(C)C)CBr	1
Nc1ccc(c(c1)C)N	1
C=CCc1ccc(c(c1)OC)OC(=O)NC	1
CC(=O)OCCCl	1
N#CC(=O)C(C)(C)C	1
CNC(=O)O/N=C/1\CSC(S1)(C)C	1
CCN(CCNC(=O)C(Oc1ccc(cc1)Cl)(C)C)CC	1
CCC(=O)Nc1ncc(s1)Cl	1
CCP(=O)(Sc1ccccc1)OCC	1
CC[C](NC(=O)[C]1CN(C)C2C(=C1)c1cccc3c1c(C2)c[nH]3)CO	1
CN(CC/C=C/1\c2ccccc2Sc2c1cc(Cl)cc2)C	1
[O-][N+](=O)OCC1CO1	1
FCC(=O)N(c1cccc2c1cccc2)C	1
ClC1CCC=C1	1
[O-][N+](=O)c1ccc2c(c1)nc([nH]2)C(F)(F)F	1
n1ccc(cc1)c1ccncc1	1
CCC1CC2CN3C1C(C2)c1[nH]c2c(c1CC3)cc(cc2)OC	1
CNC(=O)O/N=C/1\SCCOC1(C)C	1
OC(=O)C1CCc2c1cccc2C(=O)c1ccccc1	1
C=CS(=O)(=O)C=C	1
C=CCOC(=O)OC(=C)C(=O)OCC=C	1
CC(=O)Oc1ccccc1C(=O)O	1
CCCOP(=O)(SCCC)CC	1
ClC/C(=C(/C(Cl)Cl)\Cl)/Cl	1
Nc1ncnc2c1nc[nH]2	1
COCC(c1ccccc1OC(=O)NC)C=C	1
ClCCCOP(=O)(Oc1ccc(cc1)[N+](=O)[O-])OCCCCl	1
O=C(C(Cl)(Cl)Cl)C(Cl)(Cl)Cl	1
CCCCOP(=O)(SC)CC	1
c1cc[n+]2c(-c3cccc[n+]3CC2)c1	1
CS/C(=N/OC(=O)N(SN(C(=O)Oc1ccc(cc1)OC(=O)N(SN(C(=O)O/N=C(/SC)\C)C)C)C)C)/C	1
Nc1oc2c(n1)cc(c(c2)Br)Cl	1
CCOP(=O)(O/C(=C\Cl)/c1cc(Cl)ccc1Cl)OCC	1
CN1CN(C)CSC1=S	1
BrCC(c1cccc(c1)Cl)OC(CC)C	1
COP(=O)(SC)SC	1
CN(N=Nc1ccccc1C(=O)N)C	1
O=C1C=CC(=O)c2c1c(O)ccc2	1
CCOP(=S)(c1ccccc1)Oc1ccc(cc1)[N+](=O)[O-]	1
CC1OCC2C(CO1)C1(C(C2(Cl)C(=C1Cl)Cl)(Cl)Cl)Cl	1
OCCN1CC1	1
BrCC(N1C(=O)c2c(C1=O)cccc2)SP(=S)(OC)OC	1
OCCC1CCN(CC1)CC/C=C/1\c2cc(ccc2Sc2c1ccc(c2)F)C(F)(F)F	1
C=CCc1ccc(c(c1)OC)OP(=S)(OC)OC	1
COC=O	1
CCOP(=S)(S/C(=C/C(=O)OC)/C(=O)OC)OCC	1
CN(C(=O)Oc1nc(nc(c1C)C)N(C)C)C	1
NC(=S)Nc1cccc(c1)Cl	1
OC(=O)Cc1sc(nc1c1ccc(cc1)Cl)c1ccccc1	1
CCSC(=COP(=O)(OCC)OCC)SCC	1
Oc1ccccc1	1
CCOP(=O)(SCC)CC	1
CCOP(=O)(SCCN(C)C)C	1
CCN(C(=O)CCl)CC	1
CCP(=O)(Oc1ccc(cc1)Cl)OC	1
O=C1N[C](C(C)C)C(=O)N2CCCC2C(=O)N(C)CC(=O)N([C](C(=O)O[C]([C]1NC(=O)c1c2-c(oc3c(n2)c(ccc3C)C(=O)N[C]2[C](C)OC(=O)[C](C(C)C)N(C)C(=O)CN(C(=O)C3N(C(=O)[C](NC2=O)C(C)C)CCC3)C)c(c(=O)c1N)C)C)C(C)C)C	1
CCOP(=S)(Sc1ccc(cc1)C)CCl	1
CN=C=S	1
CCOP(=O)(OCn1c(=O)oc2c1ccc(c2)Cl)OCC	1
CCCCC(COC(=O)COc1ccc(cc1Cl)Cl)CC	1
COC(=O)Nc1[nH]c2c(n1)cc(cc2)Oc1ccc2c(c1)nc([nH]2)NC(=O)OC	1
O=c1[nH]cc(cc1N)c1ccncc1	1
CNC(=O)O/N=C/1\CCCC1(C)C#N	1
NC(=O)O/N=C/1\CSCCS1	1
Oc1ccc(cc1CN1CCCCC1)c1ccccc1	1
Cc1c(cccc1[N+](=O)[O-])[N+](=O)[O-]	1
NC(=S)NC(=S)N	1
CC(=O)C(C(=O)N(C)C)Cl	1
CCSP(=O)(OC)CC	1
Cc1cc(nc(n1)Cl)N(C)C	1
CCOP(=O)(Sc1ccccc1)Sc1ccccc1	1
COP(=S)(SCCSC(C)C)OC	1
OC(=O)C1CCc2c1cc(N)c(c2)C1CCCCC1	1
ON=C1C=CC(=NNC(=O)c2ccccc2)C=C1	1
Nc1nccs1	1
CNC(=O)Oc1ccccc1C1CCCC1	1
O=C(c1cc(I)ccc1I)NP(=O)(N1CC1)N1CC1	1
N#CC(c1cccc(c1)Oc1ccccc1)OC(=O)C(c1ccc(cc1)Cl)C(C)C	1
OC(=O)C(c1ccc(s1)C(=O)c1ccccc1)C	1
COC(=O)c1ccc(cc1)N=NN(C)C	1
NCCOCNc1ccccc1	1
N#CN/C(=N\C(CC)(C)C)/Nc1cccnc1	1
OC(=O)Cc1ccccc1Oc1c(Cl)c(Cl)cc(c1Cl)Cl	1
CC(=O)Oc1c([N+](=O)[O-])c(C)c(cc1C(C)(C)C)[N+](=O)[O-]	1
CN(CCC(c1cccc2c1cccc2)(C(=O)N)CC=C(C)C)C	1
CCCSP(=O)(OC)OC	1
CN1CCC[C]1c1cccnc1	1
CN(Sc1ccc(cc1)Cl)/C=N/c1ccc(cc1C)C	1
COc1c(C/C=C(/CCC(=O)O)\C)c(O)c2c(c1C)COC2=O	1
CN(C(=S)c1ccc2c(c1)OCO2)C	1
N#CC(c1cccc(c1)Oc1ccccc1)OC(=O)C(c1ccc(cc1)OC(F)F)C(C)C	1
CNC(=O)O/N=C\1/C2CCC(C1(C)[N+](=O)[O-])C2	1
CCOP(=O)(Oc1nc(Cl)c(cc1Cl)Cl)OCC	1
ClC1=C(Cl)C2(C(C1(Cl)C1C2CC(C1)(Cl)Cl)(Cl)Cl)Cl	1
CCSC/C=C/OP(=O)(OCC)OCC	1
CN1CCC(=C2c3ccsc3CCc3c2cccc3)CC1	1
O=C1C=CC(=O)C=C1	1
ClCCN(N=Nc1[nH]cnc1C(=O)N)CCCl	1
O=C1CNC(=S)N1	1
ClC1(Cl)CS(=O)(=O)CC1(Cl)Cl	1
CN(C(=O)O/N=C\1/S/C(=N\N(C)C)/SC1(C)C)SC(Cl)(Cl)Cl	1
CCOC(=O)C1(CCN(CC1)CCOCc1ccccc1)c1ccccc1	1
CCCC1OP(=O)(Cl)OCC1CC	1
NC(=S)Nc1cccc2c1cccc2	1
Brc1c(Br)c2nc([nH]c2c(c1Cl)Br)C(F)(F)F	1
CCNP(=S)(O/C(=C/C(=O)OC(C)C)/C)OC	1
CCCCCCCCCC(=O)NP(=O)(SC)OC	1
CCC(N/C(=N/C#N)/N)(C)C	1
COP(=S)(Oc1ccc(cc1Cl)Cl)C	1
CN1CCN(CC1)CCCCCCCCNC(=O)Oc1ccc2c(c1)C1(C)CCN(C1N2C)C	1
O=C(N1CCN=C1Nc1c(Cl)cccc1Cl)c1ccc2c(n1)cccc2	1
Oc1ccccc1O	1
NNC(=O)CSc1ncnc(c1)Oc1ccc(cc1)C	1
CCC(c1ccc(cc1)N1Cc2c(C1=O)cccc2)C(=O)O	1
CCOP(=O)(OC(=C(Cl)Cl)c1ccc(cc1Cl)Cl)OCC	1
O=C1OC(CN1C)CCN1CCC(=CC1)c1ccccc1	1
OC(=O)C(c1ccc2c(c1)nc(o2)c1ccc(cc1)Cl)C	1
O=C(Nc1ccc(cc1)[N+](=O)[O-])NCc1cccnc1	1
CCOC(=S)/C=C/c1ccc(cc1)N(C)C	1
C/C=C\1/C[C](C)[C@](O)(CO)C(=O)OCC2=CC[N+]3(C2[C](OC1=O)CC3)[O-]	1
O=c1ccc2c(o1)c(O)c1c(c2)cco1	1
CC1=CC(=O)c2c(C1=O)cccc2O	1
CCCCCCCCOC(=O)C1=C(C)NC(=C(C1c1ccccc1[N+](=O)[O-])C(=O)NC1CC1)C	1
O=NN1CCc2c1cccc2	1
Brc1nc(c(n1C(=O)N(C)C)Br)Br	1
OCC([N+](=O)[O-])(Br)Br	1
OCC#CCO	1
CCC(C(=O)N)S/C(=N\OC(=O)NC)/C	1
CCOc1c(cnn(c1=O)C)OP(=S)(OC(C)C)OCC	1
CCC(C(=O)OCC(C)C)(CC)C	1
CCOP(=S)(Oc1cnn(c(=O)c1SC)C)OC(C)C	1
CCCCCCCCCCCCCC(=O)NP(=O)(SC)OC	1
C=CC(=C)Cl	1
CC1CSC(S1)c1ccccc1OC(=O)N(C)C	1
CC(=O)CC(c1c(=O)oc2c(c1O)cccc2)c1ccco1	1
CCCCC1C(=O)N(N(C1=O)c1ccccc1)c1ccccc1	1
CCCCCCCCCCN	1
Oc1cccc(c1)[N+](=O)[O-]	1
CC(CNC(Cc1ccccc1)(C)C)O	1
COP(=O)(Sc1ccc(cc1)Cl)OC1CCCCC1	1
COP(=S)(SCSc1ccc(cc1)Cl)C	1
NC(=O)CBr	1
CC(C#N)(CC)N	1
CCOP(=S)(Oc1cc2ccccc2oc1=O)OCC	1
OC(=O)C(c1ccc2c(c1)CC(=O)c1c(S2)cccc1)C	1
CCN(C(=O)N1CCN(CC1)CC(=O)N/N=C/c1ccc(o1)[N+](=O)[O-])CC	1
CN1CCC(CC1)(Oc1ccc(cc1)N)c1ccccc1	1
Brc1ccc(cc1)c1ccc(cc1)C1Cc2ccccc2C(C1)c1c(=O)sc2c(c1O)cccc2	1
CNCC/C=C\1/c2ccsc2CCc2c1cccc2	1
CN(c1c(C)n(n(c1=O)c1ccccc1)C)C	1
CCCCCCCCc1ccc(cc1)C(OCCCC)CBr	1
CCCn1c(=O)[nH]c(=O)c2c1nc[nH]2	1
COc1nn(c(=O)o1)c1ccccc1OC	1
CCP(=S)(Oc1cc(Cl)c(cc1Cl)Cl)CC	1
CCNC(Cc1cccc(c1)C(F)(F)F)C	1
COP(=S)(SCSCC=C(Cl)Cl)OC	1
CC(=O)OC/C=C/OC(=O)C	1
COP(=S)(Sc1ccccc1)C	1
O=c1ccc2c(o1)c1ccoc1cc2	1
CCP(=S)(OC(C)C)SCN1C(=O)c2c(C1=O)cccc2	1
O=P(N1CC1)(N1CC1)N1CC1	1
[O-][N+](=O)OCCCCOC(=O)C(c1ccc(c(c1)F)c1ccccc1)C	1
CCOP(=S)(Oc1ccc(cc1)S(=O)C)CC	1
ClCP(=O)(c1ccccc1)Oc1ccc(cc1)[N+](=O)[O-]	1
CCOP(=O)(SCn1nc(C)ccc1=O)OCC	1
CN(P(=O)(N(C)C)F)C	1
CNC(=O)Oc1ccc2c(c1)[C@]1(C)CCN(C1N2C)C	1
CCCCN1CCCN=C1C(c1ccccc1)OCC	1
CNC(=O)Oc1cccc2c1OC(O2)(C)C	1
CCNCC(=C)C	1
COc1c(cnn(c1=O)C)OP(=S)(OC(C)C)OC	1
CCN(CCOCCOC(=O)C1(CCCC1)c1ccccc1)CC	1
CCP(=O)(Oc1ccc(cc1)[N+](=O)[O-])OC	1
COC(=O)C1=C(C)NC(=C(C1c1cccc(c1)[N+](=O)[O-])C(=O)OCCN(Cc1ccccc1)C)C	1
Clc1ccc(c(c1)Cl)/C=C(/C(C(C)(C)C)O)\n1cncn1	1
CC(CC(N)(C)C)(C)C	1
CCCCC(COC(c1ccccc1)CBr)CC	1
O=NN(c1cccnc1)C	1
C=CCOC(=O)OCCOCCOC(=O)OCC=C	1
CN(CCCC1c2ccccc2Nc2c1cc(Cl)cc2)C	1
BrCC(N1C(=O)c2c(C1=O)cccc2)SP(=S)(OCC)OCC	1
CCCOc1c(Cl)c(Cl)c(c(c1Cl)Cl)Cl	1
CC(c1cccc(c1O)C(C)C)C	1
N#CCc1ccc(cc1)Cl	1
COP(=O)(OC(=C)P(=O)(OC)OC)OC	1
COP(=S)(SCSCCOC(=O)N)OC	1
Clc1c(C)c2nc([nH]c2c(c1Cl)Cl)C(F)(F)F	1
CNC(=O)O/N=C\1/SCSC1(C)C	1
COc1coc(cc1=O)CSP(=O)(OC)OC	1
BrN1C(=O)N(C(C1=O)(C)C)Br	1
Cc1ccc([nH]1)C	1
COP(=O)(O/C(=C/C(=O)N(C)C)/C)OC	1
CCOP(=O)(SCS(=O)CC)OCC	1
NC(=N)NCCCCCCCCNCCCCCCCCNC(=N)N	1
COc1ccc2c(c1CN(C)C)oc(c(c2=O)C)c1ccccc1	1
CSC#N	1
CCN(c1cc(C)nc2n1ncn2)CC	1
CCCCNCCCC	1
O=C(N(C)C)Oc1nn(c(c1)C)C(=O)N(C)C	1
CCC(CC(/C=C(/C1OC(CC=C1C)c1c(O)n(C)cc(c1=O)C1C(O)C(C(C1O)O)O)\C)C)C	1
ON=C1C=CC(=NO)C=C1	1
COC(c1ccccc1OC(=O)NC)OC	1
COC1=CC=C2C34C1Oc1c4c(CC2N(CC3)C)ccc1OC	1
CC1OP(=S)(Cl)OC2C1CCCC2C	1
CNC(=O)Oc1cc(ccc1C)C(C)C	1
CCN(CCCCCCCCCCNC(=O)Oc1ccc2c(c1)C1(C)CCN(C1N2C)C)CC	1
COc1cc2[nH]c(nc2cc1OC)C(F)(F)F	1
ClCC(C#N)(Cl)Cl	1
CC(N1CCC(CC1)N(c1ccc(cc1)Cl)C(=O)Cc1ccccc1)C	1
COP(=S)(SC)N	1
OOC(C)(C)C	1
CCOP(=S)(Sc1nc(C)cc(n1)C)OCC	1
CN1COCC1	1
C1CN2CCO[Si](O1)(OCC2)c1ccccc1	1
CN(c1ccc(cc1)SC#N)C	1
CCOC(=S)SCSSCP(=O)(OCC)OCC	1
CCOP(=S)(OC(C)C)Cl	1
COP(=S)(SCn1nc(C)ccc1=O)OC	1
Fc1cc2[nH]c(nc2c(c1Cl)Br)C(F)(F)F	1
Brc1c[nH]cn1	1
N#C[C](c1cccc(c1)Oc1ccccc1)OC(=O)[C](c1ccc(cc1)Cl)C(C)C	1
O=C1C=CC(=O)N1c1ccccc1	1
CCOP(=O)(OP(=S)(OCC(C)C)CCl)OCC	1
Brc1ccc2c(c1)nc([nH]2)C(F)(F)F	1
CCc1c(C)[nH]c2c1C(=O)C(CC2)CN1CCC2(CC1)OCCO2	1
COC1C(C)OC(C(C1O)O)OC1CCC2(C(=C1)CCC1C2CCC2(C1(O)CCC2c1ccc(=O)oc1)C)C	1
NNc1nncc2c1cccc2	1
CCOP(=S)(Oc1ccc(cc1)N)OCC	1
CC(COC(=O)CCCOc1ccc(cc1Cl)Cl)C	1
CCOP(=S)(c1ccccc1)Oc1ccc(cc1)C#N	1
CN(C(Cc1ccccc1)C)Cc1ccccc1	1
S=C=Nc1ccc(cc1)Br	1
N#CC(c1cccc(c1)Oc1ccccc1)OC(=O)C1C(C1(C)C)C=C(Br)Br	1
COP(=S)(SCc1[nH]oc(=O)n1)OC	1
Clc1cn[nH]c1C	1
Clc1ccc(c(c1)Br)N(c1c(cc(cc1C(F)(F)F)[N+](=O)[O-])[N+](=O)[O-])C	1
COCCN1C(=O)C2C(C1=O)C1/C(=C(\c3ccccn3)/c3ccccc3)/C2C=C1C(c1ccccn1)(c1ccccc1)O	1
OC1(c2ccccc2)c2ccccc2C2=NCCN12	1
OC(C(C1OC1)O)C1OC1	1
CCN(CCNC(=O)c1cc(Cl)c(cc1OCc1ccccc1)N)CC	1
COP(=S)(SCSc1cc(Cl)ccc1Cl)OC	1
CCCCOC(=O)C1OC1C	1
O=C(NN=C(C)C)CSc1ncnc(c1)Oc1ccc(cc1)Cl	1
[O-][N+](=O)c1ccc2c(c1)COP(=S)(O2)N(C)C	1
CNC[C](c1cccc(c1)O)O	1
CC(=O)C(=C)C	1
CNC(=O)OC1C2(C)CCC(C1(C)C)C2	1
COP(=O)(OC(C(Br)(Cl)Cl)Br)OC	1
CCCCN(N=O)CC	1
O=C(c1ccc(cc1)F)CCCN1CCC(CC1)(N1CCCCC1)C(=O)N	1
C=C[Si](N[Si](C=C)(C)C)(C)C	1
ClCC(=O)c1ccc(cc1)O	1
CCN(CCOCc1cc(Br)cc(c1OC)Br)CC	1
CNC(=O)O/N=C(/C(S(=O)(=O)C)C)\C	1
[O-][N+](=O)c1c(C)[nH]nc1Cl	1
O=C1N=C(OC1c1ccccc1)N	1
SCC(=O)OCCCCCC(C)C	1
[O-][N+](=O)c1c(Cl)cc2c(c1Cl)nc([nH]2)C(F)(F)F	1
CC(c1ccccc1)N(C)C	1
CN(C(=S)S[As](SC(=S)N(C)C)C)C	1
ClC(=C)C#N	1
CNC(=O)Oc1cccc2c1OCCO2	1
OC(=O)CCS	1
CCOP(=S)(O/C(=C/C(=O)OC)/C)OCC	1
CCOP(=S)(SCN1C(=O)c2c(C1=O)cccc2)OC	1
NNC(=S)Nc1ccccc1C	1
CCOCOC(=O)c1ccccc1Nc1c(Cl)ccc(c1Cl)C	1
O=NN(c1ccccc1)O	1
CCCc1nnc(o1)CSP(=O)(OCC)OCC	1
CNC(=O)O/N=C(/C(C)(C)C)\CS(=O)(=O)C	1
COc1ccc2c(c1)[nH]c1c2CCN2C1CC1C(C2)C[C]([C]([C]1C(=O)OC)OC)OC(=O)c1cc(OC)c(c(c1)OC)OC	1
N#CC(c1cccc(c1)Oc1ccccc1)OC(=O)[C]1[C](C1(C)C)/C=C(/C(F)(F)F)\Cl	1
BrC1COC(C1)(Cn1cncn1)c1ccc(cc1Cl)Cl	1
COc1cc2CCN(C3c2c(-c2ccccc2C3)c1OC)C	1
CCCCN1CCOCC1	1
CCOP(=S)(SCc1nnc(o1)C)OCC	1
CC(=O)SCC(=O)Nc1nc2c(s1)cccc2	1
ClCC=O	1
[O-][N+](=O)OCC(O[N+](=O)[O-])C	1
C1C=CC=C1	1
O=C1N(c2ccccc2)N(C(=O)C1Cc1ccccc1)c1ccccc1	1
O=C1CC(CC(=O)N1)CC(C1CC(C)(O)CC(C1=O)C)O	1
CNC(=O)CSP(=O)(SC)OC	1
C/C(=C/c1ccccc1)/C=C/1\SC(=S)N(C1=O)CC(=O)O	1
CCC(OP(=S)(OC)OC)C	1
O=C1C=C(OC(=O)N(C)C)CC(C1)(C)C	1
OCCC1CCN(CC1)CCCN1c2ccccc2Sc2c1cc(cc2)C(=O)C	1
COC(=O)C(=C)Cl	1
CCSC(CC1CC(=O)C(C(=O)C1)C(=O)CC)C	1
CN1C=C(C(=O)N)C(=O)N2C1CCCC2C	1
C=CC(=O)N(C)C	1
N#Cc1cc(I)c(c(c1)I)O	1
N#C[C](c1cccc(c1)Oc1ccccc1)OC(=O)[C]1[C](C1(C)C)C=C(Br)Br	1
[O-][N+](=O)OC	1
CC1COC(O1)C(Cl)(Cl)Cl	1
CCOP(=S)(Oc1ccc(cc1Cl)Cl)CC	1
OC(=O)C(c1ccc2c(c1)OCc1c(C2=O)cccc1)C	1
COc1c(Cl)c(Cl)c(c(c1Cl)Cl)[N+](=O)[O-]	1
CN(CCC(c1ccccn1)c1ccc(cc1)Cl)C	1
CCn1cc(c2c1cccc2)C(CN(C)C)O	1
CC(CCCCCOC(=O)CCCOc1ccc(cc1Cl)Cl)C	1
CC(OP(=S)(OC(C)C)SCCNS(=O)(=O)c1ccccc1)C	1
NC(=S)Cc1cccc2c1cccc2	1
O=C(N(C)C)Oc1cccc(c1)C(C)C	1
CCCOC(=O)CC(C(=O)OCCC)SP(=O)(OC)OC	1
COC(=O)c1ccco1	1
COc1ccc(c(c1)CC(N)C)OC	1
[O-][N+](=O)c1ccccc1O	1
O=C1C2CC3C1C1(Cl)C(C4(C2C3C1(C4(Cl)Cl)Cl)Cl)Cl	1
SCc1ccccc1	1
CN1CCN(CC1)CCC(=O)N/N=C/c1ccc(o1)[N+](=O)[O-]	1
CC(CC(=O)O[C]1C[C@@]2(COC(=O)C)C(C=C1C)OC1[C@]3([C@]2(C)[C](OC(=O)C)[C]1O)CO3)C	1
O=NN(C(=O)Oc1cccc(c1)C(C)C)C	1
Cc1ccc(cc1)N=NN(C)C	1
CCCCCOc1c(COCCN(CC)CC)cc(cc1Br)Br	1
CNC(=O)O/N=C\1/SC(SC1C)(C)C	1
Oc1ccc(c(c1)O)Cl	1
CO/N=C(/C(=N/OC(=O)N(SN(C(=O)O/N=C(/C(=O)N(C)C)\C(=N\OC)\C)C)C)/C(=O)N(C)C)\C	1
O=NN1CN(N=O)CN(C1)N=O	1
CC(=O)OCC12CC(O)C(=CC1OC1C3(C2(C)C(O)C1O)OC3)C	1
COP(=S)(Oc1ccc(c(c1)C)S(=O)(=O)C)OC	1
O=C1CCc2c(N1)ccc(c2)/C=C/CN1CCN(CC1)c1cccc(c1)Cl	1
CCCC1OP(=S)(Cl)OCC1CC	1
CCCCCC(=O)c1ccc(cc1)N	1
CCOP(=O)(ON=C(C1CC1)C1CC1)OCC	1
CCCCCCCCCCCCNCC(N)C	1
O=Cc1ccc(cc1O)O	1
ClCC(N1C(=O)c2c(C1=O)cccc2)SP(=S)(OCC)OCC	1
ClCP(=S)(Sc1ccc(cc1)Cl)OC(C)C	1
CCOP(=S)(SC(c1ccccc1)C#N)OCC	1
OC[C@@]12C(C=C(C(=O)[C]1O)C)OC1[C@@]3([C@]2(C)[C](O)[C]1O)OC3	1
CCP(=S)(OCC)Oc1cc(Cl)ccc1Cl	1
OCC12SSC(C(=O)N1C)(N(C2=O)C)Cc1cn(c2c1cccc2)C12CC34N(C2Nc2c1cccc2)C(=O)C(SS3)(N(C4=O)C)CO	1
Clc1cc2Oc3c(Oc2cc1Cl)c(Cl)c(c(c3Cl)Cl)Cl	1
CC[C](C1O[C@]2(C=C[C]([C@@]3(O2)CC[C@@](O3)(C)C2CC[C@]([C](O2)C)(O)CC)O)[C](C[C]1C)C)C(=O)[C]([C]([C](C1OC([C](C[C]1C)C)[C](C(=O)O)CC)C)O)C	1
CC(=O)OCC#C	1
CCP(=S)(Oc1ccc(cc1Cl)[N+](=O)[O-])OC(C)C	1
Clc1cc(Sc2cc(Cl)cc(c2O)Cl)c(c(c1)Cl)O	1
CCOP(=O)(SCc1nnc(o1)CC(C)C)OCC	1
ClP(c1ccccc1)Cl	1
CNC(=O)ON=C1SCCS1	1
Clc1cc(F)c2c(c1)[nH]c(n2)C(F)(F)F	1
NCC(c1cccc(c1)O)O	1
ClCCN(C(=O)NCC1OC(OC)C(C(C1O)O)O)N=O	1
N#[N+][N-]C1CCC2(C34C1Oc1c4c(CC2N(CC3)C)ccc1O)O	1
Brc1c(Br)c(Br)c(c2c1nc([nH]2)C(F)(F)F)Br	1
ClCCOP(=O)(OC=C(Cl)Cl)OCCCl	1
CCCCNC(=S)NCCCC	1
CN(CC(CN1c2ccccc2Sc2c1cccc2)C)C	1
CC1N(CCOC1c1ccccc1)Cc1c(=O)n(n(c1C)C)c1ccccc1	1
Clc1ccc(c2c1[nH]c(n2)C(F)(F)F)Cl	1
ClCC(C(OC(=O)C)OC(=O)C)Cl	1
COP(=S)(N=C1SCCS1)OC	1
CN1CCC(C1)c1c[nH]c2c1cccc2	1
O=C(N(Sc1c(Cl)c(Cl)c(c(c1Cl)Cl)Cl)C)Oc1cccc2c1OC(C2)(C)C	1
Clc1c(Br)c(Br)c(c2c1nc([nH]2)C(F)(F)F)Cl	1
Fc1c(Br)c(F)c2c(c1Br)[nH]c(n2)C(F)(F)F	1
[O-][N+](=O)c1cc(ccc1O)[As](=O)(O)O	1
COP(=S)(Oc1ccc(cc1Cl)[N+](=O)[O-])OC	1
Brc1c(O)c(Br)c(c(c1Br)Br)Br	1
CCOC(c1ccc(cc1)Cl)(C1=NCC(CN1)(C)C)CC	1
CCC(=O)C1c2cccc(c2C(=O)c2c1cccc2O)O	1
COCCOc1nnc(s1)CSP(=S)(OC)OC	1
Clc1c(Cl)cc2c(c1Cl)Oc1c(O2)c(Cl)c(c(c1Cl)Cl)Cl	1
CNC(=O)Oc1cccc(c1)C	1
CC(=O)c1c(=O)[nH]c(c2c1CCC(C2)c1ccncc1)C	1
CCP(=S)(Sc1ccc(c(c1)C)Cl)OC	1
ClCC(=C)CCl	1
CCCSP(=S)(SCCC)C	1
CN(CCCN1c2ccccc2Sc2c1cc(cc2)C(F)(F)F)C	1
CNCCCC1c2ccccc2C=Cc2c1cccc2	1
COP(=O)(O/C(=C(\Br)/Cl)/c1ccc(cc1Cl)Cl)OC	1
CC(=S)N	1
CNC(=O)Oc1ccc(c2c1OC(C2)(C)C)Cl	1
CCCCOC(COC(=O)COc1cc(Cl)c(cc1Cl)Cl)C	1
CCCOP(=O)(Oc1ccc2c(c1)oc(=O)c(c2C)Cl)OCCC	1
CNC(=O)Oc1cccc2c1OC(C)(C)CC2	1
CCC(c1cc(cc(c1OC(=O)OC(C)C)[N+](=O)[O-])[N+](=O)[O-])C	1
FCC(=O)Nc1ccc(cc1)F	1
CCOP(=O)(SCc1nnc(s1)SC)OCC	1
NCC=C	1
OCCOCCOC(=O)C(c1ccc2c(c1)C(=O)Cc1c(O2)ccc(c1)C)C	1
CCN(CCSC(=O)N(c1ccccc1)c1ccccc1)CC	1
CCCC(=O)c1ccc2c(c1)N(CCCN1CCN(CC1)C)c1c(S2)cccc1	1
C=CCC#N	1
CC(=C)C(=O)N	1
N#CC(c1ccc(cc1)Oc1ccccc1)OC(=O)C(c1ccc(cc1)Cl)C(C)C	1
COP(=S)(Oc1cc(C)c(cc1C(C)C)Cl)OC	1
OC(=O)C(c1ccc2c(c1)C(=O)Cc1c(O2)ccc(c1)C)C	1
COc1cc2c(cc1OC)c1CC3CCCN3Cc1c1c2c(OC)c(OC)cc1	1
CC(c1ccccc1)O	1
CCOP(=O)(SC(C)(C)C)OCC	1
BrCC#C	1
CN(C(CSC#N)CSC#N)C	1
Clc1cc2[nH]c(nc2c(c1Cl)Cl)C(F)(F)F	1
Cc1ccnc(c1)C	1
BrC/C=C/CBr	1
Cc1ccc(c(c1)C)N	1
OC(=O)c1ccc(cc1)C(C)(C)C	1
CCCSP(=O)(OC)CC	1
CCN(N=O)CC	1
Brc1cc(Br)c(c(c1)c1cc(Br)cc(c1O)Br)OP(=O)(O)O	1
N#C/C=C/C#N	1
Cn1cnc(c1Sc1[nH]cnc2-c1ncn2)[N+](=O)[O-]	1
NC(=O)c1ccc2c(c1)[nH]c(n2)C(F)(F)F	1
CNC(=O)O/N=C/1\COC(S1)C	1
CCOC(=O)CC(C(=O)OCC)SP(=S)(OC)OC	1
CCOP(=S)(SCc1nnc(s1)SC)OCC	1
N#CC(c1cccc(c1)Oc1ccccc1)OC(=O)C1C(C1(C)C)/C=N/OCc1ccco1	1
O=C1C(c2ccc(cc2)C(F)(F)F)C(=O)c2c1cccc2	1
FC(c1ccc2c(c1)c(N)n[nH]2)(F)F	1
Clc1cccc(c1)C1(O)N2CCN=C2c2c1cccc2	1
CC(/C=C/Cl)Br	1
CCCCCCCCCCCCCCOC(=O)Cc1ccc(cc1)N(CCCl)CCCl	1
CCCN	1
FCCOC(C(Cl)(Cl)Cl)Cl	1
CCCCCCCCCCCC(=O)OCCSC#N	1
CCOP(=S)(Oc1cc(C)c(c(c1)C)SC)OCC	1
COc1ccc2c(c1)c(CC(=O)Oc1ccccc1Cl)c(n2C(=O)c1ccc(cc1)Cl)C	1
CCC1(C(=O)NC(=O)NC1=O)c1ccccc1	1
Oc1c(Cl)cc(c(c1Cl)Cl)Cl	1
CCN	1
CCOP(=S)(Sc1nc(C)cc(n1)C)OC(C)C	1
CCc1nc(N)nc(c1c1ccc(cc1)Cl)N	1
CCOP(=S)(N(C(C)C)SN(C(=O)O/N=C(\SC)/C)C)OCC	1
Brc1cc2[nH]c(nc2c(c1Cl)Br)C(F)(F)F	1
[O-][N+](=O)c1ccccc1Cl	1
Oc1cc(O)c2c(c1)oc(c(c2=O)O)c1ccc(c(c1)O)O	1
CCOP(=O)(Oc1ccc(c(c1)Cl)[N+](=O)[O-])OCC	1
O=c1ccc2c([nH]1)ccc(c2)CCCCN1CCN(CC1)c1ccccc1	1
CSc1c(C)cc(cc1C)OC(=O)N(C(=O)C)C	1
CN(C1CC(c2c1cccc2)c1ccccc1)C	1
CCCCP(=O)(SC)OC	1
CCOP(=S)(SCn1nc(CC)ccc1=O)OCC	1
C1CCC(CC1)N1CCOCC1	1
ClCCOS(=O)(=O)c1ccc(cc1)C	1
CCCCCCCCCCCCCCCCCC1=NC(CC(N1)C)(C)C	1
Brc1cc(Br)c(c2c1nc([nH]2)C(F)(F)F)Br	1
C=CCOC=O	1
Fc1ccc(cc1)SN(C(=O)Oc1cccc2c1OC(C2)(C)C)C	1
Cc1cc2[nH]c(nc2cc1C)C(F)(F)F	1
Clc1sc(c(c1Cl)Cl)Cl	1
O=CC(Br)(Br)Br	1
O=C(N(SSC(C)(C)C)C)O/N=C\1/SC(C(=O)N1C)(C)C	1
Clc1c(Cl)c(Cl)c(c2c1[nH]c(n2)C(F)(F)F)S(=O)(=O)N	1
CCP(=S)(SCSCSP(=S)(OC)CC)OC	1
CCC/N=C(/C(c1ccccc1)OC)\N1CCCCCC1	1
COP(=O)(SC)N	1
O=c1ccc2c(o1)cccc2	1
CN(N=Nc1ccccc1)N=Nc1ccccc1	1
CCP(=O)(SCC)SCC	1
CCCn1c(=O)c2[nH]c(nc2n(c1=O)CC(C)C)C	1
CCOP(=S)(SCc1nnc(o1)C(C)C)OCC	1
O=C/C(=C(\C(=O)O)/Cl)/Cl	1
O=C(NN=C(C)C)CSc1ncnc(c1)Oc1ccc(cc1)F	1
CNC(=O)CSP(=S)(OC)OC	1
N#Cc1ccc(cc1)N	1
Oc1ccc(cc1CN1CCCC1)c1ccccc1	1
COC1C(OC)COC(C1O)Oc1c2C(=O)OCc2c(c2c1cc(OC)c(c2)OC)c1ccc2c(c1)OCO2	1
CCCC1OCS/C/1=N\OC(=O)NC	1
CNC(=O)Oc1cccc2c1ccs2	1
COc1c(Cl)ccc2c1nc([nH]2)C(F)(F)F	1
CCOP(=S)(OCCS(=O)(=O)CC)OCC	1
COc1c(cnn(c1=O)C)OP(=S)(OC(C)C)OCC(C)C	1
CCCOP(=O)(SCCC)C	1
OCCNCc1cc(ccc1OCC)[N+](=O)[O-]	1
CI	1
O=P(c1ccccc1)(c1ccccc1)N=[N+]=[N-]	1
C=CCCC(=O)O	1
S=c1[nH]cnc2c1[nH]cn2	1
CC(N1CCC(CC1)(c1ccccc1)c1ccccc1)(C)C	1
CN(Cc1ccccc1)CC#C	1
CNP(=O)(Oc1ccc(cc1Cl)C(C)(C)C)OC	1
C#CCOc1cccc(c1)OC(=O)NC	1
Fc1ccc(cc1)C(=O)CCCN1CCC(CC1)(O)c1ccc(cc1)Cl	1
C=CC=O	1
Cc1cccnc1N	1
CCCCCOc1ccc(cc1COCCN(CC)CC)Br	1
N#[N+][N-]C1CCC2C34C1Oc1c4c(CC2N(CC3)C)ccc1O	1
CO/N=C(/C(=N\OC(=O)N(SSC(C)(C)C)C)/C(=O)N(C)C)\C	1
CC(=O)OC(OC(=O)C(c1ccc(c(c1)F)c1ccccc1)C)C	1
O=C1CC(CC(=O)N1)CC(C1CC(C)(OC(=O)C)CC(C1=O)C)O	1
CNC(=O)O/N=C\1/SCSC1C	1
CCC1S/C(=N/OC(=O)NC)/C(O1)C	1
c1nc(NC2CC2)c2c(n1)n(cn2)CC1CC1	1
CCOP(=S)(SCn1nc(C)ccc1=O)OCC	1
CCN(CC(=O)Nc1c(C)cccc1C)CC	1
CCN(N=O)C=C	1
CN(N=Nc1ccccc1C)C	1
O=C1O/C=C\C(C)(O)C(=O)C(C/C=C\C2C3(O1)C(=O)NC(C3C(C)C1(C2O1)C)Cc1ccccc1)C	1
COC(=O)C(Oc1ccc(cc1)Oc1ncc(cc1Cl)C(F)(F)F)C	1
Cc1ccc2c(c1Br)nc([nH]2)C(F)(F)F	1
CCS(=O)CCSP(=S)(OC)OC	1
Cc1nn(c(c1/C=N/OCc1ccc(cc1)C(=O)OC(C)(C)C)Oc1ccccc1)C	1
CC1CN1	1
CCCSP(=O)(Oc1c(Cl)cc(cc1Cl)Cl)OCC	1
CCOc1nnc(s1)CSP(=S)(OCC)OCC	1
COc1cc2c(cc1OC)CC(=NN=C2c1ccc(cc1)N)C	1
O=C(N(C)C)Oc1cccc2c1ccs2	1
[O-][N+](=O)N1CN(CN(C1)[N+](=O)[O-])[N+](=O)[O-]	1
CC(COC(=O)C=C)O	1
O=C1C(=C(Cl)C(=O)c2c1cccc2)Cl	1
ClC1C2OC2C2C1C1(Cl)C(=C(C2(C1(Cl)Cl)Cl)Cl)Cl	1
OCC=C	1
O=C(C1CC1)Nc1ccc(c(c1)Cl)Cl	1
CCCCOCCOCCSC#N	1
FC(c1nc2c([nH]1)cc(cc2)S(=O)(=O)N)(F)F	1
O=C(CN1CCNCC1)N/N=C/c1ccc(o1)[N+](=O)[O-]	1
Cc1oc(c(c1)C(=O)Nc1ccccc1)C	1
O=C(C(F)(F)F)C(F)(F)F	1
CCOP(=O)(NC(=S)Nc1ccccc1NC(=O)NS(=O)(=O)c1ccc(cc1)C)OCC	1
CN(C(=O)c1nnn(c1C)c1ccccc1)C	1
Clc1ccc(cc1)OC(C(=O)C(C)(C)C)n1cncc1	1
c1ccc2c(c1)cccc2	1
CCP(=O)(Oc1ccc(cc1)C)OC	1
ClC(=C(Cl)Cl)C(=C)Cl	1
COP(=S)(SCCSc1ccc(cc1)Cl)OC	1
S=c1[nH]c2c([nH]1)cccc2	1
CC(CCN(C)C)C	1
CCCN(S(=O)(=O)CCNC(=O)N(CCCl)N=O)CC	1
O=C(N(C)C)Oc1cc(nn1C(C)C)C	1
O=C1OCC(=C1)[C]1CC[C@]2([C@]1(C)CCC1C2CCC2[C@]1(C)CC[C](C2)O[C]1C[C](O)[C]([C](O1)C)O[C]1C[C](O)[C]([C](O1)C)O[C]1C[C](O)[C]([C](O1)C)O)O	1
O=C1N(c2ccccc2)N(C(=O)C1CCS(=O)c1ccccc1)c1ccccc1	1
C1CCC(CC1)N=C=NC1CCCCC1	1
ClCCN(C(=O)NCCS(=O)(=O)NC)N=O	1
CCNCC(c1cccc(c1)O)O	1
COC(=O)C12Oc3ccc(c(c3C(=O)C2=C(CC(C1O)C)O)O)c1ccc2c(c1O)C(=O)C1=C(O)CC(C(C1(O2)C(=O)OC)O)C	1
ClCCSCC	1
CCC(=O)c1ccc(cc1)N	1
CN(N=O)CC=C	1
COP(=S)(SCc1nnc(o1)C(C)C)OC	1
O=C/C=C(\CCC=C(C)C)/C	1
ClCCNP1(=O)OCCCN1CCCl	1
CCOP(=S)(Oc1cnn(c(=O)c1OC)C)OCC	1
CNC(=O)c1cnn(c1C#N)C(C)(C)C	1
CN1CCCN(CC1)C(c1ccc(cc1)Cl)c1ccccc1	1
ClC([N+](=O)[O-])(Cl)Cl	1
CN(Cc1ccccc1)C	1
CCOP(=O)(SCC)C	1
ClCP(=S)(Oc1ccc(cc1)[N+](=O)[O-])OCC	1
CCOP(=S)(OCC)SCCSCC(=O)NC	1
Clc1c(Cl)c(Cl)c(c2c1[nH]c(n2)C(F)(F)F)S(=O)(=O)N(C)C	1
CCOc1ccc(cc1C(C(CC)C)CN(C)C)F	1
Cl/C=C(\S(=O)/C(=C\Cl)/Cl)/Cl	1
CCP(=S)(OCC)Oc1cc(Cl)c(cc1Cl)Br	1
CCc1nn(c2c1cc[nH]c2=O)c1ccc(cc1)F	1
CNC(=O)Oc1cc(C)c(cc1Cl)C	1
Clc1c(C)c2nc([nH]c2c(c1Br)Cl)C(F)(F)F	1
BrC=C	1
OC(=O)C(c1ccc(cc1)C(=O)c1cccs1)C	1
CCOC(c1ccc(cc1)Cl)C1=NCC(CN1)(CC)CC	1
O=NN1CCOCC1	1
[O-][N+](=O)c1c(Cl)c(C)c(c2c1[nH]c(n2)C(F)(F)F)[N+](=O)[O-]	1
CCP(=O)(Sc1ccc(cc1)Cl)OCC	1
C=CCn1c(=O)c2[nH]c(nc2n(c1=O)CC(C)C)C	1
O=c1[nH]c(=O)n(c2c1[nH]cn2)CC1CC1	1
OCC([N+](=O)[O-])(CO)Br	1
O=C1C(CCC2CC2)C(=O)N(N1c1ccccc1)c1ccccc1	1
O=c1[nH]c2c(o1)cc(c(c2)Cl)Br	1
CCSc1nc(C)cc(n1)OP(=O)(OCC)CC	1
CC(CNCC(C)C)C	1
CN(CCCN1c2ccccc2CCc2c1cccc2)C	1
COc1ccc(cc1)C(=C(C#N)CCC(=O)O)c1ccc(cc1)OC	1
COP(=S)(SCc1nnc(o1)C)OC	1
CSC(=O)Oc1c(cc(cc1[N+](=O)[O-])[N+](=O)[O-])C(CC)C	1
CNC(=O)O/N=C/1\CCCCC1(C)[N+](=O)[O-]	1
c1coc(c1)c1nc2c([nH]1)cccc2	1
N#Cc1ccc(cc1)OP(=S)(Oc1ccccc1)C	1
CNC(=O)Oc1ccccc1C1OCC(O1)C	1
OC[C]1O[C](C[C]1O)n1cc(F)c(=O)[nH]c1=O	1
Ic1ccc2c(c1)[nH]c(n2)C(F)(F)F	1
N#CC#CC#N	1
[O-][N+](=O)c1ccc(c(c1)[N+](=O)[O-])C	1
CCNC(=O)CSP(=S)(OC)OC	1
N#CN/C(=N\C(C)(C)C)/Nc1cccnc1	1
CCCOP(=S)(Oc1cnn(c(=O)c1OC)C)OCC(C)C	1
CCC(C(=O)c1ccc2c(c1)ccc(=O)[nH]2)N1CCN(CC1)c1cccc(c1)Cl	1
COc1cc2c(cc1OC)OCC1C2C(=O)c2c(O1)c1C[C](Oc1cc2)C(=C)C	1
COC1C(O)CC(OC1C)OC1C(O)CC(OC1C)OC1C(O)CC(OC1C)OC1CCC2(C(C1)CCC1C2CC(O)C2(C1(O)CCC2C1=CC(=O)OC1)C)C	1
CCCOP(=S)(Oc1cnn(c(=O)c1OC)C)OCCC	1
CC(Cc1ccccc1)N	1
Clc1cc(Cl)c(c(c1Cc1c(Cl)cc(c(c1O)Cl)Cl)O)Cl	1
CN(N=Nc1ccc(cc1)Br)C	1
CCCCC1C(=O)N(N(C1=O)c1ccc(cc1)O)c1ccccc1	1
COc1ccc2c(c1)c(CC(=O)O)c(n2C(=O)c1ccc(cc1)Cl)C	1
O=[N+]1C=CN(c2c1cccc2)[O-]	1
CC(OC(=O)COc1cc(Cl)c(cc1Cl)Cl)C	1
BrCCOc1ccc(cc1)C1c2ccc(cc2OC(C1c1ccccc1)(C)C)OC	1
CCOP(=S)(SCOc1ccc(cc1Cl)Cl)CC	1
Cc1ccc2c(c1)nc([nH]2)C(F)(F)F	1
CCOC(c1ccc(cc1)C(C)C)C1=NCC(CN1)(C)C	1
CCCSP(=S)(OP(=S)(SCCC)C)C	1
N#CC1CCC=CC1	1
Clc1cccc(c1)NC(=N)N(C)C	1
CC(COP(=O)(SCCN(C)C)C)C	1
N#CSCCSC#N	1
COP(=S)(c1ccccc1)Oc1cc(Cl)c(cc1Cl)Br	1
ClCC(N1C(=O)c2c(C1=O)cccc2)SP(=S)(OC)OC	1
O=C1c2ncccc2-c2c(C1=O)nccc2	1
COC(=O)C/C(=C\C(=O)OC)/OP(=O)(OC)OC	1
ClCCN(C(=O)NCCCCS(=O)(=O)N(C)C)N=O	1
COC(C1=C(N2CC2)C(=O)C(=C(C1=O)N1CC1)C)COC(=O)N	1
C(Nc1scnn1)Nc1scnn1	1
OC[C]([C]1O[C]2[C]([C]1O)O[C](O2)C(Cl)(Cl)Cl)O	1
CCCOC(c1ccccc1)C1=NCCN1	1
Clc1c(Cl)cc(c2c1nc([nH]2)C(F)(F)F)Cl	1
Brc1cccc2c1nc([nH]2)C(F)(F)F	1
CC(=CC1C(C1(C)C)C(=O)Cl)C	1
ClC(C(c1ccc(cc1)Cl)c1ccc(cc1)Cl)(Cl)Cl	1
CCCOP(=S)(Oc1cnn(c(=O)c1OC)C)OC	1
OC(=O)C(c1ccc2c(c1)C(=O)Cc1c(O2)cccc1)C	1
O=C1C=CC(=O)N1c1ccccc1C	1
CCCCCCC(N)C	1
CCSP(=O)(OC)OC	1
BrCCNCc1cc(ccc1OCC)[N+](=O)[O-]	1
CCSC(c1ccccc1OC(=O)NC)SCC	1
COP(=O)(OC(=C(Cl)Cl)c1ccc(cc1Cl)Cl)OC	1
CCC(C(=O)N)(CC=C)CC	1
CCOC(=S)SSSC(=S)OCC	1
CCCc1nc(OC(=O)N(C)C)cc(n1)C	1
c1coc(c1)C(/N=C/c1ccco1)/N=C/c1ccco1	1
CCCCC(CN)CC	1
ClCCN(C(=O)NCCCCCS(=O)(=O)N(C)C)N=O	1
CN(P(=S)(n1cncc1)Cl)C	1
COc1cc(ccc1c1nc2c([nH]1)cccn2)S(=O)C	1
CCOP(=S)(Oc1ccccc1[N+](=O)[O-])OCC	1
ClCCOP(=O)OCCCl	1
CN1CCC(=C2c3ccccc3C=Cc3c2cccc3)CC1	1
N#CC1OC1C#N	1
CCOP(=O)(OCC)SC	1
CCNC(C(C)C)C	1
CCCN/C(=N\CCC)/C(c1ccc(cc1)Cl)OCC	1
OC(=O)C1CCc2c1cccc2C(=O)c1ccc(cc1)C	1
COc1c(OC)ccc2c1C13CCN(C(C2)C3(O)CCC(C1)O)C	1
O=C1N(c2ccccc2)N(C(=O)C1CCSc1ccccc1)c1ccccc1	1
CCOP(=S)(N(C=O)CC)SC(CC)C	1
O=NN(C(=O)N(C)C)C	1
CCOC(=O)C(c1ccccc1)(CC(=O)OCCN(CC)CC)CC	1
Cc1cnccc1N	1
COP(=S)(Oc1ccc(cc1)C#N)OC	1
COP(=S)(SCC(=O)N(C(=O)Oc1cccc(c1)C(C)C)C)OC	1
CCSP(=O)(Oc1cnn(c(=O)c1OC)C)OC(C)C	1
N#CC(O)(C)C	1
O=C1C2C3C(C1C1C2C2(Cl)C(=C(C1(C2(Cl)Cl)Cl)Cl)Cl)O3	1
Ic1cc(I)c2c(c1)[nH]c(n2)C(F)(F)F	1
CCOP(=O)(Oc1ccc(cc1Cl)Cl)OCC	1
CCOP(=O)(SC=C(Cl)Cl)OCC	1
CN(CC#N)C	1
C1CCC(CC1)NC1CCCCC1	1
CNC(=S)/C=C/c1ccc2c(c1)OCO2	1
Nc1ccncc1	1
CNC(=O)Oc1cc(C)c(c(c1)C)S(=O)C	1
OC(=O)CCl	1
[O-][N+](=O)c1c(C)c(Br)cc2c1nc([nH]2)C(F)(F)F	1
O=NN(CC(F)(F)F)CC(F)(F)F	1
CN(N=Nc1ccc(cc1)C(=O)O)C	1
COC(C(C1OC2(CCC(O2)(C)C2CCC(O2)(CC)C2OC(CC2C)C2OC(O)(CO)C(CC2C)C)CC(C1C)O)C)C(C(=O)O)C	1
CO/C=C/C=C(C#N)C#N	1
O=c1oc2ccccc2c(c1Cc1c(=O)oc2c(c1O)cccc2)O	1
OC(=O)C(c1ccc(cc1)N1CC2=C(C1=O)CC=CC2)C	1
CNC(=O)N(c1nnc(s1)C(F)(F)F)C	1
Ic1[nH]c(c(n1)I)I	1
S=C(Nc1ccccc1)NC(=S)N	1
COC(=O)C(c1ccccc1)C1CCCCN1	1
COc1ccc(cc1)OC(=O)/C=C(/OP(=O)(OC)OC)\C	1
CCNC(=O)O/N=C/1\SCOC1C	1
COc1sc(=O)n(n1)CSP(=S)(OC)OC	1
COC(=O)CCC(=O)OC1=C(C(=O)Nc2ccccn2)N(C)S(=O)(=O)c2c1sc(c2)Cl	1
CCCCC(COCCCN)CC	1
CC(=O)Nc1ccncc1	1
CCOc1ccccc1N1CCN(CC1)C/C=C/c1ccc2c(c1)CCC(=O)N2	1
Oc1ccc2c(c1)[C@@]13CCCCC3[C](C2)N(CC1)C	1
CCOP(=O)(OP(=O)(OCC)OCC)OCC	1
CCP(=S)(OCC)SCSc1ccc(cc1)Cl	1
ClCC(C(CCl)Cl)Cl	1
CCOP(=S)(SCn1ncccc1=O)OCC	1
COP(=S)(SC1CSC=CO1)OC	1
CCOP(=S)(Oc1ccc2c(c1)oc(=O)c(c2C)Cl)OCC	1
CC(=O)CC(c1c(=O)oc2c(c1O)cccc2)c1ccccc1	1
N[C](CC(=O)N[C]1C=C[C](O[C]1C(=O)O)n1ccc(nc1=O)N)CCN(C(=N)N)C	1
CCOP(=S)(Oc1ccc2c(c1)cccn2)C	1
FC(c1ccc2c(c1)nc([nH]2)C(F)(F)F)(F)F	1
Clc1c(Cl)c([N+](=O)[O-])c(c2c1[nH]c(n2)C(F)(F)F)Cl	1
OCC(COC(=O)Cc1ccc2c(c1)OCc1c(C2=O)cccc1)O	1
ClCCOC(OCCCl)C	1
ClCC(=O)c1ccccc1	1
NCCCCN	1
ClC1OC(C2C1C1(Cl)C(=O)C(C2(C1(Cl)Cl)Cl)Cl)Cl	1
CCOC(=O)CC(=O)NP(=O)(SC)OC	1
CCN(S(=O)(=O)c1ccc(cc1Cl)OP(=S)(OC)OC)CC	1
Cc1ccc(cc1)O	1
O=Cc1ccco1	1
CC(c1ccc(c(c1)Cl)N1CC=CC1)C(=O)O	1
C1CCC(C1)OC1CCCC1	1
NCc1cc(=O)[nH]o1	1
CCOP(=S)(SCn1c(=O)oc2c1ccc(c2)Cl)OCC	1
CCN(c1ccc(c(c1)C)N)CCNS(=O)(=O)C	1
c1ccc2c(c1)N(CC1CN3CCC1CC3)c1c(S2)cccc1	1
CCC1OC/C(=N/OC(=O)NC)/S1	1
Nc1nc2c(o1)c(Cl)ccc2	1
COP(=S)(SCC(=O)N(C=O)C)OC	1
O=C1CCc2c3N1CCc3ccc2	1
FC(c1cccc(c1)CNC1=NCCS1)(F)F	1
S=C(Nc1cccnc1)NCC(C)(C)C	1
N#CC(Nc1nc(NC2CC2)nc(n1)Cl)(C)C	1
CS(=O)(=O)OCC1OC1C1OC1COS(=O)(=O)C	1
CCCCN(C(=O)N)N=O	1
Cc1ccnc(c1)N	1
CCCCCCCCOC(=O)Oc1ccc(cc1[N+](=O)[O-])[N+](=O)[O-]	1
ClCC(=O)OC(C)(C)C	1
O=C(c1ccccc1)NN=C1SCCS1	1
O=C1N(Cc2ccccn2)C(=O)C2C1C1/C(=C(\c3ccccn3)/c3ccccc3)/C2C=C1C(c1ccccn1)(c1ccccc1)O	1
Cc1ccccc1CNC1=NCCS1	1
CN(CCN(C)C)C	1
CSc1ccc(cc1C)OP(=S)(OC)OC	1
Cc1nnc(o1)C(c1ccccc1)(c1ccccc1)CCN1CC2CCC1CC2	1
NNC(=S)NN	1
CCc1ccc(=O)n(n1)CSP(=S)(OC)OC	1
ClC[Si](OC)(OC)OC	1
COP(=S)(Oc1ccc(c(c1)[N+](=O)[O-])Cl)OC	1
OC(=O)Cc1ccc(cc1)c1ccccc1	1
CCCSP(=S)(Oc1ccccc1)C	1
COP(=O)(SC(C)C)SC(C)C	1
CC(SCSP(=S)(OC(C)C)OC(C)C)C	1
NC1CCCCC1	1
Nc1nc(N)c2c(n1)nc(c(n2)c1ccccc1)N	1
OC(=O)c1ccccc1Nc1cccc(c1C)Cl	1
COc1c(cnn(c1=O)C)OP(=S)(Oc1cnn(c(=O)c1OC)C)OC(C)C	1
COP(=O)(c1ccccc1)Oc1cc(Cl)c(cc1Cl)Br	1
Nc1ncnc2c1cn[nH]2	1
C1CCC2N(C1)CC1CC2C=C2C1NCCC2	1
CC(OP(=O)(OC(C)C)F)C	1
CCC1(CCC(C)C)C(=O)NC(=O)NC1=O	1
O=C1C(c2ccc(cc2)Cl)C(=O)c2c1cccc2	1
O=C(C1=C(O)c2ccccc2S(=O)(=O)N1C)Nc1ccccn1	1
COP(=O)(OP(=O)(OC)OC)OC	1
CCN(CC#N)CC	1
CCOc1ccc(cc1CN1CCCC1)c1ccccc1	1
Clc1ccc2c(c1)oc(n2)N	1
CCOC(c1ccc(cc1)Cl)C1=NCC(CN1)(C)CC	1
CCP(=O)(Oc1ccc(cc1)S(=O)(=O)C)OC	1
OC/C=C/Cl	1
CCCc1nnc(o1)CSP(=S)(OCC)OCC	1
COc1c(cnn(c1=O)C)OP(=S)(OC)OC	1
C=CC1OCCO1	1
CCOC(=O)C(c1ccccc1)(CCN(CC)CC)CC=C	1
O=C1C=CC(=O)N1c1ccc(cc1)Cl	1
CN(N=Nc1cccnc1)C	1
ClC(=CCC1=C(O)C(=O)c2c(C1=O)cccc2)Cl	1
SCC(=O)OCCCCOC(=O)CS	1
O=C(C1CCC(=O)N1)NC1CC1c1ccccc1	1
CCCC(=O)c1ccc(cc1)N	1
ClCCNCc1cc(ccc1OCC)[N+](=O)[O-]	1
BrCC(Br)(Cl)Cl	1
[O-][N+](=O)/N=C/1\NCCN1Cc1ccc(nc1)Cl	1
CCP(=S)(OCC)Oc1cc(Cl)c(cc1Cl)Cl	1
Fc1ccc(c(c1)F)[N+](=O)[O-]	1
CC(C1=Nc2c(/C/1=C(\c1cccnc1)/N)cccc2)C	1
ICC=C	1
CCOP(=O)(SCSP(=S)(OCC)OCC)OCC	1
Nc1ccc(cc1)Cl	1
CNC(=O)Oc1cccc(c1)C(C)C	1
FCCOC(=O)C(c1ccccc1)SP(=S)(OCC)OCC	1
CS(=O)(=O)O	1
O=C(C(C)(C)C)C1C(=O)c2c(C1=O)cccc2	1
N#Cc1ccc(cc1)[N+](=O)[O-]	1
CCNC(c1ccccc1)C	1
Clc1sc2c(c1)S(=O)(=O)N(C(=C2OC(=O)C(C)(C)C)C(=O)Nc1ccccn1)C	1
O=C(Oc1ccc2c(c1)C1(C)CCN(C1N2C)C)NCCCCCCCCN1CCSCC1	1
O=C1CCc2c(N1)ccc(c2)CCCCN1CCN(CC1)c1ccccc1Cl	1
Cc1cccc(c1)N	1
CCOP(=S)(Oc1ccc2c(c1)oc(=O)c1c2CCCC1)OCC	1
ClCCOP(=O)(OC=C(Cl)Cl)OCC	1
CCOC(=O)NCCSP(=S)(OC)OC	1
Brc1cc2Oc3cc(Br)c(cc3Oc2cc1Br)Br	1
Clc1ccc(nn1)N1CCN(CC1)C/C=C/c1ccccc1	1
OC[C@]12C(C=C(C(=O)C1O)C)OC1[C@@]3([C@]2(C)[C](OC(=O)C)[C]1O)OC3	1
CCCSP(=S)(Oc1cnn(c(=O)c1OC)C)OCC	1
ClCCN(c1ccc(cc1)C[C](C(=O)O)N)CCCl	1
CP(=O)(F)O	1
Cc1cn(c(n1)N)c1c(Cl)cccc1Cl	1
C=C[C]1CN2CC[C]1CC2[C](c1ccnc2c1cc(OC)cc2)O	1
CCOP(=S)(O/C(=C\Cl)/c1ccc(cc1Cl)Cl)OCC	1
C=CCOc1ccccc1C(=O)N(CC)CC	1
OCCCS	1
COc1c(Cl)c(Cl)c(c2c1[nH]c(n2)C(F)(F)F)OC	1
CC1CN1P(=O)(N1CC1C)N1CC1C	1
N#C/N=C/1\SCCN1Cc1ccc(nc1)Cl	1
CCOC(=O)N1CCC=C(C1)/C=N/OC	1
[O-][N+](=O)c1cc(CNCCBr)c(cc1)OC	1
FCCOC(=O)Cc1ccc(cc1)c1ccccc1	1
C1CN1P1(=NP(=NP(=N1)(N1CC1)N1CC1)(N1CC1)N1CC1)N1CC1	1
COP(=S)(SCSc1cc(Cl)cc(c1)Cl)OC	1
CC(=O)c1ccc(cc1)N	1
OC(=O)CS	1
OC1C(C)OC(C2C1OC(O2)(C)C)OC1CCC2(C(=C1)CCC1C2CCC2(C1(O)CCC2c1ccc(=O)oc1)C)C	1
OC(=O)C(c1ccc2c(c1)[nH]c1c2cc(cc1)Cl)C	1
CCP(=S)(OCC)SCSCSP(=S)(OCC)CC	1
CNC(=O)Oc1ccccc1CS(=O)CC	1
O=C1CCN(N1)c1ccccc1	1
FC(c1nc2c([nH]1)cc(cc2)c1ccccc1)(F)F	1
OC1CCC=C1	1
Clc1cc(Cl)c(c(c1)C(=O)Nc1ccc(c(c1)Cl)Cl)O	1
CCc1ncc(nc1C)C	1
Brc1c(Cl)c2nc([nH]c2c(c1Br)Br)C(F)(F)F	1
CCCCN(CCCC)C	1
CCN(CCC(c1cccc2c1cccc2)(C(=O)N)CC=C(C)C)CC	1
N#CCCCCCCC#N	1
CN(N=Nc1ccc(cc1)Cl)C	1
CCOC(=O)CCN(C(C)C)SN(C(=O)Oc1cccc2c1OC(C2)(C)C)C	1
Fc1c(Br)c(Cl)c2c(c1Br)[nH]c(n2)C(F)(F)F	1
OC(=O)C(Oc1ccc(cc1Cl)Cl)C	1
ClCCN(CCCl)CCCl	1
O=C(c1cnoc1C)Nc1ccc(cc1)C(F)(F)F	1
CNC(=O)O/N=C/C1(C)SCC(S1)C	1
COc1ccc2c3c1O[C]1[C@@]43CCN([C](C2)C4C=C[C]1O)C	1
C1CN2CCC1CC2	1
ClC1CS(=O)(=O)CC1Cl	1
OC(=O)c1ccccc1Nc1c(Cl)ccc(c1Cl)C	1
N#CSc1ccc(cc1)C(=O)O	1
CCN1CC(O/C/1=N\P(=O)(SC)OC)C	1
O=C(/C=C/c1ccccn1)OCCN1CCN(CC1)c1ccc(cc1)Cl	1
CC(OP(=S)(OC(C)C)SCn1nc(Cl)c(cc1=O)C)C	1
NC(=S)Nc1ccccc1Cl	1
CCN(CC)CC	1
CCOP(=O)(O/C(=C/C(=O)OC(c1ccccc1)C)/C)OCC	1
Nc1nc2c(s1)cc(cc2)OC(F)(F)F	1
CCC12COP(=O)(OC1)OC2	1
Brc1ccc(cc1)c1ccc(cc1)C1Cc2ccccc2C(C1)c1c(=O)oc2c(c1O)cccc2	1
[O-][N+](=O)c1cc2[nH]c(nc2c(c1Cl)Cl)C(F)(F)F	1
[O-][N+](=O)c1cc(C2CCCCC2)c(c(c1)[N+](=O)[O-])O	1
Fc1ccc(cc1)C(=O)CCCN1CCC(CC1)(O)c1ccc(cc1)Br	1
COC(=O)C1C2CC3N(CC2CC(C1OC)OC1CCCCO1)CCc1c3[nH]c2c1ccc(c2)OC	1
C=CCOc1ccc(cc1)C1c2ccc(cc2OC(C1c1ccccc1)(C)C)OC	1
ClCOCCl	1
CCOP(=S)(OCC)SCc1ccc(cc1)[N+](=O)[O-]	1
CCOC(=O)C1=CN(C)C2N(C1=O)C(C)CCC2	1
ClC/C=C/Cl	1
O1CCOC2CCCCC2OCCOCCOC2C(OCC1)CCCC2	1
FC(CC[Si]1(C)O[Si](C)(CCC(F)(F)F)O[Si](O1)(C)CCC(F)(F)F)(F)F	1
Sc1ccccc1	1
CCCc1c(O)cccc1O	1
CCC1C2CC3N([C]1O)C1C2[C](O)C2(C3N(C)c3c2cccc3)C1	1
CCOP(=O)(N(C)C)Oc1cnn(c(=O)c1OC)C	1
NC(=O)c1oc2c(c1)cc(cc2)CN1CCCCC1	1
CCS(=O)CCOP(=O)(OC=C(Cl)Cl)OC	1
CCCCCCCO	1
COC(=O)OC(=O)OC	1
COP(=S)(SC(c1ccccc1)C(=O)OC(C)C)OC	1
FC(c1nc2c([nH]1)cccc2)(F)F	1
[O-][N+](=O)c1cc(C(C)C)c(c(c1)[N+](=O)[O-])O	1
Brc1ccc(cc1)c1ccc(cc1)C(CC(c1c(=O)oc2c(c1O)cccc2)c1ccccc1)O	1
CCOc1nn(c(=O)s1)CSP(=S)(OC)OC	1
ClC1=C(Cl)C2(C(C1(Cl)C1C2C2OC1C1C2O1)(Cl)Cl)Cl	1
CC(=O)CNC(Cc1ccc(cc1)Cl)(C)C	1
ClC(=COP(=O)(c1ccc(cc1)Cl)N(C)C)Cl	1
Nc1cccc(c1)C(F)(F)F	1
CNC(=O)Oc1cccc2c1OC(C2=O)(C)C	1
C=CCOC(c1ccc(cc1Cl)Cl)Cn1cncc1	1
CCCCCCCCOC(c1ccc(cc1)C1CCCCC1)CBr	1
Fc1c[nH]c(=O)[nH]c1=O	1
CNC(=N)NC(=O)Nc1c(C)cccc1C	1
Clc1cc2[nH]c(nc2c(c1)[N+](=O)[O-])C(F)(F)F	1
CCCCC(CC(/C=C/C1C(O)CC(=O)C1CC(=O)CCCCC(=O)OC)O)C	1
S=C(N1CCOCC1)/C=C/c1ccc2c(c1)OCO2	1
S1SC2C(S1)C1CC2CC1	1
Oc1ccc(cc1)C1(c2ccc(cc2)O)C(=O)Nc2c1cccc2	1
Clc1ccc(c(c1)Cl)C1(OCCO1)Cn1cncn1	1
CNC(=O)O/N=C\1/S/C(=N\C(C)(C)C)/SC1(C)C	1
CC(NCC(c1ccc(c(c1)O)O)O)C	1
CCOC(=O)CC(C(=O)OCC)SP(=O)(SC)OC	1
COc1ccc(c2c1[nH]c(n2)C(F)(F)F)OC	1
CCCCC(COC(=O)CS)CC	1
CCOP(=O)(N(C)C)C#N	1
OC1CC2C(=CCC3C2(C)C(=O)CC2(C3(C)CC(C2C(C(=O)/C=C\C(O)(C)C)(O)C)O)C)C(C1=O)(C)C	1
N#CSc1cccc(c1)C(=O)O	1
Fc1ccc2c(c1)[nH]c(n2)C(F)(F)F	1
CCNC(=O)/C(=C(/OP(=O)(OC)OC)\C)/Cl	1
CCOP(=O)(SCC)OCC	1
CO/N=C/C1=CCCN(C1)OC(=O)Nc1ccc(cc1)Cl	1
COP(=S)(Oc1ccc(cc1)SSc1ccc(cc1)OP(=S)(OC)OC)OC	1
COC(=O)N(C(=O)CSP(=S)(OC)C)C	1
N#CCC(=O)C(C)(C)C	1
FCCN(C(=O)NC1CCCCC1)N=O	1
CCOC(=O)C(c1ccccc1)SP(=O)(OC)OC	1
Clc1ccc2c(c1)nc([nH]2)C(F)(F)F	1
CCCCN(C(=O)CF)CCCC	1
CCCSP(=O)(SCCC)C	1
CSc1ccc(cc1)OP(=O)(OC)OC	1
COP(=S)(Oc1cc(C)n(c(=O)c1)C)OC	1
CCCCOC(c1ccccc1)C1=NCCCN1	1
O=C(C1=C(C)OCCS1)Nc1ccccc1	1
O=NN(C(=O)NC(=O)C)C	1
C=COCCN(C)C	1
OC(=O)Cc1ccc2c(c1)C(=O)Cc1c(O2)ccc(c1)C	1
CCOP(=S)(ON1C(=O)c2c(C1=O)cccc2)OC(C)C	1
CC(CO)Cl	1
OC(=C)CC(c1c(O)oc2c(c1=O)cccc2)c1ccccc1	1
O=C1C=CC(=O)O1	1
Clc1c(O)c(Cl)c(c(c1Cl)Cl)Cl	1
NCCN(CCN)CCN	1
Nc1ccc(cc1)Nc1ccccc1	1
O=c1n(CC2OC2)c(=O)n(n1CC1OC1)CC1OC1	1
COc1ccc(cc1OC)Cc1nccc2c1cc(OC)c(c2)OC	1
CC(=O)C=C	1
O=c1c(C)cc2c(n1c1ccccc1)nccc2	1
CCCSP(=O)(SCCC)OC	1
C=CCOCC=C	1
CN1CCCN=C1/C=C/c1cccs1	1
COc1ccc2c(c1)c(CC(=O)Oc1cccc(c1)C(F)(F)F)c(n2C(=O)c1ccc(cc1)Cl)C	1
COP(=S)(SC1CCSc2c1cccc2)OC	1
N#CC1CC2CC1/C(=N/OC(=O)NC)/C2Cl	1
CCCCOCCCOC(=O)CCOc1cc(Cl)c(cc1Cl)Cl	1
CSP(=O)(SC)SC	1
CCOP(=O)(N(C)C)OP(=O)(N(C)C)OCC	1
CCCc1ccc(cc1)O	1
Nc1ccc2c(c1)c(=O)n(c(n2)C)c1ccccc1C	1
OC(C#N)C=C	1
Clc1cc(Br)c2c(c1)[nH]c(n2)C(F)(F)F	1
C=CC(=O)OCCC#N	1
O[C]1C[C](O)C(=C)/C(=C\C=C\2/CCC[C@]3(C2CCC3[C](CCCC(O)(C)C)C)C)/C1	1
CSC(=S)N(C)C	1
N#CCCN(c1ccc(c(c1)C)N=Nc1nc2c(s1)cc(cc2)S(=O)(=O)C)CC	1
O1C2C1C1C(C2)C2CC1C1C2O1	1
CCCC#N	1
N#Cc1cc(Cl)cc2c1nc([nH]2)C(F)(F)F	1
O=C1O[C]2CCN3C2C(=CC3)COC(=O)[C@]([C@]([C]1C)(C)O)(C)O	1
COC(=O)c1ccccc1N=NN(C)C	1
N#C[C](c1cccc(c1)Oc1ccccc1)OC(=O)[C]1[C](C1(C)C)C(C(Br)(Br)Br)Br	1
CCOCCc1ccc(c(c1C)C)OCCNc1ncnc(c1Cl)CC	1
CC(=O)CNC(Cc1ccccc1)(C)C	1
CCOC(C1=NCCCCN1)c1ccccc1	1
CCC(=O)O[C@](c1ccccc1)([C](CN(C)C)C)Cc1ccccc1	1
COCC(=O)N(C(=O)Oc1ccccc1OC(C)C)C	1
CCOP(=S)(Oc1ccc(cc1Cl)Cl)OCC	1
Fc1cc(Cl)c2c(c1)[nH]c(n2)C(F)(F)F	1
CC(=O)C1=C(O)C2N(C1=O)C(C1C2c2c[nH]c3c2c(C1)ccc3)(C)C	1
CCOP(=S)(Oc1n[nH]c(c1)C)OCC	1
CC(CCCC(C1CCC2C1(C)CCC/C/2=C\C=C/1\CC(O)CC(C1=C)O)C)C	1
CN(N=Nc1ccc(cc1)c1ccccc1)C	1
CN(N=O)CCCC	1
CN1CCCC(CC1)n1nc(Cc2ccc(cc2)Cl)c2c(c1=O)cccc2	1
Fc1ccc(cc1)OCCCCN1CCC(CC1)N(c1nc2c(s1)cccc2)C	1
C=C/C=C/C=C	1
C/C=C/C(C1(CC)C(=O)NC(=O)NC1=O)C	1
COP(=S)(OC(C1CCC(=CC1)C)(C)C)OC	1
COc1c(OC)c(Cl)c2c(c1Cl)[nH]c(n2)C(F)(F)F	1
BrC=C(c1ccc(cc1Cl)Cl)OP(=O)(OC)OC	1
Nc1ccc(cn1)C	1
CCOP(=O)(/N=C/1\SCC(S1)C)OCC	1
C/C=C/C(C#C)O	1
CCCCNC1CCCCC1	1
CCOC(=S)SSC(=S)OCC	1
CNC(=O)O/N=C(\SCC(=O)N(C)C)/C	1
OC(=O)Cc1cc(I)c(c(c1)I)Oc1cc(I)c(c(c1)I)O	1
ClCC1COC(=O)O1	1
CCOC(=O)C(C(=O)Cc1c2cc(OC)ccc2n(c1C)C(=O)c1ccc(cc1)Cl)C#N	1
O[C]1CC[C@]2(C(C1)CCC1C2C(=O)C[C@]2(C1CC[C]2C(=O)C)C)C	1
CCN(CCC(c1cccc2c1cccc2)(C(=O)N)CC=C(C)C)C	1
Brc1ccc(c(c1)Br)O	1
CN(C(=O)O/N=C(\SCCC#N)/C)SSN(C(=O)O/N=C(\SCCC#N)/C)C	1
CNC(=O)Oc1cccc2c1nc(C)cc2	1
Nc1ccc(cc1)Oc1ccc(cc1)S(=O)(=O)c1ccc(cc1)Oc1ccc(cc1)N	1
CC1=CC(=O)C(C(=O)O1)C(=O)C	1
C/C(=N\C#N)/OC	1
CCS(=O)CCSP(=O)(OC)OC	1
ClC1=C(Cl)C2(C(C1(Cl)C1C2C2CC1C=C2)(Cl)Cl)Cl	1
COP(=S)(OC1(C)CCC(CC1)C(=C)C)OC	1
COP(=O)(SCCS(=O)(=O)CC)OC	1
BrCC(c1ccc(cc1)Cl)OC(CC)C	1
O=C(N(c1sc(c(n1)C(F)(F)F)Cl)C)c1cc(cc(c1)C(F)(F)F)C(F)(F)F	1
Nc1nncs1	1
CNC(=O)/C(=C(/OP(=O)(OC)OC)\C)/Cl	1
Clc1ccc(cc1)S(=O)(=O)C	1
COc1ccc(cc1)SP(=S)(OC(C)C)CCl	1
N#Cc1cc(Br)c(c(c1)Br)O	1
COc1ccc(cc1OC)CCN(CCCC(c1ccc(c(c1)OC)OC)(C(C)C)C#N)C	1
O=C(CC12CCCN2CCC1)Nc1c(C)cccc1C	1
NC(=S)N=NNc1ccc(c(c1)Cl)Cl	1
ClCC(=O)N(C(=O)Oc1cccc(c1)C(C)C)C	1
CCCCCCNC(=O)n1cc(F)c(=O)[nH]c1=O	1
COP(=S)(SCC(=O)N1CCOCC1)OC	1
CCCCCCNCCCCCC	1
CCNc1nc(nc(n1)Cl)NC(C#N)(C)C	1
S=c1sc2c([nH]1)cccc2	1
CCOC(=O)CCC(=O)CC1(O)C2(Cl)C3(C4(C1(Cl)C1(C2(C3(Cl)C(C41Cl)(Cl)Cl)Cl)Cl)Cl)Cl	1
CCOP(=O)(OCC)SCCS(=O)CC	1
N#CC1(O)CCCCC1	1
Oc1ccc(cc1)[N+](=O)[O-]	1
CCCCC(COC(=O)COc1cc(Cl)c(cc1Cl)Cl)CC	1
CCSCSP(=S)(OCC)OCC	1
ClCC(=C)Cl	1
O=C(c1cc(Cl)c(c(c1)Cl)N)NC1CC1	1
CNC(=O)Oc1cc(cc(c1)C(C)C)C(C)C	1
OC(=O)C1C2CCC(C1C(=O)O)O2	1
CCC(C(c1ccc(cc1)Cl)c1ccc(cc1)Cl)[N+](=O)[O-]	1
Fc1cc(Br)c2c(c1)[nH]c(n2)C(F)(F)F	1
[O-][N+](=O)c1ccc(c(c1)Oc1ccccc1)NS(=O)(=O)C	1
COP(=S)(Oc1ccc(cc1C)Sc1ccc(c(c1)C)OP(=S)(OC)OC)OC	1
CCOP(=S)(Oc1cc(C)nc2c1cccc2)OCC	1
CCCC(c1c(=O)oc2c(c1O)cccc2)c1ccc(cc1)CCCl	1
CN(CCCN1c2ccccc2Sc2c1cc(Cl)cc2)C	1
CP(=O)(Oc1ccccc1)Oc1ccccc1	1
CNC(=O)Oc1ccccc1OC(C)C	1
OCC1OC(C(C1O)O)n1ccc2c1ncnc2N	1
Brc1cc2[nH]c(nc2c(c1)[N+](=O)[O-])C(F)(F)F	1
Clc1nc(Cl)c(c(c1Cl)Cl)Cl	1
CNC(=O)C(C(=O)NC)SP(=S)(OC)OC	1
C=CCOP(OCC=C)OCC=C	1
C#CCN(c1ccccc1OC(=O)NC)C	1
COP(=S)(Sc1ccc(cc1)Cl)OC	1
CC(=CCC1=C(O)C(=C(C(C1=O)(CC=C(C)C)CC=C(C)C)O)C(=O)CC(C)C)C	1
CCOP(=S)(Oc1cc(C)nc(n1)N(C)C)OCC	1
Clc1ccc(cc1)C1(O)CC[N+](CC1)([O-])CCC(C(=O)N(C)C)(c1ccccc1)c1ccccc1	1
CC(c1ccc(cc1)C1CCCCC1)C(=O)O	1
COP(=S)(Oc1ccc(cc1)[N+](=O)[O-])OC	1
CCOP(=S)(SC1CSCC1)OCC	1
CCOP(=O)(OCC)SCn1nc(Cl)ccc1=O	1
COP(=S)(Oc1cc(Cl)c(cc1Cl)Cl)NCC	1
CCOP(=S)(Oc1nccnc1)OCC	1
ClCCN(CC)CC	1
NC(=S)Nc1ccc(cc1)Cl	1
COP(=S)(SC(c1ccccc1)SP(=S)(OC)OC)OC	1
COP(=S)(SCSc1ccccc1)OC	1
CCOC(=O)/C=C(/OP(=O)(OCC)OCC)\C	1
CCN(C(=O)N)N=O	1
CCOP(=S)(Oc1cnn(c(=O)c1)C)OC(C)C	1
CCCSP(=S)(Oc1cccc2c1ccs2)C	1
OCC(C(C#N)O)(C)C	1
C=CCN(c1c(C)cc(cc1C)OC(=O)NC)CC=C	1
CCOC(c1cccc2c1cccc2)C1=NCC(CN1)(C)C	1
ClCCO[Si](OCCCl)OCCCl	1
CCCCN/C(=N\CCCC)/C(c1ccc(cc1)Cl)OCC	1
C/C=C/C(=O)C#C	1
CCCCC(COC(c1cccc(c1)C1CCCCC1)CBr)CC	1
CN=C=O	1
CCCCSSC(C(Cl)Cl)Cl	1
Clc1c(Cl)c2nc([nH]c2c(c1Br)Br)C(F)(F)F	1
O=C(c1cc(Cl)c(cc1OCc1ccccc1)N)NCCN1CCOCC1	1
CCOP(=O)(SC(CC)C)SC(CC)C	1
CC(N=NC(O)(C)C)(C)C	1
CCOP(=S)(SCC)OCC	1
OC(=O)COC(=O)Cc1ccccc1Nc1c(Cl)cccc1Cl	1
CCCSP(=O)(SCCC)OCC	1
O=c1oc2ccccc2c(c1C1CC(Cc2c1cccc2)c1ccc(cc1)OCc1ccc(cc1)C(F)(F)F)O	1
ClCCN(C(=O)NC1CCCCC1)N=O	1
CCN(CC1OC1)CC	1
Clc1cccc(c1NC1=NCCN1C(=O)c1cccnc1)Cl	1
CCN(CCOCc1cc(Br)ccc1OC)CC	1
COP(=O)(ON1C(=O)c2cccc3c2c(C1=O)ccc3)OC	1
CO[C@@]12C3NC3CN2C2=C([C]1COC(=O)N)C(=O)C(=C(C2=O)C)N	1
COP(=S)(Oc1ccc(c(c1)C)S(=O)C)OC	1
ClC1C=CC2C1C1(Cl)C(=C(C2(C1(Cl)Cl)Cl)Cl)Cl	1
CC(Cc1ccccc1)NCCn1cnc2c1c(=O)n(C)c(=O)n2C	1
CCN1CCC(=C(c2ccccc2)c2ccccc2)C1	1
CC1(C)COS(=O)(=O)OC1	1
CC(c1ccc(cc1)Cl)(c1ccc(cc1)Cl)O	1
COP(=S)(OC1C2(C)CCC(C1(C)C)C2)OC	1
CCC1=CSC(N1)S	1
COP(=O)(OC(C(Br)(Br)Cl)Cl)OC	1
COc1cc(cc(c1OC)OC)C(=O)N1CCCCCCC1	1
OC1CC(O)C(=C)/C(=C\C=C\2/CCCC3(C2CCC3C(/C=C/C(C(C)C)C)C)C)/C1	1
COP(=O)(SC(C)(C)C)OC	1
COP(=O)(OC1=C(Cl)C2C1CC=C2)OC	1
S=C1NCCNC(=S)S1	1
CNc1nc(OC)nc(n1)C	1
COP(=O)(Oc1ccc(c(c1)C)S(=O)(=O)C)OC	1
C=CCOc1ccccc1OC(=O)NC	1
COP(=S)(Oc1ccc(c(c1)C)S(=O)C)C	1
CCOP(=S)(Sc1ccccc1C)CC	1
COc1c(cnn(c1=O)C)OP(=S)(OCC(C)C)OCC(C)C	1
[O-][N+](=O)c1cc(Br)c2c(c1)[nH]c(n2)C(F)(F)F	1
N#CC(c1ccccc1)(c1ccccc1)CCN1CCC(CC1)(N1CCCCC1)C(=O)N	1
CNC(=O)Oc1ccc(c(c1)N(C)C)C	1
O=C(Oc1ccc2c(c1)C1(C)CCN(C1N2C)C)NCCCCCCCCCCN1CCOCC1	1
Nc1ccc(cc1)Cc1nc2c(n1C)c(=O)n(c(=O)n2C)C	1
[O-][N+](=O)c1cc(cc(c1)[N+](=O)[O-])[N+](=O)[O-]	1
COc1cc(/C=C/C(=S)N(C)C)cc(c1OC)OC	1
ClC(c1ccc(cc1)Cl)(c1ccc(cc1)Cl)Cl	1
CCCCOC(=O)n1c(Br)nc(c1Br)Br	1
CN(c1nc(nc(n1)N(C)C)N(C)C)C	1
CCOP(=O)(Oc1ccc(c(c1)C)SC)OCC	1
OC1CCN(CC1)c1ccc(nn1)c1ccc(cc1Cl)Cl	1
C/C=C/c1ccc(c(c1)OC)OC(=O)NC	1
ClC1CC2C(C1Cl)C1(C(C2(Cl)C(=C1Cl)Cl)(Cl)Cl)Cl	1
CCOP(=O)(OCC)SCCN(CC)CC	1
CCOP(=O)(Sc1ccc(cc1)[N+](=O)[O-])OCC	1
C[C]1C[C](C)C(=O)C(C1)[C](CC1CC(=O)NC(=O)C1)O	1
CCSC(CSP(=O)(OCC)OCC)(SCC)C	1
N#CC(=Cc1ccccc1Cl)C#N	1
CCOC(=O)CCN(SN(C(=O)O/N=C(/SC)\C)C)Cc1ccccc1	1
CNC(=O)O/N=C/C(S(=O)(=O)C)(C)C	1
CCCCCCCCCCCCCCCCOC(=O)Cc1ccc(cc1)N(CCCl)CCCl	1
O=NN(c1ccc2c(c1)c(N)nc(n2)N)Cc1ccc(c(c1)Cl)Cl	1
CN(N=O)C=C	1
OC(=O)C(CCl)Cl	1
CCSCSP(=O)(OCC)OCC	1
OC(=O)Cc1c(C)n(c2c1cccc2)C(=O)c1ccccc1	1
CCOP(=S)(OCC)SCSc1ccc(cc1)Cl	1
CSCCSP(=O)(OC)OC	1
COc1ccc2c(c1)c(CC(=O)Oc1ccccc1C(=O)Oc1ccccc1C(=O)O)c(n2C(=O)c1ccc(cc1)Cl)C	1
CCOP(=S)(Oc1ccccc1C(=O)OC(C)C)NC(C)C	1
CCOP(=S)(Oc1ccc(=O)n(n1)c1ccccc1)OCC	1
CN(/C=N/c1ccc(cc1C)Cl)C	1
CCOP(OC(C(=O)OCC)C(=O)C)OCC	1
CCOC(=O)Cl	1
CCCC(C#C)O	1
CNCCCN1c2ccccc2CCc2c1cccc2	1
CCCCC	1
CNC(=O)O/N=C(/C(C)(C)C)\SCC(=O)N	1
Cc1cccc(c1NC1=NCCCS1)C	1
CCN(C(=O)c1nnn(c1C)c1ccccc1)CC	1
COP(=S)(Cl)Cl	1
CCCCCCCCCCCC(=O)NP(=O)(SC)OC	1
ClC1=C(Cl)C(C(=C1Cl)Cl)(Cl)Cl	1
Clc1cc([N+](=O)[O-])c(c(c1)[N+](=O)[O-])N	1
CN(C(=O)OCC)N=O	1
c1ccc2c(c1)nccc2	1
C/C=C\1/C[C](C)[C@@](C)(O)C(=O)OCC2=CCN3C2[C](OC1=O)CC3	1
CNC(=O)O/N=C/1\SC(OC1C)C	1
CCOC(c1ccc(c(c1)F)OC)C1=NCC(CN1)(C)C	1
COP(=S)(Oc1ccc(cc1)[N+](=O)[O-])Oc1ccc(cc1)[N+](=O)[O-]	1
CCOC(=O)N(SN(C(=O)O/N=C(/SC)\C)C)C	1
C/C=C/c1ccc(c(c1)OC)OP(=S)(OC)OC	1
CCCCSP(=O)(N(C)C)N(C)C	1
S=P(N1CC1)(N1CC1)N1CC1	1
[O-][N+](=O)c1c(Cl)c(Cl)c(c2c1[nH]c(n2)C(F)(F)F)Cl	1
CN1C(=O)CN=C(c2c1ccc(c2)[N+](=O)[O-])c1ccccc1F	1
CCOP(=S)(SCSC(C)C)OCC	1
O=C(N1CCN=C1Nc1c(Cl)cccc1Cl)c1ccccc1	1
OCC1CCc2c1ccc(c2)C1CCCCC1	1
Clc1ccc(cc1)C(C(=O)C1C(=O)c2c(C1=O)cccc2)c1ccccc1	1
CC(Cc1ccccc1)NCCC(c1ccccc1)c1ccccc1	1
[O-][N+](=O)c1ccccc1	1
O=C(Nc1cc(F)ccc1F)NC1CC1	1
CNC(=O)Oc1ccc(c(c1)C(C)C)NC(=O)OC	1
ClCCBr	1
CNC(=O)O/N=C/1\CCCC1(C)[N+](=O)[O-]	1
COc1ccc2c(c1)ccc(c2)C(C(=O)O)C	1
CCOP(=S)(Oc1cc(Cl)c(cc1Cl)I)OCC	1
FCC(=O)Nc1ccccc1	1
CNC(=O)O/N=C/1\CS(=O)CCS1	1
Cl/C=C(/c1ccc(cc1Cl)Cl)\OP(=O)(OC)OC	1
N#C/C(=C\c1ccc(cc1Cl)Cl)/C(=O)O	1
CC1CS1	1
CC(/N=C/1\S/C(=N/OC(=O)N(SC(Cl)(Cl)Cl)C)/C(S1)(C)C)C	1
CN	1
NC(=S)NCC=C	1
Clc1cccc(c1)[N+](=O)[O-]	1
Cc1c2ccc3c(c2c(c2c1cccc2)C)cccc3	1
CN1CC2CC(C(C(C1)C2O)N1CCCC1)C	1
Clc1cccc2c1nc([nH]2)C(F)(F)F	1
NC#N	1
COP(=S)(Oc1ccccc1C(=O)OC(C)C)N	1
COc1ccc2c(c1)c(CC(=O)OCOC(=O)c1cccc(c1)C)c(n2C(=O)c1ccc(cc1)Cl)C	1
CC(OP(=S)(Oc1cc(Cl)c(cc1Cl)Br)C)C	1
CC(OP(=S)(OC(C)C)SCn1ncccc1=O)C	1
O=C(CN1CC1)NCCCCCCCCNC(=O)CN1CC1	1
CCOP(=O)(SC)N	1
Clc1cccc(c1)Nc1ncnc(n1)N	1
CC(NNC(=O)c1ccncc1)C	1
Brc1ccc2c(c1)oc(n2)N	1
OCCCl	1
Clc1cc2[nH]c(nc2c(c1Cl)Br)C(F)(F)F	1
CCOC(=O)NNc1nncc2c1cccc2	1
OCC1OC(OCN=[N+](C)[O-])C(C(C1O)O)O	1
O1CC1	1
O=C1CC2OCC=C3C4C2C2N1c1ccccc1[C@]12CCN(C1C4)C3	1
O=NN(C(=O)C)C	1
CC(c1nnc(s1)NS(=O)(=O)c1ccccc1)(C)C	1
CCCCOC1CC1C(=O)OCCCC	1
COC(=O)C1C2CC3N(CC2CC(C1OC)O)CCc1c3[nH]c2c1ccc(c2)OC	1
O=C1C[C@]2([C]([C]1C)C2)C(C)C	1
CNC(=O)Oc1ccccc1C1OCCCO1	1
N#CC(C(C#N)(C)C)(C)C	1
CCCCOCCCOC(=O)COc1ccc(cc1Cl)Cl	1
N1NCN2N(C1)CNNC2	1
Fc1cc(F)c(c2c1nc([nH]2)C(F)(F)F)F	1
CC(C(C(=O)N1CCCC1)(c1ccccc1)c1ccccc1)CN1CCOCC1	1
O=NN(C(=O)C(=O)N(N=O)C)C	1
ClCCN(C(=O)NCCS(=O)(=O)N1CCCCC1)N=O	1
COc1ccc(cc1N)N	1
CC(=O)OC1c2cccc(c2C(=O)c2c1cccc2O)O	1
CN(C(=O)O/N=C(\c1ccccc1)/C#N)C	1
OC(=O)CBr	1
ClC(C#N)CCl	1
O=c1oc2ccccc2c(c1C1CC(Cc2c1cccc2)c1ccc(cc1)c1ccccc1)O	1
CCCCSP(=O)(SCCCC)SCCCC	1
O=c1[nH]c2c(o1)c(Cl)cc(c2Cl)Cl	1
Nc1ccc(cc1)OP(=O)(Oc1ccc(cc1)N)Oc1ccc(cc1)N	1
O=C(C1=C(O)c2sccc2S(=O)(=O)N1C)Nc1ccccn1	1
C[As]=S	1
CCOC(c1cccc(c1)F)C1=NCC(CN1)(C)CC	1
ClCC1COC(O1)(C)C	1
COP(=S)(SCSc1ccc(c(c1)Cl)Cl)OC	1
[O-][N+](=O)c1cc(CNCCCl)c(cc1)OC	1
CCN(Cc1ccncc1)N=O	1
CN(CCCCCCN(C)C)C	1
COP(=O)(CSSCP(=O)(OC)OC)OC	1
CC(NP(=S)(Oc1cc(Cl)c(cc1Cl)Cl)O)C	1
CCOC(c1ccccc1Cl)C1=NCC(CN1)(C)C	1
CNC(=O)CSP(=O)(OC)OC	1
CC(c1ccc(cc1)CCOc1ncnc2c1cccc2)(C)C	1
CCC1CCCC(C1N)CC	1
OCC1OC(C(C1O)O)n1cnc2c1ncnc2NCC(c1ccccc1)c1ccccc1	1
CCOP(=O)(Oc1ccc2c(c1)oc(=O)cc2C)OCC	1
CCOP(=S)(OCC)SCC(=O)N	1
CCCn1c(C)cc(cc1=O)OP(=S)(OCC)OCC	1
OCC1OC(OC2CCC3(C(=C2)C(OC(=O)C)CC2(C3CCC3(C2(O)CCC3c2ccc(=O)oc2)C)O)C)C(C(C1O)O)O	1
O=C1CSC(=S)N1N	1
COc1ccc(cc1)CC1NCC(C1OC(=O)C)O	1
CCC(=O)C(c1ccccc1)(c1ccccc1)CC(N(C)C)C	1
ClCCOCCCl	1
CCOP(=O)(SCn1nc(oc1=O)C)OCC	1
CC1OCS/C/1=N\OC(=O)NCC=C	1
NS(=O)(=O)C1CCCCC1	1
CCOP(=S)(OCC)SCSP(=S)(OCC)OCC	1
c1ccc2c(c1)[As](O[As]1c3ccccc3Oc3c1cccc3)c1c(O2)cccc1	1
COc1c(cnn(c1=O)C)OP(=S)(OC(C)C)OC(C)C	1
CCOP(=S)(SCS(=O)CC)OCC	1
COS(=O)(=O)C	1
Clc1nc2ccccc2nc1Cl	1
O=C1NC(C(=O)N1c1ccc(c(c1)C(F)(F)F)[N+](=O)[O-])(C)C	1
O=NN(c1ccccc1)C	1
CNC(=O)O/N=C/C(SC)(C)C	1
Clc1c(Br)c(Cl)c2c(c1Br)[nH]c(n2)C(F)(F)F	1
CN(C(CSC(=O)N)CSC(=O)N)C	1
CNC(=O)Oc1ccc(c(c1C)C)C	1
COP(=S)(SCSc1ccc(cc1)Cl)OC	1
COP(=O)(SCC#C)NC(=O)CC	1
BrCC(c1ccccc1)OC(CC)C	1
N#CCCC(C#N)C	1
CCOC(c1ccc(cc1)Cl)C1=NCC(CN1)(C)C	1
CCOP(=O)(O/C(=C/Br)/c1ccc(cc1Cl)Cl)OCC	1
CNC(=O)Oc1ccc(c(c1)C)SC	1
Oc1ccccc1Cl	1
O=C1OCC2C1C1(Cl)C(=C(C2(C1(Cl)Cl)Cl)Cl)Cl	1
Nc1ccc2c(c1)[nH]c(n2)C(F)(F)F	1
Clc1ccc(c2c1nc([nH]2)C(F)(F)F)[N+](=O)[O-]	1
COC(=O)Nc1ccc(cc1)S(=O)(=O)NN	1
CS(=O)(=O)Cl	1
CCOc1ccc(cc1)N(C(=O)C)N=O	1
Cc1ccc(c(c1)O)C	1
OC(=O)[C](Cc1c[nH]c2c1cc(O)cc2)N	1
NC1CC(OC(C1O)C)OC1CC(O)(Cc2c1c(O)c1c(c2O)C(=O)c2c(C1=O)c(O)ccc2)C(=O)C	1
C/C(=N/OC(=O)NC)/SC(C(=O)N)C	1
OCCOCCOC(=O)C(c1ccc2c(c1)C(=O)Cc1c(O2)cccc1)C	1
FCCBr	1
CNC(=O)Oc1ccccc1C1OCC=CCO1	1
ClC(=O)CCCCCCCCC(=O)Cl	1
Clc1cccc(c1C1C(=O)c2c(C1=O)c(C)ccc2)Cl	1
Fc1ccc(cc1)C(=O)CCCN1CCC(CC1)n1c(=S)[nH]c2c1cccc2	1
CCOP(=O)(N=C1SCS1)OCC	1
Nc1c(Cl)c2nc([nH]c2c(c1Cl)Cl)C(F)(F)F	1
Fc1ccc(c(c1)F)c1ccc(cc1)C(=O)CC(C(=O)O)C	1
CCc1nnc(o1)CSP(=S)(OC)OC	1
S=C(Nc1ccccc1)Nc1ccccc1	1
CSC/C(=N\OC(=O)NC)/C(C)(C)C	1
C/C=C/1\C2C=C(CC1(N)c1c(C2)[nH]c(=O)cc1)C	1
CNC(=S)N	1
CCOP(=S)(Oc1cnn(c(=O)c1OC)C)NC(C)C	1
COP(=S)(Oc1ccc(cc1Cl)Cl)NC(C)C	1
CON(C(=O)/C=C(/OP(=O)(OC)OC)\C)C	1
Fc1c(F)c(F)c(c2c1nc([nH]2)C(F)(F)F)F	1
OC(=O)CF	1
COP(=O)(Oc1ccc(c(c1)Cl)[N+](=O)[O-])OC	1
CN(N=O)CC#N	1
Cl/C=C(\c1ccc(cc1Cl)Cl)/OP(=S)(OC)OC	1
COP(=O)(SC(C)C)OC	1
COP(=O)(SC)C	1
CS(=O)(=O)N(CCOS(=O)(=O)C)CCOS(=O)(=O)C	1
CCOC(c1ccc(c(c1)Cl)Cl)C1=NCC(N1)(C)C	1
Brc1cc2[nH]c(nc2c(c1Br)Br)C(F)(F)F	1
OCc1ccco1	1
CN(CCN1C(=O)c2ccccc2N(c2c1cccc2)C)C	1
COP(=O)(C(C(Cl)(Cl)Cl)O)OC	1
OC1C2C3C(C1C1C2C2(Cl)C(=C(C1(C2(Cl)Cl)Cl)Cl)Cl)O3	1
CCOP(=O)(S/C(=C\Cl)/Cl)OCC	1
ClCCN(c1c(C)[nH]c(=O)[nH]c1=O)CCCl	1
N#CC(=Cc1cc(c(c(c1)C(C)(C)C)O)C(C)(C)C)C#N	1
S=C1SSC2=NCCN12	1
N#CC(C#N)(Cl)Cl	1
CNC(=O)Oc1cc(C)ccc1C(C)C	1
CNC(=O)Oc1cccc(c1)/N=C/N(C)C	1
ClCC1COC(O1)c1ccccc1[N+](=O)[O-]	1
Clc1ccc(c(c1)Cl)/C=C(\C(C(C)(C)C)O)/n1cncn1	1
COP(=S)(Oc1ccc(cc1)S(=O)(=O)N(C)C)OC	1
C1CCCCNC1	1
CCC1(OCCc2c1[nH]c1c2cccc1CC)CC(=O)O	1
Nc1ccccc1	1
CNC(=O)O/N=C\1/COCS1	1
CCOP(=S)(Oc1cc(Cl)c(cc1Cl)Cl)OC	1
COc1c2c(=O)cc(oc2c(c2c1cco2)OC)C	1
C[C]1OC(=O)c2c(C1)c(Cl)cc(c2O)C(=O)N[C](C(=O)O)Cc1ccccc1	1
c1ccc2c(c1)scn2	1
CCCCCCC(=O)OCC=C	1
OCCN(C(=S)NP(=S)(OC)OC)CC	1
CCOP(=O)(SC(C(Cl)Cl)Cl)OCC	1
COCCN1C=CC(=C2C(=O)c3c(C2=O)cccc3)C=C1	1
CC(N(C(C)C)CCC(c1ccccn1)(c1ccccc1)C(=O)N)C	1
N#CSCC(SC#N)Cl	1
COS(=O)(=O)c1ccc(cc1)C	1
CCOP(=O)(Sc1ccc(cc1)C)O	1
CNC(=O)Oc1cccc2c1OC(C2)(C)C	1
ClC(=C)C(OC(=O)C)OC(=O)C	1
CCOC(=O)C(CBr)Br	1
COc1ccc2c(c1)c(CC(=O)Oc1ccccc1C(=O)O)c(n2C(=O)c1ccc(cc1)Cl)C	1
Clc1cnc(c(c1)Cl)Oc1ccc(cc1)OC(C(=O)N1CCCO1)C	1
CCC(=O)Nc1ccc(c(c1)Cl)Cl	1
N#C/C=C\C#N	1
OCCOc1ccc(cc1)C1=C(c2ccccc2)C(Oc2c1ccc(c2)OC)(C)C	1
CCCCC(COC(c1ccc(cc1)C1CCCC1)CBr)CC	1
CCOP(=O)(SCN1C(=O)c2c(C1=O)cccc2)OCC	1
CNC(=O)O/N=C/C(OC)(C)C	1
C=CCC1=C(C)C(CC1=O)OC(=O)C1C(C1(C)C)(C)C	1
CCS(=O)CSP(=S)(OC(C)C)OC(C)C	1
ClC1=C(Cl)C2C(C1)[C@@]1(Cl)C(=C([C@@]2(C1(Cl)Cl)Cl)Cl)Cl	1
CCCOP(=S)(Sc1nc(C)cc(n1)C)OCC	1
CN(C(=O)O/N=C\1/SCCSC1)SSN(C(=O)O/N=C\1/SCCSC1)C	1
FCC(=O)NCc1ccc(cc1)Br	1
COP(=O)(c1ccccc1)SC	1
NC(=S)Nc1ccccc1	1
OC(=O)COc1cc(Cl)c(cc1Cl)Cl	1
Clc1cccc(c1)[Si]12OCCN(CCO1)CCO2	1
O=C(N(C)C)Oc1cc(nn1c1ccccc1)C	1
CCSP(SCC)SCC	1
C=CC(=O)OCCN(C)C	1
CC(=N)NP(=S)(Oc1ccc(cc1)Cl)Oc1ccc(cc1)Cl	1
Fc1cc(F)c2c(c1)[nH]c(n2)C(F)(F)F	1
CCCCCCCCCCF	1
O=COC1CC2(C(C1C1=CC(=O)OC1)(C)CCC1C2CCC2C1(C)CCC(C2)OC1CC(O)C(C(O1)C)OC1CC(O)C(C(O1)C)OC1CC(O)C(C(O1)C)O)O	1
O=C(c1ccccc1)NP(=O)(N1CC1)N1CC1	1
CN1CCN(CC1)C1=Nc2cc(Cl)ccc2Nc2c1cccc2	1
ClCC1C(CCl)C2(C(C1(Cl)C(=C2Cl)Cl)(Cl)Cl)Cl	1
OCCOCCN1CCN(CC1)CC(CN1c2ccccc2Sc2c1cc(Cl)cc2)C	1
OCCOCC(C)C	1
CC(COP(=S)(SCN1C(=O)c2c(C1=O)cccc2)C)C	1
COCCOc1nnc(s1)CSP(=S)(OCC)OCC	1
ClCCOP(=O)(Oc1ccc2c(c1)oc(=O)cc2C)OCCCl	1
CC1CO1	1
O=C(C1C(C1(C)C)(C)C)OCc1coc(c1)Cc1ccccc1	1
CC(=C)C=O	1
CCOC(=O)C(c1ccccc1)SP(=O)(SC)OC	1
CCOC(c1ccc(c(c1)Cl)Cl)C1=NCCCN1	1
CCOP(=S)(SCc1nnc(o1)CC)OCC	1
CCOP(=S)(OC(CC)C)OCC	1
CCSCCSP(=S)(OCC)OCC	1
CCOP(=O)(SCc1nnc(o1)C)OCC	1
CCOP(=O)(O/C(=C/Cl)/c1ccc(cc1Cl)Cl)OCC	1
Clc1ccc(c(c1)N)C	1
CCP(=S)(Oc1ccc(cc1)C#N)OCCCl	1
Fc1ccc(cc1)C(=O)CCCN1CCC(CC1)(O)c1cccc(c1)C(F)(F)F	1
S(CC1OC1)CC1OC1	1
CNC(=O)Oc1cccc2c1cccc2O	1
COP(=O)(C(=C(Cl)Cl)OC(=O)C)OC	1
Brc1cc2[nH]c(nc2c(c1Cl)C)C(F)(F)F	1
OCC(F)(F)F	1
CC1NCCOC1c1ccccc1	1
CCOP(=O)(OP(=O)(OCC)OCC)OP(=O)(OP(=O)(OCC)OCC)OCC	1
N#CCC/C=C/C#N	1
C1CCC(CC1)CNC1=NCCS1	1
OCC(=C)F	1
CCC(=O)C(=C)C	1
CCCCNC(=S)Nc1ccccc1	1
O=c1[nH]ncc2c1cccc2	1
OC(C(Cl)(Cl)Cl)O	1
OCCC(=C)C#N	1
CCOP(=S)(SCSc1cc(Cl)ccc1Cl)OCC	1
CCOP(=S)(SC1SCCOC1)OCC	1
[O-][N+](=O)c1cc(I)c(c(c1)I)O	1
COC(=O)CS	1
CNC(CC1CCCCC1)C	1
OC(C=C)CC#N	1
CCOP(=S)(Sc1ccc(cc1)C(C)(C)C)CC	1
Clc1ccc(cc1)C1(O)CCN(CC1)CCC(C(=O)N(C)C)(c1ccccc1)c1ccccc1	1
O=C(N(C)C)/C=C/c1ccc2c(c1)OCO2	1
CCOP(=O)(OCC)SCC#C	1
CCN(C(=O)c1cc(Cl)nc(c1)Cl)C1CC1	1
CCOC(=O)C(c1ccccc1)SP(=S)(OC)OC	1
CNc1snc2c1cccc2	1
CCCCCCCCOC(c1ccc(cc1)C1CCCC1)CBr	1
Oc1c(C)cc(cc1C)n1c(C)nc2c(c1=O)cccc2	1
CCOP(=S)(Oc1nn(c(n1)Cl)C(C)C)OCC	1
CCN1CN(CC)CN(C1)CC	1
CS/C(=N\OC(=O)N(SN1CCOCC1)C)/C	1
CCC(CN)CC	1
Brc1c(Br)c2nc([nH]c2c(c1F)Br)C(F)(F)F	1
CCOP(=S)(O/N=C(/c1ccccc1)\C#N)OCC	1
O=C1ON=C(/C/1=N/Nc1ccccc1Cl)C	1
CCOP(=S)(SCn1nnc2c(c1=O)cccc2)OCC	1
CCCC(c1cccc(c1)OC(=O)NC)C	1
CCOP(=O)(Oc1cc(C)n(c(=O)c1)CC)OCC	1
[O-][N+](=O)c1cccc2c1nc([nH]2)C(F)(F)F	1
[O-][N+](=O)c1ccc(c(c1)[N+](=O)[O-])N	1
C=CCSSCC=C	1
CCCS(=O)(=O)/C=C/S(=O)(=O)CCC	1
CNC(=O)O/N=C\1/COCCS1	1
Clc1ccc(cc1S(=O)(=O)N)S(=O)(=O)N	1
CCOP(=S)(OCC)SCc1nnc(s1)SCC=C	1
CCCSP(=S)(Oc1ccc(cc1Cl)Cl)C	1
CCCCCCC(C1C2=C(CC(CC3=C(C1O)C(=O)OC3=O)C(C1CC=CC(=O)O1)O)C(=O)OC2=O)O	1
CCOP(=O)(N1CCSC1=O)SC(CC)C	1
CNC(=O)Oc1cccc2c1OC(C2)C	1
CC(=O)NNc1ccc(cc1)N	1
O[C]1[C](O[C]2CC[C@]3(C(=C2)CCC2C3CC[C@]3([C@]2(O)CC[C]3c2ccc(=O)oc2)C)C)O[C]([C]([C]1O)O)C	1
OC(=O)C(c1ccc(cc1)Oc1nccs1)C	1
CCOc1ccc(cc1Cl)C(C(CC)C)CN(C)C	1
FCC(=O)NNc1ccccc1	1
CCC(NC(=S)C(=S)NC(CC)C)C	1
O=C(N(Sc1ccc(cc1)[N+](=O)[O-])C)Oc1cccc2c1OC(C2)(C)C	1
O=C(CN1CCN(CC1)CCc1ccccc1)N/N=C/c1ccc(o1)[N+](=O)[O-]	1
ClCCOC(=O)/C=C/C(=O)OCCCl	1
CCC(NP1(=S)OCc2c(O1)ccc(c2)[N+](=O)[O-])C	1
CSc1ccc(cc1)Cl	1
CCC(c1[nH]ncc1Cl)(CC)O	1
Clc1c2Oc3c(Oc2c(c(c1Cl)Cl)Cl)c(Cl)c(c(c3Cl)Cl)Cl	1
FS(=O)(=O)C1CCC(C1)S(=O)(=O)F	1
OC(=O)C=C	1
C[As](C#N)C	1
ClCCOC=C	1
CC(COP(=O)(Oc1ccc(cc1)[N+](=O)[O-])OCC(Cl)C)Cl	1
COCCOc1nnc(s1)CSP(=O)(OCC)OCC	1
OC(=O)Cc1ccc(n1C)C(=O)c1ccc(cc1)C	1
S=C1NCNCN1	1
[O-][N+](=O)c1c(Br)ccc2c1nc([nH]2)C(F)(F)F	1
CCOP(=S)(OCC)SCn1nc(Br)ccc1=O	1
CCCCC(C(=O)OC1=C(C(=O)c2c1cccc2)c1c(C)cc(cc1C)C)CC	1
O=NN(N(C)C)C	1
Fc1ccc(c(c1)F)c1ccc(c(c1)C(=O)O)O	1
O=C(N(SC(Cl)(Cl)Cl)C)O/N=C\1/SCC(=O)N(C1C)C	1
CCC(C(=O)NC(=O)N)(CC)Br	1
O=C1C(c2ccccc2)C(=O)c2c1cccc2	1
C=C1C(=O)OC2C1C(O)C1(C)C(=O)C=CC1C(C2)C	1
CCSc1c(cnn(c1=O)C)OP(=S)(OC(C)C)OCC	1
ClCC(S(=O)(=O)C(CCl)Cl)Cl	1
ClCC(=O)OC(P(=O)(OC)OC)C(Cl)(Cl)Cl	1
N#CC1CC2CC1/C(=N\OC(=O)NC)/C2Cl	1
O(CC1OC1)CC1OC1	1
CC1OC(C)OC(OC(O1)C)C	1
CC(N)(C)C	1
Cc1cccc(n1)N	1
CNN	1
CCOP(=S)(N=[N+]=[N-])OCC	1
OC(=O)Cc1ccccc1Nc1c(Cl)cccc1Cl	1
O=NN1CCN(CC1)N=O	1
N1CCN(CC1)C(c1ccccc1)c1ccccc1	1
C=Cc1ccncc1	1
NP(=S)(N1CC1)N1CC1	1
Cc1c(C)c(C)c(c2c1nc([nH]2)C(F)(F)F)C	1
[O-][N+](=O)c1cc(C)c(c(c1)[N+](=O)[O-])O	1
Brc1cc(cc2c1nc([nH]2)C(F)(F)F)C(C)(C)C	1
BrC1(COCOC1)[N+](=O)[O-]	1
Clc1cc(Cl)c(c(c1O)Cc1c(O)c(Cl)cc(c1Cl)Cl)Cl	1
CSC(/C(=N/OC(=O)NC)/C)C	1
Clc1cc2Oc3c(Oc2cc1Cl)cc(c(c3Cl)Cl)Cl	1
CCCSP(SCCC)C	1
CCCCCCCCCCCCCCCCOP(=O)(OCC[N+](C)(C)C)[O-]	1
NNc1ccccc1	1
OCC12CC(O)C(=CC1OC1C3(C2(C)C(O)C1O)OC3)C	1
CCCCN1C(=O)C2C(C1=O)C1/C(=C(/c3ccccn3)\c3ccccc3)/C2C=C1C(c1ccccn1)(c1ccccc1)O	1
Fc1c(Cl)c(F)c2c(c1Cl)[nH]c(n2)C(F)(F)F	1
Clc1ccc(c(c1)[N+](=O)[O-])N	1
Clc1sc2c(c1)S(=O)(=O)N(C(=C2O)C(=O)Nc1ccccn1)C	1
CCC1OP(=S)(Cl)OC2C1CCCC2	1
Nc1c2CCCCc2nc2c1cccc2	1
N#CC1CCCCC1	1
CCP(=S)(SCn1c(=O)oc2c1nccc2)OC	1
CCCCCCCCCC(=O)OCCN1CCN(CC1)CCCN1c2ccccc2Sc2c1cc(cc2)C(F)(F)F	1
O=C1CCCCC/C=C\CCCCCCCCO1	1
N=C(Nc1ccccc1C)Nc1ccccc1C	1
CCCCOC(=O)Cc1ccc(cc1)N(CCCl)CCCl	1
Nc1ccccc1SCc1nocn1	1
COc1ccc2c(c1)c(CC(=O)OCOC(=O)c1ccccc1)c(n2C(=O)c1ccc(cc1)Cl)C	1
C=CCOC(=O)CC(C)C	1
CCc1nc(N)nc(c1c1ccccc1)N	1
OCCF	1
CCOP(=S)(Oc1cnn(c(=O)c1OC)CC)OC(C)C	1
CCOC(=O)c1ccc2c(c1)[nH]c(n2)C(F)(F)F	1
CCC(c1cc(cc(c1OC(=O)C=C(C)C)[N+](=O)[O-])[N+](=O)[O-])C	1
[O-][N+](=O)OC(CO[N+](=O)[O-])CO[N+](=O)[O-]	1
C=CC(=O)OCC1CO1	1
CCOP(=S)OCC	1
COC(=O)C(C(=O)Cc1c(C)n(c2c1cc(OC)cc2)C(=O)c1ccc(cc1)Cl)C(=O)OC	1
Brc1cc2nc([nH]c2cc1Cl)C(F)(F)F	1
OC(=O)Cc1ccc2c(c1)N(C)c1c(S2)cccc1	1
ClCCS(=O)(=O)Cl	1
CCCCC(COC(c1cccc(c1)Cl)CBr)CC	1
CNC(=O)Oc1cc(C)c(cc1C(C)C)N(C)C	1
O=C(C(Cl)(Cl)F)C(Cl)(F)F	1
NC1CC1	1
COc1ccc(cc1)CC(=S)N(C)C	1
Nc1ccc(cc1)Br	1
BrCCBr	1
CNC(=O)Oc1cccc2c1OC(O2)(CC)CC	1
Nc1oc2c(n1)c(Cl)ccc2	1
CCOP(=S)(Oc1nc(Cl)c(cc1Cl)Cl)OCC	1
CN(C(=O)NC)N=O	1
CCCCC[C](/C=C/[C]1[C](O)CC(=O)[C]1CCCCCCC(=O)O)O	1
CCOP(=O)(SCCS(=O)(=O)CC)OCC	1
ClC(=C)COP(=S)(Oc1ccc(c(c1)C(F)(F)F)[N+](=O)[O-])C	1
N1CC1	1
CN=NNc1ccc(cc1)Cl	1
CCOP(=O)(C(=C)OP(=O)(OC)OC)OCC	1
ClCCCOc1ccc(cc1)C1c2ccc(cc2OC(C1c1ccccc1)(C)C)OC	1
COC(=O)/C=C(/OP(=O)(OC)OC)\C	1
CCOC(=O)C(c1c(O)oc2c(c1=O)cccc2)c1coc2c(c1=O)cccc2	1
CSc1ccc(cc1C)OP(=S)(C)C	1
Clc1ccc(cc1Cl)C1(O)c2ccccc2C2=NCCCCN12	1
CCCSP(=S)(Oc1cnn(c(=O)c1OC)c1ccccc1)OCC	1
[O-][N+](=O)c1cc(O)c(c(c1)[N+](=O)[O-])C	1
Fc1ccc2c(c1)onc2C1CCN(CC1)CCc1c(C)nc2n(c1=O)CCCC2	1
Nc1nnc(c(n1)N)c1cccc(c1Cl)Cl	1
C1CN2CCO[Si](O1)(OCC2)CNc1ccccc1	1
Cl/C=C/OP(=O)(N(CC)CC)OCC	1
CCOP(=O)(N=C1SCCS1)OCC	1
N#CN/C(=N/c1ccncc1)/NC(C(C)(C)C)C	1
[O-][N+](=O)c1cc(cc2c1nc([nH]2)C(F)(F)F)[N+](=O)[O-]	1
COP(=S)(OC(C)C)SCN1C(=O)c2c(C1=O)cccc2	1
Nc1ccc(c(c1)F)F	1
CC(/N=C/1\S/C(=N/OC(=O)N(SN(C(=O)O/N=C\2/S/C(=N\C(C)C)/SC2(C)C)C)C)/C(S1)(C)C)C	1
OC(=O)C(c1ccc2c(c1)C(=O)c1ccccc1CO2)C	1
CCOP(=O)(Oc1ccc(cc1)[N+](=O)[O-])OCC	1
CC1NC(=O)CS/C/1=N/OC(=O)NC	1
CCOP(=O)(OC(=C(Cl)Cl)c1cc(Cl)cc(c1)Cl)OCC	1
Fc1ccc2c(c1)C(O)(c1ccccc1)N1C2=NCC1	1
CCOP(=O)(SC)CC	1
Clc1cc2[nH]c(nc2cc1Cl)C(F)(F)F	1
Clc1c(Cl)c2nc([nH]c2c(c1Cl)Br)C(F)(F)F	1
Cc1cc(C)nc(c1)C	1
CCOP(=S)(Oc1cc([N+](=O)[O-])c(cc1Cl)Cl)OCC	1
COP(=S)(SCSc1cccc(c1)Cl)OC	1
CCOP(=S)(SCN1C(=O)CSC1=O)OCC	1
O=NN(CC#N)CC#N	1
CN(c1ccc(cc1)N)C	1
OCCI	1
CCC(OP(=S)(OC)CC)C	1
Clc1cc(c2cc(Cl)cc(c2O)[N+](=O)[O-])c(c(c1)[N+](=O)[O-])O	1
C/C=N/N(C=O)C	1
CCOP(=O)(OCC)Cl	1
COP(=O)(O/C(=C/C(=O)OCc1ccc(cc1)Cl)/C)OC	1
O=c1oc2ccccc2c(c1C1CCCc2c1cccc2)O	1
OCP(CO)CO	1
CCCCOCCOC(=O)COc1cc(Cl)c(cc1Cl)Cl	1
CNC(=S)N(C)C	1
COP(=O)(O/C(=C/C(=O)Oc1ccc(cc1)C)/C)OC	1
CN(CCCN(C)C)C	1
C1CCCN1	1
CC(=O)Oc1c(cc(cc1C(C)(C)C)[N+](=O)[O-])[N+](=O)[O-]	1
CNC(=O)Oc1ccccc1C1OCCO1	1
COP(=S)(SCN1C(=O)CCC1=O)OC	1
C1CN=C(S1)Nc1cccc2c1cccc2	1
S=C1NCCS1	1
Cc1cc2[nH]c(nc2c(c1C)[N+](=O)[O-])C(F)(F)F	1
O=NN1CCCCC1	1
CCSCCOP(=S)(OCC)OCC	1
CCOP(=S)(SCc1cccc(c1)[N+](=O)[O-])OCC	1
CCCCOCCO	1
[O-][N+](=O)C([N+](=O)[O-])([N+](=O)[O-])[N+](=O)[O-]	1
FC(=C)CCl	1
CCOP(=S)(SCn1c(=O)sc2c1cccc2)OCC	1
S=C=Nc1cccc2c1cccc2	1
ClCCC#N	1
CNC(=O)Oc1cc(C)c(c(c1)C)N(C)C	1
COP(=O)(Oc1cc(C)n(c(=O)c1)C)OC	1
CCCC(N1CCCC1)Cc1ccccc1	1
O[C]1CCC(=C)/C(=C\C=C\2/CCC[C@]3(C2CC[C]3[C](/C=C/[C](C(C)C)C)C)C)/C1	1
CCP(=S)(SCN1C(=O)c2c(C1=O)cccc2)OC	1
COP(=O)(SCC(Cl)(Cl)Cl)OC	1
CCCC(CCC)(CCC)N	1
C[C]1CC[C](C(=O)C1)C(C)C	1
N#CCCCCC#N	1
COc1ccc(cc1)/C=C/1\C(=O)N=C2N1C=Nc1c2cccc1	1
Clc1c2Oc3ccccc3Oc2c(c(c1Cl)Cl)Cl	1
NCCNc1ccc(cc1)N	1
BrCC(c1ccc(cc1)C1CCCCC1)OCCCCC	1
CCN(CCOCCOC(=O)C(c1ccccc1)(CC)CC)CC	1
NC(=O)CF	1
Cc1cc(c(c(c1CC1=NCCN1)C)O)C(C)(C)C	1
C=CCC1=C(C)C(CC1=O)OC(=O)C1C(C1(C)C)C=C(C)C	1
O=CNP(=O)(SC)OC	1
ClCP(=O)(SCC)SCC	1
c1ccc2c(c1)cncc2	1
O=C1C=CC(=O)c2c1cccc2	1
Fc1c(Cl)c2nc([nH]c2c(c1Cl)Br)C(F)(F)F	1
Clc1ccc2c(c1F)nc([nH]2)C(F)(F)F	1
O=C(C1C(C1(C)C)C=C(Cl)Cl)OCc1c(F)c(F)c(c(c1F)F)F	1
ClC(C=O)CCl	1
CCCCSC(=O)Oc1c(cc(cc1[N+](=O)[O-])[N+](=O)[O-])C(CC)C	1
COc1c(cnn(c1=O)C)OP(=S)(NC(C)C)OC	1
CCC(=O)c1ccc2c(c1)N(CCCN(C)C)c1c(S2)cccc1	1
ClC1C2C(C3C1(Cl)O3)C1(C(C2(Cl)C(=C1Cl)Cl)(Cl)Cl)Cl	1
CCOP(=S)(Sc1ccc(cc1)C)CC	1
CCOP(=S)(Oc1ccc2c(c1)oc(=O)cc2C)OCC	1
CCC(Cn1c(=O)n(C)c(=O)c2c1nc([nH]2)C)C	1
CNC(=O)Oc1cccc(c1Cl)C(C)C	1
CCOP(=O)(C(C(F)F)(C(F)F)O)OCC	1
O=C(Cc1c[nH]c2c1cccc2)NN1C(=S)SCC1=O	1
Clc1ccc2c(c1C)nc([nH]2)C(F)(F)F	1
[O-][N+](=O)c1oc2c(c1)c1ccccc1cc2	1
Clc1ccc(c(c1)Cl)N(c1c(cc(cc1C(F)(F)F)[N+](=O)[O-])[N+](=O)[O-])C	1
ClCC#N	1
C#CCOC(=O)CCCCC(=O)OCC#C	1
CCCCCCCCCCCOC(=O)Cc1ccc(cc1)N(CCCl)CCCl	1
CCOC(=O)C1CCc2c1ccc(c2)C1CCCCC1	1
CN(C(=O)Oc1cccc2c1OC(C2)(C)C)SC(Cl)(Cl)Cl	1
CCP(=O)(OCC)SCSCSP(=O)(OCC)CC	1
COP(=S)(SCN1C(=O)CSC1=O)OC	1
ClCCCC(=O)NP(=O)(SC)OC	1
COP(=S)(SC(N1CC(=O)C(=O)C1)C)OC	1
CNC(=O)Oc1ccc(c(c1)C)N(C)C	1
CCCSP(=O)(Oc1cnn(c1)c1ccc(cc1)Cl)OCC	1
CCN(CCCNC(=O)C(Oc1ccc(cc1)Cl)(C)C)CC	1
NC(=O)OC[C]1N=C(N)N2C3(C1N=C(N3)N)C(O)(O)CC2	1
CNC(=O)O/N=C/C(S(=O)C)(C)C	1
CCOP(=S)(OCC)SCSCc1ccccc1	1
ClCCN(C(=O)NC1CC2CC1CC2)N=O	1
CC(C#N)NC	1
COP(=S)(Oc1ccc(c(c1)C(F)(F)F)[N+](=O)[O-])OC	1
CCOP(=O)(SCc1nnc(s1)SC(C)C)OCC	1
C1CCn2c(CC1)nnn2	1
CNC(=O)C=C	1
CC(=NN=C(C)C)C	1
COP(=S)(SCn1nc(Cl)c(cc1=O)C)OC	1
CN1CCC(C1)CN1c2ccccc2Sc2c1cccc2	1
[O-][N+](=O)c1c2[nH]c(nc2c(c(c1Cl)[N+](=O)[O-])Cl)C(F)(F)F	1
CN(CCCN1c2ccccc2Sc2c1cccc2)C	1
FCC(=O)Nc1ccc(cc1)c1ccccc1	1
CN(S(=O)(=O)N(c1ccccc1)SC(Cl)(Cl)F)C	1
Cl/C=C(/c1ccc(cc1Cl)Cl)\OP(=O)(O)O	1
O=NN(C(=N)N[N+](=O)[O-])C	1
O=C(C1C(C1(C)C)/C=C(/C(F)(F)F)\Cl)OCc1c(F)c(F)c(c(c1F)F)C	1
CC(SSC(C(Cl)Cl)Cl)C	1
O=NN(Cc1ccccc1C)C	1
Brc1cc2[nH]c(nc2c(c1Cl)Cl)C(F)(F)F	1
O=S1OC[C]2[C](CO1)C1(C(C2(Cl)C(=C1Cl)Cl)(Cl)Cl)Cl	1
CCOP(=S)(SCSC(=S)N(C)C)OCC	1
C=C/C=C\CC1=C(C)[C](CC1=O)OC(=O)[C]1[C](C1(C)C)C=C(C)C	1
CNC(=O)Oc1cccc2c1cccc2	1
Clc1ccc2c(c1Cl)nc([nH]2)C(F)(F)F	1
CCC(C(c1ccc2c(c1)ccc(=O)[nH]2)O)N1CCN(CC1)c1cccc(c1)Cl	1
CP(=S)(Oc1ccccc1)Oc1ccc(cc1)[N+](=O)[O-]	1
O=NN1CCN(CC1)C	1
N#CC(c1cccc(c1)Oc1ccccc1)OC(=O)C1C(C1(C)C)(C)C	1
CCC1(C)C(=O)N(C(=O)N1CC1OC1)CC1OC1	1
CCOP(=S)(OP(=S)(OCC)OCC)OCC	1
CCOC(=O)CS	1
CCOP(=O)(Oc1ccc(c(c1)C)SC)NC(C)C	1
Nc1ccc(cc1)c1ccc(cc1)N	1
CNC(=O)O/N=C\1/COC(S1)C	1
OC(=O)C1(N)CCCC1	1
N1CCN(CC1)c1ccccc1	1
CCOc1ccccc1N1CCN(CC1)CCCc1ccc2c(c1)CCC(=O)N2	1
CCC(c1cnc2c(c1C)c(N)nc(n2)N)C	1
CCCCCCCC(=O)Oc1c(Br)cc(cc1Br)C#N	1
N#CS/C=C/SC#N	1
CC(=C)C(OC(=O)C)OC(=O)C	1
CN(/C=N/c1ccc(cc1C)C)/C=N/c1ccc(cc1C)C	1
CCOC(=O)C1(CCN(CC1)CCOCC1CCCO1)c1ccccc1	1
CCOC(=O)c1ccc(cc1)/[N+](=C/c1ccc(cc1)N(CC)CC)/[O-]	1
CCP(=S)(OCCC)SCN1C(=O)c2c(C1=O)cccc2	1
CC(=O)c1cccnc1	1
C=CCN=C=O	1
CCP(=S)(Sc1ccc(cc1)Cl)OCC(C)C	1
CCC(C(=O)N1CCCC1C)(c1ccccc1)c1ccccc1	1
CC(OP(OC(C)C)OC(C)C)C	1
O=C1CCc2c(N1)ccc(c2)/C=C/CCN1CCN(CC1)c1ccccc1	1
CC(C(C)(C)C)OP(=O)(F)C	1
CCS(=O)CC(SP(=O)(OC)OC)C	1
OOC(c1ccccc1)(C)C	1
OCc1cc2CCC(Nc2cc1[N+](=O)[O-])CNC(C)C	1
[O-][N+](=O)c1cc(CNCCO)c(cc1)O	1
CCOP(=S)(Oc1cc(C)n(c(=O)c1)C)OCC	1
CCCN(S(=O)(=O)CCNC(=O)N(CCCl)N=O)CCC	1
CCN1CC2CN(CC(C1)C2OC(=O)c1ccc(cc1)Cl)C	1
Nc1nc(=N)n(nc1c1cccc(c1Cl)Cl)C(C)C	1
ClC/C=C\CCl	1
O[C]1C=C[C]2[C@@]34[C]1Oc1c4c(C[C]2N(CC3)C)ccc1O	1
OC(=O)c1cc(ccc1O)n1c2CCc3c(-c2cc1c1ccccc1)cccc3	1
Clc1ccc2c(c1)C(=NCC(=O)N2C)c1ccccc1	1
CCOP(=S)(SCSC(C)(C)C)OCC	1
O=C1CCCN1	1
CNC(=O)Oc1cc(C)c(c(c1)C)C	1
Cn1c(=O)n(C)c2c(c1=O)[nH]cn2	1
Oc1cccc(c1)O	1
CNC(=O)Oc1cc(ccc1Cl)C(CC)(C)C	1
CC(COC(=O)COc1ccc(cc1Cl)Cl)C	1
O=C1C2(Cl)C3(C4(C1(Cl)C1(C2(C3(Cl)C(C41Cl)(Cl)Cl)Cl)Cl)Cl)Cl	1
ClCC(Cc1ccccc1)OC(=O)N	1
CN(c1ccncc1)C	1
Brc1cc(Br)c(c(c1)Br)Nc1c(cc(cc1C(F)(F)F)[N+](=O)[O-])[N+](=O)[O-]	1
FC(C(C(S(=O)(=O)O)(F)F)(F)F)(C(F)(F)F)F	1
COC(=O)C1CCc2c1ccc(c2)C1CCCCC1	1
CCCOP(=S)(SCOc1ccc(cc1Cl)Cl)CC	1
ClCCN(c1c[nH]c(=O)[nH]c1=O)CCCl	1
CCOP(=O)(SCS(=O)(=O)CC)OCC	1
ClCCOP(=O)(Oc1ccc(cc1)[N+](=O)[O-])OCCCl	1
ClCCCCOP(=S)(Oc1ccc(c(c1)C(F)(F)F)[N+](=O)[O-])C	1
CC(=O)NC(=S)N	1
CCOC(=O)N(C(=O)CSP(=S)(OCC)OCC)C	1
CCP(=S)(OCC(C)C)SCN1C(=O)c2c(C1=O)cccc2	1
COP(=O)(O/C(=C/C(=O)OC(c1ccccc1)C)/C)OC	1
CC(=O)OCC#N	1
OCC1OC(C(C1O)O)n1ccc2c1[nH]cnc2=O	1
CC/N=C/1\S/C(=N/OC(=O)NC)/C(S1)(C)C	1
CCCN(C(=O)N)N=O	1
O=NN(C)C	1
CCOC(c1ccccc1)C1=NCC(CN1)(C)CC	1
ClC1=C(Cl)C2(C(C1(Cl)C1C2C2CC1C1C2O1)(Cl)Cl)Cl	1
COc1c(cnn(c1=O)C)OP(=S)(OCC(C)C)OC	1
COP(=O)(SCC=C)NC(=O)CC	1
CCOP(=O)(Oc1ccc(cc1)[N+](=O)[O-])SCC	1
ClCC(C=O)(Cl)Cl	1
C=CCOC(=O)/C=C/C(=O)OCC=C	1
COC(c1cccc2c1cccc2)C1=NCCCN1	1
COP(=O)(SC(C(=O)OC(C)C)CC(=O)OC(C)C)OC	1
OC1CC(O)C(=C)/C(=C\C=C\2/CCCC3(C2CCC3C(CCC(C(C)C)O)C)C)/C1	1
c1ccc(cc1)OP(Oc1ccccc1)Oc1ccccc1	1
CCC(c1cc(cc(c1OC(=O)Oc1ccc(cc1[N+](=O)[O-])[N+](=O)[O-])[N+](=O)[O-])[N+](=O)[O-])C	1
O=NN(C1CCCCC1)C	1
CCOP(=O)(SC(C)C)OCC	1
Cc1nc2ccccc2c(=O)n1c1ccccc1C	1
OCCN1CCN(CC1)CCCN1c2ccccc2Sc2c1cc(Cl)cc2	1
O=NN(C(=O)N)C	1
CCCCC(C(/C=C/C1C(C)CC(=O)C1C/C=C/CCCC(=O)O)O)(C)C	1
OC(=O)C(c1cccc(c1)C(=O)c1ccccc1)C	1
COP(=S)(Oc1ccc(c(c1)Cl)[N+](=O)[O-])OC	1
CCN(CCCC(Nc1ccnc2c1ccc(c2)Cl)C)CC	1
O[C](C(C)(C)C)/C(=C\c1ccc(cc1)Cl)/n1ncnc1	1
CC1=C2C(=O)OC(C2(CCC1)C)c1cocc1	1
OC1CC(O)C(=C)/C(=C\C=C\2/CCCC3(C2CCC3C(CCCC(C(F)(F)F)(C(F)(F)F)O)C)C)/C1	1
CCCCOC(=O)N(SN(C(=O)Oc1cccc2c1OC(C2)(C)C)C)C	1
OCC#C	1
CCCCOC(=O)CCCOc1ccc(cc1Cl)Cl	1
CNC(=O)Oc1c(ccc(c1Cl)C)C(C)C	1
CNC(=O)Oc1cc(ccc1Cl)C(C)C	1
Clc1cc2[nH]c(nc2cc1F)C(F)(F)F	1
ClCCOP(=O)(OC=C(Cl)Cl)NCC=C	1
CCCSP(=O)(Oc1ccc(cc1Cl)Br)OCC	1
Brc1ccc(cc1)c1c(C)nc(nc1N)N	1
CO[C]([C@](C(O)(C)C)(C(=O)OCC1=CCN2C1[C](CC2)OC(=O)/C(=C\C)/C)O)C	1
ClCCN(CCCl)CC	1
O=C1CCC(C(=O)N1)N1C(=O)c2c(C1=O)cccc2	1
O=C(N(C)C)Nc1ccc(c(c1)Cl)SC(Cl)(F)F	1
NCCCCCCNC[Si](OCC)(OCC)OCC	1
CCC(C(=O)OC1C(O)C2C(C3C1(O)C1C(OC(=O)C)C(OC(=O)C)C4C5(C1(C3)OC4(O)C(CC5)OC(=O)C(CC)(O)C)C)CN1C(C2(C)O)CCC(C1)C)C	1
CN(CC/C=C/1\c2ccccc2OCc2c1cccc2)C	1
CCOP(=S)(Oc1ccc(cc1)[N+](=O)[O-])OCC	1
CCCN1C(=O)C2C(C1=O)C1/C(=C(\c3ccccn3)/c3ccccc3)/C2C=C1C(c1ccccn1)(c1ccccc1)O	1
O=C(Oc1cccc2c1OC(C2)(C)C)NCSc1ccc(cc1)C(C)(C)C	1
[O-][N+](=O)c1cc(ccc1Nc1c(cc(cc1C(C)(C)C)[N+](=O)[O-])[N+](=O)[O-])[N+](=O)[O-]	1
COP(=O)(Sc1ccc(cc1)[N+](=O)[O-])OC	1
CC(=O)C(C)C	1
COP(=O)(OC=C(Cl)Cl)OC	1
CCOP(=S)(Oc1ccc(cc1Cl)[N+](=O)[O-])OCC	1
O=CC=O	1
CCCCCCc1ccc(cc1)C(OCC(CCCC)CC)CBr	1
ClC(=CC1C(C1(C)C)C(=O)OCc1cccc(c1)Oc1ccccc1)Cl	1
O=C1C(c2cc(cc(c2)C(C)(C)C)C(C)(C)C)C(=O)c2c1cccc2	1
COP(=O)(O/C(=C/C(=O)OCc1ccccc1)/C)OC	1
N#CC(=C1SCS1)C#N	1
CCCCc1ccc(cc1O)O	1
CCC1(C(CC(C)C)C)C(=O)NC(=O)NC1=O	1
CCCSP(=S)(Oc1ccc(cc1)SC)OCC	1
ClCP(=S)(Sc1ccc(cc1)Cl)OCCC	1
CCC1OCCS/C/1=N\OC(=O)NC	1
ClCCOC(=O)C=C	1
CCOP(=O)(Oc1cnn(c(=O)c1OC)C)OCC	1
CCOP(=O)(O/C(=C/C(=O)N(C)C)/C)OCC	1
OC(=O)C1CCc2c1cc(Cl)c(c2)C1CCCCC1	1
COP(=S)(Oc1ccc(cc1[N+](=O)[O-])C)NC(C)C	1
CCSC(=O)Oc1c(cc(cc1[N+](=O)[O-])[N+](=O)[O-])C(CC)C	1
OC(=O)c1cccnc1Nc1cccc(c1C)Cl	1
CCSc1nnc(s1)CSP(=S)(OCC)OCC	1
OC(=O)C(c1ccc(cc1)c1ccccc1F)C	1
CCOP(=S)(SC1CCSc2c1cc(Cl)cc2)OCC	1
CC1CCC(=C(C)C)C(=O)C1	1
IC(I)I	1
CCCCC(=O)OCC(=O)[C@@]1(O)[C](C)CC2[C@]1(C)C[C](O)[C@]1(C2CCC2=CC(=O)C=C[C@]12C)F	1
C=CC(=O)NCNC(=O)C=C	1
[O-][N+](=O)OCC(CO)O	1
COc1ccc2c(c1CN1CCOCC1)oc(c(c2=O)C)C	1
CCOP(=O)(OC=C(Cl)Cl)OCC(CCl)Cl	1
CC[C](N)C	1
Clc1c(Cl)c2nc([nH]c2c(c1F)Cl)C(F)(F)F	1
C=CC#N	1
Ic1cc(Cl)c2c(c1)[nH]c(n2)C(F)(F)F	1
[truncated: 5,335 more rows]
