# Supplementary material for: A comprehensive evaluation of advanced methods for identifying structural alerts using extensive toxicity data
Source: J Cheminform. 2026 Jan 30;18:27. doi: 10.1186/s13321-026-01157-x (PMC12922411; doi:10.1186/s13321-026-01157-x)
Supplement: Supplementary file 1 — Supplementary material 1. [file 13321_2026_1157_MOESM1_ESM.zip › SI_1_Toxicity_datasets/Drug toxicity/Respiratory toxicity.csv]

Canonical SMILES	Respiratory toxicity
O=C1N(c2n[nH]cn2)C(=O)C2=C1CCCC2	0
COCCOc1cc2c(ncnc2cc1OCCOC)Nc1cccc(c1)C#C	1
Clc1ccc2c(c1)C(=NCC(=O)N2C)c1ccccc1	1
CCCCCCCCCCCCCCCCCCNC(=O)Nc1ccc(cc1)Cc1ccc(cc1)NC(=O)NCCCCCCCC	0
CC(=O)OCC(=O)C1(O)C(C)CC2C1(C)CC=C1C2CCC2=CC(=O)C=CC12C	0
O=C1N(C2CCCCC2)C(=O)CC1c1ccccc1	0
CC[N+](Cc1ccccc1Br)(C)C	1
OCC(=O)C1(O)CCC2C1(C)CC(O)C1(C2CCC2=CC(=O)CCC12C)F	1
CCCCOCC(COCCCC)O	0
S([Hg]c1ccccc1)[Hg]c1ccccc1	1
CC(Cc1ccc(cc1)C(C(=O)OCc1ccccn1)C)C	0
NC(=N)NCCN1CCCCCCC1	1
COc1cc2CC(c2cc1OC)CN(CCCN1CCc2c(CC1=O)cc(c(c2)OC)OC)C	1
ClC(P(=O)(O)O)(P(=O)(O)O)Cl	1
O=CCC1CC(C)C(C=CC=CCC(OC(=O)CC(C(C1OC1OC(C)C(C(C1O)N(C)C)OC1CC(C)(O)C(C(O1)C)O)OC)O)C)OC1CCC(C(O1)C)N(C)C	1
SC(C(C(=O)O)S)C(=O)O	1
CCCCC(=O)N(C(C(=O)O)C(C)C)Cc1ccc(cc1)c1ccccc1c1n[nH]nn1	1
CC=C(C=O)C	0
OCCONC(=O)c1cc2n(C)cnc2c(c1Nc1ccc(cc1F)Br)F	1
O=C=Nc1ccc(cc1)Cl	1
CCN(C(=O)c1ccc[n+](c1)CCCS(=O)(=O)[O-])CC	0
COc1cc2c(cc1OC)CC(C2=O)CC1CCN(CC1)Cc1ccccc1	1
Oc1ccc(cc1)C1COc2c(C1)ccc(c2)O	0
Cl/C=C/C(=O)c1ccc(cc1)[N+](=O)[O-]	1
FCC(=O)N(c1cccc2c1cccc2)C	1
CCCCn1c(cn2c1nc1c2c(=O)n(c(=O)n1C)C)c1ccc(cc1)OC	1
OCC(=O)O	0
COc1cc(OC)c(cc1C(=O)/N=c\1/sc(nn1C)S(=O)(=O)N)OC	0
O=C(OCc1ccccc1)CCCCC(=O)OCc1ccccc1	0
CCC(NCCNC(CO)CC)CO	1
CCC(CC)(C)C	1
CCCC(C)C	1
CNc1ccccc1	0
CC(=O)NCCCS(=O)(=O)O	1
[N-]=[N+]=Nc1nc(NC(C)C)nc(n1)SC	1
OC(=O)[C](c1ccccc1)Cc1cc(I)c(c(c1)I)O	0
COc1cc(CCN2CCN(CC2)c2ccccc2[N+](=O)[O-])ccc1OC	1
[O-][N+](=O)OCCOCCOCCO[N+](=O)[O-]	0
Cc1ccc(cc1)n1c(cn2c1nc1c2c(=O)n(c(=O)n1C)C)c1ccc(cc1)C	0
CCCCCCCCCCCCSC1CS(=O)(=O)CC1O	1
CCC1OC(=O)C(C)C(OC2CC(C)(OC)C(C(O2)C)O)C(C)C(OC2OC(C)CC(C2O)N(C)C)C(CC(C(=O)C(C(C1(C)O)O)C)C)(C)OC	1
CN(c1c(cc(cc1[N+](=O)[O-])[N+](=O)[O-])[N+](=O)[O-])[N+](=O)[O-]	0
Clc1cccc(c1)N1CCN(C1=O)CCN1CC(C1)(C)C	1
CCOC(c1cccnc1)CN1CCN(CC1)c1ccccc1	1
ClCCN(C(=O)NCC1OC(OC)C(C(C1O)O)O)N=O	1
CC(=O)c1c(C)c2cnc(nc2n(c1=O)C1CCCC1)Nc1ccc(cn1)N1CCNCC1	1
CCCCCCCCCCCC(CC1OC(=O)C1CCCCCC)OC(=O)C(CC(C)C)NC=O	1
Fc1ccc(cc1)C1CCNCC1COc1ccc2c(c1)OCO2	1
NC(=O)NC(=O)[C@@]1(C[C](OC1=O)C)[C](C(C)C)C	0
CC(C(=O)N1C2CCCCC2CC1C(=O)O)NC(C(=O)O)CCc1ccccc1	1
C[n+]1cccc(c1)OC(=O)N(CCCCCCN(C(=O)Oc1ccc[n+](c1)C)C)C	1
CCOc1ccc2c3c1O[C]1[C@]43CCN([C](C2)[C]4C=C[C]1O)C	1
O=CC(=O)C	1
COc1cc(ccc1Nc1ncc(c(n1)Nc1ccccc1P(=O)(C)C)Cl)N1CCC(CC1)N1CCN(CC1)C	1
CCOC(=O)C(c1ccccc1)C1CCCCN1	1
CNc1c(C(=O)NCCN(C)C)c(nc2c1cccc2)c1ccccc1	1
FC(C(Cl)(F)F)(Cl)Cl	0
Ic1ccc(cc1)n1c(n[nH]c1=S)Cc1c(C)[nH]c2c1cccc2	1
CN1C(=O)CC(C1=O)(C)c1ccccc1	1
COc1ccc(cc1)CCN1CCN(CC1)c1ccccn1	1
Nc1ccccc1Cl	0
Clc1cc(Cl)c2c(c1)c(N1CCOCC1)c1c(n2)CCCCC1	0
CC(=O)N1N=C(c2ccc(cc2)NC(=O)C(F)(F)F)c2c(CC1C)cc1c(c2)OCO1	1
Cn1ncc2c1nc1scc(n1c2=O)c1ccccc1	1
ClCCN(Cc1cccc2c1cccc2)C	1
CCC1(C(=O)NC(=O)N(C1=O)C)c1ccccc1	1
[O-][N+](=O)CC(=O)OC	0
CCCCCCCN(CCCC(c1ccc(cc1)NS(=O)(=O)C)O)CC	1
COc1cc2CCN(C(c2cc1OC)Cc1cc(OC)c(c(c1)OC)OC)C	0
O=C=Nc1ccc(cc1)N=C=O	1
COc1cc2nc(O)c(nc2cc1[N+](=O)[O-])O	0
O=C(N(C)C)Oc1cccc(c1)[N+](C)(C)C	1
OC(=O)c1ccc(cc1)N	0
OCCN(c1c(I)c(C(=O)NCC(CO)O)c(c(c1I)C(=O)NCC(CO)O)I)C(=O)CO	1
Cc1nc(Nc2ccccc2)nc(n1)N	1
c1ccc(cc1)CCN1CCN(CC1)c1ccccc1	1
CNS(=O)(=O)CCc1ccc2c(c1)c(c[nH]2)C1CCN(CC1)C	1
CCCCCO	0
COc1cc(CCN2CCN(CC2)c2ccccn2)ccc1OC	1
CN1CCN=C(C=C1C(=O)O)c1ccccc1O	1
O=C=NCCCCCCCCCC1CCC(C(C1CCCCCCCCCN=C=O)CCCCCCC)CCCCC	1
COC(=O)CC#N	0
O=C(C(c1ccccc1)(C1CCCC1)O)OC1CC[N+](C1)(C)C	1
O=C1CC2CCC3C(C2(C(=C1)C)C)CCC1(C3CCC1O)C	1
O=CNc1coc2c(c1=O)cc(c(c2)NS(=O)(=O)C)Oc1ccccc1	1
CCCCCCI	0
COc1cc2-c3c4[C](Cc2cc1OC)NCCc4cc(c3OC)OC	1
CCOC(=O)C(NP(=O)(NC(C(=O)OCC)C)COCCn1cnc2c1nc(N)nc2NC1CC1)C	1
COC(=O)C(CO)N	0
O=c1oc(=O)c2c1cc1c(=O)oc(=O)c1c2	1
CNC1=Nc2ccc(cc2C(=[N+](C1)[O-])c1ccccc1)Cl	1
O=C1Nc2ccc(cc2C2(N(C1)C(C)CO2)c1ccccc1Cl)Cl	0
COc1ccc(cc1[N+](=O)[O-])C(=O)O	0
OCC(=O)C1(O)CC(OC2CC(N)C(C(O2)C)O)c2c(C1)c(O)c1c(c2O)C(=O)c2c(C1=O)cccc2OC	1
CCOC(=O)CSc1nnc(s1)c1ccccc1	1
CCC(CC)CC	1
COC(=CC(=NC(c1ccc(cc1)O)C(=O)O)C)O	0
O=C(Cc1c(C)[nH]c2c1cccc2)NNC(=S)Nc1ccc(cc1)I	1
C#CC(NC(=O)/C=C/c1cc(OC)c(c(c1)OC)OC)(C)C	1
OC1CCC(O)C(O)CC(O)CC2(O)CC(O)C(C(O2)CC(C=CC=CC=CC=CC=CC=CC=CC(C(C(C(OC(=O)CC(C1)O)C)C)O)C)OC1OC(C)C(C(C1O)N)O)C(=O)O	1
CC=CC=CC	1
O[C]1C=C[C]2[C@@]34[C]1Oc1c4c(C[C]2NCC3)ccc1O	1
CC[C]1C[C]2[C@]([C]1O)(C)CC[C]1[C]2CCC2=CC(=O)CC[C]12	0
ONC(=O)C(c1ccc(cc1)n1cc2c(n1)cccc2)C	0
CC1Nc2cc(Cl)c(cc2C(=O)N1c1ccccc1C)S(=O)(=O)N	1
CCC(c1ccccc1)N	0
CCC(CC(CNCC(CNCC(CC(CN)CC)C)O)C)CN	1
OC(COc1cccc2c1cccc2)CNC(C)C	1
COC(C(C(F)(F)F)C(F)(F)F)(F)F	1
N#CNC(=NC)NCCSCc1[nH]cnc1C	1
CCOC(=O)c1ccc(cc1)NC(=O)c1ccc(cc1)/N=C/1\c2cc(Cl)ccc2N(C1=O)C	0
COC(=O)CCc1ccc(cc1)OCC(CNC(C)C)O	1
CCNC(=O)CCCC=CCC1C(O)CC(C1C=CC(CCc1ccccc1)O)O	1
CCOc1ccc(cc1)CC(N(CC(=O)O)CC(=O)O)CN(CC(=O)O)CCN(CC(=O)O)CC(=O)O	1
CCc1ccc(cc1)c1cn2c(n1c1ccc(cc1)OC)nc1c2c(=O)n(C)c(=O)n1C	1
OCC(C(C1OC(=CC(C1NC(=O)C)NC(=N)N)C(=O)O)O)O	1
NC(=O)OC[C]1CSCC2(O1)CCCC2	0
COC(c1cccnc1)CN1CCN(CC1)c1ccccc1	1
O=C=Nc1ccc(cc1)Cc1ccc(cc1)N1C(=O)N(C1=O)c1ccc(cc1)Cc1ccc(cc1)N=C=O	1
COCC(O)C	0
N#CC(=CNc1ccc(c(c1)OCCCN1CCN(CC1)C)OC)C(=O)Nc1cc(OC)c(cc1Cl)Cl	0
O=C1NC(=O)CC1c1ccc(cc1)OCOc1ccc(cc1)C1CC(=O)NC1=O	0
O=C1CC[C](C(=O)N1c1ccc(cc1)C(=O)O)n1c(C)nc2c(c1=O)cccc2	1
C=CCc1ccc(c(c1)OC)OC(C(=O)NCCCN(C)C)(C)C	1
O=C(C(c1cccs1)(c1cccs1)O)OC1C[N+]2(CCCOc3ccccc3)CCC1CC2	1
COc1ccc2c3c1OC1C3(CCN(C2)C)C=CC(C1)O	1
Nc1ccc(cc1)S(=O)(=O)Nc1nc(C)cc(n1)C	0
COc1cc(COCCN2CCOCC2)cc(c1OC)OC	1
Fc1ccc(cc1)C1C(OCCN1Cc1n[nH]c(n1)O)OC(c1cc(cc(c1)C(F)(F)F)C(F)(F)F)C	1
COC1C=COC2(C)Oc3c(C2=O)c2C4=NC5(NC4=C(C(=O)c2c(c3C)O)NC(=O)C(=CC=CC(C(C(C(C(C(C1C)OC(=O)C)C)O)C)O)C)C)CCN(CC5)CC(C)C	1
O=C=NCCC(CC(CN=C=O)(C)C)C	1
Oc1cc(C)c(c(c1C)C)O	1
O=C1OC(=O)c2c1c(Cl)c(c(c2Cl)Cl)Cl	1
Cc1cc(C)cc(c1)C	0
CCC[C]1N2CCc3c([C]2[C]2N1CCCC2)n(C)c1c3cccc1	0
NC(C(=O)O)CCCCNCNC(=O)C1=C(O)C2(C(C(C1=O)N(C)C)CC1C(=C2O)C(=O)c2c(C1(C)O)cccc2O)O	1
OC(=O)C(Cc1cc(I)c(c(c1)I)Oc1ccc(c(c1)I)O)N	1
CC(C1C(=O)N2C1C(C)C(=C2C(=O)O)SC1CNC(C1)CNS(=O)(=O)N)O	1
CC(=O)O[C]1C(=O)[C@]23C[C]([C@](C2)(C)O)CC[C]3[C@@]([C]2[C@]1(O)C(C)(C)[C]([C]2Cl)O)(C)O	1
NC(c1ccccc1)C(=O)NC1C(=O)N2C1SC(C2C(=O)O)(C)C	1
CCc1ccc(cc1)C(=O)Cn1c(Br)nc2c1c(=O)n(C)c(=O)n2C	0
CCCCOC(=O)C[C]1NS(=O)(=O)c2c1cccc2	0
O=C1NC(=O)CC1c1ccc(cc1)OCCCCCOc1ccc(cc1)C1CC(=O)NC1=O	0
SC(=S)NCCNC(=S)S	0
ClC1=C(CCCC1=CC=C1N(CCCCS(=O)(=O)O)c2c(C1(C)C)c1ccccc1cc2)C=CC1=[N+](CCCCS(=O)(=O)O)c2c(C1(C)C)c1ccccc1cc2	0
COC(=O)C1CCCC(C1)C	0
Cc1ncc2c(n1)n(c1ccccc1)c(nc2=O)SCCCN1CCN(CC1)c1ccccc1	0
COCCNC(=O)CN(CC(=O)O)CCN(CC(=O)O)CCN(CC(=O)NCCOC)CC(=O)O	1
CCCCCCCCCCCCCC(=O)OC(C)C	0
CC(=O)Nc1ccc(cc1c1ccc(c(c1)Cl)Cl)F	0
C[N+]1(Cl)CCC(CC1)C1CC[N+](CC1)(C)Cl	0
OCc1cccc2c1cc(O)c(c2)Oc1ccc(c2c1nccc2)Cl	1
O=C(OCC[N+](C)(C)C)CCC(=O)OCC[N+](C)(C)C	1
COC(=O)NC(C(C)(C)C)C(=O)NN(Cc1ccc(cc1)c1ccccn1)CC(C(Cc1ccccc1)NC(=O)C(C(C)(C)C)NC(=O)OC)O	1
CC(C(C(=O)O)N)O	0
CCCCCCCCCBr	0
COc1cc(ccc1N=NC(C(=O)Nc1cc(Cl)ccc1OC)C(=O)C)[N+](=O)[O-]	0
NP(=O)(Oc1ccccc1)N	0
C=CCNC1=C2CC(C)CC(OC)C(O)C(C)C=C(C)C(C(C=CC=C(C(=O)NC(=CC1=O)C2=O)C)OC)OC(=O)N	1
C#CCOc1ccc(cc1)N1C(=O)C2C(C1=O)C1CC2C=C1	1
NCC(CC(=O)O)CC(C)C	1
COC1C=COC2(C)Oc3c(C2=O)c2c(c(c3C)O)c(O)c(c3=NC4(N=c23)CCN(CC4)CC(C)C)NC(=O)C(=CC=CC(C(C(C(C(C(C1C)OC(=O)C)C)O)C)O)C)C	1
Oc1c(Oc2c(Cl)c(Cl)c(c(c2Cl)Cl)Cl)c(Cl)c(c(c1Cl)Cl)Cl	1
O=C1C=CC(=O)C=C1	1
FC(Br)(Br)F	0
O=C=NC(c1cccc(c1)C(N=C=O)(C)C)(C)C	1
O=c1[nH]c2c(n1CCCN1CCN(CC1)C(c1ccccc1)c1ccccc1)cccc2	0
COC(=O)C=C	0
Fc1ccc(cc1)C1C(OCCN1Cc1nc(n(n1)P(=O)(O)O)O)OC(c1cc(cc(c1)C(F)(F)F)C(F)(F)F)C	1
CC(=CCC(C1=CC(=O)c2c(C1=O)c(O)ccc2O)OC(=O)C=C(C)C)C	1
OC(C[N+](C)(C)C)C[N+](CCCNC(=O)C[N+](CCCNC(=O)C(=C)C)(C)C)(C)C	0
OC[C]1O[C@]([C]([C]1O[C]1O[C](CO)[C]([C]([C]1O)O)O)O)(O)CO	0
CCOC(=O)c1ccc(cc1)NC(=O)c1ccc(cc1)/N=C\1/C(=O)Nc2c1cc(Cl)cc2	0
O=C(COc1ccc(cc1Cl)Cl)NCCN1CCOCCC1	0
Fc1ccc(c(c1)F)C(C(c1ncncc1F)C)(Cn1cncn1)O	1
Fc1cccc(c1)COc1ccc(cc1Cl)Nc1ncnc2c1cc(cc2)c1ccc(o1)CNCCS(=O)(=O)C	1
CN(CCCN1c2ccccc2CCc2c1cccc2)C	1
CO/C=C(\[C]1C[C]2N(C[C]1C=C)CCc1c2[nH]c2c1cccc2)/C(=O)OC	1
CCCO	0
OC(=O)CCCCCCCC(=O)O	1
CCCC[Ge](Cl)(Cl)Cl	1
CCN(CCOC(=O)c1cc(C)c(c(c1)C)N)CC	1
COc1ccc(cc1)CN(c1ncnc2c1cccc2)CCN(C)C	1
CN(CCCN1c2cc(O)ccc2Sc2c1cc(Cl)c(c2)O)C	1
CC/[Ge]=N/O	0
COc1cc(Cc2cnc(nc2N)N)cc(c1Br)OC	0
OP(=O)(CN1CCOP(=O)(C1)O)O	0
Nc1c2c(cc(c1N=Nc1ccc(cc1)S(=O)(=O)CCS(=O)(=O)O)S(=O)(=O)O)cc(c(c2O)N=Nc1ccc(cc1)S(=O)(=O)CCS(=O)(=O)O)S(=O)(=O)O	1
N#CC1(CCCCC1)N1CCCC1	1
C#CC1(O)CCC2C1(C)CCC1C2CCc2c1ccc(c2)O	1
Nc1nccc(n1)c1sc(nc1c1cccc(c1F)NS(=O)(=O)c1c(F)cccc1F)C(C)(C)C	1
OCCN(CC)CC	1
O=C(Nc1ccccc1Cl)CC(=O)C	0
O=C1C=CC2(C(=C1)C(=C)CC1C2CCC2(C1CCC2=O)C)C	1
CCC1(CO)COCOC1	0
N#C[C](c1ccccc1)N[C](Cc1ccccc1)C	1
CCCCCCCCCCCCCC	0
O=C(Nc1ccccc1NS(=O)(=O)c1ccccc1)Nc1ccccc1	0
CC1N(C)C(=O)NC1c1ccccc1	0
CC(=O)OC1CC2CCC3C(C2(CC1N1CCCCC1)C)CCC1(C3CC(C1OC(=O)C)[N+]1(C)CCCCC1)C	1
CC=CC(=O)C1=C(C)CCCC1(C)C	0
CCOc1ccccc1NC(=O)c1cc2ccccc2c(c1O)N=Nc1ccc(cc1)C(=O)N	0
COc1ccccc1C(=O)NCC(=O)N(C)C	0
COc1ccc(cc1)N	0
CN1CCN(CC1)c1c2CCCCc2nc2c1cccc2	1
BrCC=C	0
C=C1C2CCC3CC2(CC3(C)O)C2C(C3(C1CC(C3(C)C)O)O)OC(O2)(C)C	1
CCOC(=O)CN(CC=C)CC=C	0
C=CCC1(C[C](OC)C)C(=O)NC(=O)NC1=O	1
NCCS(=O)(=O)Nc1c(C)n(n(c1=O)c1ccccc1)C	0
CCC(=O)OC(C(C)C)OP(=O)(CC(=O)N1CC(CC1C(=O)O)C1CCCCC1)CCCCc1ccccc1	1
CN1CCC(C(C1)O)c1c(O)cc(c2c1oc(cc2=O)c1ccccc1Cl)O	1
Cc1noc(c1)n1c(C)nc2c(c1=O)ccc(c2)C	1
Clc1nc(Nc2ccc3c(c2)cc(c(c3O)N=Nc2ccc(cc2)S(=O)(=O)CCOS(=O)(=O)O)S(=O)(=O)O)nc(n1)Cl	1
CN(C(=O)NC(=O)N)CCc1ccccc1	0
Cn1ncc2c1nc1sccn1c2=O	1
Brc1ccc(cc1)N1C(=S)N/C(=C\c2ccc(c(c2)C)C)/C1=O	0
CCN1CCC[C](C1)Nc1nc(nc(c1)C)NC(=N)Nc1ccc(c(c1)Cl)Cl	1
CCCCCCCCC	0
OC(=O)CCCCCNc1nc(NCCCCCC(=O)O)nc(n1)NCCCCCC(=O)O	0
OCC(=C)CC1CC(O)C2(C(O1)CC1C(O2)CC2C(O1)C=CCC1(C(O2)CC2(C)OC3(C)CCC4C(OC3CC2O1)C(C)CC1C(O4)CC2(C)OC3C(=CC(=O)OC3CC2O1)C)C)C	1
OC(=O)CCNC(=O)c1cccnc1Cl	0
CCN(C(=O)NC1CN(C)C2C(=C1)c1cccc3c1c(C2)c[nH]3)CC	1
CCC(=O)O[C@](c1ccccc1)([C](CN(C)C)C)Cc1ccccc1	1
CCCCCCCCCCCCCCCC(=O)CC(=O)c1ccccc1	0
Sc1nc(O)c2c(n1)CCC2	0
COC(=O)C1C(O)CCC2C1CC1N(C2)CCc2c1[nH]c1c2cccc1	1
OC(COc1nsnc1N1CCOCC1)CNC(C)(C)C	1
BrCCN(Cc1cccc2c1cccc2)C	1
CC(CC(C(=O)NC(C(=O)NC(C(=O)C1(C)CO1)CC(C)C)Cc1ccccc1)NC(=O)C(NC(=O)CN1CCOCC1)CCc1ccccc1)C	1
COc1ccc2c(c1)ccc(c2)CCC(=O)C	1
CNC1C(OC2C(C=C3C2CC#CC2C(C#C3)(O2)C2COC(=O)O2)OC(=O)c2c(O)ccc3c2cc(OC)cc3C)OC(C(C1O)O)C	1
O=C/C=C(/c1ccc(cc1)Br)\Cl	1
COC1C(CC2OC1(C)n1c3ccccc3c3c1c1n2c2ccccc2c1c1c3CNC1=O)N(C(=O)c1ccccc1)C	1
O=C1NC(=O)CN(C1)CC(N1CC(=O)NC(=O)C1)C	1
C#CCn1c(=O)oc2c1cccc2	1
OCc1c(cccc1Cl)Nc1ccccc1C(=O)O	0
CC[C@](C(=O)O)(Oc1ccc(cc1)C1(CCCCC1)c1ccc(cc1)O[C@](C(=O)O)(CC)C)C	1
OC1Cc2ccccc2N(c2c1cccc2)C(=O)N	1
COC1C(=O)C2(C)C(OC)CC3C(C2C(C2(C(C1=C(C)C(OC(=O)C(C(c1ccccc1)NC(=O)OC(C)(C)C)O)C2)(C)C)O)OC(=O)c1ccccc1)(CO3)OC(=O)C	1
CC(NC(C(c1ccc(cc1)O)O)C)COc1ccccc1	1
CCN(Cc1c(OC)ccc2c1oc(c1ccc(cc1)F)c(c2=O)C)CC	1
[N-][n+]1ccccc1	0
Clc1ccc(c(c1)N=Nc1c(O)c(cc2c1cccc2)C(=O)Nc1cc(Cl)c(cc1Cl)NC(=O)c1cc2ccccc2c(c1O)N=Nc1cc(Cl)ccc1Cl)Cl	0
CCCCCCCCCCCCCCCCC(C(=O)NCCO)C(=O)CCCCCCCCCCCCCCC	0
CC(=O)NCCCCCCNC(=O)C	0
CCCc1nn(c2c1nc([nH]c2=O)c1cc(ccc1OCC)S(=O)(=O)N1CCN(CC1)C)C	1
OC[C](CCN1C(=O)OC(C1=O)(C)C)O	0
CCCCN1CCCC1=O	0
CCN(C(=O)c1c2CCCCc2nc2c1cccc2)CC	1
O=C(C(c1ccc(cc1)O)N)NC1C(=O)N2C1SCC(=C2C(=O)O)C	1
OC(=O)c1ccc(cc1)n1nc(nc1c1ccccc1O)c1ccccc1O	1
OCC1COCO1	0
CC(c1cc2c(c(c1)S(=O)(=O)c1cc(cc(c1O)S(=O)(=O)c1c(c(S(=O)(=O)c3c(c(S2(=O)=O)cc(c3)C(C)(C)C)O)cc(c1)C(C)(C)C)O)C(C)(C)C)O)(C)C	0
CN(CCNC(=O)c1nc(Cl)c(nc1N)N)CCNCc1cc(cc(c1O)Br)C(C)(C)C	1
O=C(NS(=O)(=O)c1ccc(cc1)C)NN1CC2C(C1)CCC2	1
CCC1(C)C(C#N)C(=O)N(C(=O)C1C#N)CN1CCOCC1	1
NC(=O)c1ncn2c1nnn(c2=O)C	1
OC1CC(O)CC(=CC=C2CCCC3(C2CCC3C(C=CC(C(O)(C)C)C)C)C)C1	1
O=C(NC1C(=O)N2C1SC(C2C(=O)O)(C)C)COc1ccccc1	1
C=CCOc1ccccc1OC[C](CO)O	0
O=C(c1ccc(cc1Cl)S(=O)(=O)C)Nc1ccc(c(c1)c1ccccn1)Cl	1
OC(CC(CC(=O)O)O)C=Cc1c(nc(nc1c1ccc(cc1)F)N(S(=O)(=O)C)C)C(C)C	1
OCCn1c(=O)n(CCO)c(=O)n(c1=O)CCO	0
O=CNc1cc(ccc1O)C(CNC(Cc1ccc(cc1)OC)C)O	1
OC(COc1cc(C)c(c(c1C)C)OC(=O)C)CNC(C)C	1
OC1C=CC2C34C1Oc1c4c(CC2N(CC3)C)ccc1O	1
OCc1cccc2c1c(Cl)c(c(c2)Oc1ccc(c2c1nccc2)I)O	1
CC1=CCC2C(C1)C2(C)C	1
N#Cc1cc(ccc1OCC(C)C)c1nc(c(s1)C(=O)O)C	1
COc1ccc2c(c1)N(CCCN(C)C)c1c(S2)cccc1	1
C[C](OC(=O)COc1ccc(cc1)Cl)CN(C)C	0
CSC1=NC(C(=O)N1CN1CCOCC1)(c1ccccc1)c1ccccc1	0
CCN(C[C](OC(=O)COc1ccc(cc1)Cl)C)CC	1
COc1ccc2c3c1OC1C43CCN(C(C2)C4(O)CCC1=O)C	1
O=C(c1cccnc1)Nc1c(=O)n(n(c1C)C)c1ccccc1	0
Clc1ccc(cc1)C1CCC(CC1)C1=C(O)c2c(C(=O)C1=O)cccc2	1
CC(C(=O)c1ccccc1)C	0
Clc1ccc2c(c1)c(=O)n(c(n2)c1ccccc1)c1onc(c1)C	1
O=C1N(C)CCCCN1C	0
CC(=O)Oc1ccccc1C(=O)O	1
CCC(O)C	0
NCCCC(=O)O	0
CCN(c1ccc(=O)n(n1)c1ccccc1)C	1
O=C1CS/C(=N/c2ccccc2C)/N1CCCN1CCOCC1	0
CCCCCCCCCCCCCCCCCC(=O)N(C)C	0
CC12CC3CC(C1)(C)CC(C2)(C3)N	1
CC(C(=O)Nc1c(C)cccc1C)N	1
CCSCSP(=S)(OCC)OCC	0
NC(=O)OC[C]1CO[C@](O1)(C)c1c(C)cc(cc1C)C	0
Clc1sc(c(c1)S(=O)(=O)N)Cl	1
COC1CC(CCC1OP(=O)(C)C)CC(C1OC(=O)C2CCCCN2C(=O)C(=O)C2(O)OC(CCC2C)CC(OC)C(=CC=CC=CC(CC(C(=O)C(C(C(=CC(C(=O)C1)C)C)O)OC)C)C)C)C	1
COP(=O)(OC(C(Br)(Cl)Cl)Br)OC	0
COC(=O)c1ccc(cc1[N+](=O)[O-])C(=O)Nc1cc(Cl)ccc1Cl	0
OC(=O)O	1
Cc1ccc2c(c1)c(N1CCN(CC1)c1ccccc1)c1c(n2)CCC1	1
OCn1nc(ccc1=O)c1ccccc1	1
Nc1ccc(cc1)/N=N/c1ccc(cc1)N(C)C	1
O=C(c1cc(c(c(c1)C(C)(C)C)O)C(C)(C)C)Oc1ccc(cc1C1C(=O)Oc2c1cc(cc2)C(C)(C)C)C(C)(C)C	0
COc1ccccc1N=NC(C(=O)Nc1ccc2c(c1)nc([nH]2)O)C(=O)C	0
CCn1nc(c2c1-c1ccccc1C2(O)c1ccc(cc1)C)C(C)(C)C	1
COc1cc(ccc1N=Nc1cc(c2c(c1O)cccc2)S(=O)(=O)O)C(c1ccc(c(c1)OC)N=Nc1cc(c2c(c1O)cccc2)S(=O)(=O)O)c1ccccc1	0
CCc1nc2ccc(cc2c(=O)n1c1onc(c1)C)C	1
FC(Sc1cccc(c1)n1c(=O)cc(n1C)C)F	1
CC(=O)O[C]1C[C](O[C]2[C](O)C[C](O[C]2C)O[C]2[C](O)C[C](O[C]2C)O[C]2CC[C@]3([C](C2)CC[C]2[C]3CC[C@@]3([C@]2(O)CC[C]3C2=CC(=O)OC2)C)C)O[C]([C]1O)C	1
CCOP(=S)(Oc1ccc2c(c1)oc(=O)c(c2C)Cl)OCC	0
Clc1ccc(c(c1)Cl)COC(c1ccc(cc1Cl)Cl)Cn1cncc1	1
C1CN=C(N1)C1CCCc2c1cccc2	1
CC[C@]1(SC[C](O1)COC(=O)N)c1ccccc1	0
O1CCN(CC1)c1c2CCCCCc2nc2c1cccc2	1
COc1cc(CCN2CCN(CC2)c2ccc(cc2C)C)ccc1OC	1
CC(=O)CCCCn1c(=O)c2n(C)cnc2n(c1=O)C	1
O[C]1[C]2OC(OC32[C]([C@]([C]2C41C[C]([C@](C4)(C)O)CC2)(C)O)C[C](C3(C)C)O)(C)C	1
ClC=C	0
CC(CC(C)C)C	1
CC(=O)Nc1nnc(s1)S(=O)(=O)N	1
COC(C)(C)C	0
CCCCC(CN(CC(CCCC)CC)CC(CCCC)CC)CC	0
ClC(c1ccccc1)Cl	0
COc1cc(COCCN2CCCC2)cc(c1OC)OC	1
CCN(CCCNc1nc(Nc2ccc3c(c2)cc(c(c3O)N=Nc2ccc3c(c2)nc([nH]3)O)S(=O)(=O)O)nc(n1)NCCCN(CC)CC)CC	0
CCCCCC(=O)C	0
Nc1ccc(cc1)N	1
OCC(C=O)(CO)C	0
CCOc1cc(C=O)ccc1O	0
CCOc1ccccc1OC(c1ccccc1)C1OCCNC1	1
CC([C@](c1ccccc1)(C#N)C[C](N(C)C)C)C	1
OC(CN1CCN(CC1C(=O)NC(C)(C)C)Cc1cccnc1)CC(C(=O)NC1C(O)Cc2c1cccc2)Cc1ccccc1	1
COc1cc(c(c(c1)c1cc(OC)cc(c1O)C(C)(C)C)O)C(C)(C)C	0
Cn1nc(c(c1)C(=O)Nc1cccc2c1C1CCC2C1=C(Cl)Cl)C(F)F	0
Clc1ccc2-n3cnnc3CN=C(c2c1)c1ccccc1	1
C/C=C/1\[C]2C=C(C[C@]1(N)c1c(C2)[nH]c(=O)cc1)C	1
C=CC(CCC=C(C)C)(O)C	0
Nc1ccc(cc1C)NCCCn1cncc1	0
O=C(C(=C)C)OCCC(C(C(C(C(C(F)(F)F)(F)F)(F)F)(F)F)(F)F)(F)F	0
CCN(Cc1c(OC)ccc2c1oc(c1ccccc1)c(c2=O)C)CC	1
CNC(C1CCC(C(O1)OC1C(N)CC(C(C1O)OC1OCC(C(C1O)NC)(C)O)N)N)C	1
CCN(CCOCc1cc(OC)c(c(c1)OC)OC)CC	1
CCOC(=O)c1sc2n(c1C)c(=O)c1c(n2)sc2c1cccc2	0
C=CCOc1ccccc1OCC(CNC(C)C)O	1
CN(CCc1ccccc1Br)C	1
CC(=C)C(=O)O	0
ClCC1Nc2cc(Cl)c(cc2S(=O)(=O)N1C)S(=O)(=O)N	1
O=C1CCc2c(N1)cc(cc2)OCCCCN1CCN(CC1)c1cccc(c1Cl)Cl	1
CC(C1CCC(=C)CC1)C	0
N#CC1(CCC(CC1)C(=O)O)c1ccc(c(c1)OC1CCCC1)OC	0
O=C1CCCCCN1C(=O)Nc1ccc(cc1)Cc1ccc(cc1)NC(=O)N1CCCCCC1=O	0
CCOc1ccc(cc1)Cc1nc2c(n1CCN(CC)CC)ccc(c2)C(=O)C	1
CCC(=O)/C=C/Cl	1
NC(=N)Nc1ccc(cc1)C(=O)Oc1ccc(cc1)[N+](=O)[O-]	1
CCOC(=O)n1ccn(c1=S)C	1
O=C1NC(=O)N(C1)c1ncc(s1)[N+](=O)[O-]	1
ClCC(CCl)Cl	0
CC1(OCCO1)C1CCC2C1(C)CCC1C2=CC=C2C1(C)CCC1(C2)OCCO1	0
O[C](Cn1cnc2c1c(=O)n(C)c(=O)n2C)CN(Cc1ccccc1)Cc1ccccc1	1
COc1ccc2c(c1)c(CC(=O)O)c(n2C(=O)c1ccc(cc1)Cl)C	1
COC(=O)[C]1[C](OC)[C](C[C]2[C]1C[C]1N(C2)CCc2c1[nH]c1c2cccc1)OC(=O)c1cc(OC)c(c(c1)OC)OC	1
CCCC(CCC)C	1
O=C1N(Cc2ccccc2)C2C(N1Cc1ccccc1)C[S+]1C2CCC1	1
CCN(CCOC(=O)c1c(Cl)snc1C)CC	0
COc1cc(CCN2CCN(CC2)c2ccccc2C)ccc1OC	1
COc1cc(CC/N=C(\N(C)C)/C)ccc1OC	1
O=C1NC(=O)C2C1CC=CC2	0
Cl/C=C/C(=O)c1ccc(cc1C)C	1
COc1cc(c(cc1N)OC)S(=O)(=O)NC	0
CC(Cc1cccc(c1)C(F)(F)F)NCCOC(=O)c1ccccc1	1
CC(CN(S(=O)(=O)c1ccc(cc1)N)CC(C(Cc1ccccc1)NC(=O)OC1COC2C1CCO2)O)C	1
OC(=O)C(Cc1ccc(c(c1)O)O)(N)C	1
CCC1C2CC3N(C1O)C1C2C(O)C2(C3N(C)c3c2cccc3)C1	1
COP(=S)(SCn1nnc2c(c1=O)cccc2)OC	0
ClCC(=O)CC(=O)Nc1ccccc1	1
NCCON=C(c1ccc(cc1)C(F)(F)F)CCCCOC	1
N#CCCCNCCCC#N	1
N#CC1(CCCCC1)c1ccc(c(c1)OC1CCCC1)OC	0
OC[C](N1CCCCC1)Cc1ccc(cc1)C	1
OC(=O)CC(C(=O)O)N	0
O=c1c2cn[nH]c2nc2n1c(cs2)c1ccccc1	1
OC(CS(=O)(=O)O)CNc1ccccc1	0
O=C(c1ccccc1O)Oc1cccc2c1nccc2	1
Cc1nn(c(c1)C(C(F)F)(F)F)c1scc(n1)c1ccc(c(c1)O)O	1
CCOC(=O)C(=O)Cc1ccccc1	0
CN(C(=[O+]n1nnc2c1cccc2)N(C)C)C	1
BrC(C(=O)NC(=O)N)C(C)C	1
COC(=O)NC(CNc1nccc(n1)c1cn(nc1c1cc(Cl)cc(c1F)NS(=O)(=O)C)C(C)C)C	1
COC(CNC(=O)C=C)OC	0
COc1cc2CC(C(=O)O)N(Cc2cc1OC)C(=O)C(NC(C(=O)O)CCc1ccccc1)C	1
ClCCN(P1(=O)NCCCO1)CCCl	1
COc1ccc2c(c1)ccc(c2)C(C(=O)O)C	1
CN(CCCOc1nn(c2c1cccc2)Cc1ccccc1)C	1
C1CN=C(N1)Cc1cccc2c1cccc2	1
CN1CCC[C]1CC(=O)c1cccs1	1
CC(CCCCCCCOC(=O)C(=C)C)C	0
CO/N=C(\c1csc(n1)N)/C(=O)Sc1nc2c(s1)cccc2	1
CCCCS(=O)(=O)NC(C(=O)O)Cc1ccc(cc1)OCCCCC1CCNCC1	1
O=C1CCC(C(=O)N1c1ccc(c(c1)Cl)C)n1c(C)nc2c(c1=O)cccc2	1
COc1cc(CCN2CCN(CC2)c2ccccc2O)ccc1OC	1
COc1ccc(cc1)CC(NCC(c1cc(O)cc2c1OCC(=O)N2)O)(C)C	1
CS(=O)(=O)OCCCCOS(=O)(=O)C	1
CCC[C](C[C](OC(=O)N)C)OC(=O)N	0
N=[N+]1[N-]C=CC=C1	0
CC(CC(OC(=O)C)C)C	0
CC(=C)CCO	0
CCOc1ccc(cc1)NC(=O)C	1
CCCCCN(CC(=O)NN)CCCCC	1
COC(=O)c1ccc2c(c1)[nH]c(c2C(=Nc1ccc(cc1)N(C(=O)CN1CCN(CC1)C)C)c1ccccc1)O	1
COc1cc2CC(=O)NC=Cc2cc1OC	0
CNNCc1ccc(cc1)C(=O)NC(C)C	1
O=C1N(CC2c3c1cccc3CCC2)C1CN2CCC1CC2	1
CCCCOC(=O)C=C	0
CC=CC(=O)C1C(=CCCC1(C)C)C	0
CCCCCOc1ccc(cc1OCC)C1SC(=O)NC1=O	1
C=C1C2CCC(C1(C)C)C2	0
N#Cc1c(Cl)c(C#N)c(c(c1Cl)Cl)Cl	1
O=C(Nc1ccc(cc1C)c1ccc(c(c1)C)NC(=O)CC(=O)C)CC(=O)C	0
CC(C)(C)C	0
CC(=O)C	0
CCSc1nn2c(s1)nc1c(c2=O)sc2c1cccc2	0
OC[C@@](COc1ccccc1C)(O)C	0
OC1=C(CCCC1)C(=O)C	0
COc1cc(Cl)c(cc1NC(=O)C(C(=O)C)N=Nc1ccc(cc1Cl)c1ccc(c(c1)Cl)N=NC(C(=O)Nc1ccc(cc1C)C)C(=O)C)OC	0
OCC1CO1	0
Cc1ccccc1C	0
O=C1Cc2ccccc2N(c2c1cccc2)C(=O)N	1
CCC(n1c(=O)[nH]c(c(c1=O)Br)C)C	0
NC(=O)OC[C]1CO[C@](O1)(C)c1ccc(cc1)Br	0
Cc1cccc(c1C)C(c1c[nH]cn1)C	1
O=C1NC(=O)CC1c1ccc(cc1)OCCCCCCOc1ccc(cc1)C1CC(=O)NC1=O	0
N#CCC#N	1
CCN(CCOC(=O)C1(CCCCC1)C1CCCCC1)CC	1
COc1ccccc1N1CCN(CC1)CC(c1ccncc1)O	1
O=C1NS(=O)(=O)c2c1cccc2	0
N#CC1C(=O)N(CN2CCOCC2)C(=O)C(C1(C)C)C#N	1
CNC(=O)Oc1cccc2c1cccc2	0
OCC1OC(Oc2cc(O)c(c(c2)O)C(=O)CCc2ccc(cc2)O)C(C(C1O)O)OC1OC(C)C(C(C1O)O)O	0
COc1cc(cc(c1OC)OC)C(=O)NN1CCCCCC1	1
OC(=O)CS	0
Cc1ncc2c(n1)n(c1ccccc1)c(=S)n(c2=O)CCCN1CCN(CC1)c1nccs1	0
Nc1ncc(c(c1)C(F)(F)F)c1cc(nc(n1)N1CCOCC1)N1CCOCC1	1
COc1cc(CCNc2c3CCCCc3nc3c2cccc3)ccc1OC	1
CCCCCC=CCCC=O	0
C1CCn2c(CC1)nnn2	1
CCCCCCCCNC(=O)Nc1ccc(cc1)Cc1ccc(cc1)NC(=O)NCCCCCCCC	0
O=C1NC(=O)CC1c1ccc(cc1)OCCCCCCCOc1ccc(cc1)C1CC(=O)NC1=O	0
CCCCCCN(CC(=O)OCC)CCCCCC	1
OC(=O)C(=O)CF	1
O=C(C1C(C1(C)C)C=C(C)C)OCN1C(=O)C2=C(C1=O)CCCC2	1
O=C1NC(=O)NC1(c1ccccc1)c1ccccc1	1
CCCC(C)(C)C	1
Clc1ccc2c(c1)N(C(=O)CC(=O)N2C)c1ccccc1	1
CCCCCCC(CCCCCCCCCCC(=O)NCCCCCCNC(=O)CCCCCCCCCCC(CCCCCC)O)O	0
CN(C(=O)CCCOC(=O)C(Oc1ccc(cc1)Cl)(C)C)C	0
O=C1c2ccccc2CN2N1Cc1ccccc1C2=O	0
COc1cc(cc(c1OC)OC)C(=O)Nc1cccc2c1CN(C)CC2	1
CC(C(COC(=O)N)(COC(=O)N)C)C	0
CCCCCCCCCCCC[N+](Cc1ccccc1)(C)C	1
Nc1ccc(cc1)S(=O)(=O)Nc1oc(c(n1)C)C	0
OC(=O)c1cc(C(=O)O)c(cc1C(=O)O)C(=O)O	1
CN1C(CSCC(F)(F)F)Nc2c(S1(=O)=O)cc(c(c2)Cl)S(=O)(=O)N	1
CCOC(=O)C[C]1NS(=O)(=O)c2c1cccc2	0
OCCONC(=O)c1cc2n(C)cnc2c(c1Nc1ccc(cc1Cl)Br)F	1
CCCCCc1cc(O)c2c(c1)OC(C1C2C=C(C)CC1)(C)C	1
FC(Cl)(Cl)Cl	0
CN1CCN(C1=O)C	0
COP(OC)OC	0
ClC(=C(Cl)Cl)Cl	0
CCN(CCN(c1nccc(n1)C)Cc1ccccc1)CC	1
C1CCC(NC1)CC(C1CCCCC1)C1CCCCC1	1
CC1CC(NC(=O)N)NC(=O)N1	0
COc1c(OC)cc2c3c1-c1cc(OC)c(cc1C[C]3N(CC2)C)O	1
Fc1ccc(cc1)CNC(=O)c1nc(n(c(=O)c1O)C)C(NC(=O)c1nnc(o1)C)(C)C	1
Clc1ccc(cc1)[N+](=O)[O-]	0
OC(=O)CC1NC(=O)CNC(=O)C(CCCCNC(=N)N)NC(=O)CCSSCC(NC(=O)C2N(C(=O)C(NC1=O)Cc1c[nH]c3c1cccc3)CCC2)C(=O)N	1
OCC1OC(C(C1O)O)(CO)OC1OC(CO)C(C(C1O)O)O	1
Cc1ccc(cc1)S(=O)(=O)NC(=O)N1C[C]2CC[C@@](C1)(C2(C)C)C	0
Cc1ccc(c(c1)C)N	0
CCCCN(C[C](Cn1cnc2c1c(=O)n(C)c(=O)n2C)O)CCCC	1
CCOP(=O)(OP(=O)(OCC)OCC)OP(=O)(OP(=O)(OCC)OCC)OCC	1
C=CC(=O)OCC(COC(=O)C=C)(COC(=O)C=C)CC	1
CC[C](C#N)O	1
Cc1ccccc1OCc1coc(=O)[nH]1	0
CCN(C)C	0
CCC1(CC)C(=O)CC(=O)N(C1=O)C1CCCCC1	1
O=C1C=CC2(C(N1)CCC1C2CCC2(C1CCC2C(=O)NC(C)(C)C)C)C	1
CCc1ccc(cc1)c1cn2c(n1c1ccccc1)nc1c2c(=O)n(C)c(=O)n1C	0
CCNC(Cc1cccc(c1)C(F)(F)F)C	1
Cc1noc(c1)n1c(C)nc2c(c1=O)cc(cc2)C	1
CCCOC(=O)c1ccc(cc1)NC(=O)c1ccc(cc1)/N=C\1/C(=O)Nc2c1cc(Cl)cc2	0
O=C1CCC2(C(=C1)CCC1C2CCC2(C1CCC2(O)C(=O)C)C)C	1
CC(P(=O)(O)O)(P(=O)(O)O)O	1
CCCCCCCCCCCCCCCC	0
OCc1ccc(c(c1)C(c1ccccc1)CCN(C(C)C)C(C)C)OC(=O)C(C)C	1
COc1ccc2c(c1CN1CCCCC1)oc(c(c2=O)C)c1ccc(cc1)F	1
CCC(OC(=O)C)C	0
OC(=O)Cc1ccccc1Nc1c(Cl)cccc1Cl	1
CCC1(CC)C(=O)NC(=O)N(C1=O)C[C](O)C	0
COC1CN(CCCOc2ccc(cc2)F)CCC1NC(=O)c1cc(Cl)c(cc1OC)N	1
Clc1cccc(n1)C(Cl)(Cl)Cl	0
CCC1(C(=O)NC(=O)NC1=O)c1ccccc1	1
Clc1ccc2-n3c(CN=C(c2c1)c1ccccc1F)cnc3C	1
FC(C(Cl)(F)F)(Cl)F	0
CN(C[C](CN1c2ccccc2CCc2c1cccc2)C)C	1
O=C1NC(=O)N(C1)N=CC=Cc1ccc(o1)[N+](=O)[O-]	1
O=CC1CC(=CC(C1C)C)C	0
NC(=O)c1cccs1	1
CCOS(=O)(=O)OCC	0
CN1CC(CC2C1Cc1c[nH]c3c1c2ccc3)C(=O)NC1(OC2(N(C1=O)C(Cc1ccccc1)C(=O)N1C2CCC1)O)C(C)C	1
ClC1=C(Cl)C2(C(C1(Cl)C1C2C2CC1C1C2O1)(Cl)Cl)Cl	0
FCOC(C(F)(F)F)C(F)(F)F	1
Cc1ccc(c(n1)Nc1cc(=O)nc([nH]1)N)S	1
OCc1cccc2c1cc(O)c(c2)Oc1cccc2c1nccc2	1
O/N=C(/C(=N/N)/C)\Nc1ccc(cc1)N(C)C	1
CCC(=O)OC1CC(CC=C1C)C(=C)C	0
COCC(=O)Nc1c(I)c(C(=O)NCC(CO)O)c(c(c1I)C(=O)N(CC(CO)O)C)I	1
O=C1CN=C(c2c(N1)ccc(c2)[N+](=O)[O-])c1ccccc1Cl	1
O=c1c2ccc3c4c2c(c2n1c1ccccc1n2)ccc4c(=O)n1c3nc2c1cccc2	1
OC[C](COc1cc(OC)cc(c1)OC)O	0
OCC1OC(C(C(C1O)O)O)c1c(O)c2c(c(c1O)O)C(=O)c1c(C2=O)c(C)c(c(c1)O)C(=O)O	1
O=C=Nc1ccccc1	1
CC[N+](=C1C=CC(=C(c2cc(O)c(cc2S(=O)(=O)O)S(=O)(=O)O)c2ccc(cc2)N(CC)CC)C=C1)CC	1
COc1ccc(cc1)n1c(n[nH]c1=S)Cc1c(C)[nH]c2c1cccc2	1
CC(Cc1ccccc1)(N)C	1
CC(=O)C(C(=O)Nc1ccccc1)N=Nc1ccc(cc1[N+](=O)[O-])S(=O)(=O)O	0
CCOC(=O)c1n[nH]cn1	0
COc1ccccc1N1CCN(CC1)CC(c1ccccn1)O	1
BrC(Br)Br	0
NCCN(C)C	0
CCCCCCCCCC	0
C1CCN(C1)C[C]1COc2c(O1)cccc2	1
Clc1ccc2c(c1)C(=NC(C(=O)N2)O)c1ccccc1Cl	1
O=C(c1cc(OCC(F)(F)F)ccc1OCC(F)(F)F)NCC1CCCCN1	1
O=C1CCCCC1C(c1ccc(cc1)Cl)O	0
CN(CCOc1ccnc(n1)N)C	1
[O-][n+]1cc(ncc1C)C(=O)O	1
N#Cc1c(sc(c1CC(=O)O)C(=O)O)N(CC(=O)O)CC(=O)O	1
CC(O)(C)C	0
Clc1ccc(cc1)SC(P(=O)(O)O)P(=O)(O)O	1
CC(C1CCC(CC1)O)C	0
NC12CC3CC(C2)CC(C1)C3	1
CCOc1ccc(cc1)Cc1cc(ccc1Cl)C1OC(COC(=O)C)C(C(C1OC(=O)C)OC(=O)C)OC(=O)C	0
CCCCOC(=O)C	0
COc1cc(CCN2CCN(CC2)c2cccc(c2C)C)ccc1OC	1
C1CCc2c(C1)cn(c2)c1ccccc1	0
OCC(C(C(C(C=O)O)O)OC1OC(CO)C(C(C1O)O)O)O	1
OC(=O)C(c1cccc(c1)C(=O)c1ccccc1)C	1
CCCCOc1ccccc1OC[C](CO)O	0
O=C(Nc1ccccc1C(=O)O)CCc1ccc(cc1)O	0
CC(=O)N	0
ClCCNC(=O)N(CCCl)N=O	1
CCCCC1(CCCC)CN(C1)CCN1CCN(C1=O)c1cccc(c1)Cl	1
CCCCCC(C=CC1C(O)CC(C1CC=CCCCC(=O)O)O)(O)C	1
OC(=O)CSSCC(=O)O	0
OC(c1ccccc1)C(N)C	1
CCOc1ccccc1	0
c1ccc(cc1)Nc1ccccc1	0
FC(c1cc2NCNS(=O)(=O)c2cc1S(=O)(=O)N)(F)F	0
COc1ccc2c(c1)C(=O)C(=O)N2	0
CC(C1C(=O)N2C1C(C)C(=C2C(=O)O)SC1CNC(C1)C(=O)N(C)C)O	1
FCCOC(=O)COc1ccc2c(c1)cccc2	1
CN1CCC(CC1)(CNC(=O)CCCCCCCCC(=O)NCC1(CCN(CC1)C)c1ccccc1)c1ccccc1	1
Nc1ccc(cc1)S(=O)(=O)N=c1sccn1O	1
O=c1[nH]sc2c1cccc2	1
OCC1C(C)CC(=CC1C)C	0
OCC(O)C	0
CCS	0
OC[C](CSc1ccccc1C)O	0
O=C([C@@]1(CCC(=O)O1)c1ccccc1)NC(=O)N	0
NC(=O)OCCC(C)(C)C	1
CCSCCSP(=S)(OCC)OCC	0
CCCCOC(=O)c1ccccc1C(=O)OCCCC	0
Nc1ccc(c(c1)C)C	0
CN(Cc1cccc2c1cccc2)CC=CC#CC(C)(C)C	1
COc1ccccc1NCc1nnc(s1)n1c(CNc2ccccc2OC)nc2c(c1=O)cccc2	0
CC(Cn1cnc2c1c1ccccc1nc2N)C	1
CCC1(CC)C(=O)NC(=NC1=O)Nc1ccc(cc1)C	1
CC(=O)CCCN1C(=O)c2c(C1=O)cccc2	0
O=C1c2ccccc2C(=O)c2c1ccc1c2nc2c(n1)c1c(cc2)c(O)c2c(c1O)cccc2	0
Clc1ccc2c(c1)C(=N[C](C(=O)N2C)O)c1ccccc1Cl	0
[O-][N+](=O)c1cc(c(c(c1Cl)[N+](=O)[O-])Cl)C(F)(F)F	0
FC(OC(C(F)(F)F)F)F	1
O=C1CCC2(C34C1Oc1c4c(CC2N(CC3)CC2CC2)ccc1O)O	1
CCC1(C(=O)NCNC1=O)c1ccccc1	1
ClCCN(Cc1ccc(cc1)Cl)CC	1
CCOP(=O)(OCC)OCC	0
CCOC(=O)c1ccc(cc1)NCP(=O)(OCC)OCC	1
CCOc1ccccc1OCCNC(Cc1ccc(c(c1)S(=O)(=O)N)OC)C	1
COc1ccc2c(c1)c(CCNC(=O)C)c[nH]2	1
CCCCCCCCCOC(=O)c1ccccc1C(=O)OCCCCCCCCC	0
OC(=O)C(=NOCc1ccccc1)C(=O)O	0
Cl/C=C/C(=O)c1ccc(cc1)Cl	1
CNC1(CCCCC1)C#N	1
CCCOc1ccccc1	0
COC(=O)c1ccc(c(c1)N)C(=O)OC	0
O=C1CC2C(C1(C)CC2)(C)C	1
CC(=O)Oc1sc2c(c1)CN(CC2)C(c1ccccc1F)C(=O)C1CC1	1
CC(C(=O)O)NC(=O)CCC	0
O=C/C=C(/c1ccc(cc1)I)\Cl	1
O=C1NC(=O)CC1c1ccc(cc1)OCCOc1ccc(cc1)C1CC(=O)NC1=O	0
CNC(=O)Oc1cccc2c1OC(C2)(C)C	0
COC(=O)C(c1ccccc1)C1CCCCN1	1
CCCCCCOC(=O)c1ccccc1O	0
CCC(C(C)C)CC	1
OC(COc1ccc(cc1)NC(=O)C)CNC(C)C	1
O=C1C=C2C(=CC3C(C2(C2C1C2)C)CCC1(C3CCC1(O)C(=O)C)C)Cl	1
C=CC(=O)Nc1cc(Nc2nccc(n2)c2cn(c3c2cccc3)C)c(cc1N(CCN(C)C)C)OC	1
Clc1nccc(n1)N(c1ccc2c(c1)nn(c2C)C)C	0
O=C=Nc1ccc(c(c1)N=C=O)C	1
O=C1C=CN(C(C1)c1ccc(cc1C)F)C(=O)OCc1ccccc1	0
OS(=O)(=O)c1ccccc1N=C1C=CC(=C(c2ccc(cc2)Nc2ccccc2)c2ccc(cc2)Nc2ccccc2)C=C1	0
[O-][N+](=O)c1ccc(cc1O[Si]12OCCN(CCO1)CCO2)[N+](=O)[O-]	0
OCCCN(C1=NCCN1)CN(C(=O)c1ccccc1)CCCC(=O)O	1
COc1ccc(c(c1)O)C(=O)c1ccccc1	0
CC[N+](=C1C=CC(C=C1)C(c1ccccc1S(=O)(=O)O)c1ccc(cc1)N(Cc1cccc(c1)S(=O)(=O)O)CC)Cc1cccc(c1)S(=O)(=O)O	1
CN(C1C(=C(C(=O)N)C(=O)C2(C1CC1Cc3c(C(=O)C1=C2O)c(O)ccc3N(C)C)O)O)C	1
Cc1nn2c(s1)nc1c(c2=O)cc(s1)c1ccccc1	0
O=C(Nc1ccccc1)CC(=O)C	0
CCCCCCCCCCCCCC(=O)NCC(=O)O	0
C=CCNCC=C	1
N#CC1CC2C(N1C(=O)C(C13CC4CC(C1)CC(C3)(C4)O)NC(=O)OC(C)(C)C)C2	0
O=COCCC(CCC=C(C)C)C	0
C=CCc1ccc(c(c1)OC)OC(C)C	0
NNC(=O)CN(CCC(C)C)CCC(C)C	1
COc1ccc(cc1N=Nc1c(O)c(cc2c1cccc2)C(=O)Nc1cc(Cl)c(cc1OC)OC)C(=O)Nc1ccc(cc1)C(=O)N	0
Oc1ccccc1C=NCCN(CCN=Cc1ccccc1O)CCN=Cc1ccccc1O	0
CC1NC(C)CN(C1)c1c(F)c(N)c2c(c1F)n(cc(c2=O)C(=O)O)C1CC1	1
COc1c(N2CC3C(C2)CCCN3)c(F)cc2c1n(cc(c2=O)C(=O)O)C1CC1	1
O=C1NC(CC2OC2(C)CCCC(C(C(C(=O)C(C(C1)O)(C)C)C)O)C)C(=Cc1csc(n1)C)C	1
CCOc1cc(ccc1C(=O)O)CC(=O)NC(c1ccccc1N1CCCCC1)CC(C)C	1
Cc1ccc(cc1)N1CCN(CC1)c1c2CCCc2nc2c1cccc2C	1
SCC(C(=O)N1CCCC1C(=O)O)C	1
O=C(c1ccc(cc1)[N+](=O)[O-])Nc1ccc(cc1)C(=O)N	0
Cc1ccc2c(n1)Nc1c(S2)c(Cl)nc(n1)N	1
CCCNC1CCc2c(C1)sc(n2)N	1
CO/C=C(\[C]1C[C]2N(C[C]1CC)CC[C@]12C(=O)Nc2c1cccc2)/C(=O)OC	1
COc1cc([nH]c1C=C1N=C(C=C1C)C)c1cc2c([nH]1)cccc2	1
CNC(=O)c1nn(c(c1)OC)c1cccc(c1)Cl	0
O[C](COc1ccccc1C)COC(=O)c1cccnc1	0
O=C(N1CCc2c(C1c1ccccc1)cccc2)OC1CN2CCC1CC2	1
OC(=O)CCC(C(=O)O)NC(=O)c1ccc(cc1)N(Cc1cnc2c(n1)c(N)nc(n2)N)C	1
OCC(C(C(C(CO)O)O)O)O	1
O=C1C[C@@](C)(O)Cc2c1c(O)c1c(c2)ccc(c1O)c1c2C[C@@](C)(O)CC(=O)c2c(c2c1cccc2O)O	1
CCCCCCCCC(=O)O	0
OC1COC(C(C1OS(=O)(=O)O)OS(=O)(=O)O)OC1COC(C(C1OS(=O)(=O)O)OS(=O)(=O)O)O	1
Cc1ccc(cc1)c1cn2c(n1c1ccccc1)nc1c2c(=O)n(C)c(=O)n1C	0
ClCC(=O)C1(O)C(C)CC2C1(C)CC(O)C1(C2CCC2=CC(=O)C=CC12C)F	1
CCCCNC1CC(C)(C)NC(C1)(C)C	0
CN(N=Nc1[nH]cnc1C(=O)N)C	1
O=C(N1CCN(CC1)C(=O)c1cc(ccc1F)Cc1nnc(c2c1cccc2)O)C1CC1	1
CCC(=O)CC	0
N#CCN(CC#N)CCN(CC#N)CC#N	0
OC[C@@](COc1ccccc1)(O)C	0
OCC(=O)C12OC(OC1CC1C2(C)CC(O)C2(C1CC(C1=CC(=O)C=CC21C)F)F)(C)C	1
O=C1C(CCc2c1c1ccccc1n2C)Cn1ccnc1C	1
O=C1c2ccccc2C(=O)C1(O)O	1
CCCCCCCCCCCCCCCCOS(=O)(=O)C	0
OC(C(C(=O)O)O)C(=O)O	0
NC(=N)NNc1ccnc(n1)NNC(=N)N	0
CC(C(=S)O)C	0
CCN(CCOC1(CCCCC1)c1ccc(cc1)Cl)CC	1
NC(=O)N1c2ccccc2C=Cc2c1cccc2	1
O=C1C=CC(=O)C(=C1)I	1
OC(=O)c1ccccc1OP(=O)(O)O	1
Cc1cccc(c1OP(=O)(Oc1c(C)cccc1C)Oc1ccc(cc1)c1ccc(cc1)OP(=O)(Oc1c(C)cccc1C)Oc1c(C)cccc1C)C	0
CN(C1C(=O)C(=C(C2(C1CC1Cc3c(C(=C1C2=O)O)c(O)ccc3N(C)C)O)O)C(=O)N)C	1
CCOC(=C1C(=NC(=C(C1c1cccc(c1Cl)Cl)C(=O)OC)C)C)O	1
NC(=N)N=NNNNc1n[nH]nn1	1
CC(CCC(=O)C)C	0
CCOC(=O)C(=C)C#N	1
OC(=O)CC(n1nc(c(c1)C)C)C(=O)O	0
CC([N+](=O)[O-])C	0
OC[C]1O[C](Oc2cc3occ(c(=O)c3c(c2OC)O)c2ccc(cc2)O)[C]([C]([C]1O)O)O	0
Oc1ccc(cc1)C=CC(=O)c1ccccc1O	0
O[C](COc1cccc2c1oc(c2)[C](O)C)CNC(C)C	1
OC1CCCCCCC1	0
CCOP(=S)(Oc1cc(C)nc(n1)C(C)C)OCC	0
CC(=O)CC[C](c1cocc1)O	1
Brc1ccccc1N1CCN(CC1)CCc1ccncc1	1
C=CC(=O)OCCC(C(C(C(C(C(C(C(C(C(F)(F)F)(F)F)(F)F)(F)F)(F)F)(F)F)(F)F)(F)F)(F)F)(F)F	0
CCN(C(=O)[C]1CC(=O)O[C]1c1ccccc1)CC	0
BrCBr	0
Oc1ccc(cc1)C(=O)O	0
O=C(C(c1cccnc1)(C)C)c1cccnc1	1
OC(=O)CC(CC(C=Cc1c(c2ccc(cc2)F)c2c(n1C(C)C)cccc2)O)O	1
CCCCCCCCCCCCCCCCN	1
CC(CNC(=O)O)O	0
CCCCCCCC(=O)NC(C(c1ccc2c(c1)OCCO2)O)CN1CCCC1	1
OC[C]1O[C]([C]([C]1O)O)O[C]1[C](O[C]([C]([C]1O)O)O[C]1CC[C@]2([C](C1(C)C)CC[C@@]1([C]2CC=C2[C@]1(C)CC[C@@]1([C]2CC(C)(C)CC1)C(=O)O[C]1O[C](CO)[C]([C]([C]1O)O)O)C)C)C(=O)O	0
CC1CCC2C(C1)C(=O)OC2=O	1
CNC(=O)N1N=C(c2ccc(cc2)N)c2c(C[C]1C)cc1c(c2)OCO1	1
COC(=O)NC(C(=O)N1CCCC1c1[nH]cc(n1)c1ccc(cc1)c1ccc(cc1)c1c[nH]c(n1)C1CCCN1C(=O)C(C(C)C)NC(=O)OC)C(C)C	1
Nc1ccc(cc1N)S(=O)(=O)O	0
O=C1CCCCCCCCCCCCCCO1	0
OC[C]1O[C](O[C]2CC[C@@]3(C(=CC[C]4[C]3CC[C@@]3([C]4C[C]4[C]3[C](C)[C]3N4C[C](CC3)C)C)C2)C)[C]([C]([C]1O[C]1O[C](C)[C]([C]([C]1O)O)O)O)O[C]1O[C](C)[C]([C]([C]1O)O)O	1
O=C1OC(=O)C2C1C1(Cl)C(=C(C2(C1(Cl)Cl)Cl)Cl)Cl	1
Sc1nc2c(o1)cccc2	0
CCCCCCCCCCCCCCCC(=O)OC	0
CCOC(=O)c1ccccc1C(=O)OCC	0
CC(=O)/N=c\1/sc(nn1C)S(=O)(=O)N	0
OC(=O)C(NC(C(=O)N1Cc2ccccc2CC1C(=O)O)C)CCc1ccccc1	1
CCCCC(C)(C)C	1
CCCCC(COC(=O)C(=C(c1ccccc1)c1ccccc1)C#N)CC	0
c1ccc2c(c1)c1ccc3c4c1c(c2)ccc4ccc3	0
OC[C]1O[C]([C]([C]([C]1O)O)O)C1(O)C(=C(C(=O)/C=C/c2ccc(cc2)O)C(=O)C2=C1OC1C2OC(C(C1O)O)CO)O	0
CNC(=O)c1nccc(c1)Oc1ccc(c(c1)F)NC(=O)Nc1ccc(c(c1)C(F)(F)F)Cl	1
Nc1nc(O)c2c(n1)NCC(N2)C(C(O)C)O	1
S=C1N(C)CCCCN1C	1
OC(=O)CCl	0
S=P(N1CC1)(N1CC1)N1CC1	1
CCCCN(CCC(c1cc2c(Cl)cc(cc2c2c1ccc(c2)C(F)(F)F)Cl)O)CCCC	1
Nc1ccc(c(c1)[N+](=O)[O-])Cl	1
N#Cc1c(Nc2ccc(cc2)C)nc(c(c1C)N=Nc1ccccc1C(F)(F)F)Nc1ccc(cc1)C	0
OCCOC(=O)CI	1
CC/N=N/Cc1nnc(s1)n1c(/C=C/c2ccccc2)nc2c(c1=O)cccc2	1
CCC1(C)[C](C#N)C(=O)NC(=O)[C]1C#N	1
Brc1nn(c(c1)C(=O)O)c1ncccc1Cl	0
CCCC(=O)O[C@@]1(CC[C]2[C@]1(C)C[C](O)[C]1[C]2CCC2=CC(=O)CC[C@]12C)C(=O)COC(=O)CC	0
CCCCCCCCC=CCCCCCCCC(=O)OCC(OC(=O)CCCCCCCC=CCC(C(OC(=O)C)CCCCC)O)COC(=O)CCCCCCCC(C(CC=CCCCCC)O)O	0
S=C1N/C(=C\c2cccc(c2)[N+](=O)[O-])/C(=O)N1c1ccccc1	0
OCC=C(C=CC=C(C=CC1=C(C)CCCC1(C)C)C)C	1
N#CCc1ccc(cc1)NC(=O)C1CC(C)CCC1C(C)C	0
ONC(=O)C=Cc1ccc(cc1)CNCCc1c(C)[nH]c2c1cccc2	1
OCC1OC(CC1O)n1cnc2c1NC=NCC2O	1
O=C1C=CC(=O)O1	1
O=C(Nc1cc(N(C)C)c2c(c1O)C(=O)C1=C(O)C3(C(CC1C2)C(N(C)C)C(=C(C3=O)C(=O)N)O)O)CNC(C)(C)C	1
OC(COc1cc(CCC(=O)O)cc(c1F)F)CNC(CC1Cc2c(C1)cccc2)(C)C	0
CC(=C)C(=O)N	0
CCCCCCCCCCCCCC(=O)N(C)C	0
O1CC1COc1ccccc1	0
ClC1C=CC2C1C1(Cl)C(=C(C2(C1(Cl)Cl)Cl)Cl)Cl	0
O=C1CCC(C(=O)N1c1ccc(c(c1)C)C)n1c(C)nc2c(c1=O)cccc2	1
ClCCN(C(=O)Oc1ccc2c(c1)CCC1C2CCC2(C1CCC2O)C)CCCl	1
CCCCC(C(=O)OCCOCCOCCOC(=O)C(CCCC)CC)CC	0
O=C1CCC2(C(=C1)C(C)CC1C2CCC2(C1CCC2(O)C(=O)C)C)C	1
COC(=C(C(F)(F)F)C(F)(F)F)F	1
CC(C(=O)c1ccc(cc1)C)CN1CCCCC1	1
CC[C](OC(=O)C[C]1NS(=O)(=O)c2c1cccc2)C	0
Nc1ccc(cc1)C(=O)Nc1ccc(cc1)C(=O)N	0
c1ccc(cc1)N1CCN(CC1)CCc1ccncc1	1
O=C(N1CC(=O)N2C(C1)c1ccccc1CC2)C1CCCCC1	1
Nc1nc2c(s1)cc(cc2)OC(F)(F)F	1
CC(=O)OC(C1CC=C(C(=O)C1)C)(C)C	0
[O-][N+](=O)CC(=O)OCC	0
Fc1ccc(c(c1)F)C(C(c1ncncc1F)C)(OS(=O)(=O)CC12CCC(C2(C)C)CC1=O)Cn1cncn1	0
CCOC(=O)Nc1ccc2c(c1)N(C(=O)CCN1CCOCC1)c1c(S2)cccc1	1
N#Cc1ccc(cc1)C(=O)N	0
NCCCCCCSS(=O)(=O)O	1
Cl/C=C/C(=O)c1cccc2c1cccc2	1
O[C](COC(=O)N)COc1ccc(cc1)Cl	1
CCCC(=O)OCOC(=C1C(=NC(=C(C1c1cccc(c1Cl)Cl)C(=O)OC)C)C)O	1
CCNC1(CCCCC1)C#N	1
OC(=O)c1cc(Nc2ccc(cc2)C)c(cc1Nc1ccc(cc1)C)C(=O)O	0
CC(=O)SC[C](C(=O)N1CCC[C]1C(=O)N[C](C(=O)O)Cc1ccccc1)C	0
COc1ccc2c(c1CN1CCCCC1)oc(c(c2=O)C)c1ccccc1	1
O=c1oc2ccccc2c(c1C1CC(Cc2c1cccc2)c1ccc(cc1)c1ccccc1)O	1
CCC#N	1
COc1cc2c(cc1OC)ccn1c2nnc1C	0
OC(C12CC[N+](CC1)(CC2)CCOCc1ccccc1)(c1ccccc1)c1ccccc1	1
Cc1[nH]c2c(c1CCN1CCN(CC1)c1ccccc1)cccc2	1
CC(=O)C1(C)CC2=C(CC1C)CCCC2(C)C	0
CCOP(=O)(Cc1ccc(cc1)c1nc2c(s1)cccc2)OCC	0
CCN(c1ccccc1)CCN(C)C	1
O=C1NCCN1/N=C/C(=O)c1ccc(o1)[N+](=O)[O-]	1
NC(=O)OC[C]1CS[C@](S1)(C)c1ccc(cc1)C(C)C	0
CC(c1ccc(c2-c(c1)c(C)cc2)C)C	0
C=CCn1c(n[nH]c1=S)Cc1c(C)[nH]c2c1cccc2	1
CC(=O)OCC=C	0
Cc1ccc2c(c1)ccc(=O)o2	0
CCCCCCC=O	0
CC(=O)N(C)C	0
COCCOC(=C1C(=NC(=C(C1c1cccc(c1)[N+](=O)[O-])C(=O)OC(C)C)C)C)O	1
CC(=C)CC(C)(C)C	1
OCCCn1c(cn2c1nc1c2c(=O)n(c(=O)n1C)C)c1ccc(cc1)C	1
[O-][N+](=O)c1ccc(cc1)[N+](=O)[O-]	0
Cc1c(C)cccc1C	0
CN1CCN(C1=S)C	1
CC(=O)N(c1ccccc1)C1CCN(CC1)CCc1ccccc1	1
OCC(Cc1cccc(c1)C)(C)C	0
O=C(c1cccnc1)OC[C](OC(=O)c1cccnc1)COc1ccccc1C	0
COc1c(OC)ccc2c1CN1CCc3c(C1=C2)cc1c(c3)OCO1	1
CC(=O)Nc1ccccc1	1
COc1ccc(c(c1)C=O)O	1
CN(CCCN1CN(CCCN(C)C)CN(C1)CCCN(C)C)C	0
[N+]CCCS(=O)[O-]	0
CCCCCOC(=O)Nc1nc(=O)n(cc1F)C1OC(C(C1O)O)C	1
CC1(C)COP(=S)(OC1)OP1(=S)OCC(CO1)(C)C	0
C=C1[C]2CC[C]3[C]([C@@]2(C[C]([C@]2([C]1C[C](C2(C)C)O)O)O)C[C@@]3(C)O)O	1
CCC1=CC2CN(C1)Cc1c3ccccc3[nH]c1C(C2)(C(=O)OC)c1cc2c(cc1OC)N(C1C32CCN2C3C(CC)(C=CC2)C(C1(O)C(=O)OC)OC(=O)C)C	1
OC(=O)CSCC(C(=O)O)N	1
COc1nc(OC)nc(n1)C(=O)c1cccc(c1N(S(=O)(=O)C(F)F)C)F	0
O=C(c1cccnc1)CN1CCN(CC1)c1ccccc1Cl	1
CCOC(=O)C(NC(C(=O)N1CCCC1C(=O)O)C)CCc1ccccc1	1
Clc1ccccc1N1CCN(CC1)CCc1ccncc1	1
CNc1ccc(c2c1C(=O)c1c(C2=O)c(O)ccc1NC)O	0
Brc1ccc(cc1)c1csc2n1c(=S)c1c(n2)[nH]nc1	1
COc1cc(CCN2CCN(CC2)c2ccccc2OC)ccc1OC	1
C#CC1(O)CCC2C1(CC)CC(=C)C1C2CCC2=CC(=O)CCC12	1
CC(=O)CC(=O)N	0
N#Cc1sc(c(c1C)C#N)N	0
CC1CCOC(C1)c1ccccc1	0
CC(=O)Oc1ccc(cc1)C(=O)O	0
O=C1CCC(=O)N1[C]1CC(=O)N(C1=O)c1ccccc1	0
ClCc1nc(=O)c2c([nH]1)sc1c2CCCC1	1
NC(=O)OC[C]1CSC2(S1)CCCCCCCCCCC2	0
CC(CC(C)(C)C)CCOC(=O)c1ccccc1C(=O)OCCC(CC(C)(C)C)C	0
Clc1ccc2c(c1)S(=O)(=O)N=C(N2)C	1
CN(CCCN1c2ccccc2CCc2c1cc(Cl)cc2)C	1
CC(=C)C1CCC(C(=C)C1)C	0
CN1C(CN=C1c1ccncc1)c1ccccc1	1
CCCCCCC(c1cc(O)c2c(c1)OC(C1C2CC(=O)CC1)(C)C)(C)C	1
Nc1ccc(cc1)S(=O)(=O)Nc1ccccn1	0
Brc1ccc2c(c1)C(=O)C(=O)N2C	0
CCOC(=O)c1cc(C)c(c(c1)C)N	0
COC(=O)C=C(OP(=O)(OC)OC)C	0
CN(C)C	0
Cc1nnc(s1)c1ccccc1	1
Clc1cc(NC(=O)c2cc3ccccc3c(c2O)N=Nc2cc(ccc2Cl)C(F)(F)F)c(cc1NC(=O)c1cc2ccccc2c(c1O)N=Nc1cc(ccc1Cl)C(F)(F)F)Cl	0
COc1cc(=O)oc(c1C)/C=C/C=C/C=C/C(=C/[C@]1(C)O[C]([C@]([C]1O)(C)O)C)/C	1
SC[C](C(=O)O)NC(=O)C(S)(C)C	1
CN1CCN(CC1)CCC=C1c2ccccc2Sc2c1cc(cc2)S(=O)(=O)N(C)C	1
OCC(=O)C1(O)C(O)CC2C1(C)CC(O)C1(C2CCC2=CC(=O)C=CC12C)F	1
Clc1c(Oc2c(Cl)c(Cl)c(c(c2Cl)Cl)Cl)c(Cl)c(c(c1O)Cl)Cl	1
COCC1(CCN(CC1)CCc1cccs1)N(c1ccccc1)C(=O)CC	1
CN1CCc2c([C@@]31Cc1c(C3=O)c3OCOc3cc1)cc1c(c2)OCO1	0
CCOC(=O)CP(=O)(OCC)OCC	0
OC(CCc1ccccc1)CCC1C(O)CC(C1CC=CCCCC(=O)OC(C)C)O	1
Brc1ccc2c(c1)C(=O)C(=O)N2Cc1ccccc1	0
Fc1c[nH]c(=O)[nH]c1=O	1
CCCCCCCC(=O)OCC(CO)O	1
O=C(COc1ccc(cc1)Cl)NCCN1CCOCC1	0
CCOc1nc2c(n1Cc1ccc(cc1)c1ccccc1c1nnn[nH]1)c(ccc2)C(=O)OC(OC(=O)OC1CCCCC1)C	0
CCOc1ccc(cc1)NC(=O)c1c(C)nsc1NC(=O)c1ccccc1	1
N=C(NC(=N)Nc1ccc(cc1)Cl)NCCCCCCNC(=N)NC(=N)Nc1ccc(cc1)Cl	1
O=C1CCCCC1c1ccccc1C	0
CCC(CC)(CC)C	1
OCc1cc(ccc1O)C(CNCCCCCCOCCCCc1ccccc1)O	1
O=c1ccc(nn1c1ccccc1)N1CCOCC1	0
OC(c1ccncc1)CN1CCN(CC1)c1ccccc1	1
NCC1CC1(c1ccccc1)C(=O)N(CC)CC	1
OCCOc1nc(nc(c1Oc1ccccc1OC)NS(=O)(=O)c1ccc(cc1)C(C)(C)C)c1ncccn1	1
CC(COC(=O)C)C	0
Clc1cccc(c1NC1=NCCN1)Cl	1
CCCCNc1ccc(cc1)C(=O)OCCN(C)C	1
CCOC(c1cccnc1)CN1CCN(CC1)c1ccccc1C	1
CCN(CCOc1ccc(cc1)C(=C(c1ccccc1)Cl)c1ccccc1)CC	1
O=C(c1ccc(o1)[N+](=O)[O-])/C=N/N1CC(OC1=O)CN1CCOCC1	1
CCOC(=O)CC(=O)c1ccccc1	0
COC(=O)C(c1ccccc1Cl)N1CCc2c(C1)ccs2	1
O[C]1[C](O)[C@@]2(O)[C]([C@]([C]3[C@]41C[C]([C@](C4)(C)O)CC3)(C)O)[C]1[C](C2(C)C)O1	1
O=C(N[C]1C(=O)N2[C]1SCC(=C2C(=O)O)COC(=O)C)CSc1ccncc1	0
OC(=O)CCCCCNS(=O)(=O)c1ccc(cc1)C	0
O=C(Oc1ccccc1)OCCOc1cc(O)c2c(c1N)C(=O)c1c(C2=O)cccc1	0
O=C(c1ccc(cc1)I)/N=c\1/sc(nn1C)S(=O)(=O)N	0
CC(=CCC[C@@]([C]1CCC(=CC1)C)(O)C)C	0
N1CCNCC1	1
Sc1[nH]cnc2-c1ncn2	1
CCOC(=O)OCCOc1cc(O)c2c(c1N)C(=O)c1c(C2=O)cccc1	0
OCC=C(CCC=C(C)C)C	0
CCC1(NC(=O)N(C1=O)C)c1ccccc1	1
OC1CC(O)C(=C)C(=CC=C2CCCC3(C2CCC3C(CCCC(O)(C)C)C)C)C1	1
CCCCCC(C=CC1C(O)CC(=O)C1CCCCCCC(=O)O)O	1
Oc1ccc2c(c1)Oc1c(C32OC(=O)c2c3cccc2)ccc(c1)O	1
CC(=O)C(C(=O)Nc1ccccc1)N=Nc1ccc(cc1Cl)c1ccc(c(c1)Cl)N=NC(C(=O)Nc1ccccc1)C(=O)C	0
CN(/C=N/C1=CC(=O)CC(C1)(C)C)C	1
COc1ccccc1OCC(COC(=O)N)O	1
CCCC(=O)Nc1ccc(c(c1)C(=O)C)OCC(CNC(C)C)O	1
CCC(C(=O)O)Cc1c(I)cc(c(c1I)O)I	1
CCCCCC=CCC=CCCCCCCCCN	1
CCOc1ccccc1C(=N)N	0
O=C1CCC(C(=O)N1)N1Cc2c(C1=O)cccc2N	1
Nc1c2CCCCCc2nc2c1cccc2	1
Clc1ccc(cc1)S(=O)(=O)c1ccc(cc1)Cl	0
CCCCCCCCCCCCCCCCCC(=O)NCCN1CCN=C1CCCCCCCCCCCCCCCCC	0
NC(=O)C(c1ccc(cc1)n1cc2c(n1)cccc2)C	0
CON=C(c1csc(n1)N)C(=O)NC1C(=O)N2C1SCC(=C2C(=O)O)COC(=O)C	1
C1CCCCCCCC1	1
Cc1ccc(c(c1)C)NC(=O)C(C(=O)C)N=Nc1cc(Cl)c(cc1Cl)c1cc(Cl)c(cc1Cl)N=NC(C(=O)Nc1ccc(cc1C)C)C(=O)C	0
CCCS(=O)(=O)Nc1ccc(c(c1F)C(=O)c1c[nH]c2c1cc(cn2)c1ccc(cc1)Cl)F	1
CC[C]1CN(C)[C]2[C]([C]1CC(=O)c1c(C2)c2c([nH]1)cccc2)C(=O)OC	1
COc1cc(CCN2CCN(CC2)c2ccccc2F)ccc1OC	1
CCOc1ccc2c(c1C(=O)NC1C(=O)N3C1SC(C3C(=O)O)(C)C)cccc2	1
CCCC(OC(=O)C)C	0
CC(=O)SCC(=O)/N=c/1\sc2c([nH]1)cccc2	1
COCCOc1ccc(cc1C(=O)C)NC(=O)C	0
CCCCCCCCCC(=O)NCCNC(=O)CCCCCCCCCCC(CCCCCC)O	0
ClCCN(C(=O)NC1CCCCC1)N=O	1
N#CCc1cc(OC)c(cc1OC)C(F)(F)F	0
OCCC(C(C(C(C(C(F)(F)F)(F)F)(F)F)(F)F)(F)F)(F)F	0
O=C(Nc1ccc(cc1)S(=O)(=O)O)CC(=O)C	0
CCCCC(CCC(OS(=O)(=O)O)CC(C)C)CC	1
C[C]1CC[C@@]2([C]([C]1C)C1=CC[C]3[C@@]([C@@]1(CC2)C(=O)O)(C)CC[C]1[C@@]3(C)CC[C](C1(C)C)O)C(=O)O	1
CN1CCN(CC1)c1c(F)cc2c3c1OCC(n3cc(c2=O)C(=O)O)C	1
OCCN(CCO)CCO	1
O=C1CCC(C(=O)N1c1ccccc1C)n1c(C)nc2c(c1=O)cccc2	0
O=C(C1CCC(CC1)(F)F)NC(c1ccccc1)CCN1C2CCC1CC(C2)n1c(C)nnc1C(C)C	1
Cl/C=C/C(=O)c1c(C)cc(cc1C)C	1
CC(=NC(=O)c1cccc(c1)C(=C)C)C	1
FCCOC(=O)Cc1ccc(cc1)[N+](=O)[O-]	1
CCOP1(=O)OC(C[C@]1(C)O)(C)C	0
CC(COP(=O)(OCC(Cl)C)OCC(Cl)C)Cl	0
ClCCN(Cc1cccc2c1cccc2)CC	1
CN1CC[C]2OC(=O)[C@@]3(O[C]3C)C[C]([C@@](C(=O)OCC(=CC1)C2=O)(C)O)C	0
OC(=O)C(c1ccc(s1)C(=O)c1ccccc1)C	1
CCCCCCC(=Cc1ccccc1)C=O	0
O=C1N(C)CCCN1C	0
CN(C1C(=O)C(=C(C2(C1CC1C(=C(O)c3c(C1O)c(Cl)ccc3O)C2=O)O)O)C(=O)N)C	1
Cc1ncc2c(n1)n(c1ccccc1)c(=S)n(c2=O)CCCN1CCN(CC1)c1ncccn1	0
C[C]1OC(=O)[C](C1)C(C)C	0
CC(=O)OC1CC2CCC3C(C2(CC1[N+]1(C)CCCCC1)C)CCC1(C3CC(C1OC(=O)C)[N+]1(C)CCCCC1)C	1
CC(=O)OC1C=CC2C34C1Oc1c4c(CC2N(CC3)C)ccc1OC(=O)C	1
CC(CCCC1(C)CCc2c(O1)c(C)c(c(c2C)O)C)CCCC(CCCC(C)C)C	1
CCC(=O)OC(COc1cccc(c1F)F)CNC(CC1Cc2c(C1)cccc2)(C)C	0
Cc1ccc(c(c1)C)C	0
CCCCN1C(=O)C(NC(=O)C21CCN(CC2)Cc1ccc(cc1)Oc1ccc(cc1)C(=O)O)C(C1CCCCC1)O	0
OCC(COC(=O)c1ccccc1Nc1ccnc2c1ccc(c2)Cl)O	1
COc1cc(c(cc1N)C)S(=O)(=O)NC	0
CN1C(=O)CN=C(c2c1ccc(c2)[N+](=O)[O-])c1ccccc1	0
C(=N\CCc1ccccc1)/NCCc1ccccc1	1
CC[C]1C(=NN=C(c2c1cc(OC)c(c2)OC)c1ccc(c(c1)OC)OC)C	0
CC(COC(=O)C=C)O	0
COC(=O)C1=C(O)OCC1=O	0
CCCCC(C)C	1
Oc1ccc2c(c1)CCC(C2c1ccc(cc1)OCCN1CCCC1)c1ccccc1	1
O=P(Oc1ccccc1)(Oc1ccccc1)Oc1ccc(cc1)c1ccc(cc1)OP(=O)(Oc1ccccc1)Oc1ccccc1	0
O=C1NC(=O)C(S1)Cc1ccc(cc1)OCC1(C)CCc2c(O1)c(C)c(c(c2C)O)C	1
Cc1[nH]c2c(c1Cc1n[nH]c(=S)n1C1CCCCC1)cccc2	1
COCCCNC(=O)CCCCCCCCCCCCC(CC(=O)NCCCOC)C	0
OCCN(c1ccc2c(c1)[n+](c1ccccc1)c1c(n2)c2ccccc2c(c1)Nc1cccc(c1)C)CCO	0
CC(=C)C#N	0
NCC1CCC(CC1)C(=O)O	1
CCc1ccc(cc1)C(=O)/C=C/Cl	1
Clc1ccc2c(c1)C(O)CCCN2C(=O)c1ccc(cc1C)NC(=O)c1ccccc1C	1
CCCCCCCCC=O	0
COc1cc(ccc1N1CCC(CC1)N1CCN(CC1)C)Nc1nc(NC2CCOCC2)c(nc1C(=O)N)CC	1
CCOC(=O)c1ccc(cc1)NC(=O)c1ccc(cc1)/N=C/1\c2cc(Cl)ccc2N(C1=O)CN1CCOCC1	0
O(CC1OC1)CC1OC1	0
OCC(C(C(C(C=O)O)O)O)O	1
O=C1CCC2(C(=C1)C(C)CC1C2C(O)CC2(C1CCC2C(=O)C)C)C	1
CCOC(=O)C(F)F	0
S=c1c2cn[nH]c2nc2n1c(cs2)c1ccccc1	1
OC1CCC2(C(=CCC3C2CCC2(C3CC=C2c2cccnc2)C)C1)C	1
Oc1ccc2c(c1)sc(c2C(=O)c1ccc(cc1)OCCN1CCCCC1)c1ccc(cc1)O	1
CCN([C]1CCN(C1)[C]1Cc2ccccc2Sc2c1cc(Cl)cc2)C	1
CBr	0
O=C=NCCc1ccccc1	1
CN=C=O	1
CC1(CC)CC(=O)NC1=O	1
ClCCN(CCCl)C	1
CN1CCN(CC1)c1ccc(c(c1)NC1CCOCC1)C(=O)Nc1[nH]nc2c1cc(cc2)Cc1cc(F)cc(c1)F	1
[O-][N+](=O)c1cc(ccc1N=Nc1c(O)ccc2c1cccc2)[N+](=O)[O-]	0
COC(=O)C[C]1NS(=O)(=O)c2c1cccc2	0
OCC1OC(CC1N=[N+]=[N-])n1cc(C)c(=O)[nH]c1=O	1
CNC(=O)N(c1nnc(s1)C(C)(C)C)C	0
OC[C](n1nc(ccc1=O)c1ccccc1)C	1
OCC1OC(C(C1O)O)n1cnc2c1nc(F)nc2N	1
CC(CCCCCCCCCCOC(=O)Nc1ccc(c(c1)NC(=O)NCc1cccc(c1)CNC(=O)Nc1cc(ccc1C)NC(=O)OCCCCCCCCCCC(C)C)C)C	0
COc1cc2c(cc1OC)C(=O)C(=Cc1ccccc1)C2(C)C	0
CCCCN1CCN(CC1)Cn1nc(ccc1=O)c1ccccc1	1
OC(=O)c1c(C)cccc1C	0
C[C]1C[C](OC(=O)[C](c2ccccc2)O)CC(C1)(C)C	0
CC(OCCOC(=O)C)C	0
CN(CCOC(c1ccccn1)(c1ccccc1)C)C	1
O=C(N1CCN(C=C1)C(N1CCCCC1)(Cc1ccccc1)O)CCN1CCCCC1	1
COCCCN1CC(NCC)c2c(S1(=O)=O)sc(c2)S(=O)(=O)N	1
Fc1ccc(cc1)/C=C\1/SC(=S)N(C1=O)CN1CCN(CC1)c1ccccc1	1
CNCCCN1c2ccccc2CCc2c1cccc2	1
CC[C](CN(C1=NCCN1)CN(C(=O)c1ccccc1)CCCC(=O)O)O	1
CCOC(=O)C(NC(C(=O)N1C2CCCC2CC1C(=O)O)C)CCc1ccccc1	1
CCC(CC(C)C)C	1
COc1ccc2c(c1OC)C(=O)OC2[C]1c2c(CC[N+]1([O-])C)cc1c(c2OC)OCO1	0
CC(C(C(=O)OCCOCn1cnc2c1nc(N)nc2O)N)C	1
O=S1(=O)NC(Cc2ccccc2)Nc2c1cc(c(c2)C(F)(F)F)S(=O)(=O)N	1
C1=CC2C(C1)C1C=CC2C1	0
ClC(Cl)Cl	0
CC(Cc1ccc(cc1)C(C(=O)O)C)C	1
COc1ccc(cc1N=Nc1c(O)c(cc2c1cccc2)C(=O)Nc1cc(OC)c(cc1OC)Cl)C(=O)Nc1ccccc1	0
Cc1ccc(c(c1)OCCCC(C(=O)O)(C)C)C	1
CCc1nc2ccccc2c(=O)n1c1onc(c1)C	1
COc1cc(cc(c1OC)OC)C(=O)/N=c\1/sc(nn1C)S(=O)(=O)N	0
CCCCC1C(=O)N(N(C1=O)c1ccc(cc1)O)c1ccccc1	1
ClCC(=O)CC(=O)OC	1
N#CCC(n1ncc(c1)c1[nH]cnc2-c1ccn2)C1CCCC1	1
NC=CSC1=C(C(=O)O)N2C(C1)C(C2=O)C(O)C	1
Cc1cc(C)c2c(c1)C(=O)C(=O)N2	1
COc1cc(ccc1OC)/C=C/1\NC(=S)N(C1=O)c1ccc(cc1)Br	0
OC(=O)C1N2C(=O)C(C2SC1(C)C)NC(=O)C1(N)CCCCC1	1
CCCCC=O	0
C1CCC=CC1	0
COc1ccccc1N1CCN(CC1)CCc1cccnc1	1
CCc1ccc(cc1)C(CCc1ccc(cc1)[N+](C)(C)C)C	1
CCCCCC1=CC2C(C(=C1)O)C1C=C(C)C=CC1C(O2)(C)C	1
ICCN(Cc1cccc2c1cccc2)CC	1
CN1CCc2c(C1)sc(n2)C(=O)NC1CC(CCC1NC(=O)C(=O)Nc1ccc(cn1)Cl)C(=O)N(C)C	1
CCCNC(=O)[C](Nc1ccc(cc1)OCC)C	0
CCOC(=O)C(NC1CCCN2N(C1=O)C(CCC2)C(=O)O)CCc1ccccc1	1
COc1cc2N(C)C3C4(c2cc1C1(CC2CN(CCc5c1[nH]c1c5cccc1)CC(C2)(O)CC)C(=O)OC)CCN1C4C(C(C3(O)C(=O)N)O)(CC)C=CC1	1
CS(=O)(=O)C	0
Cc1ncn(c1)c1cc(NC(=O)c2ccc(c(c2)Nc2nccc(n2)c2cccnc2)C)cc(c1)C(F)(F)F	1
Cc1cccn2c1ncc(c2=O)c1n[nH]nn1	1
CN(CCCN1c2cc(Cl)ccc2Sc2c1ccc(c2)O)C	1
CC#CCC(C(C=CC1C(O)CC2C1CC(=CCCCC(=O)O)C2)O)C	1
CC(=O)Sc1ccccc1C(=O)O	1
O=Cc1ccc(cc1)c1ccc(cc1)C(F)(F)F	0
O=C(C(=C)Cl)OCCC(C(C(C(C(C(F)(F)F)(F)F)(F)F)(F)F)(F)F)(F)F	0
COc1ccccc1C(=O)N[C]1CCC[C]2[C]1CN(C)CC2	1
ClC(C(=O)C(=O)O)Cl	1
Clc1ccc(c(c1)Cl)OCCOS(=O)(=O)O	0
CC1=CCC[C@@]2([C]1C[C](CC2)C(=C)C(=O)O)C	1
CC1=CC(=O)CC(C1)(C)C	0
O=C1CCCC(=O)C1	0
BrC(Br)(Br)Br	0
CCCCC1OC(=O)c2c1cccc2	0
COc1ccccc1NC(=O)C(C(=O)C)N=Nc1ccc(cc1Cl)c1ccc(c(c1)Cl)N=NC(C(=O)Nc1ccc(cc1C)C)C(=O)C	0
O=CNc1cc(ccc1OCc1ccccc1)C(CBr)O	0
OCCOC1CCC(CC1OC)CC(C1OC(=O)C2CCCCN2C(=O)C(=O)C2(O)OC(CCC2C)CC(OC)C(=CC=CC=CC(CC(C(=O)C(C(C(=CC(C(=O)C1)C)C)O)OC)C)C)C)C	1
CN(C1C(=O)C(=C(C2(C1CC1C(=C2O)C(=O)c2c(C1(C)O)cccc2O)O)O)C(=O)N)C	1
OC1CC(O)C(=C)C(=CC=C2CCCC3(C2CCC3C(C=CC(C(C)C)C)C)C)C1	1
Nc1ccc(cc1)Oc1ccc(cc1)N	1
N#CC=C(CCC=C(C)C)C	0
C1CN2C(=NC(C2)c2ccccc2)S1	1
O=C(c1cc(O)c(c(c1)O)O)Nc1ccccc1	1
COc1ccc(cc1)C(=O)N[C]1CCC[C]2[C]1CN(C)CC2	1
OCCOC(C1OCC(C1OCCO)OCCO)COCCOC(=O)CCCCCCCCCCC	0
Nc1c2C(=O)c3ccccc3C(=O)c2c(cc1S(=O)(=O)O)c1cc(c(c2c1C(=O)c1ccccc1C2=O)N)S(=O)(=O)O	0
CN(CCN(c1nccc(n1)C)Cc1ccc(cc1)Br)C	1
O=S1(=O)CCCCN1c1ccc(cc1)S(=O)(=O)N	1
CCCCCC(=Cc1ccccc1)C=O	0
O=C1OC(=O)C2=C1CCCC2	1
COc1cc(CCN2CCN(CC2)c2ccc(c(c2)C)C)ccc1OC	1
O=C1CCCN1	0
CSCCn1c(=O)oc2c1cc(F)cc2	0
CCC(C)(C)C	1
O=C1N(Cc2ccc3c(c2)c(O)c2c(n3)cc3c(c2)nc2c(c3O)cc(cc2)CN2C(=O)c3c(C2=O)cccc3)C(=O)c2c1cccc2	0
Cc1ccc(cc1)S(=O)(=O)OC1CCC2(C(C1)CCC1C2CCC2(C1CCC2=O)C)C	0
COc1ccc(cc1)CCNC(=O)NC(=O)N	0
O=C1CC(=O)NC(=O)N1	1
CS(=O)CCn1cnc2c1c(=O)n(C)c(=O)n2C	0
S=C(N1CCOCC1)SN1CCOCC1	0
O=C(NC1C(=O)N2C1SCC(=C2C(=O)O)COC(=O)C)CCCC(C(=O)O)N	1
ClCCNP1(=O)OCCCN1CCCl	1
COC(c1cccnc1)CN1CCN(CC1)c1ccccc1Cl	1
Cc1cc([N+](=O)[O-])c(c(c1)[N+](=O)[O-])O	1
COc1ccc(c(c1)NC(=O)C)OC	0
O=C=NS(=O)(=O)Cc1ccccc1C(=O)OC	1
O=C(OC1CCC2C1(C)CCC1C2CCC2=CC(=O)CCC12C)CCC1CCCC1	1
CCC(N1CCCC1=O)C(=O)N	1
N#Cc1ccc(cc1)C(n1cncn1)c1ccc(cc1)C#N	1
CCNCC	0
COc1c(CC=C(CCC(=O)O)C)c(O)c2c(c1C)COC2=O	1
CCCCCOc1ccccc1	0
Clc1c(Cl)c(C(=O)C)c(c(c1Cl)Cl)Cl	1
CCCCN	0
FCCN(Cc1cccc2c1cccc2)CC	1
CCOC(=O)C=C(C=CC=C(C=Cc1c(C)cc(c(c1C)C)OC)C)C	1
O=CCC(c1ccc(cc1)C(C)C)C	0
COc1ccc2c(c1)c(N1CCN(CC1)c1ccccc1)c1c(n2)CCC1	1
CCCCCCCCCCCCCCCCCCNC(=O)CCc1cc(c(c(c1)C(C)(C)C)O)C(C)(C)C	0
NC(=O)C=C	0
ClCOCCl	0
CC(NCC(c1ccc2c(c1)cccc2)O)C	1
CN1CCC[C](CC1)n1nc(Cc2ccc(cc2)Cl)c2c(c1=O)cccc2	1
CCCl	0
COc1ccc(cc1NC(=O)CC(=O)C)Cl	0
CC(=O)OCC1=C(C(=O)O)N2C(SC1)C(C2=O)N	1
COc1cc(cc(c1OC)OC)[C]1[C]2C(=O)OC[C]2[C](c2c1cc1OCOc1c2)O	1
COc1ccc(cc1)C1Sc2ccccc2N(C(=O)C1OC(=O)C)CCN(C)C	1
C=CC[N+]1(CCCCC1)C1CC2C(C1OC(=O)CC)(C)CCC1C2CCC2C1(C)CC(C(C2)OC(=O)C)N1CCCCC1	1
NCCOCC1=C(C(=O)OCC)C(C(=C(N1)C)C(=O)OC)c1ccccc1Cl	1
CCCCSCCCC	0
CCOc1nc2c(n1Cc1ccc(cc1)c1ccccc1c1nnn[nH]1)c(ccc2)C(=O)O	1
CC1CCCC(C1)O	0
CN1CC[C]2[C](C1)[C](CCC2)NC(=O)c1ccc(cc1)Cl	1
Clc1ccc(c(n1)C(=O)O)Cl	0
C=CC(=O)Nc1cccc(c1)Nc1nc(ncc1C(F)(F)F)Nc1ccc(cc1OC)N1CCN(CC1)C(=O)C	1
CCN(c1cccc(c1)c1ccnc2n1ncc2C#N)C(=O)C	1
Fc1ccc(c(c1)F)c1ccc(c(c1)C(=O)O)O	1
Clc1ccc2c(c1)n(CN1CCOCC1)c(=O)o2	0
Nc1ccc(cc1)S(=O)(=O)O	0
CCN1CCOCC1	0
CC(=O)C(C(=O)O)(O)O	0
CON=C(c1csc(n1)N)C(=O)NC1C(=O)N2C1SCC(=C2C(=O)[O-])C[N+]1(C)CCCC1	1
Oc1cc2OC(C)(C)C3=C(c2cc1Cl)CCCC3	1
Cn1c2ccccc2c2c1[C]1N(CC2)CN2[C]1CCCC2	1
C=CC(=O)OCC(COC(=O)C=C)(COC(=O)C=C)CO	0
C=CCC(c1ccccc1)CC=C	0
C=CC1(C)CC(OC(=O)COS(=O)(=O)C)C2(C)CCC(C3(C(C1O)C)C2C(=O)CC3)C	0
Cl/C=C/C(=O)c1ccc(cc1)F	1
OC[C](COc1cccc(c1)OC)O	0
CC(=O)OCCO	0
NC(=O)C(c1ccccc1)(c1ccccc1)C1CCN(C1)CCc1ccc2c(c1)CCO2	1
CC(c1cc(Sc2cc(c(cc2C)O)C(C)(C)C)c(cc1O)C)(C)C	0
Clc1ccc(c(c1)N=Nc1c(O)c(cc2c1cccc2)C(=O)Nc1ccccc1)Cl	0
CC(CN)O	0
COC1OC(COS(=O)(=O)O)C(C(C1NS(=O)(=O)O)O)OC1OC(C(=O)O)C(C(C1OS(=O)(=O)O)O)OC	1
Oc1nc2c([nH]1)ccc(c2)NC(=O)C(C(=O)C)N=Nc1ccc(cc1)[N+](=O)[O-]	0
CCc1ccc(nc1)CCOc1ccc(cc1)CC1SC(=O)NC1=O	1
O=Cc1ccco1	0
COC(=O)C1=C(C)NC(=C(C1c1ccccc1[N+](=O)[O-])C(=O)OC)C	1
OCCN(C1=NCCN1)CN(C(=O)c1ccccc1)CCCC(=O)O	1
Clc1ccc(cc1)c1[nH]c(c2c1C(=O)N=C2c1ccc(cc1)c1ccccc1)O	0
[O-][N+](=O)c1ccc(c(c1)Oc1ccccc1)NS(=O)(=O)C	1
OC(=O)c1ccccc1Nc1cccc(c1C)C	1
NCCO	1
COC(=C1C(=NC(=C(C1c1ccccc1[N+](=O)[O-])C(=O)OC)C)C)O	1
COC(=O)C1=CO[C]([C]2[C]1Cc1n(C2)ccc2-c1nc1c2cccc1)C	1
O=C(Cc1c(C)[nH]c2c1cccc2)NNC(=S)Nc1ccc(cc1)C	1
CCCCN(C(=O)N1CCOCC1)CCN(C(=O)N1CCOCC1)CCCC	1
OC(=O)C1N2C(OC1=CCO)CC2=O	0
Cc1ccc(c(c1)C)NC(=O)C(C(=O)C)N=Nc1ccc(cc1Cl)c1ccc(c(c1)Cl)N=NC(C(=O)Nc1ccc(cc1C)C)C(=O)C	0
[O-][N+](=O)c1scc(c1)S(=O)(=O)N	1
COc1c(OC)cc2c(-c3ccc(c(=O)cc3C(CC2)NC(=O)C)OC)c1OC	1
COc1ccc(cc1)C(C(Cl)(Cl)Cl)c1ccc(cc1)OC	0
N#CCc1cc(OC)c(cc1[N+](=O)[O-])C(F)(F)F	0
COC1OC(C2C1OC(O2)(C)C)COS(=O)(=O)c1ccc(cc1)C	0
CCNC1CC(C)S(=O)(=O)c2c1cc(s2)S(=O)(=O)N	1
CC(=O)CC(=O)OCCOC(=O)C(=C)C	0
O=Cc1ccc(c(c1)O)O	1
OCC1CSC(N1C(=O)OC(C)(C)C)c1ccccc1	1
COc1ccc(cc1N=Nc1c(O)c(cc2c1cccc2)C(=O)Nc1cc(Cl)ccc1OC)C(=O)Nc1ccccc1	0
OCCCC1CCCC1	0
Nc1ccc(cc1Cl)Cc1ccc(c(c1)Cl)N	0
O=C([C](c1ccc(cc1)O)N)N[C]1C(=O)N2[C]1SCC(=C2C(=O)O)CSc1c[nH]nn1	0
Cc1ccccc1Cl	0
CCOC(=O)n1oc2c(c1=O)cccc2	0
NNC(=O)CCCCC(=O)NN	0
NC(=NC(=N)N)NCCc1ccccc1	1
Oc1ccc(cc1)N1C(=O)CCC(C1=O)n1c(C)nc2c(c1=O)cccc2	1
FCCOC(=O)/C=C/c1ccccc1	1
CC(=O)Oc1c(I)cc(cc1C(=O)Nc1ccc(cc1)Cl)I	0
Oc1ccc(cc1C(C)(C)C)C(C)(C)C	0
Nc1ccccn1	0
C=CCc1ccc(c(c1)OC(C)C)O	0
COCC1(CCN(CC1)CCn1nnn(c1=O)CC)N(c1ccccc1)C(=O)CC	1
CCOP(=O)(OP(=O)(OCC)OCC)OCC	0
OC(Cn1cnc2c1c(=O)n(C)c(=O)n2C)CN1CCCCC1	0
CC(=O)OC1CC2(C(C1=C(C(=O)O)CCC=C(C)C)CC(C1C2(C)CCC2C1(C)CCC(C2C)O)O)C	1
CCC1(C[C](c2cccnc2)O)C(=O)NC(=O)NC1=O	0
COc1cc(Cc2cnc(nc2N)N)cc(c1OC)OC	1
COC(=O)OC	0
Nc1cc(Cl)c(c(c1)Cl)NC1=NCCN1	1
COc1cc2nc(nc(c2cc1OC)N)N1CCN(CC1)C(=O)c1ccco1	1
N#Cc1cc(N)ccc1C=Cc1ccccc1	1
c1ccc2c(c1)C1=NC3=NC(=Nc4[nH]c(N=C5N=C(NC2=N1)c1ccccc51)c1c4cccc1)c1c3cccc1	0
N#Cc1cccc(c1)n1cc2c(n1)cccc2	0
CCOC(=O)CC(=O)c1cc(F)c(nc1Cl)Cl	0
CCOc1ccccc1N1CCN(CC1)CCc1ccncc1	1
Oc1ccc2c(c1)C13CCCCC3(C(C2)N(CC1)CC1CCC1)O	1
CCC(c1nc2cccc(c2c(=O)n1c1ccccc1)F)Nc1[nH]cnc2-c1ncn2	1
C1CCC(CC1)c1ccccc1	1
C1CCC(CC1)N1CCN(CC1)C(c1ccccc1)Cc1ccccc1	1
CCN(C(=O)c1c2CCCCCc2nc2c1cccc2)CC	1
CCC1(CC)C(=O)NC(=O)N(C1=O)CC=C	1
CC(=O)OC(C1CCC(=CC1)C)(C)C	0
Clc1ccc2c(c1)C(C(=O)N2C(=O)N)C(=O)c1cccs1	1
O=C(c1ccccc1O)OCC1COC2(O1)CCCCC2	0
O=C1CCC(C(=O)N1c1cccc2c1cccc2)n1c(C)nc2c(c1=O)cccc2	1
COCC1=C(C(=O)OC(OC(=O)OC(C)C)C)N2[C](SC1)[C](C2=O)NC(=O)/C(=N/OC)/c1csc(n1)N	0
CCCCCCCCCCCCCCCCCCNC(=O)Nc1ccc(cc1)Cc1ccc(cc1)NC(=O)NCCCCCCCCCCCCCCCCCC	0
COC(=O)c1cc(N=NC(C(=O)Nc2ccc3c(c2)nc([nH]3)O)C(=O)C)cc(c1)C(=O)OC	0
CCCCOCCOC(=O)CCCCC(=O)OCCOCCCC	0
COc1cc(C)c(c(c1C)C)C=CC(=CC=CC(=CC(=O)O)C)C	1
NS(=O)(=O)O	0
Clc1ccc(cc1)C(=O)NCCc1ccc(cc1)OC(C(=O)O)(C)C	1
OP(=O)(C(P(=O)(O)O)(Cc1cccnc1)O)O	1
Cc1ccc2c(n1)Nc1c(S2)c(N)ncn1	1
C=CCN(C[C](Cn1cnc2c1c(=O)n(C)c(=O)n2C)O)CC=C	1
N#Cc1n(C)nc2c1-c1cnc(c(c1)OC(C)c1c(C(=O)N(C2)C)ccc(c1)F)N	1
Clc1ccc(c(c1)N=Nc1c(O)c(cc2c1cccc2)C(=O)Nc1ccc(c(c1)Cl)NC(=O)c1cc2ccccc2c(c1O)N=Nc1cc(Cl)ccc1Cl)Cl	0
Clc1cccc(c1)C(=O)NCCCc1c[nH]c2c1cccc2	0
CCCC	0
COc1ccc2c3c1O[C]1[C@@]43CCN[C](C2)[C]4C=C[C]1O	1
CC(CCCCCOC(=O)c1ccccc1C(=O)OCCCCCC(C)C)C	0
Nc1cc(N)c(cc1N=Nc1cccc(c1)N=Nc1c(N)cc(c(c1N=Nc1ccc(cc1)S(=O)(=O)O)N=Nc1ccc(cc1)S(=O)(=O)O)N)N=Nc1ccc(cc1)S(=O)(=O)O	0
CCCc1nc(c(n1Cc1ccc(cc1)c1ccccc1c1nnnn1C(c1ccccc1)(c1ccccc1)c1ccccc1)C(=O)OCc1oc(=O)oc1C)C(O)(C)C	0
CC(Cc1ccccc1)/N=C/N(C(Cc1ccccc1)C)C	1
COCCOCCOC(=O)CCCCC(=O)OCc1ccccc1	0
CCCCCN=C(NN=Cc1c[nH]c2c1cc(OC)cc2)N	1
Cc1[nH]c2-c3ccccc3N(CCc2n1)C(=O)c1ccc(cc1)NC(=O)c1ccccc1c1ccccc1	1
OC(=O)[C]1N2C(=O)C[C]2S(=O)(=O)[C@]1(C)Cn1ccnn1	0
Clc1ccc2c(c1)C(=NCC(=S)N2CC(F)(F)F)c1ccccc1F	0
CC(=O)c1cc(cc2c1CCC2(C)C)C(C)(C)C	0
C=CC1(C)CC(OC(=O)COS(=O)(=O)C)C2(C)C(C)CCC3(C(C1O)C)C2C(=O)CC3	0
Cc1ccc(cc1)N1C(=S)N/C(=C\c2cccc3c2cccc3)/C1=O	0
C[C]1N2CCc3c([C]2[C]2N1CCCC2)n(C)c1c3cccc1	1
ClCC(=O)c1ccccc1	0
OC(=O)CCC(=O)OCC(=O)C1(O)CCC2C1(C)CC(O)C1C2CC(C2=CC(=O)C=CC12C)C	1
CCCCN(CCCC)CCCC	0
COc1ccccc1CN1CCOCC1	1
CCOc1cc(ccc1OC)C(N1C(=O)c2c(C1=O)c(ccc2)NC(=O)C)CS(=O)(=O)C	1
Br[N+]12C=CC=CC2=C2[N+](CC1)(Br)C=CC=C2	0
Clc1ccc(cc1)[C]1SCC(=O)N1n1c(nc2c(c1=O)cccc2)c1ccccc1	1
CNC1(C)C2CCC(C1(C)C)C2	1
OC(COc1cccc2c1c(=O)cc(o2)C(=O)O)COc1cccc2c1c(=O)cc(o2)C(=O)O	1
CCCCCCCCCCCCCCCCCCCN	1
O=C1CC(C(=O)N1C1CCCCC1)c1ccccc1Cl	0
COC(=O)c1nccnc1N	0
NCCCC(Nc1cc(OC)cc2c1nccc2)C	1
Oc1cc(O)c2c(c1)OC(C1=C2CCCC1)(C)C	1
C[n+]1ccc(cc1)c1cc[n+](cc1)C	1
N#CC(c1cccc(c1)Oc1ccccc1)OC(=O)C(C(C)C)Nc1ccc(cc1Cl)C(F)(F)F	1
O=C(Cc1c(Cl)cccc1Cl)NC(=N)N	1
CC(=O)Nc1ccc2c(c1)c(O)c(c(c2)S(=O)(=O)O)N=Nc1ccc(cc1)S(=O)(=O)CCOS(=O)(=O)O	1
CN1CCCCC1C(=O)Nc1c(C)cccc1C	1
CCOC(=O)[C]1O[C]1C(=O)N[C](C(=O)NCCC(C)C)CC(C)C	0
CCCCCCCCCCCCS(=O)(=O)C1CS(=O)(=O)CC1O	0
c1ccc2c(c1)scn2	0
CCCCCCCCN	1
OCCOc1cc(N=Nc2c(O)c3c(O)cc(cc3cc2S(=O)(=O)O)S(=O)(=O)O)c(cc1N=Nc1ccc(cc1S(=O)(=O)O)NN=C1C(=O)N(CC)C(=O)C(=C1C)C(=O)N)OCCO	0
Oc1ccc(cc1)CCNC(C(c1ccc(cc1)O)O)C	1
NC(=O)c1cnccn1	1
O=C1[C](NC(=O)/C(=N/OC(C(=O)O)(C)C)/c2csc(n2)N)[C]2N1C(=C(CS2)C[n+]1ccccc1)C(=O)[O-]	0
c1ccc(cc1)C1(CC1C1=NCCN1)c1ccccc1	1
OC(=O)CCNC(=O)c1ccc(cc1)N=Nc1ccc(c(c1)C(=O)O)O	1
Cl/C=C/C(=O)c1ccc(cc1)c1ccccc1	1
COc1cc(cc(c1OC)OC)C(=O)N[C]1CCC[C]2[C]1CN(C)CC2	1
CCCCNS(=O)(=O)c1ccccc1	0
CCCC(C(=O)OCC)NC(C(=O)N1C2CCCCC2CC1C(=O)O)C	1
O=CC(=O)c1ccc(cc1)F	0
CCCc1ncc(c(n1)N)C[n+]1ccccc1C	1
OCC1OC(CC1O)n1cc(C)c(=O)[nH]c1=O	1
COc1c(OC)ccnc1CS(=O)c1nc2c([nH]1)ccc(c2)OC(F)F	1
CC(CN1CCN(CCN(CCN(CC1)CC(=O)O)CC(=O)O)CC(=O)O)O	1
[O-][N+](=O)c1ccccc1O	0
CCCCOC(=O)c1ccccc1C(=O)OCc1ccccc1	0
CC(=O)OCc1ccc(cc1C)C	0
OCC(OCn1cnc2c1nc(N)nc2O)CO	1
CN(C(CSC(=O)N)CSC(=O)N)C	1
O=C1OC(C(=O)N1C)(C)C	1
CC(c1ccc(cc1)O)(CC(C)(C)C)C	0
Nc1ccc(cc1)S(=O)(=O)Nc1nc(C)cc([n+]1[O-])C	0
CNC(=O)Oc1ccccc1OC(C)C	0
Cc1ccc(=O)n(c1)c1ccccc1	1
Oc1ccccc1	0
COc1cc2CC[C]3c4c(-c2c(c1O)OC)c(O)c(OC)cc4CCN3C	1
CC(=O)Nc1ccc(c(c1N=Nc1ccc(cc1)S(=O)(=O)CCOS(=O)(=O)O)N)S(=O)(=O)O	1
CC(=O)O[C](COc1ccccc1C)COC(=O)C	0
ClN=C1C=CC(=O)C=C1	1
COCCc1ccc(cc1)OCC(CNC(C)C)O	1
O=NN1CCC[C]1C(=O)O	1
OC(=O)C(C)(C)C	0
CCCC(C1(CC)C(=O)NC(=S)NC1=O)C	1
NCCCN(C)C	1
CC=Cc1ccc(c(c1)OC)OC(=O)C	0
NC(=O)OC[C]1CO[C@](O1)(C)c1ccccc1	0
CC(Oc1ccc(cc1F)c1nn(c2c1c(N)ncn2)C(c1oc2ccc(cc2c(=O)c1c1cccc(c1)F)F)C)C	1
CCN1CCN(C(=O)C1=O)C(=O)NC(C(=O)NC1C(=O)N2C1SC(C2C(=O)O)(C)C)c1ccccc1	1
O=CCCC=C(CCCC(O)(C)C)C	0
C=CCc1ccc(c(c1)OC)OC(C(=O)NCCCN(CC)CC)(C)C	1
C[C@@]1(O)CC(OP1(=O)c1ccccc1)(C)C	0
CC(OC(=O)Cl)C	0
Cc1cccc(c1)C	0
OC(=O)CCC(C(=O)O)NC(=O)c1ccc(s1)N(Cc1ccc2c(c1)c(O)nc(n2)C)C	1
Clc1ccc(cc1)C1=NC(=O)c2c1c(O)[nH]c2c1ccc(cc1)Cl	0
Cc1ccc(cc1)O	0
CCn1cncc1	0
OCCCCCC(=O)O	0
O=C/C=C(/c1ccc(cc1)Cl)\Cl	1
OCC1OC(C(C1O)O)n1cnc(n1)C(=O)N	1
OC(c1ccccc1)C(=O)O	0
N#CCCOc1ccccc1	0
OC(COc1cccc2c1CCCC2=O)CNC(C)(C)C	1
CCO[Si](C(N1CCCC1=O)C)(OCC)OCC	0
O1CCN(CC1)Cc1c(nc2n1cccc2)c1ccccc1	1
OCC1OC(C(C1O)O)n1cnc2c1nc(N)nc2OC	1
CN(CCc1ccc(cc1)NS(=O)(=O)C)CCOc1ccc(cc1)NS(=O)(=O)C	1
CCCCc1oc2c(c1C(=O)c1cc(I)c(c(c1)I)OCCN(CC)CC)cccc2	1
C[C](C(C)C)N	1
OCCN(c1nc(N2CCCCC2)c2c(n1)c(nc(n2)N(CCO)CCO)N1CCCCC1)CCO	1
Clc1ccc2c(c1)c(C(=O)c1cccs1)c(n2C(=O)N)O	1
COC(=O)C1=C(C)NC(=C([C]1c1ccccc1[N+](=O)[O-])C(=O)OC[C](O)C)C	1
[O-][N+](=O)c1ccccc1[N+](=O)[O-]	0
Clc1c(O)c(Cl)c(c(c1Cl)Cl)Cl	0
CCCOc1ccc(c(c1)C(=O)c1ccc(cc1O)OC)Br	0
CCn1nc(c2c1-c1ccccc1C2(O)c1ccccc1)C(C)(C)C	1
CCOC(=O)CS(=O)(=O)c1nnc(s1)c1ccccc1	1
NC(c1ccccc1)C(=O)NC1C2CCC(=C(N2C1=O)C(=O)O)Cl	1
Oc1ccc2c(c1)C13CCCCC3C(C2)N(CC1)C	1
CCCCCC=O	0
Clc1ccc2c(c1)CCc1c(C2=C2CCNCC2)nccc1	1
N#CCC1CC(CC(=O)OC(C)(C)C)OC2(O1)CCCC2	0
CCC=CCC=CCC=CCC=CCC=CCCCC(=O)O	1
CCCCOC(=O)CCP1(=O)Oc2ccccc2-c2c1cccc2	0
CN(CCC=C1c2cc(ccc2OCc2c1cccc2)CC(=O)O)C	1
ON=Cc1cccc[n+]1C	1
O=C1CCCCCN1	0
N#CSc1cc(C(C)C)c(cc1C)O	1
CCOC(=O)N1CCC(=C2c3ccc(cc3CCc3c2nccc3)Cl)CC1	1
ClCCN(c1ccc(cc1)CCCC(=O)O)CCCl	1
CCCCOCC(CO)O	0
CN(c1ccc(cc1)/N=N/c1ccccc1)C	1
CCC(C(=O)N/C(=C\c1ccc(cc1)OC)/C(=O)O)CC	0
Cl/C=C/C(=O)c1ccc(cc1)I	1
C=CCCC(=O)Cl	0
CC1=C[C]2Cc3c([C@@]4(C1)[C]2CCCN4)ccc(=O)[nH]3	1
O=C1C=CC2(C(=C1)CCC1C2C(O)CC2(C1CCC2(O)C(=O)COP(=O)(O)O)C)C	1
Clc1ccc(c(c1)c1nc(=O)[nH]c(=O)[nH]1)Cl	0
COc1cc(C)c2c(n1)ccc(c2Cl)OC	0
Clc1ccc2c(c1)c(=O)n(o2)CN1CCCCC1	0
OCCNC(=O)CC(CC(C)(C)C)C	0
C=CCc1ccc(c(c1)OC)OC(=O)Cc1ccccc1	0
Cc1nn(c(c1)C)c1scc(n1)C	1
OC(COC(C)C)COc1ccccc1	0
Cc1nc2ccccc2c(=O)n1c1ccccc1C	1
CCCCCN(CC(=O)OCC)CCCCC	1
N#Cc1ccccc1	1
CCC(CCC(OC(=O)C)(CC)C)C	0
Nc1ccc(cc1)S(=O)(=O)N(c1onc(c1C)C)C(=O)C	1
CON=C(C(=O)NC1C(=O)N2C1SCC(=C2C(=O)O)COC(=O)N)c1ccco1	1
O=C1NC(=O)CC1c1ccc(cc1)OCCCCOc1ccc(cc1)C1CC(=O)NC1=O	0
COP(=O)(ON1[C](CN=C1N)CN(C)C)O	1
CCCNS(=O)(=O)Nc1ncnc(c1c1ccc(cc1)Br)OCCOc1ncc(cn1)Br	1
CCCOc1ccc2c(c1)C(O)(C(C2c1ccc2c(c1)OCO2)C(=O)N1C(=O)N(C(C1c1ccccc1)C)C)c1ccc(cc1OCc1ccccc1)OC	0
COC(=O)C(C(F)(F)F)C(F)(F)F	1
OCCCCCCCCCCC1=C(C)C(=O)C(=C(C1=O)OC)OC	0
O=C(Cc1ccccc1)NC1C(=O)N2C1SC(C2C(=O)O)(C)C	1
COc1cc(ccc1OC)C(=O)CC1(O)C(=O)c2c(C1=O)cccc2	0
CO/N=C(\c1csc(n1)N)/C(=O)N[C]1C(=O)N2[C]1SCC(=C2C(=O)OCOC(=O)C(C)(C)C)Cn1nnc(n1)C	0
[O-][N+](=O)c1cc(OCCCCl)c(cc1)OC	0
O=C1CCCCC1	0
COP(=S)(Oc1cc(Cl)c(cc1Cl)Cl)OC	0
C=CCOC(=O)OCCOCCOC(=O)OCC=C	1
ClC(C(SN1C(=O)C2C(C1=O)CC=CC2)(Cl)Cl)Cl	1
O=C=Nc1ccccc1Cc1ccccc1N=C=O	1
OC(=O)CCCCCCNC1c2ccccc2N(S(=O)(=O)c2c1ccc(c2)Cl)C	1
S=C1N(C)CCCN1C	1
CNc1c(C)n(n(c1=O)c1ccccc1)C	1
O=C(c1ccc(c(c1)N)C)Nc1ccc(cc1)S(=O)(=O)O	0
COP(=S)(Oc1ccc(cc1)S(=O)(=O)N(C)C)OC	1
O=C1OC(CC1COS(=O)(=O)C)(C)C	0
CCCOC(=O)/C=C/c1ccccc1S(=O)(=O)N	0
c1ccc(cc1)CC1=NCCN1	1
CN1CCC(=C2c3ccccc3C=Cc3c2cccc3)CC1	1
O=C1CCC(C(=O)N1c1ccc(cc1)S(=O)(=O)N)n1c(C)nc2c(c1=O)cccc2	1
Brc1cc2oc(=O)n(c2cc1Cl)CCCN1C(=O)c2c(C1=O)cccc2	0
Clc1ccc(cc1)N1CCN(CC1)CN1C(=S)S/C(=C/C=C/c2ccccc2)/C1=O	0
CCOP(=O)(SCCN(C(C)C)C(C)C)C	1
OCC(C=O)(C)C	0
Clc1ccc(cc1)c1csc2n1c(=S)c1c(n2)[nH]nc1	1
CC1OC(=O)C(OC1=O)C	0
COc1cccc(c1O)C=O	1
O=C1CCC2C1(C)CCC1C2CCc2c1ccc(c2)OS(=O)(=O)O	1
NCCCNCCSP(=O)(O)O	1
O=C(c1ccccc1)/C=C\1/OC(=N)NC1=O	1
CCCCCCCCCC(=O)OC1CCC2C1(C)CCC1C2CCC2=CC(=O)CCC12	1
Nc1cccc(=O)c(c1)O	1
CCC(=O)Nc1ccc(cc1)C1=NN(C(=O)C)C(Cc2c1cc1OCOc1c2)C	1
SCCC(=O)N1[C](CS[C]1c1ccccc1O)C(=O)O	0
C=Cc1ccc(cc1)C	0
CC[C]1O[C]2[C@]([C@@]1(C)O)(C)[C]([C](O2)/C=C/C=C/C=C/c1oc(=O)cc(c1C)OC)O	1
OCc1cc2cc(Oc3cccc4c3ncc(c4)Cl)c(cc2c(c1)Cl)O	1
S1SSSSSSS1	1
CN(c1ccccc1)C	0
CN1CC(CC2C1Cc1cn(c3c1c2ccc3)C)NS(=O)(=O)N(C)C	1
ClC1C(Cl)C(Cl)C(C(C1Cl)Cl)Cl	0
N#CC#N	0
N#CC1CC(CN1C(=O)C(C(c1ccc(cc1)F)c1ccc(cc1)F)NC(=O)OC(C)(C)C)F	0
COc1cc(CCN2CCN(CC2)c2ccc(cc2)C)ccc1OC	1
O=C1c2cc(ccc2N=C1c1[nH]c2c(c1O)cc(cc2)S(=O)(=O)O)S(=O)(=O)O	1
Clc1ccc(cc1)N1N=NC[C]1c1ccncc1	0
CC(OC(=O)C)C	0
CN(C1(CCCCC1)CNC(=O)c1ccc(c(c1)Cl)Cl)C	1
NC(=O)OC[C]1CS[C@](O1)(C)c1ccc(cc1)Cl	0
CCCCCCC(CC=CCCCCCCCC(=O)NC(C)C)O	0
Nc1ccc(cc1)S(=O)(=O)Nc1nccs1	1
CC(=O)OP1(=O)OCC(C[C@]1(C)O)(C)C	0
COc1cccc(c1)n1cc2c(n1)cccc2	0
OCC(CCn1cnc2c1nc(N)nc2O)CO	1
OCCCCCCCl	0
NC1=CC(=CCC1N=Nc1ccc(cc1)S(=O)(=O)O)N=Nc1cc(N=Nc2ccc(c(c2)N)N=Nc2ccc(cc2)S(=O)(=O)O)c(cc1N)N	0
CCN(C(=O)Nc1ccc(c(c1)C(=O)C)OCC(CNC(C)(C)C)O)CC	1
Clc1ccc2-n3c(CN=C(c2c1)c1ccccc1Cl)nnc3C	1
CC(CN(S(=O)(=O)c1ccc2c(c1)OCO2)CC(C(Cc1ccc(cc1)OCc1csc(n1)C)NC(=O)OC1COC2C1CCO2)O)C	0
O=C(CC(c1ccc(c(c1)C(C)(C)C)O)(c1ccc(c(c1)C(C)(C)C)O)C)OCCOC(=O)CC(c1ccc(c(c1)C(C)(C)C)O)(c1ccc(c(c1)C(C)(C)C)O)C	0
C[C]1N(C)NC(=O)O[C]1c1ccccc1	0
ClCBr	0
CCCCCCCOC(=O)CCC	0
CC[C]1CN2CC[C@]34[C]2C[C]1[C]1CO[C](N([C]31)c1c4cccc1)[C]([C]1C[C]2N(C/C/1=C\C)CCc1c2[nH]c2c1cccc2)C(=O)OC	1
N1CC2CC(C1)c1c2cc2c(c1)nccn2	1
COC1C=COC2(C)Oc3c(C2=O)c2c(O)c(C=NN4CCN(CC4)C)c(c(c2c(c3C)O)O)NC(=O)C(=CC=CC(C(C(C(C(C(C1C)OC(=O)C)C)O)C)O)C)C	1
CCCCCCCCCCCCN	1
CC1=CCCC(C1C=C(C(=O)C)C)(C)C	0
CC(=O)OCCCc1ccccc1	0
OS(=O)(=O)OOS(=O)(=O)O	1
CCN(C(=O)C(=Cc1cc(O)c(c(c1)[N+](=O)[O-])O)C#N)CC	1
CC(CCc1ccc(cc1)O)NCCc1ccc(c(c1)O)O	1
CC(=O)C1=C(O)[C]2N(C1=O)C([C]1[C]2c2c[nH]c3c2c(C1)ccc3)(C)C	1
O=C1NC(=O)C(=c2[nH]c(=C3C(=O)NC(=O)NC3=O)c3c2cccc3)C(=O)N1	0
CCOC(=O)C(NC(C(=O)N1Cc2ccccc2CC1C(=O)O)C)CCc1ccccc1	1
CC(CCCCCCc1ccc(cc1)O)C	0
C=CCc1ccc(c(c1)OC)OC(C(=O)NCCN(C)C)(C)C	1
CCCCOC(=O)C(C)C	0
COc1c(OC)cc2c(-c3ccc(c(=O)cc3[C](CC2)NC(=O)c2ccccc2)O)c1OC	0
OCCCCC(C(C)C)C	0
O=C1N(CCc2c1c1ccccc1n2C)Cc1nc[nH]c1C	1
[O-][N+](=O)CCC	0
CCCCCCOC(=O)C(=CC)C	0
O=C1NC(=O)CC1c1ccc(cc1)OCCCCCCCCCOc1ccc(cc1)C1CC(=O)NC1=O	0
Nc1ccn(c(=O)n1)C1CSC(O1)CO	1
C1CCC(CC1)(N1CCCCC1)c1ccccc1	1
COc1cc(CCN2CCN(CC2)c2ccccc2NC(=O)C)ccc1OC	1
Oc1ccc(cc1)Nc1ccccc1	1
CCOC(=O)c1sc2n(c1C)c(=O)c1c(n2)cc(s1)c1ccccc1	0
COc1ccc2c(c1C)nc(cc2OC1CC2C(C1)C(=O)N(C)CCCCC=CC1C(NC2=O)(C1)C(=O)NS(=O)(=O)C1CC1)c1scc(n1)C(C)C	1
N(Cc1ccccc1)CCNCc1ccccc1	1
COC(=O)C1CC2=CC(=O)CCC2(C23C1C1CCC4(C1(C)CC3O2)CCC(=O)O4)C	1
Clc1ccc(c(c1)c1nc(N)[n+](c(n1)N)[O-])Cl	0
CN(CCC=C1c2ccccc2C=Cc2c1cccc2)C	1
COc1cc2c(cc1OC)OCC1C2C(=O)c2c(O1)c1CC(Oc1cc2)C(=C)C	0
O=C(C1NCC(C1)SC1=C(C(=O)O)N2C(C1C)C(C2=O)C(O)C)Nc1cccc(c1)C(=O)O	1
C=CC(=O)OCC(CC(=O)C=C)(CC(=O)C=C)CO	0
CCOc1ccc(cc1)Cc1cc(ccc1Cl)C1OC(CO)C(C(C1O)O)O	1
O=C1CCC2(C34C1Oc1c4c(CC2[N+](CC3)(C)CC2CC2)ccc1O)O	1
ClC(=O)CNc1ccccc1	1
CCCCCC(C)C	1
OC(=O)C(O)C	0
CC(=O)C=CC1C(=CC(CC1(C)C)C)C	0
O=Cc1ccc(c(c1)O)OC	0
ClC(C(c1ccccc1Cl)c1ccc(cc1)Cl)Cl	1
COC1(NC(=O)C(c2ccc(cc2)O)C(=O)O)C(=O)N2C1OCC(=C2C(=O)O)CSc1nnnn1C	1
OCC(COc1ccccc1C)O	1
CCCCCCCCCCCC(=O)NCC(=O)O	0
CCCNCC(COc1ccccc1C(=O)CCc1ccccc1)O	1
CN1CCCC(=C(c2cccs2)c2cccs2)C1	1
O=C1CC[C](C(=O)N1)n1c(C)nc2c(c1=O)cccc2	1
CC(NCC(c1ccc(c(c1)O)O)O)C	1
COc1cc2N(C)C3C4(c2cc1C1(CC2CN(CCc5c1[nH]c1c5cccc1)CC(C2)(O)CC)C(=O)OC)CCN1C4C(C(C3(O)C(=O)OC)OC(=O)C)(CC)C=CC1	1
CN1Nc2c(C1C)ccc(c2)N	0
CC(C1=C(C)CCCC1)C	0
CCCC(C(C)C)C	1
CCOC(=O)CC(C(=O)OCC)SP(=S)(OC)OC	1
CCCCOP(=O)(OCCCC)O	0
CCCCCC1(C)C(C#N)C(=O)NC(=O)C1C#N	1
OCC(=O)C1(O)CCC2C1(C)CC(O)C1C2CCC2=CC(=O)CCC12C	1
CCCOC(=O)C[C]1NS(=O)(=O)c2c1cccc2	0
Cc1ccc(c(c1)S(=O)(=O)O)N=Nc1c(O)c(cc2c1cccc2)C(=O)O	0
Cc1ccc(c(c1)C(=O)N1CCN(CCC1C)c1oc2c(n1)cc(cc2)Cl)n1nccn1	1
Clc1ccc(cc1)c1c(C)c(nn1c1ccc(cc1Cl)Cl)C(=O)NN1CCCCC1	1
CCCOP1(=O)OC(C[C@]1(C)O)(C)C	0
OC(=O)c1cccnc1Nc1cccc(c1)C(F)(F)F	1
C=Cc1cccc(c1)C	0
OC(COc1cccc2c1cc[nH]2)CNC(C)C	1
CC(=O)C=CC1C(=CCC(C1(C)C)C)C	0
OCCc1sc[n+](c1C)Cc1cnc(nc1N)C	1
Cc1ncoc1C#N	0
Clc1cc2NCNS(=O)(=O)c2cc1S(=O)(=O)N	1
OC[C](CSc1ccccc1)O	0
C=CC=C	0
C=CS(=O)(=O)COCS(=O)(=O)C=C	1
O=C1C=C(I)C(=O)C(=C1)I	1
CCCCCC(C=CC1C(O)CC2C1CC(=CCCCC(=O)O)O2)O	1
CCC1C=C(C)CC(C)CC(OC)C2OC(O)(C(CC2OC)C)C(=O)C(=O)N2C(C(=O)OC(C(C(CC1=O)O)C)C(=CC1CCC(C(C1)OC)Cl)C)CCCC2	1
CCN(CCOC(=O)C(Cc1cccc2c1cccc2)CC1CCCO1)CC	1
ICC(=O)OCCOC(=O)CI	1
CCN(CCO[Si]1(CCCCC1)c1ccc(cc1)Cl)CC	1
Nc1ccc(c(c1)C(=O)O)O	1
CCOCCn1c(nc2c1cccc2)N1CCCN(CC1)C	1
CCOc1ccc(cc1)C(=O)Cc1ccc(cc1)S(=O)(=O)C	0
OC(=O)CN(CC(=O)O)CCN(CC(=O)O)CC(=O)O	1
O=C=NCCCCCCn1c(=O)n(CCCCCCN=C=O)c(=O)n(c1=O)CCCCCCN=C=O	1
CCc1nn2c(s1)nc1c(c2=O)cc(s1)c1ccccc1	0
COc1ccccc1N1CCN(CC1)CCc1ccccn1	1
CCc1cc2C(=O)c3c4ccc(cc4[nH]c3C(c2cc1N1CCC(CC1)N1CCOCC1)(C)C)C#N	1
Cc1ccc(cc1)c1cn2c(n1C)nc1c2c(=O)n(C)c(=O)n1C	1
Cn1ncc2c1nc1scc(n1c2=O)C	1
O=C(c1cc2ccccc2c(c1O)N=Nc1ccc(cc1C)[N+](=O)[O-])Nc1ccccc1C	0
CCCC1CN(C(C1)C(=O)NC(C1OC(SC)C(C(C1O)O)O)C(Cl)C)C	1
OC(=O)CBr	1
OC(=O)CCC(=O)O	0
OC(=O)C(NC(C(=O)N1C2CCCC2CC1C(=O)O)C)CCc1ccccc1	1
CSc1nn2c(s1)nc1c(c2=O)c2ccccc2s1	0
CON=C(c1ccco1)C(=O)NC1C(=O)N2C1SCC(=C2C(=O)OC(OC(=O)C)C)COC(=O)N	1
OC(=O)c1cc(N)c(c(c1N=Nc1ccc(cc1S(=O)(=O)O)S(=O)(=O)CCOS(=O)(=O)O)N)N=Nc1ccc(cc1)S(=O)(=O)CCOS(=O)(=O)O	0
ClN1C(=O)N(C(C1=O)(C)C)Cl	0
OC[C]1CO[C@](O1)(C)c1ccc(cc1)C(C)C	0
COC(=O)c1ccc(cc1N=NC(C(=O)Nc1ccc2c(c1)nc([nH]2)O)C(=O)C)C(=O)OC	0
CCCN(C1CCc2c(C1)cccc2O)CCc1cccs1	1
ClC=CCl	0
CCCc1nnc(s1)N1N=C(N(N=C1C(=O)c1ccccc1)c1nnc(s1)CCC)C(=O)c1ccccc1	0
CC(=O)OC1CC2C(C1(C)CC2)(C)C	0
O=C1OC(CN1c1ccc(cc1)N1CCOCC1=O)CNC(=O)c1ccc(s1)Cl	1
OC[C](COc1cccc2c1nccc2)O	0
OC1=CC(=O)C1=O	1
O1CCN(CC1)c1c2ccccc2nc2c1cccc2	1
OCC(COCOC)(CO)CO	0
CC(=O)n1c(=O)oc2c1cccc2	0
O=c1n(c2nnc(s2)CN2CCOCC2)c(nc2c1cccc2)c1ccccc1	0
OCC1OC(OC2C(OC(C(C2O)O)OC2C(NC(=O)C)C(O)OC(C2O)CO)C(=O)O)C(C(C1O)OC1OC(C(=O)O)C(C(C1O)O)O)NC(=O)C	1
NS(=O)(=O)OCC12OCC3C(C2OC(O1)(C)C)OC(O3)(C)C	1
OCC1OC(C(C1O)O)n1c(NC(C)C)nc2c1cc(Cl)c(c2)Cl	1
Oc1ccc(cc1)C1(OC(=O)c2c1cccc2)c1ccc(cc1)O	0
Fc1ccc(cc1)Cc1ccc(o1)C(=O)C	0
O=C1NC(=O)c2c3c1ccc1c3c(cc2)c2c3c1ccc1c3c(cc2)C(=O)NC1=O	0
O=C1CN=C(c2c(N1)ccc(c2)[N+](=O)[O-])c1ccccc1	1
Cc1cc(=O)c2c(o1)c(C)ccc2C	0
[O-][N+](=O)c1ccc(c(c1)N)F	0
O=C(c1ccccc1)NCc1nc2ccccc2c(=O)n1CCc1ccc(c(c1)O)O	0
CCCCCCCCc1ccc(cc1)CCC(CO)(CO)N	1
COc1ccc(cc1)C[C]1NC[C]([C]1OC(=O)C)O	1
CCCC1(CCC)CN(C1)CCN1CCN(C1=O)c1cccc(c1)Cl	1
OCCNCCNc1ccc(c2c1C(=O)c1c(C2=O)c(O)ccc1O)NCCNCCO	1
CSc1ccc2c(c1)N(CCC1CCCCN1C)c1c(S2)cccc1	1
OC1COC2C1OCC2O	1
COC(=O)[C@@]1(CO)[C]2C[C]([C@]34[C@@]1(CC[N+]4(C/C/2=C/C)C)c1ccccc1N3)O	1
CCc1c(C)[nH]c2c1C(=O)C(CC2)CN1CCOCC1	1
CCOC(=O)C(NC(C(=O)N1C(=O)N(CC1C(=O)O)C)C)CCc1ccccc1	1
CON=C(C(=O)NC1C(=O)N2C1SCC(=C2C(=O)O)C=Cc1scnc1C)c1csc(n1)N	1
O=C1OC(=O)C2C1CC=CC2	1
COc1ccccc1OCC(OC(=O)c1cccnc1)COC(=O)c1cccnc1	0
CCNc1nc(CC)nc(n1)OC	1
CCOC(=O)c1sc2n(c1C)c(=O)c1c(n2)c2ccccc2s1	0
CCCc1cc(=O)[nH]c(=S)[nH]1	1
O=C1OC(=O)C2C1C1C=CC2C1	1
OCN([C]1CO[C@](O1)(C)c1ccc(cc1)C(C)C)C=O	0
ClCC(Cl)C	0
CN(CCN(c1ncnc2c1cccc2)Cc1ccc(cc1)Cl)C	1
Nc1ccc(c2c1C(=O)c1ccccc1C2=O)c1ccc(c2c1C(=O)c1ccccc1C2=O)N	0
OCCc1ccccc1c1ccccn1	0
COC1=CC(=O)O[C](C1)CCc1ccccc1	1
CCN1CCC(=O)Nc2c1cccc2	1
CN1CCN(CC1)CN1C(=O)NC(C1=O)(c1ccccc1)c1ccccc1	1
OC(C1CCc2c(O1)ccc(c2)F)CNCC(C1CCc2c(O1)ccc(c2)F)O	1
CCCCCCCCCCCCCCCCCC(=O)C(C(=O)NCCO)CCCCCCCCCCCCCC	0
C=CCN1CC(CC2C1Cc1c[nH]c3c1c2ccc3)C(=O)N(C(=O)NCC)CCCN(C)C	1
O=C=NC1CCC(CC1)CC1CCC(CC1)N=C=O	1
Fc1ccc(cc1)c1csc2n1c(=S)c1c(n2)[nH]nc1	1
Clc1cccc(c1)N1CCN(CC1)CCCSc1nc(=O)c2c(n1c1ccccc1)nc(nc2)C	0
Nc1ccc(c(=O)c(c1)Br)O	1
CN(S(=O)(=O)c1ccc(cc1)CNCCNCc1ccc(cc1)S(=O)(=O)N(C)C)C	0
O=C1OC(CC1COS(=O)(=O)c1ccc(cc1)C)(C)C	0
CCC(NC(=O)C1CN(C)C2C(=C1)c1cccc3c1c(C2)cn3C)CO	1
c1ccc(cc1)c1nnc([nH]1)c1ccccc1	1
OC[C](COC(=O)c1ccccc1Nc1ccnc2c1cccc2C(F)(F)F)O	1
NCC(c1ccc(cc1)Cl)CC(=O)O	1
Clc1ccc(c(c1)Cl)N	1
COC(=O)CCBr	0
CCCC1(CCC)CN(C1)CC(N1C(C)CN(C1=O)c1cccc(c1)Cl)C	1
NCC(CO)O	0
CNS(=O)(=O)Cc1ccc2c(c1)c(CCN(C)C)c[nH]2	1
CC(C(=O)O)C	0
CCCC(C1(CC=C)C(=O)NC(=O)NC1=O)C	1
OC(COc1ccccc1C1CCCC1)CNC(C)(C)C	1
Cc1noc(c1)n1c(nc2c(c1=O)ccc(c2)C)c1ccccc1	1
OC(=O)C(CC(=O)O)(CC(=O)O)O	1
CCc1nc2ccc(cc2c(=O)n1c1onc(c1)C)Cl	1
CN(CCC=C1c2ccccc2CCc2c1cccc2)C	1
CNC(=O)C=C(OP(=O)(OC)OC)C	0
Clc1ccc(cc1)/C=C/c1nc(=O)c2c([nH]1)nccc2	1
CC1=NNc2c(C(=C1)c1ccccc1)c(C)c1c(n2)cccc1	1
OCC(Cn1cnc2c1c(=O)n(C)c(=O)n2C)O	1
CCc1cc2c(cc1C(=O)C)C(C)(C)CCC2(C)C	0
CCCOC(=O)c1ccc(cc1)NC(=O)c1ccc(cc1)/N=C/1\c2cc(Cl)ccc2N(C1=O)C	0
Oc1oc2ccccc2c(=O)c1Cc1c(O)oc2c(c1=O)cccc2	1
O[C](COc1ccc(cc1)NC(=O)C)CNC(C)C	1
OC(=O)[C](Cc1c[nH]c2c1cccc2)N	0
Nc1ncc(cc1OC(c1c(Cl)ccc(c1Cl)F)C)c1cnn(c1)C1CCNCC1	1
NS(=O)(=O)c1cccs1	1
Nc1ccc(c(c1)S(=O)(=O)N)C	0
CCCCOCCOCCOCCOCCCC	0
CN1CCN(CC1)Cc1ccc(cc1)C(=O)Nc1ccc(c(c1)Nc1nccc(n1)c1cccnc1)C	1
CN(C1C(=O)C(=C(C2(C1C(O)C1C(=C2O)C(=O)c2c(C1(C)O)cccc2O)O)O)C(=O)N)C	1
O=C(NCc1ccccc1)NCCCCCCNC(=O)NCc1ccccc1	0
Nc1nnc(s1)c1ccncc1	1
CN(C(=S)SSC(=S)N(C)C)C	0
CCCC(CC)(C)C	1
CCC(=O)OC1(C(C)CC2C1(C)CC(O)C1(C2CCC2=CC(=O)C=CC12C)Cl)C(=O)COC(=O)CC	1
CCCCN1CCC(CC1)CNC(=O)c1c2OCCCn2c2c1cccc2	0
NCCCN1c2cc(O)ccc2Sc2c1cc(Cl)cc2	1
ClCC(OP(=O)(OC(CCl)C)OC(CCl)C)C	0
CCCC#N	1
CN1CCN(CC1)C1=Nc2ccccc2Nc2c1cc(s2)C	1
Cc1ccc(c(n1)Nc1cc(N)nc(n1)N)S	1
Cc1nn(c(c1)C)c1scc(n1)c1ccc(c(c1)O)O	1
CNC(C(c1ccccc1)O)C	1
CCOP(=S)(Oc1cc(Cl)c(cc1Cl)Br)OCC	1
[O-]C(=O)C[N+](C)(C)C	1
OCC(C(C(C(C(C(=O)O)O)O)O)O)O	0
CCN(CCN(c1ncnc(c1)C)Cc1ccccc1)CC	1
CC(Cc1ccccc1)N	1
CCC(c1cccc(c1)O)C(CN(C)C)C	1
Cc1cccc(c1)N1C(=O)C[C](C1=O)N1C(=O)CCC1=O	0
CC1CCCC(N1CCCOC(=O)c1ccccc1)C	1
NC(=O)c1ccccc1	0
COC(=O)C	0
NC(=NCCCC(C(=O)N1CCC(CC1C(=O)O)C)NS(=O)(=O)c1cccc2c1NCC(C2)C)N	1
CCC(=O)Nc1ccc(cc1)C1=NN(C(=O)CC)C(Cc2c1cc1OCOc1c2)C	1
CC[C](OC(=O)/C=C/c1ccccc1S(=O)(=O)N)C	0
O=C1NC(=O)CC1c1ccc(cc1)OCCCCCCCCCCOc1ccc(cc1)C1CC(=O)NC1=O	0
NCC(=O)Nc1ccc(cc1)C1=NN(C(=O)NC)C(Cc2c1cc1OCOc1c2)C	1
OC(=O)CN1c2ccccc2C(=O)C1=O	0
CCCCC(C(C=CC1C(O)CC(=O)C1CCCCC=CC(=O)OC)O)(C)C	1
CC(OC(=O)/C=C/c1ccccc1S(=O)(=O)N)C	0
CCCCCCCCCC(=O)NCCNC(=O)CCCCCCCCC	0
CN(CC(C1(O)CCCCC1)c1ccc(cc1)O)C	1
COc1ccccc1NC(=O)CC(=O)C	0
O/N=C(/C(=N/N)/C)\Nc1ccc(cc1)Cl	1
COc1cc(cc(c1O)OC)c1[o+]c2cc(O)cc(c2cc1O)O	1
CCCCCC(=O)CC(=O)c1ccccc1	0
O=C1CCC(=O)N1	0
NC(C(=O)O)C(C)C	0
CCCCC(CC)C	1
N#Cc1cccc(c1)C#N	0
[O-][N+](=O)OCCNC(=O)c1cccnc1	1
NCCCC(Nc1cc(OC)c(c2c1nc(OC)cc2C)Oc1cccc(c1)C(F)(F)F)C	1
CC(c1ccc(cc1)OCC1OC1)(c1ccc(cc1)OCC1OC1)C	1
CCCC[C]1C(=O)NC(=O)N(C1=O)C1CCCCC1	0
OC(=O)CCC(C(=O)O)NC(=O)N	1
CCOC[C](COc1ccccc1)O	0
COC(=O)CCS	0
Cc1ccccc1NCc1nnc(s1)n1c(CNc2ccccc2C)nc2c(c1=O)cccc2	0
ClC(SN1C(=O)C2C(C1=O)CC=CC2)(Cl)Cl	0
CCCCN1CCCCC1C(=O)Nc1c(C)cccc1C	1
C#N	1
OCC(CO)(CO)N	1
BrC1CC(Br)CC(Br)CC(CC(CC(C1)Br)Br)Br	0
OCC1OC(Oc2cc3CCC(c4c(-c3c(c2OC)OC)ccc(c(=O)c4)SC)NC(=O)C)C(C(C1O)O)O	1
O=C(C(c1cccs1)(c1cccs1)O)OC1CC2C3C(C(C1)[N+]2(C)C)O3	1
NC(C(=O)O)CSSCC(C(=O)O)N	0
OC[C]1O[C](O[C]2CC[C@]3(C(=CC[C]4[C]3CC[C@]3([C]4C[C]4[C]3[C](C)[C]3N4C[C](CC3)C)C)C2)C)[C]([C]([C]1O)O[C]1O[C](CO)[C]([C]([C]1O)O)O)O[C]1O[C](C)[C]([C]([C]1O)O)O	1
CCCCOC(=O)/C=C/c1ccccc1S(=O)(=O)N	0
ClC([N+](=O)[O-])(Cl)Cl	0
CCOc1ccc(cc1)N/C(=N\O)/C(=N/N)/C	1
CC1CCCCC1=O	0
O=C=Nc1ccc(cc1)Cc1ccccc1N=C=O	1
CCC(=O)Nc1ccc(c(c1)Cl)Cl	1
COc1ccc(cc1c1ccccc1)Nc1ccc(cc1)CCNCC(c1ccc(c2c1ccc(n2)O)O)O	0
CC(=O)C=CC1=CCCC(C1(C)C)C	0
COc1ccc(cc1[N+](=O)[O-])C	0
O=C1OC(=O)c2c1cccc2	1
CNc1cc2[nH]c(=O)n(c(=O)c2cc1F)c1ccc(cc1)NC(=O)NS(=O)(=O)c1ccc(s1)Cl	1
COc1ccccc1N1CCN(CC1)CCc1ccncc1	1
ClC(=C)Cl	0
COc1ccc2c(n1)Sc1c(N2)nc(nc1N)N	1
O=C(NC(C)(C)C)NC(C(C)(C)C)C(=O)N1CC2C(C1C(=O)NC(C(=O)C(=O)N)CC1CCC1)C2(C)C	1
NCCNCCO	1
COc1ccccc1/C=C/1\NC(=S)N(C1=O)c1ccc(cc1)Br	0
CN(C(=O)n1c(=O)oc2c1cccc2)C	0
Cc1[nH]c2c(c1Cc1n[nH]c(=S)n1c1ccccc1)cccc2	1
Cc1ccc(cc1)B1OCC2(CO1)COB(OC2)c1ccc(cc1)C	0
CCCCCC(=Cc1ccccc1)CO	0
CC(=O)Nc1cccc(c1)n1c(=O)n(C2CC2)c(=O)c2c1c(C)c(=O)n(c2Nc1ccc(cc1F)I)C	1
COc1cc(CCN2CCN(CC2)c2cccc(c2)C)ccc1OC	1
CCc1nnc(s1)N1N=C(N(N=C1C(=O)c1ccccc1)c1nnc(s1)CC)C(=O)c1ccccc1	1
OCCn1c(cn2c1nc1c2c(=O)n(c(=O)n1C)C)c1ccc(cc1)C	1
CCC1OC(=O)C(C)C(=O)C(C)C(OC2OC(C)CC(C2O)N(C)C)C(CC(C(=O)C(C2C1(C)OC(=O)N2CCCCn1cnc(c1)c1cccnc1)C)C)(C)OC	1
O=NC=C1C=CN(C=C1)CCCN1C=CC(=CN=O)C=C1	1
NCCC(C(=O)NC1CC(N)C(C(C1OC1OC(CO)C(C(C1O)N)O)O)OC1OC(CN)C(C(C1O)O)O)O	1
OCC1(O)OCC(C(C1O)O)O	0
N#Cc1ccc(cc1C(F)(F)F)NC(=O)C(CS(=O)(=O)c1ccc(cc1)F)(O)C	1
c1ccc(cc1)c1nnc(s1)c1ccccc1	1
COc1ccc2c3c1OC1C43CCN(C(C2)C4CCC1=O)C	1
Cn1cnc(c1Sc1[nH]cnc2-c1ncn2)[N+](=O)[O-]	1
OC(=O)Cc1ccc2c(c1)N(C)c1c(S2)cccc1	1
COc1cccc(c1)N1CCN(CC1)CCc1ccc(c(c1)OC)OC	1
CCCCN(C(=S)SCSC(=S)N(CCCC)CCCC)CCCC	0
OC(c1cc(O)cc(c1)O)CNC(C)C	1
CCSP1(=O)OC(C[C@@]1(C)O)(C)C	0
CCOC(=O)[C]1CCOC1=O	0
Clc1cc(Nc2ncc(s2)C(=O)Nc2c(C)cccc2Cl)nc(n1)C	0
Cc1ccc(cc1)S(=O)(=O)N	0
CCOc1ccc(cc1)NC(=O)C(C(=O)C)N=Nc1ccc(cc1Cl)c1ccc(c(c1)Cl)N=NC(C(=O)Nc1ccc(cc1)OCC)C(=O)C	0
Fc1ccc(cc1)C(=O)CCCN1CCC(CC1)(O)c1ccc(cc1)Cl	1
Cc1onc(c1c1ccc(cc1)S(=O)(=O)N)c1ccccc1	1
O=C=Nc1cc(ccc1C)N1C(=O)N(C1=O)c1ccc(c(c1)N=C=O)C	1
COc1ccc(cc1N=Nc1c(O)c(cc2c1cccc2)C(=O)Nc1ccc2c(c1)nc([nH]2)O)C(=O)Nc1ccccc1	0
CCN(c1ccc(cc1)C=C(C(=O)OCCC[N+](CCOC(=O)C(=Cc1ccc(cc1)N(CC)CC)C#N)(C)C)C#N)CC	0
CCCCn1c(cn2c1nc1c2c(=O)n(c(=O)n1C)C)c1ccc(cc1)C	1
C=CC1CN2CCC1CC2C(c1ccnc2c1cc(OC)cc2)O	1
O=C1OC(=O)C2(C1=CCCC2)C	1
O=C1c2ccccc2N(C1=O)C(=O)C	0
CCNC1(CCCCC1=O)c1cccc(c1)OC	1
CCc1ccc(cc1)c1cn2c(n1C1CCCCC1)nc1c2c(=O)n(C)c(=O)n1C	0
OC(=O)C1N2C(=O)CC2S(=O)(=O)C1(C)Cn1ccnn1	1
O=C([C]1COc2c(O1)cccc2)N1CCC2(CC1)S[C](C(=O)N2c1ccccc1)C	1
NNC(=O)CN(C(C)C)C(C)C	1
Brc1c[nH]c(=O)[nH]c1=O	0
[O-][N+](=O)c1ccccc1	1
CC(=O)C(C(=O)Nc1ccccc1C)N=Nc1ccc(cc1Cl)c1ccc(c(c1)Cl)N=NC(C(=O)Nc1ccccc1C)C(=O)C	0
O=Cc1cc2ccccc2c(c1O)N=Nc1cc(Cl)c(cc1S(=O)=O)C	1
CC(C#N)C	1
CCSc1nn2c(s1)nc1c(c2=O)cc(s1)c1ccccc1	0
CCCCO	0
CC(=O)OCC(=O)C1(O)CCC2C1(C)CC(O)C1C2CCC2=CC(=O)C=CC12C	1
Cc1c(C)cnn1C(C(=O)O)CC(=O)O	0
Fc1ccc(cc1)c1csc2n1c(=O)c1c(n2)[nH]nc1	1
CC(Cc1ccc(cc1)O)NCC(c1cc(O)cc(c1)O)O	1
CC1=NN(C(=O)C1N=Nc1cc(ccc1S(=O)(=O)O)NC(=O)C(=C)Br)c1cc(Cl)c(cc1Cl)S(=O)(=O)O	1
OCC(c1ccccc1)C(=O)OC1CC2CCC(C1)N2CC=C	1
O=C(C(c1ccc(cc1)O)N)NC1C(=O)N2C1SC(C2C(=O)O)(C)C	1
C=CCOCC1CO1	0
CC(OOC(C)(C)C)(C)C	0
O=C=Nc1ccc(cc1)C(c1ccc(cc1)N=C=O)c1ccc(cc1)N=C=O	1
CCCCCCc1cc2c(cc1O)OC(C1=C2CCCC1)(C)C	1
Cc1ccc(c(c1)S(=O)(=O)O)N	0
Cc1noc(c1)n1cnc2c(c1=O)cccc2	1
OC[C]1O[C]2[C]([C]([C]1O)O)OC(=O)c1c2c(O)c(c(c1)O)OC	0
CC#CCn1c(nc2c1c(=O)n(Cc1nc(C)c3c(n1)cccc3)c(=O)n2C)N1CCCC(C1)N	1
N#Cc1ccc2c(c1)N(CCCN1CCC(CC1)O)c1c(S2)cccc1	1
N#CCSCC(=O)N[C@]1(OC)C(=O)N2[C]1SCC(=C2C(=O)O)CSc1nnnn1C	0
O=C(C(C)C)OCC(=O)C12OC(OC1CC1C2(C)CC(O)C2C1CCC1=CC(=O)C=CC21C)C1CCCCC1	1
CCCCCCCCCCCCCCCCCC(=O)C(C(=O)NCCO)CCCCCCCCCCCCCCCC	0
OC(c1cccnc1)CN1CCN(CC1)c1ccccc1Cl	1
CCCCn1c(n[nH]c1=S)Cc1c(C)[nH]c2c1cccc2	1
CN1CC(CC2C1Cc1c[nH]c3c1c2ccc3)C(=O)NC1(C)OC2(N(C1=O)C(Cc1ccccc1)C(=O)N1C2CCC1)O	1
Fc1ccc(cc1)c1cn[nH]c(=S)n1	1
Clc1cc(ccc1N=Nc1c(C)nn(c1O)c1ccccc1)c1ccc(c(c1)Cl)N=Nc1c(C)nn(c1O)c1ccccc1	0
SC(C(=O)NC1CCSC2N(C1=O)C(CCC2)C(=O)O)Cc1ccccc1	1
CN(c1c(C)n(n(c1=O)c1ccccc1)C)CS(=O)(=O)O	1
OC(COc1cccc2c1CCC(=O)N2)CNC(C)(C)C	1
O=C1Nc2c([C@@]1(C)N1CCCCC1)cccc2	1
CCN(Cc1c(OC)ccc2c1oc(c1ccc(cc1)Cl)c(c2=O)C)CC	1
Cc1csc2n1c(=S)c1c(n2)[nH]nc1	1
Cc1ncc[nH]1	0
COC(=O)c1ccc(cc1)O	0
O=C1C[C](C(=O)N1c1ccccc1)N1C(=O)c2c(C1=O)cccc2	1
CC(=O)SC1CC2=CC(=O)CCC2(C2C1C1CCC3(C1(CC2)C)CCC(=O)O3)C	1
Fc1cccc(c1)/C=C\1/SC(=S)N(C1=O)CN1CCN(CC1)c1ccccc1	1
O=C(C(c1ccccc1)c1ccccc1)OCCN1CCOCCC1	1
O=C(OC(C)(C)C)NC(C(c1ccc(cc1)F)c1ccc(cc1)F)C(=O)O	0
OCCO	0
[O-][N+](=O)C	0
CN1CCN(CC1)C(=O)C(C(C(C1(COCc2ccccc2)COC(O1)(C)C)OCc1ccccc1)OCc1ccccc1)OCc1ccccc1	0
COc1ccc(cc1C12CC3CC(C2)CC(C1)C3)c1ccc2c(c1)ccc(c2)C(=O)O	1
CCOC(=O)C(O)C	0
OCC[N+]1(CC)CC1	1
OC(=O)C(NC(C(=O)N1CCCC1C(=O)O)C)CCc1ccccc1	1
OC(=O)c1cc2ccccc2c(c1O)N=Nc1cc(Cl)c(cc1S(=O)(=O)O)C	0
O=C(C1=C(O)c2sccc2S(=O)(=O)N1C)Nc1ccccn1	1
COc1ccc2c(c1CN1CCOCC1)oc(c(c2=O)C)c1ccccc1	1
OCC1OC(C(C1O)O)n1cnc2c1nc(nc2N)n1ncc(c1)C(=O)NC	1
OC(=O)CN1C(=O)C(CCc2c1cccc2)NC(C(=O)O)CCc1ccccc1	1
CCCCNc1cc(cc(c1Oc1ccccc1)S(=O)(=O)N)C(=O)O	1
COCCOCCOCCOCCOCCOCCOCCOCCOCCOC(=O)c1ccc(cc1)NCCCC	1
C=Cc1ccc(cc1)S(=O)(=O)O	1
ONC(=O)c1ccc(cc1)OCCNC(=O)c1oc2c(c1CN(C)C)cccc2	1
COC(c1cccnc1)CN1CCN(CC1)c1ccccc1OC	1
O=C(c1ccccc1c1ccc(cc1)C(F)(F)F)NC1CCN(CC1)CCCCC1(C(=O)NCC(F)(F)F)c2ccccc2-c2c1cccc2	1
CNCC(C(C(C(CO)O)O)O)O	0
OC[C@@](COc1ccc(cc1)C)(O)C	0
OP(=O)(CP(=O)(O)O)O	1
O=C(OC(C)(C)C)CC1CC(CCn2c(C(C)C)c(c(c2c2ccc(cc2)F)c2ccccc2)C(=O)Nc2ccccc2)OC2(O1)CCCC2	0
S=c1oc2c([nH]1)cc(cc2)C(F)(F)F	1
COc1ccc2c(c1CC=C(C)C)oc(=O)cc2	1
CN1CCCC(CC1)n1nc(Cc2ccc(cc2)Cl)c2c(c1=O)cccc2	1
Brc1ccc2c(c1)C(=O)C(=N2)O	1
OC(CC(=O)N)CC=[N+](C)C	0
CC(CCCC(CCCC(C)C)C)CCCC(=CCC1=C(C)C(=O)c2c(C1=O)cccc2)C	1
Clc1nc(NC2CC(C)(C)NC(C2)(C)C)nc(n1)NC1CC(C)(C)NC(C1)(C)C	1
COc1ccc(cc1)/C=C/1\NC(=S)N(C1=O)c1ccc(cc1)Br	0
OCC1C=CC(C1)n1cnc2c1nc(N)nc2NC1CC1	1
Oc1cccc2c1nccc2	1
NS(=O)(=O)c1scc(c1)S(=O)(=O)N	0
CC1(C)C[C@@](P(=O)(O1)C)(C)O	0
[O-][N+](=O)CC	0
O=C1N(C2CCCCC2)C(=O)CC1c1ccc(cc1)Cl	0
CNC(=O)CSP(=S)(OC)OC	1
Clc1ccccc1N1CCN(CC1)CCc1ccccn1	1
CC(=O)OCCc1ccccc1	0
[O-][N+](=O)c1cncn1CCN1CCOCC1	0
OC(=O)C(c1ccc(cc1)C(=O)c1cccs1)C	1
O=C(c1ccc(cc1)Cl)/N=c\1/sc(nn1C)S(=O)(=O)N	0
O=CNc1ccc(cc1)C1=NN(C(=O)C)C(Cc2c1cc1OCOc1c2)C	1
NC(c1ccccc1)C(=O)Cl	1
O=C1N(Cc2ccc3c(c2)nc2c(c3O)cc3c(c2)c(O)c2c(n3)ccc(c2)CN2C(=O)c3c(C2=O)cccc3)C(=O)c2c1cccc2	0
O=C1CCC2=C3C=CC4(C(C3CCC2=C1)CCC4O)C	1
Clc1ccc2c(c1)ncn(c2=O)c1onc(c1)C	1
Fc1ccc(cc1)c1cc(nn2c1nnc2)C(F)(F)F	1
COC(=O)c1ccc(cc1N=Nc1c(O)c(cc2c1cccc2)C(=O)Nc1ccccc1OC)C(=O)Nc1cc(Cl)ccc1Cl	0
OC(COc1ccc(cc1)CC(=O)N)CNC(C)C	1
CC(N(CC#C)C)Cc1ccccc1	1
CCN(CCOC(=O)c1ccc(cc1)N)CC	1
NC(Cc1cc(F)c(cc1F)F)CC(=O)N1CCn2c(C1)nnc2C(F)(F)F	1
CCOC(=O)CI	1
Clc1nc(Nc2ccc(cc2)S(=O)(=O)CCOS(=O)(=O)O)nc(n1)Nc1cc(cc2c1c(O)c(c(c2)S(=O)(=O)O)N=Nc1ccccc1)S(=O)(=O)O	1
CC1N(C)CCOC1c1ccccc1	1
CN1C2CCCC1CC(C2)NC(=O)c1nn(c2c1cccc2)C	1
Cc1ccc(c(c1)[N+](=O)[O-])N=NC(C(=O)Nc1ccccc1)C(=O)C	0
OCC(=O)C1(O)CCC2C1(C)CC(=O)C1C2CCC2=CC(=O)CCC12C	1
O=C(c1cccnc1)OC1C(OC(=O)c2cccnc2)C(OC(=O)c2cccnc2)C(C(C1OC(=O)c1cccnc1)OC(=O)c1cccnc1)OC(=O)c1cccnc1	0
Cc1noc(c1)n1c(nc2c(c1=O)cccc2)c1ccccc1	1
O=Nc1c(N)n(C)c(=O)n(c1=O)C	0
Fc1ccc(c(c1)F)Br	0
O=c1ccs[nH]1	1
CNC(=O)NC	0
CCCCCCCCCc1ccc(cc1)OP(Oc1ccc(cc1)CCCCCCCCC)Oc1ccc(cc1)CCCCCCCCC	0
FCSC(=O)C1(O)C(C)CC2C1(C)CC(O)C1(C2CC(C2=CC(=O)C=CC12C)F)F	1
CC(COC(=O)c1ccccc1C(=O)OCC(C)C)C	0
CC[Hg]S[Hg]CC	1
Cc1ccc2c(c1)c(O)c1c(n2)cc2c(c1)nc1c(c2O)cccc1	0
NC(=O)c1ccc(cc1)C(=O)N	1
COc1cc2C[C]3N(Cc2cc1OC)CCc1c3cc(OC)c(c1)OC	1
CCn1cc(C(=O)O)c(=O)c2c1nc(C)cc2	1
Cl/C=C/C(=O)c1ccccc1	1
O=C(c1ccc(cc1)C(=O)N)NCCN1CCN2C(C1)Cc1c(C2)[nH]c2c1cccc2	1
N#Cc1ccc(cc1)CC(=NNC(=O)Nc1ccc(cc1)OC(F)(F)F)c1cccc(c1)C(F)(F)F	1
COC(=O)c1ccc(cc1[N+](=O)[O-])C(=O)O	0
O=C1N(CN2CCOCC2)C(=O)NC1(C)/C=C/c1ccccc1	0
OC(=O)CCCCCCCCOC(=O)C=C(CC1OCC(C(C1O)O)CC1OC1C(C(O)C)C)C	1
Cc1ccc(cc1)C(=O)c1cc(O)c(c(c1)[N+](=O)[O-])O	1
CSc1[nH]nc(c(=O)n1)C(C)(C)C	1
COc1ccc(cc1)N1C(=O)CCC(C1=O)n1c(C)nc2c(c1=O)cccc2	1
O=S(c1nc2c([nH]1)cccc2)Cc1nccc(c1C)OCC(F)(F)F	1
OCCOC(=O)C(CP1(=O)Oc2ccccc2-c2c1cccc2)CC(=O)OCCO	0
CC(C(=O)OCCOc1ccccc1)C	0
Cc1cc(C)cc(c1)N	0
COc1cc2c(cc1OC)CCN1C2CC(=O)C(C1)CC(C)C	1
CC(OC(=O)CCCC=CCC1C(O)CC(C1C=CC(COc1cccc(c1)C(F)(F)F)O)O)C	1
OCCOCn1cnc2c1nc(N)nc2O	1
O=C(C(C)C)Nc1ccc(c(c1)C(F)(F)F)[N+](=O)[O-]	1
COc1ccc2c(c1)C13CCCCC3C(C2)N(CC1)C	1
CNC(=O)c1nccc(c1)Oc1ccc(cc1)NC(=O)Nc1ccc(c(c1)C(F)(F)F)Cl	1
CC(CCOC(=O)C)C	0
Fc1ccc(cc1)/C=C\1/SC(=S)N(C1=O)CN1CCOCC1	1
OC(=O)CC1=C(C)C(=Cc2ccc(cc2)S(=O)C)c2c1cc(F)cc2	1
NCC(=O)Nc1ccc(cc1)C1=NN=C(Cc2c1cc1OCOc1c2)C	1
NC1C2SCC(=C(N2C1=O)C(=O)O)CSc1c[nH]nn1	1
CCN(C(=O)OCC1(COC(=O)N(CC)CC)COC1)CC	1
O=C(NC1C(=O)N2C1SCC(=C2C(=O)O)CSc1nnc(s1)C)Cn1cnnn1	1
CCN(C(=O)c1cccc(c1)C)CC	0
O=C(N1CCN(CC1)C(=O)N(c1ccccc1)c1ccccc1)CCN1CCCCC1	1
BrCCC1CC(OC1=O)(C)C	0
FC(Oc1ccc(cc1OCC1CC1)C(=O)Nc1c(Cl)cncc1Cl)F	1
CCCCCCBr	0
COc1ncccc1C(=O)N[C](C(=O)O)CCC(=O)O	0
OC[C]1CS[C@@](O1)(C)c1ccc(cc1)C(C)C	0
Clc1cnc(c(c1)c1ccc(cc1)S(=O)(=O)C)c1ccc(nc1)C	1
COC(=C1C(=NC(=C(C1c1cccc(c1)[N+](=O)[O-])C(=O)OC(CN(CCC(c1ccccc1)c1ccccc1)C)(C)C)C)C)O	1
CN1CC[C]2[C](C1)[C](CCC2)NC(=O)c1ccccc1	1
CNC(=O)[C]1N=C(c2ccccc2)c2c(NC1=O)ccc(c2)Cl	1
CCSCC[C](C(=O)O)N	0
O=C/C=C(/c1ccc(cc1)C)\Cl	1
[O-][N+](=O)OC[C](O[N+](=O)[O-])C	0
C=CCC1(C[C](Br)C)C(=O)NC(=O)NC1=O	0
CCCCCCCCCCCCCCCCCCCCCCCCCCCC(=O)OCCO	0
CCCCCCCCCCCCOS(=O)(=O)O	0
COc1cc(Cl)c(cc1NC(=O)CC(=O)C)OC	0
CCCN(CC(=O)NN)CCC	1
CCCCCN(CCC(P(=O)(O)O)(P(=O)(O)O)O)C	1
CCCC1C(=O)N2N(C1=O)c1cc(C)ccc1N=C2N(C)C	1
CCCCBr	0
O=C(N1C(CSC1c1ccccc1)C(=O)N)OC(C)(C)C	0
OC(=O)c1cc(c(cc1Cl)Cl)S(=O)(=O)Cl	1
O=C(N1C(CSC1c1ccccc1)C(=O)ON1C(=O)CCC1=O)OC(C)(C)C	1
C=CCN(c1ccccc1)CC(=O)N	1
N#CCCNCCCC#N	1
ON/C(=N\c1ccc(cc1)OC)/C(=N/N)/C	1
CCCCOCCOCCOCCOCCOCCCC	0
Nc1ccc(cc1)S(=O)(=O)c1ccc(cc1)N	1
O=C1NC(=O)N(C1)/N=C/C(=O)c1ccc(o1)[N+](=O)[O-]	1
CC(=O)CCc1ccc(cc1)n1cc2c(n1)cccc2	0
CCCCCCCCCCCCCCCCCCSSCCCCCCCCCCCCCCCCCC	0
NC(=N)Nc1ccc(cc1)C(=O)Oc1ccc2c(c1)ccc(c2)C(=N)N	1
CCC1OC(=O)C(C)C(OC2OC(C)C(C(C2)(C)OC)O)C(C)C(OC2OC(C)CC(C2O)N(C)C)C(CC(CN(C(C(C1(C)O)O)C)C)C)(C)O	1
CCCCOC(=O)C(O)C	0
Cc1ccc(cc1)N(c1cccc(c1)O)CC1=NCCN1	1
COc1ccc2c(c1CN1CCOCC1)C(=O)c1c(C2=O)cccc1	1
COC(=O)C(=C(F)F)C(F)(F)F	1
O=C1C[C]([C](O1)c1ccccc1)C(=O)N	0
OC(=O)Cc1ccc(cc1)NC(=O)C	0
COC(=C1C(=NC(=C(C1c1cccc2c1non2)C(=O)OC(C)C)C)C)O	1
CC(=O)Nc1ccc(cc1)NC(=O)c1cc2ccccc2cc1O	0
OCC1OC(O)C(C(C1O)O)N	0
CCCC1CN(C(=O)C1)C(C(=O)N)CC	0
[nH]1nnc(n1)c1[nH]nnn1	0
CC(CC#N)CCC=C(C)C	0
OCCOCCO	0
CCCCCCCCCCCCCC(=O)NC(C(=O)O)CCC(=O)O	0
O=C(c1cc(c(cc1O)Cl)S(=O)(=O)N)Nc1c(C)cccc1C	0
OC(=O)C(=O)O	0
CC(OP(=O)(OC(C)C)F)C	1
CCCC1(C)[C](C#N)C(=O)NC(=O)[C]1C#N	1
O=C1CCC2(C(=C1)CCC1C2CCC2(C1CCC2O)C)C	1
CCOC(=O)c1ccnc(c1)C(=O)OCC	0
COC(=O)CCC(=O)OC	0
O=C(c1c2CCCCCc2nc2c1cccc2)N1CCOCC1	1
O=C(c1c2CCCCc2nc2c1cccc2)N1CCOCC1	1
CCCNC(C(=O)Nc1ccccc1C)C	1
FCCOC(=O)C(c1ccccc1)c1ccccc1	1
Clc1ccccc1	0
OS(=O)(=O)c1ccccc1N=C1C=CC(=C(c2ccc(cc2)Nc2ccccc2S(=O)(=O)O)c2ccc(cc2)Nc2ccccc2S(=O)(=O)O)C=C1	1
CCCN1CCN(CC1)Cn1nc(ccc1=O)c1ccccc1	1
O=C1Nc2c(C1)cc(c(c2)Cl)CCN1CCN(CC1)c1nsc2c1cccc2	1
Cc1ccc(cc1)C(=O)Cn1c(nc2c1c(=O)n(C)c(=O)n2C)N1CCCCC1	0
O=C(Cc1c(C)[nH]c2c1cccc2)NNC(=S)Nc1ccc(cc1)Cl	1
COC(=O)C(=C)C#N	1
OCCN1C(=O)c2c(C1=O)cccc2	0
CCCCCCCCCCO	0
ON(C(c1cc2c(s1)cccc2)C)C(=O)N	1
COc1cc(C=O)ccc1O	0
CCCCNC(=S)NNC(=O)Cc1c(C)[nH]c2c1cccc2	1
c1ccc2c(c1)cc1c(c2)cccc1	0
Clc1ccc2c(c1)C(=NCC(=O)N2CC1CC1)c1ccccc1	0
O=NN1CN2CN(C1)CN(C2)N=O	1
O=Cc1cnc2n1CCc1c(C2=C2CCN(CC2)C)cccc1	1
FCCN(Cc1cccc2c1cccc2)C	1
NCCSS(=O)(=O)O	1
CCNc1nc(NC(C)C)nc(n1)Cl	0
O=C(N1CCCCC1)/C=C/C=C/c1ccc2c(c1)OCO2	1
Clc1sc(cc1S(=O)(=O)N)S(=O)(=O)N	1
CCCn1c(=O)n(C)c2c(c1=O)n(CCCC[C](O)C)cn2	1
Fc1cc2c(cc1N1CCNCC1)n(cc(c2=O)C(=O)O)C1CC1	1
CNC(Cc1ccccc1)C	1
Cc1ccccc1NCc1nnc(s1)n1c(/C=C/c2ccccc2)nc2c(c1=O)cccc2	0
O=C1N=C(O[C]1c1ccccc1)N	1
Clc1ccc(c(c1)N=Nc1c(O)c(cc2c1cccc2)C(=O)Nc1ccc2c(c1)nc([nH]2)O)Cl	0
OC(=O)c1cc(cc(c1)n1nc(c(c1N)N=Nc1nnc(s1)SCCSc1nnc(s1)N=Nc1c(N)n(nc1C(C)(C)C)c1cc(cc(c1)C(=O)O)C(=O)O)C(C)(C)C)C(=O)O	0
NCCCCCCN	0
CC[C]1CN1c1nc(nc(n1)N1C[C]1CC)N1C[C]1CC	1
O=C1C(c2ccc(cc2)F)C(=O)c2c1cccc2	1
Cc1cc2c(cc1C(=C)c1ccc(cc1)C(=O)O)C(C)(C)CCC2(C)C	1
O=C(c1ccccc1O)OCC1CSC2(O1)CCCCC2	0
NC(=O)c1ccccc1C(=O)N	0
CCC(COc1ccc(cc1)N=Nc1ccc(c(c1)NC(=O)C)N=Nc1cccc(c1)S(=O)(=O)O)O	0
OP(=O)(O)O	1
OCC(=O)C1(O)C(C)CC2C1(C)CC(O)C1(C2CCC2=CC(=O)C=CC12C)Cl	1
O=C(c1ccc(cc1)OCCCCc1ccccc1)Nc1cccc2c1oc(cc2=O)c1nn[nH]n1	1
COc1c(cc(cc1C(C)(C)C)n1ccc(=O)[nH]c1=O)c1ccc2c(c1)ccc(c2)NS(=O)(=O)C	1
O=C(NC(C(CC(Cc1ccccc1)NC(=O)C(C(C)C)NC(=O)N(Cc1csc(n1)C(C)C)C)O)Cc1ccccc1)OCc1cncs1	1
OC(=O)c1cc(N=Nc2ccc(cc2)S(=O)(=O)Nc2ccccn2)ccc1O	1
COc1cc(cc(c1OC)OC)C(=O)CC(=O)C(C)(C)C	0
ONC(=O)C=Cc1cccc(c1)S(=O)(=O)Nc1ccccc1	1
CC(=O)OCc1cc(ccc1OC(=O)C)C(=O)CN(C(C)(C)C)Cc1ccccc1	1
NC(=N)Nc1ncc(c(n1)NC(=N)N)C	1
COC(=O)C1=C(C)NC(=C(C1c1ccccc1[N+](=O)[O-])C(=O)OCC(=O)C)C	1
CC1CC=CC=CC=CC=CC(OC2OC(C)C(C(C2O)N)O)CC2OC(CC(CC3C(C=CC(=O)O1)O3)O)(O)CC(C2C(=O)O)O	1
OCc1cc(ccc1O)C(CNC(C)(C)C)O	1
CC1Cc2c(N1NC(=O)c1ccc(c(c1)S(=O)(=O)N)Cl)cccc2	1
C[C@@]1(CC)O[C](CS1)COC(=O)N	0
OS(=O)CNc1ccc(cc1)S(=O)(=O)c1ccc(cc1)NCS(=O)O	1
CCl	0
O=C=Nc1cc(ccc1C)n1c(=O)n(c2ccc(c(c2)N=C=O)C)c(=O)n(c1=O)c1ccc(c(c1)N=C=O)C	1
OC1CCC2(C34C1Oc1c4c(CC2N(CC3)CC2CCC2)ccc1O)O	1
COc1ccc(cc1)C(CC=C)CC=C	0
O=C=Nc1ccc(cc1)Cc1ccc(cc1)N=C1N(c2ccc(cc2)Cc2ccc(cc2)N=C=O)C(=O)N1c1ccc(cc1)Cc1ccc(cc1)N=C=O	1
OP(=O)(CN(CP(=O)(O)O)CCN(CP(=O)(O)O)CP(=O)(O)O)O	1
COC1=C[C]2[C]3Cc4c([C@]2(CC1=O)CCN3C)c(O)c(cc4)OC	1
OC(=O)C1(C)CCCC2(C1CCc1c2ccc(c1)C(C)C)C	0
COc1cc(N)c(cc1S(=O)(=O)Nc1ccccc1)OC	0
CCCCC(=O)CC	0
CC(NC(=O)NS(=O)(=O)c1cnccc1Nc1cccc(c1)C)C	1
C[C](N(C)C)COC(=O)COc1ccc(cc1)Cl	0
O=C(NC(=O)N)NCCCCc1ccccc1	0
CCC(c1ccccc1O)C	0
O=C(C=Cc1ccccc1)OCc1ccccc1	0
CC([Ge](I)(I)I)C	1
CCOc1ccc(cc1)OC[C](CO)O	0
OC(=O)/C=C\c1ccc(cc1)O	1
OC(=O)/C=C/c1ccc(cc1)O	0
CCCCCCCCCCCCCCCC(=O)NC(C(CC)C)C(=O)O	0
Oc1ccc(cc1)CC(C(=O)O)(N)C	1
CC(CC(C)(C)C)C	1
Nc1ccc(cc1)S(=O)(=O)Nc1onc(c1C)C	1
OCC1=C(C)C=C2C1=C(C)C1(C(C2=O)(C)O)CC1	1
CCCC(C(=O)O)CCC	1
BrCCCCCCOCCCCc1cccc(c1)S(=O)(=O)N	0
O=C(N1CC1)COc1ccc(cc1)Cl	0
O=C=NCC1(C)CC(N=C=O)CC(C1)(C)C	1
O=C(NC(=O)N)NCCCc1ccccc1	0
OC(=O)CCCN(C(=O)c1ccccc1)CN(C1=NCCN1)C1CCCC1	1
NC(=O)OC[C]1CS[C@@](O1)(C)c1ccccc1	0
COC(=O)c1ccccc1C(=O)OC	0
[O-][N+](=O)c1ccc(o1)/C=N/N1CCCNC1=O	0
OC(=O)C=C	0
Clc1cc(N)c(c(n1)C(=O)O)Cl	0
OC(=O)[C](Cc1ccc(c(c1)O)O)N	0
CCCC1(CCC)CN(C1)CC(N1C(C)CN(C1=O)c1ccc(cc1)Cl)C	1
CC[n+]1ccn(c1)C	0
OCCN1CCN(CC1)CCC=C1c2ccccc2Sc2c1cc(cc2)C(F)(F)F	1
BrC1C(=O)C2(C(C1CC2)(C)C)C	1
CCc1nc2cc(Cl)ccc2c(=O)n1c1onc(c1)C	1
CCC(=C(c1ccccc1)c1ccc(cc1)OCCN(C)C)c1ccccc1	1
COCOC	0
CCCCCCCCOCCCCCCCC	0
CC(CCOP(=O)(F)C)(C)C	1
COc1cc(Cl)c(cc1NC(=O)C(C(=O)C)N=Nc1ccc(cc1Cl)c1ccc(c(c1)Cl)N=NC(C(=O)Nc1cc(OC)c(cc1OC)Cl)C(=O)C)OC	0
C=CC(=O)OCCCCOc1ccc(cc1)C(=O)Oc1ccc(c(c1)C)OC(=O)c1ccc(cc1)OCCCCOC(=O)C=C	0
O=C1CCCC[C]1Cc1ccc(cc1)Cl	0
CCc1c2C=C3N=C(C(=C3C)C(O)C)C=c3[nH]c(=CC4=NC(=Cc(c1C)[nH]2)C(=C4CCC(=O)O)C)c(c3C)CCC(=O)O	1
NCC1OC(OC2C(N)CC(C(C2O)OC2OC(CO)C(C(C2O)N)O)N)C(CC1O)N	1
ClCCOCOCCCl	0
COc1cc2N(C)C3C4(c2cc1C1(CC2CN(Cc5c1[nH]c1c5cccc1)CC(C2)C(F)(F)C)C(=O)OC)CCN1C4C(C(C3(O)C(=O)OC)OC(=O)C)(CC)C=CC1	1
Oc1ccc2c(c1)OC(C1=C2CCCC1)(C)C	1
OCC1OC(C(C1O)O)n1cnc(nc1=O)N	1
OCC1OC(C(C1O)O)(O)COC1OC(CO)C(C(C1O)O)O	0
CCN(CC(=O)Nc1c(C)cccc1C)CC	1
O=C1CCC(C(=O)N1c1nccs1)n1c(C)nc2c(c1=O)cccc2	1
CON=C(c1csc(n1)N)C(=O)NC1C2SCC=C(N2C1=O)C(=O)O	1
C/C=C\c1ccc(c(c1)OC)OC	0
CC[C@]1(OCCc2c1[nH]c1c2cccc1CC)CC(=O)O	1
CCC1(OCCc2c1[nH]c1c2cccc1CC)CC(=O)O	1
N#CC1(CCCCC1)N1CCOCC1	1
CC1CCC(C(C1)O)C(C)C	1
CN(CCCN1c2ccccc2Sc2c1cc(cc2)C(=O)C)C	1
Fc1c(N)c(F)c(c(c1F)F)F	1
O=C1CCC2C(=C1)CCC1C2CCC2(C1CCC2O)C	1
Oc1ccc(cc1)C(=O)c1ccccc1	0
CC(F)F	1
OC(=O)CC(CC(=O)O)(O)C	0
CCCC(COC(=O)N)(COC(=O)N)C	1
CCOC(=O)c1cncn1C(c1ccccc1)C	1
[O-][N+](=O)c1ccc(o1)C(=O)/C=N/N1CCCNC1=O	0
COc1cc(O)cc2c1N(CCCN(C)C)c1c(S2)ccc(c1)Cl	1
[truncated: 1,815 more rows]
