# Supplementary material for: A comprehensive evaluation of advanced methods for identifying structural alerts using extensive toxicity data
Source: J Cheminform. 2026 Jan 30;18:27. doi: 10.1186/s13321-026-01157-x (PMC12922411; doi:10.1186/s13321-026-01157-x)
Supplement: Supplementary file 1 — Supplementary material 1. [file 13321_2026_1157_MOESM1_ESM.zip › SI_1_Toxicity_datasets/Drug toxicity/Rhabdomyolysis toxicity.csv]

Canonical SMILES	Rhabdomyolysis
C#C[C@]1(O)CC[C]2[C@]1(C)CC[C]1[C]2CCc2c1ccc(c2)OC	0
COCCOc1cc2c(ncnc2cc1OCCOC)Nc1cccc(c1)C#C	0
Clc1ccc2c(c1)C(=NCC(=O)N2C)c1ccccc1	1
CC[N+](Cc1ccccc1Br)(C)C	0
CC(OC(=O)CCC/C=C\C[C]1[C](O)C[C]([C]1/C=C/[C](COc1cccc(c1)C(F)(F)F)O)O)C	0
CCOCCn1c(nc2c1cccc2)C1CCN(CC1)CCc1ccc(cc1)C(C(=O)O)(C)C	0
OC(=O)[C](CSCCCC/C=C(/C(=O)O)\NC(=O)[C]1CC1(C)C)N	0
COC1=C(OC)C(=O)C(=C(C1=O)C/C=C(/CC/C=C(/CC/C=C(/CC/C=C(/CC/C=C(/CC/C=C(/CC/C=C(/CC/C=C(/CC/C=C(/CCC=C(C)C)\C)\C)\C)\C)\C)\C)\C)\C)\C)C	0
CSCCNc1nc(SCCC(F)(F)F)nc2c1ncn2[C]1O[C]([C]([C]1O)O)COP(=O)(OP(=O)(C(P(=O)(O)O)(Cl)Cl)O)O	0
CN([C]1C(=C(C(=O)N)C(=O)[C@@]2([C]1[C](O)[C]1C(=C2O)C(=O)c2c([C@@]1(C)O)cccc2O)O)O)C	0
OCC(=O)O	0
CC(=O)NCCCS(=O)(=O)O	0
Clc1ccc(cc1)CSC(c1ccc(cc1Cl)Cl)Cn1cncc1	0
CCC1NC(=O)c2c(N1)cc(c(c2)S(=O)(=O)N)Cl	0
CC(=O)OCC(=O)[C]1CC[C]2[C@]1(C)CC[C]1[C]2CCC2=CC(=O)CC[C@]12C	0
CO/N=C(\C(=O)N[C]1C(=O)N2[C]1SCC(=C2C(=O)[O-])C[n+]1cccc2c1CCC2)/c1csc(n1)N	0
O=S1(=O)CCN(CN1)CN1CCS(=O)(=O)NC1	0
OC[C]1O[C]([C]([C]1O)O)n1cnc2c1nc(F)nc2N	0
NCCNC(=O)Nc1c[n+](n(c1N)C)CC1=C(C(=O)[O-])N2[C](SC1)[C](C2=O)NC(=O)/C(=N\OC(C(=O)O)(C)C)/c1nsc(n1)N	0
CCC1(C(=O)NC(=O)N(C1=O)C)c1ccccc1	0
CCOC(=O)[C](Cc1ccc(cc1)c1cc(nc(n1)N)O[C](C(F)(F)F)c1ccc(cc1n1ccc(n1)C)Cl)N	0
CCC(=O)C1(CCN(CC1)C)c1cccc(c1)O	0
CCCCCCC(=O)O[C]1CC[C]2[C@]1(C)CC[C]1[C]2CCC2=CC(=NNC(=O)C(c3ccccc3)(c3ccccc3)O)CC[C@]12C	0
CCCCCCCN(CCCC(c1ccc(cc1)NS(=O)(=O)C)O)CC	0
CCCCCCC(=O)O[C]1CC[C]2[C@]1(C)CC[C]1[C]2CCC2=CC(=O)CC[C@]12C	0
OCCN(c1c(I)c(C(=O)NCC(CO)O)c(c(c1I)C(=O)NCC(CO)O)I)C(=O)CO	1
OC[C](Cn1ccc(nc1=O)N)OCP(=O)(O)O	0
CCCCc1nc(C)c(c(=O)n1Cc1ccc(cc1)c1ccccc1c1nnn[nH]1)CC(=S)N(C)C	0
CNS(=O)(=O)CCc1ccc2c(c1)c(c[nH]2)C1CCN(CC1)C	0
COc1ccc2cc1Oc1cc3c(cc1OC)CC[N+]([C]3Cc1ccc(Oc3c4[C](C2)[N+](C)(C)CCc4cc(c3OC)OC)cc1)(C)C	0
SC[C](C(=O)O)NC(=O)C	0
COC(=O)C1=C(C)NC(=C(C1c1cccc(c1)[N+](=O)[O-])C(=O)OCCN1CCN(CC1)C(c1ccccc1)c1ccccc1)C	0
CO/N=C(/c1csc(n1)N)\C(=O)N[C]1C(=O)N2[C]1SCC(=C2C(=O)[O-])C[N+]1(C)CCCC1	0
C#C[C@]1(O)C=C[C]2[C@]1(CC)CC[C]1[C]2CCC2=CC(=O)CC[C]12	0
O=C(N(C)C)Oc1cc(cc(c1)OC(=O)N(C)C)C(CNC(C)(C)C)O	0
CC1Nc2cc(Cl)c(cc2C(=O)N1c1ccccc1C)S(=O)(=O)N	0
OC(COc1cccc2c1cccc2)CNC(C)C	0
N#CN/C(=N\C)/NCCSCc1nc[nH]c1C	0
COC(=O)CCc1ccc(cc1)OCC(CNC(C)C)O	0
FCSC(=O)[C@@]1(O)[C](C)C[C]2[C@]1(C)C[C](O)[C@]1([C]2C[C](C2=CC(=O)C=C[C@]12C)F)F	0
C=CCOc1ccc(cc1Cl)CC(=O)O	0
OCC(=O)[C@@]1(O)CC[C]2[C@]1(C)C[C](O)[C]1[C]2CCC2=CC(=O)CC[C@]12C	1
NCCCC[C]1NC(=O)[C](NC(=O)[C](NC(=O)[C]2N(C(=O)[C](NC(=O)[C](NC1=O)Cc1ccc(cc1)OCc1ccccc1)Cc1ccccc1)C[C](C2)OC(=O)NCCN)c1ccccc1)Cc1c[nH]c2c1cccc2	0
Oc1cc(cc(c1O)[N+](=O)[O-])c1onc(n1)c1c(C)c(Cl)c([n+](c1Cl)[O-])C	0
O=N[Fe-2](C#N)(C#N)(C#N)(C#N)C#N	0
Nc1ccc(cc1)S(=O)(=O)Nc1nc(C)cc(n1)C	0
C#C[C@]1(O)CC[C]2[C@]1(C)CC[C]1[C]2CCc2c1ccc(c2)OC1CCCC1	0
CCN(C(=S)SSC(=S)N(CC)CC)CC	0
OCC1OC(O[C]([C](C(=O)N[C]([C]([C](C(=O)N[C](C(=O)NCCc2scc(n2)c2scc(n2)C(=O)NCCC[S+](C)C)[C](O)C)C)O)C)NC(=O)c2nc(nc(c2C)N)[C](CC(=O)N)NC[C](C(=O)N)N)c2[nH]cnc2)C(C(C1O)O)OC1OC(CO)C(C(C1O)OC(=O)N)O	0
O[C](C[C](/C=C/c1c(nc2c(c1c1ccc(cc1)F)cccc2)C1CC1)O)CC(=O)O	0
CCC(=C)C(=O)c1ccc(c(c1Cl)Cl)OCC(=O)O	0
O=C([C](C1=CCC=CC1)N)N[C]1C(=O)N2[C]1SCC(=C2C(=O)O)C	0
CCOC(=O)[C](N[C](C(=O)N1Cc2cc(OC)c(cc2C[C]1C(=O)O)OC)C)CCc1ccccc1	0
OC(=O)[C]1N2C(=O)[C]([C]2SC1(C)C)NC(=O)C1(N)CCCCC1	0
CCCCCCCCCCCCCC(=O)OC(C)C	0
Cc1ncc(c(n1)N)C[n+]1csc(c1C)CCO[P@](=O)(OP(=O)(O)[O-])O	0
[O-][N+](=O)c1ccc(cc1)c1ccccc1	0
CCN(CCS(=O)(=O)[C]1CCN2[C]1C(=O)O[C](C(C)C)[C](C)/C=C/C(=NC/C=C/C(=C/[C](CC(=O)Cc1nc(C2=O)co1)O)/C)O)CC	0
OCc1ccc(c(c1)[C](c1ccccc1)CCN(C(C)C)C(C)C)OC(=O)C(C)C	0
OC[C]1O[C@]([C]([C]1O[C]1O[C](CO)[C]([C]([C]1O)O)O)O)(O)CO	0
CN([C]1C(=C(C(=O)N)C(=O)[C@@]2([C]1[C](O)[C]1C(=C)c3cccc(c3C(=O)C1=C2O)O)O)O)C	0
Fc1cccc(c1)COc1ccc(cc1Cl)Nc1ncnc2c1cc(cc2)c1ccc(o1)CNCCS(=O)(=O)C	0
OS(=O)(=O)CCCCN1c2ccc3c(c2C(/C/1=C/C=C/C=C/C=C/C1=[N+](CCCCS(=O)(=O)O)c2c(C1(C)C)c1ccccc1cc2)(C)C)cccc3	0
CCCO	0
O=C1CC[C](N1)C(=O)N1CSC[C]1C(=O)O	0
OC(=O)CCCCCCCC(=O)O	0
O=C([C](c1ccc(cc1)O)N)N[C]1C(=O)N2[C]1SCC(=C2C(=O)O)C	0
N[C](c1ccccc1)C(=O)N[C]1C(=O)N2[C]1SCC(=C2C(=O)O)Cl	0
Nc1nccc(n1)c1sc(nc1c1cccc(c1F)NS(=O)(=O)c1c(F)cccc1F)C(C)(C)C	0
CCN(C(=O)C(c1ccccc1)CO)Cc1ccncc1	0
FCSC(=O)[C@@]1(OC(=O)CC)[C](C)C[C]2[C@]1(C)C[C](O)[C@]1([C]2C[C](C2=CC(=O)C=C[C@]12C)F)F	0
CCN1CCCC1CNC(=O)c1cc(ccc1OC)S(=O)(=O)N	0
OC[C]1O[C](C([C]1O)(F)F)n1ccc(nc1=O)N	0
COCCCN1C[C](NCC)c2c(S1(=O)=O)sc(c2)S(=O)(=O)N	0
NC[C](C(=O)Nc1ccc2c(c1)ccnc2)c1ccc(cc1)COC(=O)c1ccc(cc1C)C	0
CO[C@@]1(NC(=O)CSC[C](C(=O)O)N)C(=O)N2[C]1SCC(=C2C(=O)O)CSc1nnnn1C	0
COC(C[Hg]Cl)CNC(=O)N	0
CCOP(=O)(SCC[N+](C)(C)C)OCC	0
CCC(C1(CC=C)C(=O)NC(=O)NC1=O)C	0
CCOC(=O)c1ccc(cc1)N	0
CCC(C(=O)O)(Oc1ccc(cc1)C1(CCCCC1)c1ccc(cc1)OC(C(=O)O)(CC)C)C	0
CNCC[C](c1cccs1)Oc1cccc2c1cccc2	0
OCC(C(=O)NNCc1ccc(c(c1O)O)O)N	0
CCCc1nn(c2c1[nH]c(nc2=O)c1cc(ccc1OCC)S(=O)(=O)N1CCN(CC1)C)C	0
Clc1cc2NC(NS(=O)(=O)c2cc1S(=O)(=O)N)C1CC2CC1C=C2	0
OC(=O)c1ccc(cc1)n1nc(nc1c1ccccc1O)c1ccccc1O	0
O=C(NS(=O)(=O)c1ccc(cc1)C)NN1CC2C(C1)CCC2	0
COCc1c(c2ccc(cc2)F)c(/C=C/[C](C[C](CC(=O)O)O)O)c(nc1C(C)C)C(C)C	1
CN1CCN(CC1)c1c(F)cc2c3c1OC[C](n3cc(c2=O)C(=O)O)C	1
CCCCCCCCCCCCCC(=O)OCC(OC(=O)CCCCCCCCCCCCC)COP(=O)(OCC(CO)O)O	0
Oc1ccc(cc1)C1(Oc2ccccc2NC1=O)c1ccc(cc1)O	0
COc1nc2ccc(cc2cc1[C]([C@](c1cccc2c1cccc2)(CCN(C)C)O)c1ccccc1)Br	0
O=C(c1ccc(cc1Cl)S(=O)(=O)C)Nc1ccc(c(c1)c1ccccn1)Cl	0
O=CNc1cc(ccc1O)C(CNC(Cc1ccc(cc1)OC)C)O	0
OC(COc1cc(C)c(c(c1C)C)OC(=O)C)CNC(C)C	0
N#Cc1cc(ccc1OCC(C)C)c1nc(c(s1)C(=O)O)C	0
CC(=O)O[C]1C[C]2CC[C]3[C]([C@]2(C[C]1N1CC[N+](CC1)(C)C)C)CC[C@]1([C]3C[C]([C]1OC(=O)C)N1CC[N+](CC1)(C)C)C	0
CCOC(c1ccccc1)CN1CCN(CC1)CC(C(=O)c1ccccc1)C	0
NC[C]1O[C](O[C]2[C](N)C[C]([C]([C]2O)O[C]2O[C](CO)[C]([C]([C]2O)N)O)N)[C](C[C]1O)N	0
CC(=O)Oc1ccccc1C(=O)O	1
CC=CC1=C(C(=O)O)N2[C](SC1)[C](C2=O)NC(=O)[C](c1ccc(cc1)O)N	0
Fc1ccc(cc1)[C]1[C](OCCN1Cc1nc(=O)n([nH]1)P(=O)(O)O)O[C](c1cc(cc(c1)C(F)(F)F)C(F)(F)F)C	0
O=CN(C(=C(SC(=O)c1ccccc1)CCOP(=O)(O)O)C)Cc1cnc([nH]c1=N)C	0
CC[P+]([Au-]S[C]1O[C](COC(=O)C)[C]([C]([C]1OC(=O)C)OC(=O)C)OC(=O)C)(CC)CC	0
OC[C]([C]([C]1OC(=C[C]([C]1NC(=O)C)N=C(N)N)C(=O)O)O)O	0
CC[C](c1cccc(c1)O)[C](CN(C)C)C	0
CCCCCCCCCCCCCCCC(=O)OC[C](OC(=O)CCCCCCC/C=C\CCCCCCCC)COP(=O)(OCC(CO)O)O	0
CNCCCC1c2ccccc2C=Cc2c1cccc2	1
CC(=O)O[C]1C[C](O[C]2[C](O)C[C](O[C]2C)O[C]2[C](O)C[C](O[C]2C)O[C]2CC[C@]3([C](C2)CC[C]2[C]3CC[C@]3([C@]2(O)CC[C]3C2=CC(=O)OC2)C)C)O[C]([C]1O)C	0
CCCCCCCCCCCCCCCCO	0
Clc1ccc(c(c1)Cl)COC(c1ccc(cc1Cl)Cl)Cn1cncc1	0
O[C]([C](C(=O)O)O)C(=O)O	0
CCCCOc1ccc(cc1)C(=O)CCN1CCCCC1	0
CC(=O)Nc1nnc(s1)S(=O)(=O)N	0
O=CN[C](Cc1c[nH]c2c1cccc2)NC(=O)[C](NC(=O)C(N)(C)C)Cc1c[nH]c2c1cccc2	0
CCC(C(=O)O)(CC(=O)Nc1cccc(c1)/C=C/c1scc(n1)C1CCC1)CC	0
N#C[C]1C[C]2[C](N1C(=O)[C](C13CC4CC(C1)CC(C3)(C4)O)N)C2	0
OC[C]1O[C](O)[C]([C]([C]1O)O)NC(=O)N(N=O)C	0
Nc1ccc(cc1)N	1
O=C(c1ccccn1)O[Cr](OC(=O)c1ccccn1)OC(=O)c1ccccn1	0
NCCCC[C]1NC(=O)[C](NC(=O)[C](Cc2ccccc2)NC(=O)[C](CSSC[C](NC(=O)[C](NC1=O)[C](O)C)C(=O)N[C]([C](O)C)CO)NC(=O)[C](Cc1ccccc1)N)Cc1c[nH]c2c1cccc2	0
CC[C](C(=O)O[C]1C[C](O)C=C2[C]1[C](CC[C](C[C](CC(=O)O)O)O)[C](C=C2)C)C	1
O[C](CCc1ccccc1)CC[C]1[C](O)C[C]([C]1C/C=C\CCCC(=O)OC(C)C)O	0
OC1C(O)C(O)C(C(C1O)O)O	0
CNC(C1CCC(C(O1)OC1C(N)CC(C(C1O)OC1OCC(C(C1O)NC)(C)O)N)N)C	0
OC[C](C(=O)N[C](C(=O)N[C](C(=O)N[C](C(=O)N[C](C(=O)N1CCC[C]1C(=O)NCC(=O)N)CCCN=C(N)N)CC(C)C)Cc1ccc2c(c1)cccc2)Cc1ccc(cc1)O)NC(=O)[C](Cc1c[nH]c2c1cccc2)NC(=O)[C](NC(=O)[C]1CCC(=O)N1)Cc1[nH]cnc1	0
ClCC1Nc2cc(Cl)c(cc2S(=O)(=O)N1C)S(=O)(=O)N	0
O=C1CCc2c(N1)cc(cc2)OCCCCN1CCN(CC1)c1cccc(c1Cl)Cl	1
OC(=O)CCC(=O)O[C]1O[C]2O[C@@]3(C)CC[C]4[C@]2([C]([C]1C)CC[C]4C)OO3	0
OC1CCC(O)C(O)CC(=O)CC(O)C(C(=O)O)C(O)CC(/C=C/C=C/C=C/C=C/CC/C=C/C=C/C(C(C(C(OC(=O)CC(CC(C1)O)O)C)C)O)C)OC1O[C](C)[C]([C]([C]1O)N)O	0
CCN(CCOCCOC(=O)C1(CCCC1)c1ccccc1)CC	0
CCOC(=O)n1ccn(c1=S)C	0
O=C1/C(=C/2\Nc3c(C2=O)cc(cc3)S(=O)(=O)O)/Nc2c1cc(cc2)S(=O)(=O)O	0
COc1ccc2c(c1)c(CC(=O)O)c(n2C(=O)c1ccc(cc1)Cl)C	0
COC(=O)[C]1[C](OC)[C](C[C]2[C]1C[C]1N(C2)CCc2c1[nH]c1c2cccc1)OC(=O)c1cc(OC)c(c(c1)OC)OC	0
OC(=O)CC[C](C(=O)O)NC(=O)c1ccc(s1)N(Cc1ccc2c(c1)c(=O)nc([nH]2)C)C	0
COc1ccc(cc1)Oc1ncnc(c1)N(CCOc1ccc(cc1)CC1SC(=O)NC1=O)C	0
O=C1CN=C(c2c(N1)ccc(c2)Cl)c1ccccc1Cl	0
COc1cc2C[C](c2cc1OC)CN(CCCN1CCc2c(CC1=O)cc(c(c2)OC)OC)C	0
CC[C](NCCN[C](CO)CC)CO	0
O=C1N(Cc2ccccc2)C2C(N1Cc1ccccc1)C[S+]1C2CCC1	0
CCCCCCCCCCCCCC(=O)OCC(OC(=O)CCCCCCCCCCCCC)COP(=O)(OCC[N+](C)(C)C)[O-]	0
OC(=O)[C@](Cc1ccc(c(c1)O)O)(N)C	0
COc1cc(cc(c1O)OC)[C]1[C]2C(=O)OC[C]2[C](c2c1cc1OCOc1c2)O[C]1O[C]2CO[C](O[C]2[C]([C]1O)O)C	0
NCCON=C(c1ccc(cc1)C(F)(F)F)CCCCOC	1
N#C[C]1CCCN1C(=O)CNC12CC3CC(C1)CC(C2)(C3)O	0
O/N=C(/c1nsc(n1)N)\C(=O)N[C]1C(=O)N2[C]1SCC(=C2C(=O)O)/C=C/1\CCN(C1=O)[C]1CNCC1	0
C[C]1N[C](C)CN(C1)c1c(F)c(N)c2c(c1F)n(cc(c2=O)C(=O)O)C1CC1	1
CCCCOc1cc(ccc1N)C(=O)OCCN(CC)CC	0
O=C1O[C](CN1c1ccc(cc1)N1CCOCC1=O)CNC(=O)c1ccc(s1)Cl	0
Oc1ccc(cc1)CCN[C]([C](c1ccc(cc1)O)O)C	1
ClCCN(P1(=O)NCCCO1)CCCl	1
OC[C]([C]([C](C=O)O)O)O[C]1O[C](CO)[C]([C]([C]1O)O)O	0
CN(CCCOc1nn(c2c1cccc2)Cc1ccccc1)C	0
O=C([C](c1ccccc1)N=[N+]=[N-])N[C]1C(=O)N2[C]1SC([C]2C(=O)O)(C)C	0
O[C]1C[C](O)CC(=C/C=C/2\CCC[C@]3([C]2CC[C]3[C](/C=C/[C](C(O)(C)C)C)C)C)C1	0
C1CN=C(N1)Cc1cccc2c1cccc2	0
OC(=O)CC[C]([C]1CC[C]2[C@]1(C)C(=O)C[C]1[C]2C(=O)C[C]2[C@]1(C)CCC(=O)C2)C	0
O=C(C[C](C(=O)O)NC(=O)C)N[C](C(=O)O)CCC(=O)O	0
CS(=O)(=O)OCCCCOS(=O)(=O)C	0
CO/N=C(/c1csc(n1)N)\C(=O)N[C]1C(=O)N2[C]1SCC(=C2C(=O)O)COC(=O)C	0
CCOC(=O)C1=C[C]([C]([C](C1)N)NC(=O)C)OC(CC)CC	0
COc1ccc2c(c1)[nH]c1c2CCN2[C]1C[C]1[C](C2)C[C]([C]([C]1C(=O)OC)OC)OC(=O)c1cc(OC)c(c(c1)OC)OC	0
CN([C]1C(=C(C(=O)N)C(=O)[C@@]2([C]1C[C]1C(=C2O)C(=O)c2c([C]1O)c(Cl)ccc2O)O)O)C	0
CN1CCc2c(C1)sc(n2)C(=O)N[C]1C[C](CC[C]1NC(=O)C(=O)Nc1ccc(cn1)Cl)C(=O)N(C)C	0
C1CN=C(O1)NC(C1CC1)C1CC1	0
CN(CC[C](c1ccccn1)c1ccc(cc1)Br)C	0
CCCCCON=O	0
OC(c1ccccc1)C(=O)OC1C[C]2CC[C](C1)N2C	0
OC[C](c1ccccc1)C(=O)OC1C[C]2[C]3[C]([C](C1)[N+]2(C)C)O3	0
OC[C]([C]([C]([C](C(=O)O)O)O)O)O	0
O=C1Cc2ccccc2N(c2c1cccc2)C(=O)N	0
CC#CCn1c(nc2c1c(=O)n(Cc1nc(C)c3c(n1)cccc3)c(=O)n2C)N1CCC[C](C1)N	0
O=C(N[C]([C](C[C](Cc1ccccc1)NC(=O)[C](N1CCCNC1=O)C(C)C)O)Cc1ccccc1)COc1c(C)cccc1C	0
C=CCN1CC[C@@]23[C]([C]1Cc1c3cc(cc1)O)CCCC2	0
CCCCCCCC(=N[C]([C](c1ccc2c(c1)OCCO2)O)CN1CCCC1)O	0
CN(c1ccc2c(c1)nn(c2C)C)c1ccnc(n1)Nc1ccc(c(c1)S(=O)(=O)N)C	0
CCN(CCOC(=O)C1(CCCCC1)C1CCCCC1)CC	0
COc1cc2N(C)[C]3[C@@]4(c2cc1[C@]1(C[C]2CN(CCc5c1[nH]c1c5cccc1)C[C@](C2)(O)CC)C(=O)OC)CCN1[C]4[C@@]([C]([C@]3(O)C(=O)OC)OC(=O)C)(CC)C=CC1	0
OCC(=O)[C@@]1(O)[C](O)C[C]2[C@]1(C)C[C](O)[C@]1([C]2CCC2=CC(=O)C=C[C@]12C)F	0
COc1cc2c(cc1OC)CC[N@+]([C]2Cc1ccc(c(c1)OC)OC)(C)CCC(=O)OCCCCCOC(=O)CC[N@@+]1(C)CCc2c([C]1Cc1ccc(c(c1)OC)OC)cc(c(c2)OC)OC	0
O=C1NC(=O)NC1(c1ccccc1)c1ccccc1	1
COc1cc(O)c(cc1S(=O)(=O)O)C(=O)c1ccccc1	0
Fc1ccc(cc1)[C]1[C](OCCN1Cc1n[nH]c(=O)[nH]1)O[C](c1cc(cc(c1)C(F)(F)F)C(F)(F)F)C	0
Nc1ccc(cc1)S(=O)(=O)Nc1oc(c(n1)C)C	0
CN1C(CSCC(F)(F)F)Nc2c(S1(=O)=O)cc(c(c2)Cl)S(=O)(=O)N	0
OCCCN1CCc2c1c(cc(c2)C[C](NCCOc1ccccc1OCC(F)(F)F)C)C(=O)N	0
Fc1ccc(cc1)CNC(=O)c1nc(n(c(=O)c1O)C)C(NC(=O)c1nnc(o1)C)(C)C	0
NS(=O)(=O)OC[C@]12OC[C]3[C]([C]2OC(O1)(C)C)OC(O3)(C)C	0
CCCN(S(=O)(=O)c1ccc(cc1)C(=O)O)CCC	0
C#C[C@]1(O)CC[C]2[C@]1(CC)CC[C]1[C]2CCC2=CC(=O)CC[C]12	0
CCNC(Cc1cccc(c1)C(F)(F)F)C	1
OCc1ccc(cc1Cl)Cl	0
NC(=O)C[C]1NC(=O)[C](CCC(=O)N)NC(=O)[C](Cc2ccccc2)NC(=O)[C](NC(=O)CCSSC[C](NC1=O)C(=O)N1CCC[C]1C(=O)N[C](C(=O)NCC(=O)N)CCCNC(=N)N)Cc1ccc(cc1)O	0
OC[C]([C]([C]([C](C=O)O)O)O)O	0
CC(=O)O[C@@]1(CC[C]2[C@]1(C)CC[C]1[C]2C=C(C2=CC(=O)CC[C]12)C)C(=O)C	0
CC(P(=O)(O)O)(P(=O)(O)O)O	0
OC(=O)Cc1ccccc1Nc1c(Cl)cccc1Cl	1
O=C([C]1CN(C)[C]2C(=C1)c1cccc3c1c(C2)c[nH]3)N[C@]1(C)O[C@@]2(N(C1=O)[C](Cc1ccccc1)C(=O)N1[C]2CCC1)O	0
COc1cc(C[N+]2(CCOCCC3CCC4CC3C4(C)C)CCOCC2)c(cc1OC)Br	0
CCCCCCCCCCCC(=O)OCN1C(=O)CCc2c1cc(OCCCCN1CCN(CC1)c1cccc(c1Cl)Cl)cc2	0
OC(=O)CN(Cc1cc2c(cc1O)Oc1c(C32OC(=O)c2c3cccc2)cc(c(c1)O)CN(CC(=O)O)CC(=O)O)CC(=O)O	0
FCOC(C(F)(F)F)C(F)(F)F	1
CC(COC1C(OC2OC(COCC(O)C)C(C(C2OCC(O)C)OCC(O)C)OCC(O)C)C(COCC(O)C)OC(C1OCC(O)C)OCC(O)C)O	0
N#Cc1ccccc1Cn1c(cc(=O)n(c1=O)C)N1CCC[C](C1)N	0
O[C](CN1CCN(C[C]1C(=O)NC(C)(C)C)Cc1cccnc1)C[C](C(=O)N[C]1[C](O)Cc2c1cccc2)Cc1ccccc1	0
CC[N+](=C1C=CC(=C(c2cc(O)c(cc2S(=O)(=O)O)S(=O)(=O)O)c2ccc(cc2)N(CC)CC)C=C1)CC	0
CC(Cc1ccccc1)(N)C	1
OC[C](C(=O)N[C](C(=O)N[C](C(=O)N[C](C(=O)N[C](C(=O)N1CCC[C]1C(=O)NNC(=O)N)CCCN=C(N)N)CC(C)C)COC(C)(C)C)Cc1ccc(cc1)O)NC(=O)[C](Cc1c[nH]c2c1cccc2)NC(=O)[C](NC(=O)[C]1CCC(=O)N1)Cc1[nH]cnc1	0
OC(=O)CC[C](C(=O)O)NC(=O)c1ccc(cc1)CCc1c[nH]c2c1c(O)nc(=N)[nH]2	0
Clc1ccc2c(c1)C(=NC(C(=O)N2)O)c1ccccc1Cl	1
O[C]1CN[C](C1)C(=O)O	0
Clc1ccc(cc1)SC(P(=O)(O)O)P(=O)(O)O	0
NC12CC3CC(C2)CC(C1)C3	0
OC[C]([C]([C](C=O)O)O)O	0
OC(=O)C(c1cccc(c1)C(=O)c1ccccc1)C	0
FC(c1cc2NCNS(=O)(=O)c2cc1S(=O)(=O)N)(F)F	0
OCC(OCn1cnc2c1[nH]c(N)nc2=O)COC(=O)[C](C(C)C)N	0
CCOC(=O)[C](N[C]1CCc2c(N(C1=O)CC(=O)O)cccc2)CCc1ccccc1	0
OCC(O)C	0
COC(=O)C1[C]2C[C](c3cc4[nH]c5c(c4cc3OC)CCN3[C]4[C@]5(C[C](C[C]4CC)C3)C(=O)OC)c3c(C[C]1N(C/C/2=C/C)C)c1ccccc1[nH]3	0
CC=CC(=O)N(c1ccccc1C)CC	0
Nc1ccc(c(c1)O)C(=O)Oc1ccccc1	0
O=c1oc2ccccc2c(c1Cc1c(=O)oc2c(c1O)cccc2)O	0
CN(Cc1cccc2c1cccc2)C/C=C/C#CC(C)(C)C	1
O=C([C](c1ccccc1)N)N[C]1C(=O)N2[C]1SC([C]2C(=O)OCOC(=O)[C]1N2C(=O)C[C]2S(=O)(=O)C1(C)C)(C)C	0
Clc1cccc(c1)N1CCN(CC1)CCc1n[nH]c(c1)C	0
CN(Cc1ccccc1)CC#C	0
FC(OC(C(F)(F)F)F)F	1
NC(=O)c1cccc2c1nn(c2)c1ccc(cc1)[C]1CCCNC1	0
CCCCOc1ccc(cc1)OCCCN1CCOCC1	0
CCC1(C(=O)NCNC1=O)c1ccccc1	0
C[C]1O[C]1P(=O)(O)O	0
CC[C]1[C]2CN([C]1C(=O)N[C@@]1(C[C]1C(F)F)C(=O)NS(=O)(=O)C1(C)CC1)C(=O)[C](NC(=O)O[C]1C[C]1CCCCC(c1c(O2)nc2cc(OC)ccc2n1)(F)F)C(C)(C)C	0
CO[C@@]1(NC(=O)C(c2cscc2)C(=O)O)C(=O)N2[C]1SC([C]2C(=O)O)(C)C	0
O=C1CC2C(C1(C)CC2)(C)C	0
CC(=O)Oc1sc2c(c1)CN(CC2)C(c1ccccc1F)C(=O)C1CC1	0
CCCCC(CN1CN(CC(CCCC)CC)CC(C1)(C)N)CC	0
O=C(N1c2ccccc2Sc2c1nccc2)OCCOCCN1CCCCC1	0
CN1CCCN=C1COC(=O)C(c1ccccc1)(C1CCCCC1)O	0
OC(COc1ccc(cc1)NC(=O)C)CNC(C)C	0
C=CC(=O)Nc1cc(Nc2nccc(n2)c2cn(c3c2cccc3)C)c(cc1N(CCN(C)C)C)OC	0
COc1cc2CCN([C]3c2cc1Oc1cc(ccc1O)C[C]1c2c(CC[N+]1(C)C)cc(c(c2Oc1ccc(C3)cc1)O)OC)C	0
CC(CN(S(=O)(=O)c1ccc(cc1)N)C[C]([C](Cc1ccccc1)NC(=O)O[C]1CCOC1)OP(=O)(O)O)C	0
COc1ccc(c(c1)O)C(=O)c1ccccc1	0
CCCCN(CC(c1cc(Cl)cc2c1-c1ccc(cc1/C/2=C/c1ccc(cc1)Cl)Cl)O)CCCC	0
O=C1CC[C](N1)C(=O)N[C](C(=O)N1CCC[C]1C(=O)N)Cc1[nH]cnc1	0
OB([C](N=C(CN=C(c1cc(Cl)ccc1Cl)O)O)CC(C)C)O	0
CCCC(=O)O[C@@]1(CC[C]2[C@]1(C)C[C](O)[C@]1([C]2C[C](C2=CC(=O)C=C[C@]12C)F)F)C(=O)COC(=O)C	0
CN([C]1C(=C(C(=O)NCN2CCCC2)C(=O)[C@@]2([C]1C[C]1C(=C2O)C(=O)c2c([C@@]1(C)O)cccc2O)O)O)C	0
COC(=O)C1=C(C#N)NC(=C(C1c1cccc(c1)[N+](=O)[O-])C(=O)OC(C)C)C	0
O[C]1[C](N)C[C](O[C]1C)O[C]1C[C@@](O)(Cc2c1c(O)c1c(c2O)C(=O)c2c(C1=O)cccc2)C(=O)C	0
OCNC(=O)C1=C(O)[C](N(C)C)[C]2[C@](C1=O)(O)C(=C1[C](C2)[C@](C)(O)c2c(C1=O)c(O)ccc2Cl)O	0
COC(=O)CCc1c2C=C3N=C(C(=C3CCC(=O)O)C)C=c3[nH]c(=CC4=NC(=Cc(c1C)[nH]2)[C@]1(C)[C](C(=O)OC)C(=CC=C41)C(=O)OC)c(c3C=C)C	0
CCCCCCOC(=O)c1ccccc1C(=O)c1ccc(cc1O)N(CC)CC	0
CC[C@]12CC(=C)[C]3[C]([C]1CC[C@@]2(O)C#C)CCC1=CCCC[C]31	0
Nc1ccc(cc1)S(=O)(=O)N	0
O=C(N1CCN(CC1)C(=O)c1cc(ccc1F)Cc1nnc(c2c1cccc2)O)C1CC1	0
C=CC(=O)Nc1cccc(c1)Oc1nc(Nc2ccc(cc2)N2CCN(CC2)C)nc2c1scc2	0
SC[C](C(=O)OCC)NCCN[C](C(=O)OCC)CS	0
O=C1C(CCc2c1c1ccccc1n2C)Cn1ccnc1C	0
COc1cc(cc(c1OC)OC)C(=O)NCc1ccc(cc1)OCCN(C)C	0
CSCCC(C(=O)O)N	0
O=C(Nc1c(I)cc(c(c1I)C(=O)O)I)CCCCC(=O)Nc1c(I)cc(c(c1I)C(=O)O)I	0
OC[C]1O[C@@]([C]([C]1O)O)(O)CO	0
CO[C]1/C=C/O[C@@]2(C)Oc3c(C2=O)c2c(O)c(/C=N/N4CCN(CC4)C)c(c(c2c(c3C)O)O)NC(=O)/C(=C\C=C\[C]([C]([C]([C]([C]([C]([C]1C)OC(=O)C)C)O)C)O)C)/C	0
O=C1CC[C@]2(C(=C1)CC[C]1[C]2CC[C@]2([C]1CC[C@]2(C)O)C)C	0
CO[C]1/C=C/O[C@@]2(C)Oc3c(C2=O)c2c(c(c3C)O)c(O)c(c3c2nc2n3ccc(c2)C)NC(=O)/C(=C\C=C\[C]([C]([C]([C]([C]([C]([C]1C)OC(=O)C)C)O)C)O)C)/C	0
CCn1cc(C(=O)O)c(=O)c2c1cc(N1CCN(CC1)C)c(c2)F	0
POC1OC(C(=O)O)C(C(C1O)O)OC1OC(C(=O)O)C(C(C1O)O)P	0
CN1CCC(=C2c3ccsc3CCc3c2cccc3)CC1	0
O=C(Nc1cccc(c1)C(=O)Nc1cc(ccc1C)C(=O)Nc1ccc(c2c1c(cc(c2)S(=O)(=O)O)S(=O)(=O)O)S(=O)(=O)O)Nc1cccc(c1)C(=O)Nc1cc(ccc1C)C(=O)Nc1ccc(c2c1c(cc(c2)S(=O)(=O)O)S(=O)(=O)O)S(=O)(=O)O	0
CCCCC[C](C=C[C]1[C](O)CC(=O)[C]1CCCCCCC(=O)O)O	0
CCCCOCCOCCOCc1cc2OCOc2cc1CCC	0
O=C1OCC(=C1)[C]1CC[C@]2([C@]1(C)[C](O)C[C]1[C]2CC[C]2[C@]1(C)CC[C](C2)O[C]1C[C](O)[C]([C](O1)C)O[C]1C[C](O)[C]([C](O1)C)O[C]1C[C](O)[C]([C](O1)C)O)O	0
ON=C1CC[C]2C(=C1)CC[C]1[C]2CC[C@]2([C]1CC[C@@]2(O)C#C)CC	0
Clc1ccc2c(c1)C(=NC(C(=O)N2C)O)c1ccccc1Cl	0
CCCCC(C/C=C/[C]1[C](O)CC(=O)[C]1CCCCCCC(=O)OC)(O)C	0
OC[C]1O[C](O[C]2[C](O[C]3[C](O)[C](O)[C]([C]([C]3NC(=N)N)O)NC(=N)N)O[C]([C@]2(O)C=O)C)[C]([C]([C]1O)O)NC	0
COc1cccc(c1C(=O)N[C]1C(=O)N2[C]1SC([C]2C(=O)O)(C)C)OC	0
CC(=O)N=c1sc(nn1C)S(=O)(=O)N	0
CCC(n1ncn(c1=O)c1ccc(cc1)N1CCN(CC1)c1ccc(cc1)OC[C]1CO[C@](O1)(Cn1cncn1)c1ccc(cc1Cl)Cl)C	0
Cc1cc2c(o1)c(C)c1c(c2)c(C)cc(=O)o1	0
OCC(=O)[C@@]1(O)CC[C]2[C@]1(C)C[C](O)[C@]1([C]2CCC2=CC(=O)CC[C@]12C)F	0
CC(C[C](B(O)O)NC(=O)[C](NC(=O)c1cnccn1)Cc1ccccc1)C	0
CC(C[C]1C(=O)N2CCC[C]2[C@]2(N1C(=O)[C@@](O2)(NC(=O)[C]1CN(C)[C]2C(=C1)c1cccc3c1c(C2)c([nH]3)Br)C(C)C)O)C	0
CNC(=O)c1nccc(c1)Oc1ccc(c(c1)F)NC(=O)Nc1ccc(c(c1)C(F)(F)F)Cl	0
Nc1nc(N)c2c(n1)nc(c(n2)c1ccccc1)N	0
NCC[C](C(=N[C]1CCN=C(O)C(N=C(O)[C](CCN)N=C(O)[C](N=C([C](N=C(C(N=C([C](N=C1O)CCN)O)CC(C)C)O)CC(C)C)O)CCN)[C](O)C)O)N=C([C]([C](O)C)N=C([C](N=C(CCCC(CC)C)O)CCN)O)O	0
CCCCN(CCC(c1cc2c(Cl)cc(cc2c2c1ccc(c2)C(F)(F)F)Cl)O)CCCC	0
NC[C](c1ccc(c(c1)O)O)O	0
O[C]1C[C](O)C(=C)/C(=C\C=C\2/CCC[C@]3([C]2CC[C]3[C](/C=C/[C](C(C)C)C)C)C)/C1	0
NC(=N)NCCC[C](C(=O)N[C](C(=O)N[C](C(=O)N[C](C(=O)N)CCCNC(=N)N)C)CCCNC(=N)N)NC(=O)[C](NC(=O)[C](NC(=O)[C](NC(=O)C)CSSC[C](C(=O)O)N)C)CCCNC(=N)N	0
Oc1c(cc(cc1n1nc2c(n1)cccc2)C(CC(C)(C)C)(C)C)Cc1cc(cc(c1O)n1nc2c(n1)cccc2)C(CC(C)(C)C)(C)C	0
COc1cc2c(cc1O)CCN[C@@]12CS[C]2c3c(OC(=O)C)c(C)c4c(c3[C](COC1=O)N1[C]2[C]2N([C]([C]1O)Cc1c2c(O)c(c(c1)C)OC)C)OCO4	0
COC[C]1C[C](N(C1)C(=O)[C](c1ccccc1)N=C(OC)O)c1ncc([nH]1)c1ccc2-c3cc4ccc5c(c4cc3OCc2c1)[nH]c(n5)[C]1CC[C](N1C(=O)[C](C(C)C)N=C(OC)O)C	0
OCCN(CC(=O)N(C(Cc1ccccc1)(C)C)C)CC(=O)N(C(Cc1ccccc1)(C)C)C	0
Cc1cccc(c1)N(C(=S)Oc1ccc2c(c1)cccc2)C	0
OC1=NCC2(O1)CCN(CC2)CCc1ccccc1	0
COc1ccc2c(c1)[C@@]13CCCC[C]3[C](C2)N(CC1)C	1
CN([C](Cc1ccccc1)C)Cc1ccccc1	1
OC(C12CC[N+](CC1)(CC2)CCOCc1ccccc1)(c1ccccc1)c1ccccc1	0
CC(=O)O[C]1C(=C)CC[C]2[C](C2(C)C)/C=C(/C(=O)[C@@]2([C]1[C](OC(=O)c1ccccc1)[C](C2)C)OC(=O)C)\C	0
CO[C]1O[C]2O[C@@]3(C)CC[C]4[C@]2([C]([C]1C)CC[C]4C)OO3	0
O=C1O[C]2CCC[C]2OC/C=C/C(F)(F)c2c(O[C]3CN(C(=O)[C](N1)C(C)(C)C)[C](C3)C(=O)N[C@@]1(C[C]1C(F)F)C(=O)NS(=O)(=O)C1(C)CC1)nc1c(n2)cccc1	0
O=CC[C]1C[C](C)[C](O)/C=C/C=C/C[C](OC(=O)C[C]([C]([C]1O[C]1O[C](C)[C]([C]([C]1O)N(C)C)O[C]1O[C](C)[C]([C@](C1)(C)O)OC(=O)CC(C)C)OC)OC(=O)C)C	0
NCc1ccccc1CC(=O)N[C]1C(=O)N2[C]1SCC(=C2C(=O)O)CSc1nnnn1CC(=O)O	0
O=c1cccc2n1C[C]1CNC[C]2C1	0
CC(Sc1cc(c(c(c1)C(C)(C)C)O)C(C)(C)C)(Sc1cc(c(c(c1)C(C)(C)C)O)C(C)(C)C)C	0
CC(=O)OCC(=O)[C@@]1(O)CC[C]2[C@]1(C)CC(=O)[C]1[C]2CCC2=CC(=O)CC[C@]12C	0
CN1CCN(CC1)C(=O)OC1c2nccnc2C(=O)N1c1ccc(cn1)Cl	0
CN([C]1C(=C(C(=N)O)C(=O)[C@@]2([C]1C[C]1C(=C2O)C(=O)c2c([C@@]1(C)O)c(Cl)ccc2O)O)O)C	0
OC[C@@]12[C](O)C[C](C[C@@]2(O)CC[C]2[C]1[C](O)C[C@]1([C@]2(O)CC[C]1C1=CC(=O)OC1)C)O[C]1O[C](C)[C]([C]([C]1O)O)O	0
O=C1CCC2=C3CC[C@]4([C]([C]3CCC2=C1)CC[C@]4(C)C(=O)C)C	0
SC[C](C(=O)N1CCC[C]1C(=O)O)C	0
Clc1ccc2c(c1)S(=O)(=O)N=C(N2)C	0
CCN1CCN(C(=O)C1=O)C(=O)NC(c1ccc(cc1)O)C(=O)N[C]1C(=O)N2[C]1SCC(=C2C(=O)O)CSc1nnnn1C	0
Nc1ccc(cc1)S(=O)(=O)Nc1ccccn1	0
CCC(=O)O[C@@]1([C](C)C[C]2[C@]1(C)C[C](O)[C@]1([C]2CCC2=CC(=O)C=C[C@]12C)Cl)C(=O)COC(=O)CC	0
COc1ccc(cc1O)c1cc(=O)c2c(o1)cc(cc2O)O[C]1O[C](CO[C]2O[C](C)[C]([C]([C]2O)O)O)[C]([C]([C]1O)O)O	0
CN1CCN(CC1)CC/C=C\1/c2ccccc2Sc2c1cc(cc2)S(=O)(=O)N(C)C	0
C=CC[C]1/C=C(\C)/C[C](C)C[C](OC)[C]2O[C@](O)([C](C[C]2OC)C)C(=O)C(=O)N2[C](C(=O)O[C]([C]([C](CC1=O)O)C)/C(=C/[C]1CC[C]([C](C1)OC)O)/C)CCCC2	1
COc1cc2c(cc1OC)CCN1[C]2C[C](OC(=O)[C](C(C)C)N)[C](C1)CC(C)C	0
CC[N+](CCOC(=O)C(c1ccccc1)(C1CCCCC1)O)(CC)C	0
COCC1(CCN(CC1)CCc1cccs1)N(c1ccccc1)C(=O)CC	0
CC(=O)Nc1c(I)c(N(C(=O)C)C)c(c(c1I)C(=O)O)I	0
O[C]1CC[C@]2([C](C1)C[C]([C]1[C]2C[C](O)[C@]2([C]1CC[C]2[C](CCC(=O)O)C)C)O)C	0
N[C]1CCCCN(C1)c1c(F)cc2c(c1Cl)n(cc(c2=O)C(=O)O)C1CC1	0
CC(=O)OCC(CCn1cnc2c1nc(N)nc2)COC(=O)C	0
Fc1c[nH]c(=O)[nH]c1=O	0
CCCCCCCC(=O)OCC(CO)O	0
Oc1cccc(c1)O	0
O=CNc1cc(ccc1O)[C](CN[C](Cc1ccc(cc1)OC)C)O	0
OCc1cc(ccc1O)C(CNCCCCCCOCCCCc1ccccc1)O	0
CC(Cc1ccc(cc1)O)N	0
OC[C](C(=O)N([C](C(=O)N[C](C(=O)N[C](C(=O)N[C](C(=O)N1CCC[C]1C(=O)N[C](C(=O)N)C)CCCCNC(C)C)CC(C)C)CC(=O)N)Cc1ccc(cc1)O)C)NC(=O)[C](NC(=O)[C](NC(=O)[C](Cc1ccc2c(c1)cccc2)NC(=O)C)Cc1ccc(cc1)Cl)Cc1cccnc1	0
O=C(C(C)C)OCC(=O)[C@@]12O[C](O[C]1C[C]1[C@]2(C)C[C](O)[C]2[C]1CCC1=CC(=O)C=C[C@]21C)C1CCCCC1	0
OCCOc1nc(nc(c1Oc1ccccc1OC)NS(=O)(=O)c1ccc(cc1)C(C)(C)C)c1ncccn1	0
Clc1cc(cc(c1Cl)S(=O)(=O)N)S(=O)(=O)N	0
CN(Cc1nnc2n1-c1ccc(cc1C(=NC2)c1ccccc1)Cl)C	0
Clc1cccc(c1NC1=NCCN1)Cl	0
CC[C]1OC(=O)[C](C)[C](O[C]2O[C](C)[C]([C@](C2)(C)OC)O)[C](C)[C](O[C]2O[C](C)C[C]([C]2O)N(C)C)[C@](C[C](C(=O)[C]([C]([C@]1(C)O)O)C)C)(C)O	0
CCCCNc1ccc(cc1)C(=O)OCCN(C)C	0
COc1cc(Nc2ncc(c(n2)Nc2ccc3c(n2)N(COP(=O)(O)O)C(=O)C(O3)(C)C)F)cc(c1OC)OC	0
O=C(C(c1ccccc1)(c1ccccc1)O)OC1CCC[N+](C1)(C)C	0
CCOC(=O)C1=C(C)NC(=C(C1c1ccccc1/C=C/C(=O)OC(C)(C)C)C(=O)OCC)C	0
O=C(N[C]1C(=O)N2[C]1SCC(=C2C(=O)O)COC(=O)C)CSc1ccncc1	0
OC[C]1O[C](Oc2cc(/C=C/c3ccc(cc3)O)cc(c2)O)[C]([C]([C]1O)O)O	0
OC(=O)CCCCO/N=C(\c1cccc(c1)C(F)(F)F)/c1cccnc1	0
CC[C]1OC(=O)[C](C)C(=O)[C](C)[C](O[C]2O[C](C)C[C]([C]2O)N(C)C)[C@](C[C](C(=O)[C]([C]2[C@]1(C)OC(=O)N2CCCCn1cnc(c1)c1cccnc1)C)C)(C)OC	0
CC(=CCC[C@@]([C]1CCC(=CC1)C)(O)C)C	0
S=c1nc[nH]c2c1[nH]cn2	0
OC(=O)CC[C](C(=O)O)NC(=O)c1ccc(cc1)NC[C]1CNc2c(N1C)c(=O)nc([nH]2)N	0
Oc1ccc2c(c1)Oc1c(C32OC(=O)c2c3cccc2)ccc(c1)O	0
OC[C]1CCCN1c1ncc(c(n1)NCc1ccc(c(c1)Cl)OC)C(=O)NCc1ncccn1	0
CNCC12CCC(c3c1cccc3)c1c2cccc1	0
COc1ccccc1OCC(COC(=O)N)O	0
CCCC(=O)Nc1ccc(c(c1)C(=O)C)OCC(CNC(C)C)O	0
OC[C]1O[C]([C]([C]1O[C]1O[C](CN)[C]([C]([C]1N)O)O)O)O[C]1[C](O)[C](N)C[C]([C]1O[C]1O[C](CN)[C]([C]([C]1N)O)O)N	0
CN([C]1C(=C(C(=O)N)C(=O)[C@@]2([C]1C[C]1Cc3c(C(=O)C1=C2O)c(O)ccc3N(C)C)O)O)C	0
O=C1CCC(C(=O)N1)N1Cc2c(C1=O)cccc2N	0
CC(OC(=O)[C](N[P@@](=O)(Oc1ccccc1)OC[C]1O[C]([C@]([C]1O)(C)F)n1ccc(=O)[nH]c1=O)C)C	0
COc1cnc(nc1)NS(=O)(=O)c1ccc(cc1)N	0
CCCS(=O)(=O)Nc1ccc(c(c1F)C(=O)c1c[nH]c2c1cc(cn2)c1ccc(cc1)Cl)F	0
CCCCC(CCC(OS(=O)(=O)O)CC(C)C)CC	0
CN1CCN(CC1)c1c(F)cc2c3c1OCC(n3cc(c2=O)C(=O)O)C	1
OCCN(CCO)CCO	0
CCN(c1cc(C)nc2n1ncn2)CC	0
CC(C(=O)O)CN(c1c(I)cc(c(c1I)N)I)C(=O)C	0
CCCCS(=O)(=O)N[C](C(=O)O)Cc1ccc(cc1)OCCCCC1CCNCC1	0
OC1O[C]2O[C@@]3(C)CC[C]4[C@]2([C]([C]1C)CC[C]4C)OO3	0
OC(=O)C(c1ccc(s1)C(=O)c1ccccc1)C	0
COc1ccc(cc1)CN(c1ncccn1)CCN(C)C	0
[O-][N+](=O)O[C]1CO[C]2[C]1OC[C]2O[N+](=O)[O-]	0
CN1CCC[C]1Cc1c[nH]c2c1cc(cc2)CCS(=O)(=O)c1ccccc1	0
CC#CCC([C](/C=C/[C]1[C](O)C[C]2[C]1C/C(=C/CCCC(=O)O)/C2)O)C	0
O=C([C](c1cscc1)C(=O)O)N[C]1C(=O)N2[C]1SC([C]2C(=O)O)(C)C	0
CN1CCC2=C(C1)c1ccccc1Cc1c2cccc1	0
CCCCCOc1ccc(cc1)c1onc(c1)c1ccc(cc1)C(=O)N[C]1C[C](O)[C](O)NC(=O)[C]2[C](O)[C](CN2C(=O)[C](NC(=O)[C](NC(=O)[C]2N(C(=O)[C](NC1=O)[C](O)C)C[C](C2)O)[C]([C](c1ccc(c(c1)OS(=O)(=O)O)O)O)O)[C](CC(=O)N)O)C	0
OCCO[C]1CC[C](C[C]1OC)C[C]([C]1OC(=O)[C]2CCCCN2C(=O)C(=O)[C@]2(O)O[C](CC[C]2C)C[C](OC)/C(=C/C=C/C=C/[C](C[C](C(=O)[C]([C](/C(=C/[C](C(=O)C1)C)/C)O)OC)C)C)/C)C	0
COC(=O)C[C@@](C(=O)O[C]1C(=C[C@]23[C]1c1cc4OCOc4cc1CCN3CCC2)OC)(CCCC(O)(C)C)O	0
OC(=O)[C](NC(=O)c1c(Cl)cc2c(c1Cl)CCN(C2)C(=O)c1ccc2c(c1)occ2)Cc1cccc(c1)S(=O)(=O)C	0
NCC1CCC(CC1)C(=O)O	0
Clc1ccc2c(c1)C(O)CCCN2C(=O)c1ccc(cc1C)NC(=O)c1ccccc1C	1
O=C(C1=C(C)OCCS1)Nc1ccccc1	0
CC[N+](CCOC(=O)C1c2ccccc2Oc2c1cccc2)(CC)C	0
Oc1ccc2c(c1)sc(c2C(=O)c1ccc(cc1)OCCN1CCCCC1)c1ccc(cc1)O	0
ClC(C(=O)N(c1ccc(cc1)O)C)Cl	0
CC1(CC)CC(=O)NC1=O	0
O=C1C[C]2C([C@@]1(C)CC2)(C)C	0
CO[C]1[C](OC/C/2=C\C=C\C[C](O)/C(=C/[C](CC)[C](/C(=C/C(=C/CC(OC2=O)[C](O)C)/C)/C)O[C]2OC(C)(C)[C]([C]([C]2O)O)OC(=O)C(C)C)/C)O[C]([C]([C]1O)OC(=O)c1c(O)c(Cl)c(c(c1CC)Cl)O)C	0
CN(CCOC(c1ccccn1)(c1ccccc1)C)C	1
OC[C]1O[C]([C]([C]1O)O)n1cnc2c1nc(nc2N)n1ncc(c1)C(=O)NC	0
O=S1(=O)NC(Cc2ccccc2)Nc2c1cc(c(c2)C(F)(F)F)S(=O)(=O)N	0
C[N+](C1c2ccccc2-c2c1cccc2)(CCCCCC[N+](C1c2ccccc2-c2c1cccc2)(C)C)C	0
O=C1C(=Cc2ccc(cc2)C=C2C3CCC(C2=O)(C3(C)C)CS(=O)(=O)O)C2C(C1(CC2)CS(=O)(=O)O)(C)C	0
CC(=O)OCC1=C(C(=O)O)N2[C](SC1)[C](C2=O)NC(=O)[C](c1ccccc1)N	0
CC(Cc1ccc(cc1)C(C(=O)O)C)C	0
CNC(=N)NCCC[C](C(=O)O)N	0
Cc1ccc(cc1)/C=C\1/C(=O)C2(C(C1CC2)(C)C)C	0
O=C(c1ccccc1)Oc1ccc2c(c1)CC[C]1[C]2CC[C@]2([C]1CC[C]2O)C	0
OC[C](c1ccccc1)C(=O)OC1C[C]2CC[C](C1)N2C	0
O=C1C=C[C@]2(C(=C1)CC[C]1[C]2CC[C@]2([C]1CCC(=O)O2)C)C	0
Cc1ncn(c1)c1cc(NC(=O)c2ccc(c(c2)Nc2nccc(n2)c2cccnc2)C)cc(c1)C(F)(F)F	0
CNC(=O)c1ccc(cc1F)N1C(=S)N(C(=O)C21CCC2)c1cnc(c(c1)C(F)(F)F)C#N	0
CO[C]1C(=O)[C@]2(C)[C](OC)C[C]3[C@]([C]2[C]([C@]2(C(C1=C(C)[C](OC(=O)[C]([C](c1ccccc1)NC(=O)OC(C)(C)C)O)C2)(C)C)O)OC(=O)c1ccccc1)(CO3)OC(=O)C	0
CCS(=O)(=O)CCn1c(C)ncc1[N+](=O)[O-]	0
CCO[C]1O[C]2O[C@@]3(C)CC[C]4[C@]2([C]([C]1C)CC[C]4C)OO3	0
C[C](Cn1cnc2c1ncnc2N)OC[P@@](=O)(N[C](C(=O)OC(C)C)C)Oc1ccccc1	0
O=C(Cc1csc(n1)N)Nc1ccc(cc1)CCNC[C](c1ccccc1)O	0
OC(COc1cccc2c1C[C](O)[C](C2)O)CNC(C)(C)C	0
O[C](COc1nsnc1N1CCOCC1)CNC(C)(C)C	0
COC(=O)C1=C(C)NC(=C([C]1c1cccc(c1)[N+](=O)[O-])C(=O)O[C]1CCCN(C1)Cc1ccccc1)C	0
CCOC(=O)[C](N[C](C(=O)N1[C]2CCCC[C]2C[C]1C(=O)O)C)CCc1ccccc1	0
c1ccc2c(c1)N(CC1CN3CCC1CC3)c1c(S2)cccc1	0
ClCCNP1(=O)OCCCN1CCCl	1
O=C(C(c1ccccc1)(c1ccccc1)O)OC1C[N+]2(C)CCC1CC2	0
OC[C]1O[C]([C]([C]1O)O)n1cnc(n1)C(=O)N	0
NC(=NCC1COC2(O1)CCCCC2)N	0
O=C1CC[C@@]2([C@@]34[C]1Oc1c4c(C[C]2[N@@+](CC3)(C)CC2CC2)ccc1O)O	0
COc1c(C/C=C(/CCC(=O)O)\C)c(O)c2c(c1C)COC2=O	0
OC(COc1cc(C)ccc1Cl)CNC(C)(C)C	0
O[C]([C]([C](COS(=O)(=O)C)O)O)[C](COS(=O)(=O)C)O	0
OCC(N[C]1C[C@](O)(CO)[C]([C]([C]1O)O)O)CO	0
O[Hg]CC(CNC(=O)c1ccccc1OCC(=O)O)OC	0
OC(=O)CCCC[C]1SSCC1	0
OC(=O)CC[C](C(=O)O)NC(=O)c1ccc(cc1)N(Cc1cnc2c(n1)c(N)nc(n2)N)C	0
O=C1O[C](CN1c1ccc(c(c1)F)c1ccc(nc1)c1nnn(n1)C)COP(=O)(O)O	0
O=C1CC[C@@]2(N1)CC[C@@](NC2)(CO[C](c1cc(cc(c1)C(F)(F)F)C(F)(F)F)C)c1ccccc1	0
OCC(COc1ccccc1OC)O	0
COc1cc(cc(c1OC)OC)[C]1[C]2C(=O)OC[C]2[C](c2c1cc1OCOc1c2)O	0
NCCOCC1=C(C(=O)OCC)C(C(=C(N1)C)C(=O)OC)c1ccccc1Cl	0
CN1CCC(C1)CN1c2ccccc2Sc2c1cccc2	0
COc1ccc2c(c1C)nc(cc2O[C]1C[C]2[C](C1)C(=O)N(C)CCCC/C=C\[C]1[C@](N=C2O)(C1)C(=NS(=O)(=O)C1CC1)O)c1scc(n1)C(C)C	0
CC(C[Si](O[Si](C)(C)C)(O[Si](C)(C)C)C)Cc1cc(C)cc(c1O)n1nc2c(n1)cccc2	0
CCC(C(c1ccc(c(c1)O)O)O)NC(C)C	0
OCc1cc(ccc1O)[C](CNCCCCCCOCCOCc1c(Cl)cccc1Cl)O	0
OC(c1ccccc1)(C1CCCCC1)CCN1CCCCC1	0
CCCSc1ccc2c(c1)[nH]c(n2)NC(=O)OC	0
COc1cc(CCNCC(COc2cccc(c2)C)O)ccc1OC	0
CC[Hg]Sc1ccccc1C(=O)O	0
O=CC[C]1C[C](C)[C](/C=C/C=C/C[C](OC(=O)C[C]([C]([C]1O[C]1O[C](C)[C]([C]([C]1O)N(C)C)O[C]1C[C@@](C)(O)[C]([C](O1)C)O)OC)O)C)O[C]1CC[C]([C](O1)C)N(C)C	0
COC(=O)C1=C(C)NC(=C(C1c1ccccc1[N+](=O)[O-])C(=O)OC)C	0
OC(=O)c1ccccc1Nc1cccc(c1C)C	0
O=C(C(c1cc(cc(c1)C(F)(F)F)C(F)(F)F)(C)C)N(c1cnc(cc1c1ccccc1C)N1CC[N+](CC1)(C)COP(=O)(O)[O-])C	0
C#C[C@]1(O)CC[C]2[C@]1(C)CC[C]1[C]2CCC2=CCCC[C]12	0
NC(=O)N/N=C/c1ccc(o1)[N+](=O)[O-]	0
CS(=O)C	0
O=CN1C(CNc2ccc(cc2)C(=O)N[C](C(=O)O)CCC(=O)O)CNc2c1c(=O)[nH]c(n2)N	0
O=Cc1ccc(c(c1)O)O	0
OC(C(C)(C)C)/C=C/c1ccc2c(c1)OCO2	0
N=C(NC(=N)N)NCCc1ccccc1	1
C#CCC(c1ccc(cc1)C(=O)N[C](C(=O)O)CCC(=O)O)Cc1cnc2c(n1)c(N)nc(n2)N	0
CN(CCN(c1ccccn1)Cc1ccc(cc1)Cl)C	0
O=C(Nc1ccc(c(c1)Cl)Cl)Nc1ccc(cc1)Cl	0
ClCCN(c1c[nH]c(=O)[nH]c1=O)CCCl	0
CO[C@@]12[C]3N[C]3CN2C2=C([C]1COC(=O)N)C(=O)C(=C(C2=O)C)N	0
COc1cc(Cc2cnc(nc2N)N)cc(c1OC)OC	0
Nc1cc(Cl)c(c(c1)Cl)NC1=NCCN1	0
COc1cc2nc(nc(c2cc1OC)N)N1CCN(CC1)C(=O)c1ccco1	0
O=C1OC[C@]2([C](C1)CC[C]1[C]2CC[C@]2([C]1CC[C@]2(C)O)C)C	0
N#CC(c1ccccc1)(c1ccccc1)CCN1CCC(CC1)(N1CCCCC1)C(=N)O	0
COc1cc(C)c(c(c1C)C)/C=C/C(=C/C=C/C(=C/C(=O)O)/C)/C	0
Clc1ccc(cc1)C(=O)NCCc1ccc(cc1)OC(C(=O)O)(C)C	1
OP(=O)(C(P(=O)(O)O)(Cc1cccnc1)O)O	0
COc1cc(cc(c1O)OC)[C]1[C]2C(=O)OC[C]2[C](c2c1cc1OCOc1c2)O[C]1O[C]2CO[C](O[C]2[C]([C]1O)O)c1cccs1	0
CC(=O)O[C@@]12CO[C]1C[C]([C@@]1([C]2[C](OC(=O)c2ccccc2)[C@]2(O)C[C](OC(=O)[C]([C](c3ccccc3)NC(=O)OC(C)(C)C)O)C(=C(C2(C)C)[C](C1=O)O)C)C)O	0
ClCCN(c1ccc(cc1)C[C](C(=O)O)N)CCCl	1
CN(CCC(c1ccccn1)c1ccccc1)C	1
O=c1[nH]c(=O)c2-c(n1)n(C[C]([C]([C](COP(=O)(O)O)O)O)O)c1c(n2)cc(c(c1)C)C	0
O=C1N[C](C[C]2O[C@]2(C)CCC[C]([C]([C](C(=O)C([C](C1)O)(C)C)C)O)C)/C(=C/c1csc(n1)C)/C	0
C[C]([C](c1ccc(c(c1)O)O)O)N	0
CC[C]([C]1C(=O)N2CCC[C]2[C@]2(N1C(=O)[C@@](O2)(NC(=O)[C]1CN(C)[C]2[C](C1)c1cccc3c1c(C2)c[nH]3)C(C)C)O)C	0
OC(=O)[C]1N2C(=O)C[C]2S(=O)(=O)[C@@]1(C)Cn1ccnn1	0
COC([C](C(=O)O)Oc1nc(C)cc(n1)C)(c1ccccc1)c1ccccc1	0
C[C]1CC[C]([C](C1)OC(=O)c1ccccc1O)C(C)C	0
CN(CCn1nnnc1SCC1=C(C(=O)O)N2[C](SC1)[C](C2=O)NC(=O)Cc1csc(n1)N)C	0
CCCCCCC(=O)Oc1ccc2c(c1)CC[C]1[C]2CC[C@]2([C]1CC[C]2OC(=O)CCCCCC)C	0
O=C1NCC(O1)COc1cc(C)cc(c1)C	0
OC(COc1cccc2c1c(=O)cc(o2)C(=O)O)COc1cccc2c1c(=O)cc(o2)C(=O)O	0
NCCCC(Nc1cc(OC)cc2c1nccc2)C	0
O=C1OCC(=C1)[C]1CC[C@]2([C@]1(C)CC[C]1[C]2CC[C]2[C@]1(C)CC[C](C2)O[C]1C[C](O)[C]([C](O1)C)O[C]1C[C](O)[C]([C](O1)C)O[C]1C[C](O)[C]([C](O1)C)O)O	0
CCO/N=C(/c1nsc(n1)NP(=O)(O)O)\C(=O)N[C]1C(=O)N2[C]1SCC(=C2C(=O)[O-])Sc1scc(n1)c1cc[n+](cc1)C	0
CCCCCCCCCCCCCCCC[N+](CCN(c1ncccn1)Cc1ccc(cc1)OC)(C)C	0
CCCCCCCCCCCCCCCC(=O)O	0
O=C1[C](NC(=O)/C(=N\OC(C(=O)O)(C)C)/c2csc(n2)N)[C]2N1C(=C(CS2)C[n+]1ccccc1)C(=O)[O-]	0
OC(=O)CCNC(=O)c1ccc(cc1)/N=N/c1ccc(c(c1)C(=O)O)O	0
CCOc1c2C(OC(=O)c2c(c(c1OCC)OCC)N)C1N(C)CCc2c1c(OC)c1c(c2)OCO1	0
OCC(OCn1cnc2c1nc(N)[nH]c2=O)CO	1
O=C1OC(C(=O)N1C)(C)C	0
CN1CCC2=C(C1)C(c1ccccc1)c1c2cccc1	0
NCC[C](C(=O)N[C]1C[C](N)[C]([C]([C]1O[C]1O[C](CO)[C]([C]([C]1O)N)O)O)O[C]1O[C](CN)CC[C]1N)O	0
CO[C]1C[C](CC[C]1OC(=O)C(CO)(CO)C)C[C]([C]1OC(=O)[C]2CCCCN2C(=O)C(=O)[C@]2(O)O[C](CC[C]2C)C[C](OC)/C(=C/C=C/C=C/[C](C[C](C(=O)[C]([C](/C(=C/[C](C(=O)C1)C)/C)O)OC)C)C)/C)C	1
COCCc1ccc(cc1)OCC(CNC(C)C)O	0
CCCCC([C@@]1(O)CC[C]2[C](O1)CC(=O)[C]2CCCCCCC(=O)O)(F)F	0
CCCC(C1(CC)C(=O)NC(=S)NC1=O)C	0
CC(C(C)(C)C)N/C(=N\C#N)/Nc1ccncc1	0
CCOC(=O)[C](C[C](Cc1ccc(cc1)c1ccccc1)NC(=O)CCC(=O)O)C	0
NCCC[C](CC(=O)N[C]1CNC(=O)[C](NC(=O)/C(=C/NC(=O)N)/NC(=O)[C](NC(=O)[C](NC1=O)CO)CO)[C]1C[C](O)NC(=N)N1)N	0
O[C]1CC[C@]2(C(=CC=C3[C]2CC[C@]2([C]3CC[C]2[C](/C=C/[C](C(C)C)C)C)C)C1)C	0
CCOC(=O)CCCCCCCCC(c1ccccc1I)C	0
O/N=C/1\CC[C]2C(=C1)CC[C]1[C]2CC[C@]2([C]1CC[C@]2(C#C)OC(=O)C)CC	0
Cc1ccc2c(c1)c1CCCC3c1n2CCN3	0
CO[C@@]1(NC(=O)Cc2cccs2)C(=O)N2[C]1SCC(=C2C(=O)O)COC(=O)N	0
CN(CCc1ccc(cc1)NS(=O)(=O)C)CCOc1ccc(cc1)NS(=O)(=O)C	0
CCCOc1ccc(cc1c1nc(=O)c2c([nH]1)c(CCC)nn2C)S(=O)(=O)NCCC1CCCN1C	0
CCCCc1oc2c(c1C(=O)c1cc(I)c(c(c1)I)OCCN(CC)CC)cccc2	1
OCC(=O)[C@@]12OC(O[C]1C[C]1[C@]2(C)C[C](O)[C@]2([C]1C[C](C1=CC(=O)C=C[C@]21C)F)F)(C)C	0
COC(=O)C1=C(C)NC(=C([C]1c1cccc(c1)[N+](=O)[O-])C(=O)O[C]1CCN(C1)Cc1ccccc1)C	0
OCCN(c1nc(N2CCCCC2)c2c(n1)c(nc(n2)N(CCO)CCO)N1CCCCC1)CCO	0
CCCCOCCOC(=O)c1cccnc1	0
CN(CCOc1ccccc1Cc1ccccc1)C	0
CC([C](C(=O)OCCOCn1cnc2c1[nH]c(N)nc2=O)N)C	0
O[Bi]1Oc2c(O1)cc(cc2O)C(=O)O	0
CN(CC/C=C/1\c2cc(ccc2OCc2c1cccc2)CC(=O)O)C	0
Clc1cc2NC=NS(=O)(=O)c2cc1S(=O)(=O)N	0
O[C](COc1cccc2c1CCCC2=O)CNC(C)(C)C	0
CCCSc1nc(N[C]2C[C]2c2ccc(c(c2)F)F)c2c(n1)n(nn2)[C]1C[C]([C]([C]1O)O)OCCO	0
ClCCN(c1ccc(cc1)CCCC(=O)O)CCCl	0
CNC(CC1CCCCC1)C	0
N[C]1CONC1=O	0
CC[C]([C]1NC(=O)[C](NC(=O)CCCSC[C](NC(=O)[C](NC(=O)[C](NC1=O)CCC(=O)N)CC(=O)N)C(=O)N1CCC[C]1C(=O)N[C](C(=O)NCC(=O)N)CC(C)C)Cc1ccc(cc1)OC)C	0
CSCC[C](C(=O)O)N	0
Nc1ccc(cc1)S(=O)(=O)N(c1onc(c1C)C)C(=O)C	0
CCCNS(=O)(=O)Nc1ncnc(c1c1ccc(cc1)Br)OCCOc1ncc(cn1)Br	0
CCCCCCCCCC[N+](CCCCCCCCCC)(C)C	0
O=C1C=C[C@]2(C(=C1)[C](C)C[C]1[C@]2(F)[C](O)C[C@]2([C]1CC[C@]2(O)C(=O)C)C)C	0
OC[C]([C]([C]([C](C=O)F)O)O)O	0
ClCC(=O)[C@@]1(O)[C](C)C[C]2[C@]1(C)C[C](O)[C@]1([C]2CCC2=CC(=O)C=C[C@]12C)F	0
OC(=O)CCCCCCNC1c2ccccc2N(S(=O)(=O)c2c1ccc(c2)Cl)C	0
O=C1NC(c2c1cccc2)(O)c1ccc(c(c1)S(=O)(=O)N)Cl	0
CN1CCC(=C2c3ccccc3C=Cc3c2cccc3)CC1	0
CCCCN1C[C](O)[C]([C]([C]1CO)O)O	0
Nc1ccn(c(=O)n1)[C]1CS[C](O1)CO	1
NCCCNCCSP(=O)(O)O	0
Clc1ccc(c(c1)Cl)C(Cn1ccnc1)OCc1csc2c1cccc2Cl	0
Nc1ccc(cc1)S(=O)(=O)Nc1noc(c1)C	0
CNC(=S)NCO	0
CCCCNC(=O)NS(=O)(=O)c1ccc(cc1)C	0
CN([C]1C(=C(C(=O)N)C(=O)[C@@]2([C]1[C](O)[C]1[C](C)c3cccc(c3C(=O)C1=C2O)O)O)O)C	0
ClC1C(Cl)C(Cl)C(C(C1Cl)Cl)Cl	1
Nc1ccc(cc1)S(=O)(=O)Nc1nccs1	0
OCC(CCn1cnc2c1[nH]c(N)nc2=O)CO	0
OC(=O)[C]1N2C(=O)[C]([C]2SC1(C)C)NC(=O)c1c(C)onc1c1ccccc1	0
OC(=O)CNC(=O)C(SC(=O)c1cccs1)C	0
CCN(C(=O)Nc1ccc(c(c1)C(=O)C)OCC(CNC(C)(C)C)O)CC	0
Clc1ccc2-n3c(CN=C(c2c1)c1ccccc1Cl)nnc3C	1
OCCC1CCN(CC1)CCCN1c2ccccc2Sc2c1cc(cc2)S(=O)(=O)N(C)C	0
NCCCC[C](C(=O)N1CCC[C]1C(=O)O)N[C](C(=O)O)CCc1ccccc1	0
C[C](c1cccc2c1cccc2)NCCCc1cccc(c1)C(F)(F)F	0
Clc1ccc2c(c1)[C](O)CCCN2C(=O)c1ccc(cc1C)NC(=O)c1ccccc1C	0
CCN(C(=O)/C(=C/c1cc(O)c(c(c1)[N+](=O)[O-])O)/C#N)CC	1
CC(CCc1ccc(cc1)O)NCCc1ccc(c(c1)O)O	0
O=C([C](c1ccccc1)NC(=O)N1CCN(C1=O)S(=O)(=O)C)N[C]1C(=O)N2[C]1SC([C]2C(=O)O)(C)C	0
NCCCC[C](C(=O)O)NC(=O)[C](Cc1nc[nH]c1)NC(=O)CN	0
C1CCC(CC1)(N1CCCCC1)c1ccccc1	1
OCC/C(=C(\N(Cc1cnc([nH]c1=N)C)C=O)/C)/SSCC1CCCO1	0
CC([N+](C(C)C)(CCC(c1ccccc1)(c1ccccc1)C(=O)N)C)C	0
CCN(CCN=C(c1cc(ccc1OC)S(=O)(=O)C)O)CC	0
CN(CCC=C1c2ccccc2C=Cc2c1cccc2)C	0
CCCCCCCCCCC(=O)O[C]1CC[C]2[C@]1(C)CC[C]1[C]2CCC2=CC(=O)CC[C@]12C	0
OC(=O)C(O)C	0
ClC(C(c1ccccc1Cl)c1ccc(cc1)Cl)Cl	0
OCC(COc1ccccc1C)O	0
CCCNCC(COc1ccccc1C(=O)CCc1ccccc1)O	0
COC(=O)[C]1CC2=CC(=O)CC[C@@]2([C@@]23[C]1[C]1CC[C@]4([C@@]1(C)C[C]3O2)CCC(=O)O4)C	0
NCCc1ccn[nH]1	0
CCOC(=O)CC(C(=O)OCC)SP(=S)(OC)OC	0
OC(=O)c1cccnc1Nc1cccc(c1)C(F)(F)F	0
Clc1cc2NCNS(=O)(=O)c2cc1S(=O)(=O)N	0
OC[C]1O[C](O[C@@]23CC[C]4[C@@](C2)(CC3=C)CC[C]2[C@@]4(C)CCC[C@@]2(C)C(=O)O)[C]([C]([C]1O)O)O[C]1O[C](CO)[C]([C]([C]1O)O)O	0
Nc1ccc(c(c1)C(=O)O)O	0
CCOCCn1c(nc2c1cccc2)N1CCCN(CC1)C	0
CC[C](n1ncn(c1=O)c1ccc(cc1)N1CCN(CC1)c1ccc(cc1)OC[C]1CO[C@@](C1)(Cn1cncn1)c1ccc(cc1F)F)[C](O)C	0
CCCOc1ccc(cc1N)C(=O)OCCN(CC)CC	0
OC[C]1O[C](Oc2ccc(cc2)O)[C]([C]([C]1O)O)O	0
OC(=O)CN(CC(=O)O)CCN(CC(=O)O)CC(=O)O	0
O=C(O[C]1CC[C@]2([C](C1(C)C)CC[C@@]1([C]2C(=O)C=C2[C@@]1(C)CC[C@@]1([C]2C[C@](C)(CC1)C(=O)O)C)C)C)CCC(=O)O	1
OCC(=O)[C@@]1(O)C[C](O[C]2C[C](N)[C]([C](O2)C)O)c2c(C1)c(O)c1c(c2O)C(=O)c2c(C1=O)cccc2OC	0
COc1ccc2c(c1)[nH]c1c2CCN2[C]1C[C]1[C](C2)C[C]([C]([C]1C(=O)OC)OC)OC(=O)C=Cc1cc(OC)c(c(c1)OC)OC	0
CN[C]1CC[C](c2c1cccc2)c1ccc(c(c1)Cl)Cl	1
CC(O)C	0
Oc1ccc2c(c1)[C@]13CCCC[C]3[C](C2)N(CC1)C	0
CC[C](C(=O)O[C]1C[C](C)C=C2[C]1[C](CC[C]1C[C](O)CC(=O)O1)[C](C=C2)C)C	1
CC(=O)Oc1ccc(cc1)C(c1ccccn1)c1ccc(cc1)OC(=O)C	0
C#C[C@@]1(CC[C]2[C@]1(C)CC[C]1[C]2CCC2=C[C](CC[C]12)OC(=O)C)OC(=O)C	0
NC(=O)C(c1ccccc1)(c1ccccc1)[C]1CCN(C1)CCc1ccc2c(c1)CCO2	0
OC[C]1O[C](Oc2cc3CC[C](c4c(-c3c(c2OC)OC)ccc(c(=O)c4)SC)NC(=O)C)[C]([C]([C]1O)O)O	0
O[C]1CC[C@]2([C](C1)C[C]([C]1[C]2CC[C@]2([C]1CC[C]2[C](CCC(=O)O)C)C)O)C	0
COCCOC(=O)C1=C(C)NC(=C(C1c1cccc(c1)[N+](=O)[O-])C(=O)OC/C=C/c1ccccc1)C	0
O=C1CN=C(c2c(N1)ccc(c2)[N+](=O)[O-])c1ccccc1	0
CCOC(=O)[C](N[C](C(=O)N1Cc2ccccc2C[C]1C(=O)O)C)CCc1ccccc1	0
CCCCCCCCc1ccc(cc1)CCC(CO)(CO)N	0
OCCNCCNc1ccc(c2c1C(=O)c1c(C2=O)c(O)ccc1O)NCCNCCO	0
O=C[C]([C]([C]([C](CO)O)O)O)N=C(c1c(I)c(N=C(O)C)c(c(c1I)N(C(=O)C)C)I)O	0
OC[C]([C]([C]([C](C(=O)O[Ca]OC(=O)[C]([C]([C]([C](CO)O)O)O)O)O)O)O[C]1O[C](CO)[C]([C]([C]1O)O)O)O	0
CCc1c(C)[nH]c2c1C(=O)C(CC2)CN1CCOCC1	0
COC[C](C(=O)NCc1ccccc1)NC(=O)C	0
CCOC(=O)C(Oc1ccc(cc1)Cl)(C)C	1
CC(=O)S[C]1CC2=CC(=O)CC[C@@]2([C]2[C]1[C]1CC[C@]3([C@]1(CC2)C)CCC(=O)O3)C	0
CCOc1ccc(cc1)Cc1cc(ccc1Cl)[C]1O[C](CO)[C]([C]([C]1O)O)O	0
CCCC(=O)OCOC(=O)C1=C(C)NC(=C(C1c1cccc(c1Cl)Cl)C(=O)OC)C	0
CC(Cn1c(C)ncc1[N+](=O)[O-])O	0
OC(=O)C(Oc1ccc(cc1)C1CC1(Cl)Cl)(C)C	1
OC[C](COC(=O)c1ccccc1Nc1ccnc2c1cccc2C(F)(F)F)O	0
NCC(c1ccc(cc1)Cl)CC(=O)O	1
CNS(=O)(=O)Cc1ccc2c(c1)c(CCN(C)C)c[nH]2	0
CCCC(C1(CC=C)C(=O)NC(=O)NC1=O)C	0
C#C[C@]1(O)CC[C]2[C@]1(CC)CC(=C)[C]1[C]2CCC2=CC(=O)CC[C]12	0
CO[C]1/C=C/O[C@@]2(C)Oc3c(C2=O)c2c(O)c(/C=N/N4CCN(CC4)C4CCCC4)c(c(c2c(c3C)O)O)NC(=O)/C(=C\C=C\[C]([C]([C]([C]([C]([C]([C]1C)OC(=O)C)C)O)C)O)C)/C	0
CN(CCC=C1c2ccccc2CCc2c1cccc2)C	1
CSCC[C](C(=O)NCC(=O)N[C](C(=O)N[C](C(=O)N[C](C(=O)N[C](C(=O)N)Cc1ccccc1)CC(=O)O)CCSC)Cc1c[nH]c2c1cccc2)NC(=O)[C](NC(=O)[C](CC(=O)O)N)Cc1ccc(cc1)OS(=O)(=O)O	0
OCC(Cn1cnc2c1c(=O)n(C)c(=O)n2C)O	0
OC[C]([C]([C]([C](C=O)O)O)O[C]1O[C](CO)[C]([C]([C]1O)O)O[C]1O[C](C)[C]([C]([C]1O)O)N[C]1C=C(CO)[C]([C]([C]1O)O)O)O	0
C=CCN1CCCC1CNC(=O)c1cc2n[nH]nc2cc1OC	0
CCCCCCOC(=O)N=C(c1ccc(cc1)NCc1nc2c(n1C)ccc(c2)C(=O)N(c1ccccn1)CCC(=O)OCC)N	0
OC(=O)[C](Cc1c[nH]c2c1cccc2)N	1
CN1CCN(CC1)Cc1ccc(cc1)C(=O)Nc1ccc(c(c1)Nc1nccc(n1)c1cccnc1)C	1
Clc1ccc(cc1)C1CCC(CC1)C1=C(O)C(=O)c2c(C1=O)cccc2	0
OC(=O)COCCN1CCN(CC1)[C](c1ccc(cc1)Cl)c1ccccc1	0
CCCCCCC(c1cc(O)c2c(c1)OC([C]1[C]2CC(=O)CC1)(C)C)(C)C	0
O[C]1CC[C@]2([C](C1)C[C]([C]1[C]2CC[C@]2([C]1CC[C]2[C](CCC(=O)NCCS(=O)(=O)O)C)C)O)C	0
O=C(O[C]1CC[C]2[C@]1(C)CC[C]1[C]2CCC2=CC(=O)CC[C@]12C)CCC1CCCC1	0
NCCC[C](C(=O)NCC(=O)N)NC(=O)[C]1CCCN1C(=O)[C]1CSSCCC(=O)N[C](Cc2ccc(cc2)OCC)C(=O)N[C](C(=O)N[C](C(=O)N[C](C(=O)N1)CC(=O)N)[C](O)C)[C](CC)C	0
CN1CCN(CC1)C1=Nc2ccccc2Nc2c1cc(s2)C	1
CC(Cc1ccccc1)N	1
C#C[C@]1(O)CC[C]2[C@]1(C)CC[C]1[C]2CCC2=CC(=O)CC[C]12	0
CCN(C(=O)[C]1CN(C)[C]2C(=C1)c1cccc3c1c(C2)c[nH]3)CC	1
O[C]1CC[C](/C(=C/C=C/2\CCC[C@]3([C]2CC[C]3[C](/C=C/[C](C(C)C)C)C)C)/C1)C	0
COc1ccc(cc1)c1ssc(=S)c1	0
CN(CC(C1(O)CCCCC1)c1ccc(cc1)O)C	1
[O-][N+](=O)OCCNC(=O)c1cccnc1	0
COC(=O)/C=C/C(=O)OC	0
Cc1cc(nnc1NCCN1CCOCC1)c1ccccc1	0
O=C(c1cccnc1Nc1cccc(c1)C(F)(F)F)OCCN1CCOCC1	0
CC(C[C]1C(=O)N2CCC[C]2[C@]2(N1C(=O)[C@@](O2)(NC(=O)[C]1CN(C)[C]2[C](C1)c1cccc3c1c(C2)c[nH]3)C(C)C)O)C	0
OCC(CO)(CO)N	0
CCC(C(COC(=O)N)(COC(=O)N)C)C	0
Clc1ccc(cc1)COC(c1ccc(cc1Cl)Cl)Cn1cncc1	0
O=C1CC[C@]2(C(=C1)C(=C[C]1[C]2CC[C@]2([C]1CC[C@]2(C)C(=O)C)C)C)C	0
CCO	0
C[N+](=C1C=CC(=C(c2ccc(cc2)N(C)C)c2ccc(cc2)N(C)C)C=C1)C	0
COc1ccccc1O	0
CC(=O)Oc1ccc2c(c1)CC[C]1[C]2CC[C@]2([C]1CC[C]2O)C	0
CC(=O)Nc1cccc(c1)n1c(=O)n(C2CC2)c(=O)c2c1c(C)c(=O)n(c2Nc1ccc(cc1F)I)C	0
COC(=O)N[C](CNc1nccc(n1)c1cn(nc1c1cc(Cl)cc(c1F)NS(=O)(=O)C)C(C)C)C	0
OCC(=O)[C@@]1(O)[C](C)C[C]2[C@]1(C)C[C](O)[C@]1([C]2CCC2=CC(=O)C=C[C@]12C)F	0
O[C]([C](NC(=O)c1cccc(c1C)O)CSc1ccccc1)CN1C[C]2CCCC[C]2C[C]1C(=O)NC(C)(C)C	0
CC[C]1[C](O)[C]2[C]3CC[C]([C@@]3(C)CC[C]2[C@@]2([C]1C[C](O)CC2)C)[C](CCC(=O)O)C	0
N#Cc1ccc(cc1C(F)(F)F)NC(=O)C(CS(=O)(=O)c1ccc(cc1)F)(O)C	0
CNC[C](c1ccc(c(c1)O)O)O	1
CCOC(=O)[C](N[C](C(=O)N1CC2(C[C]1C(=O)O)SCCS2)C)CCc1ccccc1	0
COc1ccc2c(c1)C(=O)N(C(=O)C2(C)C)CCc1ccc(cc1)S(=O)(=O)NC(=O)NC1CCCCC1	0
Cn1cnc(c1Sc1ncnc2c1[nH]cn2)[N+](=O)[O-]	1
O=C(Nc1cc(N(C)C)c2c(c1O)C(=O)C1=C(O)[C@]3([C](C[C]1C2)[C](N(C)C)C(=C(C3=O)C(=O)N)O)O)CNC(C)(C)C	0
ClC(C1Nc2cc(Cl)c(cc2S(=O)(=O)N1)S(=O)(=O)N)Cl	0
OC(c1cc(O)cc(c1)O)CNC(C)C	0
N[C](C(=O)O)CCCN	0
O[C](C[C](CC(=O)O)O)/C=C/c1c(nc(nc1c1ccc(cc1)F)N(S(=O)(=O)C)C)C(C)C	0
NCCCC[C](C(=O)NCC(=O)N)NC(=O)[C]1CCCN1C(=O)[C]1CSSC[C](N)C(=O)N[C](Cc2ccccc2)C(=O)N[C](C(=O)N[C](C(=O)N[C](C(=O)N1)CC(=O)N)CCC(=O)N)Cc1ccccc1	0
Fc1ccc(cc1)C(=O)CCCN1CCC(CC1)(O)c1ccc(cc1)Cl	1
O[C](C[N+](C)(C)C)CC(=O)[O-]	0
CCC(c1ccccc1)(N(C)C)COC(=O)c1cc(OC)c(c(c1)OC)OC	0
CCCN1CCCC[C]1C(=O)Nc1c(C)cccc1C	0
OC1C(OC2OC(C(=O)O)C(C(C2O)O)O)C(OC(C1O)C(=O)O)OC1CCC2(C(C1(C)C)CCC1(C2C(=O)C=C2C1(C)CCC1(C2CC(C)(CC1)C(=O)O)C)C)C	1
CCOc1ccc2c(c1C(=O)N[C]1C(=O)N3[C]1SC([C]3C(=O)O)(C)C)cccc2	0
CCOC(=O)[C](N[C](C(=O)N1CCC[C]1C(=O)O)C)CCc1ccccc1	0
Clc1ccc(cc1)C1=C(CCC(C1)(C)C)CN1CCN(CC1)c1ccc(c(c1)Oc1cnc2c(c1)cc[nH]2)C(=O)NS(=O)(=O)c1ccc(c(c1)[N+](=O)[O-])NCC1CCOCC1	0
O=C([C](c1ccccc1)NC(=O)N1CCNC1=O)N[C]1C(=O)N2[C]1SC([C]2C(=O)O)(C)C	0
O=C1N[C](C(C)C)C(=O)N2CCC[C]2C(=O)N(C)CC(=O)N([C](C(=O)O[C]([C]1NC(=O)c1c2-c(oc3c(n2)c(ccc3C)C(=O)N[C]2[C](C)OC(=O)[C](C(C)C)N(C)C(=O)CN(C(=O)[C]3N(C(=O)[C](NC2=O)C(C)C)CCC3)C)c(c(=O)c1N)C)C)C(C)C)C	0
NCCCC[C](C(=O)N[C](Cc1ccccc1)C)N	1
COCCOCCOCCOCCOCCOCCOCCO[C]1CC[C@@]2([C@@]34[C]1Oc1c4c(C[C]2N(CC3)CC=C)ccc1O)O	0
CO/N=C(/c1csc(n1)N)\C(=O)N[C]1[C]2SCC(=C(N2C1=O)C(=O)O)COC	0
N#CCSCC(=O)N[C@]1(OC)C(=O)N2[C]1SCC(=C2C(=O)O)CSc1nnnn1C	0
C=CC(=O)N1CCC[C](C1)n1nc(c2c1ncnc2N)c1ccc(cc1)Oc1ccccc1	0
NCCN[C]1NC(=O)[C]2[C](O)CCN2C(=O)[C](NC(=O)[C](NC(=O)[C]2N(C(=O)[C](NC(=O)[C](C[C]1O)NC(=O)CCCCCCCCC(CC(CC)C)C)[C](O)C)C[C](C2)O)[C]([C](c1ccc(cc1)O)O)O)[C](CCN)O	0
OCC([N+](=O)[O-])(CO)Br	0
OCCOC(=O)c1ccccc1O	0
OC(COc1cccc2c1CCC(=O)N2)CNC(C)(C)C	0
OP(=O)(C(P(=O)(O)O)NC1CCCCCC1)O	0
COc1ccc(cc1C12CC3CC(C2)CC(C1)C3)c1ccc2c(c1)ccc(c2)C(=O)O	0
O=C1CCC2=C3[C](C[C@]4([C]([C]3CCC2=C1)CC[C@]4(O)C(=O)C)C)c1ccc(cc1)N(C)C	0
O=C(C1=C(O)c2sccc2S(=O)(=O)N1C)Nc1ccccn1	0
CCC(=O)O[C@@]1([C](C)C[C]2[C@]1(C)C[C](O)[C@]1([C]2CCC2=CC(=O)C=C[C@]12C)F)C(=O)CCl	0
COC(=O)OCOc1c(=O)ccn2c1C(=O)N1CCOC[C]1N2[C]1c2ccccc2SCc2c1ccc(c2F)F	0
CCCCNc1cc(cc(c1Oc1ccccc1)S(=O)(=O)N)C(=O)O	0
COCCOCCOCCOCCOCCOCCOCCOCCOCCOC(=O)c1ccc(cc1)NCCCC	0
O=C(c1ccccc1c1ccc(cc1)C(F)(F)F)NC1CCN(CC1)CCCCC1(C(=O)NCC(F)(F)F)c2ccccc2-c2c1cccc2	0
O=C1N(c2ccccc2)N(C(=O)C1CCS(=O)c1ccccc1)c1ccccc1	0
C=C1CCN(CC1)[C]([C@@](c1ccc(cc1F)F)(Cn1cncn1)O)C	0
CC/C=C\C/C=C\C/C=C\C/C=C\C/C=C\C/C=C\CCC(=O)O	0
CN1CCCC(CC1)n1nc(Cc2ccc(cc2)Cl)c2c(c1=O)cccc2	0
COc1ccc(cc1)c1sc2c(c1Oc1ccc(cc1)OCCN1CCCCC1)ccc(c2)O	0
CO[C]([C]1Cc2cc3cc(O[C]4O[C](C)[C]([C](C4)O[C]4C[C](O)[C]([C](O4)C)O)O)c(c(c3c(c2C(=O)[C]1O[C]1O[C](C)[C]([C](C1)O[C]1O[C](C)[C]([C](C1)O[C]1O[C](C)[C]([C@@](C1)(C)O)O)O)O)O)O)C)C(=O)[C]([C](O)C)O	0
C[C](Cc1ccccc1)N	1
O[C]1C[C](O)C(=C)/C(=C\C=C\2/CCC[C@]3([C]2CC[C]3[C](/C=C/[C](C2CC2)O)C)C)/C1	0
CCCCCCCC[N+](CCCCCCCC)(C)C	0
OC(COc1ccc(cc1)CC(=O)N)CNC(C)C	0
CO[C]1[C](OC(=O)N)[C](O)[C](OC1(C)C)Oc1ccc2c(c1C)oc(=O)c(c2O)NC(=O)c1ccc(c(c1)CC=C(C)C)O	0
COc1ccc(c(c1)O)C(=O)c1ccccc1O	0
CCN(CCNc1ccc(c2c1c(=O)c1c(s2)cccc1)CO)CC	0
COC(=O)N[C](C(=O)N1CCC[C]1c1[nH]cc(n1)c1ccc2-c3cc4c(n3[C](Oc2c1)c1ccccc1)ccc(c4)c1c[nH]c(n1)[C]1CCCN1C(=O)[C](C(C)C)NC(=O)OC)C(C)C	0
Cc1ccc(c(c1)O)C(C)C	0
OCC(=O)[C@@]1(O)[C](C)C[C]2[C@]1(C)C[C](O)[C]1[C]2[C](Cl)CC2=CC(=O)C=C[C@]12C	0
Cc1ccc(cc1)C(=O)c1cc(O)c(c(c1)[N+](=O)[O-])O	1
Fc1ccc(c(c1)F)[C@]([C](c1ncncc1F)C)(Cn1cncn1)O	0
CN1CCCC(C1)CC1c2ccccc2Sc2c1cccc2	0
O=[S@@](c1nc2c([nH]1)cccc2)Cc1nccc(c1C)OCC(F)(F)F	0
O=S(c1nc2c([nH]1)cccc2)Cc1nccc(c1C)OCC(F)(F)F	0
O=C(c1ccc(cc1)C(C)(C)C)CCCN1CCC(CC1)OC(c1ccccc1)c1ccccc1	0
CCCC[C](C[C](/C=C/[C]1[C](O)CC(=O)[C]1CCCC/C=C/C(=O)O)O)C	0
CCC1(C(=O)NC(=O)NC1=O)C1=CC2CC(C1)CC2	0
COC(=O)[C]1[C](C[C]2N([C]1CC2)C)OC(=O)c1ccccc1	1
C=CC[N+]1(CCCC1)[C]1C[C]2[C@]([C]1OC(=O)C)(C)CC[C]1[C]2CC[C]2[C@]1(C)C[C]([C](C2)O)N1CCOCC1	0
Nc1nc(=O)c2c([nH]1)n(COCCO)cn2	0
O=C1C=C[C@]2(C(=C1)C(=C)C[C]1[C]2CC[C@]2([C]1CCC2=O)C)C	0
CNC(=O)c1nccc(c1)Oc1ccc(cc1)NC(=O)Nc1ccc(c(c1)C(F)(F)F)Cl	1
O=C1NC(=O)CN(C1)C[C](N1CC(=O)NC(=O)C1)C	0
CCC[C](C(=O)OCC)N[C](C(=O)N1[C]2CCCC[C]2C[C]1C(=O)O)C	0
CCN(C(=O)c1cccc(c1)C)CC	0
FC(Oc1ccc(cc1OCC1CC1)C(=O)Nc1c(Cl)cncc1Cl)F	0
Clc1cnc(c(c1)c1ccc(cc1)S(=O)(=O)C)c1ccc(nc1)C	0
Clc1ccc(cc1)C(c1ccccc1)N1CCN(CC1)Cc1ccc(cc1)C(C)(C)C	0
CCCCCN(CCC(P(=O)(O)O)(P(=O)(O)O)O)C	0
Clc1ccc(c(c1)Cl)C(Cn1cncc1)OCc1c(Cl)cccc1Cl	0
COc1ccc(cc1)[C]1Sc2ccccc2N(C(=O)[C]1OC(=O)C)CCN(C)C	0
Nc1ccc(cc1)S(=O)(=O)c1ccc(cc1)N	0
Clc1ccc(cc1)C(=O)c1ccc(cc1)OC(C(=O)O)(C)C	0
Cc1ccc(cc1)N(c1cccc(c1)O)CC1=NCCN1	0
COC1=CC(=O)C[C]([C@@]21Oc1c(C2=O)c(OC)cc(c1Cl)OC)C	0
OCC1CS[As](S1)c1ccc(c(c1)NC(=O)C)O	0
O[C](C[C](CC(=O)O)O)CCn1c(C(C)C)c(c(c1c1ccc(cc1)F)c1ccccc1)C(=O)Nc1ccccc1	1
C[N+](CCCCCCCCCC[N+](C)(C)C)(C)C	0
O[C](COc1ccccc1C1CCCC1)CNC(C)(C)C	0
OC(=O)C(c1ccc2c(c1)CC(=O)c1c(S2)cccc1)C	0
OC[C](C(=O)N1Cc2ccccc2CC1C(=O)N1[C]2CCCC[C]2CC1C(=O)N[C](C(=O)O)CCCN=C(N)N)NC(=O)[C](Cc1cccs1)NC(=O)CNC(=O)C1C[C](CN1C(=O)C1CCCN1C(=O)C(NC(=O)[C](CCCN=C(N)N)N)CCCN=C(N)N)O	0
NCC[C](C(=O)N[C]1C[C](N)[C]([C]([C]1O[C]1O[C](CO)[C]([C]([C]1O)N)O)O)O[C]1O[C](CN)[C]([C]([C]1O)O)O)O	0
CCCNC(C(=O)Nc1ccccc1C)C	0
O=C1Nc2c(C1)cc(c(c2)Cl)CCN1CCN(CC1)c1nsc2c1cccc2	1
OCC(=O)[C]1[C](C)C[C]2[C@]1(C)C[C](O)[C@]1([C]2C[C](C2=CC(=O)C=C[C@]12C)F)Cl	0
O=Cc1cnc2n1CCc1c(C2=C2CCN(CC2)C)cccc1	0
CCCCOc1ccc(cc1)CC(=O)NO	0
N#Cc1ccc(cc1)c1csc(n1)[C]([C@@](c1cc(F)ccc1F)(Cn1cncn1)O)C	0
OCC1OC(=O)N(C1)c1cccc(c1)C	0
Fc1cc2c(cc1N1CCNCC1)n(cc(c2=O)C(=O)O)C1CC1	1
Cc1cc2c(cc1C(=C)c1ccc(cc1)C(=O)O)C(C)(C)CCC2(C)C	0
OC[C]1O[C]([C]([C]1O[C]1O[C](CN)[C]([C]([C]1N)O)O)O)O[C]1[C](O)[C](N)C[C]([C]1O[C]1O[C](CO)[C]([C]([C]1N)O)O)N	0
O=C(c1ccc(cc1)OCCCCc1ccccc1)Nc1cccc2c1oc(cc2=O)c1nn[nH]n1	0
OCC(CNC(=O)c1c(I)c(N(C(=O)C)CC(CN(c2c(I)c(C(=O)NCC(CO)O)c(c(c2I)C(=O)NCC(CO)O)I)C(=O)C)O)c(c(c1I)C(=O)NCC(CO)O)I)O	1
COc1c(cc(cc1C(C)(C)C)n1ccc(=O)[nH]c1=O)c1ccc2c(c1)ccc(c2)NS(=O)(=O)C	0
OC(=O)[C]1N2C(=O)[C]([C]2SC1(C)C)NC(=O)c1c(C)onc1c1c(Cl)cccc1Cl	0
ONC(=O)/C=C/c1cccc(c1)S(=O)(=O)Nc1ccccc1	0
COC(=O)C1=C(C)NC(=C(C1c1ccccc1[N+](=O)[O-])C(=O)OCC(=O)C)C	0
FCCOCCOCCOc1ccc(cc1)/C=C/c1ccc(cc1)NC	0
ClCC(=O)[C@@]1(O)[C](C)C[C]2[C@]1(C)CC(=O)[C@]1([C]2CCC2=CC(=O)C=C[C@]12C)F	0
CC1Cc2c(N1NC(=O)c1ccc(c(c1)S(=O)(=O)N)Cl)cccc2	0
CO[C]1/C=C/O[C@@]2(C)Oc3c(C2=O)c2C4=NC5(NC4=C(C(=O)c2c(c3C)O)NC(=O)/C(=C\C=C\[C]([C]([C]([C]([C]([C]([C]1C)OC(=O)C)C)O)C)O)C)/C)CCN(CC5)CC(C)C	0
O=C(C1=C(O)[C]2[C@]34[C@](C1)(O)[C](Cc1c4c(O2)c(O)cc1)N(CC3)CC1CC1)NC(c1onc(n1)c1ccccc1)(C)C	0
Clc1cc2NC(=NS(=O)(=O)c2cc1S(=O)(=O)N)CSCc1ccccc1	0
OS(=O)CNc1ccc(cc1)S(=O)(=O)c1ccc(cc1)NCS(=O)O	0
C=CCN1C[C](C[C]2[C]1Cc1c[nH]c3c1c2ccc3)C(=O)N(C(=O)NCC)CCCN(C)C	0
CCCCCCCCCCCCCCCC[n+]1ccccc1	0
O=C1C(c2ccccc2)C(=O)c2c1cccc2	0
CC(NC(=O)NS(=O)(=O)c1cnccc1Nc1cccc(c1)C)C	0
CC(=O)O[C]1C(=O)[C@]2(C)[C](O)C[C]3[C@]([C]2[C]([C@]2(C(C1=C(C)[C](OC(=O)[C]([C](c1ccccc1)NC(=O)c1ccccc1)O)C2)(C)C)O)OC(=O)c1ccccc1)(CO3)OC(=O)C	0
O=C1CO[Pt](O1)([N+])[N+]	0
Oc1ccc(cc1)C[C@@](C(=O)O)(N)C	0
Nc1ccc(cc1)S(=O)(=O)Nc1onc(c1C)C	0
ClCC(=O)[C@@]1(O)[C](C)C[C]2[C@]1(C)C[C](O)[C@]1([C]2CCC2=CC(=O)C=C[C@]12C)Cl	0
CN/C(=N\C)/NCc1ccccc1	0
BrCCC(=O)N1CCN(CC1)C(=O)CCBr	0
OC(=O)[C](Cc1ccc(c(c1)O)O)N	0
O=C(N[C](C(=O)NCC(=O)O)CSSC[C](C(=O)NCC(=O)O)NC(=O)CC[C](C(=O)O)N)CC[C](C(=O)O)N	0
OC[C]1O[C](C[C]1N=[N+]=[N-])n1cc(C)c(=O)[nH]c1=O	1
CC/C(=C(\c1ccccc1)/c1ccc(cc1)OCCN(C)C)/c1ccccc1	0
OCC(c1ccccc1)C(=O)OC1C[C]2CC[C](C1)[N+]2(C)C(C)C	0
OC(=N[C](c1ccccc1)CCN1[C]2CC[C]1CC(C2)n1c(C)nnc1C(C)C)C1CCC(CC1)(F)F	1
CSCC[C](C(=O)N[C](C(=O)N[C](C(=O)N)Cc1ccccc1)CC(=O)O)NC(=O)[C](Cc1c[nH]c2c1cccc2)NC(=O)CNC(=O)[C]([C](O)C)NC(=O)[C](NC(=O)[C](NC(=O)[C](NC(=O)[C]1CCC(=O)N1)CCC(=O)N)CC(=O)O)Cc1ccc(cc1)OS(=O)(=O)O	0
O[C](C(=O)N[C]1C(=O)N2[C]1SCC(=C2C(=O)O)CSc1nnnn1C)c1ccccc1	0
OC[C]1O[C](C[C]1O)n1cc(F)c(=O)[nH]c1=O	0
NCCCC[C]1N=C(O)[C](N=C(O)[C](Cc2ccc(cc2)O)N=C(O)[C](CSSC[C](N=C([C](N=C1O)C(C)C)O)C(=N[C](C(=N)O)Cc1c[nH]c2c1cccc2)O)N=C([C](Cc1ccccc1)N)O)Cc1c[nH]c2c1cccc2	0
CCCCCCCCCCCCCCCCCCCCCCO	0
COc1cc(NCc2ccc3c(c2C)c(N)nc(n3)N)cc(c1OC)OC	0
CCOc1cc(ccc1OC)[C](N1C(=O)c2c(C1=O)c(ccc2)N=C(O)C)CS(=O)(=O)C	0
CCCC(COC(=O)N)(COC(=O)N)C	1
O=C1N(C[C]2CCCC[C]2CN2CCN(CC2)c2nsc3c2cccc3)C(=O)[C]2[C]1[C]1CC[C]2C1	0
O=C1Nc2c(C)ccnc2N(c2c1cccn2)C1CC1	1
O[C]1[C](O[C]2O[C](C(=O)O)[C]([C]([C]2O)O)O)[C](O[C]([C]1O)C(=O)O)O[C]1CC[C@]2([C](C1(C)C)CC[C@@]1([C]2C(=O)C=C2[C@@]1(C)CC[C@@]1([C]2C[C@](C)(CC1)C(=O)O)C)C)C	0
O=C1O[Pt]2(OC1=O)[N+][C]1[C]([N+]2)CCCC1	0
CC1=C(C(=O)OCCN(c2ccccc2)Cc2ccccc2)C(C(=C(N1)C)P1(=O)OCC(CO1)(C)C)c1cccc(c1)[N+](=O)[O-]	0
FC1CC(C1)(N)C(=O)O	0
OCC(CN(c1c(I)c(C(=O)NCC(CO)O)c(c(c1I)C(=O)NCC(CO)O)I)C(=O)C)O	1
CN1CCC[C]1c1cccnc1	0
Nc1ccncc1	0
CN(CCOC(c1ccc(cc1)Br)c1ccccc1)C	0
Oc1cccc2c1C(=O)c1c(C2)cccc1O	0
O=C(c1ccccc1Nc1ccnc2c1ccc(c2)C(F)(F)F)OCCN1CCN(CC1)c1cccc(c1)C(F)(F)F	0
OC(COc1ccc(cc1)CCOCC1CC1)CNC(C)C	0
COc1ccc(cc1)O	0
O=C1NC(=O)N(C1)/N=C/c1ccc(o1)[N+](=O)[O-]	0
CN[C]1[C](O)[C]2O[C]3O[C](C)CC(=O)[C@@]3(O[C]2[C]([C]1O)NC)O	0
CCOC(=O)OC(OC(=O)[C]1N2C(=O)[C]([C]2SC1(C)C)NC(=O)[C](c1ccccc1)N)C	0
CCN(CCCN(C1Cc2c(C1)cccc2)c1ccccc1)CC	0
CC(C[N+](C)(C)C)OC(=O)N	0
CC(C[N+](C)(C)C)OC(=O)C	0
CCC#CC(C1(CC=C)C(=O)NC(=O)N(C1=O)C)C	0
C/C(=C\C=C\C=C(\C=C\C=C(\C=C\C=C(\CCC=C(C)C)/C)/C)/C)/C=C/C=C(/C=C/C=C(/CCC=C(C)C)\C)\C	0
O[C](CCc1ccccc1)CC[C]1[C](O)C[C]([C]1C/C=C\CCCC(=O)OCCCCO[N+](=O)[O-])O	0
CC(CCC[C]([C]1CC[C]2[C@]1(C)CC[C]1[C]2CC=C2[C@]1(C)CC[C](C2)O)C)C	0
OC[C]1O[C](O[C]2[C](O[C]([C]([C]2O)O)OC2[C](NC(=O)C)[C](O)O[C]([C]2O)CO)C(=O)O)[C](C([C]1O)O[C]1O[C](C(=O)O)[C]([C]([C]1O)O)O)NC(=O)C	0
C=CCNc1nc(nc(n1)NCC=C)N1CCN(CC1)C(c1ccc(cc1)F)c1ccc(cc1)F	0
CC(=O)OCC(=O)[C@@]12N=C(O[C]1C[C]1[C@]2(C)C[C](O)[C]2[C]1CCC1=CC(=O)C=C[C@]21C)C	0
O=C(C(c1cccs1)(c1cccs1)O)O[C]1C[N+]2(CCCOc3ccccc3)CCC1CC2	0
Clc1ccc(cc1)C(c1ccccc1)N1CCN(CC1)Cc1cccc(c1)C	0
CNCC(c1ccc(c(c1)OC(=O)C(C)(C)C)OC(=O)C(C)(C)C)O	0
CCC1=C[C]2CN(C1)Cc1c3ccccc3[nH]c1[C@@](C2)(C(=O)OC)c1cc2c(cc1OC)N([C]1[C@@]32CCN2[C]3[C@@](CC)(C=CC2)[C]([C@]1(O)C(=O)OC)OC(=O)C)C	0
CN(CCC=C1c2ccccc2OCc2c1cccc2)C	1
O=S(CCCC(C(F)(F)F)(F)F)CCCCCCCCC[C]1Cc2cc(O)ccc2[C]2C1[C]1CC[C]([C@]1(CC2)C)O	0
C[C]([C]1C(=O)N2[C]1[C](C)C(=C2C(=O)O)S[C]1CN[C](C1)C(=O)N(C)C)O	0
OCC[N+](C)(C)C	0
CCOC(=O)c1ncn2-c3ccc(cc3C(=O)N(Cc12)C)F	0
CC[C@]12C=CC3=C4CCC(=O)C=C4CC[C]3[C]1CC[C@@]2(O)C#C	0
O=c1ncnc2-c1c[nH][nH]2	0
OC(=O)CCc1nc(c(o1)c1ccccc1)c1ccccc1	0
CCCC(COC(=O)N)(COC(=O)NC(C)C)C	0
OC(=O)C1CCN(CC1)c1ncc(cc1Cl)C(=O)Nc1sc(c(n1)c1scc(c1)Cl)N1CCN(CC1)C1CCCCC1	0
COc1ccccc1OCCNCC(COc1cccc2c1c1ccccc1[nH]2)O	0
CCn1cc(C(=O)O)c(=O)c2c1cc(N1CCNCC1)c(c2)F	1
CCOC(=O)c1ccc(nc1)C#Cc1ccc2c(c1)C(C)(C)CCS2	0
NCCCC(P(=O)(O)O)(P(=O)(O)O)O	0
O=C1CC[C@]2(C(=C1)[C](C)C[C]1[C]2[C](O)C[C@]2([C]1CC[C]2C(=O)C)C)C	0
CC(=O)OCC[N+](C)(C)C	0
CN(CCOC(c1ccccn1)c1ccc(cc1)Cl)C	0
Brc1cc(CN(C2CCCCC2)C)c(c(c1)Br)N	0
O[C]1[C](O)[C](O[C]1N1C=CCC(=C1)C(=O)N)CO[P@](=O)(O[P@](=O)(OC[C]1O[C]([C]([C]1O)O)n1cnc2c1ncnc2N)O)O	0
Oc1ccc2c(c1)CC=C1[C]2CC[C@]2([C]1CCC2=O)C	0
CC(c1cccc(c1O)C(C)C)C	1
CCOc1cc(ccc1OCC)/C=C/1\NCCc2c1cc(OCC)c(c2)OCC	0
CC[N+](Cc1ccccc1Cl)(CCNC(=O)C(=O)NCC[N+](Cc1ccccc1Cl)(CC)CC)CC	0
O=C(c1ccccc1)OOC(=O)c1ccccc1	0
C=C[C@]1(C)C[C](OC(=O)CSC2C[C]3CC[C](C2)N3C)[C@]2(C)[C](C)CC[C@]3([C]([C]1O)C)[C]2C(=O)CC3	0
C[C]([C]1C(=O)N2[C]1[C](C)C(=C2C(=O)O)S[C]1CN[C](C1)CNS(=O)(=O)N)O	0
CCCCCCCCCCCCOCCOCCOCCOCCOCCOCCOCCOCCOCCO	0
CCCCC[C](CC[C]1[C](O)C[C]2[C]1Cc1cccc(c1C2)OCC(=O)O)O	0
COc1ccc(cc1O)[C]1CC(=O)c2c(O1)cc(cc2O)O	0
CC1NCCOC1c1ccccc1	1
OC[C]1CC[C](O1)n1cnc2c1[nH]cnc2=O	1
CN(C(CN1c2ccccc2Sc2c1nccc2)C)C	0
CCCCc1ncc(n1Cc1ccc(cc1)C(=O)O)/C=C(/C(=O)O)\Cc1cccs1	1
OCC(=O)[C@@]12OC(O[C]1C[C]1[C@]2(C)C[C](O)[C]2[C]1C[C](C1=CC(=O)C=C[C@]21C)F)(C)C	0
Oc1ccc2c(c1)CC[C]1[C]2CC[C@]2([C]1CCC2=O)C	0
Oc1cc(C)c(c(c1)C)Cl	0
OCCN1C[C](O)[C]([C]([C]1CO)O)O	0
O=C1NC2=Nc3c(CN2C1)c(Cl)c(cc3)Cl	0
COc1ccc(cc1)CC(NC[C](c1cc(O)cc2c1OCC(=O)N2)O)(C)C	0
O=C(NS(=O)(=O)c1ccc(cc1)C)NN1CCCCCC1	0
CCOc1ccc(cc1)Cc1cc(ccc1Cl)[C@]12OC[C@@](O1)(CO)[C]([C]([C]2O)O)O	0
CC(=O)O[C]1C=C[C]2[C@@]34[C]1Oc1c4c(C[C]2N(CC3)C)ccc1OC(=O)C	1
CCCCC(=O)O[C]1CC[C]2[C@]1(C)CC[C]1[C]2CCc2c1ccc(c2)O	0
OCC(N=C(c1c(I)c(C(=NC(CO)CO)O)c(c(c1I)N=C([C](O)C)O)I)O)CO	0
OC(=O)C[C](C(=O)O)N	0
[O-][N+](=O)c1cc([N+](=O)[O-])c(c(c1)[N+](=O)[O-])O	0
O[C]1[C]2C(=C([C@]3([C]1[C](N(C)C)C(=C(C3=O)C(=O)N)O)O)O)C(=O)c1c(C2=C)c(Cl)ccc1O	0
CCCCC/C=C\C/C=C\CCCCCCCC(=O)O	0
O=C(c1ccc(cc1S(=O)(=O)C)C(F)(F)F)c1cnoc1C1CC1	0
N=c1cc[nH]cc1N	0
O=C(C(c1ccccc1)(c1ccccc1)O)OC1CC2CCC(C1)[N+]12CCCC1	1
CN(Cc1cccc2c1cccc2)CC=Cc1ccccc1	0
CO/N=C(\C(=O)N[C]1C(=O)N2[C]1SCC(=C2C(=O)O)CSc1nnnn1C)/c1csc(n1)N	0
OC(=O)C1CCn2c1ccc2C(=O)c1ccccc1	0
CC=CCC=CCCC(=O)[C]1O[C]1C(=O)N	0
Oc1ccc2c(c1)CC[C]1[C]2CC[C@]2([C]1CC[C]2O)C	0
CCC1(C(=O)NC(=O)NC1=O)C1=CCCCCC1	0
Nc1ccc(cc1)S(=O)(=O)NC(=O)c1ccccc1	0
OCC([C](C(=O)NCCC(=O)NCCSSCCNC(=O)CCNC(=O)[C](C(CO)(C)C)O)O)(C)C	0
OCC(CO)O	0
OC[C]1O[C]([C]([C]1O)O)O[C]1[C](O[C]2O[C](CN)[C]([C]([C]2N)O)O)[C](N)C[C]([C]1O)N	0
CN(CC/C=C\1/c2ccccc2SCc2c1cccc2)C	0
CNCCC=C1c2ccccc2CCc2c1cccc2	0
Clc1ccccc1CN1CCc2c(C1)ccs2	0
FC(OC(C(F)(F)F)Cl)F	1
NC(C=C)CCC(=O)O	0
COc1c(OC)ncnc1NS(=O)(=O)c1ccc(cc1)N	0
CC(=O)CC(c1c(=O)oc2c(c1O)cccc2)c1ccccc1	0
OCCN1CCN(CC1)CCCN1c2ccccc2Sc2c1cc(cc2)C(F)(F)F	1
Cn1cc[nH]c1=S	0
Oc1ccc(cc1)CCCCNC[C](c1ccc(c(c1)O)O)O	0
Fc1ccc2c(c1)onc2C1CCN(CC1)CCc1c(C)nc2n(c1=O)CCCC2O	1
O[C]([C](N(C)C)C)c1ccccc1	0
COc1ccc(cc1)C(C1(O)CCCCC1)CN(C)C	1
CC[C]1NC(=O)[C](NC(=O)c2ncccc2O)[C](C)OC(=O)[C](NC(=O)[C]2N(C(=O)[C](N(C(=O)[C]3N(C1=O)CCC3)C)Cc1ccc(cc1)N(C)C)C[C](CS[C]1CN3CCC1CC3)C(=O)C2)c1ccccc1	0
Fc1cccc(c1Cn1nnc(c1)C(=O)N)F	0
NC(=O)NC1NC(=O)NC1=O	0
C#C[C@]1(O)CC[C]2[C@]1(C)CC[C]1[C]2CCC2=Cc3c(C[C@]12C)cno3	0
CCCCCCCCCCCC(=O)O	0
OC(=O)[C](Cn1ccc(=O)c(c1)O)N	0
CN1C(=O)CN=C(c2c1ccc(c2)[N+](=O)[O-])c1ccccc1F	1
OC(=O)C[C](C[C](/C=C/c1c(c2ccc(cc2)F)c2c(n1C(C)C)cccc2)O)O	1
ClCOC(=O)[C@@]1(O)CC[C]2[C@]1(C)C[C](O)[C]1[C]2CCC2=CC(=O)C=C[C@]12C	0
CCCCCCCCCCCCCCCCOP(=O)(OCC[N+](C)(C)C)[O-]	0
N#CC[C](n1ncc(c1)c1ncnc2c1cc[nH]2)C1CCCC1	0
O=C1N(CC2CCCCC2CN2CCN(CC2)c2nsc3c2cccc3)C(=O)C2C1C1CCC2C1	1
CCCCCC(=O)O[C@@]1(CC[C]2[C@]1(C)CC[C]1[C]2CCC2=CC(=O)CC[C@]12C)C(=O)C	0
N#Cc1ccccc1c1cc(cn(c1=O)c1ccccc1)c1ccccn1	0
CCCCc1nc(c(n1Cc1ccc(cc1)c1ccccc1c1n[nH]nn1)CO)Cl	1
COc1cc2c(cc1OC)CC[N+]([C]2Cc1cc(OC)c(c(c1)OC)OC)(C)CCCOC(=O)CC/C=C/CCC(=O)OCCC[N+]1(C)CCc2c([C]1Cc1cc(OC)c(c(c1)OC)OC)cc(c(c2)OC)OC	0
CC(NC(C(c1ccc(cc1)O)O)C)CCc1ccccc1	0
COc1ccc(cc1C(CNC(=O)CN)O)OC	0
CO[C@@]1(NC(=O)C2SC(=C(C(=O)O)C(=O)N)S2)C(=O)N2[C]1SCC(=C2C(=O)O)CSc1nnnn1C	0
NCCCCC1NC(=O)C(NC(=O)C(Cc2ccc(cc2)O)NC(=O)C(CSSCC(NC(=O)C(NC1=O)C(C)C)C(=O)NC(C(=O)N)C(O)C)NC(=O)C(Cc1ccc2c(c1)cccc2)N)Cc1c[nH]c2c1cccc2	0
CCCCOc1nc2ccccc2c(c1)C(=O)NCCN(CC)CC	0
CCCCCCCC(=O)CC[C]1[C](O)C[C]([C]1C/C=C\CCCC(=O)O)O	0
O=C(c1c[nH]c2c(c1=O)cccc2)Nc1cc(O)c(cc1C(C)(C)C)C(C)(C)C	0
CCOC(=O)C1=C(C)NC(=C(C1c1cccc(c1)[N+](=O)[O-])C(=O)OC)C	0
OC(=O)c1cccnc1	1
OC(=O)/C=C/c1cccc(n1)/C(=C/CN1CCCC1)/c1ccc(cc1)C	0
CC1=CC(=O)N2C(O1)(c1ccccc1)c1cc(Cl)ccc1N(C(=O)C2)C	0
OC[C]1OC(=O)[C]([C]([C]1O)O)O	0
CN(C(CN1c2ccccc2Sc2c1cccc2)C)C	1
COCCOCCCCCC(=O)NCCCC[C](C(=O)O)N	0
O[C]1CC[C@]2(C(=CC[C]3[C]2CC[C@]2([C]3CC[C]2C(=O)C)C)C1)C	0
OC[C](C(=O)O)N	0
Nc1nnc(c(n1)N)c1cccc(c1Cl)Cl	1
CCCN1C[C](C[C]2[C]1Cc1cccc(c1C2)O)NS(=O)(=O)N(CC)CC	0
COc1c(OCCCN2CCOCC2)ccc2c1N=C(NC(=O)c1cnc(nc1)N)N1C2=NCC1	0
N#Cc1cc(c2ccncc2)c([nH]c1=O)C	0
c1coc(c1)CNc1ncnc2c1[nH]cn2	0
Clc1ccc2c(c1)N(CCCN1CCC(CC1)(C(=N)O)N1CCCCC1)c1ccccc1CC2	0
CCOCCP(CCOCC)CCP(CCOCC)CCOCC	0
C[C]([C](Cc1ccc(c(c1)O)O)C)Cc1ccc(c(c1)O)O	0
CCCCCCCCCCCCCCCC[N+](Cc1ccccc1)(C)C	0
OC[C]1O[C](c2ccc(c(c2)Cc2ccc(cc2)O[C]2COCC2)Cl)[C]([C]([C]1O)O)O	0
COCCOc1cnc(nc1)NS(=O)(=O)c1ccccc1	0
CC(CN(S(=O)(=O)c1ccc(cc1)N)C[C]([C](Cc1ccccc1)NC(=O)O[C]1CCOC1)O)C	0
CCCCCCCCCCCCCCCCCC(=O)O	0
FCCCN1[C]2CC[C]1[C]([C](C2)c1ccc(cc1)I)C(=O)OC	0
CCOc1nc2c(n1Cc1ccc(cc1)c1ccccc1c1noc(=O)[nH]1)c(ccc2)C(=O)OCc1oc(=O)oc1C	0
CCC[C]1CN([C](C1)C(=N[C]([C]1O[C](SC)[C]([C]([C]1O)O)O)[C](O)C)O)C	0
O=C1CC[C](N1)C(=O)O	0
OC[C]1O[C](c2ccc(c(c2)Cc2ccc(s2)c2ccc(cc2)F)C)[C]([C]([C]1O)O)O	0
CN[C]([C](c1ccc(cc1)O)O)C	0
O=C1CC2OCC=C3C4C2C2N1c1ccccc1C12CCN(C1C4)C3	1
CN(c1ccc2c(c1)ccc([n+]2C)/C=C/c1cc(n(c1C)c1ccccc1)C)C	0
COc1c(O)c(C/C=C(/CC/C=C(/CC/C=C(/CC/C=C(/CC/C=C(/CC/C=C(/CC/C=C(/CC/C=C(/CC/C=C(/CCC=C(C)C)\C)\C)\C)\C)\C)\C)\C)\C)\C)c(c(c1OC)O)C	0
COc1ccc(cc1)n1nc(c2c1C(=O)N(CC2)c1ccc(cc1)N1CCCCC1=O)C(=O)N	0
OC[C]1NC[C]([C]([C]1O)O)O	0
OCC(=O)[C@@]12OC(O[C]1C[C]1[C@]2(C)C[C](O)[C]2[C]1CCC1=CC(=O)C=C[C@]21C)(C)C	0
OC(=O)CN(CCN(CC(=O)O)CC(=O)O)CCN(CC(=O)O)CC(=O)O	0
CCCOC(c1ccccc1)(c1ccccc1)C(=O)OC1CCN(CC1)C	0
Nc1ccc(c(n1)N)/N=N/c1ccccc1	0
OC(=O)[C]1N2C(=O)C[C]2S(=O)(=O)C1(C)C	0
Nc1ccc(cc1)S(=O)(=O)Nc1nccc(n1)C	0
OC(=O)c1cc(/N=N/c2ccc(c(c2)C(=O)O)O)ccc1O	0
C#Cc1cccc(c1)Nc1ncnc2c1cc1OCCOCCOCCOc1c2	0
OC[C]1O[C](C[C]1O)n1cc(C)c(=O)[nH]c1=O	1
COC(=O)N[C](C(C)(C)C)C(=O)NN(Cc1ccc(cc1)c1ccccn1)C[C]([C](Cc1ccccc1)NC(=O)[C](C(C)(C)C)NC(=O)OC)O	0
COC(=O)N[C](C(=O)N1CCC[C]1c1ncc([nH]1)c1ccc(cc1)c1ccc(cc1)c1cnc([nH]1)[C]1CCCN1C(=O)[C](C(C)C)NC(=O)OC)C(C)C	0
Clc1ccc(c(c1)Cl)CO/N=C(/c1ccc(cc1Cl)Cl)\Cn1cncc1	0
OCC(=O)[C@@]1(O)CC[C]2[C@]1(C)C[C](O)[C]1[C]2C[C](C2=CC(=O)C=C[C@]12C)F	0
Cc1ccc(c(c1)OCC1=NCCN1)C(C)C	0
NNC(=O)c1ccncc1	1
COc1ccc2c3c1O[C]1[C@@]43CCN([C](C2)[C]4CC[C]1O)C	1
CC(=O)O	0
CCCNC(C(=Nc1c(C)csc1C(=O)OC)O)C	0
C#C[C@]1(O)CC[C]2[C@]1(C)CC[C]1[C]2CCC2=C1CCC(=O)C2	0
N[C](c1ccccc1)C(=O)N[C]1C(=O)N2[C]1SCC(=C2C(=O)O)C	0
CN(CCOC(c1ccccc1C)c1ccccc1)C	0
Nc1ccc(cc1)S(=O)(=O)Nc1ccnn1c1ccccc1	0
O=C1CC2(CCCC2)CC(=O)N1CCCCN1CCN(CC1)c1ncccn1	0
Clc1ccc2c(c1)C(=Nc1c(O2)cccc1)N1CCNCC1	1
Clc1ccc(c(c1)Cl)C(Cn1ccnc1)OCc1ccsc1Cl	0
COc1c2oc(=O)ccc2cc2c1occ2	0
O=C(NS(=O)(=O)C)COCCCCN(c1cnc(c(n1)c1ccccc1)c1ccccc1)C(C)C	0
CC(C(=O)N[C]1C(=O)N2[C]1SC([C]2C(=O)O)(C)C)Oc1ccccc1	0
C#C[C@]1(O)CC[C]2[C@]1(C)CC[C]1[C]2[C](C)CC2=C1CCC(=O)C2	0
FC(C(F)(F)F)(C(F)(F)F)F	0
O=C(C1=C(O)c2ccccc2S(=O)(=O)N1C)Nc1ccccn1	0
O=C1OC(=O)[C@@]2([C@@]1(C)[C]1CC[C]2O1)C	0
OC(=O)CC1(CS[C](c2cccc(c2)/C=C/c2ccc3c(n2)cc(cc3)Cl)CCc2ccccc2C(O)(C)C)CC1	0
O=CC[C]1C[C](C)[C](O)/C=C/C=C/C[C](OC(=O)C[C]([C]([C]1O[C]1O[C](C)[C]([C]([C]1O)N(C)C)O[C]1O[C](C)[C]([C@](C1)(C)O)OC(=O)CC)OC)OC(=O)CC)C	0
CN1CCN(CC1)C1=Nc2cc(Cl)ccc2Nc2c1cccc2	1
ClCCN(C(COc1ccccc1)C)Cc1ccccc1	0
Fc1ccc2c(c1)onc2C1CCN(CC1)CCc1c(C)nc2n(c1=O)CCCC2	1
CNCC(=O)OCc1cccnc1N(C(=O)OC([n+]1cnn(c1)C[C@](c1cc(F)ccc1F)([C](c1scc(n1)c1ccc(cc1)C#N)C)O)C)C	0
Clc1ccc2c(c1)[C](C)CNCC2	0
CCc1cc2CC(Cc2cc1CC)NC[C](c1ccc(c2c1ccc(=O)[nH]2)O)O	0
OC(=O)C(c1cccc(c1)Oc1ccccc1)C	0
Clc1ccc(cc1)C1(O)CCN(CC1)CCC(C(=O)N(C)C)(c1ccccc1)c1ccccc1	0
CCN(CCNC(=O)c1ccc(cc1)N)CC	0
c1ccc(cc1)CN(c1ccccc1)CC1=NCCN1	0
NCC[C](C(=O)N[C]1C[C](N)[C]([C]([C]1O[C]1OC[C@]([C]([C]1O)NC)(C)O)O)O[C]1OC(=CC[C]1N)CNCCO)O	0
Cc1ccccc1N1CCN(CC1)CCc1nnc2n1CCCC2	0
OCCN1CCN(CC1)CCCN1c2ccccc2Sc2c1cc(Cl)cc2	1
NCCCC[C]1NC(=O)[C](NC(=O)[C](Cc2ccccc2)NC(=O)[C](CSSC[C](NC(=O)[C](NC1=O)[C](O)C)C(=O)N[C]([C](O)C)CO)NC(=O)[C](Cc1ccccc1)NC(=O)CN(CC(=O)O)CCN(CC(=O)O)CCN(CC(=O)O)CC(=O)O)Cc1c[nH]c2c1cccc2	0
COc1cc(C)nc(n1)n1nc(cc1OC)C	0
O[C]([C](C1CC1)O)[C](N=C([C](Cc1cnc[nH]1)N=C([C](CS(=O)(=O)C(C)(C)C)Cc1ccccc1)O)O)CC1CCCCC1	0
[O-][N+](=O)c1ccc(c2c1cccn2)O	0
NC[C](C[C]1O[C]2[C]([C]1OC)CC(=O)CC1CC[C]3[C](O1)[C]1O[C@]4(CC[C]5O[C](CC[C]6O[C](C2)C(=C)[C](C6)C)C(=C)C5)O[C]2[C](O3)[C]1O[C]2C4)O	0
C[C]1C/C=C/C=C/C=C/C=C/[C](O[C]2O[C](C)[C]([C]([C]2O)N)O)C[C]2O[C@@](C[C](C[C]3[C](/C=C/C(=O)O1)O3)O)(O)C[C]([C]2C(=O)O)O	0
CCCNC(=O)NS(=O)(=O)c1ccc(cc1)Cl	0
CCCCCCCCCCCCCCCC[N+](C)(C)C	0
O[C]1CO[C]([C]([C]1OS(=O)(=O)O)OS(=O)(=O)O)O[C]1CO[C]([C]([C]1OS(=O)(=O)O)OS(=O)(=O)O)O	0
CC(C[C](C(=O)N[C](C(=O)N[C](C(=O)[C@@]1(C)CO1)CC(C)C)Cc1ccccc1)NC(=O)[C](NC(=O)CN1CCOCC1)CCc1ccccc1)C	0
CN1CCN(CC1)CC(=O)N1c2ccccc2C(=O)Nc2c1nccc2	0
CCCc1nc2c(n1Cc1ccc(cc1)c1ccccc1C(=O)O)cc(cc2C)c1nc2c(n1C)cccc2	1
NNCCc1ccccc1	1
OC(C(Cl)(Cl)Cl)O	1
O=c1[nH]cc(cc1N)c1ccncc1	0
COc1ccc2c(c1)ccc(c2)[C](C(=O)O)C	0
CCC[C]1CN([C](C1)C(=N[C]([C]1O[C](SC)[C]([C]([C]1O)O)O)[C](Cl)C)O)C	0
CN1CCN2C(C1)c1ccccc1Cc1c2nccc1	1
[O-][N+](=O)O[C]1CO[C]2[C]1OC[C]2O	0
CCCOC(=O)Cn1cc(I)c(=O)c(c1)I	0
O=C1C=C[C@]2([C](N1)CC[C]1[C]2CC[C@]2([C]1CC[C]2C(=O)NC(C)(C)C)C)C	0
O=C(O[C]1CC[C]2[C@]1(C)CC[C]1[C]2CCc2c1ccc(c2)O)CCC1CCCC1	0
NNc1nncc2c1cccc2	0
O[C]1C[C](O)C(=C)/C(=C\C=C\2/CCC[C@]3([C]2CC[C]3[C](OCCC(O)(C)C)C)C)/C1	0
CCCc1c2oc(cc(=O)c2cc2c1n(CC)c(cc2=O)C(=O)O)C(=O)O	0
C=CCc1ccc(c(c1)OC)O	0
CC(=O)NO	0
CCCCC[C](/C=C/[C]1[C](O)C[C]2[C]1CC(=CCCCC(=O)O)O2)O	0
COc1c(C/C=C(/CCC(=O)OCCN2CCOCC2)\C)c(O)c2c(c1C)COC2=O	0
CNCCC(c1ccccc1)Oc1ccc(cc1)C(F)(F)F	1
CCC1C(=NN=C(c2c1cc(OC)c(c2)OC)c1ccc(c(c1)OC)OC)C	0
C[C]1[C](NC(=O)/C(=N\OC(C(=O)O)(C)C)/c2csc(n2)[N+])C(=O)N1S(=O)(=O)[O-]	0
COc1cc2nc(nc(c2cc1OC)N)N1CCN(CC1)C(=O)C1COc2c(O1)cccc2	0
OC[C]1OC(O)[C]([C]([C]1O[C]1O[C](CO)[C]([C]([C]1O)O)O)O)O	0
CC(=O)OCC(=O)[C@@]12OC(O[C]1C[C]1[C@]2(C)C[C](O)[C@]2([C]1C[C](C1=CC(=O)C=C[C@]21C)F)F)(C)C	0
N#Cc1cc(NC(=O)C(=O)O)c(c(c1)NC(=O)C(=O)O)Cl	0
C[n+]1cccc(c1)OC(=O)N(C)C	0
O=C(c1ccccc1)c1ccccc1	0
OC(=O)C(c1ccc(cc1)C(CCCN1CCC(CC1)C(c1ccccc1)(c1ccccc1)O)O)(C)C	0
O=C(N(CCCCCCCCCCN(C(=O)Oc1cccc(c1)[N+](C)(C)C)C)C)Oc1cccc(c1)[N+](C)(C)C	0
OC[C](C(=O)N[C](C(=O)N[C](C(=O)N[C](C(=O)N[C](C(=O)N1CCC[C]1C(=O)NCC(=O)N)CCCNC(=N)N)CC(C)C)Cc1c[nH]c2c1cccc2)Cc1ccc(cc1)O)NC(=O)[C](Cc1c[nH]c2c1cccc2)NC(=O)[C](NC(=O)[C]1CCC(=O)N1)Cc1nc[nH]c1	0
CCCCCCCCCCC[C](C[C]1OC(=O)[C]1CCCCCC)OC(=O)[C](CC(C)C)NC=O	0
N[C](C(=O)O)CCCCNCNC(=O)C1=C(O)[C](N(C)C)[C]2[C@](C1=O)(O)C(=C1[C](C2)[C@](C)(O)c2c(C1=O)c(O)ccc2)O	0
CNC(Cc1ccccc1)(C)C	0
Clc1[nH]c2c(n1)n(C)c(=O)n(c2=O)C	0
CCCCCCOC(=O)CCC(=O)CN	0
O=c1[nH]c(=O)[nH]c(n1)C(=O)O	0
Cc1ccc(cc1)c1cc(nn1c1ccc(cc1)S(=O)(=O)N)C(F)(F)F	0
CC(=O)Nc1ccc(cc1)O	1
O=C1CC[C]2[C@]1(C)CC[C]1[C]2CCc2c1ccc(c2)OS(=O)(=O)O	0
NCCCC[C](C(=O)NCC(=O)N)NC(=O)[C]1CCCN1C(=O)[C]1CSSC[C](NC(=O)CNC(=O)CNC(=O)CN)C(=O)N[C](Cc2ccc(cc2)O)C(=O)N[C](C(=O)N[C](C(=O)N[C](C(=O)N1)CC(=O)N)CCC(=O)N)Cc1ccccc1	0
CCCCC(=O)OCC(=O)[C@@]1(O)C[C](O[C]2C[C](NC(=O)C(F)(F)F)[C]([C](O2)C)O)c2c(C1)c(O)c1c(c2O)C(=O)c2c(C1=O)cccc2OC	0
OC(=O)[C](Cc1cc(I)c(c(c1)I)Oc1ccc(c(c1)I)O)N	0
CN1CCC(=C2c3ccccc3CCc3c2nccc3)CC1	0
CCOc1ccc(cc1c1nc(=O)c2n([nH]1)c(CCC)nc2C)S(=O)(=O)N1CCN(CC1)CC	0
CNCCON=c1c2ccccc2ccc2c1cccc2	0
Nc1ccc(cc1)S(=O)(=O)Nc1ncccn1	0
Clc1ccc2c(c1)C(=NC(C(=O)N2C)O)c1ccccc1	1
O=C(c1ccccc1)OCc1ccccc1	0
N#Cc1ccc2c(c1)c(CCCCN1CCN(CC1)c1ccc3c(c1)cc(o3)C(=O)N)c[nH]2	0
COc1ccc(cc1OC)CCN(CCCC(c1ccc(c(c1)OC)OC)(C(C)C)C#N)C	0
CNC(=C[N+](=O)[O-])NCCSCc1csc(n1)CN(C)C	0
C/C(=C/C=C/C(=C/C(=O)O)/C)/C=C/C1=C(C)CCCC1(C)C	0
CC(=O)OCC1=C(N2[C](SC1)[C](C2=O)NC(=O)CC#N)C(=O)O	0
CNC(Cc1ccc2c(c1)OCO2)C	1
CCn1ccc(nc1=O)NS(=O)(=O)c1ccc(cc1)N	0
CC[C]([C](C(=O)N[C](C(=O)N1CCC[C]1C(=O)N[C](C(=O)O)Cc1ccccc1)Cc1[nH]cnc1)NC(=O)[C](NC(=O)[C](C(C)C)NC(=O)[C](NC(=O)[C](CC(=O)O)N)CCCN=C(N)N)Cc1ccc(cc1)O)C	0
CC(CC(c1ccc(cc1)OCCOCC[N+](Cc1ccccc1)(C)C)(C)C)(C)C	0
OC(=O)CC[C](C(=O)O)NC(=O)N	0
CC(=O)NS(=O)(=O)c1ccc(cc1)N	0
Brc1[nH]c2c(n1)n(C)c(=O)n(c2=O)C	0
CN(CCOC(=O)C(C1(O)CCCC1)c1ccccc1)C	0
NC(=O)c1ccccc1O	0
N#Cc1ccc2c(c1)N(CC(CN(C)C)C)c1c(S2)cccc1	0
CO/N=C(\C(=O)N[C]1C(=O)N2[C]1SCC(=C2C(=O)O)/C=C\c1scnc1C)/c1csc(n1)N	0
CN1CCCCC1CCN1c2ccccc2Sc2c1cc(cc2)S(=O)C	0
NCCCCCC(=O)O	1
Fc1ccc(cc1)C(c1ccc(cc1)F)N1CCN(CC1)C/C=C/c1ccccc1	0
O=C(N[C](Cc1ccccc1)CC[C](Cc1ccccc1)NC(=O)[C](NC(=O)N(Cc1csc(n1)C(C)C)C)CCN1CCOCC1)OCc1cncs1	0
O=C(COC(=O)C)NCCCOc1cccc(c1)CN1CCCCC1	0
[O-][N+](=O)OC(CO[N+](=O)[O-])CO[N+](=O)[O-]	0
Clc1cccc(c1)C(=O)C(NC(C)(C)C)C	1
OCNC(=O)N(C1C(=O)N(C(=O)N1CO)CO)CO	0
CC1CCC(C(C1)OC(=O)c1ccccc1N)C(C)C	0
CN(CCC(c1ccccn1)c1ccc(cc1)Cl)C	0
C/C=C(\C(=O)O[C]1C(=C[C@]23[C@]1(O)[C](O)C(=C[C](C3=O)[C]1[C](C[C]2C)C1(C)C)CO)C)/C	0
O=C(c1cccc2c1oc(c1ccccc1)c(c2=O)C)OCCN1CCCCC1	0
CC1OC(C)OC(O1)C	0
FCSC(=O)[C@@]1(OC(=O)c2ccco2)[C](C)C[C]2[C@]1(C)C[C](O)[C@]1([C]2C[C](C2=CC(=O)C=C[C@]12C)F)F	0
ClCC(=O)[C@@]1(O)[C](C)C[C]2[C@]1(C)C[C](O)[C@]1([C]2C[C](C2=CC(=O)C=C[C@]12C)F)F	0
Fc1ccc(c(c1)F)CNC(=O)c1cn2C[C]3OCC[C](N3C(=O)c2c(c1=O)O)C	0
O=C([C]1CN(C)[C]2[C](C1)c1cccc3c1c(C2)c[nH]3)N[C@@]1(O[C@@]2(N(C1=O)[C](C(C)C)C(=O)N1[C]2CCC1)O)C(C)C	0
CC(/N=C(/N=C(Nc1ccc(cc1)Cl)N)\N)C	0
OCC(c1ccccc1)C(=O)OC1C[C]2CC[C](C1)N2C	1
COc1ccc2c(c1)nc([nH]2)[S@@](=O)Cc1ncc(c(c1C)OC)C	0
COc1ccc2c(c1)[nH]c(n2)S(=O)Cc1ncc(c(c1C)OC)C	0
O=CN1[C](CNc2ccc(cc2)C(=O)N[C](C(=O)O)CCC(=O)O)CNc2c1c(=O)nc([nH]2)N	0
OC(=O)[C@]1(C)CCC[C@]2([C]1CCc1c2cc(c(c1)C(C)C)S(=O)(=O)O)C	0
Clc1ccc(cc1)CCC(Sc1c(Cl)cccc1Cl)Cn1cncc1	0
OC[C]([C]1OC(=O)C(=C1O)O)O	0
OC(c1ccccc1)(C1CCCC1)CCN1CCCCC1	0
C[C]1CNCCCN1S(=O)(=O)c1cccc2c1c(F)cnc2	0
CCC[C](C(=O)C(=O)NC1CC1)NC(=O)[C]1[C]2CCC[C]2CN1C(=O)[C](C(C)(C)C)NC(=O)[C](C1CCCCC1)NC(=O)c1nccnc1	0
CCN1C(=O)NC(C1=O)c1ccccc1	0
C[C]([C]1[C]2CC(=C(N2C1=O)C(=O)O)SCC/N=C/N)O	0
OC[C]1O[C]([C]([C]1O)O)n1ccc(nc1=O)N	1
Oc1ccc(cc1)C1CNCCc2c1cc(O)c(c2Cl)O	0
O[C]1CC[C@@]2([C@@]34[C]1Oc1c4c(C[C]2N(CC3)CC2CCC2)ccc1O)O	0
S[C]([C](C(=O)O)S)C(=O)O	0
OC(=O)[C]1N2[C](O/C/1=C\CO)CC2=O	0
OC[C](Cn1c2cc(F)c(cc2cc1C(CO)(C)C)NC(=O)C1(CC1)c1ccc2c(c1)OC(O2)(F)F)O	0
NCc1ccc(cc1)S(=O)(=O)N	0
CC(=O)Oc1cc(cc2c1C(=O)c1c(C2=O)cccc1OC(=O)C)C(=O)O	0
CC(OC(=O)C(C)C)OC(=O)NCC1(CCCCC1)CC(=O)O	0
C#CCN[C]1CCc2c1cccc2	0
NN[C@](C(=O)O)(Cc1ccc(c(c1)O)O)C	0
Clc1ccc2c(c1)[nH]c(=O)o2	0
CCC(=O)NS(=O)(=O)c1ccc(cc1)c1c(C)onc1c1ccccc1	0
[O-][N+](=O)OCC(CO[N+](=O)[O-])(CO[N+](=O)[O-])CO[N+](=O)[O-]	0
Cn1ccc(=O)c(c1C)O	0
Clc1ccc(c(c1)Cl)[C@]1(OC[C](O1)COc1ccc(cc1)N1CCN(CC1)C(C)C)Cn1cncn1	0
O=C(N1c2ccccc2Sc2c1cccc2)CN1CCN(CC1)Cc1ccc2c(c1)OCO2	1
CC(=O)O[C@@]1(CC[C]2[C@]1(C)CC[C]1[C]2C=C(C2=CC(=O)[C]3[C]([C@]12C)C3)Cl)C(=O)C	0
COc1ccc(cc1)/C=C/C(=O)OCCC(C)C	0
COc1cc2c(cc1OCCCN1CCN(CC1)C)ncc(c2Nc1cc(OC)c(cc1Cl)Cl)C#N	0
NS(=O)(=O)Cc1noc2c1cccc2	0
NCCCCCN(C(=O)CCC(=O)NCCCCCN(C(=O)CCC(=O)NCCCCCN(C(=O)C)O)O)O	0
CC(NCCCC1(C(=O)N)c2ccccc2-c2c1cccc2)C	0
CC[C@@]1(O)C(=O)OCc2c1cc1-c3nc4ccc(c(c4cc3Cn1c2=O)CN(C)C)O	0
Nc1nc(cs1)/C(=N/OCC(=O)O)/C(=O)N[C]1[C]2SCC(=C(N2C1=O)C(=O)O)C=C	0
O[C]1[C](O[C]([C]1O)COP(=O)(O)O)O[P@](=O)(OP(=O)(O)O)O	0
O=C(C1(CC1)c1ccc2c(c1)OC(O2)(F)F)Nc1ccc(c(n1)c1cccc(c1)C(=O)O)C	0
O=C(N1CCc2c([C]1c1ccccc1)cccc2)O[C]1CN2CCC1CC2	0
CCCCCCCCCCCC(=O)OCCNC(=O)C[n+]1ccccc1	0
CC(OC(=O)CCC/C=C\C[C]1[C](O)C[C]([C]1/C=C/C(COc1ccccc1)(F)F)O)C	0
COc1cccc2c1C(=O)c1c(C2=O)c(O)c2c(c1O)[C](O[C]1C[C](N)[C]([C](O1)C)O)C[C@](C2)(O)C(=O)C	0
COc1cc2c(ncnc2cc1OCC1CCN(CC1)C)Nc1ccc(cc1F)Br	0
COCCOC(=O)C1=C(C)NC(=C(C1c1cccc(c1)[N+](=O)[O-])C(=O)OC(C)C)C	0
OC(=O)c1cc(N2CCCC2)c(c(c1)S(=O)(=O)N)Oc1ccccc1	0
OS(=O)(=O)Oc1ccc(cc1)C(c1ccccn1)c1ccc(cc1)OS(=O)(=O)O	0
CC(=O)OCC(=O)[C@@]12OC3(O[C]1C[C]1[C@]2(C)C[C](O)[C@]2([C]1CCC1=CC(=O)C=C[C@]21C)F)CCCC3	0
CN(CCc1c[nH]c2c1cc(cc2)Cn1cncn1)C	0
OCC(=O)[C@@]12OC(O[C]1C[C]1[C@]2(C)C[C](O)[C]2[C]1C[C](C1=CC(=O)CC[C@]21C)F)(C)C	0
CC(CC(C1(CCC1)c1ccc(cc1)Cl)N(C)C)C	1
CC(=O)O[C]1Cc2ccccc2N(c2c1cccc2)C(=O)N	0
OC(=N)C[C](C(=N[C]([C](CN1C[C]2CCCC[C]2C[C]1C(=NC(C)(C)C)O)O)Cc1ccccc1)O)NC(=O)c1ccc2c(n1)cccc2	0
OC(=O)Cc1ccc(n1C)C(=O)c1ccc(cc1)C	0
CO[C@@]1(NC(=O)C(c2ccc(cc2)O)C(=O)O)C(=O)N2[C]1OCC(=C2C(=O)O)CSc1nnnn1C	0
N#C/C(=C\1/SC[C](S1)c1ccc(cc1Cl)Cl)/n1cncc1	0
CCC(C(=O)O[C]1C[C](C)C=C2[C]1[C](CC[C]1C[C](O)CC(=O)O1)[C](C=C2)C)(C)C	1
NCCC[C]1NC(=O)[C](CCCCNC(=O)[C](CC(=O)N)NC(=O)[C](NC(=O)[C](NC(=O)[C](NC(=O)[C](NC1=O)[C](CC)C)Cc1ccccc1)Cc1nc[nH]c1)CC(=O)O)NC(=O)[C]([C](CC)C)NC(=O)[C](NC(=O)[C](NC(=O)[C]1CSC(=N1)[C]([C](CC)C)N)CC(C)C)CCC(=O)O	0
OCCOCCN1CCN(CC1)C1=Nc2ccccc2Sc2c1cccc2	1
CCOc1ccccc1OCCN[C](Cc1ccc(c(c1)S(=O)(=O)N)OC)C	0
CCC(=O)C(c1ccccc1)(c1ccccc1)CC(N(C)C)C	1
N#C/C(=C(/O)\C)/C(=O)Nc1ccc(cc1)C(F)(F)F	0
OCC(=O)[C]1[C](C)C[C]2[C@]1(C)C[C](O)[C@]1([C]2CCC2=CC(=O)C=C[C@]12C)F	0
OCCNC(=O)c1c(I)c(C(=O)NCC(CO)O)c(c(c1I)N(C(=O)C)CC(CO)O)I	0
O=C(c1ccccc1)OC(COc1cccc2c1cc([nH]2)C)CNC(C)(C)C	0
CN(c1nc(nc(n1)N(C)C)N(C)C)C	0
OS(=O)(=O)c1ccc2c(c1)[nH]c(n2)c1ccccc1	0
O=C(N[C]1C(=O)N2[C]1SC([C]2C(=O)O)(C)C)COc1ccccc1	0
CN1CCN(CC1)C(c1ccccc1)c1ccccc1	0
CCC(=O)c1ccc2c(c1)N(CC(N(C)C)C)c1c(S2)cccc1	0
OC(=O)[C](N[C](C(=O)N1CCC[C]1C(=O)O)C)CCc1ccccc1	0
O=C1CCC(C(=O)N1)N1C(=O)c2c(C1=O)c(N)ccc2	0
CC(N(C(C)C)CCC(c1ccccn1)(c1ccccc1)C(=O)N)C	0
COc1cc2N(C)[C]3[C@@]4(c2cc1[C@]1(C[C]2C[N@@](Cc5c1[nH]c1c5cccc1)C[C](C2)C(F)(F)C)C(=O)OC)CCN1[C]4[C@@]([C]([C@]3(O)C(=O)OC)OC(=O)C)(CC)C=CC1	0
CC[C@@]1(O)C(=O)OCc2c1cc1-c3nc4ccc(cc4c(c3Cn1c2=O)CC)OC(=O)N1CCC(CC1)N1CCCCC1	0
CN1C[C](C[C]2[C]1Cc1c[nH]c3c1c2ccc3)C(=N[C@@]1(O[C@@]2(N(C1=O)[C](Cc1ccccc1)C(=O)N1[C]2CCC1)O)C(C)C)O	0
CNC(=O)c1c(I)c(NC(=O)C)c(c(c1I)C(=O)O)I	0
Ic1cc(I)c2c(c1O)nccc2	0
O=C1NC(=O)C(C(=O)N1C)(C)C1=CCCCC1	0
CC(=O)CC(c1c(=O)oc2c(c1O)cccc2)c1ccc(cc1)[N+](=O)[O-]	0
Nc1ccc(cc1)S(=O)(=O)Nc1nnc(s1)C	0
CC(=O)OCC1=C(C(=O)O)N2[C](SC1)[C](C2=O)NC(=O)Cc1cccs1	0
OCCn1c(C)ncc1[N+](=O)[O-]	0
CC(Cc1ccccc1)/N=C/C(Cl)(Cl)Cl	0
COc1cc2nc(nc(c2cc1OC)N)N1CCN(CC1)C(=O)C1CCCO1	0
CCN(CCOC(=O)c1ccc(cc1Cl)N)CC	0
O=C(NCC(=O)NCC(=O)O)CNC(=O)CSC(=O)c1ccccc1	0
CC(Oc1cc(C2CCNCC2)c(cc1Nc1ncc(c(=Nc2ccccc2S(=O)(=O)C(C)C)[nH]1)Cl)C)C	0
COCCOC[C]1N[C]2[C](C)C[C@@](C)(O)[C](O[C]3O[C](C)C[C]([C]3O)N(C)C)[C](C)[C]([C](C(=O)O[C]([C@@]([C](O1)[C]2C)(C)O)CC)C)O[C]1O[C](C)[C]([C@](C1)(C)OC)O	0
COc1cc(/C=C/C(=O)CC(=O)/C=C/c2ccc(c(c2)OC)O)ccc1O	0
CO/N=C(\C(=O)N[C]1C(=O)N2[C]1SCC(=C2C(=O)O)COC(=O)N)/c1ccco1	0
OC(CC(C=Cc1c(nc2c(c1c1ccc(cc1)F)cccc2)C1CC1)O)CC(=O)O	1
O=C(Cc1cccs1)N[C]1CC[C](OB1O)CC(=O)O	0
CC(=O)O[C]1C[C@]2([C](/C/1=C(/C(=O)O)\CCC=C(C)C)C[C]([C]1[C@]2(C)CC[C]2[C@]1(C)CC[C]([C]2C)O)O)C	0
OC(COc1ccc(cc1)COCCOC(C)C)CNC(C)C	0
NCCNCCNCCN	1
COC(=O)C1=C(C)NC(=C(C1c1ccccc1[N+](=O)[O-])C(=O)OCC(C)C)C	0
O=C1CC[C@]2(C(=C1)C(=C[C]1[C]2CC[C@]2([C]1CC[C@]2(OC(=O)C)C(=O)C)C)C)C	0
CCCCOCc1ccc(c(c1)OC)O	0
O=C1CC[C@]2(C(=C1)CC[C]1[C]2CC[C@]2([C]1CC[C]2O)C)C	0
OCCCCCCCCCCCCC1=C(C)C(=O)C(=C(C1=O)OC)OC	0
CN/C(=C\[N+](=O)[O-])/NCCSCc1ccc(o1)CN(C)C	0
CCc1cc2c(-n3c(CN=C2c2ccccc2Cl)nnc3C)s1	0
OCCCNC(=O)[C](C(CO)(C)C)O	0
CCCCC(=O)N([C](C(=O)O)C(C)C)Cc1ccc(cc1)c1ccccc1c1n[nH]nn1	1
OCC(=O)[C@@]1(O)CC[C]2[C@]1(C)CC(=O)[C]1[C]2CCC2=CC(=O)C=C[C@]12C	1
CCC1(C)OC(=O)N(C1=O)C	0
OCc1nc(ccc1O)C(CNC(C)(C)C)O	0
COC(=N[C](C(=O)N1CC2(C[C]1c1ncc([nH]1)c1ccc3-c4c(C(c3c1)(F)F)cc(cc4)c1ccc3c(c1)[nH]c(n3)[C]1[C]3CC[C](N1C(=O)[C](C(C)C)N=C(OC)O)C3)CC2)C(C)C)O	0
CN1[C]2CC[C]1CC(C2)OC(c1ccccc1)c1ccccc1	0
CN(CCOc1cc(C)c(cc1C(C)C)OC(=O)C)C	0
Cl[Al](Cl)Cl	0
Clc1ccc2c(c1)C1CN(CC1c1c(O2)cccc1)C	1
CCCc1nc(c(n1Cc1ccc(cc1)c1ccccc1c1nnn[nH]1)C(=O)O)C(O)(C)C	1
CCCN(C(C(=Nc1c(C)cccc1C)O)CC)CC	0
Oc1ccc(cc1)[C]1[C](CC[C](c2ccc(cc2)F)O)C(=O)N1c1ccc(cc1)F	1
O[Al](OS(=O)(=O)O[C]1[C](O[C]([C]([C]1OS(=O)(=O)O[Al](O)O)OS(=O)(=O)O[Al](O)O)COS(=O)(=O)O[Al](O)O)O[C@]1(COS(=O)(=O)O[Al](O)O)O[C]([C]([C]1OS(=O)(=O)O[Al](O)O)OS(=O)(=O)O[Al](O)O)OS(=O)(=O)O[Al](O)O)O	0
O=C(C1c2ccccc2Oc2c1cccc2)OCC[N+](C(C)C)(C(C)C)C	0
CC[N+](c1cccc(c1)O)(C)C	0
CC(N(C)C)CN1c2cc(ccc2Sc2c1cccc2)S(=O)(=O)N(C)C	0
CN([C]1C(=C(C(=O)N)C(=O)[C@@]2([C]1C[C]1C(=C2O)C(=O)c2c([C@@]1(C)O)cccc2O)O)O)C	0
CCOC(=O)O[C@@]1(CC[C]2[C@]1(C)C[C](O)[C]1[C]2CCC2=CC(=O)C=C[C@]12C)C(=O)COC(=O)CC	0
OC(=O)[C]1N2C(=O)[C]([C]2SC1(C)C)NC(=O)c1c(C)onc1c1ccccc1Cl	0
OC[C]1O[C]([C]([C]1O)O)n1cnc(nc1=O)N	1
NCCc1ccc(c(c1)O)O	0
OC[C]1O[C]([C]([C]1O)O)n1cnc2c1nc(N)nc2OC	1
Oc1ccc(cc1)OCc1ccccc1	0
[O-][N+](=O)c1cn2c(n1)OC[C](C2)OCc1ccc(cc1)OC(F)(F)F	0
COc1ccc(cc1)CC(N(CCCCOC(=O)c1ccc(c(c1)OC)OC)CC)C	0
CCCCC/C=C\C/C=C\C/C=C\CCCCC(=O)O	0
[O-]C(=O)C[C](C[N+](C)(C)C)OC(=O)C	0
CN1CCN(CC1)CCCN1c2ccccc2Sc2c1cc(cc2)S(=O)(=O)N(C)C	0
ONC(=O)CCCCCCC(=O)Nc1ccccc1	0
CCCCC(COC(=O)C(=C(c1ccc(cc1)OC)c1ccccc1)C#N)CC	0
OC(=O)[C](Cc1ccc(cc1)O)NC(=O)C	0
O=CN1c2cc(OC)c(cc2[C@]23[C]1[C@@](O)(C(=O)OC)[C](OC(=O)C)[C@]1([C]3N(CC2)CC=C1)CC)[C@]1(C[C]2CN(CCc3c1[nH]c1c3cccc1)C[C@](C2)(O)CC)C(=O)OC	0
O=C([C]1NC[C](C1)SC1=C(C(=O)O)N2[C]([C]1C)[C](C2=O)[C](O)C)Nc1cccc(c1)C(=O)O	0
CCOC(=O)c1cncn1[C](c1ccccc1)C	0
Clc1cc(Cl)c2c(c1O)nccc2	0
Nc1ccc2c(c1)nc1c(c2)ccc(c1)N	0
CCCC(C1(CC)C(=O)NC(=O)NC1=O)C	0
CCCCCCc1ccc(cc1O)O	0
CC[C](NC(=O)[C]1CN(C)[C]2C(=C1)c1cccc3c1c(C2)c[nH]3)CO	0
CN1CCN(CC1)C(c1ccc(cc1)Cl)c1ccccc1	0
O=C(C(c1ccccc1)C(=O)O)N[C]1C(=O)N2[C]1SC([C]2C(=O)O)(C)C	0
CC[C]1OC(=O)[C](C)[C](O[C]2O[C](C)[C]([C@](C2)(C)OC)O)[C](C)[C](O[C]2O[C](C)C[C]([C]2O)N(C)C)[C@](C[C](CN([C]([C]([C@]1(C)O)O)C)C)C)(C)O	0
CC(Nc1cccnc1N1CCN(CC1)C(=O)c1cc2c([nH]1)ccc(c2)NS(=O)(=O)C)C	0
CCN(CCCC(Nc1ccnc2c1ccc(c2)Cl)C)CC	1
OC(=O)C/C=C(\C(=O)N[C]1C(=O)N2[C]1SCC=C2C(=O)O)/c1csc(n1)N	0
OC[C](n1cc(C(=O)O)c(=O)c2c1cc(OC)c(c2)Cc1cccc(c1F)Cl)C(C)C	0
CCC1=C(C)CN(C1=O)C(=NCCc1ccc(cc1)S(=O)(=O)NC(=NC1CCC(CC1)C)O)O	0
CCN(CCNC(=O)c1c(C)[nH]c(c1C)/C=C/1\C(=O)Nc2c1cc(F)cc2)CC	1
CCOc1cc(ccc1C(=O)O)CC(=O)N[C](c1ccccc1N1CCCCC1)CC(C)C	0
O=C1CC[C@]2(C(=C1)CC[C]1[C]2CC[C@]2([C]1CC[C]2C(=O)C)C)C	0
CN(CCc1c[nH]c2c1cc(cc2)CS(=O)(=O)N1CCCC1)C	0
C=CCCCCCCCCC(=O)N[C](C(=O)OC)CC(C)C	0
O[C]1CC[C@]2([C](C1)CC[C]1[C]2C[C](O)[C@]2([C]1CC[C]2[C](CCC(=O)O)C)C)C	0
NCCOCC1=C(C(=O)OCC)[C](C(=C(N1)C)C(=O)OC)c1ccccc1Cl	0
Clc1sc2c(c1)S(=O)(=O)N(C(=C2O)C(=O)Nc1ccccn1)C	0
O=C([C]1N2C(=O)[C]([C]2SC1(C)C)N=CN1CCCCCC1)OCOC(=O)C(C)(C)C	0
OC(=O)Cc1ccccc1	0
CN1C(=O)CC(C1=O)c1ccccc1	0
CCCCC[C](/C=C/[C]1[C](O)CC(=O)[C]1C/C=C\CCCC(=O)O)O	0
CC(=O)O[C]1C[C]2CC[C]3[C]([C@]2(C[C]1N1CCCCC1)C)CC[C@]1([C]3C[C]([C]1OC(=O)C)[N+]1(C)CCCCC1)C	0
COc1cc2nc(nc(c2cc1OC)N)N(CCCNC(=O)C1CCCO1)C	0
OCCN1CCN(CC1)CCCN1c2ccccc2Sc2c1cc(cc2)C(=O)C	0
COc1cc2nccc(c2cc1C(=N)O)Oc1ccc(c(c1)Cl)NC(=NC1CC1)O	0
CCNC(=NCCCC[C](C(=O)N[C](C(=O)N[C](C(=O)N1CCC[C]1C(=O)N[C](C(=O)N)C)CCCCN=C(NCC)NCC)CC(C)C)NC(=O)[C](NC(=O)[C](NC(=O)[C](NC(=O)[C](NC(=O)[C](Cc1ccc2c(c1)cccc2)NC(=O)C)Cc1ccc(cc1)Cl)Cc1cccnc1)CO)Cc1ccc(cc1)O)NCC	0
O=C(C(C)(C)C)OCOP(=O)(OCOC(=O)C(C)(C)C)COCCn1cnc2c1ncnc2N	0
CCN[C]1C[C](N)[C]([C]([C]1O[C]1OC[C@]([C]([C]1O)NC)(C)O)O)O[C]1OC(=CC[C]1N)CN	0
O=C1N(CCCCN2CCN(CC2)c2nsc3c2cccc3)C(=O)[C]2[C]1CCCC2	0
OCC(CS)S	0
CCC(CCCCC(=O)NC(C(=O)NC(C(=O)NC(C(=O)NC1CCNC(=O)C(NC(=O)C(CCNCS(=O)(=O)[O-])NC(=O)C(NC(=O)C(NC(=O)C(NC(=O)C(NC1=O)CCNCS(=O)(=O)[O-])CC(C)C)CC(C)C)CC[N+]CS(=O)(=O)[O-])C(O)C)CCNCS(=O)(=O)[O-])C(O)C)CCNCS(=O)(=O)[O-])C	0
NCCC(C(=O)NC1CCNC(=O)C(NC(=O)C(CCN)NC(=O)C(NC(=O)C(NC(=O)C(NC(=O)C(NC1=O)CCN)Cc1ccccc1)CC(C)C)CCN)C(O)C)NC(=O)C(C(O)C)NC(=O)C(NC(=O)CCCCC(CC)C)CCN	0
CC(=O)O[C]1[C](OC(=O)C)[C](O[C]1n1ccc(=O)[nH]c1=O)COC(=O)C	0
NCCC(P(=O)(O)O)(P(=O)(O)O)O	0
N#Cc1ccc2c(c1)COC2(CCCN(C)C)c1ccc(cc1)F	1
CO[C]1C[C](O[C]([C]1OC(=O)C)C)O[C]1[C](C)[C](O[C]2O[C](C)C[C]([C]2OC(=O)C)N(C)C)[C](C)C[C@]2(OC2)C(=O)[C]([C]([C]([C](OC(=O)[C]1C)C)C)OC(=O)C)C	0
Nc1ccc(c(c1)O)C(=O)O	0
CC1SC[C@]2(O1)CN1CCC2CC1	0
Cc1cncc(c1)CN1CCC(=C2c3ccc(cc3CCc3c2nccc3)Cl)CC1	0
OCc1ccccc1	0
NC[C]1C[C@@]1(c1ccccc1)C(=O)N(CC)CC	1
Oc1ccccc1C(=O)Oc1ccccc1C(=O)O	0
C#CC1(O)CCC2C1(CC)CCC1C2CCC2=CC(=O)CCC12	0
CCCCCCCC(=O)O	0
CNC(=O)c1ccc(cc1F)N1C(=S)N(C(=O)C1(C)C)c1ccc(c(c1)C(F)(F)F)C#N	0
COc1cc2N(C)[C]3[C@@]4(c2cc1[C@]1(C[C]2CN(CCc5c1[nH]c1c5cccc1)C[C@](C2)(O)CC)C(=O)OC)CCN1[C]4[C@@]([C]([C@]3(O)C(=O)N)O)(CC)C=CC1	0
C=CC[C@]1(O)CC[C]2[C@]1(C)CC[C]1[C]2CCC2=CCCC[C]12	0
Oc1ccc(cc1)Cl	0
Oc1ccc(cc1)[C](C(=O)N[C]1C(=O)N2[C]1SCC(=C2C(=O)O)CSc1nnnn1C)NC(=O)c1cnc(cc1O)C	0
COC(=O)N(c1c(N)nc(nc1N)c1nn(c2c1cccn2)Cc1ccccc1F)C	0
OC(c1ccccc1)(C1CCCCC1)CCN1CCCC1	0
OC(CN(CC(=O)O)CC(=O)O)CN(CC(=O)O)CC(=O)O	0
CCOC(=O)[C](N[C](C(=O)N1[C]2CCC[C]2C[C]1C(=O)O)C)CCc1ccccc1	0
Nc1nc(=S)c2c([nH]1)nc[nH]2	0
CCCCC(COC(=O)c1ccc(cc1)N(C)C)CC	0
CCCCCc1cc(O)c(c(c1)O)[C]1C=C(C)CC[C]1C(=C)C	0
O[C](COc1ccc(cc1)CCOCC1CC1)CNC(C)C	0
CC1CC(OC(=O)C(c2ccccc2)O)CC(C1)(C)C	0
OC(=O)[C](Cc1cc(I)c(c(c1)I)Oc1cc(I)c(c(c1)I)O)N	0
N#CCCN1C(=O)C(O)N=C(c2c1ccc(c2)Cl)c1ccccc1F	0
CCC(=O)O	0
FCCn1cc(C(=O)O)c(=O)c2c1c(F)c(N1CCN(CC1)C)c(c2)F	0
N#CC[C@]1(O)CC[C]2[C@]1(C)CCC1=C3CCC(=O)C=C3CC[C]21	0
Nc1ncc(cc1O[C](c1c(Cl)ccc(c1Cl)F)C)c1cnn(c1)C1CCNCC1	0
OCc1cc2CCC(Nc2cc1[N+](=O)[O-])CNC(C)C	0
COc1cc(ccc1Nc1c2ccccc2nc2c1cccc2)NS(=O)(=O)C	0
FC(Oc1ccc(cc1)OC1CCN(CC1)c1ccc(cc1)OC[C@]1(C)Oc2n(C1)cc(n2)[N+](=O)[O-])(F)F	0
NC(=N)c1ccc(cc1)OCCCCCOc1ccc(cc1)C(=N)N	1
OC(=O)c1cccc(c1)c1cccc(c1O)N/N=C\1/C(=NN(C1=O)c1ccc(c(c1)C)C)C	0
COC(=O)[C](c1ccccc1Cl)N1CCc2c(C1)ccs2	0
O[C]1C=C[C]2[C@@]34[C]1Oc1c4c(C[C]2N(CC3)C)ccc1O	1
OC(=O)CNC(=O)[C](Cc1ccccc1)CN1CC[C@@]([C](C1)C)(C)c1cccc(c1)O	0
OCCOCCOC(=O)c1ccccc1Nc1cccc(c1)C(F)(F)F	0
CCN(CC#CCOC(=O)C(c1ccccc1)(C1CCCCC1)O)CC	0
OC[C]1OC(O)[C]([C]([C]1O)O)N	0
CN1CCN(CC1)C1=Nc2ccccc2Oc2c1cc(Cl)cc2	1
O[C]1CC(=C(C(C1)(C)C)/C=C/C(=C/C=C/C(=C/C=C/C=C(/C=C/C=C(/C=C/C1=C(C)C[C](CC1(C)C)O)\C)\C)/C)/C)C	0
Cc1onc(c1)C(=O)NNCc1ccccc1	0
O=C([C](c1ccccc1)N)N[C]1C(=O)N2[C]1SC([C]2C(=O)OCOC(=O)C(C)(C)C)(C)C	0
CCCC1O[C]2[C@](O1)(C(=O)CO)[C@@]1([C](C2)[C]2CCC3=CC(=O)C=C[C@@]3([C]2[C](C1)O)C)C	0
COc1ccccc1OCC(CN1CCN(CC1)CC(=O)Nc1c(C)cccc1C)O	0
CCN(CC(=O)OCC(=O)[C@@]1(O)CC[C]2[C@]1(C)C[C](O)[C]1[C]2CCC2=CC(=O)CC[C@]12C)CC	0
CCC[C@@]1(CCc2ccccc2)CC(=C(C(=O)O1)[C](c1cccc(c1)NS(=O)(=O)c1ccc(cn1)C(F)(F)F)CC)O	0
CCOC(=O)[N-]c1on[n+](c1)N1CCOCC1	0
CCCC(C1(CC=C)C(=O)NC(=S)NC1=O)C	0
CC(N(C)C)CN1c2cc(ccc2Sc2c1cccc2)C(=O)C	0
OCC(C(=O)NC(C(=O)NCC(=O)NC(C(=O)NC(C(=O)N1CCCC1C(=O)NCC(=O)N)CCCN=C(N)N)CC(C)C)Cc1ccc(cc1)O)NC(=O)C(Cc1c[nH]c2c1cccc2)NC(=O)C(NC(=O)C1CCC(=O)N1)Cc1[nH]cnc1	0
Clc1ccc(c(c1)Cl)C1(OCC(O1)COc1ccc(cc1)N1CCN(CC1)C(=O)C)Cn1cncc1	0
C#C[C@]1(O)CC[C]2[C@]1(C)CC[C]1[C]2CCc2c1ccc(c2)O	0
C[Si]1(C)O[Si](C)(C)O[Si](C)(C)O[Si](O[Si](O1)(C)C)(C)C	0
COc1ccc(cc1)C(=O)CC(=O)c1ccc(cc1)C(C)(C)C	0
O=c1[nH]c(=O)c2-c(n1)n(C[C]([C]([C](CO[P@](=O)(O[P@@](=O)(OC[C]1O[C]([C]([C]1O)O)n1cnc3c1ncnc3N)O)O)O)O)O)c1c(n2)cc(c(c1)C)C	0
O=C([C](c1ccccc1)O)N[C]1C(=O)N2[C]1SCC(=C2C(=O)O)CSc1nnnn1CS(=O)(=O)O	0
O=C(Cc1ccccc1)NC(=O)N	0
FC([C@@]1(C#CC2CC2)OC(=O)Nc2c1cc(Cl)cc2)(F)F	1
CNC[C](c1cccc(c1)O)O	0
CCCN[C]1CCc2c(C1)sc(n2)N	1
CC(CN(S(=O)(=O)c1ccc(cc1)N)C[C]([C](Cc1ccccc1)NC(=O)O[C]1CO[C]2[C]1CCO2)O)C	0
COc1ccc(cc1OC)Cc1nccc2c1cc(OC)c(c2)OC	0
OCC(NC(=O)c1c(I)c(C(=O)NC(CO)CO)c(c(c1I)NC(=O)C(O)C)I)CO	1
OP(=O)(C(P(=O)(O)O)(Cn1cncc1)O)O	0
COc1ccc(cc1)C1C(=O)c2c(C1=O)cccc2	0
CNCC[C](c1ccccc1)Oc1ccccc1C	0
C[N+]1(CCCCC[N+]2(C)CCCC2)CCCC1	0
NC(=NC(=O)c1nc(Cl)c(nc1N)N)N	0
CCN1CCN(C(=O)C1=O)C(=O)N[C](C(=O)N[C]1C(=O)N2[C]1SC([C]2C(=O)O)(C)C)c1ccccc1	0
ClC=C(Cl)Cl	0
OC(c1ccccc1)(c1ccccc1)C1CCCCN1	0
NCC[C]([C](CC(=N[C]1CN=C(O)[C](N=C(O)/C(=C/NC(=N)O)/N=C([C](N=C([C](N=C1O)CO)O)CO)O)[C]1CCNC(=N)N1)O)N)O	0
NC(=Nc1scc(n1)CSCCC(=NS(=O)(=O)N)N)N	0
N#CCC1(CN(C1)S(=O)(=O)CC)n1ncc(c1)c1ncnc2c1cc[nH]2	0
CCCCC(COc1ccc(c(c1)O)c1nc(nc(n1)c1ccc(cc1)OC)c1ccc(cc1O)OCC(CCCC)CC)CC	0
OCC(=O)[C@@]1(O)[C](C)C[C]2[C@]1(C)C[C](O)[C@]1([C]2C[C](C2=CC(=O)C=C[C@]12C)F)F	0
OCC(=O)[C@@]1(O)[C](C)C[C]2[C@]1(C)C[C](O)[C]1[C]2C[C](C2=CC(=O)C=C[C@]12C)F	0
C=C[C]1C[C@]1(N=C([C]1C[C]2CN1C(=O)[C](N=C(O)O[C]1C[C]1CCCCCc1c(O2)nc2cc(OC)ccc2n1)C(C)(C)C)O)C(=NS(=O)(=O)C1CC1)O	0
CNC(CCC=C(C)C)C	0
O=C1N(COP(=O)(O)O)C(=O)NC1(c1ccccc1)c1ccccc1	0
CC[C]1OC(=O)[C](C)[C](O[C]2C[C@@](C)(OC)[C]([C](O2)C)O)[C](C)[C](O[C]2O[C](C)C[C]([C]2O)N(C)C)[C@](C[C](C(=O)[C]([C]([C@]1(C)O)O)C)C)(C)OC	0
OC(c1cc(O)cc(c1)O)CNC(C)(C)C	1
CCCN([C]1CCc2c(C1)cccc2O)CCc1cccs1	1
Clc1ccc(cc1)OC(C(=O)OCCOC(=O)c1cccnc1)(C)C	0
OCCN(CCCC(Nc1ccnc2c1ccc(c2)Cl)C)CC	0
Brc1c(ccc2c1nccn2)NC1=NCCN1	0
N[C](C(=O)O)Cc1ccccc1	0
CN(C(=N)NC(=N)N)C	0
COC(=O)c1ccc2c(c1)N=C(/C/2=C(/c1ccccc1)\Nc1ccc(cc1)N(C(=O)CN1CCN(CC1)C)C)O	0
CN(C/C=C/C(=O)Nc1cc2c(ncnc2cc1O[C]1COCC1)Nc1ccc(c(c1)Cl)F)C	0
O=C1NC(=O)C(S1)Cc1ccc(cc1)OCCN(c1ccccn1)C	0
S=c1ccccn1O	0
CCN[C]1C[C](C)S(=O)(=O)c2c1cc(s2)S(=O)(=O)N	0
CCCCC(COC(=O)/C=C/c1ccc(cc1)OC)CC	0
COc1c(OC)ccc2c1c[n+]1CCc3c(-c1c2)cc1c(c3)OCO1	0
CCC(=O)[C@@]1(C)[C](C)C[C]2[C@]1(C)C[C](O)[C]1[C]2CCC2=CC(=O)C=C[C@]12C	0
C[C](CCC[C](CCCC(C)C)C)CCC/C(=C/CC1=C(C)C(=O)c2c(C1=O)cccc2)/C	0
O[C]1CC[C@]2(C(=CC[C]3[C]2CC[C@]2([C]3CC=C2c2cccnc2)C)C1)C	0
O=C1CC[C@]2(C(=C1)[C]1C[C]1[C]1[C]2CC[C@]2([C]1[C]1C[C]1[C@]12CCC(=O)O1)C)C	0
CN1C[C](C[C]2[C]1Cc1c[nH]c3c1c2ccc3)C(=O)N[C@]1(C)O[C@@]2(N(C1=O)[C](Cc1ccccc1)C(=O)N1[C]2CCC1)O	0
OC[C]1O[C](O[C]2[C](O)C[C](O[C]2C)O[C]2[C](O)C[C](O[C]2C)O[C]2[C](O)C[C](O[C]2C)O[C]2CC[C@]3([C](C2)CC[C]2[C]3C[C](O)[C@]3([C@]2(O)CC[C]3C2=CC(=O)OC2)C)C)[C]([C]([C]1O)O)O	0
COc1cc(ccc1Cc1cn(c2c1cc(cc2)NC(=O)OC1CCCC1)C)C(=O)NS(=O)(=O)c1ccccc1C	0
C[C]1N(C)CCO[C]1c1ccccc1	1
N[C](c1ccccc1)C(=O)N[C]1C(=O)N2[C]1SC([C]2C(=O)O)(C)C	0
CC[N+](=C1C=CC(=C(c2cc(ccc2S(=O)(=O)O)S(=O)(=O)O)c2ccc(cc2)N(CC)CC)C=C1)CC	0
O[C](c1ccccc1)[C](N)C	1
C[C]1CC[C]([C](C1)O)C(C)C	0
OC(=O)c1ccccc1O	1
[O-][N+](=O)O[C]([C](O[N+](=O)[O-])CO[N+](=O)[O-])CO[N+](=O)[O-]	0
N#C/C=C/c1cc(C)c(c(c1)C)Nc1ccnc(n1)Nc1ccc(cc1)C#N	0
C1CNCCN(CCCNCCNC1)Cc1ccc(cc1)CN1CCNCCCNCCNCCC1	0
OC[C]([C]([N+]12CC[N+]3([Gd-2]42[N+](CC1)(CC[N+]4(CC3)CC(=O)[O-])CC(=O)[O-])CC(=O)[O-])CO)O	0
COc1ccc2c(c1)c(CCNC(=O)C)ccc2	0
COc1cc(CNC(=O)CCCC/C=C/C(C)C)ccc1O	0
COc1cc(CNC(=O)CCCC/C=C\C(C)C)ccc1O	0
CO/N=C/1\C[C@]2(C[C]3C[C](O2)C/C=C(\C)/C[C](C)/C=C/C=C\2/[C@]4([C](C(=O)O3)C=C(C)[C]([C]4OC2)O)O)O[C]([C]1C)/C(=C/C(C)C)/C	0
OC(=O)C(c1ccc(cc1)CC1CCCC1=O)C	0
O=C([C](c1ccc(cc1)O)N)N[C]1C(=O)N2[C]1SC([C]2C(=O)O)(C)C	0
CCCC(=O)Nc1c(I)cc(c(c1I)CC(C(=O)O)CC)I	0
CC(OC(=O)C(Oc1ccc(cc1)C(=O)c1ccc(cc1)Cl)(C)C)C	1
COC(=O)c1cccnc1	0
O=C(C(c1cccs1)(c1cccs1)O)OC1C[C]2[C]3[C]([C](C1)[N+]2(C)C)O3	0
Cc1ncc(nc1)C(=O)N[C]1CCCCC/C=C\[C]2[C@](NC(=O)[C]3N(C1=O)C[C](C3)Oc1nc3ccccc3c3c1cccc3)(C2)C(=O)NS(=O)(=O)C1CC1	0
CO/N=C(/c1csc(n1)N)\C(=O)N[C]1C(=O)N2[C]1SCC(=C2C(=O)O)CSc1nc(=O)c(=O)[nH]n1C	0
CCCCC1=NC2(C(=O)N1Cc1ccc(cc1)c1ccccc1c1n[nH]nn1)CCCC2	1
CNC1(CCCCC1=O)c1ccccc1Cl	1
CC(=O)Oc1ccccc1C(=O)Nc1ncc(s1)[N+](=O)[O-]	0
CCCC[N+]1(C)[C]2CC(C[C]1[C]1[C]2O1)OC(=O)[C](c1ccccc1)CO	0
COCCCOc1ccnc(c1C)CS(=O)c1nc2c([nH]1)cccc2	1
CCC(=O)O[C](C(C)C)O[P@@](=O)(CC(=O)N1C[C](C[C]1C(=O)O)C1CCCCC1)CCCCc1ccccc1	0
OC[C](C(=O)N[C](C(=O)N[C](C(=O)N[C](C(=O)N[C](C(=O)N1CCC[C]1C(=O)N[C](C(=O)N)C)CCCNC(=N)N)CC(C)C)CCCNC(=O)N)Cc1ccc(cc1)O)NC(=O)[C](Cc1cccnc1)NC(=O)[C](Cc1ccc(cc1)Cl)NC(=O)[C](Cc1ccc2c(c1)cccc2)NC(=O)C	0
OC[C]1O[C@@]([C]([C]1O)O)(CO)O[C]1O[C](CO)[C]([C]([C]1O)O)O	0
CC(C(=NCC(=O)O)O)S	0
Oc1ccc2c(c1)CC[C]1[C]2CC[C@]2([C]1C[C]([C]2O)O)C	0
CSCC[C](C(=O)N[C](C(=O)N[C](C(=O)N)Cc1ccccc1)CC(=O)O)NC(=O)[C](Cc1c[nH]c2c1cccc2)NC(=O)CCNC(=O)OC(C)(C)C	0
NCC(=O)CCC(=O)OC	0
NCCC[C]1NC(=O)[C](NC(=O)[C](Cc2ccc(cc2)O)N[C](CCC(=O)O)C(=O)N[C](CC(=O)N)C(=O)[C](Cc2ccccc2)NC(=O)[C](NC(=O)[C]2N(C(=O)[C](NC(=O)[C](NC1=O)CC(C)C)Cc1ccccc1)CCC2)Cc1ccccc1)C(C)C	0
O=C1CC[C]2C(=C1)C(=C[C]1[C]2CC[C@]2([C]1CC[C@]2(O)C(=O)C)C)C	0
CC(=O)Nc1c(I)c(NC(=O)C)c(c(c1I)C(=O)O)I	0
Fc1ccc(cc1)C(c1ccc(cc1)F)CCCN1CCC(CC1)n1c(=O)[nH]c2c1cccc2	1
C/C=C/1\N=C(O)[C]2CSSCCC=C[C](OC(=O)[C](N=C1O)C(C)C)CC(=N[C](C(=N2)O)C(C)C)O	0
OC(=O)CCCN1CCC(CC1)OC(c1ccccn1)c1ccc(cc1)Cl	0
OC(=O)CSC[C](C(=O)O)N	0
CC(=O)O[C]1C[C]2CC[C]3[C]([C@]2(C[C]1[N+]1(C)CCCCC1)C)CC[C@]1([C]3C[C]([C]1OC(=O)C)[N+]1(C)CCCCC1)C	0
CCCCCCCCCCCC[N+](CCOc1ccccc1)(C)C	0
OC[C]1O[C](Oc2cc3ccc(=O)oc3cc2O)[C]([C]([C]1O)O)O	0
Cc1ccc(cc1)c1nc2n(c1CC(=O)N(C)C)cc(cc2)C	0
CO[C]([C](C(=O)N1CCC[C]1c1nc2c([nH]1)cc(c(c2)[C]1CC[C](N1c1cc(F)c(c(c1)F)N1CCC(CC1)c1ccc(cc1)F)c1cc2nc([nH]c2cc1F)[C]1CCCN1C(=O)[C]([C](OC)C)N=C(OC)O)F)N=C(OC)O)C	0
CC[C](c1nc2cccc(c2c(=O)n1c1ccccc1)F)Nc1ncnc2c1nc[nH]2	0
COC(=O)C1=C(C)NC(=C(C1c1cccc(c1)[N+](=O)[O-])C(=O)OCCN(Cc1ccccc1)C)C	0
O=C(C(C(=O)Oc1ccc2c(c1)CCC2)c1ccccc1)N[C]1C(=O)N2[C]1SC([C]2C(=O)O)(C)C	0
CC(NCC(c1ccc(cc1)NS(=O)(=O)C)O)C	0
Cc1cc(ccc1/N=N/c1c(O)c2c(N)cc(cc2cc1S(=O)(=O)O)S(=O)(=O)O)c1ccc(c(c1)C)/N=N/c1c(O)c2c(N)cc(cc2cc1S(=O)(=O)O)S(=O)(=O)O	0
OCCN1CCN(CC1)c1cc(nc(n1)C)Nc1ncc(s1)C(=O)Nc1c(C)cccc1Cl	1
OC(=O)Cc1cccc(c1N)C(=O)c1ccc(cc1)Br	0
OC(=O)CCCCCC(C1=C(C)C(=O)C(=C(C1=O)C)C)c1ccccc1	0
CCOC(=O)/C=C/1\SC(C(=O)N1C)N1CCCCC1	0
CO/N=C(/c1csc(n1)N)\C(=O)N[C]1[C]2SCC=C(N2C1=O)C(=O)O	0
O=C1[C](NC(=O)c2c(C)onc2c2c(F)cccc2Cl)[C]2N1[C](C(=O)O)C(S2)(C)C	0
OC[C]1O[C](O[C]2[C](N)C[C]([C]([C]2O)O[C]2O[C](CN)[C]([C]([C]2O)O)O)N)[C]([C]([C]1O)N)O	0
CN1CCC(=C2c3ccccc3CC(=O)c3c2ccs3)CC1	0
CCN([C]([C](c1ccccc1)O)C)C	0
CN(CCC(c1ccccn1)c1ccc(cc1)Br)C	0
CCOc1cc(N)c(cc1C(=O)NC1CCN(CC1)CC1CCC=CC1)[N+](=O)[O-]	0
COC(=O)C1=C(C)NC(=C(C1c1cccc(c1)[N+](=O)[O-])C(=O)OC(CN(CCC(c1ccccc1)c1ccccc1)C)(C)C)C	0
OC[C](NC(=O)[C]1CN(C)[C]2C(=C1)c1cccc3c1c(C2)c[nH]3)C	0
CN1CCN(CC1)CCCN1c2ccccc2Sc2c1cc(cc2)C(F)(F)F	1
Cn1c(=O)n(C)c2c(c1=O)[nH]cn2	1
C/C=C/C[C]([C]([C]1C(=O)N[C](CC)C(=O)N(C)CC(=O)N(C)[C](CC(C)C)C(=O)N[C](C(C)C)C(=O)N(C)[C](CC(C)C)C(=O)N[C](C(=O)N[C](C(=O)N([C](C(=O)N([C](C(=O)N([C](C(=O)N1C)C(C)C)C)CC(C)C)C)CC(C)C)C)C)C)O)C	0
O[C]1CO[C](C[C]1O)O[C]1C[C@@](N)(Cc2c1c(O)c1c(c2O)C(=O)c2c(C1=O)cccc2)C(=O)C	0
NCC(=O)CCC(=O)O	0
[O-][n+]1ccccc1SSc1cccc[n+]1[O-]	0
CCOC(=N[C]1CC[C]2[C](C1)C[C]1[C]([C]2/C=C/c2ccc(cn2)c2cccc(c2)F)[C](OC1=O)C)O	0
C/C/1=C\CC[C@@]2(C)O[C]2[C]2[C](CC1)C(=C)C(=O)O2	0
Cc1ncc(nc1)C(=O)NCCc1ccc(cc1)S(=O)(=O)NC(=O)NC1CCCCC1	0
CSc1ccc(cc1)C(=O)c1[nH]c(=O)[nH]c1C	0
CC#C[C@]1(O)CC[C]2[C@]1(C)C[C](c1ccc(cc1)N(C)C)C1=C3CCC(=O)C=C3CC[C]21	1
OC[C]([C]([C](Cn1c2-c(nc3c1cc(C)c(c3)C)c(=O)[nH]c(=O)n2)O)O)O	0
CC(OC(=O)C1=C(C)NC(=C(C1c1cccc(c1)[N+](=O)[O-])C(=O)OC1CN(C1)C(c1ccccc1)c1ccccc1)N)C	0
NC(=O)[C]1CC[C]2CN1C(=O)N2OS(=O)(=O)O	0
OC(=O)COCCN1CCN(CC1)C(c1ccc(cc1)Cl)c1ccccc1	0
COc1ccc(cc1C(=O)O)CN([C](c1[nH]cc(n1)c1ccccc1)C)C(=O)[C](Cc1c(C)cc(cc1C)C(=O)N)N	0
OC(=O)[C]1CCCN(C1)CCC=C(c1sccc1C)c1sccc1C	0
O=C(N[C]1C(=O)N2[C]1SCC(=C2C(=O)O)CSc1nnc(s1)C)Cn1cnnn1	0
SCCS(=O)(=O)O	0
COc1ccc(cc1C(=O)NCCc1ccc(cc1)S(=O)(=O)NC(=O)NC1CCCCC1)Cl	0
CCOC(=O)[C](N[C]1CCCN2N(C1=O)[C](CCC2)C(=O)O)CCc1ccccc1	0
CCC(NC(=O)[C]1CN(C)[C]2C(=C1)c1cccc3c1c(C2)cn3C)CO	0
O=C(c1ccc(cc1)c1ccccc1)CCC(=O)O	0
CN(CCCN1c2ccccc2Sc2c1cc(Cl)cc2)C	1
Clc1c[nH]c(=O)cc1O	0
COCCCN1CCC(CC1)NC(=O)c1cc(Cl)c(c2c1OCC2)N	0
O=C(c1ccccc1O)Oc1ccccc1	0
OCCOCCN1CCN(CC1)C(c1ccc(cc1)Cl)c1ccccc1	1
CCCCCCCC/C=C/CCCCCCCC(=O)O	0
CCCCc1oc2c(c1C(=O)c1ccc(cc1)OCCCN(CCCC)CCCC)cc(cc2)NS(=O)(=O)C	0
ONC(=O)[C]([C](C(=O)N[C](C(C)(C)C)C(=O)NC)CC(C)C)O	0
Cc1cnc(s1)NC(=O)C1=C(O)c2ccccc2S(=O)(=O)N1C	0
C[N+]1(C)CCN(CC1)CC(c1ccccc1)(C1CCCCC1)O	0
CN(CC(CN1c2ccccc2CCc2c1cccc2)C)C	0
O=C(OC(COC(=O)CCCc1ccccc1)COC(=O)CCCc1ccccc1)CCCc1ccccc1	0
OC(=O)CCCCCCCCOC(=O)/C=C(/C[C]1OC[C]([C]([C]1O)O)C[C]1O[C]1[C]([C](O)C)C)\C	0
CO[C]1[C](C[C]2O[C@]1(C)n1c3ccccc3c3c1c1n2c2ccccc2c1c1c3CNC1=O)N(C(=O)c1ccccc1)C	0
OC[C]([C]([C]([C](CO)O)O)O)O	0
COC(=O)C1(CCN(CC1)CCC(=O)OC)N(c1ccccc1)C(=O)CC	0
C=CCC1=C(C)C(CC1=O)OC(=O)[C]1[C](C1(C)C)C=C(C)C	0
O=C(c1cccnc1)OCCn1cnc2c1c(=O)n(C)c(=O)n2C	0
O=C1CC[C@]2(C(=C1)[C](C)C[C]1[C]2CC[C@]2([C]1CC[C@]2(OC(=O)C)C(=O)C)C)C	0
NC(=N)NCCC[C](C(=O)N1CC[C](C[C]1C(=O)O)C)NS(=O)(=O)c1cccc2c1NCC(C2)C	0
Fc1ccc(cc1)[C]1CCNC[C]1COc1ccc2c(c1)OCO2	1
COC(=O)N[C](C(=O)N1CCC[C]1C(=O)Nc1ccc(cc1)[C]1CC[C](N1c1ccc(cc1)C(C)(C)C)c1ccc(cc1)NC(=O)[C]1CCCN1C(=O)[C](C(C)C)NC(=O)OC)C(C)C	0
COc1nc(OC)nc(c1)NS(=O)(=O)c1ccc(cc1)N	0
OC(=O)c1cc(c(cc1NCc1ccco1)Cl)S(=O)(=O)N	0
CN(CCOC(c1ccccc1)c1ccccc1)C	1
