# Supplementary material for: A comprehensive evaluation of advanced methods for identifying structural alerts using extensive toxicity data
Source: J Cheminform. 2026 Jan 30;18:27. doi: 10.1186/s13321-026-01157-x (PMC12922411; doi:10.1186/s13321-026-01157-x)
Supplement: Supplementary file 1 — Supplementary material 1. [file 13321_2026_1157_MOESM1_ESM.zip › SI_1_Toxicity_datasets/Drug toxicity/Skin_corrosion.csv]

canonical SMILES	Skin corrosion
Clc1ccc(cc1)[N+](=O)[O-]	0
COc1ccc(cc1)C(=O)Cl	1
CCCCOC(=O)NC(=S)SCCCC	0
CCCCC(C(CC)N)O	1
ClCc1ccc(cc1)[N+](=O)[O-]	1
OC[C]1O[C]2O[C]3[C](CO)O[C]([C]([C]3O)O)O[C]3[C](CO)O[C]([C]([C]3O)O)O[C]3[C](O[C](O[C]4[C](O[C](O[C]5[C](O[C](O[C]1[C]([C]2O)O)[C](O)[C]5O)CO)[C](O)[C]4O)CO)[C]([C]3O)O)CO	0
ClC(=O)c1ccc(cc1)C(=O)Cl	1
NC1CCCC1	1
CCCCOc1ccc(c(c1F)F)C1=CCC(CC1)C1CCC(CC1)CC	0
Cc1ncoc1C#N	0
NCCN(CC)CC	1
OCCN(CC)CC	1
FC(CNCc1ccc(nc1)Cl)F	0
OCCNc1ccc(cc1[N+](=O)[O-])C	0
NCc1ccccc1	1
OCc1ccccc1	0
ClC(=S)Oc1ccccc1	1
CNC1CCCCC1	1
C=Cc1ccccn1	1
CCN1CCOCC1	1
COc1nc(nc(c1)OC)NC(=O)NS(=O)(=O)c1n(C)nc(c1C(=O)OC)Cl	0
OCC1COC(O1)(C)C	0
CC(c1ccccc1)(c1ccc(cc1)Nc1ccc(cc1)C(c1ccccc1)(C)C)C	0
C1N2CN3CN1CN(C2)C3	0
CN(C(=O)Nc1ccc(cc1)Cc1ccc(cc1)NC(=O)N(C)C)C	0
OC(=O)c1cc(Nc2ccccc2)c(cc1Nc1ccccc1)C(=O)O	0
O=C(Nc1ccc(c(c1)Cl)Cl)Nc1ccc(cc1)Cl	0
C=CCOc1nc(OCC=C)nc(n1)OCC=C	0
O=C(NC(=O)c1c(F)cccc1F)Nc1ccc(cc1F)Oc1ccc(cc1Cl)C(F)(F)F	0
CCCS(=O)(=O)Cl	1
FC(=O)c1cc(Cl)c(c(c1F)Cl)F	1
Nc1ccc(cc1)Nc1ccccc1	0
C=CC(=O)Oc1ccc(cc1)C(=O)Oc1ccc(cc1OC)C(=O)O[C]1CO[C]2[C]1OC[C]2OC(=O)c1ccc(c(c1)OC)OC(=O)c1ccc(cc1)OC(=O)C=C	0
Clc1ncc2c(n1)n(C1CCCC1)c(=O)c(c2C)Br	0
C1CCC(CC1)NC1CCCCC1	1
CC(CCCC1(C)CCc2c(O1)c(C)c(c(c2C)O)C)CCCC(CCCC(C)C)C	0
CSC(=NC#N)SC	1
SCC(=O)OCC(COC(=O)CS)(COC(=O)CS)COC(=O)CS	0
O=C(OOC(=O)CCCC(=O)O)CCCC(=O)O	0
O=C(Nc1ccccc1)CC(=O)C	0
S=C(Nc1ccccc1)Nc1ccccc1	0
O=C(Oc1ccccc1)Oc1ccccc1	0
O=C=Nc1ccc(c(c1)Cl)Cl	0
COc1ccc(c(c1)N)OC	0
Cl/C=C/C(F)(F)F	0
CCCCN(CCCC)CCO	1
CCCCN(CCCN)CCCC	1
OC(=O)c1cc(Nc2ccc(cc2)C)c(cc1Nc1ccc(cc1)C)C(=O)O	0
ClC(=O)/C=C/c1ccccc1	1
CCCCCCCCCCCC(=O)OCC(C=O)(C)C	0
CCCCCCOCC(CO)O	0
O=C1CC[C@]2(C(=CC[C]3[C]2CC[C@]2([C]3CC[C]2C(=O)O)C)N1)C	0
N#CC[C]1C[C](CC(=O)OC(C)(C)C)OC2(O1)CCCC2	0
O=C(OC(C)(C)C)C[C]1C[C](CCn2c(C(C)C)c(c(c2c2ccc(cc2)F)c2ccccc2)C(=O)Nc2ccccc2)OC2(O1)CCCC2	0
CC(C(=O)OCCOc1ccccc1)C	0
BrCCc1ccccc1	0
O=C=Nc1ccccc1	1
ClC(=O)Cc1ccccc1	1
CN(Cc1ccccc1)C	1
CC(=O)Nc1ccccc1	0
CC(=N[Si](C)(C)C)O[Si](C)(C)C	1
CN(CCN1CCN(CC1)C)C	1
CCC1=NCCO1	1
CCCCCCCCCc1ccc(cc1)O	1
N#CC(=C1CCCCC1)c1ccccc1	0
CCCCC(CN)CC	1
ClCC(OP(=O)(OC(CCl)C)OCC(COP(=O)(OC(CCl)C)OC(CCl)C)(CCl)CCl)C	0
NCCCN(CC)CC	1
CC(=O)O/N=C(/c1csc(n1)N)\C(=O)Sc1nc2c(s1)cccc2	0
NCc1ccc(cc1)Cl	1
C/C=C/C(=O)Cl	1
ClC(=O)CCC1CCCC1	1
OCC1CCC(CC1)CO	0
Nc1cccc(c1)Oc1ccc(cc1)c1ccc(cc1)Oc1cccc(c1)N	0
CCCCC(CN(Cn1c(=S)sc2c1cccc2)CC(CCCC)CC)CC	1
CC(CC)CC(=O)O	1
CC(=O)N(C(=O)C)CCN(C(=O)C)C(=O)C	0
COC(=O)CC(=O)C	0
CCNC(=S)NCC	0
CCOC(=O)CC#N	0
NCCCNCCNCCCN	1
NCCCNCCCN(C)C	1
Cc1ccc(c(c1)C)O	1
CCCCCCCCCCCC(=O)OOC(=O)CCCCCCCCCCC	0
CCCCOC(=O)/C=C/C(=O)OCCCC	0
[O-][N+](=O)N=C1NCCN1Cc1ccc(nc1)Cl	0
ClCc1cnc(s1)Cl	1
NCCCN(CCCN)C	1
O=C(C(=C)C)OCCOc1ccccc1	0
O=C1CCCCCCCCCCCC(=O)OCCO1	0
O=C1CCCCCCCCCCCCCCO1	0
COC(=O)Nc1nc2c([nH]1)cccc2	0
CCCCC(CNCC(CCCC)CC)CC	1
CCCC(=O)OC(=O)CCC	1
OP1(=O)Oc2c(Cc3c(O1)c(cc(c3)C(C)(C)C)C(C)(C)C)cc(cc2C(C)(C)C)C(C)(C)C	0
Cc1ccc(cc1)O	1
Oc1ccc(cc1)Cl	1
COc1cc(ccc1N=NC(C(=O)Nc1ccc(cc1)S(=O)(=O)NCCCN(C)C)C(=O)C)[N+](=O)[O-]	0
CN1CCN(CC1)C	1
COC(=O)CCC(=O)OC	0
CCCCCC(=O)OC	0
COCCO[Si](OCCOC)(OCCOC)C=C	0
ClCC(=O)OCCOCCOC(=O)CCl	0
OCCOc1ccc(cc1)C(=O)C(O)(C)C	0
ClCC1CO1	1
C=CC(=O)OCC1CO1	1
CC(=C)C(=O)OCC1CO1	1
CCCCCCCCCCCCC1CC(=O)N(C1=O)C1CC(C)(C)N(C(C1)(C)C)C	1
CCCCCCCCCCCCC1CC(=O)N(C1=O)C1CC(C)(C)N(C(C1)(C)C)C(=O)C	1
BrCC=C	1
CCCCC(COP(=O)(O)O)CC	1
C=CC=O	1
N#Cc1ccc(cc1)Nc1nc(Cl)cc(n1)Oc1c(C)cc(cc1C)C#N	0
ClCCC(CCCCC(=O)OCC)Cl	0
C=CC(=O)OCCCCOC(=O)C=C	1
OC(=O)CC(C)(C)C	1
CCCN	1
NCC=C	1
NCCOP(=O)(O)O	1
NCCN	1
OC(=O)CNCP(=O)(O)O	0
NNC(=O)CCCCC(=O)NN	0
OCC#C	1
ClCC=O	1
Cc1cnn(c1)C	0
Cn1nc(c(c1)C(=O)Nc1cccc2c1C1CCC2C1=C(Cl)Cl)C(F)F	0
COCCl	1
OOC=O	1
C[Si](O[Si](C)(C)C)(O[Si](C)(C)C)C	0
C[Si](O[Si](O[Si](C)(C)C)(C)C)(O[Si](O[Si](O[Si](C)(C)C)(C)C)(C)C)C	0
CCCCOP(=O)(OCCCC)O	1
CC(CP(=S)(CC(CC(C)(C)C)C)S)CC(C)(C)C	1
O=CCC(CCCC(O)(C)C)C	0
NCCC(C)C	1
O=CC=C(C)C	1
CCCC(=O)O	1
OC(=O)CCCl	1
NCCC(=O)O	0
OC(=O)CCS	1
ClP(c1ccccc1)c1ccccc1	1
NCCN(C)C	1
OCCN(C)C	1
CC(CC(=O)C)C	0
CC(CC(=O)Cl)C	1
CN(CC(O)C)C	1
CC(NC(C)C)C	1
CC(OC(C)C)C	0
CC(=C)OC(=O)C	0
CC(OC(=O)Cl)C	1
CC(=O)OC(=O)C	1
O=C1CCC(=O)O1	1
CCCCc1ccc(cc1)Nc1ccc(c2c1C(=O)c1c(ccc(c1C2=O)Nc1ccc(cc1)CCCC)Nc1ccc(cc1)CCCC)Nc1ccc(cc1)CCCC	0
O=C1C=CC(=O)O1	1
CC1COC(=O)O1	0
Cc1cccc(c1)O	1
O=C(N1CCC[C]1c1[nH]nc(c1)c1ccc(cc1)c1ccc(cc1)c1cnc([nH]1)[C]1CCCN1C(=O)OC(C)(C)C)OC(C)(C)C	0
CC1OC(C)OC(OC(O1)C)C	0
Cc1cc(C)cc(c1)O	1
Nc1nc(N)nc(n1)N	0
OC(CC(C)C)CC(C)C	0
CC(CC(=O)CC(C)C)C	0
NC1CCCCC1	1
Oc1ccccc1	1
CN1CCNCC1	1
CN1CCOCC1	1
Cc1ccccn1	1
ClCc1nc2ccccc2c(n1)C	0
O=C(C(C)C)OOC(C)(C)C	0
CCCCCCCCCCCCCCCCCCCCCCOC(=O)c1ccc(cc1)O	0
CCCCCCCC/C=C\CCCCCCCC(=O)NCCCN(C)C	1
O=C1CCCCCCCCCCCCCCCO1	0
CCCCNC(=S)NCCCC	0
CCCCC(=O)O	1
NCCCN(C)C	1
CCCOC(=O)Cl	1
CCCCC	0
CCCCN	1
NCCCN	1
CNCCO	1
COCCN	1
CC(CCCCCCCCCCCCCCC(=O)OCC(COC(=O)CCCCCCCCCCCCCCC(C)C)(C)C)C	0
CCNCC	1
CCOC=C	0
N#CCN(CC#N)CCCN(CC#N)CC#N	0
OC(=O)CCC(=O)O	0
CN(CCN(C)C)C	1
CCCCCCCCCCCCCC(=O)OC(C)C	0
CCCS(=O)(=O)Nc1ccc(c(c1F)C(=O)O)F	0
CCCCCCCCSCc1cc(CSCCCCCCCC)c(c(c1)C)O	0
CCCCCN	1
NCCCCN	1
OCC#CCO	1
CC(CCCCCCc1ccccc1O)C	1
CCCCNC	1
OCCNCC	1
N1CCNCC1	1
C1CCCNC1	1
C1CNCCO1	1
CN(CCCN(C)C)C	1
CC(CNCC(C)C)C	1
CC(CNCC(O)C)O	1
CCCCCCC(=O)O	1
CN(CCCCCCN(C)C)C	1
ClC(=O)CCCCCCCCC(=O)Cl	1
C=C[Si](C=C)(C=C)C=C	0
CCCCCCN	1
O=CCCCC=O	1
CCCCN=C=O	1
NCCNCCN	1
NCCNCCO	1
OCCSCCO	0
C1CCCCNC1	1
ClC(=O)CCCCC(=O)Cl	1
CCOC(=O)CC(C(=O)OCC)C(=O)C	0
CC(CN(CC(C)C)CC(C)C)C	1
CCCCCCCN	1
COCCOCCO	0
C=CCCCCCCCCC(=O)OC	0
CCCCCCCCN	1
CCCCNCCCC	1
COC(=O)CCCC(=O)OC	0
ClCCCCC(=O)O	1
OC(=O)CCSSCCC(=O)O	0
N#CN=C1SCCN1Cc1ccc(nc1)Cl	0
CCCCCCCCNCCCCCCCC	1
CCCCCCCCCCCCCCCCCC[Si](Cl)(Cl)Cl	1
COc1ccc(cc1S(=O)(=O)N)C[C](N)C	0
CCCCCCCCCC(=O)Cl	1
CCCCCCCCCCCC(=O)Cl	1
CCCCCCCCCCCCN(C)C	1
CCCCCCCCCN	1
NCCNCCNCCN	1
OCCOCCOCCO	0
O=C1C=C(C)C(=O)C(C1)(C)C	0
NCCNCCNCCNCCN	1
CCCCCCCCCCCCCCCCCC(=O)OC	0
CCCCCCCCCCCCCC(=O)Cl	1
CCCCCCCCCCCCCCCC(=O)Cl	1
CCCCOCCOCCOCCCC	0
CCCCCCCC/C=C\CCCCCCCC(=O)Cl	1
CO[Si](CCCS[Si](C(C)(C)C)(C)C)(OC)OC	0
CCCCCCCC/C=C\CCCCCCCCCCCC(=O)N	0
CCCCCCCC/C=C\CCCCCCCCN	1
NC(=N)N	1
OS(=O)(=O)CCCN1CCOCC1	0
CC(OC1(CCCCC1)OC(C)C)C	1
OCC(CCCC1CCCCC1)C	0
BrCc1ccc(cc1)c1ccccc1C#N	0
O=CC(Br)(Br)Br	1
CC[Si](Cl)(Cl)Cl	1
C=CC(=O)NCCC[Si](O[Si](C)(C)C)(O[Si](C)(C)C)O[Si](C)(C)C	0
c1ccc(cc1)NC1CCN(CC1)Cc1ccccc1	0
O=P(Oc1ccccc1)(Oc1ccccc1)Oc1ccccc1	0
ClCCOP(=O)(OCCCl)OCCCl	0
ClCC(=O)N1C(=O)Cc2c1cc(cc2)C(=O)OC	0
O=C(C(Cl)(Cl)Cl)C(Cl)(Cl)Cl	0
CC(C(=O)O)CC	1
O=C1c2c(ccc(c2C(=O)c2c1cccc2)Nc1c(C)cc(cc1C)C)Nc1c(C)cc(cc1C)C	0
CO/C(=C\1/C(=O)Nc2c1ccc(c2)C(=O)OC)/c1ccccc1	0
O=C1OC(=O)c2c1c(Cl)ccc2	0
OC(=O)c1ccccc1NS(=O)(=O)c1ccc2c(c1)cccc2	0
CO/C=C(\c1ccccc1COc1cccc(n1)C(F)(F)F)/C(=O)OC	0
CO/C=C(/c1ccccc1CCl)\C(=O)OC	0
CO/C(=C/1\c2ccc(cc2N(C1=O)C(=O)CCl)C(=O)OC)/c1ccccc1	0
OC(=O)Cc1ccccc1Oc1c(ccc(c1C)C)C(=O)O	0
CCCCC(COC(=O)c1ccccc1C(=O)OCC(CCCC)CC)CC	0
CCCCCCCCCCCCCCCC(=O)Nc1cc(Cl)c(c(c1O)Cl)CC	0
N[C]1CCc2c(C1)c1ccccc1n2CCC(=O)O	0
CCCCC1COC(OC1)c1ccc(cc1)c1ccc(c(c1)F)c1cc(F)c(c(c1)F)F	0
c1ccc(cc1)OP1(=NP(=NP(=N1)(Oc1ccccc1)Oc1ccccc1)(Oc1ccccc1)Oc1ccccc1)Oc1ccccc1	0
Clc1ccc2c(c1)C(=O)OC2=O	0
Clc1cc(Cl)cc(c1)C(=O)Nc1ccc(cc1O)C(=O)O	0
O=C(c1ccccc1O)OCc1ccccc1	0
CCOC(=O)CC(C(=O)OCC)CC(=O)C	0
CC(c1cc(Cc2cc(c(c(c2)C(C)(C)C)O)C(C)(C)C)cc(c1O)C(C)(C)C)(C)C	0
O=C(C(F)(F)F)c1cc(Cl)c(c(c1)Cl)F	1
CO/N=C(/c1csc(n1)N)\C=O	1
CC1=NN(C(=O)C1)c1cccc(c1)S(=O)(=O)O	0
O[C]1[C](C[C]2[C@]1(C)CC[C]1[C]2CC[C]2[C@]1(C)C[C]1O[C]1C2)N1CCCC1	0
O[C]1C[C]2CC[C]3[C]([C@]2(C[C]1N1CCOCC1)C)CC[C@]1([C]3C[C]([C]1O)N1CCCC1)C	0
CC(=O)O[C]1[C](C[C]2[C@]1(C)CC[C]1[C]2CC[C]2[C@]1(C)C[C](N1CCOCC1)[C](C2)O)N1CCCC1	0
CCC(C(=O)c1ccc(cc1)N1CCOCC1)(N(C)C)Cc1ccccc1	0
Clc1ncnc(c1)Cl	1
Oc1nc[nH]c(=O)c1	0
CCC(C(=O)c1ccc(cc1)N1CCOCC1)(N(C)C)Cc1ccc(cc1)C	0
N#Cc1c(Cl)cccc1Cl	0
Cc1cc(Cc2cc(C)cc(c2O)C(C)(C)C)c(c(c1)C(C)(C)C)O	0
O=C(c1ccccc1)c1ccccc1	0
Clc1ccc(cc1)Oc1ccc(c(c1)Cl)C(=O)C	0
COc1cc(ccc1N)c1ccc(c(c1)OC)N	1
Oc1ccc(cc1)C(=O)Oc1ccc(c(c1)C)OC(=O)c1ccc(cc1)O	0
O=CNCCC[N+](CC(=O)[O-])(C)C	0
COc1ccc(cc1N)C(=O)Nc1ccccc1	0
O=C(c1ccccc1)OCc1ccccc1	0
O=C(c1ccccc1)OCCOCCOC(=O)c1ccccc1	0
COC(=O)c1ccc(cc1)C(=O)OC	0
OCCn1c(=O)[nH]c2c(c1=O)cccc2	0
CNS(=O)(=O)CC1CCC(CC1)N(c1ncnc2c1cc[nH]2)C	0
Clc1ccc(c(c1)Cl)O	1
CN1CCCC1	1
CCC(c1ccc(c(c1)C(CC)(C)C)O)(C)C	1
ClCC(=O)C1(Cl)CC1	1
[O-][N+](=O)c1ccc(c(c1)S(=O)(=O)O)C	1
CCOc1cccc(c1F)F	0
CCN(CC)CC	1
O=Cc1ccc(cc1C(F)(F)F)S(=O)(=O)C	0
OCCN(C(=O)C1CCC(CC1)C(=O)N(CCO)CCO)CCO	0
CC(=O)Nc1ccc(cc1)S(=O)(=O)Cl	1
COc1cc(c(c(c1)c1cc(OC)cc(c1Op1oc2ccccc2c2c(o1)cccc2)C(C)(C)C)Op1oc2ccccc2c2c(o1)cccc2)C(C)(C)C	0
CCCCCCCCCCCCc1ccc(cc1)S(=O)(=O)O	1
Clc1cccc(c1)[N+](=O)[O-]	0
O=C(N1CC(OC1(C)C)c1ccco1)C(Cl)Cl	0
[O-][N+](=O)N1CN(CN(C1)[N+](=O)[O-])[N+](=O)[O-]	0
[O-][N+](=O)c1ccc(c(c1)Cl)C	0
ClC(=O)c1ccc(cc1)[N+](=O)[O-]	1
COP(=S)(Oc1ccc(c(c1)C)[N+](=O)[O-])OC	0
COc1ccc(cc1N/N=C/1\C(=O)C(=Cc2c1cccc2)C(=O)Nc1ccc2c(c1)[nH]c(=O)[nH]2)C(=O)Nc1ccccc1	0
COc1cc(c(cc1N=NC(C(=O)Nc1cc(OC)c(cc1OC)Cl)C(=O)C)OC)S(=O)(=O)Nc1ccccc1	0
CC(=O)Nc1ccc(cc1)NC(=O)c1cc2ccccc2c(c1O)N=Nc1cc(ccc1Cl)C(=O)N	0
CCOC(OCC)OCC	0
CCOP(OCC)OCC	0
OOC1(CCCCC1)OOC1(O)CCCCC1	1
O=C(C(=C)C)OCCCC(C(C(C(C(C(F)(F)F)(F)F)(F)F)(F)F)(F)F)(F)F	0
CCCCCCCCNC(=O)Nc1ccc(cc1)Cc1ccc(cc1)NC(=O)NCCCCCCCC	0
Ic1cnn(c1)C1CCNCC1	0
NCCCN1CCOCC1	1
c1ccc2c(c1)OCC1(COc3c(N=C=N2)cccc3)COc2ccccc2N=C=Nc2c(OC1)cccc2	0
O=C(OOC(=O)CCC(=O)O)CCC(=O)O	1
CCOC(=O)CCC(=O)OCC	0
CCCC1CCC(CC1)C1CCC(CC1)c1ccc(c(c1F)F)OCC	0
O=C1CCC(=O)N1	0
CCC(=O)OC(=O)CC	1
CCCC=O	0
C1CCCN1	1
OC(c1ccc(cc1)Cl)C(C1CC1)C	0
CCCCCCCC(=O)O	1
NCCCCCCN	1
CCCCCCCCCC	0
NCCCNCCCCN	1
CCCCCCCCCCCCN	1
CS(=O)(=O)Cl	1
C=C[Si](Cl)(Cl)C	1
CCCC1CCC(CC1)C1CCC(=CC1)c1ccc(c(c1F)F)OCC	0
CCCCCC1CCC(CC1)C1CCC(CC1)c1ccc(c(c1F)F)OCC	0
COC(=O)c1cc(nn1c1ncccc1Cl)CCl	0
C=CC(=O)OCCCCCCOc1ccc(cc1)C(=O)Oc1ccc(c(c1)C)OC(=O)c1ccc(cc1)OCCCCCCOC(=O)C=C	0
CC(OC(=O)c1ccc2c(c1)n(C)cc2C1CCCC1)C	0
CC(OC(=O)c1ccc2c(c1)n(C)c(c2C1CCCC1)Br)C	0
CCCCC1COC(OC1)c1ccc(c(c1)F)c1cc(F)c(c(c1)F)C(Oc1cc(F)c(c(c1)F)F)(F)F	0
CCC(OOC1(OC)CCCCC1)(C)C	0
Cc1ccc(cc1)C1=CCC(CC1)C1CCC2(CC1)OCCO2	0
CC(C(=O)C(=Cc1ccccc1)C(=O)Nc1ccccc1)C	0
BrN1C(=O)N(C(C1=O)(C)C)Cl	1
CCCS(=O)(=O)Nc1ccc(c(c1F)C(=O)c1cn(c2c1cc(cn2)c1ccc(cc1)Cl)C(=O)c1c(Cl)cccc1Cl)F	0
CCCS(=O)(=O)Nc1ccc(c(c1F)C(=O)c1cn(c2c1cc(Br)cn2)C(=O)c1c(Cl)cccc1Cl)F	0
O=c1c(c2cccc(c2)C(F)(F)F)c([O-])[n+](c2n1cccc2)Cc1cncnc1	0
O=C1CCC(C2C1C1CCC2C1=C(Cl)Cl)O	0
CC(CC(C#CC(CC(C)C)(O)C)(O)C)C	0
N#Cc1cc([N+](=O)[O-])c(cc1N=CN(C)C)OC	0
OC(=O)C(=O)C	1
CC(=O)N(C)C	0
O=S(=O)(c1ccccc1)c1ccccc1	0
NCCCC[C](CO)N	1
ClN1C(=O)CCC1=O	1
CC(C1OCC(CO1)C(=O)Nc1c(I)c(C(=O)Cl)c(c(c1I)C(=O)Cl)I)C	0
CCN1C(=O)C=CC1=O	1
O[C](CC(=O)OC(C)(C)C)C[C](/C=C/c1c(c2ccc(cc2)F)c2c(n1C(C)C)cccc2)O	0
C=CCCC1CCC(CC1)C1CCC(CC1)c1ccc(cc1)C	0
CCOc1ccc(cc1)C(c1cc(Br)ccc1Cl)OCc1ccccc1	0
OCC1(C)CN(NC1=O)c1ccccc1	0
CCCCC(C(=O)OOC(CCC(OOC(=O)C(CCCC)CC)(C)C)(C)C)CC	0
N#Cc1nn(c(c1SSc1c(C#N)nn(c1N)c1c(Cl)cc(cc1Cl)C(F)(F)F)N)c1c(Cl)cc(cc1Cl)C(F)(F)F	0
CCC/C=C(/c1ccccc1)\C#N	0
COC(=O)C1(O)CC(=NN1c1ncccc1Cl)CO	0
C=CC(=O)OCCCCOC(=O)Oc1ccc(cc1)C(=O)c1ccccc1	0
CC([Si](C(C)C)(C(C)C)Cl)C	1
CC(=CC=CC(=CC[P+](c1ccccc1)(c1ccccc1)c1ccccc1)C)CCC=C(C)C	1
C=CNC=O	0
[O-][N+](=O)c1cc(C2CCCCC2)c(c(c1)[N+](=O)[O-])O	1
CCCCCCCCCCCC[N+](CC(CS(=O)(=O)[O-])O)(C)C	0
CCCCCCCCCc1cc(C)ccc1O	1
COC(C(C(F)(F)F)(C(F)(F)F)F)(C(C(F)(F)F)(F)F)F	0
CCCCCCCCCc1c(CCCCCCCCC)cccc1O	1
OS(=O)(=O)c1ccccc1N=C1C=CC(=C(c2ccc(cc2)Nc2ccccc2)c2ccc(cc2)Nc2ccccc2)C=C1	0
COC(=O)Oc1ccc(cc1OC)C	0
C=CC(=O)OCCCCOc1ccc(cc1)C(=O)Oc1ccc(c(c1)C)OC(=O)c1ccc(cc1)OCCCCOC(=O)C=C	0
C=CC(=O)NCc1ccccc1	0
Oc1ccccc1Cc1ccccc1O	0
O[C]1C[C](CCN2C(=O)c3c(C2=O)cccc3)O[C](C1)O	0
Nc1nc(N)c(c(=O)[nH]1)N=Nc1c(C)cccc1S(=O)(=O)O	0
CC(OC(=O)[C](N[P@@](=O)(Oc1c(F)c(F)c(c(c1F)F)F)Oc1ccccc1)C)C	0
CN(S(=O)(=O)Cl)C	1
CCCCC(COC(=O)CC#N)CC	0
O=C1CC[C@@]2(C=C1)C[C]1C[C]([C]2C)C1(C)C	1
CCC(OOC(OO)(CC)C)(OO)C	1
Fc1ccc(cc1)C1(Cn2cncn2)OC1c1ccccc1Cl	0
CCC(N=NC(C#N)(CC)C)(C#N)C	0
CN(C1CCC(CC1)CC1CCC(CC1)N(C)C)C	1
Cc1ccc(cc1)C(=O)c1ccccc1	0
COc1ccccc1NC(=O)C(C(=O)C)N=Nc1ccc(cc1[N+](=O)[O-])Cl	0
Oc1ccc2c(c1)cccc2	0
OC(=O)c1cc(nn1c1ncccc1Cl)Cn1nnc(n1)C(F)(F)F	0
CCOC(=O)C1CCC(CC1=O)C	0
O=C(c1cc2ccccc2cc1O)Nc1cccc(c1)[N+](=O)[O-]	0
BrCC(=O)c1ccc(cc1)c1ccccc1	1
OC[C]([C]1OC(O[C]2[C]1OC(OC2)c1ccc(c(c1)C)C)c1ccc(c(c1)C)C)O	0
SCC1SCC(SC1)CS	1
C=CC(=O)OCCN=C=O	1
Cc1cccc(c1OS(=O)(=O)c1ccc(cc1)O)C	0
ClCC(OP(=O)(OC(CCl)CCl)OC(CCl)CCl)CCl	0
O=C1c2cccc(c2C(=O)c2c1cccc2Sc1ccccc1)Sc1ccccc1	0
CCc1cc(Cc2cc(CC)c(c(c2)CC)N)cc(c1N)CC	0
CCCCCCCCCc1ccccc1O	1
O[C]1[C](O)[C](O[C]1n1cnc2c1ncnc2N)COP(=O)(O)O	0
CC(/C=C/1\NC(=O)NC1=O)C	0
CCCCCCCCCCCC1=NCCN1CCO	1
Nc1nc2[nH]cc(c2c(=O)[nH]1)CCc1ccc(cc1)C(=O)O	0
O=C(N1CCN(CC1)c1ccc(nc1)Nc1ncc2c(n1)n(C1CCCC1)c(c2)C(=O)N(C)C)OC(C)(C)C	0
CC(NC(=O)C(=C)C)C	0
CCCCC(CCCN)(CN)CC	1
CCCCC(COCC(COc1ccc(c(c1)O)c1nc(nc(n1)c1ccc(cc1C)C)c1ccc(cc1C)C)O)CC	0
CCC1COC(N1)(C)CCC(C)C	1
ClC([Si]CCCOC1CC(C)(C)NC(C1)(C)C)Cl	1
CCCCCCCCCc1ccc(c(c1)CCCCCCCCC)O	1
N#CCc1cccc2c1cc(OC)cc2	0
COc1nc(OC)nc(n1)c1c2cccc(c2n(c1O)S(=O)(=O)C(F)F)F	0
COc1nc(nc(n1)OC)C1C(=O)Nc2c1cccc2F	0
FC(C(F)(F)F)C(C(C(F)(F)F)(F)F)F	0
N#Cc1cc(sc1Nc1ccccc1[N+](=O)[O-])C	0
CC(c1cc(c2cc(cc(c2Op2oc3ccccc3c3c(o2)cccc3)C(C)(C)C)C(C)(C)C)c(c(c1)C(C)(C)C)Op1oc2ccccc2c2c(o1)cccc2)(C)C	0
OCC1=CC[C]([C]1C(=O)O[C@](c1ccc(cc1)[N+](=O)[O-])([C](CO)N)O)[Si](c1ccccc1)(C)C	0
OC(=O)COCCOCCOCC(=O)O	0
Cc1cccc(c1OP(=O)(Oc1c(C)cccc1C)Oc1cccc(c1)OP(=O)(Oc1c(C)cccc1C)Oc1c(C)cccc1C)C	0
COC(=O)c1cccc(c1NCc1ccc(cc1)c1ccccc1C#N)[N+](=O)[O-]	0
CCOc1nc2c(n1Cc1ccc(cc1)c1ccccc1C#N)c(ccc2)C(=O)OC	0
CCOc1nc2c(n1Cc1ccc(cc1)c1ccccc1c1n[nH]nn1)c(ccc2)C(=O)O	0
CCOc1nc2c(n1Cc1ccc(cc1)c1ccccc1c1nn[nH]n1)c(ccc2)C(=O)OC	0
CCC(COC1CCCCC1C(C)(C)C)O	0
CCC(N)C	1
CCCCCCCCCc1cccc(c1)O	1
O=C(N1CC2(C1)OCc1c2ccc(c1)C(=O)C)OC(C)(C)C	0
NCCN1CCNCC1	1
COC(=O)CCC(C(=O)OC)C	0
COc1cc(c(c(c1)c1cc(OC)cc(c1O)C(C)(C)C)O)C(C)(C)C	0
CCCCC(C1OCCN1CCOC(=O)NCCCCCCNC(=O)OCCN1CCOC1C(CCCC)CC)CC	0
CCCCOCCOC(=O)CCCCC(=O)OCCOCCCC	0
NCCO	1
C[Si](O[Si](C)(C)C)(O[Si](O[Si](C)(C)C)(C)C)C	0
CCCCc1oc2c(c1C(=O)c1ccc(cc1)O)cc(cc2)[N+](=O)[O-]	0
O/C=C/1\CCCC(=C1Cl)C=O	0
CCCC(=O)Cl	1
CCOC(=O)CC(=O)C	0
ClC(=C)CN=C=S	1
CCCCC(COC(=O)/C=C\C(=O)OCC(CCCC)CC)CC	0
CCCCCCCC(=O)NCC(=O)O	0
CCCCCC(=O)Cl	1
CCCCCC(=O)O	1
C/C=C/C=C/C=O	1
CCCNCCC	1
CCCCCCCCCCCCCCCC(=O)OC(C)C	0
CCCCCCCCCCCC(=O)O	0
CN1CCN(CC1)C(=O)[C]([C]([C]([C@@]1(COCc2ccccc2)COC(O1)(C)C)OCc1ccccc1)OCc1ccccc1)OCc1ccccc1	0
CCCCCCNCCCCCC	1
COCCOCCOCCOCCOC	0
COC(=O)c1ccccc1OS(=O)(=O)c1ccc(cc1)O	0
CCCCCCCCCCCCCCCCN	1
CCCCOCCOCCOCOCCOCCOCCCC	0
Cc1ccc(c(c1)N=Nc1ccccc1[N+](=O)[O-])O	0
BrCC(=O)c1ccc2-c3cc4CCC(C(=O)c4cc3OCc2c1)Br	0
CCN1CCOC1(C)CCC(C)C	1
OCC(CO)O	0
CCCCC(COC(=O)C(OC(=O)C)(CC(=O)OCC(CCCC)CC)CC(=O)OCC(CCCC)CC)CC	0
CCCCCCCCCCCCCCCCCCNC(=O)CCc1cc(c(c(c1)C(C)(C)C)O)C(C)(C)C	0
CCCCC(COC(=O)CCc1cc(c(c(c1)C(C)(C)C)O)C(C)(C)C)CC	0
OC(=O)CF	1
CNC(=S)S	1
NC[C@]1(C)CCC[C@]2([C]1CCc1c2ccc(c1)C(C)C)C	1
CCCc1nc2c(n1Cc1ccc(cc1)c1ccccc1C#N)cc(cc2C)c1nc2c(n1C)cccc2	0
O=CC(C/C(=C/C1CCCCC1)/C)C	0
CO[Si](CCCOC(=O)C(=C)C)(OC)C	0
OCC(C1OCC2(CO1)COC(OC2)C(CO)(C)C)(C)C	0
CCCSc1nc(Cl)c(c(n1)Cl)[N+](=O)[O-]	1
CC(=C)CBr	1
COC(=O)c1cccc(c1)C(=O)OC	0
CC(CC(=O)OC(=O)CC(C)C)C	1
COc1ccc(cc1CN[C]1C2CCN([C]1C(c1ccccc1)c1ccccc1)CC2)C(C)(C)C	0
Cc1cccc(c1OP(=O)(Oc1c(C)cccc1C)Oc1ccc(cc1)c1ccc(cc1)OP(=O)(Oc1c(C)cccc1C)Oc1c(C)cccc1C)C	0
CCCCCCCC/C=C\CCCCCCCCN(C)C	1
CCCCCCOc1ccc(c(c1)O)c1nc(nc(n1)c1ccccc1)c1ccccc1	0
Fc1ccc(cc1F)C1=CCC(CC1)C1CCC2(CC1)OCCO2	0
O=C1CCC(CC1)C1CCC(CC1)c1ccc(c(c1)F)F	0
NCc1cccc(c1)CN	1
FC(C(C(F)(F)F)(c1ccc(cc1)O)c1ccc(cc1)O)(F)F	0
O=C(OCCOc1ccc(c(c1)O)c1nc(nc(n1)c1ccccc1)c1ccccc1)CCCCCCCCCCC(=O)OCCOc1ccc(c(c1)O)c1nc(nc(n1)c1ccccc1)c1ccccc1	0
CC(C=NC(CN1C(OCC1(C)C)C(C)C)(C)C)C	1
CCC(C(=O)OC1=C(C(=O)OC21CCCCC2)c1ccc(cc1Cl)Cl)(C)C	0
COC(OC)OC	0
C[Si](c1ccccc1)(Cl)Cl	1
ClP(=O)(c1ccccc1)c1ccccc1	1
CO/N=C(\c1ccccc1COc1cc(C)ccc1C)/C(=O)NC	0
CCCCCCCC/C=C\CCCCCCCCCCCC(=O)NCCCN(C)C	0
Clc1cc(N)c(c(n1)C(=O)O)Cl	0
COc1ccc(cc1)OC	0
c1ccc(cc1)CN1C[C]2[C](C1)CCCN2	1
N1CC1	1
O=C(C(F)(F)F)CC(=O)C(F)(F)F	1
O=C1CCCC=CCCC=CCC1	0
[O-][N+](=O)N=C1N(Cc2cnc(s2)Cl)COCN1C	0
[O-][N+](=O)NC1=NCOCN1C	0
CCC(NC1CCC(CC1)CC1CCC(CC1)NC(CC)C)C	1
O=C(C(F)(F)F)n1cncc1	1
COC(=O)C(c1ccc(cc1)Br)(C)C	0
C=CC1CCC(CC1)C1CCC(CC1)c1ccc(cc1)C	0
FC(COC(=O)C)F	0
COc1cc(OC)c(cc1Cc1cccc(c1F)Cl)C(=O)C	0
CC(C[Si](O[Si](C)(C)C)(O[Si](C)(C)C)C)Cc1cc(C)cc(c1O)n1nc2c(n1)cccc2	0
C[Si](P([Si](C)(C)C)[Si](C)(C)C)(C)C	1
O=C1Oc2c(C1c1cc(C)c(c(c1)C)O)cc(cc2C(C)(C)C)C(C)(C)C	0
ClC[Si](Cl)(Cl)C	1
C=C[Si](O/N=C(/CC(C)C)\C)(O/N=C(/CC(C)C)\C)O/N=C(/CC(C)C)\C	0
OCCOC(=O)O[C]1C[C](C)CC[C]1C(C)C	0
NCCCO	1
CCOCC(O)C	0
O[C]1CO[C]2[C]1CCO2	0
Clc1ccc(c(c1)C)O	1
CCCc1ccc(cc1)c1ccc(c(c1F)F)c1ccc(cc1)CC	0
NCCCCC(CCCN)CN	1
Cc1ccc(cc1)N1N=C(C(C1=O)N=Nc1ccc(cc1Cl)c1ccc(c(c1)Cl)N=NC1C(=NN(C1=O)c1ccc(cc1)C)C)C	0
CC(OC(=O)[C](OC(=O)C(C)(C)C)C)C	0
CCCCCCCCCc1cc(c(c(c1)C(c1ccccc1)C)O)C(c1ccccc1)C	1
CCC(=O)OC(C(C)C)Br	1
C[Si](NC1CCCCC1)(NC1CCCCC1)NC1CCCCC1	1
O=C1[C](C[C]2[C@]1(C)CC[C]1[C]2CC[C]2[C@]1(C)C[C]1O[C]1C2)N1CCCC1	0
C[Si](N[Si](C)C)C	1
CC1OC(C)CN(C1)C1CCCCCCCCCCC1	1
COc1cc(ccc1N=NC(C(=O)Nc1cc(Cl)ccc1OC)C(=O)C)[N+](=O)[O-]	0
COCCOCCOCC(=O)O	0
C[Si](I)(C)C	1
OCCN1CCN(CC1)CCCS(=O)(=O)O	0
CCO[Si](OCC)(OCC)CC[Si](OCC)(OCC)OCC	0
ClN1C(=O)N(C(C1=O)(C)C)Br	1
CCC(=O)N(c1ccccc1)C1CCNCC1	0
O=C=NC(C)(C)C	1
CCOC(=O)c1sc(nc1C)c1ccc(cc1)O	0
[N-]=[N+]=N[C]1C[C](C[C]([C]1O[C]1O[C](C)[C]([C]([C]1OCc1ccccc1)OCc1ccccc1)OCc1ccccc1)O)C(=O)OC(C)C	0
FC(=C(OC(C(C(F)(F)F)(F)F)(F)F)F)F	0
CCCCOP(=O)(O)O	1
SCC1(CC1)CC(=O)O	1
COC(=O)N[C](C(C)(C)C)C(=O)O	0
CCOC(OC(C#CC1(O)C(=C2OC(OC2CC1(C)C)C)C)(C=C)C)C	0
C/C=C/C=C/C(=O)OCCC[Si](OC)(OC)OC	0
CCOC(=O)CCn1c2CC[C](Cc2c2c1cccc2)N[C](c1ccccc1)C	0
CCCCC(COC(=O)c1ccc(cc1)[N+](=O)[O-])CC	0
CCCCN[Si](NCCCC)(NCCCC)C	1
FC(=C(F)F)OC(C(C(F)(F)F)(OC(C(C(F)(F)F)(F)F)(F)F)F)(F)F	0
CCN(CCCNC(=O)c1ccc(cc1)N=NC(C(=O)Nc1ccc2c(c1)[nH]c(=O)[nH]2)C(=O)C)CC	0
CCCCOCCCN	1
CCCCC(C1OCCN1CCCC)CC	0
COc1ccc(cc1)CC1CC1	0
CO[C@]12CC[C@]3(C[C]1[C@@](C(C)(C)C)(O)C)[C@@]14[C]2Oc2c4c(C[C]3N(CC1)CC1CC1)ccc2OC	0
CNC(=N[N+](=O)[O-])NCC1COCC1	0
CCCCCCCCCCCC(P(=O)(O)O)(P(=O)(O)O)O	1
ClC(=O)CC(=O)Cl	1
CCCCCCCCCCCCCCCCCCCCCCOC(=O)C(=C)C	0
ClCCP(=O)(O)O	1
CCCCOP(=O)(CCC(OC(=O)C)C#N)C	0
CO/N=C(\c1ccccc1COc1cc(C)ccc1C)/C(=O)OC	0
CNC(=O)ON=C(SC)C	0
CC(=O)Oc1cccc(c1C)C(=O)Cl	1
CCC1CCCCC1	0
CCCCCCCCOC(=O)OCCCCCCCC	0
OC(=O)C1CCCO1	1
CC(=O)CC(=O)OC(C)(C)C	0
CCCCC(CNC(=O)CC(CC(C)(C)C)C)CC	0
CCCCN(c1nc(nc(n1)N1CCCC1)N(C1CC(C)(C)N(C(C1)(C)C)C)CCCC)C1CC(C)(C)N(C(C1)(C)C)C	0
CC(=C)C(=O)OCCC[Si](O[Si](C)(C)C)(O[Si](C)(C)C)O[Si](C)(C)C	0
Fc1cccc(c1)C(=O)Cl	1
Brc1cccc(c1)C(=O)Cl	1
CC[Si](CC)(Cl)Cl	1
ClC[Si](Cl)(C)C	1
C=C[Si](Cl)(C)C	1
COC(=O)C(C(=O)OC)CCn1cnc2c1nc(N)nc2Cl	0
O=P(Oc1ccccc1)(Oc1ccccc1)Oc1ccc(cc1)c1ccc(cc1)OP(=O)(Oc1ccccc1)Oc1ccccc1	0
Oc1ccc2c(c1)ccc(c2)B(O)O	0
CC(C=NCC1CCCC(C1)CN=CC(C)C)C	1
C=CC(=O)OCCCOc1ccc(cc1)C(=O)Oc1ccc(c(c1)C)OC(=O)c1ccc(cc1)OCCCOC(=O)C=C	0
CCCC1CCC(CC1)c1ccc(c(c1F)F)OCC	0
CCCCCCCCC(CCCCCCCCC=C)C	0
C=CCOC(=O)C(OC(=O)c1cc(ccc1Cl)[N+](=O)[O-])(C)C	0
C=CCc1ccccc1O	1
C=CCc1cc(ccc1O)C(c1ccc(c(c1)CC=C)O)(C)C	1
O=C1CC(=N/C(=N\S(=O)(=O)c2ccc(cc2)N)/N1)N	0
O=C(N(C)C)Nc1ccc(c(c1)NC(=O)N(C)C)C	0
C=CC(=O)OCCC(C(C(C(C(C(F)(F)F)(F)F)(F)F)(F)F)(F)F)(F)F	0
C=CCCCCCCCCC(=O)N[C](C(=O)O)Cc1ccccc1	0
OC(=O)C1CC1	1
NCCNCCC[Si](OC)(OC)OC	0
NC1CCC(CC1)CC1CCC(CC1)N	1
CC[Si](OC(=O)C)(OC(=O)C)OC(=O)C	1
Cn1nc(c(c1)C(=O)O)C(F)F	0
ClC[C]([C](Cc1ccccc1)NC(=O)OC)O	0
COc1ccc2c(c1)Nc1c(S2)cccc1	0
Oc1cc2ccccc2nc1C1=C(O)c2c(C1=O)cccc2	0
CSCCC(C#N)O	0
OCc1ccc(cc1Cl)Cl	0
CCCCCCCCCCCCCC[C]([C]([C](NC(=O)CCCCCCC/C=C\CCCCCCCC)CO)O)O	0
N#CCC(=O)OCC(COC(=O)CC#N)(COC(=O)CC#N)COC(=O)CC#N	0
CC[Si](Cl)Cl	1
COCCCN1CCC(CC1)N	1
CCCCCCCC[Si](O[Si](C)(C)C)(O[Si](C)(C)C)C	0
Cc1cc(cc(c1OP1Oc2c(cc(cc2C(C)(C)C)C(C)(C)C)C(c2c(O1)c(cc(c2)C(C)(C)C)C(C)(C)C)C)C)C1C(=O)Oc2c1cc(cc2C(C)(C)C)C(C)(C)C	0
Fc1ccc2c(c1)[C](C)OC2=O	0
Brc1cnc(c(c1)OS(=O)(=O)c1ccc(cc1)C)N(C(=O)OC(C)(C)C)C(=O)OC(C)(C)C	0
FC(C1(F)C(F)(F)C(C(C1(F)F)(F)F)(F)F)(F)F	0
CCCCCCCCc1ccc(cc1)O	1
CN1CCC[C]1Cc1c[nH]c2c1cc(cc2)/C=C/S(=O)(=O)c1ccccc1	0
ClC[Si](OC)(C)C	0
N#Cc1nn(c(c1S(=O)CC)N)c1c(Cl)cc(cc1Cl)C(F)(F)F	0
C[Si](C(C)(C)C)(Cl)C	1
CCO[Si](CN1CCOCC1)(OCC)C	0
COCC1(COC)c2ccccc2-c2c1cccc2	0
C[Si](OS(=O)(=O)O[Si](C)(C)C)(C)C	1
Brc1cnc2c(c1)cc[nH]2	0
COc1cc(Br)c2c3c1O[C]1[C@@]3(CCN(C2)C)C=CC(=O)C1	0
CC(CC(c1sccc1NC(=O)c1cn(nc1C(F)(F)F)C)C)C	0
CC([Si](C(C)(C)C)(Cl)Cl)(C)C	1
OCC(C=O)(CO)C	0
N#CCN(C(C#N)C)CC#N	0
O=C(C(=C)C)OCCC[Si](O[Si](CCCOC(=O)C(=C)C)(C)C)(C)C	0
O=C(c1ccc(cc1)O)O[C]1CO[C]2[C]1OC[C]2OC(=O)c1ccc(cc1)O	0
OCCCCCCN(C)C	1
FC(c1ccccc1S(=O)(=O)N)(F)F	0
C[Si](O[Si](C)(C)C)O[Si](C)(C)C	0
CCCCC(COc1ccc(c(c1)O)c1nc(nc(n1)c1ccc(cc1)OC)c1ccc(cc1O)OCC(CCCC)CC)CC	0
CCCCCCCCCCCCCCCCCCO[Si](C)(C)C	0
CCCP(=O)(OC)OC	0
C=CC(=O)OCCCCOC(=O)Oc1ccc(cc1)C(=O)Oc1ccc(c(c1)C)OC(=O)c1ccc(cc1)OC(=O)OCCCCOC(=O)C=C	0
CNCc1cccc(c1)N	1
CCCC1CCC(CC1)C1CCC(CC1)c1ccc(c(c1)F)c1cc(F)c(c(c1)F)F	0
CC/C=C\CCOC(=O)C1CC1	0
CC(=O)N1CCCCCC1=O	0
CC(C(c1ccccc1)(C)C)(c1ccccc1)C	0
NCCCN(CCOCCN(C)C)C	1
CCCC1CCC(CC1)c1ccc(cc1)c1ccc(c(c1F)F)OCC	0
CO/N=C(\c1ccccc1CCl)/C(=O)OC	0
NCCCC(OC)OC	1
ClCC(=O)N(c1ccccc1)C(C)C	1
CCOC(=O)[C](CC(=O)OCC)NCCC[Si](OC)(OC)OC	0
Clc1cccc(n1)C(Cl)(Cl)Cl	0
O=C(/C=C\C(=O)O)OOC(C)(C)C	0
OCCNCCCO	0
CC1(C)NCCS1	1
ClS(=O)(=O)Cc1ccccc1	1
NC(=O)c1ccc(c(c1)N)C	0
O=C=NCCc1ccccc1	1
C=CC(=O)OCCC(OC(=O)C=C)C	1
NC(=O)c1ccc(c(c1)N)Cl	0
OCC1(C)CC1CC1CC2C(C1(C)C)(C2)C	0
Cc1c([nH]c2c1cc(OCc1ccccc1)cc2)c1ccc(cc1)OCc1ccccc1	0
Cc1c2cc(OCc3ccccc3)ccc2n(c1c1ccc(cc1)OCc1ccccc1)Cc1ccc(cc1)OCCN1CCCCCC1	0
O=C(OC(C)(C)C)NN(C[C]([C](NC(=O)OC(C)(C)C)Cc1ccccc1)O)Cc1ccc(cc1)c1ccccn1	0
CCO[Si](OCC)(CCCN([Si](C)(C)C)[Si](C)(C)C)C	0
O=S1(=O)OCC2(CO1)COS(=O)(=O)OC2	0
ClCc1c(Cl)cccc1Cl	1
CCCCCCCCCCCCCCN	1
Nc1c(F)cnc(=O)[nH]1	0
CCCCCCCCC(COc1ccccc1C(=O)N)CCCCCC	0
ClC1(Cl)Oc2c(O1)cccc2	1
CC(CC(c1ccccc1N)C)C	0
NCCN1CCOCC1	1
Oc1c(F)cccc1Cl	1
CCOC(=O)C1=CC2C(C(C1)OS(=O)(=O)C)OC(O2)(C)C	0
COC(=O)CN(c1cc(NC(=O)C)c(cc1OC)N=Nc1c(Cl)cc(cc1C#N)[N+](=O)[O-])C(C(=O)OC)C	0
CCCCCC[C](C/C=C\CCCCCCCC(=O)NCCCN(C)C)O	1
CCCCC(COc1ccc(c(c1)O)c1nc(nc(n1)c1ccc(cc1)c1ccccc1)c1ccc(cc1)c1ccccc1)CC	0
C=CCOC(=O)C(OC(=O)c1cc(ccc1Cl)N=C=O)(C)C	0
CCCCOC(=O)C(=O)OCCCC	1
CCCCCNCCCCC	1
CCCCCC(=O)OC(=O)CCCCC	1
ClC(c1ccccc1)(c1ccccc1)Cl	1
CCN1OCC(C1=O)NC(=O)c1ccc(cc1C)C1=NOC(C1)(c1cc(Cl)c(c(c1)Cl)F)C(F)(F)F	0
CN(c1cccc2c1c(ccc2)N(C)C)C	1
CCC1(CO)COC(OC1)(C)C	0
BrC(=O)C(Br)(C)C	1
CCCCC(=O)OC(=O)CCCC	1
CCCCCCCCCCCCCCCCCCOC(=O)CCc1cc(c(c(c1)C(C)(C)C)O)C(C)(C)C	0
CCCCOc1ccc(c(c1)O)c1nc(nc(n1)c1ccc(cc1OCCCC)OCCCC)c1ccc(cc1O)OCCCC	0
CN([Si](C)(C)C)C	1
OCC1CCCCN1C	1
CCCCOc1ccc(c(c1F)F)C1CCC(CC1)CCC	0
O1CC1CN(c1ccccc1)CC1OC1	0
CCCCCCC(OC(=O)CCCCCCCCCCCCCCC(C)C)C	0
OC(=O)Cc1cc(F)c(cc1F)F	0
[O-][N+](=O)N=C(NC)NCc1cnc(s1)Cl	0
CCO[Si](OCC)(OCC)CCCOC(=O)C(=C)C	0
CCC(CC1(CCCCC1)C(=O)Cl)CC	0
C[Si](O[Si](c1ccccc1)(O[Si](C)(C)C)O[Si](C)(C)C)(C)C	0
CCCCCCCCCCCCCCCCC(C(=O)N[C]([C]([C](CCCCCCCCCCCCCC)O)O)CO)O	0
Clc1ncnc(c1F)Cl	1
Nc1scc(n1)c1ccc2c(c1)cccc2	0
CC(C/C(=N\NC(=O)c1cc2ccccc2cc1O)/C)C	0
O=C(C(=C)C)OCCC(C(C(C(C(C(F)(F)F)(F)F)(F)F)(F)F)(F)F)(F)F	0
CCCCCCCCCCCC(=O)OC=C	0
CCn1c2ccc3c(c2c2c1cccc2)Oc1c(=N3)c(Cl)c2c(=Nc3c(O2)c2c(cc3)n(c3c2cccc3)CC)c1Cl	0
CCCCCCCCCCCCCCCCCCCCCCN(C)C	1
CC1CC(C)(C)OOC(O1)(C)C	0
OCCN(C(C)(C)C)CCO	1
COc1ccccc1C(=O)Cl	1
CC(c1cccc(c1N=C=Nc1c(cccc1C(C)C)C(C)C)C(C)C)C	0
O=c1[nH]c2CCCc2c(=O)n1C1CCCCC1	0
CC(=O)Oc1ccc(cc1C1C(=O)Oc2c1cc(cc2)C(CC(C)(C)C)(C)C)C(CC(C)(C)C)(C)C	0
CCC(OOC(C)(C)C)(OOC(C)(C)C)C	0
O=C(C(=C)C)Oc1ccccc1	0
NCCCOCCCCCCCC(C)C	1
BrCC(COc1c(Br)cc(cc1Br)C(c1cc(Br)c(c(c1)Br)OCC(CBr)Br)(C)C)Br	0
OC1CCC(CC1)C(C)(C)C	0
CCCCCCCC(=O)SCCC[Si](OCC)(OCC)OCC	0
Cc1ccc(c(c1)C)NC(=O)C(C(=O)C)N=Nc1cc(Cl)c(cc1Cl)c1cc(Cl)c(cc1Cl)N=NC(C(=O)Nc1ccc(cc1C)C)C(=O)C	0
Cc1ccccc1OCC1CO1	0
N#Cc1ccccc1CBr	1
ClC[Si](OCC)(OCC)C	0
COc1ccccc1C(=O)NS(=O)(=O)c1ccc(cc1)C(=O)NC1CC1	0
CCCCC(COCOCC(CCCC)CC)CC	0
OCC(c1ccccc1)C(=O)OC1CC2CCC(C1)N2C(C)C	0
Clc1ccc(c(c1)Cl)C(=O)C	0
N#Cc1ccccc1NC(=O)c1snc(c1Cl)Cl	0
O=C1OC(C(O1)(Cl)Cl)(Cl)Cl	1
Nc1cccc2c1cccc2N	0
ClC(=O)c1ccc2c(c1)cccc2	1
CCC(Oc1c(OC)cc(cc1OC)C=O)C	0
CCOc1ccc(cc1c1[nH]c(=O)c2n(n1)c(CCC)nc2C)S(=O)(=O)N1CCN(CC1)CC	0
SCCC(=O)OCCOC(=O)CCS	0
Clc1ccc2c(c1)ocn2	0
BrCCCCCC(=O)Cl	1
CCCCCCCCCCCC(=O)N(CC(=O)OC(C)C)C	0
O=C(C(F)(F)F)N1CC2CC(C1)c1c2cc2c(c1)nccn2	0
CC(=CCC[C@@]([C]1CCC(=CC1)C)(O)C)C	0
CCC(COCC(CO)(CO)CC)(CO)CO	0
OC(=O)COCCOCC(=O)O	0
ClCc1cc2OCOc2cc1Cl	1
O=C1c2c(ccc(c2C(=O)c2c1cccc2)Nc1c(C)cc(c(c1C)S(=O)(=O)NC1CCCCC1)C)Nc1c(C)cc(c(c1C)S(=O)(=O)NC1CCCCC1)C	0
COC(=O)NC(=S)Nc1ccccc1NC(=S)NC(=O)OC	0
OCCN1CCOC21CCCCC2	1
C[Si]1O[Si](C)O[Si](O[Si](O1)C)C	0
CCCCCCCCCCCCN(CCCN)CCCN	1
FC(CC[Si]1(C)O[Si](C)(CCC(F)(F)F)O[Si](O1)(C)CCC(F)(F)F)(F)F	0
OC(=O)C(P(=O)(O)O)O	1
OC(COc1ccc(c(c1)O)C(=O)c1ccccc1)COc1ccc(c(c1)O)C(=O)c1ccccc1	0
CCOC(=O)[C]([C](O)C)N	0
NCc1ccc(cc1)OC	1
C=CC(=O)OCC1CCCO1	1
OC1CC(C)(C)NC(C1)(C)C	1
OC(=O)c1ccc(s1)Cl	0
Cc1ccc2c(c1)oc(=O)[nH]c2=O	0
CC/C(=C/CCC(=O)C)/C	0
CCCCCCCCC(CCCCCC)CO	0
C(CC1OC1)CCC1OC1	1
COc1c(C/C=C(/CCC(=O)O)\C)c(O)c2c(c1C)COC2=O	0
COC1OC(c2c1cccc2)OC	0
C=CC(=O)OCCN(C)C	1
CCC1(C)CC(=O)C(C(N1OC(c1ccccc1)C)(C)CC)C	0
[O-][N+](=O)C(CO)(Br)C	1
CCCCCCCCCCCCCCCC(=O)NCC(=O)O	0
COc1cccc(c1C)C(=O)Cl	1
CC(c1cccc(c1N)C(C)C)C	0
CCc1cc(C)cc(c1N)CC	0
CCc1cccc(c1N)C	0
C1CCN(C1)c1ccncc1	1
N#CCCN(c1ccc(cc1)N=Nc1ccc(cc1C#N)[N+](=O)[O-])CCc1ccccc1	0
CC(=C)C(=O)OCCC[Si](Cl)(C)C	1
CCCCC(COB(OCC(CCCC)CC)OCC(CCCC)CC)CC	0
N#CCCN(c1ccc(cc1)N=Nc1c(Br)cc(cc1C(F)(F)F)[N+](=O)[O-])CCC#N	0
COCC1=C(N2[C](SC1)[C](C2=O)N)C(=O)O	0
O=C(Nc1ccc(cc1)NC(=O)CC(=O)C)CC(=O)C	0
OC(=O)c1cc(ccc1F)S(=O)(=O)C	0
CCCCCC1C(CCC1=O)CC(=O)OC	0
CCCCCC#CCC=C	0
CCCCCCCCCCCCCCCCCCSSCCCCCCCCCCCCCCCCCC	0
Cc1cc(=O)n2c(n1)nc[nH]2	0
Cc1ccc(c(c1)[N+](=O)[O-])N=NC(C(=O)Nc1ccccc1)C(=O)C	0
CC(=C)CC(C)(C)C	0
CC(OC)CCO	0
CCOc1ccc(cc1)c1nc(nc(n1)c1ccccc1O)c1ccccc1	0
CCOP(=S)(OCC)Cl	1
ClP(=O)(Oc1ccccc1)Oc1ccccc1	1
CCC(OC(CC)O)O	0
Cn1sc2c(c1=O)cccc2	1
CCCCCCC(=O)Cl	1
CCCCCCCC/C=C/CCCCCCCCN(CCO)CCO	1
CO[Si](CCCOCC1CO1)(OC)OC	0
Cc1cccc(c1C)S(=O)(=O)O	1
O[C]1CN2CCC1CC2	1
CCCCCCCCC(C(=O)O)CCCCCC	0
CCCCCCC(S)(C)C	0
CCOP(=O)(CC#N)OCC	1
CCCCCCCCCC/C=C/C	0
CCCCCCCCCCCCCCOC(=O)C(=C)C	0
O=C1CCCCCCCCCCCCCCC1	0
NCCC(CC(CN)(C)C)C	1
CC/C=C\CC1CCCC(=O)O1	0
BrC1(Br)C(Br)(Br)CCCCCCCCCC1(Br)Br	0
ON1C(C)(C)CCCC1(C)C	1
CCCCOCOCCCC	0
NCC1CCCC(C1)CN	1
CCCCC/C=C\C/C=C\CCCCCCCCN	1
Oc1ccc2c(c1)NCCO2	0
CCO[Si](OCC)(OCC)CCCOCC1CO1	0
CCCCC(COC(=O)c1c(C(=O)OCC(CCCC)CC)c(Br)c(c(c1Br)Br)Br)CC	0
CCCCCCCCCC[N+](C)(C)[O-]	0
CC(COC(=O)O[C]1C[C](C)CC[C]1C(C)C)O	0
Cn1sc(cc1=O)Cl	1
CCCCC(COC(=O)c1ccc(cc1)N)CC	0
CO/N=C(/C1(C)OCC(CO1)(C)C)\C(=O)C	0
N#CNC1=NCCS1	0
N#CC(N=NC(C#N)(CCC(=O)O)C)(CCC(=O)O)C	0
CC(CCCCCCCCCCOC(=O)CCCCC(=O)OCCCCCCCCCCC(C)C)C	0
CCCCCCCC(=O)OCC(CO)O	0
COC(=O)C(c1cccs1)(c1cccs1)O	0
CCO[Si](CNC1CCCCC1)(OCC)OCC	0
CCCCCCCCn1sccc1=O	1
ClCC(=O)N(c1ccc(cc1)[N+](=O)[O-])C	0
O=C(Nc1ccc2c(c1)[nH]c(=O)[nH]2)CC(=O)C	0
CCCCCCCC/C=C\CCCCCCCC(=O)N(C)C	1
O=c1nccc([nH]1)NC(=O)c1ccccc1	0
COc1cc(ccc1N)S(=O)(=O)CCOS(=O)(=O)O	1
O=C(OOC(c1ccccc1)(C)C)CCCCCC(C)(C)C	0
CC(CCCCCCCOC(=O)c1ccccc1C(=O)OCCCCCCCC(C)C)C	0
CCC(C(=O)OCC1CO1)(CCC(C)C)C	0
Cn1sccc1=O	1
O=c1[nH]c2c([nH]1)ccc(c2)NC(=O)c1cc2ccccc2cc1O	0
CC(C(=O)O)CSP(=S)(OCC(C)C)OCC(C)C	0
CCCCCCCCN1CCCC1=O	1
CCCCCCCCCCCCN1CCCC1=O	1
N#CC(=Cc1ccccc1Cl)C#N	1
OCCNCCC(=O)N	0
CC(OC(=O)c1ccccc1)COCC(OC(=O)c1ccccc1)C	0
ClC(=O)C1CCCCC1	1
Oc1ccccc1C(CC(C)(C)C)(C)C	1
Oc1cccc(c1O)C(C)(C)C	1
O=C(c1cccc(c1C(=O)NC(CS(=O)(=O)C)(C)C)I)Nc1ccc(cc1C)C(C(F)(F)F)(C(F)(F)F)F	0
CCCCC(CO[N+](=O)[O-])CC	0
CCCCCCC(CCCCCCCCCCCO)O	0
Fc1ccc(cc1)C(c1ccc(cc1)F)N1CCNCC1	0
FC(S(=O)(=O)O[Si](C)(C)C)(F)F	1
CCCCCCC(C(=O)O)CCCC	0
CC(c1cc(cc(c1O)C(C)(C)C)Cn1c(=O)n(Cc2cc(c(c(c2)C(C)(C)C)O)C(C)(C)C)c(=O)n(c1=O)Cc1cc(c(c(c1)C(C)(C)C)O)C(C)(C)C)(C)C	0
O=C(C(=C)C)OCCCOc1ccc(cc1)C(c1ccc(cc1)OCCCOC(=O)C(=C)C)(C)C	0
CCN([Si]N(CC)CC)CC	1
CC(P(=O)(O)O)(P(=O)(O)O)O	1
Clc1cc(ccc1N=Nc1c(O)ccc2c1cccc2)[N+](=O)[O-]	0
O=C(Oc1ccccc1)OCCOc1cc(O)c2c(c1N)C(=O)c1c(C2=O)cccc1	0
BrCc1cccc(c1)C#N	1
Cc1ccccc1Oc1ccccc1C	0
CCOC1OC(=O)C=C1	1
Nc1ccc(cc1)C(=O)N	0
Clc1ccc(c(c1)O)N	0
CNC(=O)c1nccc(c1)Oc1ccc(cc1)NC(=O)Nc1ccc(c(c1)C(F)(F)F)Cl	0
CNC(=O)c1nccc(c1)Oc1ccc(cc1)N	0
NCC1(C)CC(N)CC(C1)(C)C	1
C[Si](Br)(C)C	1
OCC1(C)Cc2c(C1)ccc(c2)C	0
C1CCC2C(C1)O2	1
CN(CCOC(=O)C(=C)C)C	1
C1CCCC1	0
c1ncc[nH]1	1
ClC(=O)OCC1c2ccccc2-c2c1cccc2	1
CC(=O)c1ccc(c(c1)Cl)O	0
OC1=C(O)C(=O)C1=O	1
CCO[Si](OCC)(CCCOCC1CO1)C	0
CC(CCCCCCc1cc(C)ccc1O)C	1
CCOC(=O)C(c1ccccc1)(C)C	0
Clc1cc(Cl)cc(c1)C(=O)Cl	1
NCCCOC(C)C	1
CCCCCCCCCCCCCCCCCC(=O)OC1CC(C)(C)N(C(C1)(C)C)OCC(O)(C)C	0
ClC(c1ccccc1)C(=O)Cl	1
N#Cc1ccc(cc1)c1ccccc1	0
N1CCNCCNCCNCC1	1
CCCCC(CNc1ccc(c2c1C(=O)c1c(C2=O)c(O)ccc1O)NCC(CCCC)CC)CC	0
Nc1nc(cs1)CC(=O)O	0
COc1cc(Br)c(cc1O)C=O	0
CCOC(C(C(C(F)(F)F)(F)F)(F)F)(C(C(F)(F)F)(C(F)(F)F)F)F	0
COP(=S)(Oc1ccc(cc1)[N+](=O)[O-])OC	0
CCOP(=S)(OCC)S	1
CCCCC(COP(=O)(OCC(CCCC)CC)O)CC	1
O=CC(=O)O	0
CCCCOCC(OCC(O)C)C	0
COC(=O)c1cc(N=NC(C(=O)Nc2ccc3c(c2)[nH]c(=O)[nH]3)C(=O)C)cc(c1)C(=O)OC	0
CCOC(=O)N1CCC(=O)CC1	0
CCCCCCCCc1c(CCCCCCCC)cccc1O	1
C1CN=C2N(C1)CCC2	1
CCCCCCCCCCCC(=O)N(C)C	1
CC(CC(=O)O)O	1
CCCCCCCC/C=C\CCCCCCCC(=O)N	0
CCCCCCCCCc1cc(CCCCCCCCC)c(c(c1)C)O	1
CCCCCCOC(=O)c1ccccc1C(=O)c1ccc(cc1O)N(CC)CC	0
Clc1cc(Nc2ncc(s2)C(=O)Nc2c(C)cccc2Cl)nc(n1)C	0
CN(CCN(C)C)CCN(C)C	1
CCCc1ccc(cc1)c1ccc(c(c1)F)c1cc(F)c(c(c1)F)C(Oc1cc(F)c(c(c1)F)F)(F)F	0
CN(CCOCCN(C)C)C	1
CC(CCCCCCCCCCCCCCC(=O)O)C	0
CCOC(=O)c1cc(ccc1OCC)S(=O)(=O)N1CCN(CC1)C	0
CCCCC(CNC(=O)c1ccc(cc1)N=Nc1c(C)c(C#N)c(n(c1=O)C)O)CC	0
NCCNCCC[Si](OC)(C)C	1
FC12C(F)(C(F)(F)C(C(C2(F)F)(F)F)(F)F)C(F)(F)C(C(C1(F)F)(F)F)(F)F	0
OC(=O)C(C(C(C(C(F)(F)F)(F)F)(F)F)(F)F)(F)F	1
CC(c1cc(Br)c(c(c1)Br)OCC1OC1)(c1cc(Br)c(c(c1)Br)OCC1OC1)C	0
O=CC1CCC2C1C1CCC2C1	0
CC(Nc1ccc(cc1)NC(CCC(C)C)C)CCC(C)C	0
Clc1ccc2c(c1)c(=O)c1c([nH]2)cc2c(c1)[nH]c1c(c2=O)cc(cc1)Cl	0
COCCOCCOCCOB(OCCOCCOCCOC)OCCOCCOCCOC	0
c1ccc(cc1)c1ccc(cc1)c1nc(nc(n1)c1ccc(cc1)c1ccccc1)c1ccc(cc1)c1ccccc1	0
CCO[Si](COC(=O)c1c2ccccc2cc2c1cccc2)(OCC)OCC	0
CCC(n1c(=O)[nH]c(c(c1=O)Br)C)C	0
O=C1C[C]2C([C@]1(CC2)CS(=O)(=O)O)(C)C	1
O=C=NC1CCCCC1	1
COc1ccc(cc1)NC(=O)C(C(=O)C)N=Nc1ccc(cc1Cl)c1ccc(c(c1)Cl)N=NC(C(=O)Nc1ccc(cc1)OC)C(=O)C	0
CCOc1ccc(cc1)NC(=O)C(C(=O)C)N=Nc1ccc(cc1Cl)c1ccc(c(c1)Cl)N=NC(C(=O)Nc1ccc(cc1)OCC)C(=O)C	0
CCCCOC(=O)c1ccccc1N=Nc1c(O)c(cc2c1cccc2)C(=O)Nc1ccc2c(c1)[nH]c(=O)[nH]2	0
OCCCN(C)C	1
CCCCCCCCCCCC(=O)NCCCN(C)C	1
COC(=O)c1cc(F)ccc1N	0
CCS[C]1O[C](COC(=O)c2ccccc2)[C]([C]([C]1OC(=O)c1ccccc1)O[C](C(=O)OCc1ccccc1)CC1CCCCC1)OC(=O)c1ccccc1	0
Oc1ccc(c(c1)C)C(C)C	0
CCOc1ccc(c(c1F)F)c1ccc(cc1)C1CCC(CC1)CC	0
COCCCOc1cc(ccc1OC)C[C](C(C)C)C[C]([C]1OC(=O)[C](C1)C(C)C)N=[N+]=[N-]	0
NCC(C(=O)N)(C)C	0
CCCCCCCCCCCCCCCCC(CCCCCCCCCCCCCC)CO	0
CCc1ccc(cc1)c1ccc(c(c1)F)c1cc(F)c(c(c1)F)F	0
C[Si](O[Si](C)C)C	0
CCC(c1ccccc1O)(C)C	1
ClCC(=O)CC(=O)OC	1
ClC(=O)C(C)(C)C	1
CC(O[Si](OC(=O)C)(OC(=O)C)C)C	0
FS(=O)(=O)Cc1ccccc1	1
SCCC(=O)OCC(COC(=O)CCS)(COC(=O)CCS)CC	0
c1ccc(cc1)c1noc(n1)c1cccs1	0
O=C(N(C)C)Nc1ccc(c(c1)Cl)Cl	0
Cc1cc(C)c(c(c1)C(c1cc(C)cc(c1O)C)C(C)C)O	0
[O-][N+](=O)c1ccc(c(c1)O)O	1
COS(=O)(=O)C(F)(F)F	1
N#Cc1sc2=c(sc1C#N)c(=O)c1c(c2=O)cccc1	0
FC1(C(F)(F)F)C(F)(F)C(F)(C(F)(F)F)C(C(C1(F)F)(F)F)(F)F	0
O=C(C(C(C(F)(F)F)(F)F)(F)F)OC(=O)C(C(C(F)(F)F)(F)F)(F)F	1
COC(=O)[C]([C](O)C)N	0
CC(NCc1ccccc1)(C)C	1
Clc1ccc(cc1)Oc1ccc(cc1O)Cl	0
ClCC(F)F	0
C[Si](c1ccccc1)(O[Si](c1ccccc1)(c1ccccc1)C)O[Si](c1ccccc1)(c1ccccc1)C	0
O=C1NC(=O)c2c3c1ccc1c3c(cc2)c2c3c1cccc3ccc2	0
OC1CC2CCC(C1)N2C(C)C	0
O=C1CC2CCC(C1)N2C(C)C	0
CCC(OO)(C)C	1
BrCc1ccccc1Br	1
CCCCCCCCCCCCCCCCCC(=O)N[C]([C]([C](CCCCCCCCCCCCCC)O)O)CO	0
CC(C(=O)OOC(=O)C(C)C)C	1
OCCN(S(=O)(=O)C(C(C(C(F)(F)F)(F)F)(F)F)(F)F)C	0
OCCN(S(=O)(=O)C(C(C(C(F)(F)F)(F)F)(F)F)(F)F)CCO	0
[O-]C(=O)C[N+](CCCNS(=O)(=O)CCC(C(C(C(C(C(F)(F)F)(F)F)(F)F)(F)F)(F)F)(F)F)(C)C	0
CSc1ccc(cc1)C=O	0
CC[C](N(C(=O)Nc1ccc(cc1)N1CCN(CC1)c1ccc(cc1)OC[C]1CO[C@@](C1)(Cn1cncn1)c1ccc(cc1F)F)N)[C](OCc1ccccc1)C	0
ClCc1ccccc1F	1
COc1ccc(c(c1)NC(=O)C)OC	0
CCCCN1CCCC1=O	0
[O-][N+](=O)c1ccc(c(c1)Cl)F	0
COC(=O)c1nc(Cl)cc(c1Cl)NC(=O)C	0
O=C(C(F)(F)F)OB(OC(=O)C(F)(F)F)OC(=O)C(F)(F)F	1
CC(C(=O)c1ccc(cc1)OCc1ccccc1)Br	0
COC(=O)c1ccc(cc1[N+](=O)[O-])C(=O)O	0
CCOC(=O)C1(COC(OC1)C(C)C)C(=O)OCC	0
CN(CCOCCOC(=O)NCC1(C)CC(NC(=O)OCCOCCN(C)C)CC(C1)(C)C)C	0
O=C(N(C)C)C(O)C	0
CN1[C]2CC[C]1CC(C2)OS(=O)(=O)C	0
CC1=NN(C(=O)/C/1=N/Nc1ccc(cc1Cl)c1ccc(c(c1)Cl)N/N=C/1\C(=NN(C1=O)c1ccccc1)C)c1ccccc1	0
ClCc1ccc(cc1)F	1
ClCCc1cccc2c1Sc1ccccc1N=C2N1CCNCC1	0
COc1cccc(c1F)B(O)O	0
O=C(C(=C)C)OCC(F)(F)F	0
CCO[Si](CC(CC(C)(C)C)C)(OCC)OCC	0
OC(=O)c1c(I)c(C(=O)O)c(c(c1I)N)I	0
FC1(C(F)(F)F)C(F)(F)C(F)(F)C(C(C1(F)F)(F)F)(F)F	0
C=CCOC(c1ccc(cc1Cl)Cl)Cn1cncc1	0
FC(S(=O)(=O)OS(=O)(=O)C(F)(F)F)(F)F	1
O=[P+]1Oc2ccccc2-c2c1cccc2	0
[O-][N+](=O)/C(=C\c1ccco1)/Br	1
COc1cc(CCC(=O)CC(=O)CCc2ccc(c(c2)OC)O)ccc1O	0
CCOC(=O)C1(CCCCC1)OC(=O)Cc1ccc(cc1Cl)Cl	0
O=C(OC(C)(C)C)N[C](C12CC3CC(C1)CC(C2)(C3)O)C(=O)O	0
COc1cc(N=Nc2c(Br)cc(cc2[N+](=O)[O-])[N+](=O)[O-])c(cc1N(CCOC(=O)C)CCOC(=O)C)NC(=O)C	0
COc1cc(N=Nc2c(Cl)cc(cc2[N+](=O)[O-])[N+](=O)[O-])c(cc1N(CCOC(=O)C)CCOC(=O)C)NC(=O)C	0
CCCCNS(=O)(=O)c1ccccc1	0
OC1CC(C)(C)N(C(C1)(C)C)O	0
CC(=O)O[C](C(=O)Cl)C	1
[N-]=[N+]=C1C=C(c2c(C1=O)cccc2)S(=O)(=O)Cl	0
OCC(CBr)(CBr)CBr	0
CC1C(C)(C)C2=C(C1(C)C)CCC1C2OCOC1	0
Nc1ccc(c(c1)Cl)F	0
COC(=O)C(CCl)Cl	1
NC1CC(C)(C)NC(C1)(C)C	1
OCCCOCC(OP(OCCOC(C(O)(C)C)(C)C)OCCOCCO)C	0
CC/C=C\CCOC(=O)C	0
O=C1NC(=O)C(=C2N=C(c3c2cccc3)c2c(O)[nH]c(=O)[nH]c2=O)C(=O)N1	0
COCC(N)C	1
OCC(OCC(OCC(OCCN(CCOCC(OCC(OCC(O)C)C)C)CCOCC(OCC(OCC(O)C)C)C)C)C)C	0
OC(=O)CC#N	1
OC(=O)C1CCC1	1
NCc1ccccn1	1
NCc1cccnc1	1
CC1(C)CCCC2(C1CCC1(C2CCO1)C)C	0
ClC(=O)c1c(I)c(C(=O)Cl)c(c(c1I)N)I	0
ClC(=O)C(C(C(F)(F)F)(F)F)(F)F	1
OC(=O)C(C(C(F)(F)F)(F)F)(F)F	1
COCc1ccc(cc1)c1ccc(cc1)COC	0
FC(C(C(S(=O)(=O)O)(F)F)(F)F)(C(F)(F)F)F	1
OC(=O)C(C(C(C(C(C(F)(F)F)(F)F)(F)F)(F)F)(F)F)(F)F	1
O=C1CCCCCCCCCCC=CCCC1	0
CCC(N[Si](NC(CC)C)(NC(CC)C)C)C	1
N#[N+]c1ccc2c(c1[O-])cccc2S(=O)(=O)Cl	0
COC(=O)[C](c1ccc(cc1)O)N	0
CCC/C(=N/O[Si](O/N=C(/CCC)\C)(O/N=C(/CCC)\C)C)/C	0
CC[C](c1ccccc1)N	1
CCCCCCCCC(C(=O)OCC(=O)Nc1ccc(cc1)c1nn2c(n1)c(c([nH]2)C(C)(C)C)Cl)CCCCCC	0
CCOC(=O)CNC(=O)C(N(c1cccc(c1)C(F)(F)F)C(=O)C)C(C)C	0
ClCCOP(=O)(OCC(COP(=O)(OCCCl)OCCCl)(CCl)CCl)OCCCl	0
CCN(S(F)(F)F)CC	1
CCC(CC1(CCCCC1)C(=O)O)CC	0
FC(C(=O)O)F	1
COC(C(C(F)(F)F)C(F)(F)F)(F)F	0
FC(N1C(F)(F)C(F)(F)OC(C1(F)F)(F)F)(F)F	0
FC(C(C(C(F)(F)F)(F)F)(F)F)(CC[Si](Cl)(Cl)C)F	1
[O-][N+](=O)c1ccc(c(c1F)Cl)F	1
O=C=NCC1CCCC(C1)CN=C=O	1
CCCCCCCCCCCCCCCCCC(=O)N(C)C	1
CCOC(OC1CCCCCCCCCCC1)C	0
ClCC(=O)c1ccc(c(c1)Cl)O	0
CCCOc1c(OC)cc(cc1OC)C=O	0
CCCCCCC(CCCC)CO	0
O=C1C[C]2C([C@@]1(CC2)CS(=O)(=O)Cl)(C)C	1
ClC(=O)c1ccccc1F	1
[O-][N+](=O)c1ccc(cc1C(=O)OC)F	0
CCCCCCCCS(=O)(=O)O	1
ClC(=O)[C@@]12CC[C@](C2(C)C)(C(=O)O1)C	1
FP(OCCOP(F)F)F	1
CCCCCCCCCCCCCCCC(=O)NCCCN(C)C	1
CCOCCOCCOCCOC(=O)C(=C)C	0
CNC(=S)S[N+]	1
C[Si](O[Si](c1ccccc1)(c1ccccc1)C)(O[Si](c1ccccc1)(c1ccccc1)C)C	0
Brc1cnc(c(c1)O)N	0
CN(C(=O)NCC1(C)CC(NC(=O)N(C)C)CC(C1)(C)C)C	0
N#CCC(=O)c1ccccc1Cl	0
OC1SCC(SC1)O	0
OCC(=O)C(CO)O	0
COCCOC(=O)C(C(=O)c1ccccc1C(F)(F)F)(c1ccc(cc1)C(C)(C)C)C#N	0
ClC(=O)C1CC1	1
ClC(=O)CCCCCC(C)(C)C	1
ClC(=O)c1ccc(cc1)F	1
CCOC(=O)OCCOc1cc(O)c2c(c1N)C(=O)c1c(C2=O)cccc1	0
FC(=C(F)F)OC(C(C(OC(F)(F)F)(F)F)(F)F)(F)F	0
Cc1cc(c(c(c1Cn1c(=O)n(Cc2c(C)cc(c(c2C)O)C(C)(C)C)c(=O)n(c1=O)Cc1c(C)cc(c(c1C)O)C(C)(C)C)C)O)C(C)(C)C	0
Clc1ccc(c(c1)N=Nc1c(O)c(cc2c1cccc2)C(=O)Nc1cc(Cl)c(cc1Cl)NC(=O)c1cc2ccccc2c(c1O)N=Nc1cc(Cl)ccc1Cl)Cl	0
NCCNCCNCCNCCNCCN	1
FC(C(OCC(F)(F)F)(F)F)F	0
N#CCCN(c1ccc(cc1)N=Nc1ccc(cc1)[N+](=O)[O-])CCOC(=O)c1ccccc1	0
O=C(C(F)(F)F)OC(=O)C(F)(F)F	1
NC(C(C)C)C(C)C	1
CC(=O)NC1CC(C)(C)NC(C1)(C)C	0
ClCCc1c(C)nc2n(c1=O)cccc2	0
ClC(C(=O)OC(=O)C(Cl)Cl)Cl	1
OCCc1c[nH]c2c1cccc2CC	0
CO[C]1O[C]([C]2[C]1OC(O2)(C)C)COS(=O)(=O)c1ccc(cc1)C	0
CCOC(=O)c1ccnc(c1)C(=O)OCC	0
CC(=O)Nc1ccc(cc1)NC(=O)c1cc2ccccc2cc1O	0
O=C=Nc1ccc(cc1)OP(=S)(Oc1ccc(cc1)N=C=O)Oc1ccc(cc1)N=C=O	0
CCN(c1ccc(c(c1)NC(=O)C)N=Nc1c(C#N)cc(cc1C#N)[N+](=O)[O-])CC	0
CC(=O)OC1=C(C)OC(C1=O)C	0
CCCCCCCCCCCCCCCC(=O)O[C]1C[C](N(C1)C(=O)CCCCCCCCCCCCCCC)C(=O)O	0
C/C=C/c1ccc(cc1)OC	0
N#Cc1cc(C)c(c(c1)C)O	0
N#Cc1ccc(cc1)C(C)(C)C	0
FC(S(=O)(=O)Cl)(F)F	1
ClC(=O)c1cc(Cl)c(c(c1Cl)Cl)Cl	1
CC(CN(C(=O)c1ccccc1)CC(O)C)O	0
BrCCCCCC(=O)O	1
OC(=O)C(C(F)(F)F)(F)F	1
CC(=C)C	0
Cc1ccc(cc1Cl)S(=O)(=O)Cl	1
[O-][N+](=O)NC(=NC)N	0
CC(=O)O[Si](OC(=O)C)(OC(=O)C)C	1
CCOS(=O)(=O)C(F)(F)F	1
COc1cc(Cl)c(cc1NC(=O)c1cc2ccccc2cc1O)OC	0
O=C(c1cccc(c1)C(=O)NC1CC(C)(C)NC(C1)(C)C)NC1CC(C)(C)NC(C1)(C)C	0
Cc1oncc1C(=O)O	0
CCCCCCCCCCCC(=O)NCCC[N+](CC(=O)[O-])(C)C	0
CCCCn1sc2c(c1=O)cccc2	1
O=CNc1sccc1C(=O)O	0
CCCCCCCCCc1cc(c(c(c1)C(C)(C)C)O)C(C)(C)C	0
CCCC1CCC(CC1)C1CCC(CC1)c1ccc(c(c1F)F)OC	0
OC[C]1O[C]2[C]([C]1O)Oc1n2cc(C)c(=O)n1	0
CC(=O)O[C]1C[C](O[C]1COC(=O)C)n1cc(C)c(=O)[nH]c1=O	0
C=CC(=O)OCCC[Si](OC)(OC)OC	1
CCCc1nc(c2n1nc([nH]c2=O)c1cc(ccc1OCC)S(=O)(=O)O)C	0
NCc1cccc(c1)N	1
O=c1c2ccc3c4c2c(c2n1c1ccccc1n2)ccc4c(=O)n1c3nc2c1cccc2	0
Oc1c(Br)cc(cc1Br)C1(OS(=O)(=O)c2c1c(Br)c(Br)c(c2Br)Br)c1cc(Br)c(c(c1)Br)O	0
COCCOCOCCOC	0
COc1cc(Cl)c(cc1NC(=O)CC(=O)C)OC	0
COC(CCOC(=O)C)C	0
CCOC(=O)CN(C(=O)Oc1n2[nH]c(nc2c(c1C#N)C(=O)OC1C(CC(CC1C(C)(C)C)C)C(C)(C)C)c1ccc(cc1)C(C)(C)C)CC(=O)OCC	0
O=P(N1CCOCC1)(N1CCOCC1)N1CCOCC1	0
CCCCC(C(=O)OCC(COC(=O)C=C)O)(CCC)C	0
CCCCC(COC(=O)C(=Cc1cc(OC)c(c(c1)OC)O)C(=O)OCC(CCCC)CC)CC	0
CN1CC2CC1CC2	1
CCCCCCCCCCCCCC(=O)NCCCN(C)C	1
CC(C(=O)O)CCCC	1
O=C=NCCCCCN=C=O	1
ClCc1cccc(c1)F	1
CCOc1ccc(cc1)Cc1cc(ccc1Cl)[C]1O[C](COC(=O)C)[C]([C]([C]1OC(=O)C)OC(=O)C)OC(=O)C	0
O=C1NCC(=O)N1	0
Fc1ccccc1	0
F[B-]([O+]1CCCC1)(F)F	1
CC(=C)C(=O)OCCN1COCC1	1
ClCCCC(=O)Cl	1
COP(=O)(C=C)OC	0
ClC(=O)c1c(Cl)cccc1Cl	1
CN(S(=O)(=O)c1ccccc1)CCCCCC(=O)O	0
COC1=Cc2ccccc2Nc2c1cccc2	0
OCCN1CN(CCO)CN(C1)CCO	0
CCCCCCCCP(=O)(O)O	1
CCCOc1ccc(c(c1F)F)C1CCC(CC1)C1CCC(CC1)CCC	0
CCCCC1CCC(CC1)C1CCC(CC1)c1ccc(c(c1F)F)OCC	0
O=C1CCCC(=O)C1C(=O)c1ccc(c(c1Cl)COCC1CCCO1)S(=O)(=O)C	0
CCOC1=NN(C(=O)C1=Cc1ccc(cc1)N(CC)CC)c1ccccc1	0
O=C(C(O)(C)C)c1ccc(cc1)Cc1ccc(cc1)C(=O)C(O)(C)C	0
CCCCCCCCC(C(=O)Nc1cc(C)ccc1O)CCCCCC	0
CCOC(=O)C(=O)Cl	1
COC(=O)C(C(=O)C)Cl	1
CC(C1CCCC(C1)(C)C)OC(COC(=O)C1CC1)(C)C	0
C/C=C/CCc1ccc(cc1)c1ccc(cc1)C	0
C/C=C/C#N	1
C=CC(=O)OCCOc1ccccc1	0
CCCCc1ccc(cc1)c1ccc(c(c1F)F)c1ccc(cc1)CC	0
BrC(c1ccccc1)C(=O)O	1
COC(Cl)Cl	1
Cc1cc(O)c(c(c1)O)C	1
O=c1[nH]cnc2c1cccc2	0
CC(c1ccccc1)C(=O)O	1
C1CCC2C(C1)CCCC2	1
OC(=O)c1ccc2c(c1)[nH]cc2C1CCCC1	0
COC(=O)c1ccc2c(c1)n(C)cc2C1CCCC1	0
COc1cc(c(cc1N)C)S(=O)(=O)NC	0
O=C1NC2C(N1)NC(=O)N2	0
Cc1ccc(c(c1)O)C(=O)N	0
COc1cc(c(cc1N)OC)S(=O)(=O)NC	0
COC(CNC(=O)C=C)OC	0
NNC(=O)NN	0
C=O	1
CCOC(=O)C1CC(=O)NN1c1ncccc1Cl	0
ClC(=O)OCc1ccccc1	1
O=C1CCCCCCC1	1
O=C1OCC(=O)OC1	1
C1CCN1	1
ClC(=O)OC(Cl)(Cl)Cl	1
CCOC(=O)c1nn(c2c1CCN(C2=O)c1ccc(cc1)N1CCCCC1=O)c1ccc(cc1)OC	0
CC(CC(=O)O)C	1
CCCCC(COC(=O)CCS)CC	0
C1CNCCNC1	1
ClC#N	1
ClCCn1c(=O)[nH]c2c(c1=O)cccc2	0
CC(OC(=O)Cl)Cl	1
OC[C]1O[C](C[C]1O)n1cc(C)c(=O)[nH]c1=O	0
ClCCC[Si](OCC)(OCC)OCC	0
OC(=O)CCC(=O)OCCOC(=O)C=C	1
OC(c1nc2c([nH]1)cccc2)c1ccccc1	0
NCCCOCCCCCCCCCCC(C)C	1
OC[C]([C]([C]1O[C@@](O)(C[C]([C]1NC(=O)C)O)C(=O)OC)O)O	0
Cc1ccc(c(c1)C)NC(=O)C(C(=O)C)N=Nc1ccc(cc1Cl)c1ccc(c(c1)Cl)N=NC(C(=O)Nc1ccc(cc1C)C)C(=O)C	0
CC(CCCCCOC(=O)CSP(SCC(=O)OCCCCCC(C)C)SCC(=O)OCCCCCC(C)C)C	0
CCCCOCCOCCOCc1cc2OCOc2cc1CCC	0
O=C1CCc2c(C1)c1ccccc1[nH]2	0
Brc1cc(F)c(c(c1)F)C(Oc1cc(F)c(c(c1)F)F)(F)F	0
C=CCCC(=O)Oc1ccccc1	0
[O-][N+](=O)c1cc(ccc1Nc1ccccc1)S(=O)(=O)Nc1ccccc1	0
CC(OC(=O)C(Br)(C)C)C	0
CCCCCCCCCCCCP(=O)(O)O	1
ClC(C(=O)C)Cl	1
CCC(c1cc(ccc1O)C(C)(C)C)C	1
OC(=O)CC(C(P(=O)(O)O)P(=O)(O)O)C(=O)O	1
COCCN(c1ccc(c(c1)NC(=O)C)N=Nc1c(C#N)cc(cc1C#N)[N+](=O)[O-])CCOC	0
O=C(N(C)C)Oc1cccnc1	0
ClCCN(CCCl)C	1
Fc1ccc(cc1)CNC(=O)c1nc(n(c(=O)c1O)C)C(N)(C)C	0
CCO[Si](OCC)(OCC)CCC(C(C(C(C(C(F)(F)F)(F)F)(F)F)(F)F)(F)F)(F)F	0
CCC1(CO)COCOC1	0
COc1cc(c(cc1N=Nc1c(O)c(cc2c1cccc2)C(=O)Nc1ccc2c(c1)[nH]c(=O)[nH]2)C)S(=O)(=O)NC	0
c1cc(OCC2CO2)c2c(c1)[nH]c1c2cccc1	0
COc1cc(N)c(cc1S(=O)(=O)Nc1ccccc1)OC	0
CN(CCCNC(=O)NCCCN(C)C)C	0
C=CC(=O)OCC(COCCCCOCC(COC(=O)C=C)O)O	0
CCCC1CCC(CC1)c1ccc(cc1)c1ccc(c(c1)F)c1cc(F)c(c(c1)F)OC(F)(F)F	0
OS(=O)(=O)c1ccc2c(c1)cccc2S(=O)(=O)O	1
N#CCCN(c1ccc(cc1)N=Nc1c(Cl)cc(cc1Cl)[N+](=O)[O-])CCOC(=O)C	0
OCCCOC(C(C(OCCCO)COCCCO)OCCCO)C(OCCCO)COCCCO	0
CCCCCCCCN(CCC(=O)O)CCC(=O)O	0
Nc1ccc(cc1)OP(=S)(Oc1ccc(cc1)N)Oc1ccc(cc1)N	0
OC(=O)c1ccc2c3c1c(ccc3C(=O)OC2=O)C(=O)O	0
COCCCN1C(=O)c2ccc3c4c2c(C1=O)ccc4c(=O)n1c3nc2c1ccc(c2)C	0
Cc1c(C)cccc1O	1
CCN(c1ccc(c(c1)NC(=O)C)N=Nc1c(Br)cc(cc1[N+](=O)[O-])[N+](=O)[O-])CC	0
OC[C]([C]([C](C(=O)C(=O)O)O)O)O	0
ClC(=O)c1cccs1	1
ClC(=O)c1ccco1	1
COc1ccc(cc1NC(=O)CC(=O)C)Cl	0
O=C(C(C(=O)C)N=Nc1cc(ccc1Cl)C(=O)Nc1cc(Cl)ccc1C)Nc1cc(C)c(cc1C)NC(=O)C(C(=O)C)N=Nc1cc(ccc1Cl)C(=O)Nc1cc(Cl)ccc1C	0
N[C](C(=O)O)CS	0
OC(=O)[C](c1ccccc1Cl)O	0
CCCCOCC(COCC=C)O	1
Clc1ccc(cc1)C1(O)CCN(CC1)CCC(C(=O)N(C)C)(c1ccccc1)c1ccccc1	0
O=C(c1ccc(cc1)O)Oc1ccc(cc1)OC(=O)c1ccc(cc1)O	0
CCCCCCCCCCCCCCOC(=O)OOC(=O)OCCCCCCCCCCCCCC	0
CCCCCC(COC(=O)c1ccccc1C(=O)OCC(CCCCC)CCC)CCC	0
BrCN1C(=O)c2c(C1=O)cccc2	1
COCCCN	1
CCCCCCCCCCC(CCCCCCCC)CO	0
Oc1cccccc1=O	1
ClCC(=O)CCl	1
CCCC(CO)O	0
CCN(CCC#N)CC	0
CCCOC(=O)[C](O)C	0
CCOC(=O)c1nn(c2c1CCN(C2=O)c1ccc(cc1)[N+](=O)[O-])c1ccc(cc1)OC	0
COC(/C=C\C(OC)OC)OC	0
O=C1CC[C]2O[C]1OC2	0
COC(=O)c1ccc(c(c1)N)C(=O)OC	0
O[C]1[C](O)[C](O[C]1[n+]1cccc(c1)C(=O)N)COP(=O)(OP(=O)(OC[C]1O[C]([C]([C]1O)O)n1cnc2c1ncnc2N)O)O	0
OC(=O)CCSC(=N)N	0
OCC(=O)N(c1ccc(cc1)F)C(C)C	0
COC(=O)[C]1[C](C)C=CCC1(C)C	0
CNNC	1
C[Si]1(C)O[Si](C)(C)O[Si](C)(C)O[Si](O[Si](O[Si](O1)(C)C)(C)C)(C)C	0
C[Si]1(C)O[Si](C)(C)O[Si](O1)(C)C	0
CCOC(=O)Cl	1
ClCC(=O)OC(=O)CCl	1
Cc1nc(N)nc(n1)N	0
CC(=O)CC(=O)OC(C)C	0
C=CCCCCCCCCC(=O)NCC(=O)O	0
ClC(=O)CCC(=O)Cl	1
CC(COC(=O)Cl)C	1
COc1ccc(cc1)NC(=O)CC(=O)C	0
CCCCC(COC(=O)c1ccccc1)CC	0
CCCCOCCOC(=O)c1ccccc1	0
O=C(CC(=O)C)OCCOC(=O)CC(=O)C	0
CCCCC(COC(=O)/C=C/c1ccc(cc1)OC)CC	0
CCOCC(OC(=O)C)C	0
CC(C=NCC1(C)CC(N=CC(C)C)CC(C1)(C)C)C	1
CC(c1ccc2c(c1)c(=O)c1c(s2)cccc1)C	0
Oc1cc(=O)[nH]c(n1)NC#N	0
ClCc1c(F)cccc1Cl	1
ClCc1ccccc1C	1
CCCCC(CNS(=O)(=O)c1ccc(cc1)N=Nc1c(C)c(C#N)c(n(c1=O)CCCC)O)CC	0
OCCNc1ccc(c(c1)O)C	0
CN(/C=C/C(=O)c1cccnc1)C	0
CC(=O)Oc1ccccc1C(=O)Cl	1
COC(=O)C(=O)OC	1
Clc1ccc(c(c1)Cl)N	0
CCCCCCCCCCCCCC[C]([C]([C](CO)N)O)O	0
CCCCCCCCCCCCCCCCCC(=O)OC(COC(=O)CCCCCCCCCCCCCCCCC)COC(=O)CCCCCCCCCCCCCCCCC	0
ICC=C	1
CN=C=S	1
COc1cc(Cl)c(cc1NC(=O)C(C(=O)C)N=Nc1ccc(cc1Cl)c1ccc(c(c1)Cl)N=NC(C(=O)Nc1cc(OC)c(cc1OC)Cl)C(=O)C)OC	0
OCC=C(C)C	1
N#CCc1c(C)cc(c(c1C)O)C(C)(C)C	0
CCC1CC(C)(C)CCC1=O	0
CS(=O)(=O)F	1
CCOCCCC(OCCOCC(CO)C)C	0
OC/C(=C/c1ccc(cc1)C)/C	0
NCCCNCCCN	1
CCC(CC)(C)C	0
O=C1OC(=O)[C@@]2([C@@]1(C)[C]1CC[C]2O1)C	1
O1CCN(CC1)CN1CCOCC1	1
CC(=C)CCl	1
BrC(=O)C(Br)C	1
COc1ccc(cc1N=Nc1c(O)c(cc2c1cccc2)C(=O)N)C(=O)Nc1ccccc1	0
NCC(=O)O	0
O=C(c1ccccc1)c1ccc(cc1)OC(=O)C(=C)C	0
CN(c1ccc(cc1)N=Nc1ccc(cc1)S(=O)(=O)Cl)C	1
OCC1COC(O1)(C)CC(C)C	0
CCO[Si](OCC)(OCC)CCCSSCCC[Si](OCC)(OCC)OCC	0
OC(=O)C[C](C(=O)O)N	0
OC(=O)CC[C](C(=O)O)N	1
N[C](C(=O)O)CSSC[C](C(=O)O)N	0
N#Cc1cc(ccc1C#N)S(=O)(=O)CCCS(=O)(=O)NCC(O)C	0
Oc1cc(Cl)cc(c1)Br	1
C=CCCC(=O)C1=CCCC(C1)(C)C	0
O=C(C(=C)C)Nc1ccc(cc1)S(=O)(=O)N	0
OC(=O)CN(C(=N)N)C	0
COP(=S)(Oc1c(Cl)cc(cc1Cl)C)OC	0
O=C(N1CCN(CC1)c1ccc(nc1)N)OC(C)(C)C	0
NC(=O)N	0
CN(N)C	1
CC12CCC3C(O2)(CO1)CCC1C3(C)CCCC1(C)C	0
OCC(O)C	0
Cc1cccc(c1O)C	1
COC(=O)C(=O)Cl	1
CC(CN(C(=O)CCCCC(=O)N(CC(O)C)CC(O)C)CC(O)C)O	0
Oc1ccc(cc1C(CC(C)(C)C)(C)C)C(CC(C)(C)C)(C)C	1
Cn1cnc2c1c(=O)n(C)c(=O)n2C	0
CCCCC(COP(=S)(OCC(CCCC)CC)S)CC	1
CCC/C(=N/O[Si](O/N=C(/CCC)\C)(O/N=C(/CCC)\C)C=C)/C	0
CCCCCC(=O)N(C)C	1
Nn1cnnc1	0
CC([Si](c1ccccc1)(c1ccccc1)Cl)(C)C	1
Cn1c(=O)n(C)c2c(c1=O)[nH]cn2	0
ClC(=O)c1ccc(cc1)Br	1
O=C(Nc1ccc(cc1)Cc1ccc(cc1)NC(=O)NC1CCCCC1)NC1CCCCC1	0
O=C1[C](N)[C]2N1C(=C(CS2)CSc1nc(=O)c(=O)[nH]n1C)C(=O)O	0
BrCc1ccc(cc1)Br	1
CCCCOC(=O)CC	0
BrCC#N	1
CCCCCCCCCCCCCCCCOC(=O)C(CCCC)CC	0
C=CCCC(=O)O	1
CCCCCCCCCc1nc(N)nc(n1)N	0
CCCCCCCCN1CCCCCC1=O	1
CCCCOC(=O)Cl	1
C=CCCC=C	0
CCC[C]1CCO[C](S1)C	0
CCS(=O)(=O)Cl	1
CCS(=O)(=O)O	1
CC(c1ccc(cc1)OP(=O)(Oc1ccccc1)Oc1ccccc1)(c1ccc(cc1)OP(=O)(Oc1ccccc1)Oc1ccccc1)C	0
COc1ccc(cc1N=Nc1c(O)c(cc2c1cccc2)C(=O)Nc1cc(Cl)c(cc1OC)OC)C(=O)Nc1ccc(cc1)C(=O)N	0
Oc1ccc(c(c1)C)Cl	1
COC(=O)c1ccc(cc1N)C(=O)Nc1cc(Cl)ccc1Cl	0
Clc1ccccc1OP(=O)(OCC(Cl)(Cl)Cl)Cl	1
BrCC(=O)Br	1
CCN(C)C	1
CC(C(=O)O)Br	1
CC(C(=O)O)NC(=O)CCC	0
CC(C(=O)O)Cl	1
Cc1cc(C)nc(n1)NS(=O)(=O)c1ccc(cc1)NC(=O)C(=C)C	0
Oc1ccc(cc1)C(c1ccccc1)(C)C	0
ClP(OCC(Cl)(Cl)Cl)Cl	1
O[C]1C[C](C)C(=O)C(C1)(C)C	0
CCCC1COC(O1)(Cn1cncn1)c1ccc(cc1Cl)Cl	0
Nc1ccc(cc1)C(c1ccc(cc1)N)c1ccccc1	0
Oc1ccc(cc1)C(c1ccccn1)c1ccc(cc1)O	0
C1CCC(CO1)Cc1ccccc1	0
CN(c1cccc2c1cccc2S(=O)(=O)Cl)C	1
Cc1c(C)cccc1Cl	0
C#CCCC(=O)O	1
C=C[C@@]1(C)C[C](OC(=O)COS(=O)(=O)C)[C@@]2(C)[C](C)CC[C@@]3([C]([C]1O)C)[C]2C(=O)CC3	0
ClC(=O)c1ccccc1Cl	1
ClC(=O)c1ccccc1I	1
[O-][N+](=O)c1ccccc1C(=O)Cl	1
ClCc1ccc(cc1[N+](=O)[O-])[N+](=O)[O-]	1
Clc1ccc(c(c1)Cl)[N+](=O)[O-]	0
BrCc1ccccc1Cl	1
O=C1CN(CC2N1CCc1c2cccc1)C(=O)C	0
BrC[C@@]1(OC[C](O1)COC(=O)c1ccccc1)c1ccc(cc1Cl)Cl	0
CC/C=C\CCOC(=O)C/C=C\CC	0
O=c1[nH]c2c([nH]1)cccc2	0
Clc1ccc(c(c1)C)C	0
S=C(Nc1ccc(cc1)F)Nc1ccc(cc1)S(=O)(=O)N	0
CC(COC(=O)[C](O)C)C	0
O=C1CCCN1	0
Cn1cncc1	1
C[Si]1O[Si](C)O[Si](C)O[Si](O[Si](O1)C)C	0
CC(CO)N	1
Oc1ccc(c(c1)C(F)(F)F)F	1
CCCCC/C=C\CCC(C(CCCCCCCCC(=O)O)CCCCCCCC)CCCCCCCC(=O)O	0
O=C(N(C)C)OC(C)(C)C	1
NCc1ccco1	1
OCCN1CCN=C1	1
N#C[C](c1cccc(c1)Oc1ccccc1)O	0
BrC(=O)c1ccccc1	1
CC(c1ccccc1)N	1
Clc1cccc(c1)C(=O)Cl	1
CCCCC(COC(=O)C(=C(c1ccccc1)c1ccccc1)C#N)CC	0
CC(=O)O[C]1[C](OC(=O)C)O[C]([C]1OC(=O)C)C	0
OC(=O)c1ccc(cc1)[N+](=O)[O-]	0
BrCc1ccc(cc1)C(=O)O	1
CC(=NO)CCC	0
CCOC(=O)C#N	1
CCN(CCCN(C)C)CC	1
ClCCC(=O)Cl	1
COCC(=O)O	1
CC1CCNCC1	1
CN1CCCCC1	1
CCOCC(=O)O	1
Clc1ccc(cc1)c1ccccc1[N+](=O)[O-]	0
ClC(=O)/C=C/C(=O)Cl	1
COC(=O)C1CC(=O)C(CC1=O)C(=O)OC	0
CCN(C(=O)Cl)C1CCCCC1	0
NCCCOCC	1
COc1cc(C)c(c(c1C)C)/C=C/C(=O)C	0
CCCCCCCCCCCCCCCCCCOCCCCCCCCCCCCCCCCCC	0
CCc1ccc(cc1)B(O)O	0
CC1=[N+](CCCCS(=O)(=O)[O-])c2c(C1(C)C)c1ccccc1cc2	0
N#CSCSC#N	1
CC(c1cc(C(C)C)c(c(c1N)C(C)C)N)C	0
Nc1cc(Cl)c(cc1S(=O)(=O)O)Cl	0
OCCN(C(=O)CCCCC(=O)N(CCO)CCO)CCO	0
CCOC(=O)C(=Cc1ccc(cc1)C=C(C(=O)OCC)C(=O)OCC)C(=O)OCC	0
CCCCCCCCCc1cc(C)cc(c1O)CCCCCCCCC	1
CC(CC1OCCC(C1)(C)O)C	0
COc1cc(ccc1N=NC(C(=O)Nc1ccccc1OC)C(=O)C)[N+](=O)[O-]	0
Cc1ccc(cc1)NC(=O)C(C(=O)C)N=Nc1ccc(cc1Cl)c1ccc(c(c1)Cl)N=NC(C(=O)Nc1ccc(cc1)C)C(=O)C	0
COc1cc(Cl)c(cc1N)OC	0
CC(=O)C(C(=O)Nc1ccccc1)N=Nc1ccc(cc1Cl)c1ccc(c(c1)Cl)N=NC(C(=O)Nc1ccccc1)C(=O)C	0
CCOC(=O)C1=NN(C(=O)C1N=Nc1ccc(cc1Cl)c1ccc(c(c1)Cl)N=NC1C(=NN(C1=O)c1ccccc1)C(=O)OCC)c1ccccc1	0
OS(=O)(=O)c1cccnc1	1
COc1ccc(cc1)C(=O)CSc1cccc(c1)OC	0
Oc1ccc(cc1)S	1
CCOC(=O)CC(=O)CCl	1
CCCCC(=O)Cl	1
Oc1c(cc(cc1C(C)(C)C)C(C)(C)C)c1cc(cc(c1O)C(C)(C)C)C(C)(C)C	0
NCCc1ccccc1	1
Nc1c(Oc2ccccc2)c(Oc2ccccc2)c(c2c1C(=O)c1ccccc1C2=O)N	0
COc1ccccc1NC(=O)c1cc2ccccc2c(c1O)N=Nc1cc(Cl)ccc1Cl	0
CCO	0
OC=O	1
CC(=O)O	1
O=C1C=CC(=O)N1c1ccc(c(c1)N1C(=O)C=CC1=O)C	0
O(CCN1CCOCC1)CCN1CCOCC1	0
CCCCCCCC(=O)NCCN(CCC(=O)O)CCO	0
N#CCCOCCCCCCCC(C)C	0
CCCCCCCCn1sc(c(c1=O)Cl)Cl	1
OCC(COC(=O)[C@]1(C)CCC[C@]2([C]1CC=C1[C]2CCC(=C1)C(C)C)C)(CO)CO	0
O=Cc1ccccc1C=O	1
ClP(c1ccccc1)Cl	1
ClC(=O)CCc1ccccc1	1
CC(CCC(=O)O)C	1
CCCCCCCCCCCCc1ccccc1Nc1cccc2c1cccc2	0
CCOS(=O)(=O)OCC	1
OC(=O)CI	1
COc1cc(ccc1N=NC(C(=O)Nc1ccccc1)C(=O)C)c1ccc(c(c1)OC)N=NC(C(=O)Nc1ccccc1)C(=O)C	0
O[C]1CO[C]2[C]1OC[C]2O	0
O=C(c1cc2ccccc2c(c1O)N=Nc1cc(Cl)c(cc1Cl)Cl)Nc1ccccc1C	0
CCCC1CCC(CC1)C1CCC(CC1)C(=O)O	0
Oc1cc(cc2c1ccc(c2S(=O)(=O)O)N)S(=O)(=O)O	1
CCCCC/C=C/CCC=O	0
O=CCCC(C1C(=CCCC1(C)C)C)C	0
CCCCCC1(C)CCC(C1=O)(C)C	0
CC(c1cc(cc(c1S(=O)(=O)Cl)C(C)C)C(C)C)C	1
N#Cc1ccc(c(c1)Cl)Cl	0
Clc1ncccc1C(F)(F)F	1
CO[Si](CCCOCC1CO1)(OC)C	0
CCC(COC(=O)CC(CC(C)(C)C)C)(COC(=O)CC(CC(C)(C)C)C)COC(=O)CC(CC(C)(C)C)C	0
CCCCOC(=O)C(=C)C#N	0
O=C1CCCCC(=O)OCCOCCO1	0
Oc1ccc(cc1)C1(c2ccc(cc2)O)c2ccccc2C(=O)N1c1ccccc1	0
CCC1CC(OC1=O)(C)C	0
CCOc1ccccc1C#N	0
CNC(=S)NN	0
ClC(=O)c1cc(C)cc(c1)C	1
Nc1nc(NC2CC2)nc(n1)N	0
CCN(c1ccc(c(c1)NC(=O)C)N=Nc1c(Cl)cc(cc1[N+](=O)[O-])[N+](=O)[O-])CC	0
CCC(C(=O)OC(C)C)C	0
CC#CCn1c(Br)nc2c1c(=O)[nH]c(=O)n2C	0
C1CCN2C(=NCCC2)CC1	1
N#Cc1c(Nc2ccc(cc2)C)nc(c(c1C)N=Nc1ccccc1C(F)(F)F)Nc1ccc(cc1)C	0
O=c1[nH]c2c([nH]1)cc(c(c2)N)C	0
O=C(c1ccccc1Cl)C1CCCC1	0
COC(=O)Cc1c(sc(c1C#N)N)C(=O)OC	0
COC(=O)CN(c1sc(c(c1C#N)CC(=O)OC)C(=O)OC)CC(=O)OC	0
CC(Cc1ccc(cc1)C(C)(C)C)CN1C[C](C)O[C](C1)C	1
C=CC(=O)OCCN(S(=O)(=O)C(C(C(C(F)(F)F)(F)F)(F)F)(F)F)C	0
CC/C=C\CCOC(=O)OC	0
CC(C(=CC(C)C)C)OC(COC(=O)C1CC1)(C)C	0
CS(=O)C	0
CP(=O)(Cl)Cl	1
CCOC(=O)CC(CC(C)(C)C)C	0
CCCCCCCCCCCCCCO	0
CC(CCCCCCCCCCCCCCC(=O)NCCCN(C)C)C	1
CCOC(=O)OC1CCCCC1C(C)(C)C	0
CCCCCCCCCCCCCCCCOC(=O)c1cc(c(c(c1)C(C)(C)C)O)C(C)(C)C	0
CC(CCCCCCCCCCOP(Oc1ccccc1)OCCCCCCCCCCC(C)C)C	0
N#CCCN(c1ccc(cc1)N=Nc1c(Cl)cc(cc1Cl)[N+](=O)[O-])CCC#N	0
COc1cc(OC)ccc1C(=O)c1cccc(c1F)Cl	0
OC(=O)CS	1
COC(=O)[C@@]1(C)CCC[C@]2(C1CC=C1[C]2CCC(=C1)C(C)C)C	0
CCCO[Si](OCCC)(OCCC)OCCC	0
C=CCOCC(COCC=C)(CO)CC	0
COc1ccc(cc1N=Nc1c(O)c(cc2c1cccc2)C(=O)Nc1cc(Cl)ccc1C)C(=O)Nc1ccccc1	0
O=CC1CC2=C(CC1C(C2)C(C)C)C	0
O=c1c2cccc3c2c(c2n1c1cccc4c1c(n2)ccc4)ccc3	0
CNS(=O)(=O)C(C(C(C(F)(F)F)(F)F)(F)F)(F)F	0
CCN(c1ccc(c(c1)NS(=O)(=O)C)N=Nc1c(C#N)cc(cc1C#N)C)CC	0
COc1ccc(cc1)NC(=O)[C]1C[C](C)CC[C]1C(C)C	0
COc1ccccc1CN	1
COC(=O)c1ccc(cc1N=NC(C(=O)C)C(=O)Nc1ccc(cc1)NC(=O)C(C(=O)C)N=Nc1cc(ccc1C(=O)OC)C(=O)OC)C(=O)OC	0
CN(C(=O)C(F)(F)F)C(=O)C(F)(F)F	1
CCCCCCCNCCCCCCCCCCC(=O)O	0
CCOC(=O)C(C(=O)OCC)Br	1
OC(=O)CCCC(=O)O	1
NC1CCC(CC1C)CC1CCC(C(C1)C)N	1
CCCCCCCCC(C(CCCCCCCC)C)C	0
C=CCOCC1(OC(C(C1O)O)CO)OC1OC(CO)C(C(C1O)O)O	0
COc1c(OC)cc(c(c1OC)C(=O)c1c(OC)ncc(c1C)Cl)C	0
C=CCOC(=O)COC1CCCCC1	0
CCC(=O)OC1C=CC2C1C1CCC2C1	0
CCCP1(=O)OP(=O)(CCC)OP(=O)(O1)CCC	1
OCC([N+](=O)[O-])(Br)Br	1
COC(=O)COc1nc(F)c(c(c1Cl)N)Cl	0
CC([Si](C(C)C)(O[Si](C(C)C)(C(C)C)Cl)Cl)C	1
Cc1ncc[nH]1	1
COc1cc([N+](=O)[O-])c(cc1Cl)OC	0
ClCCCCBr	0
NC1CCCCC1N	1
COc1cc(NS(=O)(=O)c2ccccc2)c2c(c1N)C(=O)c1c(C2=O)cccc1	0
COc1ccc(cc1NC(=O)C)C	0
O=C(Nc1ccccc1C(=O)O)CCc1ccc(cc1)O	0
C[Si](C(C)(C)C)(OS(=O)(=O)C(F)(F)F)C	1
ClCC(CBr)C	0
COCCOC(=O)C(=C)C	0
Fc1nc(F)c(c(n1)F)Cl	1
O=c1[nH]c(=O)c2c([nH]1)nc[nH]2	0
Clc1ccc(c(c1)N=Nc1c(O)c(cc2c1cccc2)C(=O)Nc1ccc2c(c1)[nH]c(=O)[nH]2)Cl	0
Oc1cc(C)c(c(c1C)C)O	1
CCC[C]1CC[C](OC1)c1ccc(cc1)c1cc(F)c(c(c1)F)C(Oc1cc(F)c(c(c1)F)F)(F)F	0
BrCC(=O)c1ccccc1	1
ClCc1ccc(nc1)Cl	1
ClCc1cccc(c1)C(F)(F)F	1
COc1ccc(cc1N(Cc1ccccc1)CCOC(=O)C)NC(=O)C	1
CC(C1=CC(=Cc2ccccc2)C=C(C1=O)C(C)(C)C)(C)C	0
O=Cc1c(O)ccc2c1cccc2	0
CCCCC(COC(=O)OOC(CC)(C)C)CC	0
OC/C=C(/C#C[C@]1(O)[C](C)C[C](CC1(C)C)O)\C	0
CC(CCCCCCCCCCO[P+](=O)OCCCCCCCCCCC(C)C)C	0
CC(COC(=O)C1CCCCC1C(=O)OCC(C)C)C	0
Cc1ccc(c(c1)C)NS(=O)(=O)c1cc(N)ccc1Cl	0
CS(=O)(=O)OS(=O)(=O)C	1
NCCCNCCCCNCCCN	1
ClC(=O)c1ccccc1Br	1
c1cc(OCC2CO2)cc(c1)N(CC1CO1)CC1CO1	0
COc1ccc(cc1)/C=C/C(=O)OCCC(C)C	0
CCN(C1CCCCC1)C1CCCCC1	1
CSc1ccc(cc1)C(=O)C(N1CCOCC1)(C)C	0
CC(CCCCCC(=O)NCCCCCC(=O)O)C	0
O=C(c1ccccc1C(=O)OCC1OC1)OCC1OC1	0
C=CC(=O)OCCOc1ccccc1c1ccccc1	0
C/C(=C\C=C\C=C(\C=C\C=C(\C=C\C1=C(C)CCCC1(C)C)/C)/C)/C=C/C=C(/C=C/C1=C(C)CCCC1(C)C)\C	0
CCCCCCCCCCCCCCC(CCCCCCCCCCCC)CO	0
CCCCOCCCN1C(=Nc2c(S1(=O)=O)cccc2)C(N1C(=O)OC(C1=O)(C)C)C(=O)Nc1cc(ccc1SCC(CCCC)CC)C(C)(C)C	0
CSc1nc(NC(C)C)nc(n1)NC(C)C	0
CCCCCCCC/C=C/CCCCCCCCNC(=O)CCCCCCC/C=C\CCCCCCCC	0
C#CCN1CC(=O)N(C1=O)COC(=O)C1C(C1(C)C)C=C(C)C	0
O=Cc1ccc(cc1C)CC(C)C	0
COP(=S)(SCN1C(=O)c2c(C1=O)cccc2)OC	0
OC(=O)[C](Cc1c[nH]c2c1cccc2)N	0
Oc1c(cc(cc1C(C)(C)C)C(C)(C)C)C(C)(C)C	0
CCCCOCCOCCOC(=O)C(=C)C	0
[O-][N+](=O)c1ccc(cc1)CCc1ccc(cc1)[N+](=O)[O-]	0
OCCN1CCN(CC1)CCS(=O)(=O)O	0
O=C1CCCCCN1C(=O)c1cccc(c1)C(=O)N1CCCCCC1=O	0
OP1Oc2c(cc(cc2C2CCCCC2)C)Cc2c(O1)c(cc(c2)C)C1CCCCC1	0
Oc1c(cc(cc1C(c1ccccc1)(C)C)C(CC(C)(C)C)(C)C)n1nc2c(n1)cccc2	0
COc1cc2CC(=O)NC=Cc2cc1OC	0
CCCCCCCCCC(=O)OCC(COC(=O)CCCCCCC)(COC(=O)CCCCCCC)CC	0
CCCCCCCCCCN(CCCCCCCCCC)C	1
CCB(OC)CC	1
CCCCOC(=O)CO	0
OC(=O)c1cc(cc(c1)n1nc(c(c1N)N=Nc1nnc(s1)SCCSc1nnc(s1)N=Nc1c(N)n(nc1C(C)(C)C)c1cc(cc(c1)C(=O)O)C(=O)O)C(C)(C)C)C(=O)O	0
COc1ccc(cc1)C(=O)Nc1ccc(cc1[N+](=O)[O-])C1=NNC(=O)CC1C	0
COc1ccc(cc1)C(=O)Nc1ccc(cc1N)C1=NNC(=O)CC1C	0
Nc1ccc(cc1)C(=O)Nc1ccc(cc1)C(=O)N	0
O=C(C(C)(C)C)Nc1cc(NC(=O)C(C)(C)C)cc(c1)NC(=O)C(C)(C)C	0
CCCCCC=CCC=CCCCCCCCC(=O)Cl	1
O=C1NC(=O)N/C/1=C\c1ccccc1	0
O=C1N(CC2=Nc3ccccc3Cc3c2cccc3)C(=O)c2c1cccc2	0
CN	1
CC(OC(=O)CCCCCCCCC(=O)OC(C)C)C	0
C=CCOC(=O)COc1ccccc1	0
CCCCC(COC(=O)c1ccccc1C(=O)c1ccc(cc1)c1ccccc1)CC	0
CCN	1
CSC	0
O1CC1	1
CC(N)C	1
NC(=O)[C]1CCCN1	0
CC(=O)Cl	1
ClC(=O)Cl	1
Cc1c[nH]nc1	1
C[Si](Cl)Cl	1
CC1CO1	0
CN(C1CCCCC1)C1CCCCC1	1
O=C(C(C(F)(F)F)(C(F)(F)F)F)C(F)(F)F	0
O=C(C(C(F)(F)F)(C(F)(F)F)F)C(C(F)(F)F)(F)F	0
CC(N)(C)C	1
CC(S)(C)C	0
CS(=O)(=O)O	1
SCCC(=O)OCC(COC(=O)CCS)(COC(=O)CCS)COC(=O)CCS	0
C[Si](C)(C)C	0
C[Si](Cl)(C)C	1
C[Si](Cl)(Cl)C	1
C[Si](Cl)(Cl)Cl	1
OOC(C)(C)C	1
C=C[Si](Cl)(Cl)Cl	1
ClC(C=C)CCl	0
ClC(=O)C(Cl)(Cl)Cl	1
OC(=O)C(Cl)(Cl)Cl	1
OC(=O)C(F)(F)F	1
CCCCC(C(=O)Cl)CC	1
CCCCNC(=O)OCC#C	0
Clc1ccc(cc1)n1ccc(=O)[nH]1	0
CCCCCCCCCC(=O)OOC(=O)CCCCCCCCC	0
ClC(=O)C(Cl)C	1
COC(=O)C#CC(=O)OC	1
OC[C]([C]([C]([C](CN(C)C)O)O)O)O	0
ClCC=CCCl	1
OCCNC(=O)C=C	0
CCCCCCCCC(=O)Cl	1
C=COCCOCCOC=C	0
C=COCCOCCOCCOC=C	0
NC1CC1	1
CCCCC(COC(=O)CS)CC	0
CCN1CCCCC1	1
BrCc1cccc(c1)Cl	1
OC(=O)C(c1ccc(cc1)C(=O)CCCN1CCC(CC1)C(c1ccccc1)(c1ccccc1)O)(C)C	0
Cl[Si](c1ccccc1)(c1ccccc1)c1ccccc1	1
C=C[Si](N[Si](C=C)(C)C)(C)C	0
ClC(=O)Oc1ccc(cc1)[N+](=O)[O-]	1
ClP(=O)(Oc1ccccc1)Cl	1
CC(COc1ccccc1)O	0
Fc1ccc(cc1Cl)CCC[Si](Cl)(Cl)C	1
Fc1ccc(cc1Cl)CCC[Si](Cl)(C)C	1
OOC1CCCc2c1cccc2	1
CCCCC(=NCCCNC(=O)NCCCCCCNC(=O)NCCCN=C(CCCC)C)C	1
CP(=O)(CCC(C(=O)O[N+])N)O	0
Cc1cc(C)cc(c1S(=O)(=O)Cl)C	1
C=CC(=O)NC(C(=O)OC)O	1
[O-][N+](=O)c1ccc(c(c1)Br)C	1
ClC1=C(Cl)C(C(=C1Cl)Cl)(Cl)Cl	1
BrN1C(=O)N(C(C1=O)(C)C)Br	1
CCOC(=O)C(OC(=O)c1cc(ccc1[N+](=O)[O-])Oc1ccc(cc1Cl)C(F)(F)F)C	0
CC(=CC(CC(C)(C)C)(C)C)C	0
Cc1cc(Cc2cc(C)cc(c2O)C2(C)CCCCC2)c(c(c1)C1(C)CCCCC1)O	0
BrC(c1ccccc1)c1ccccc1	1
CCCCNC(=O)Nc1ccc(cc1)Cc1ccc(cc1)NC(=O)NCCCC	0
CC(CCCCCCCCCCOP(OCCCCCCCCCCC(C)C)OCCCCCCCCCCC(C)C)C	0
[O-][N+](=O)c1ccc(cc1)OP(=O)(Cl)Cl	1
C=CS(=O)(=O)C=C	1
COS(=O)(=O)OC	1
CCN1CN(CC)CN(C1)CC	1
O=c1[nH]c2c([nH]1)ccc(c2)NC(=O)C(C(=O)C)N=Nc1ccccc1OCCOc1ccccc1N=NC(C(=O)Nc1ccc2c(c1)[nH]c(=O)[nH]2)C(=O)C	0
ClCCC[Si](Cl)(Cl)C	1
Fc1ccc(cc1Cl)C(F)(F)F	0
CCOP(=O)(OCC)OCC	0
OC(=O)CCCCCNS(=O)(=O)c1ccc(cc1)C	0
N#CC(N=NC(C#N)(C)C)(C)C	0
CCC1CCC(OC1)c1ccc(cc1)c1cc(F)c(c(c1)F)C(Oc1cc(F)c(c(c1)F)F)(F)F	0
CCC(Br)C	0
NCC(C)C	1
O=CC(C)C	0
CC(=C)C=O	1
CCC(Cl)C	0
NCC(N)C	1
CCC(O)C	0
CC(=O)C=C	1
CC(=O)CCl	1
CC(CN)O	1
N#Cc1ccc(cc1)/C=C/c1ccc(cc1)/C=C/c1cccc(c1)C#N	0
CCC(=O)Cl	1
ClCC(=O)Cl	1
OC(=O)CBr	1
CCC(=O)O	1
OC(=O)C=C	1
OC(=O)CCl	1
OCC(=O)O	1
CNC(=O)C	0
CC(=O)OO	1
COC(=O)Cl	1
CC(C(=O)Cl)C	1
CC(C(=O)O)C	1
OC(=O)[C](O)C	1
ClC(=O)C(Cl)Cl	1
ClC(=O)C(=O)Cl	1
CC(=C)C(=O)N	0
CC(=C)C(=O)O	1
CC(C(=O)O)S	1
ClC(C(=O)O)Cl	1
OC1C(=O)OCC1(C)C	0
CN1C(C)(C)CCCC1(C)C	1
Clc1ccc(c(c1)N=Nc1c(O)c(cc2c1cccc2)C(=O)Nc1cc(C)c(cc1C)NC(=O)c1cc2ccccc2c(c1O)N=Nc1cc(Cl)ccc1C)C	0
CCCCCCCCCCCCC1CC(=O)N(C1=O)C1CC(C)(C)NC(C1)(C)C	1
C=C1C2CCC(C1(C)C)C2	0
NC1=NCC2N1c1ccccc1Cc1c2cccc1	0
OC1CCC(CC1)C(C1CCC(CC1)O)(C)C	0
CC(c1ccc(cc1)O)(c1ccc(cc1)O)C	0
Cl[Si](c1ccccc1)(c1ccccc1)Cl	1
OOC(c1ccccc1)(C)C	1
CCC(c1ccc(cc1)O)(C)C	1
OOC(C1CCC(CC1)C)(C)C	1
CCCC(C1OCC(CO1)(C)CCC)C	0
OCC(COC(=O)[C@]1(C)CCC[C@]2([C]1CC=C1[C]2CCC(=C1)C(C)C)C)O	0
CCC(C(=O)O)Br	1
COc1ccc(cc1N=NC(C(=O)Nc1ccccc1OC)C(=O)C)[N+](=O)[O-]	0
CN(C(=N)N(C)C)C	1
CCC(C(C(C(C(C(F)(F)F)(F)F)(F)F)(F)F)(F)F)(F)F	0
OCCCNC(=O)[C](C(CO)(C)C)O	0
ClC(c1c(Cl)cccc1Cl)Cl	0
COP(=O)(O)O	1
CC(C1(C)N=C(NC1=O)c1ncccc1C(=O)O)C	0
CCCCP(=O)(CCCC)CCCC	1
ClC(=O)C=C	1
N#Cc1c(C)cc(nc1Nc1ccc(cc1)S(=O)(=O)O)Nc1ccc(cc1)S(=O)(=O)O	0
OC(=O)[C]1NC[C](C1)Sc1ccccc1	0
CCCCCC(/C(=C/CC)/C)O	0
OCCOC(=O)C=C	1
COc1ccccc1N=NC(C(=O)Nc1ccc2c(c1)[nH]c(=O)[nH]2)C(=O)C	0
O=c1ccccn1O	0
O=C1CCCCCCCCCCCC/C=C\1/C	0
BrCc1cccc(c1)Br	1
ClP(=O)(c1ccccc1)Cl	1
ClCc1cccc(c1)OC	1
ClCCCCOC(=O)CCCl	0
CCCCc1ccc(cc1)c1ccc(cc1F)c1ccc(cc1)CC	0
O=C1CC(C)(C)NC(C1)(C)C	1
CCCCOCc1ccc(c(c1)OC)O	0
ClC(=O)N(c1ccccc1)c1ccccc1	1
OCCN(CCOCCN(C)C)C	1
OC(=O)C(c1ccc(cc1)C#CCCN1CCC(CC1)C(c1ccccc1)(c1ccccc1)O)(C)C	0
CCNc1nc(NC(C)C)nc(n1)SC	0
Oc1cccc2c1cccc2O	0
C=CC(=O)OCCCCCCOc1ccc(cc1)C(=O)Oc1ccc(cc1)C#N	0
COC(=O)c1ccc(cc1[N+](=O)[O-])C(=O)Nc1cc(Cl)ccc1Cl	0
N1CCN(CC1)C(c1ccccc1)c1ccccc1	0
CCc1ccc2c(c1)C(=O)c1c(C2=O)cccc1	0
Cc1ccc(c(c1O)Cl)N	0
Cc1ccc(cc1)C1=NC(=O)c2c1c(O)[nH]c2c1ccc(cc1)C	0
O=C1c2ccccc2C(=O)c2c1cccc2	0
CCCC1CCC(CC1)C1CCC(CC1)c1ccc(cc1)C	0
CC(COC(=O)c1ccccc1C(=O)OCC(C)C)C	0
CCCCOC(=O)c1ccccc1C(=O)OCCCC	0
C[C]1CC[C]([C](C1)C(=O)NCCc1ccccn1)C(C)C	0
CC(CCCCCCc1ccc(cc1)O)C	1
CCN(c1ccc(c(c1)C)N=Nc1c(C#N)cc(cc1C#N)[N+](=O)[O-])CC	0
CC(c1c([N+](=O)[O-])c(cc(c1[N+](=O)[O-])C(C)C)C(C)C)C	0
CC([Si](C(C)(C)C)(OS(=O)(=O)C(F)(F)F)OS(=O)(=O)C(F)(F)F)(C)C	1
Oc1ccc(c(c1)O)C(c1ccccc1)C	1
O=C1NC(=O)C2C1CC=CC2	0
ClS(=O)(=O)c1cccc2c1cccc2	1
C=CCCCCCC1CCC(=O)O1	0
ClC(CC(CC(Cl)C)Cl)CCCC(CC(CC(Cl)C)Cl)Cl	0
CNCCC1C=CC=C1	1
Clc1ccc(cc1)NC(=O)c1cc2ccccc2c(c1O)N=Nc1cc(Cl)c(cc1Cl)S(=O)(=O)N(C)C	0
O=C=NS(=O)(=O)c1ccccc1C(F)(F)F	0
O[C]1COCC1	0
NCCCCCCCC(CCC)CC	1
CC(=C)C(=O)OCCN1CCNC1=O	0
CCn1c2ccccc2c2c1cccc2	0
ClCc1cccc2c1cccc2	1
CC(CCCCCCCCCCOC(=O)Nc1cccc(c1C)NC(=O)NCc1cccc(c1)CNC(=O)Nc1cccc(c1C)NC(=O)OCCCCCCCCCCC(C)C)C	0
CO[C]1OC[C]2[C]1CC(=O)O2	0
CC(=O)OC[C]1O[C](c2ccc(c(c2)Cc2ccc(s2)c2ccc(cc2)F)C)[C]([C]([C]1OC(=O)C)OC(=O)C)OC(=O)C	0
OC(=O)Cc1cccc2c1cccc2	0
Cc1ccc(cc1)N1N=C(CC1=O)C	0
CCCCCCCCCC(=O)Oc1ccc(cc1)C(=O)O	0
CO[Si](CCCCCC[Si](OC)(OC)OC)(OC)OC	0
OC(=O)CCCCCCCCCCCCCCCCC(=O)O	0
CCCCC(COC(=O)C(C(=O)OCC(CCCC)CC)Cc1cc(OC)c(c(c1)OC)O)CC	0
CCOC(=O)CNc1ccc(cc1)c1noc(=O)[nH]1	0
CC/C=C\CC(OC(=O)c1ccccc1O)C	0
COc1nc(OC)nc(n1)C(=O)c1cccc(c1N(S(=O)(=O)C(F)F)C)F	0
ClC(=O)c1ccc(cc1)C	1
O=C/C(=C(\C(=O)O)/Cl)/Cl	1
O[C]([C](C(=O)O)O)C(=O)O	0
CC(=O)Nc1ccc(cc1c1ccc(c(c1)Cl)Cl)F	0
Fc1ccc(c(c1)c1ccc(c(c1)Cl)Cl)N	0
C[C](c1c(Cl)ccc(c1Cl)F)O	0
Brc1cnc(c(c1)O[C](c1c(Cl)ccc(c1Cl)F)C)N	0
O[C]([C](/C(=C(/c1ccccc1)\C)/O)O)[C]([C](/C(=C(/c1ccccc1)\C)/O)O)O	0
CCN([Si](N(C(=O)C)CC)(C=C)C)C(=O)C	0
CCCCCCCCCCCCSC(CC(=O)[C]1[C](C)C=CCC1(C)C)C	0
ClC(=O)c1cccc2c1cccc2	1
CCOc1ccccc1/C(=N/O)/N	0
CC(C1C2CCC1c1c2cccc1NC(=O)c1cn(nc1C(F)F)C)C	0
Oc1ccccc1C(C)(C)C	1
OC(=O)COc1ccc(c2c1nccc2)Cl	0
C(C[Si]12OCCN(CCO1)CCO2)CSSCCC[Si]12OCCN(CCO1)CCO2	0
Cc1ccc(c(c1)O)C(C)(C)C	1
CCCCC(c1ccc(cc1)Cl)(Cn1cncn1)C#N	0
[O-][N+](=O)c1ccccc1C	0
CCC(c1cc(cc(c1O)[N+](=O)[O-])[N+](=O)[O-])C	1
O=C1N=C(c2c1c([nH]c2O)c1ccc(cc1)c1ccccc1)c1ccc(cc1)c1ccccc1	0
ClC(=O)c1ccccc1C(=O)Cl	1
CNC(=O)c1cc(C#N)cc(c1N)C	0
CCCCN(c1ccc2c(c1)Oc1c(C32OC(=O)c2c3cccc2)cc(c(c1)C)Nc1ccccc1)CCCC	0
CCOC(=O)C1=NN(C(=O)C1)c1ccccc1	0
COc1cc(OC)nc(n1)NC(=O)Oc1ccccc1	0
COc1ccc(c(c1)[N+](=O)[O-])OC	0
CC1(CC)N(Cl)C(=O)N(C1=O)Cl	1
COc1ccc(cc1[N+](=O)[O-])C(=O)O	0
CC(C1CCCO1)(C1CCCO1)C	0
CCC(c1ccccc1O)C	1
Clc1ccc(c(c1)Cl)C(=O)Cl	1
O=C=NS(=O)(=O)c1c(C)scc1C(=O)OC	0
Cc1ccc(c(c1)O)C(C)C	1
Fc1ccc(cc1)c1ccc(s1)Cc1cc(I)ccc1C	0
Oc1ccc(c(c1)O)C(=O)O	0
Cc1ccc(c(c1)C)[N+](=O)[O-]	0
OC[C]1O[C](O)[C]([C]([C]1O)O)O	0
O=Cc1ccccc1O	0
COc1ccccc1N	0
CCc1ccc(cc1)c1ccc(c(c1)F)B(O)O	0
Clc1nc(Cl)c2c(n1)[nH]cc2	0
COc1ccc(cc1)NC(=O)C(C(=O)C)N=Nc1ccc(cc1Cl)c1ccc(c(c1)Cl)N=NC(C(=O)Nc1ccccc1)C(=O)C	0
COc1cc(Cl)c(cc1NC(=O)C(C(=O)C)N=Nc1ccc(cc1Cl)c1ccc(c(c1)Cl)N=NC(C(=O)Nc1ccc(cc1C)C)C(=O)C)OC	0
c1ccc(cc1)Nc1cccc2c1cccc2	0
CCCCCCCCCCCCCOCCOP(=O)(O)O	1
O[C]1CNC[C]1O	1
OCCCOCC(COCCCO)(COCCCO)COCCCO	0
COC(=O)C(C(N)(C)C)(C)C	1
CCCc1ccc(cc1)c1ccc(c(c1)F)B(O)O	0
CCN(CCCNc1nc(Nc2ccc(cc2)S(=O)(=O)Nc2cccc3c2nc(cc3)C2C(=O)c3c(C2=O)c(Cl)c(c(c3Cl)Cl)Cl)nc(n1)NCCCN(CC)CC)CC	0
CCOC(=O)c1ccccc1S(=O)(=O)NC(=O)Nc1nc(Cl)cc(n1)OC	0
ClC(c1ccccc1)c1ccccc1	1
COc1ccccc1OC	0
CCCCC(CN(Cn1cncn1)CC(CCCC)CC)CC	1
Ic1ccc(c(c1)C(=O)c1ccc(cc1)O[C]1COCC1)Cl	0
CCC1CCC(CC1)c1ccc(cc1)Br	1
O=C(C1CC1)OC[C@]1(C)[C](CC[C@]2([C]1C[C](O)[C@@]1([C]2[C](O)c2c(O1)cc(oc2=O)c1cccnc1)C)C)OC(=O)C1CC1	0
OCC(COCC=C)(CO)CO	0
CCN(c1ccccc1)CC	0
CCCC[C](Cc1ccccc1O)CCC	1
CCCNP(=S)(N)N	0
CCCCCCCC(=O)OC([C]([C]([C]([C](CO)O)O)O)O)O	0
CCCS(=O)(=O)Nc1ccc(c(c1F)C(=O)c1c[nH]c2c1cc(Br)cn2)F	0
NCCC[Si](OCC)(OCC)OCC	1
O=C=Nc1ccc(cc1C)c1ccc(c(c1)C)N=C=O	0
OC(C(F)(F)F)C(F)(F)F	1
ClCC(=O)C(Cl)Cl	1
COc1ccccc1NC(=O)CC(=O)C	0
CCOCCOCCOC(=O)C1CCC(CC1)C(=O)OCCOCCOCC	0
CCCCCC1CCC(CC1)C1CCC(CC1)CCC	0
COC(=O)C=C(C)C	0
CC(OC(=O)CCC(=O)OC(C)C)C	0
N1CCN(CC1)c1ccccc1	1
OCC(CC(c1ccccc1)C)C	0
CO[Si](CCCS[Si](C(C)(C)C)(C)C)(OC)C	0
NCCOCCO	1
NCCOCCOCCN	1
CCN(c1ccc(cc1)N)CC	1
ClS(=O)(=O)c1ccc2c(c1)cccc2	1
COc1ccccc1NCS(=O)(=O)O	0
ClC(=O)c1ccccc1C	1
CCO[Si](OCC)(OCC)CCCC1CC(=O)OC1=O	0
CCC(N[Si](NC(CC)C)(C)C)C	1
CCCCCCCCCCCCC(C(=O)O)CCCCCCCCCC	0
CCCCCCCCCCC(COC(=O)CCCCCCCCCCCCCCC(C)C)CCCCCCCC	0
COc1ccc(cc1[N+](=O)[O-])C(=O)Nc1ccc(cc1)C(=O)N	0
O=C(c1ccc(cc1)[N+](=O)[O-])Nc1ccc(cc1)C(=O)N	0
[O-][N+](=O)c1ccc2c(c1)[nH]c(=O)[nH]2	0
N#C/C=C(/CCc1ccccc1)\C	0
N#CCCNCC1(C)CC(NCCC#N)CC(C1)(C)C	0
CCOC(=O)CC(=O)c1ccccc1	0
CCCOC(=O)c1ccc(cc1)O	0
CCCCC(C(=O)OCCOCCOCCOC(=O)C(CCCC)CC)CC	0
CC(C(c1ccc(cc1)Cl)(Cn1ncnc1)O)C1CC1	0
COc1c(Cl)ccc(c1F)B(O)O	0
O=C(c1ccccc1)OCCOC(=O)c1ccccc1	0
N#CN=S(=O)(C(c1ccc(nc1)C(F)(F)F)C)C	0
O=C1CCCCCCCCCCCN1	0
O[Si](c1ccccc1)(c1ccccc1)O	0
CC(N=Cc1ccccc1O)CN=Cc1ccccc1O	0
CCOC(=O)CC(=O)c1cc(Cc2cccc(c2F)Cl)c(cc1OC)OC	0
CCOC(=O)c1cn([C](C(C)C)CO)c2c(c1=O)cc(c(c2)OC)Cc1cccc(c1F)Cl	0
ClCc1ccc(cc1Cl)Cl	0
Nc1ccc2c(c1)[nH]c(=O)[nH]2	0
CCCCCCCC/C=C/CCCCCCCC1=NCCN1CCO	1
Cc1ccccc1O	1
Cc1ccccc1Cl	0
Nc1ccccc1Cl	0
Nc1ccccc1N	0
Oc1ccccc1Cl	1
Oc1ccc(c(c1)C)C	1
Cc1ccc(c(c1)C)N	0
Cc1ccc(c(c1)Cl)Cl	0
CCCc1ccc(cc1)c1ccc(cc1F)c1ccc(cc1)CC	0
Nc1ccc(c(c1)Cl)Cl	0
Nc1ccc(c(c1)N)C	0
CCCC(CCC1C(C)CCC(C1(C)C)C)O	0
Cc1ccc(c(c1)O)C	1
Clc1cc(Cl)c(cc1Cl)Cl	0
CC1=CCC(CC1)C(CC1CCCC1=O)C	0
COC(=O)c1cc(nn1c1ncccc1Cl)CO	0
ClCC(CCl)Cl	0
CCC(CO)N	1
O=C(C(=C)Cl)OCCC(C(C(C(C(C(F)(F)F)(F)F)(F)F)(F)F)(F)F)(F)F	0
O=C1OCCO1	0
CCCC1CCC(CC1)C1CCC(CC1)CC	0
CCCCC1CCC(CC1)C1CCC(CC1)CCC	0
N#CCCN(c1ccc(cc1)N=Nc1ccc(cc1)[N+](=O)[O-])Cc1ccccc1	0
[O-][N+](=O)c1cc(ccc1C)C(=O)O	0
C=CCOc1ccc(cc1)S(=O)(=O)c1ccc(cc1)O	0
OC(=O)c1cc(ccc1O)S(=O)(=O)O	1
COc1ccc(cc1[N+](=O)[O-])C(=O)Nc1ccccc1	0
COc1cc(ccc1N)[N+](=O)[O-]	0
NC(=O)NC1NC(=O)NC1=O	0
CC(C(=O)O)CCC	1
CC(C(=O)OC(=O)C(C)C)C	1
CCN(C(=S)SSC(=S)N(CC)CC)CC	0
CCOc1nc(nc(n1)NC)NC(=O)NS(=O)(=O)c1ccccc1C(=O)OC	0
CCB(CC)CC	1
ClCC(OC)OC	0
Cc1ccc2c(c1)c(=O)c1c([nH]2)cc2c(c1)[nH]c1c(c2=O)cc(cc1)C	0
ClS(=O)(=O)c1ccccc1	1
OS(=O)(=O)c1ccccc1	1
Cl[Si](c1ccccc1)(Cl)Cl	1
Clc1cccc(c1)C(F)(F)F	0
Oc1ccc(cc1O)C(C)(C)C	1
CCOC(=O)c1cn(C2CC2)c2c(c1=O)cc(c(c2)F)F	0
O=C=NCC1CCC(CC1)CN=C=O	1
Brc1ccc(cc1)S(=O)(=O)Cl	1
Cc1ccc(cc1)S(=O)(=O)Cl	1
Clc1ccc(cc1)S(=O)(=O)Cl	1
Oc1ccc(cc1)S(=O)(=O)O	1
COc1ccc(cc1)S(=O)(=O)Cl	1
[O-][N+](=O)c1ccc(cc1)S(=O)(=O)Cl	1
CC(c1ccccc1)C	0
ClC(=O)c1ccccc1	1
CN(C1CCCCC1)C	1
Fc1ccc2c(c1)CCC(O2)C1CO1	0
OC[C]1O[C](O[C]2O[C](CO)[C]([C]([C]2O)O)O)[C]([C]([C]1O)O)O	0
CCCCOC(=O)NC1CCC(CC1)CC1CCC(CC1)NC(=O)OCCCC	0
C[Si](C)C	0
ClC(=O)c1cc(cc(c1)[N+](=O)[O-])[N+](=O)[O-]	1
CCC(OC)(C)C	0
CC[Si](CC)(CC)Cl	1
[O-][N+](=O)c1ccc(c(c1)Cl)Cl	0
O=S1(=O)OCOS(=O)(=O)C1	0
Oc1cc(F)c(c(c1)F)F	1
CN(C(C)C)C	1
[O-][N+](=O)c1cccc(c1)[N+](=O)[O-]	0
CCN([Si](C)(C)C)CC	1
O=C1c2ccccc2C(=O)c2c1c1[nH]c3c(c1cc2)cc1c(c3)c(=O)c2c3c1c(Cl)c(Cl)c1c3c(cc2)c2c(n1Cl)c1C(=O)c3ccccc3C(=O)c1cc2	0
CCC(c1ccc(cc1)O)C	1
BrCC(=O)c1ccc(cc1)Br	1
CC(c1ccc(cc1)N)C	1
CC(COC(=O)C=C)O	1
Oc1ccc(cc1)C(=O)O	0
