# Supplementary material for: A comprehensive evaluation of advanced methods for identifying structural alerts using extensive toxicity data
Source: J Cheminform. 2026 Jan 30;18:27. doi: 10.1186/s13321-026-01157-x (PMC12922411; doi:10.1186/s13321-026-01157-x)
Supplement: Supplementary file 1 — Supplementary material 1. [file 13321_2026_1157_MOESM1_ESM.zip › SI_1_Toxicity_datasets/Drug toxicity/Skin_irritation.csv]

canonical SMILES	Skin irritation
Clc1ccc(cc1)[N+](=O)[O-]	0
COc1ccc(cc1)C(=O)C	1
NCCCCCCN=CC(C)(C)C	1
BrCc1ccc(cc1)[N+](=O)[O-]	1
CCCCOC(=O)NC(=S)SCCCC	0
OC[C]1O[C]2O[C]3[C](CO)O[C]([C]([C]3O)O)O[C]3[C](CO)O[C]([C]([C]3O)O)O[C]3[C](O[C](O[C]4[C](O[C](O[C]5[C](O[C](O[C]1[C]([C]2O)O)[C](O)[C]5O)CO)[C](O)[C]4O)CO)[C]([C]3O)O)CO	0
CC(COC(=O)CC1CO1)C	1
OC(=O)c1ccc(cn1)C(=O)O	1
C=CC(=O)OC1CC2CC1CC2	1
CCOc1ccc(cc1)C=O	1
CCCCOc1ccc(c(c1F)F)C1=CCC(CC1)C1CCC(CC1)CC	0
Cc1ncoc1C#N	0
FC(CNCc1ccc(nc1)Cl)F	0
SCCN(CC)CC	1
BrCc1ccccc1	1
C=CC1CCC=CC1	1
OCCNc1ccc(cc1[N+](=O)[O-])C	0
C=Cc1ccccc1	1
Nc1cc(N)[nH]c(=S)n1	1
ClCc1ccccc1	1
N#Cc1ccncc1	1
OCc1ccccc1	0
OCc1cccnc1	1
CNc1ccccc1	1
NNc1ccccc1	1
CCc1ccccn1	1
C1CC=COC1C=O	1
COc1nc(nc(c1)OC)NC(=O)NS(=O)(=O)c1n(C)nc(c1C(=O)OC)Cl	0
OCC1COC(O1)(C)C	0
C=Cc1cccc(c1)C	1
CC(c1ccccc1)(c1ccc(cc1)Nc1ccc(cc1)C(c1ccccc1)(C)C)C	0
c1ccc(cc1)c1ccccn1	1
C1N2CN3CN1CN(C2)C3	0
CN(C(=O)Nc1ccc(cc1)Cc1ccc(cc1)NC(=O)N(C)C)C	0
c1ccc(cc1)OP(Oc1ccccc1)Oc1ccccc1	1
Clc1nc(nc(n1)Cl)Nc1ccccc1Cl	1
OC(=O)c1cc(Nc2ccccc2)c(cc1Nc1ccccc1)C(=O)O	0
O=C(Nc1ccc(c(c1)Cl)Cl)Nc1ccc(cc1)Cl	0
C=CCOc1nc(OCC=C)nc(n1)OCC=C	0
ClN=C1C=C(Cl)C(=O)C(=C1)Cl	1
N=C(c1ccccc1)c1ccccc1	1
O=C(NC(=O)c1c(F)cccc1F)Nc1ccc(cc1F)Oc1ccc(cc1Cl)C(F)(F)F	0
Nc1ccc(cc1)Nc1ccccc1	0
C=CC(=O)Oc1ccc(cc1)C(=O)Oc1ccc(cc1OC)C(=O)O[C]1CO[C]2[C]1OC[C]2OC(=O)c1ccc(c(c1)OC)OC(=O)c1ccc(cc1)OC(=O)C=C	0
Clc1ncc2c(n1)n(C1CCCC1)c(=O)c(c2C)Br	0
O=C=Nc1ccc(cc1)Cc1ccc(cc1)N=C=O	1
CCCCCCC(=Cc1ccccc1)C=O	1
O1CC1COc1cccc(c1)OCC1OC1	1
CC(CCCC1(C)CCc2c(O1)c(C)c(c(c2C)O)C)CCCC(CCCC(C)C)C	0
SCC(=O)OCC(COC(=O)CS)(COC(=O)CS)COC(=O)CS	0
O=C(OOC(=O)CCCC(=O)O)CCCC(=O)O	0
O=C(Nc1ccccc1)CC(=O)C	0
O=C1OC[C](N1)Cc1ccccc1	1
NC(=Nc1ccccc1)Nc1ccccc1	1
S=C(Nc1ccccc1)Nc1ccccc1	0
CCO[Si](OCC)(CCCOC1CC(C)(C)NC(C1)(C)C)C	1
O=C(Oc1ccccc1)Oc1ccccc1	0
CN([Si](C)(C)C)C(=O)N([Si](C)(C)C)C	1
N#CC(C(=O)N)(Br)Br	1
O=C=Nc1ccc(c(c1)Cl)Cl	0
COc1ccc(cc1C(=O)NCCc1ccc(cc1)S(=O)(=O)NC(=O)NC1CCCCC1)Cl	1
COc1ccc(c(c1)N)OC	0
Cl/C=C/C(F)(F)F	0
OCCN(CCO)CCO	1
CCCCN(CCCC)CCCC	1
CCCCCCCCCCCCN(CCCCCCCCCCCC)CCCCCCCCCCCC	1
OC(=O)c1cc(Nc2ccc(cc2)C)c(cc1Nc1ccc(cc1)C)C(=O)O	0
[O-][N+](=O)/C=C/c1ccccc1	1
CCCCCCCCCCCC(=O)OCC(C=O)(C)C	0
CCCCCCOCC(CO)O	0
CCCCC(COC(=O)C)CC	1
CCCCC(COC(=O)C=C)CC	1
O=C1CC[C@]2(C(=CC[C]3[C]2CC[C@]2([C]3CC[C]2C(=O)O)C)N1)C	0
CCOC(=O)/C=C/c1ccccc1	1
N(Cc1ccccc1)Cc1ccccc1	1
OC(=O)CSc1ccncc1	1
N#CC[C]1C[C](CC(=O)OC(C)(C)C)OC2(O1)CCCC2	0
O=C(OC(C)(C)C)C[C]1C[C](CCn2c(C(C)C)c(c(c2c2ccc(cc2)F)c2ccccc2)C(=O)Nc2ccccc2)OC2(O1)CCCC2	0
CC(C(=O)OCCOc1ccccc1)C	0
BrCCc1ccccc1	0
CNCc1ccccc1	1
CCNc1ccccc1	1
OCCN1CCNCC1	1
CC(=O)Nc1ccccc1	0
CC(=O)Nc1ccc(cc1)O	1
O=CC(Cc1ccc(cc1)C(C)C)C	1
CC(=O)Nc1ccc(cc1)[N+](=O)[O-]	1
O=C=Nc1ccc(cc1)Cl	1
Cc1ccc(cc1)S(=O)(=O)O	1
CC(=C)CCOC(=O)C(C)(C)C	1
ClCCCc1ccccc1	1
N#CC(=C1CCCCC1)c1ccccc1	0
CCCCCCCC1CCC(=O)O1	1
C1CCC(CC1)c1ccccc1c1ccccc1	1
ClCC(OP(=O)(OC(CCl)C)OCC(COP(=O)(OC(CCl)C)OC(CCl)C)(CCl)CCl)C	0
CC(=O)O/N=C(/c1csc(n1)N)\C(=O)Sc1nc2c(s1)cccc2	0
OCC1CCC(O1)CO	1
ClCc1ccc(cc1)C	1
N#Cc1ccc(cc1)C	1
O=Cc1ccc(cc1)C	1
O=Cc1ccc(cc1)Cl	1
OC(=O)/C=C/c1cnc[nH]1	1
CCc1ccc(cc1)CC	1
C=Cc1ccc(cc1)C=C	1
OCC1CCC(CC1)CO	0
Nc1cccc(c1)Oc1ccc(cc1)c1ccc(cc1)Oc1cccc(c1)N	0
CCN(CCOC(=O)C(=C)C)CC	1
CC(CCC1CCCCC1)O	1
CCC(=O)OC=C	1
CC(=O)N(C(=O)C)CCN(C(=O)C)C(=O)C	0
COC(=O)CC(=O)C	0
CCC(OC(=O)C)C	1
CCCC(=O)OCC	1
CCNC(=S)NCC	0
CCOC(=O)CC#N	0
CC(N1CN(CN(C1)C(C)C)C(C)C)C	1
O=C1CCCCCN1	1
CC(OC(=O)OOC(=O)OC(C)C)C	1
CCCCCCCCCCCC(=O)OOC(=O)CCCCCCCCCCC	0
CCCCOC(=O)/C=C/C(=O)OCCCC	0
[O-][N+](=O)N=C1NCCN1Cc1ccc(nc1)Cl	0
O=C(C(=C)C)OCCOc1ccccc1	0
O=C1CCCCCCCCCCCC(=O)OCCO1	0
O=C1CCCCCCCCCCCCCCO1	0
COC(=O)Nc1nc2c([nH]1)cccc2	0
O=CCC(CCC=C(C)C)C	1
OC/C=C(/CCC=C(C)C)\C	1
Brc1ccc(cc1)Br	1
Cc1ccc(cc1)Br	1
OP1(=O)Oc2c(Cc3c(O1)c(cc(c3)C(C)(C)C)C(C)(C)C)cc(cc2C(C)(C)C)C(C)(C)C	0
Cc1ccc(cc1)C	1
O=C1C=CC(=O)C=C1	1
CN1CCC(CC1)O	1
COc1cc(ccc1N=NC(C(=O)Nc1ccc(cc1)S(=O)(=O)NCCCN(C)C)C(=O)C)[N+](=O)[O-]	0
C=CC(=O)OCC(C)C	1
COC(=O)CCC(=O)OC	0
CCCCCC(=O)CC	1
CCCCCC(=O)OC	0
ClC(=O)OCCOCCOC(=O)Cl	1
COCCO[Si](OCCOC)(OCCOC)C=C	0
CCOP(=O)(CC(=O)OC)OCC	1
ClCC(=O)OCCOCCOC(=O)CCl	0
OCCOc1ccc(cc1)C(=O)C(O)(C)C	0
CC(=O)NN	1
C1OC1C1CCC2C(C1)O2	1
CCC1CO1	1
C=CCOCC1CO1	1
C=CC(C(C=C)O)O	1
BrCCBr	1
CCCBr	1
BrCC#C	1
CCCCCCCCCCN(CCCCCCCCCC)CCCCCCCCCC	1
N#Cc1ccc(cc1)Nc1nc(Cl)cc(n1)Oc1c(C)cc(cc1C)C#N	0
ClCC=C	1
ClCCCl	1
ClCCC(CCCCC(=O)OCC)Cl	0
CCCI	1
C=CC#N	1
OC(=O)CNCP(=O)(O)O	0
OCC=C	1
NNC(=O)CCCCC(=O)NN	0
OCCO	1
O=CC=O	1
OCCN1CC1	1
Cc1cnn(c1)C	0
Fc1ccccc1Br	1
Cn1nc(c(c1)C(=O)Nc1cccc2c1C1CCC2C1=C(Cl)Cl)C(F)F	0
Fc1cccc(c1)Br	1
COC=O	1
CC(CC(O)(C)C)O	1
C[Si](O[Si](C)(C)C)(C)C	1
CCOP(=O)(OP(=O)(OCC)OCC)OCC	1
C[Si](O[Si](C)(C)C)(O[Si](C)(C)C)C	0
C[Si](O[Si](O[Si](C)(C)C)(C)C)(O[Si](O[Si](O[Si](C)(C)C)(C)C)(C)C)C	0
O=CCC(CCCC(O)(C)C)C	0
CCCC(C)C	1
NCCC(=O)O	0
CC(CC(=O)C)C	0
NC(=NCCCCCCCCNCCCCCCCCN=C(N)N)N	1
NC(=O)NC(=O)N	1
CC(OC(C)C)C	0
CC(=C)OC(=O)C	0
CCCCc1ccc(cc1)Nc1ccc(c2c1C(=O)c1c(ccc(c1C2=O)Nc1ccc(cc1)CCCC)Nc1ccc(cc1)CCCC)Nc1ccc(cc1)CCCC	0
CC1COC(=O)O1	0
Brc1cccc(c1)Br	1
Clc1cccc(c1)Br	1
Cc1cccc(c1)C	1
Cc1cccc(c1)N	1
Oc1cccc(c1)O	1
Cc1cccc(n1)C	1
O=C1CCCC(=O)O1	1
O=C(N1CCC[C]1c1[nH]nc(c1)c1ccc(cc1)c1ccc(cc1)c1cnc([nH]1)[C]1CCCN1C(=O)OC(C)(C)C)OC(C)(C)C	0
C=Cc1cccc(c1)C=C	1
CC1OC(C)OC(OC(O1)C)C	0
Cc1cc(C)cc(c1)C	1
Oc1cc(O)cc(c1)O	1
Clc1nc(Cl)nc(n1)Cl	1
Nc1nc(N)nc(n1)N	0
OC(CC(C)C)CC(C)C	0
CC(CC(=O)CC(C)C)C	0
CC(CC(OC(=O)C)C)C	1
Brc1ccccc1	1
Cc1ccccc1	1
Cc1ccncc1	1
Clc1ccccc1	1
OC1CCCCC1	1
O=C1CCCCC1	1
Sc1ccccc1	1
Oc1cccnc1	1
Brc1ccccn1	1
Clc1ccccn1	1
ClCc1nc2ccccc2c(n1)C	0
O=C(C(C)C)OOC(C)(C)C	0
O=C(C(=C)C)OCCOCCOCCOC(=O)C(=C)C	1
CCCCCCCCCCCCCCCCCCCCCCOC(=O)c1ccc(cc1)O	0
O=C1CCCCCCCCCCCCCCCO1	0
CCCCNC(=S)NCCCC	0
C=COCC(C)C	1
OCCOC(C)C	1
BrCCCBr	1
CCCCC	0
CCCCCl	1
CC(CCCCCCCCCCCCCCC(=O)OCC(COC(=O)CCCCCCCCCCCCCCC(C)C)(C)C)C	0
CCN=C=O	1
CCOC=C	0
C1CCCO1	1
c1ccco1	1
C1CCCS1	1
c1cccs1	1
N#CCN(CC#N)CCCN(CC#N)CC#N	0
OC(=O)CCC(=O)O	0
CCCCCCCCCCCCCC(=O)OC(C)C	0
CCCS(=O)(=O)Nc1ccc(c(c1F)C(=O)O)F	0
CCCCCCCCCC(=O)OC	1
BrCCCCBr	1
CCCCCBr	1
CCCCCC	1
CCCCCCCCSCc1cc(CSCCCCCCCC)c(c(c1)C)O	0
COCCOC	1
C1CCCCC1	1
C1COC=CC1	1
Fc1c(B(c2c(F)c(F)c(c(c2F)F)F)c2c(F)c(F)c(c(c2F)F)F)c(F)c(c(c1F)F)F	1
CCCCCCCC(=O)OC	1
BrCCCCCBr	1
CCCCCCBr	1
C=C[Si](C=C)(C=C)C=C	0
[N+]OC(=O)C(=O)O[N+]	1
OCCNCCO	1
CO[Si](C(C)C)(CC(C)C)OC	1
ClCCOCCCl	1
OCCSCCO	0
CCOC(=O)CC(C(=O)OCC)C(=O)C	0
CN(C(=N)N=C(N)N)C	1
CCCCCCCC	1
CCCCCCC=C	1
CCCCCCCCN(CCCCCCCC)CCCCCCCC	1
CCCCCCCO	1
CCCCCCC=O	1
CCCCOCCO	1
COCCOCCO	0
C=CCCCCCCCCC(=O)OC	0
CCCCCCCCC	1
CCC(c1cc(N=Nc2ccc(cc2)[N+](=O)[O-])cc(c1O)C(CC)C)C	1
C=CCOC(=O)CC(=O)C	1
CCCCCCCC(=O)N(C)C	1
ClCCOCOCCCl	1
COC(=O)CCCC(=O)OC	0
BrCCCC=C	1
OC(=O)CCSSCCC(=O)O	0
N#CN=C1SCCN1Cc1ccc(nc1)Cl	0
O=CCCCCC=C1CCCC1	1
O=S1(=O)CCCO1	1
COc1ccc(cc1S(=O)(=O)N)C[C](N)C	0
Oc1ccccc1S	1
S=c1ccccn1O	1
CCCCCCOCCO	1
CC(=O)c1ccncc1	1
CN(c1ccncc1)C	1
CC(=O)c1ccccn1	1
OCCOCCOCCO	0
O=Cc1ccc(cc1)Br	1
CCCCCCCCCC=O	1
CCCCCCCCCCCCCCCC(=O)OC	1
CCCCCCCCCCC=C	1
O=C1C=C(C)C(=O)C(C1)(C)C	0
CCCCCCCCCCCCCl	1
CCCCCCCCCCCC=O	1
c1ccc(cc1)n1cccn1	1
CCCCCCCCCCCCCCCCCC(=O)OC	0
CCCCCCCCCCCCCO	1
CCCCOCCOCCOCCCC	0
CCCCCCCC/C=C\CCCCCCCC(=O)O	1
CO[Si](CCCS[Si](C(C)(C)C)(C)C)(OC)OC	0
CCCCCCCC/C=C\CCCCCCCCCCCC(=O)N	0
CCCCCCCCCCCCCCCCCCCC	1
OS(=O)(=O)CCCN1CCOCC1	0
O=CC(CCC(CC(C)(C)C)C)C	1
OCC(CCCC1CCCCC1)C	0
Oc1cccc2c1C(=O)c1c(C2)cccc1O	1
O=C1OCC(N1C(=O)C(Br)C)(C)C	1
BrCc1ccc(cc1)c1ccccc1C#N	0
C=CC(=O)NCCC[Si](O[Si](C)(C)C)(O[Si](C)(C)C)O[Si](C)(C)C	0
O=C1OC(=O)C2C1C1(Cl)C(=C(C2(C1(Cl)Cl)Cl)Cl)Cl	1
OC(=O)C1C(C(=O)O)C2(C(C1(Cl)C(=C2Cl)Cl)(Cl)Cl)Cl	1
OC(C(Cl)(Cl)Cl)(c1ccc(cc1)Cl)c1ccc(cc1)Cl	1
c1ccc(cc1)NC1CCN(CC1)Cc1ccccc1	0
OCC(CO)(N)C	1
O=P(Oc1ccccc1)(Oc1ccccc1)Oc1ccccc1	0
ClCCOP(=O)(OCCCl)OCCCl	0
CCCC1CCC(CC1)C1CCC(CC1)C=C	1
ClCC(=O)N1C(=O)Cc2c1cc(cc2)C(=O)OC	0
O=C(C(Cl)(Cl)Cl)C(Cl)(Cl)Cl	0
OCCOCCN1CC2CC1CC2	1
COC(=O)C(Cl)Cl	1
Nc1c(O)cc(c2c1cccc2)S(=O)(=O)O	1
O=C1c2c(ccc(c2C(=O)c2c1cccc2)Nc1c(C)cc(cc1C)C)Nc1c(C)cc(cc1C)C	0
CO/C(=C\1/C(=O)Nc2c1ccc(c2)C(=O)OC)/c1ccccc1	0
Oc1cccc2c1C(=O)c1c(C2=O)cccc1O	1
O=C1OC(=O)c2c1c(Cl)ccc2	0
OC(=O)c1ccccc1NS(=O)(=O)c1ccc2c(c1)cccc2	0
OC(=O)C(c1ccccc1)c1ccccc1	1
CO/C=C(\c1ccccc1COc1cccc(n1)C(F)(F)F)/C(=O)OC	0
CO/C=C(/c1ccccc1CCl)\C(=O)OC	0
CO/C(=C/1\c2ccc(cc2N(C1=O)C(=O)CCl)C(=O)OC)/c1ccccc1	0
OC(=O)Cc1ccccc1Oc1c(ccc(c1C)C)C(=O)O	0
O=C1C(=C(Cl)C(=O)c2c1cccc2)Cl	1
CCCCC(COC(=O)c1ccccc1C(=O)OCC(CCCC)CC)CC	0
CCCCCCCCCCCCCCCC(=O)Nc1cc(Cl)c(c(c1O)Cl)CC	0
CCCN(CC1COC2(O1)CCC(CC2)C(C)(C)C)CC	1
ClCC1COC2(O1)CCC(CC2)C(C)(C)C	1
N[C]1CCc2c(C1)c1ccccc1n2CCC(=O)O	0
CCCCC1COC(OC1)c1ccc(cc1)c1ccc(c(c1)F)c1cc(F)c(c(c1)F)F	0
c1ccc(cc1)OP1(=NP(=NP(=N1)(Oc1ccccc1)Oc1ccccc1)(Oc1ccccc1)Oc1ccccc1)Oc1ccccc1	0
Clc1ccc2c(c1)C(=O)OC2=O	0
Clc1cc(Cl)cc(c1)C(=O)Nc1ccc(cc1O)C(=O)O	0
O=C(c1ccccc1O)OCc1ccccc1	0
CCOC(=O)c1ccccc1O	1
O=C([C]1[C](C1(C)C)C=C(Cl)Cl)OCc1c(F)c(F)cc(c1F)F	1
O=c1ccoc(c1O)C	1
CCOC(=O)CC(C(=O)OCC)CC(=O)C	0
CC(c1cc(Cc2cc(c(c(c2)C(C)(C)C)O)C(C)(C)C)cc(c1O)C(C)(C)C)(C)C	0
CC(OC(=O)C(=C)C)CCOC(=O)C(=C)C	1
OC(=O)c1ccccc1Cl	1
CC(=O)c1ccccc1O	1
[O-][N+](=O)c1cc([N+](=O)[O-])c(c(c1)[N+](=O)[O-])C	1
SCCCCS	1
CC1=NN(C(=O)C1)c1cccc(c1)S(=O)(=O)O	0
O[C]1[C](C[C]2[C@]1(C)CC[C]1[C]2CC[C]2[C@]1(C)C[C]1O[C]1C2)N1CCCC1	0
O[C]1C[C]2CC[C]3[C]([C@]2(C[C]1N1CCOCC1)C)CC[C@]1([C]3C[C]([C]1O)N1CCCC1)C	0
CC(=O)O[C]1[C](C[C]2[C@]1(C)CC[C]1[C]2CC[C]2[C@]1(C)C[C](N1CCOCC1)[C](C2)O)N1CCCC1	0
CCC(C(=O)c1ccc(cc1)N1CCOCC1)(N(C)C)Cc1ccccc1	0
Oc1nc[nH]c(=O)c1	0
CCC(C(=O)c1ccc(cc1)N1CCOCC1)(N(C)C)Cc1ccc(cc1)C	0
N#Cc1c(Cl)cccc1Cl	0
Cc1cc(Cc2cc(C)cc(c2O)C(C)(C)C)c(c(c1)C(C)(C)C)O	0
CCCCCCCCCCCCOC(=O)CCNC1CC(C)(C)NC(C1)(C)C	1
CCCCCCCCCCCCCCOC(=O)CCNC1CC(C)(C)NC(C1)(C)C	1
O=C(c1ccccc1)c1ccccc1	0
C1CCc2c(C1)cccc2	1
Clc1ccc(cc1)Oc1ccc(c(c1)Cl)C(=O)C	0
Oc1ccc(cc1)C(=O)Oc1ccc(c(c1)C)OC(=O)c1ccc(cc1)O	0
c1ccc2c(c1)cc1c(c2)cccc1	1
O=CNCCC[N+](CC(=O)[O-])(C)C	0
COc1cc(C=O)ccc1OC	1
NCCc1ccc(c(c1)OC)OC	1
Clc1ccc(c(c1)Cc1ccccc1)O	1
COc1ccc(cc1N)C(=O)Nc1ccccc1	0
OC(=O)C(Oc1ccc(cc1Cl)Cl)C	1
CCCCCCCCCCCC(=O)N(CCO)CCO	1
O=C(c1ccccc1)OCc1ccccc1	0
O=C(c1ccccc1)OCCOCCOC(=O)c1ccccc1	0
C/C=C/c1ccc2c(c1)OCO2	1
COC(=O)c1ccc(cc1)C(=O)OC	0
COc1ccc(cc1N)C	1
OCCn1c(=O)[nH]c2c(c1=O)cccc2	0
Oc1ccccc1O	1
Clc1ccc(c(c1)Cl)Cl	1
CNS(=O)(=O)CC1CCC(CC1)N(c1ncnc2c1cc[nH]2)C	0
O=C1CCCC1	1
CCOc1cccc(c1F)F	0
COP(OC)OC	1
O=Cc1ccc(cc1C(F)(F)F)S(=O)(=O)C	0
Nc1ccc(cc1)S(=O)(=O)O	1
OCCN(C(=O)C1CCC(CC1)C(=O)N(CCO)CCO)CCO	0
C=CCc1ccc(c(c1)Cl)F	1
COc1cc(c(c(c1)c1cc(OC)cc(c1Op1oc2ccccc2c2c(o1)cccc2)C(C)(C)C)Op1oc2ccccc2c2c(o1)cccc2)C(C)(C)C	0
Clc1cccc(c1)[N+](=O)[O-]	0
O=C(N1CC(OC1(C)C)c1ccco1)C(Cl)Cl	0
[O-][N+](=O)N1CN(CN(C1)[N+](=O)[O-])[N+](=O)[O-]	0
[O-][N+](=O)c1ccc(c(c1)Cl)C	0
CCCCOC(=O)[C](Oc1ccc(cc1)Oc1ccc(cc1F)C#N)C	1
COP(=S)(Oc1ccc(c(c1)C)[N+](=O)[O-])OC	0
CC(CN(CC(O)C)CC(O)C)O	1
COc1ccc(cc1N/N=C/1\C(=O)C(=Cc2c1cccc2)C(=O)Nc1ccc2c(c1)[nH]c(=O)[nH]2)C(=O)Nc1ccccc1	0
COc1cc(c(cc1N=NC(C(=O)Nc1cc(OC)c(cc1OC)Cl)C(=O)C)OC)S(=O)(=O)Nc1ccccc1	0
CC(=O)Nc1ccc(cc1)NC(=O)c1cc2ccccc2c(c1O)N=Nc1cc(ccc1Cl)C(=O)N	0
CCCCCC(=Cc1ccccc1)C=O	1
CCOC(OCC)OCC	0
CCOP(OCC)OCC	0
OC(=O)COc1ccccc1	1
O1CC1COc1ccccc1	1
O=CCC/C(=C/c1ccc(cc1)C)/C	1
CC1C2CC3CC1C(C(C2)C3=C)O	1
CC(=O)OC1C2CC3C(=C)C1CC(C2C)C3	1
O=C(C(=C)C)OCCCC(C(C(C(C(C(F)(F)F)(F)F)(F)F)(F)F)(F)F)(F)F	0
CCCCCCCCNC(=O)Nc1ccc(cc1)Cc1ccc(cc1)NC(=O)NCCCCCCCC	0
Ic1cnn(c1)C1CCNCC1	0
OCCCc1ccccc1	1
O=Cc1ccc(cc1)O	1
c1ccc2c(c1)OCC1(COc3c(N=C=N2)cccc3)COc2ccccc2N=C=Nc2c(OC1)cccc2	0
CCOC(=O)CCC(=O)OCC	0
C=CC(=C)CCC=C(C)C	1
CCC=O	1
CC(=O)CC(O)(C)C	1
CCCC1CCC(CC1)C1CCC(CC1)c1ccc(c(c1F)F)OCC	0
O=C1CCC(=O)N1	0
CC1OC(C)OC(O1)C	1
CCCC=O	0
C/C=C/C=O	1
CC(=O)CCC(=O)O	1
O1CCOCC1	1
CC(CCOC(=O)C)C	1
OC(=O)CSCC(=O)O	1
OC(c1ccc(cc1)Cl)C(C1CC1)C	0
CCCCCCCC=O	1
CCCCCCCCCC	0
CCCCCCCCC=O	1
OCC(N)(C)C	1
CCC(c1cc(N=Nc2ccc(c(c2)Cl)Cl)cc(c1O)C(CC)C)C	1
CCCC1CCC(CC1)C1CCC(=CC1)c1ccc(c(c1F)F)OCC	0
CCCCCC1CCC(CC1)C1CCC(CC1)c1ccc(c(c1F)F)OCC	0
O[C]1C[C]2C([C@]1(C)CC2)(C)C	1
COC(=O)c1cc(nn1c1ncccc1Cl)CCl	0
CC(=O)O[C]1C[C]2C([C@]1(C)CC2)(C)C	1
C=CC(=O)OCCCCCCOc1ccc(cc1)C(=O)Oc1ccc(c(c1)C)OC(=O)c1ccc(cc1)OCCCCCCOC(=O)C=C	0
CC(OC(=O)c1ccc2c(c1)n(C)cc2C1CCCC1)C	0
CC(OC(=O)c1ccc2c(c1)n(C)c(c2C1CCCC1)Br)C	0
CC(CCCCCCCCCCCCCCCCCOC(=O)C(C)(C)C)C	1
CCCCC1COC(OC1)c1ccc(c(c1)F)c1cc(F)c(c(c1)F)C(Oc1cc(F)c(c(c1)F)F)(F)F	0
CCC(OOC1(OC)CCCCC1)(C)C	0
Cc1ccc(cc1)C1=CCC(CC1)C1CCC2(CC1)OCCO2	0
CC(C(=O)C(=Cc1ccccc1)C(=O)Nc1ccccc1)C	0
CCCS(=O)(=O)Nc1ccc(c(c1F)C(=O)c1cn(c2c1cc(cn2)c1ccc(cc1)Cl)C(=O)c1c(Cl)cccc1Cl)F	0
CCCS(=O)(=O)Nc1ccc(c(c1F)C(=O)c1cn(c2c1cc(Br)cn2)C(=O)c1c(Cl)cccc1Cl)F	0
O=c1c(c2cccc(c2)C(F)(F)F)c([O-])[n+](c2n1cccc2)Cc1cncnc1	0
O=C1CCC(C2C1C1CCC2C1=C(Cl)Cl)O	0
CCCCOP(=O)(OCCCC)OCCCC	1
CC(CC(C#CC(CC(C)C)(O)C)(O)C)C	0
C=C[C@](CCC=C(C)C)(O)C	1
N#Cc1cc([N+](=O)[O-])c(cc1N=CN(C)C)OC	0
C=CC(=C)Cl	1
ClC(=C(Cl)Cl)Cl	1
CC(=O)N(C)C	0
CC(=O)/C=C/C1C(=CCCC1(C)C)C	1
CCC(=O)/C=C/[C]1C(=CCCC1(C)C)C	1
CCC(=O)/C=C/C1=C(C)CCCC1(C)C	1
O=S(=O)(c1ccccc1)c1ccccc1	0
C=C1CCC2CC1C2(C)C	1
OOC(=O)CCCCCN1C(=O)c2c(C1=O)cccc2	1
CC(C1OCC(CO1)C(=O)Nc1c(I)c(C(=O)Cl)c(c(c1I)C(=O)Cl)I)C	0
CC(c1cccc(c1O)C(C)(C)C)(C)C	1
COCC(C(C)C)(CCC(C)C)COC	1
COCC(C(C)C)(CC(C)C)COC	1
O[C](CC(=O)OC(C)(C)C)C[C](/C=C/c1c(c2ccc(cc2)F)c2c(n1C(C)C)cccc2)O	0
O=C1CCc2c(N1)cc(cc2)OCCCCN1CCN(CC1)c1cccc(c1Cl)Cl	1
C=CCCC1CCC(CC1)C1CCC(CC1)c1ccc(cc1)C	0
CCOc1ccc(cc1)C(c1cc(Br)ccc1Cl)OCc1ccccc1	0
Clc1ccc(c2c1cccn2)O	1
O=C1CCC(CC1C(C)(C)C)C(C)(C)C	1
CCCCN1CN(CCCC)CN(C1)CCCC	1
OCC1(C)CN(NC1=O)c1ccccc1	0
C=CC(=O)OCCCCCCOC(=O)C=C	1
CCCCC(C(=O)OOC(CCC(OOC(=O)C(CCCC)CC)(C)C)(C)C)CC	0
N#Cc1nn(c(c1SSc1c(C#N)nn(c1N)c1c(Cl)cc(cc1Cl)C(F)(F)F)N)c1c(Cl)cc(cc1Cl)C(F)(F)F	0
CCC/C=C(/c1ccccc1)\C#N	0
C=CC1CN2CCC1CC2C(c1ccnc2c1cc(OC)cc2)O	1
COC(=O)C1(O)CC(=NN1c1ncccc1Cl)CO	0
C=CC(=O)OCCCCOC(=O)Oc1ccc(cc1)C(=O)c1ccccc1	0
Oc1ccc(c(c1)O)C(=O)c1ccc(cc1O)O	1
Oc1ccc(c(c1)O)C(=O)c1ccccc1	1
C=CNC=O	0
[N+]Oc1c(cc(cc1[N+](=O)[O-])[N+](=O)[O-])[N+](=O)[O-]	1
C=Cc1ccc(cc1)C	1
CCCCCCCCCCCC[N+](CC(CS(=O)(=O)[O-])O)(C)C	0
BrC(c1ccccc1C(Br)Br)Br	1
Clc1cc(Cl)c2c(c1)c(Cl)c(cc2Cl)Cl	1
COC(C(C(F)(F)F)(C(F)(F)F)F)(C(C(F)(F)F)(F)F)F	0
OS(=O)(=O)c1ccccc1N=C1C=CC(=C(c2ccc(cc2)Nc2ccccc2)c2ccc(cc2)Nc2ccccc2)C=C1	0
COC(=O)Oc1ccc(cc1OC)C	0
Cc1ccccc1/C=C/c1ccc(cc1)/C=C/c1ccccc1C	1
C=CC(=O)OCCCCOc1ccc(cc1)C(=O)Oc1ccc(c(c1)C)OC(=O)c1ccc(cc1)OCCCCOC(=O)C=C	0
OC(=O)CN([C]1CCCC[C]1N(CC(=O)O)CC(=O)O)CC(=O)O	1
CO[C]1/C=C/O[C@@]2(C)Oc3c(C2=O)c2c(O)c(/C=N\N4CCN(CC4)C)c(c(c2c(c3C)O)O)NC(=O)/C(=C\C=C\[C]([C]([C]([C]([C]([C]([C]1C)OC(=O)C)C)O)C)O)C)/C	1
CCCCc1ncc(n1Cc1ccc(cc1)C(=O)O)/C=C(/C(=O)O)\Cc1cccs1	1
C=CC(=O)NCc1ccccc1	0
Oc1ccccc1Cc1ccccc1O	0
O[C]1C[C](CCN2C(=O)c3c(C2=O)cccc3)O[C](C1)O	0
Nc1nc(N)c(c(=O)[nH]1)N=Nc1c(C)cccc1S(=O)(=O)O	0
CC(OC(=O)[C](N[P@@](=O)(Oc1c(F)c(F)c(c(c1F)F)F)Oc1ccccc1)C)C	0
CCCCC(COC(=O)CC#N)CC	0
CCC1CCC(C1)CCC(=O)O	1
Fc1ccc(cc1)C1(Cn2cncn2)OC1c1ccccc1Cl	0
COC(=O)c1ccccc1N	1
CCN(C(=O)c1cccc(c1)C)CC	1
CC1=CCC2C(C1)C2(C)C	1
CCC(N=NC(C#N)(CC)C)(C#N)C	0
O=C(C(=O)c1ccccc1)c1ccccc1	1
Clc1ccc(cc1)C(c1ccccc1)Cl	1
Cc1ccc(cc1)C(=O)c1ccccc1	0
ClCCC[Si](OCC)(OCC)C	1
O=Cc1ccccc1OC	1
COc1ccccc1NC(=O)C(C(=O)C)N=Nc1ccc(cc1[N+](=O)[O-])Cl	0
CSC(=O)c1cccc2c1snn2	1
Oc1ccc2c(c1)cccc2	0
C=CCCC(=O)CC1CC2CC1CC2	1
OC(=O)c1cc(nn1c1ncccc1Cl)Cn1nnc(n1)C(F)(F)F	0
OC(COc1cccc2c1cc[nH]2)CNC(C)C	1
CCOC(=O)C1CCC(CC1=O)C	0
ClCC(=O)C(C)(C)C	1
O=C(c1cc2ccccc2cc1O)Nc1cccc(c1)[N+](=O)[O-]	0
OC[C]([C]1OC(O[C]2[C]1OC(OC2)c1ccc(c(c1)C)C)c1ccc(c(c1)C)C)O	0
c1ccc(cc1)Nc1ccc2c(c1)cccc2	1
CCCC(=O)O[C@@]1(CC[C]2[C@]1(C)C[C](O)[C]1[C]2CCC2=CC(=O)CC[C@]12C)C(=O)CO	1
CSC(=C[N+](=O)[O-])SC	1
Clc1ccc(c(c1)Cl)n1c(nc2c(c1=O)cc(cc2)F)n1cncn1	1
Cc1cccc(c1OS(=O)(=O)c1ccc(cc1)O)C	0
CCCCOC(=O)c1ccccc1	1
ClCC(OP(=O)(OC(CCl)CCl)OC(CCl)CCl)CCl	0
O=C1c2cccc(c2C(=O)c2c1cccc2Sc1ccccc1)Sc1ccccc1	0
CCCCCCc1ccc(cc1O)O	1
CCc1cc(Cc2cc(CC)c(c(c2)CC)N)cc(c1N)CC	0
O[C]1[C](O)[C](O[C]1n1cnc2c1ncnc2N)COP(=O)(O)O	0
CC(/C=C/1\NC(=O)NC1=O)C	0
CCCCCCCCCCCCCCC(c1cc(O)c(cc1O)Cl)C	1
CN(C(=S)SSC(=S)N(C)C)C	1
Nc1nc2[nH]cc(c2c(=O)[nH]1)CCc1ccc(cc1)C(=O)O	0
O=C(N1CCN(CC1)c1ccc(nc1)Nc1ncc2c(n1)n(C1CCCC1)c(c2)C(=O)N(C)C)OC(C)(C)C	0
CC(NC(=O)C(=C)C)C	0
CCN(CC(=O)Nc1c(C)cccc1C)CC	1
CCCCC(COCC(COc1ccc(c(c1)O)c1nc(nc(n1)c1ccc(cc1C)C)c1ccc(cc1C)C)O)CC	0
O=CCCC1=CC[C](CC1)C(C)C	1
N#CCc1cccc2c1cc(OC)cc2	0
CCO/N=C(\C1=C(O)CC(CC1=O)c1c(C)cc(c(c1C)C(=O)CCC)C)/CC	1
NCCC[Si](OC)(OC)OC	1
COc1nc(OC)nc(n1)c1c2cccc(c2n(c1O)S(=O)(=O)C(F)F)F	0
COc1nc(nc(n1)OC)C1C(=O)Nc2c1cccc2F	0
FC(C(F)(F)F)C(C(C(F)(F)F)(F)F)F	0
Brc1cc(F)c(c(c1)F)F	1
N#Cc1cc(sc1Nc1ccccc1[N+](=O)[O-])C	0
CC(c1cc(c2cc(cc(c2Op2oc3ccccc3c3c(o2)cccc3)C(C)(C)C)C(C)(C)C)c(c(c1)C(C)(C)C)Op1oc2ccccc2c2c(o1)cccc2)(C)C	0
OCC1=CC[C]([C]1C(=O)O[C@](c1ccc(cc1)[N+](=O)[O-])([C](CO)N)O)[Si](c1ccccc1)(C)C	0
OC(=O)COCCOCCOCC(=O)O	0
O=Nc1ccc(cc1)N(C)C	1
OC(=O)CN(CC(=O)O)CC(=O)O	1
Cc1cccc(c1OP(=O)(Oc1c(C)cccc1C)Oc1cccc(c1)OP(=O)(Oc1c(C)cccc1C)Oc1c(C)cccc1C)C	0
CC1C(C)(C)C2C(C1(C)C)c1ncncc1CC2	1
COC(=O)c1cccc(c1NCc1ccc(cc1)c1ccccc1C#N)[N+](=O)[O-]	0
CCOc1nc2c(n1Cc1ccc(cc1)c1ccccc1C#N)c(ccc2)C(=O)OC	0
CCOc1nc2c(n1Cc1ccc(cc1)c1ccccc1c1n[nH]nn1)c(ccc2)C(=O)O	0
CCOc1nc2c(n1Cc1ccc(cc1)c1ccccc1c1nn[nH]n1)c(ccc2)C(=O)OC	0
CCC(COC1CCCCC1C(C)(C)C)O	0
c1ccc(cc1)Sc1ccccc1	1
CCCc1nn(c2c1nc([nH]c2=O)c1cc(ccc1OCC)S(=O)(=O)N1CCN(CC1)C)C	1
O=Cc1ccc(c(c1)O)O	1
O=C(N1CC2(C1)OCc1c2ccc(c1)C(=O)C)OC(C)(C)C	0
CC/C=C/C(=O)O	1
CCCCCC[C](OC(=O)C)C/C=C\CCCCCCCC(=O)OCCCC	1
OC(=O)/C=C/c1ccccc1	1
O=C(NNc1ccccc1)NNc1ccccc1	1
COC(=O)CCC(C(=O)OC)C	0
N#CCc1ccc(cc1)Cl	1
NCc1ccc(cc1)F	1
COc1cc(c(c(c1)c1cc(OC)cc(c1O)C(C)(C)C)O)C(C)(C)C	0
CCCCC(C1OCCN1CCOC(=O)NCCCCCCNC(=O)OCCN1CCOC1C(CCCC)CC)CC	0
CC(=CC=CC(=O)C)CCC=C(C)C	1
CCCCOCCOC(=O)CCCCC(=O)OCCOCCCC	0
CCCCOC(=O)C=C	1
C[Si](O[Si](C)(C)C)(O[Si](O[Si](C)(C)C)(C)C)C	0
CCCCc1oc2c(c1C(=O)c1ccc(cc1)O)cc(cc2)[N+](=O)[O-]	0
CCCCN(CCCC)CCCOc1ccc(cc1)C(=O)c1c(CCCC)oc2c1cc(cc2)[N+](=O)[O-]	1
O/C=C/1\CCCC(=C1Cl)C=O	0
CC(=CC(=O)C)C	1
Nc1cccc(n1)N	1
CCCCC(CN1CN(CC(CCCC)CC)CC(C1)(C)N)CC	1
CCOC(=O)CC(=O)C	0
CCNC(=S)OC(C)C	1
CCCCC(COC(=O)/C=C\C(=O)OCC(CCCC)CC)CC	0
C=CCOC(=O)OCCOCCOC(=O)OCC=C	1
ClCCCCl	1
CCCCCCCC(=O)NCC(=O)O	0
CCCCCCC	1
CO[Si](C(C(C)C)(C)C)(OC)OC	1
CCCCCCCCCCCCCCCC(=O)OC(C)C	0
CCCCCCOC(=O)C	1
CCCCCCCCCCCC(=O)O	0
CN1CCN(CC1)C(=O)[C]([C]([C]([C@@]1(COCc2ccccc2)COC(O1)(C)C)OCc1ccccc1)OCc1ccccc1)OCc1ccccc1	0
COCCOCCOCCOCCOC	0
COC(=O)c1ccccc1OS(=O)(=O)c1ccc(cc1)O	0
CCCCCCCC/C=C\CCCCCCCCO	1
CCCCOCCOCCOCOCCOCCOCCCC	0
CCOC(=O)C(C(=O)O)Cc1cccs1	1
O=C1C2(Cl)C3(C4(C1(Cl)C1(C2(C3(Cl)C(C41Cl)(Cl)Cl)Cl)Cl)Cl)Cl	1
Clc1ccc(c(c1)Cl)F	1
Cc1ccc(c(c1)N=Nc1ccccc1[N+](=O)[O-])O	0
O=C1CSC(=S)N1N	1
BrCC(=O)c1ccc2-c3cc4CCC(C(=O)c4cc3OCc2c1)Br	0
OCC(CO)O	0
CCCCC(COC(=O)C(OC(=O)C)(CC(=O)OCC(CCCC)CC)CC(=O)OCC(CCCC)CC)CC	0
CCCCCCCCCC(=O)N(C)C	1
CCCCCCCCCCCCCCCCCCNC(=O)CCc1cc(c(c(c1)C(C)(C)C)O)C(C)(C)C	0
CCCCC(COC(=O)CCc1cc(c(c(c1)C(C)(C)C)O)C(C)(C)C)CC	0
NC(=O)CI	1
COC(OC)(OC)C	1
O=C(CC(CC(C)(C)C)C)OCCN1C(C)(C)CC(CC1(C)C)OC(=O)CC(CC(C)(C)C)C	1
CCCc1nc2c(n1Cc1ccc(cc1)c1ccccc1C#N)cc(cc2C)c1nc2c(n1C)cccc2	0
O=CC(C/C(=C/C1CCCCC1)/C)C	0
CO[Si](CCCOC(=O)C(=C)C)(OC)C	0
Cc1ccn[nH]1	1
OCOCc1ccccc1	1
OCC(C1OCC2(CO1)COC(OC2)C(CO)(C)C)(C)C	0
COc1c2N(C)[C]3[C@](c2cc(c1OC)Cl)(O)[C]([C@@]12N3C(=O)[C@@](C)(SS1)N(C2=O)C)O	1
OC(=O)C1C2CCC(C1C(=O)O)O2	1
COC(=O)c1cccc(c1)C(=O)OC	0
O=C1CN=C(c2c(N1)ccc(c2)[N+](=O)[O-])c1ccccc1	1
O1CC1C1OC1	1
C[C](c1ccccc1)N=C=O	1
CCCCCC(C(=O)OOC(CC(O)C)(C)C)(CC)C	1
ON1C(C)(C)CC(CC1(C)C)NC(=O)C	1
O=C1Nc2c(C1)cc(c(c2)Cl)CCN1CCN(CC1)c1nsc2c1cccc2	1
COc1ccc(cc1CN[C]1C2CCN([C]1C(c1ccccc1)c1ccccc1)CC2)C(C)(C)C	0
Cc1cccc(c1OP(=O)(Oc1c(C)cccc1C)Oc1ccc(cc1)c1ccc(cc1)OP(=O)(Oc1c(C)cccc1C)Oc1c(C)cccc1C)C	0
CCCCCCOc1ccc(c(c1)O)c1nc(nc(n1)c1ccccc1)c1ccccc1	0
OC(=O)/C=C/c1cccc(c1)O	1
Fc1ccc(cc1F)C1=CCC(CC1)C1CCC2(CC1)OCCO2	0
O=C1CCC(CC1)C1CCC(CC1)c1ccc(c(c1)F)F	0
FC(C(C(F)(F)F)(c1ccc(cc1)O)c1ccc(cc1)O)(F)F	0
OC(=O)c1ccccc1S	1
[O-][N+](=O)c1cc(C(=O)N)c(c(c1)[N+](=O)[O-])C	1
O=C(OCCOc1ccc(c(c1)O)c1nc(nc(n1)c1ccccc1)c1ccccc1)CCCCCCCCCCC(=O)OCCOc1ccc(c(c1)O)c1nc(nc(n1)c1ccccc1)c1ccccc1	0
C=Cn1c2ccccc2c2c1cccc2	1
CCC(C(=O)OC1=C(C(=O)OC21CCCCC2)c1ccc(cc1Cl)Cl)(C)C	0
CCO[Si](C)C	1
CCCCC(COC(=O)OCC(CCCC)CC)CC	1
ClCCN(c1ccc(cc1)C[C](C(=O)O)N)CCCl	1
CC(=O)/C=C/C1=C(C)CCCC1(C)C	1
CCCCCC(COC(=O)C=C)CCC	1
Clc1ccc(c(c1)Cl)OCCOS(=O)(=O)O	1
COC(OC)OC	0
OC(=O)c1cc(O)c(c(c1)O)O	1
CO/N=C(\c1ccccc1COc1cc(C)ccc1C)/C(=O)NC	0
CCCCCCCC/C=C\CCCCCCCCCCCC(=O)NCCCN(C)C	0
Clc1cc(N)c(c(n1)C(=O)O)Cl	0
OC(=O)c1ccc(cc1)N	1
COc1cccc(c1)O	1
COc1ccc(cc1)OC	0
CCOC(=O)/C=C/C(=O)c1ccccc1	1
Fc1cccc(n1)F	1
CC(=O)O/C=C/C=C	1
ClC(=O)N1CCOCC1	1
O=C1CCCC=CCCC=CCC1	0
[O-][N+](=O)N=C1N(Cc2cnc(s2)Cl)COCN1C	0
[O-][N+](=O)NC1=NCOCN1C	0
O=C(C(C)(C)C)OC(=O)C(C)(C)C	1
CNCc1csc(n1)C(C)C	1
COC(=O)C(c1ccc(cc1)Br)(C)C	0
C=CC1CCC(CC1)C1CCC(CC1)c1ccc(cc1)C	0
FC(COC(=O)C)F	0
COc1cc(OC)c(cc1Cc1cccc(c1F)Cl)C(=O)C	0
CCCCCCCCN(CCO)CCO	1
CC(C[Si](O[Si](C)(C)C)(O[Si](C)(C)C)C)Cc1cc(C)cc(c1O)n1nc2c(n1)cccc2	0
O=C1Oc2c(C1c1cc(C)c(c(c1)C)O)cc(cc2C(C)(C)C)C(C)(C)C	0
C=C[Si](O/N=C(/CC(C)C)\C)(O/N=C(/CC(C)C)\C)O/N=C(/CC(C)C)\C	0
C=CC(=O)OCC(COC(=O)C=C)(COC(=O)C=C)CC	1
OCCOC(=O)O[C]1C[C](C)CC[C]1C(C)C	0
OC(=O)Cc1ccc(cc1)O	1
CCCCC(COP(Oc1ccccc1)Oc1ccccc1)CC	1
Cl/C=C/Cl	1
Nc1cc(Cl)nc(n1)N	1
CCCOCC(O)C	1
CCOCC(O)C	0
O[C]1CO[C]2[C]1CCO2	0
SC1CCCCC1	1
CCCc1ccc(cc1)c1ccc(c(c1F)F)c1ccc(cc1)CC	0
CCCCCCCCCCCCCCC(c1cc(cc(c1O)C)C(C)(C)C)C	1
COC(=O)/C(=C/c1ccccc1)/C(=O)C	1
Cc1ccc(cc1)N1N=C(C(C1=O)N=Nc1ccc(cc1Cl)c1ccc(c(c1)Cl)N=NC1C(=NN(C1=O)c1ccc(cc1)C)C)C	0
CC(OC(=O)[C](OC(=O)C(C)(C)C)C)C	0
CC(OC)CO	1
O=C1[C](C[C]2[C@]1(C)CC[C]1[C]2CC[C]2[C@]1(C)C[C]1O[C]1C2)N1CCCC1	0
COc1cc(ccc1N=NC(C(=O)Nc1cc(Cl)ccc1OC)C(=O)C)[N+](=O)[O-]	0
COCCOCCOCC(=O)O	0
Cc1cccnc1N	1
Nc1ccc(cn1)C	1
OCCN1CCN(CC1)CCCS(=O)(=O)O	0
CCO[Si](OCC)(OCC)CC[Si](OCC)(OCC)OCC	0
CCOC(=O)OC(=O)OCC	1
CCC(=O)N(c1ccccc1)C1CCNCC1	0
C#CCOS(=O)(=O)C	1
CCOC(=O)c1sc(nc1C)c1ccc(cc1)O	0
[N-]=[N+]=N[C]1C[C](C[C]([C]1O[C]1O[C](C)[C]([C]([C]1OCc1ccccc1)OCc1ccccc1)OCc1ccccc1)O)C(=O)OC(C)C	0
CC=C1CC2CC1C=C2	1
FC(=C(OC(C(C(F)(F)F)(F)F)(F)F)F)F	0
COC(=O)N[C](C(C)(C)C)C(=O)O	0
CCOC(OC(C#CC1(O)C(=C2OC(OC2CC1(C)C)C)C)(C=C)C)C	0
O=C1C=CC(=O)N1C1CCCCC1	1
O=S1CCON=C1c1cc2c(s1)cccc2	1
O=S1(=O)CCCCO1	1
COC(C)(C)C	1
C/C=C/C=C/C(=O)OCCC[Si](OC)(OC)OC	0
CCOC(=O)CCn1c2CC[C](Cc2c2c1cccc2)N[C](c1ccccc1)C	0
CCOP(c1ccccc1)OCC	1
CCCCC(COC(=O)c1ccc(cc1)[N+](=O)[O-])CC	0
FC(=C(F)F)OC(C(C(F)(F)F)(OC(C(C(F)(F)F)(F)F)(F)F)F)(F)F	0
CCN(CCCNC(=O)c1ccc(cc1)N=NC(C(=O)Nc1ccc2c(c1)[nH]c(=O)[nH]2)C(=O)C)CC	0
C=C[C@](OC(=O)C)(CCC=C(C)C)C	1
CCCCC(C1OCCN1CCCC)CC	0
COc1ccc(cc1)CC1CC1	0
CO[C@]12CC[C@]3(C[C]1[C@@](C(C)(C)C)(O)C)[C@@]14[C]2Oc2c4c(C[C]3N(CC1)CC1CC1)ccc2OC	0
CNC(=N[N+](=O)[O-])NCC1COCC1	0
CCCCCCCCCCCCCC(=O)O[C]1[C](C)[C@@]2(O)[C]([C]3[C@]1(OC(=O)C)C3(C)C)C=C(C[C@]1([C]2C=C(C1=O)C)O)CO	1
CCCCCCCCCCCCCCCCCCCCCCOC(=O)C(=C)C	0
CCCCOP(=O)(CCC(OC(=O)C)C#N)C	0
CC(N(C(C)C)CCOC(=O)C(=C)C)C	1
CCCCCCCCCCCCCCCCNCCCCCCCCCCCCCCCC	1
CO/N=C(\c1ccccc1COc1cc(C)ccc1C)/C(=O)OC	0
CNC(=O)ON=C(SC)C	0
CC(c1ccc(cc1)OCC1OC1)(c1ccc(cc1)OCC1OC1)C	1
CCC1CCCCC1	0
O=c1[nH]c2c(n1CCN1CCN(CC1)c1cccc(c1)C(F)(F)F)cccc2	1
C=CC(=O)OCCOCCOCCOC(=O)C=C	1
CCCCCCCCOC(=O)OCCCCCCCC	0
ClC(C(=O)C)C(=O)C	1
CC(=O)CC(=O)OC(C)(C)C	0
CCCCC(CNC(=O)CC(CC(C)(C)C)C)CC	0
CCCCN(c1nc(nc(n1)N1CCCC1)N(C1CC(C)(C)N(C(C1)(C)C)C)CCCC)C1CC(C)(C)N(C(C1)(C)C)C	0
CC1=CC(=C(C)C)CCC1	1
CC(=C)C(=O)OCCC[Si](O[Si](C)(C)C)(O[Si](C)(C)C)O[Si](C)(C)C	0
COC(=O)C(C(=O)OC)CCn1cnc2c1nc(N)nc2Cl	0
O=P(Oc1ccccc1)(Oc1ccccc1)Oc1ccc(cc1)c1ccc(cc1)OP(=O)(Oc1ccccc1)Oc1ccccc1	0
Oc1ccc2c(c1)ccc(c2)B(O)O	0
CCCCCCCCCCCCCCNCCCCCCCCCCCCCC	1
Cn1ccnc1C	1
C=CC(=O)OCCCOc1ccc(cc1)C(=O)Oc1ccc(c(c1)C)OC(=O)c1ccc(cc1)OCCCOC(=O)C=C	0
CCCC1CCC(CC1)c1ccc(c(c1F)F)OCC	0
CCCCCCCCC(CCCCCCCCC=C)C	0
C=CCOC(=O)C(OC(=O)c1cc(ccc1Cl)[N+](=O)[O-])(C)C	0
Clc1cc2Oc3cc(Cl)c(cc3Oc2cc1Cl)Cl	1
O=C1CC(=N/C(=N\S(=O)(=O)c2ccc(cc2)N)/N1)N	0
CCCCCCCCCCCCCCCCCCOCCCN(C)C	1
O=C(N(C)C)Nc1ccc(c(c1)NC(=O)N(C)C)C	0
C=CC(=O)OCCC(C(C(C(C(C(F)(F)F)(F)F)(F)F)(F)F)(F)F)(F)F	0
C=CCCCCCCCCC(=O)N[C](C(=O)O)Cc1ccccc1	0
CC(COCC1OC1)(COCC1OC1)C	1
NC(=S(=O)=O)N	1
O=C=Nc1ccc(cc1)Cc1ccc(cc1)N1C(=O)N(C1=O)c1ccc(cc1)Cc1ccc(cc1)N=C=O	1
NCCNCCC[Si](OC)(OC)OC	0
BrCc1c(F)c(F)c(c(c1F)F)F	1
Cn1nc(c(c1)C(=O)O)C(F)F	0
ClC[C]([C](Cc1ccccc1)NC(=O)OC)O	0
COc1ccc2c(c1)Nc1c(S2)cccc1	0
Oc1cc2ccccc2nc1C1=C(O)c2c(C1=O)cccc2	0
CSCCC(C#N)O	0
OCc1ccc(cc1Cl)Cl	0
C=CC(=O)OCCOCCOCCOCCOC(=O)C=C	1
CCCCCCCCCCCCCC[C]([C]([C](NC(=O)CCCCCCC/C=C\CCCCCCCC)CO)O)O	0
CO[Si](C1CCCCC1)(OC)C	1
N#CCC(=O)OCC(COC(=O)CC#N)(COC(=O)CC#N)COC(=O)CC#N	0
C[Si](CSc1ccccc1)(C)C	1
CC(Sc1c(N)cccc1Cl)C	1
CCCCCCCC[Si](O[Si](C)(C)C)(O[Si](C)(C)C)C	0
CCO[Si](CC(C)C)(OCC)OCC	1
Cc1cc(cc(c1OP1Oc2c(cc(cc2C(C)(C)C)C(C)(C)C)C(c2c(O1)c(cc(c2)C(C)(C)C)C(C)(C)C)C)C)C1C(=O)Oc2c1cc(cc2C(C)(C)C)C(C)(C)C	0
Fc1ccc2c(c1)[C](C)OC2=O	0
Brc1cnc(c(c1)OS(=O)(=O)c1ccc(cc1)C)N(C(=O)OC(C)(C)C)C(=O)OC(C)(C)C	0
FC(C1(F)C(F)(F)C(C(C1(F)F)(F)F)(F)F)(F)F	0
CN1CCC[C]1Cc1c[nH]c2c1cc(cc2)/C=C/S(=O)(=O)c1ccccc1	0
O=CCCc1ccc(cc1)C(C)(C)C	1
ClC[Si](OC)(C)C	0
N#Cc1nn(c(c1S(=O)CC)N)c1c(Cl)cc(cc1Cl)C(F)(F)F	0
CCO[Si](CN1CCOCC1)(OCC)C	0
CCCC(=O)C(=O)O	1
COCC1(COC)c2ccccc2-c2c1cccc2	0
CO[Si](C(C)C)(C(C)C)OC	1
Cc1cccc(n1)N	1
CCO[Si](C)(C)C	1
Brc1cnc2c(c1)cc[nH]2	0
COc1cc(Br)c2c3c1O[C]1[C@@]3(CCN(C2)C)C=CC(=O)C1	0
Clc1ccc(c(c1)Cl)Oc1ccc(cc1)[N+](=O)[O-]	1
CC(CC(c1sccc1NC(=O)c1cn(nc1C(F)(F)F)C)C)C	0
Clc1ccc(cn1)C	1
CO[Si](CC(C)C)(OC)OC	1
CCCCCC/C=C/C(=O)C	1
CCC(CCC=C(C)C)(O)C	1
OCC(C=O)(CO)C	0
N#CCN(C(C#N)C)CC#N	0
Oc1ccc2c(c1c1c(O)ccc3c1cccc3)cccc2	1
O=C(C(=C)C)OCCC[Si](O[Si](CCCOC(=O)C(=C)C)(C)C)(C)C	0
O=C(c1ccc(cc1)O)O[C]1CO[C]2[C]1OC[C]2OC(=O)c1ccc(cc1)O	0
CCCCN(c1c(cc(cc1[N+](=O)[O-])C(F)(F)F)[N+](=O)[O-])CC	1
C=CCOC(=O)/C=C/c1ccccc1	1
FC(c1ccccc1S(=O)(=O)N)(F)F	0
C[Si](O[Si](C)(C)C)O[Si](C)(C)C	0
CCCCC(COc1ccc(c(c1)O)c1nc(nc(n1)c1ccc(cc1)OC)c1ccc(cc1O)OCC(CCCC)CC)CC	0
CCCCCCCCCCCCCCCCCCO[Si](C)(C)C	0
CCCP(=O)(OC)OC	0
C=CC(=O)OCCCCOC(=O)Oc1ccc(cc1)C(=O)Oc1ccc(c(c1)C)OC(=O)c1ccc(cc1)OC(=O)OCCCCOC(=O)C=C	0
CCCCOCCO[Si](OCCOCCCC)(OCCOCCCC)OCCOCCCC	1
OC(=O)Cc1ccc(cc1)Cl	1
OC(=O)Cc1ccc(cc1)Br	1
CCCC1CCC(CC1)C1CCC(CC1)c1ccc(c(c1)F)c1cc(F)c(c(c1)F)F	0
ClC(=O)Oc1ccccc1	1
CC/C=C\CCOC(=O)C1CC1	0
ClC(=C(C(Cl)(Cl)Cl)Cl)Cl	1
CC(=O)N1CCCCCC1=O	0
CC(C(c1ccccc1)(C)C)(c1ccccc1)C	0
CCCC1CCC(CC1)c1ccc(cc1)c1ccc(c(c1F)F)OCC	0
CO/N=C(\c1ccccc1CCl)/C(=O)OC	0
COc1c(Cl)ccc(c1C(=O)O)Cl	1
CC(CCCC(C)C)CCCC(CCCC(C)C)C	1
Clc1ccc2c(c1)nc(o2)C	1
CCOC(=O)[C](CC(=O)OCC)NCCC[Si](OC)(OC)OC	0
Clc1cccc(n1)C(Cl)(Cl)Cl	0
O=C(/C=C\C(=O)O)OOC(C)(C)C	0
OCCNCCCO	0
NC(=O)c1ccc(c(c1)N)C	0
Oc1ccc(c(c1)C(C)(C)C)O	1
NC(=O)c1ccc(c(c1)N)Cl	0
OCC1(C)CC1CC1CC2C(C1(C)C)(C2)C	0
c1nccnc1C#N	1
Cc1c([nH]c2c1cc(OCc1ccccc1)cc2)c1ccc(cc1)OCc1ccccc1	0
Cc1c2cc(OCc3ccccc3)ccc2n(c1c1ccc(cc1)OCc1ccccc1)Cc1ccc(cc1)OCCN1CCCCCC1	0
O=C(OC(C)(C)C)NN(C[C]([C](NC(=O)OC(C)(C)C)Cc1ccccc1)O)Cc1ccc(cc1)c1ccccn1	0
CCO[Si](OCC)(CCCN([Si](C)(C)C)[Si](C)(C)C)C	0
O=S1(=O)OCC2(CO1)COS(=O)(=O)OC2	0
Nc1c(F)cnc(=O)[nH]1	0
CCCCCCCCC(COc1ccccc1C(=O)N)CCCCCC	0
BrCC(OCC)OCC	1
CC(CC(c1ccccc1N)C)C	0
Clc1ccc(cc1Cl)n1oc(=O)n(c1=O)C	1
C=Cc1ccccc1Cl	1
C=Cc1ccccc1Br	1
CCOC(=O)C1=CC2C(C(C1)OS(=O)(=O)C)OC(O2)(C)C	0
COC(=O)CN(c1cc(NC(=O)C)c(cc1OC)N=Nc1c(Cl)cc(cc1C#N)[N+](=O)[O-])C(C(=O)OC)C	0
CCCCCCCC/C=C\CCCCCCCC(=O)NCCOCCO	1
CCCCC(COc1ccc(c(c1)O)c1nc(nc(n1)c1ccc(cc1)c1ccccc1)c1ccc(cc1)c1ccccc1)CC	0
C=CCOC(=O)C(OC(=O)c1cc(ccc1Cl)N=C=O)(C)C	0
CCCCCOC(=O)c1ccccc1O	1
O=C(c1ccccc1)CCC(=O)O	1
CCN1OCC(C1=O)NC(=O)c1ccc(cc1C)C1=NOC(C1)(c1cc(Cl)c(c(c1)Cl)F)C(F)(F)F	0
BrCCCCC(=O)O	1
CCC1(CO)COC(OC1)(C)C	0
CCCCCC(CCC)C#N	1
CCCCCCCCCCCCCCCCCCOC(=O)CCc1cc(c(c(c1)C(C)(C)C)O)C(C)(C)C	0
O=C(C(=C)C)OCCCCOC(=O)C(=C)C	1
CCCCOc1ccc(c(c1)O)c1nc(nc(n1)c1ccc(cc1OCCCC)OCCCC)c1ccc(cc1O)OCCCC	0
CCCCOc1ccc(c(c1F)F)C1CCC(CC1)CCC	0
N#CCc1cccs1	1
c1cc2cccc3c2c(c1)C=C3	1
O=C=NC(c1cccc(c1)C(=C)C)(C)C	1
O1CC1CN(c1ccccc1)CC1OC1	0
BrCCCCCCC#N	1
CCCCCCC(OC(=O)CCCCCCCCCCCCCCC(C)C)C	0
OC(=O)Cc1cc(F)c(cc1F)F	0
[O-][N+](=O)N=C(NC)NCc1cnc(s1)Cl	0
CCO[Si](OCC)(OCC)CCCOC(=O)C(=C)C	0
CCC(CC1(CCCCC1)C(=O)Cl)CC	0
c1ccc(cc1)Cc1ccncc1	1
C[Si](O[Si](c1ccccc1)(O[Si](C)(C)C)O[Si](C)(C)C)(C)C	0
CCCCCCCCCCCCCCCCC(C(=O)N[C]([C]([C](CCCCCCCCCCCCCC)O)O)CO)O	0
CC(=O)CC(=O)OCCOC(=O)C(=C)C	1
Nc1scc(n1)c1ccc2c(c1)cccc2	0
Clc1ccccc1C(Cl)(Cl)Cl	1
Brc1cccc(c1)C(=O)C	1
CC(C/C(=N\NC(=O)c1cc2ccccc2cc1O)/C)C	0
O=C(C(=C)C)OCCC(C(C(C(C(C(F)(F)F)(F)F)(F)F)(F)F)(F)F)(F)F	0
CCCCCCCCCCCC(=O)OC=C	0
CCn1c2ccc3c(c2c2c1cccc2)Oc1c(=N3)c(Cl)c2c(=Nc3c(O2)c2c(cc3)n(c3c2cccc3)CC)c1Cl	0
C=CCN(C)C	1
N#CSCSc1nc2c(s1)cccc2	1
CCCCCCCCCCCCOC(=O)C=C	1
CC1CC(C)(C)OOC(O1)(C)C	0
CC(c1c(N=C=O)c(cc(c1N=C=O)C(C)C)C(C)C)C	1
CC(c1cccc(c1N=C=Nc1c(cccc1C(C)C)C(C)C)C(C)C)C	0
ClCCCCCCCCCCCl	1
ClCCCCCCCCCl	1
O=c1[nH]c2CCCc2c(=O)n1C1CCCCC1	0
CCCCCCCCCCCCCCOC(=O)C=C	1
CC(=O)Oc1ccc(cc1C1C(=O)Oc2c1cc(cc2)C(CC(C)(C)C)(C)C)C(CC(C)(C)C)(C)C	0
CCC(OOC(C)(C)C)(OOC(C)(C)C)C	0
O=C(C(=C)C)Oc1ccccc1	0
BrCC(COc1c(Br)cc(cc1Br)C(c1cc(Br)c(c(c1)Br)OCC(CBr)Br)(C)C)Br	0
OC1CCC(CC1)C(C)(C)C	0
CC(CC(Cl)(Cl)Cl)(Cl)Cl	1
Nc1ccc2c(c1)OCCO2	1
OC(=O)C(c1cccc(c1)C(=O)c1ccccc1)C	1
CCCCCCCC(=O)SCCC[Si](OCC)(OCC)OCC	0
CCCCCCCCCCCCCCCC1OC1	1
CCCCCCC1CC2CC1C=C2	1
Cc1ccc(c(c1)C)NC(=O)C(C(=O)C)N=Nc1cc(Cl)c(cc1Cl)c1cc(Cl)c(cc1Cl)N=NC(C(=O)Nc1ccc(cc1C)C)C(=O)C	0
Cc1ccccc1OCC1CO1	0
ClC[Si](OCC)(OCC)C	0
C[C]1CC[C]([C](C1)O)C(C)C	1
COc1ccccc1C(=O)NS(=O)(=O)c1ccc(cc1)C(=O)NC1CC1	0
CCCCC(COCOCC(CCCC)CC)CC	0
OCC(c1ccccc1)C(=O)OC1CC2CCC(C1)N2C(C)C	0
C=CC(=O)OCC(COC(=O)C=C)(C)C	1
O=C(C(C)(C)C)OOC(CC(C)(C)C)(C)C	1
Clc1ccc(c(c1)Cl)C(=O)C	0
O(CC1OC1)CC1OC1	1
N#Cc1ccccc1NC(=O)c1snc(c1Cl)Cl	0
Nc1cccc2c1cccc2N	0
CCC(Oc1c(OC)cc(cc1OC)C=O)C	0
CCOC(=O)[C]1[C](C)CCCC1(C)C	1
CCOc1ccc(cc1c1[nH]c(=O)c2n(n1)c(CCC)nc2C)S(=O)(=O)N1CCN(CC1)CC	0
NCC(OC)OC	1
SCCC(=O)OCCOC(=O)CCS	0
Clc1ccc2c(c1)ocn2	0
CCN(P(N(CC)CC)N(CC)CC)CC	1
CCCCCCCCCCCC(=O)N(CC(=O)OC(C)C)C	0
ClC=C(CSC(=O)N(C(C)C)C(C)C)Cl	1
O=C(C(F)(F)F)N1CC2CC(C1)c1c2cc2c(c1)nccn2	0
BrCCC(C(=O)OCc1ccccc1)Br	1
CC(=CCC[C@@]([C]1CCC(=CC1)C)(O)C)C	0
CCOP(=S)(SCn1c(=O)oc2c1ccc(c2)Cl)OCC	1
C#CCOS(=O)OC1CCCCC1Oc1ccc(cc1)C(C)(C)C	1
CCCOC(=O)c1ccccc1	1
CCC(COCC(CO)(CO)CC)(CO)CO	0
OC(=O)COCCOCC(=O)O	0
O=C1c2c(ccc(c2C(=O)c2c1cccc2)Nc1c(C)cc(c(c1C)S(=O)(=O)NC1CCCCC1)C)Nc1c(C)cc(c(c1C)S(=O)(=O)NC1CCCCC1)C	0
COC(=O)NC(=S)Nc1ccccc1NC(=S)NC(=O)OC	0
O=C(C(=C)C)OCCOCCOC(=O)C(=C)C	1
Clc1ccccc1C(n1cncc1)(c1ccccc1)c1ccccc1	1
COC(=O)CS	1
C[Si]1O[Si](C)O[Si](O[Si](O1)C)C	0
CC(OC(=O)OOC(C)(C)C)C	1
FC(CC[Si]1(C)O[Si](C)(CCC(F)(F)F)O[Si](O1)(C)CCC(F)(F)F)(F)F	0
Cc1ccc2c3c1ccc1c3c(cc2)ccc1	1
ClC12C(Cl)(Cl)C3(C4(C1(Cl)C1(C2(Cl)C3(C4(C1(Cl)Cl)Cl)Cl)Cl)Cl)Cl	1
OC(COc1ccc(c(c1)O)C(=O)c1ccccc1)COc1ccc(c(c1)O)C(=O)c1ccccc1	0
CCOC(=O)[C]([C](O)C)N	0
Cc1cccc(c1)N(C(=S)Oc1ccc2c(c1)cccc2)C	1
OC(=O)c1ccc(s1)Cl	0
Cc1ccc2c(c1)oc(=O)[nH]c2=O	0
Cc1ccc(c(c1)C(C)(C)C)O	1
Cc1ccc(c(c1O)C)C	1
CC/C(=C/CCC(=O)C)/C	0
ClC(C(SN1C(=O)C2C(C1=O)CC=CC2)(Cl)Cl)Cl	1
CCCCCCCCC(CCCCCC)CO	0
C(COCC1OC1)CCOCC1OC1	1
CCCCOCC1CO1	1
Nc1c(Cl)cc(cc1Cl)C(F)(F)F	1
COc1c(C/C=C(/CCC(=O)O)\C)c(O)c2c(c1C)COC2=O	0
ClCC(C(=C)Cl)Cl	1
[O-][N+](=O)c1ccccc1c1ccccc1[N+](=O)[O-]	1
CCCCCCCCCCCC#N	1
COC1OC(c2c1cccc2)OC	0
CCC1(C)CC(=O)C(C(N1OC(c1ccccc1)C)(C)CC)C	0
CCCCCCCCCCCCCCCC(=O)NCC(=O)O	0
O=C(OC(C)(C)C)OC(=O)OC(C)(C)C	1
OC(=O)Cc1ccccc1Cl	1
CC(C(/C=C/C1CC=C(C1(C)C)C)(C)C)O	1
CC(OC(=O)N=NC(=O)OC(C)C)C	1
CC(c1cccc(c1N)C(C)C)C	0
CCc1cc(C)cc(c1N)CC	0
CCc1cccc(c1N)C	0
CN([Si](C)(C)C)C(=O)C(F)(F)F	1
CCCCCCCCCCCCCN1CC(C)OC(C1)C	1
N#CCCN(c1ccc(cc1)N=Nc1ccc(cc1C#N)[N+](=O)[O-])CCc1ccccc1	0
OC(=O)CCOC(=O)C=C	1
CCCCC(COB(OCC(CCCC)CC)OCC(CCCC)CC)CC	0
N#CCCN(c1ccc(cc1)N=Nc1c(Br)cc(cc1C(F)(F)F)[N+](=O)[O-])CCC#N	0
COCC1=C(N2[C](SC1)[C](C2=O)N)C(=O)O	0
O=C(Nc1ccc(cc1)NC(=O)CC(=O)C)CC(=O)C	0
O=C1c2c(N)ccc(c2C(=O)c2c1c(N)ccc2N)N	1
OC(=O)c1cc(ccc1F)S(=O)(=O)C	0
CCCCCC1C(CCC1=O)CC(=O)OC	0
CCCCCC#CCC=C	0
Clc1cccc(c1S)Cl	1
CCCCCCOC(=O)C=C	1
CCCCCCCCCCCCCCCCCCSSCCCCCCCCCCCCCCCCCC	0
Cc1cc(=O)n2c(n1)nc[nH]2	0
CC(C(C(C(S)(C)C)(C)C)(C)C)C	1
CCC(=O)O[C@@]1([C](C)C[C]2[C@]1(C)C[C](O)[C@]1([C]2CCC2=CC(=O)C=C[C@]12C)F)C(=O)CCl	1
Cc1ccc(c(c1)[N+](=O)[O-])N=NC(C(=O)Nc1ccccc1)C(=O)C	0
O=C(C(Cl)(Cl)Cl)OCCOC(=O)C(Cl)(Cl)Cl	1
CC(=C)CC(C)(C)C	0
Clc1ccc(c(c1)C(=O)O)[N+](=O)[O-]	1
[O-][N+](=O)c1ccc(c(c1)C(=O)O)Cl	1
CC(OC)CCO	0
CCOc1ccc(cc1)c1nc(nc(n1)c1ccccc1O)c1ccccc1	0
COP(=S)(OC)Cl	1
CCC(OC(CC)O)O	0
CO[Si](CCCOCC1CO1)(OC)OC	0
CCc1ccccc1CC	1
CCCCCCCCC(C(=O)O)CCCCCC	0
CCCCCCC(S)(C)C	0
CCCCCCCCCC/C=C/C	0
c1ccc(cc1)CN1CN(CN(C1)Cc1ccccc1)Cc1ccccc1	1
ClCC(=O)OC=C	1
CCCCCCCCCCCCCCOC(=O)C(=C)C	0
CC(=O)CCc1ccccc1	1
O=C1CCCCCCCCCCCCCCC1	0
CC/C=C\CC1CCCC(=O)O1	0
CC(CCCCCN(CCCCCC(C)C)CCCCCC(C)C)C	1
C[Si](O/C(=N/[Si](C)(C)C)/C(F)(F)F)(C)C	1
OCC(CCCc1ccccc1)C	1
BrC1(Br)C(Br)(Br)CCCCCCCCCC1(Br)Br	0
CC(c1ccccc1c1ccccc1)C	1
CCCCOCOCCCC	0
[O-][N+](=O)c1cnc(c(c1)[N+](=O)[O-])Cl	1
Cc1ccc(c(c1)OCCCC(C(=O)O)(C)C)C	1
O=CN1CCCCC1	1
Oc1ccc2c(c1)NCCO2	0
CCO[Si](OCC)(OCC)CCCOCC1CO1	0
CCCCC(COC(=O)c1c(C(=O)OCC(CCCC)CC)c(Br)c(c(c1Br)Br)Br)CC	0
CCCCCCCCCC[N+](C)(C)[O-]	0
CC(COC(=O)O[C]1C[C](C)CC[C]1C(C)C)O	0
c1ccc2c(c1)nc1c(c2)cccc1	1
CCCCC(COC(=O)c1ccc(cc1)N)CC	0
CCCCCCCC/C=C\CCCCCCCC(=O)OCC([C]1OC[C]([C]1OC(=O)CCCCCCC/C=C\CCCCCCCC)O)OC(=O)CCCCCCC/C=C\CCCCCCCC	1
CO/N=C(/C1(C)OCC(CO1)(C)C)\C(=O)C	0
C=Cc1ccc(cc1)S(=O)(=O)Cl	1
O=c1[nH]sc2c1cccc2	1
N#CNC1=NCCS1	0
N#CC(N=NC(C#N)(CCC(=O)O)C)(CCC(=O)O)C	0
CC(CCCCCCCCCCOC(=O)CCCCC(=O)OCCCCCCCCCCC(C)C)C	0
CCCCCCCC(=O)OCC(CO)O	0
Cc1ccc(cc1)OCC1OC1	1
COC(=O)C(c1cccs1)(c1cccs1)O	0
O=C=Nc1ccc(c(c1)N=C=O)C	1
CCO[Si](CNC1CCCCC1)(OCC)OCC	0
ClCC(=O)N(c1ccc(cc1)[N+](=O)[O-])C	0
O=C(Nc1ccc2c(c1)[nH]c(=O)[nH]2)CC(=O)C	0
O=C=Nc1cc(ccc1C)n1c(=O)n(c2ccc(c(c2)N=C=O)C)c(=O)n(c1=O)c1ccc(c(c1)N=C=O)C	1
O=c1nccc([nH]1)NC(=O)c1ccccc1	0
FC(OC(C(F)(F)F)Cl)F	1
CC(c1cc(ccc1OP1OCC2(CO1)COP(OC2)Oc1ccc(cc1C(C)(C)C)C(C)(C)C)C(C)(C)C)(C)C	1
O=C=Nc1cc(ccc1C)N1C(=O)N(C1=O)c1ccc(c(c1)N=C=O)C	1
O=C(OOC(C)(C)C)CCCCCC(C)(C)C	1
O=C(OOC(c1ccccc1)(C)C)CCCCCC(C)(C)C	0
CC(CCCCCCCOC(=O)c1ccccc1C(=O)OCCCCCCCC(C)C)C	0
CCC(C(=O)OCC1CO1)(CCC(C)C)C	0
O=c1[nH]c2c([nH]1)ccc(c2)NC(=O)c1cc2ccccc2cc1O	0
CC(C(=O)O)CSP(=S)(OCC(C)C)OCC(C)C	0
C=CCOC1CC2CC1C1C2CC=C1	1
OCCCCCC(C)C	1
OCCNCCC(=O)N	0
O=C(C(F)(F)F)O[I](c1ccccc1)OC(=O)C(F)(F)F	1
BrCc1cc(C)cc(c1)C	1
CC(OC(=O)c1ccccc1)COCC(OC(=O)c1ccccc1)C	0
CCCCCCCCCc1ccccc1OCCOCCOCCOCCOCCOCCO	1
CCCCCCCCCc1ccc(cc1)OCCOCCOCCOCCOCCOCCOCCOCCO	1
CCCCCCCCCc1cccc(c1)OCCCOCCOCCOCCOCCOCCOCCOCCOCCOCO	1
O=C(c1cccc(c1C(=O)NC(CS(=O)(=O)C)(C)C)I)Nc1ccc(cc1C)C(C(F)(F)F)(C(F)(F)F)F	0
CCCCC(CO[N+](=O)[O-])CC	0
CCCCCCC(CCCCCCCCCCCO)O	0
OCCCCCCCCCCC(C)C	1
OCCCCCCCCCCCCCCCC(C)C	1
CCCCCCCCCCCCOP(=O)(Oc1ccccc1)Oc1ccccc1	1
CCCSc1nc(N[C]2C[C]2c2ccc(c(c2)F)F)c2c(n1)n(nn2)[C]1C[C]([C]([C]1O)O)OCCO	1
Fc1ccc(cc1)C(c1ccc(cc1)F)N1CCNCC1	0
c1cc2cc(OCC3CO3)ccc2c(c1)OCC1CO1	1
CCCCCCC(C(=O)O)CCCC	0
c1cc[n+]2c(-c3cccc[n+]3CC2)c1	1
CC(c1cc(cc(c1O)C(C)(C)C)Cn1c(=O)n(Cc2cc(c(c(c2)C(C)(C)C)O)C(C)(C)C)c(=O)n(c1=O)Cc1cc(c(c(c1)C(C)(C)C)O)C(C)(C)C)(C)C	0
O=C(C(=C)C)OCCCOc1ccc(cc1)C(c1ccc(cc1)OCCCOC(=O)C(=C)C)(C)C	0
Cc1ccccc1Cc1ccccc1	1
O=C=NC(c1cccc(c1)C(N=C=O)(C)C)(C)C	1
CCCCCCCCCc1ccccc1OCCO	1
O=C(c1ccccc1C(=O)OC1(C)CCCCC1)OC1(C)CCCCC1	1
C1CN2CCN1CC2	1
Clc1cc(ccc1N=Nc1c(O)ccc2c1cccc2)[N+](=O)[O-]	0
O=C(Oc1ccccc1)OCCOc1cc(O)c2c(c1N)C(=O)c1c(C2=O)cccc1	0
Cc1ccccc1Oc1ccccc1C	0
COC(=O)/C=C/C(=O)C	1
Nc1ccc(cc1)C(=O)N	0
Clc1ccc(c(c1)O)N	0
CNC(=O)c1nccc(c1)Oc1ccc(cc1)NC(=O)Nc1ccc(c(c1)C(F)(F)F)Cl	0
CNC(=O)c1nccc(c1)Oc1ccc(cc1)N	0
CCCCCCCCCCC1OC1	1
N#CCc1ccccc1Cl	1
OCC1(C)Cc2c(C1)ccc(c2)C	0
CCCCCCCCCCCCCCCC/C=C/C1CC(=O)OC1=O	1
C1CCCC1	0
c1ccn[nH]1	1
C=CCNC(=O)C(C(C(=O)NCC=C)O)O	1
CCCCCCCCCCCCCCCCCCS	1
CC(=O)c1ccc(c(c1)Cl)O	0
CCO[Si](OCC)(CCCOCC1CO1)C	0
CCOC(=O)C(c1ccccc1)(C)C	0
CCCCCCCCCCCCCCCCCC(=O)OC1CC(C)(C)N(C(C1)(C)C)OCC(O)(C)C	0
[O-][N+](=O)c1cc(c(c(c1Cl)[N+](=O)[O-])Cl)C(F)(F)F	1
N#Cc1ccc(cc1)c1ccccc1	0
CCN(c1nc(cc(n1)C)OP(=S)(OC)OC)CC	1
ClC(=O)OCC=C	1
CCCCCCCC[Si](OCC)(OCC)OCC	1
C1CNCCNCCCNCCNC1	1
CCCCC(CNc1ccc(c2c1C(=O)c1c(C2=O)c(O)ccc1O)NCC(CCCC)CC)CC	0
C=CC(=O)OCCCCCC(C)C	1
Nc1nc(cs1)CC(=O)O	0
COc1cc(Br)c(cc1O)C=O	0
CCOC(C(C(C(F)(F)F)(F)F)(F)F)(C(C(F)(F)F)(C(F)(F)F)F)F	0
COP(=S)(Oc1ccc(cc1)[N+](=O)[O-])OC	0
CCSCCSP(=S)(OCC)OCC	1
O=CC(=O)O	0
CCCCC(COCC1(CC)COC1)CC	1
CCCCOCC(OCC(O)C)C	0
COC(=O)c1cc(N=NC(C(=O)Nc2ccc3c(c2)[nH]c(=O)[nH]3)C(=O)C)cc(c1)C(=O)OC	0
CCOC(=O)N1CCC(=O)CC1	0
ClCC1CCCO1	1
COP(=O)(OC(C(Br)(Cl)Cl)Br)OC	1
CCCCCCCC/C=C\CCCCCCCC(=O)N	0
O=C=NC(=O)C(Cl)(Cl)Cl	1
OC(C(Cl)(Cl)Cl)O	1
CCCCCCOC(=O)c1ccccc1C(=O)c1ccc(cc1O)N(CC)CC	0
Clc1cc(Nc2ncc(s2)C(=O)Nc2c(C)cccc2Cl)nc(n1)C	0
CCCc1ccc(cc1)c1ccc(c(c1)F)c1cc(F)c(c(c1)F)C(Oc1cc(F)c(c(c1)F)F)(F)F	0
CC(CCCCCCCCCCCCCCC(=O)O)C	0
CCOC(=O)c1cc(ccc1OCC)S(=O)(=O)N1CCN(CC1)C	0
CCCCC(CNC(=O)c1ccc(cc1)N=Nc1c(C)c(C#N)c(n(c1=O)C)O)CC	0
CCCCCCCCCCCCOCCOCCO	1
CCCCCCCCCCCCOCCOCCOCCO	1
CCCCCCCCCCCCOCCOCCOCCOCCOCCO	1
CCCCCCCCCCCCOCCOCCOCCOCCOCCOCCOCCO	1
Cn1ccc(=O)c(c1C)O	1
C=CC(=O)OC1CCCCC1	1
CC1CC(=O)O1	1
FC12C(F)(C(F)(F)C(C(C2(F)F)(F)F)(F)F)C(F)(F)C(C(C1(F)F)(F)F)(F)F	0
CC(c1cc(Br)c(c(c1)Br)OCC1OC1)(c1cc(Br)c(c(c1)Br)OCC1OC1)C	0
O=CC1CCC2C1C1CCC2C1	0
CC(Nc1ccc(cc1)NC(CCC(C)C)C)CCC(C)C	0
Clc1ccc2c(c1)c(=O)c1c([nH]2)cc2c(c1)[nH]c1c(c2=O)cc(cc1)Cl	0
COCCOCCOCCOB(OCCOCCOCCOC)OCCOCCOCCOC	0
CCCCCCCCCCc1ccccc1S(=O)(=O)O	1
O=C=Nc1ccc(cc1)Cc1ccc(cc1)N=C1N(c2ccc(cc2)Cc2ccc(cc2)N=C=O)C(=O)N1c1ccc(cc1)Cc1ccc(cc1)N=C=O	1
OC(=O)[C]1N2C(=O)[C]([C]2SC1(C)C)NC(=O)c1c(C)onc1c1c(Cl)cccc1Cl	1
CSc1ccc(cc1C)O	1
COCCOC(=O)C=C	1
Clc1c(ccc(c1Cl)Cl)Oc1ccc(c(c1Cl)Cl)Cl	1
N1CCC(CC1)Cc1ccccc1	1
c1ccc(cc1)c1ccc(cc1)c1nc(nc(n1)c1ccc(cc1)c1ccccc1)c1ccc(cc1)c1ccccc1	0
O=Cc1cccc(c1)Br	1
CCO[Si](COC(=O)c1c2ccccc2cc2c1cccc2)(OCC)OCC	0
CCC(n1c(=O)[nH]c(c(c1=O)Br)C)C	0
CC(=O)NNC(=O)C	1
O=C=Nc1cccc2c1cccc2N=C=O	1
COc1ccc(cc1)NC(=O)C(C(=O)C)N=Nc1ccc(cc1Cl)c1ccc(c(c1)Cl)N=NC(C(=O)Nc1ccc(cc1)OC)C(=O)C	0
CCOc1ccc(cc1)NC(=O)C(C(=O)C)N=Nc1ccc(cc1Cl)c1ccc(c(c1)Cl)N=NC(C(=O)Nc1ccc(cc1)OCC)C(=O)C	0
CCCCOC(=O)c1ccccc1N=Nc1c(O)c(cc2c1cccc2)C(=O)Nc1ccc2c(c1)[nH]c(=O)[nH]2	0
COC(=O)c1cc(F)ccc1N	0
[O-][N+](=O)c1cccc(c1Cl)Cl	1
CCS[C]1O[C](COC(=O)c2ccccc2)[C]([C]([C]1OC(=O)c1ccccc1)O[C](C(=O)OCc1ccccc1)CC1CCCCC1)OC(=O)c1ccccc1	0
Oc1ccc(c(c1)C)C(C)C	0
CC1(C)O[C]([C](O1)CP(c1ccccc1)c1ccccc1)CP(c1ccccc1)c1ccccc1	1
CCOc1ccc(c(c1F)F)c1ccc(cc1)C1CCC(CC1)CC	0
CCCCCCCCCCCCC1CO1	1
Oc1ccc(cc1)C1(c2ccc(cc2)O)c2ccccc2-c2c1cccc2	1
COCCCOc1cc(ccc1OC)C[C](C(C)C)C[C]([C]1OC(=O)[C](C1)C(C)C)N=[N+]=[N-]	0
NCC(C(=O)N)(C)C	0
CCCCCCCCCCCCCCCCC(CCCCCCCCCCCCCC)CO	0
CSCCC=O	1
ClCSC#N	1
CCc1ccc(cc1)c1ccc(c(c1)F)c1cc(F)c(c(c1)F)F	0
C[Si](O[Si](C)C)C	0
Brc1cc(cc(c1)C(F)(F)F)C(F)(F)F	1
Clc1ccc(cc1Cl)C(F)(F)F	1
CC(O[Si](OC(=O)C)(OC(=O)C)C)C	0
CCC(COC(=O)C(=C)C)(COC(=O)C(=C)C)COC(=O)C(=C)C	1
SCCC(=O)OCC(COC(=O)CCS)(COC(=O)CCS)CC	0
CC(CC(C)(C)C)CC(=O)O	1
c1ccc(cc1)c1noc(n1)c1cccs1	0
O=C(N(C)C)Nc1ccc(c(c1)Cl)Cl	0
Cc1cc(C)c(c(c1)C(c1cc(C)cc(c1O)C)C(C)C)O	0
CCCCCCCCCCCCCC[N+](C)(C)[O-]	1
CCCCCCCCCC(=O)O	1
N#Cc1sc2=c(sc1C#N)c(=O)c1c(c2=O)cccc1	0
[N-]=[N+]=C	1
FC1(C(F)(F)F)C(F)(F)C(F)(C(F)(F)F)C(C(C1(F)F)(F)F)(F)F	0
OC(=O)C(C(C(C(C(C(C(F)(F)F)(F)F)(F)F)(F)F)(F)F)(F)F)(F)F	1
O=C1CCCC2=C1C(C)(C)C(C2(C)C)C	1
COC(=O)[C]([C](O)C)N	0
Clc1ccc(cc1)Oc1ccc(cc1O)Cl	0
Clc1ccc(c(c1)O)Oc1ccc(cc1Cl)Cl	1
C=CC(C(I)(F)F)(F)F	1
CCCCCCCCCCCCCCCCCCCl	1
ClCC(F)F	0
O=CCCC1=CCC2CC1C2(C)C	1
C[Si](c1ccccc1)(O[Si](c1ccccc1)(c1ccccc1)C)O[Si](c1ccccc1)(c1ccccc1)C	0
O=C1NC(=O)c2c3c1ccc1c3c(cc2)c2c3c1cccc3ccc2	0
COC(=O)CCBr	1
OC(=O)C1CCCC1	1
O=C=N[Si](N=C=O)(N=C=O)N=C=O	1
OC1CC2CCC(C1)N2C(C)C	0
O=C1CC2CCC(C1)N2C(C)C	0
CCOCN(c1c(C)cccc1CC)C(=O)CCl	1
CCCCCCCCCCCCCCCCCC(=O)N[C]([C]([C](CCCCCCCCCCCCCC)O)O)CO	0
CCCCOC(=O)[C](O)C	1
OCCN(S(=O)(=O)C(C(C(C(F)(F)F)(F)F)(F)F)(F)F)C	0
OCCN(S(=O)(=O)C(C(C(C(F)(F)F)(F)F)(F)F)(F)F)CCO	0
[O-]C(=O)C[N+](CCCNS(=O)(=O)CCC(C(C(C(C(C(F)(F)F)(F)F)(F)F)(F)F)(F)F)(F)F)(C)C	0
CSc1ccc(cc1)C=O	0
CC[C](N(C(=O)Nc1ccc(cc1)N1CCN(CC1)c1ccc(cc1)OC[C]1CO[C@@](C1)(Cn1cncn1)c1ccc(cc1F)F)N)[C](OCc1ccccc1)C	0
OCCC(CC(C)(C)C)C	1
COc1ccc(c(c1)NC(=O)C)OC	0
CCCCN1CCCC1=O	0
SCC(C(CS)O)O	1
Nc1ccccc1F	1
Fc1ccc(c(c1)F)Br	1
Brc1ccc(c(c1)F)F	1
CC(=O)c1cccnc1	1
[O-][N+](=O)c1ccc(c(c1)Cl)F	0
COC(=O)c1nc(Cl)cc(c1Cl)NC(=O)C	0
CC(C(=O)c1ccc(cc1)OCc1ccccc1)Br	0
COC(=O)c1ccc(cc1[N+](=O)[O-])C(=O)O	0
CCOC(=O)C1(COC(OC1)C(C)C)C(=O)OCC	0
CN(CCOCCOC(=O)NCC1(C)CC(NC(=O)OCCOCCN(C)C)CC(C1)(C)C)C	0
O=C(N(C)C)C(O)C	0
CN1[C]2CC[C]1CC(C2)OS(=O)(=O)C	0
CCOC(=S)SC(C(=O)OC)C	1
ON=C1CC[C]2C(=C1)CC[C]1[C]2CC[C@]2([C]1CC[C@]2(C#C)OC(=O)C)CC	1
OP1(=O)Oc2ccc3c(c2-c2c(O1)ccc1c2cccc1)cccc3	1
CC1=NN(C(=O)/C/1=N/Nc1ccc(cc1Cl)c1ccc(c(c1)Cl)N/N=C/1\C(=NN(C1=O)c1ccccc1)C)c1ccccc1	0
ClCCc1cccc2c1Sc1ccccc1N=C2N1CCNCC1	0
COc1cccc(c1F)B(O)O	0
C=CC(=O)OCC(COC(=O)C=C)(COC(=O)C=C)CO	1
O=C(C(=C)C)OCC(F)(F)F	0
CCSCC	1
FC(=O)F	1
ICC(F)(F)F	1
CCO[Si](CC(CC(C)(C)C)C)(OCC)OCC	0
NC(=O)C(F)(F)F	1
OC(=O)c1c(I)c(C(=O)O)c(c(c1I)N)I	0
FC1(C(F)(F)F)C(F)(F)C(F)(F)C(C(C1(F)F)(F)F)(F)F	0
FC(C(C(F)(F)F)(F)F)(C(C(C(F)(F)F)(F)F)(F)F)F	1
FC(C(C(C(C(C(S(=O)(=O)O)(F)F)(F)F)(F)F)(F)F)(F)F)(F)F	1
C=CCOC(c1ccc(cc1Cl)Cl)Cn1cncc1	0
OCC(C(C(C(F)F)(F)F)(F)F)(F)F	1
OCOCCOCO	1
O=[P+]1Oc2ccccc2-c2c1cccc2	0
COc1cc(CCC(=O)CC(=O)CCc2ccc(c(c2)OC)O)ccc1O	0
CCOC(=O)C1(CCCCC1)OC(=O)Cc1ccc(cc1Cl)Cl	0
O=C(OC(C)(C)C)N[C](C12CC3CC(C1)CC(C2)(C3)O)C(=O)O	0
COc1cc(N=Nc2c(Br)cc(cc2[N+](=O)[O-])[N+](=O)[O-])c(cc1N(CCOC(=O)C)CCOC(=O)C)NC(=O)C	0
COc1cc(N=Nc2c(Cl)cc(cc2[N+](=O)[O-])[N+](=O)[O-])c(cc1N(CCOC(=O)C)CCOC(=O)C)NC(=O)C	0
CCCCNS(=O)(=O)c1ccccc1	0
OC1CC(C)(C)N(C(C1)(C)C)O	0
[N-]=[N+]=C1C=C(c2c(C1=O)cccc2)S(=O)(=O)Cl	0
OCC(CBr)(CBr)CBr	0
CC1C(C)(C)C2=C(C1(C)C)CCC1C2OCOC1	0
Oc1ccccc1F	1
Nc1ccc(c(c1)Cl)F	0
O=C(C(F)(F)F)CC(=O)C	1
OCCCOCC(OP(OCCOC(C(O)(C)C)(C)C)OCCOCCO)C	0
CC/C=C\CCOC(=O)C	0
CCCCCCCCCCCCCCCC(=O)OC/C=C(/CCC=C(C)C)\C	1
N#Cc1cccc(c1)C(F)(F)F	1
O=C1NC(=O)C(=C2N=C(c3c2cccc3)c2c(O)[nH]c(=O)[nH]c2=O)C(=O)N1	0
CCOP(=S)(OP(=S)(OCC)OCC)OCC	1
Oc1ccc(cc1)F	1
OOC(CC(=O)C)(C)C	1
OCC(OCC(OCC(OCCN(CCOCC(OCC(OCC(O)C)C)C)CCOCC(OCC(OCC(O)C)C)C)C)C)C	0
Nc1cccc(c1)F	1
Oc1cccc(c1)F	1
CC=CC(=O)O	1
NCCCCCCCCN	1
CC1(C)CCCC2(C1CCC1(C2CCO1)C)C	0
ClC(=O)c1c(I)c(C(=O)Cl)c(c(c1I)N)I	0
COCc1ccc(cc1)c1ccc(cc1)COC	0
O=C1CCCCCCCCCCC=CCCC1	0
N#[N+]c1ccc2c(c1[O-])cccc2S(=O)(=O)Cl	0
COC(=O)[C](c1ccc(cc1)O)N	0
C=CCN(C(=O)C(Cl)Cl)CC=C	1
CCC/C(=N/O[Si](O/N=C(/CCC)\C)(O/N=C(/CCC)\C)C)/C	0
CCCCCCCCC(C(=O)OCC(=O)Nc1ccc(cc1)c1nn2c(n1)c(c([nH]2)C(C)(C)C)Cl)CCCCCC	0
CCOC(=O)CNC(=O)C(N(c1cccc(c1)C(F)(F)F)C(=O)C)C(C)C	0
ClCCOP(=O)(OCC(COP(=O)(OCCCl)OCCCl)(CCl)CCl)OCCCl	0
C1CCC=CC=CC1	1
CCC(CC1(CCCCC1)C(=O)O)CC	0
OC(=O)Cn1c(=O)sc2c1c(Cl)ccc2	1
COC(C(C(F)(F)F)C(F)(F)F)(F)F	0
FC(N1C(F)(F)C(F)(F)OC(C1(F)F)(F)F)(F)F	0
Nc1cc(nc(=N)n1O)N1CCCCC1	1
CCOC(=O)/C(=N/O)/C#N	1
Nc1ccc(c(c1F)F)F	1
NCCC[Si](N1CCC[Si]1(C)C)(C)C	1
CCOC(OC1CCCCCCCCCCC1)C	0
ClCC(=O)c1ccc(c(c1)Cl)O	0
CCCOc1c(OC)cc(cc1OC)C=O	0
CCCCCCC(CCCC)CO	0
OCN1C(=O)NC(=O)C1NC(=O)NCNC(=O)NC1C(=O)NC(=O)N1CO	1
[O-][N+](=O)c1ccc(cc1C(=O)OC)F	0
OC1(CCNCC1)c1ccc(cc1)Cl	1
Nc1nc(N)c2c(n1)nc(c(n2)c1ccccc1)N	1
CCOCCOCCOCCOC(=O)C(=C)C	0
CC(c1ccc(cc1)Br)(C)C	1
C[Si](O[Si](c1ccccc1)(c1ccccc1)C)(O[Si](c1ccccc1)(c1ccccc1)C)C	0
Brc1cnc(c(c1)O)N	0
CN(C(=O)NCC1(C)CC(NC(=O)N(C)C)CC(C1)(C)C)C	0
N#CCC(=O)c1ccccc1Cl	0
OC1SCC(SC1)O	0
OCC(=O)C(CO)O	0
COCCOC(=O)C(C(=O)c1ccccc1C(F)(F)F)(c1ccc(cc1)C(C)(C)C)C#N	0
CC(OCC1OC1)C	1
CCCCCCCC/C=C\CCCCCCCCNCCCCCCCC/C=C\CCCCCCCC	1
N#CCC(CCCC(C)C)C	1
FC(c1ccc(cc1)O)(F)F	1
O=C=NCCCCCCN(C(=O)NCCCCCCN=C=O)C(=O)NCCCCCCN=C=O	1
S=C=Nc1ccc(cc1)N=C=S	1
COc1cc(CNC(=O)CCCC/C=C/C(C)C)ccc1O	1
CCOC(=O)OCCOc1cc(O)c2c(c1N)C(=O)c1c(C2=O)cccc1	0
FC(=C(F)F)OC(C(C(OC(F)(F)F)(F)F)(F)F)(F)F	0
COC(CCCC(C/C=C/C(=C/C(=O)OC(C)C)/C)C)(C)C	1
Cc1cc(c(c(c1Cn1c(=O)n(Cc2c(C)cc(c(c2C)O)C(C)(C)C)c(=O)n(c1=O)Cc1c(C)cc(c(c1C)O)C(C)(C)C)C)O)C(C)(C)C	0
Clc1ccc(c(c1)N=Nc1c(O)c(cc2c1cccc2)C(=O)Nc1cc(Cl)c(cc1Cl)NC(=O)c1cc2ccccc2c(c1O)N=Nc1cc(Cl)ccc1Cl)Cl	0
CCC(C(=O)N(c1cccc(c1)C)C)CC	1
CCCC1CCC(=O)CC1	1
FC(C(OCC(F)(F)F)(F)F)F	0
N#CCCN(c1ccc(cc1)N=Nc1ccc(cc1)[N+](=O)[O-])CCOC(=O)c1ccccc1	0
C=CC(=O)OCCOCCOC(=O)C=C	1
O=C=NS(=O)(=O)c1ccc(cc1)C	1
CC(=O)NC1CC(C)(C)NC(C1)(C)C	0
O=C=NCC1(C)CC(N=C=O)CC(C1)(C)C	1
ClCCc1c(C)nc2n(c1=O)cccc2	0
OCCc1c[nH]c2c1cccc2CC	0
CO[C]1O[C]([C]2[C]1OC(O2)(C)C)COS(=O)(=O)c1ccc(cc1)C	0
CCOC(=O)c1ccnc(c1)C(=O)OCC	0
CC(=O)Nc1ccc(cc1)NC(=O)c1cc2ccccc2cc1O	0
O=C=Nc1ccc(cc1)OP(=S)(Oc1ccc(cc1)N=C=O)Oc1ccc(cc1)N=C=O	0
SCc1cccc(c1)CS	1
O=C(C(=C)C)OCCOc1ccc(cc1)C(c1ccc(cc1)OCCOC(=O)C(=C)C)(C)C	1
CCN(c1ccc(c(c1)NC(=O)C)N=Nc1c(C#N)cc(cc1C#N)[N+](=O)[O-])CC	0
CC(=O)OC1=C(C)OC(C1=O)C	0
CCCCCCCCCCCCCCCC(=O)O[C]1C[C](N(C1)C(=O)CCCCCCCCCCCCCCC)C(=O)O	0
C/C=C/c1ccc(cc1)OC	0
Cc1ccccc1C(c1ccccc1)Cl	1
N#Cc1cc(C)c(c(c1)C)O	0
N#Cc1ccc(cc1)C(C)(C)C	0
Nc1ccc(cn1)[N+](=O)[O-]	1
CC(=O)C(F)(F)F	1
CC(CN(C(=O)c1ccccc1)CC(O)C)O	0
CN(C(=O)Cl)CC	1
CC(=C)C	0
O=C=N[C](c1cccc2c1cccc2)C	1
[O-][N+](=O)NC(=NC)N	0
ClCC(=O)c1ccc(cc1Cl)Cl	1
CNC(Cc1ccc2c(c1)OCO2)C	1
COc1cc(Cl)c(cc1NC(=O)c1cc2ccccc2cc1O)OC	0
CC(=O)O[C@@]1(CC[C]2[C@]1(C)CC[C]1[C]2C=C(C2=CC(=O)[C]3[C]([C@]12C)C3)Cl)C(=O)C	1
C1CCC/C=C\CCCCCC/C=C\CC1	1
O=C(c1cccc(c1)C(=O)NC1CC(C)(C)NC(C1)(C)C)NC1CC(C)(C)NC(C1)(C)C	0
Cc1oncc1C(=O)O	0
CCCCCCCCCCCC(=O)NCCC[N+](CC(=O)[O-])(C)C	0
CCCCCCCCCCCCI	1
O=CNc1sccc1C(=O)O	0
CCCCCCCCCc1cc(c(c(c1)C(C)(C)C)O)C(C)(C)C	0
CC(=O)C(=O)C	1
COC(=O)C(F)(F)F	1
CCCC1CCC(CC1)C1CCC(CC1)c1ccc(c(c1F)F)OC	0
NN1CCOCC1	1
OC[C]1O[C]2[C]([C]1O)Oc1n2cc(C)c(=O)n1	0
CC(=O)O[C]1C[C](O[C]1COC(=O)C)n1cc(C)c(=O)[nH]c1=O	0
O=C(C(F)(F)F)c1ccccc1	1
CCCc1nc(c2n1nc([nH]c2=O)c1cc(ccc1OCC)S(=O)(=O)O)C	0
OC1OC2OC(O)C(OC2OC1O)O	1
O=c1c2ccc3c4c2c(c2n1c1ccccc1n2)ccc4c(=O)n1c3nc2c1cccc2	0
Oc1c(Br)cc(cc1Br)C1(OS(=O)(=O)c2c1c(Br)c(Br)c(c2Br)Br)c1cc(Br)c(c(c1)Br)O	0
COCCOCOCCOC	0
COc1cc(Cl)c(cc1NC(=O)CC(=O)C)OC	0
COC(CCOC(=O)C)C	0
CCOC(=O)CN(C(=O)Oc1n2[nH]c(nc2c(c1C#N)C(=O)OC1C(CC(CC1C(C)(C)C)C)C(C)(C)C)c1ccc(cc1)C(C)(C)C)CC(=O)OCC	0
O=P(N1CCOCC1)(N1CCOCC1)N1CCOCC1	0
CCCCC(C(=O)OCC(COC(=O)C=C)O)(CCC)C	0
CCCCC(COC(=O)C(=Cc1cc(OC)c(c(c1)OC)O)C(=O)OCC(CCCC)CC)CC	0
OC(=O)c1ccccc1F	1
COC1CCC=CO1	1
O=Cc1ccccc1F	1
Cn1cnc(c1Sc1ncnc2c1[nH]cn2)[N+](=O)[O-]	1
O=CC[C]1CC=C(C1(C)C)C	1
COC(=O)OC(=O)OC	1
Cc1ccc(c(c1)O)O	1
CCCCCCCCCCCCOCCO	1
FC(c1ccc(cc1)N)(F)F	1
OC(=O)c1ccc(c(c1)F)F	1
OC(=O)c1ccc(cc1)F	1
BrCc1cccc(c1)F	1
O=Cc1cccc(c1)F	1
OCC=C(CCC=C(CCC=C(C)C)C)C	1
CCOc1ccc(cc1)Cc1cc(ccc1Cl)[C]1O[C](COC(=O)C)[C]([C]([C]1OC(=O)C)OC(=O)C)OC(=O)C	0
O=C1NCC(=O)N1	0
Fc1cc(F)cc(c1)Br	1
Fc1ccccc1	0
OCCNC(C)(C)C	1
Nc1cccnc1	1
SCCC(CCCCC(=O)O)S	1
C=C=O	1
ClC(=S)Cl	1
CC(C(C)(C)C)C	1
COP(=O)(C=C)OC	0
CN(S(=O)(=O)c1ccccc1)CCCCCC(=O)O	0
COC1=Cc2ccccc2Nc2c1cccc2	0
CC12CCC(CC1)C(O2)(C)C	1
OC(=O)C#C	1
OCCN1CN(CCO)CN(C1)CCO	0
CCCOc1ccc(c(c1F)F)C1CCC(CC1)C1CCC(CC1)CCC	0
CCCCC1CCC(CC1)C1CCC(CC1)c1ccc(c(c1F)F)OCC	0
O=C1CCCC(=O)C1C(=O)c1ccc(c(c1Cl)COCC1CCCO1)S(=O)(=O)C	0
N#Cc1c(O)ccc(c1C#N)O	1
CCOC1=NN(C(=O)C1=Cc1ccc(cc1)N(CC)CC)c1ccccc1	0
O=C(C(O)(C)C)c1ccc(cc1)Cc1ccc(cc1)C(=O)C(O)(C)C	0
CCCCCCCCC(C(=O)Nc1cc(C)ccc1O)CCCCCC	0
C/C(=C\C=C\C(=C/C(=O)O)\C)/C=C/C1=C(C)CCCC1(C)C	1
CC(C1CCCC(C1)(C)C)OC(COC(=O)C1CC1)(C)C	0
C/C=C/CCc1ccc(cc1)c1ccc(cc1)C	0
CN(c1c(cc(cc1[N+](=O)[O-])[N+](=O)[O-])[N+](=O)[O-])[N+](=O)[O-]	1
C=CC(=O)OCCOc1ccccc1	0
Cc1cc(O)c2c(c1)C(=O)c1c(C2=O)c(O)ccc1	1
O=C1c2ccccc2C(=O)C1(O)O	1
CCCCc1ccc(cc1)c1ccc(c(c1F)F)c1ccc(cc1)CC	0
CC/C=C\CC1=C(C)CCC1=O	1
Oc1c(C)cccc1O	1
OC(=O)c1cocc1	1
O=c1[nH]cnc2c1cccc2	0
OC(=O)c1ccc2c(c1)[nH]cc2C1CCCC1	0
COC(=O)c1ccc2c(c1)n(C)cc2C1CCCC1	0
Nc1ccc(c(c1)N)N=Nc1ccccc1	1
COc1cc(c(cc1N)C)S(=O)(=O)NC	0
O=C1NC2C(N1)NC(=O)N2	0
Cc1ccc(c(c1)O)C(=O)N	0
COc1cc(c(cc1N)OC)S(=O)(=O)NC	0
COC(CNC(=O)C=C)OC	0
NNC(=O)NN	0
C1OC(=O)C=C1	1
C=CC(=O)OCC(COC(=O)C=C)(COC(=O)C=C)COC(=O)C=C	1
OC(=O)c1ccnc(c1)C(=O)O	1
OC(=O)c1cncc(c1)C(=O)O	1
OC(=O)c1cccc(n1)C(=O)O	1
CCOC(=O)C1CC(=O)NN1c1ncccc1Cl	0
O=Cc1cccnc1	1
OC(=O)CCc1ccccc1	1
OC(=O)/C=C/c1ccc(cc1)O	1
OC(=O)c1c(Cl)cccc1Cl	1
c1ccc2c(c1)c1ccc3c4c1c(c2)ccc4ccc3	1
CCOC(=O)c1nn(c2c1CCN(C2=O)c1ccc(cc1)N1CCCCC1=O)c1ccc(cc1)OC	0
Nc1ccncc1	1
S=c1nc[nH]c2c1[nH]cn2	1
CCCCC(COC(=O)CCS)CC	0
OCCCO	1
NC1CCN(CC1)Cc1ccccc1	1
CC(Br)(C)C	1
CN1CC(=O)N(CC1=O)C	1
Clc1ccc(c(c1)C(=O)O)Cl	1
ClCCn1c(=O)[nH]c2c(c1=O)cccc2	0
Clc1ccc(c(c1)Cl)C(=O)O	1
CCCCCCCCCCCc1ccccc1S(=O)(=O)O	1
OC[C]1O[C](C[C]1O)n1cc(C)c(=O)[nH]c1=O	0
ClCCC[Si](OCC)(OCC)OCC	0
NCCNCCC[Si](OCC)(OCC)OCC	1
OC(c1nc2c([nH]1)cccc2)c1ccccc1	0
OC[C]([C]([C]1O[C@@](O)(C[C]([C]1NC(=O)C)O)C(=O)OC)O)O	0
Cc1ccc(c(c1)C)NC(=O)C(C(=O)C)N=Nc1ccc(cc1Cl)c1ccc(c(c1)Cl)N=NC(C(=O)Nc1ccc(cc1C)C)C(=O)C	0
CC(CCCCCOC(=O)CSP(SCC(=O)OCCCCCC(C)C)SCC(=O)OCCCCCC(C)C)C	0
CCCCOCCOCCOCc1cc2OCOc2cc1CCC	0
O=C1CCc2c(C1)c1ccccc1[nH]2	0
Brc1cc(F)c(c(c1)F)C(Oc1cc(F)c(c(c1)F)F)(F)F	0
C=CC(=O)N1CCOCC1	1
CC1(C)NCOC1	1
CCCOCCN(c1c(CC)cccc1CC)C(=O)CCl	1
C=CCCC(=O)Oc1ccccc1	0
O=C(C1(CCCCC(C)(C)C)OO1)OC(CC(C)(C)C)(C)C	1
[O-][N+](=O)c1cc(ccc1Nc1ccccc1)S(=O)(=O)Nc1ccccc1	0
O=C=NC1CCC(CC1)CC1CCC(CC1)N=C=O	1
COP(=O)(OC)OC	1
[O-][N+](=O)c1ccc(c(c1)[N+](=O)[O-])O	1
CCOP(=S)(N1C(=O)c2c(C1=O)cccc2)OCC	1
CCCC1O[C]2[C@](O1)(C(=O)CO)[C@@]1([C](C2)[C]2CCC3=CC(=O)C=C[C@@]3([C]2[C](C1)O)C)C	1
ClC=C(C)C	1
CC(OC(=O)C(Br)(C)C)C	0
CC(=O)C(O)C	1
ClCC(c1ccccc1)(C)C	1
COCCN(c1ccc(c(c1)NC(=O)C)N=Nc1c(C#N)cc(cc1C#N)[N+](=O)[O-])CCOC	0
O=C(N(C)C)Oc1cccnc1	0
CC(=O)C1CCOC1=O	1
Fc1ccc(cc1)CNC(=O)c1nc(n(c(=O)c1O)C)C(N)(C)C	0
CCO[Si](OCC)(OCC)CCC(C(C(C(C(C(F)(F)F)(F)F)(F)F)(F)F)(F)F)(F)F	0
CCC1(CO)COCOC1	0
C[C]1OC=C2C(=C(C)C(=C(C2=O)C(=O)O)O)[C]1C	1
COc1cc(c(cc1N=Nc1c(O)c(cc2c1cccc2)C(=O)Nc1ccc2c(c1)[nH]c(=O)[nH]2)C)S(=O)(=O)NC	0
c1cc(OCC2CO2)c2c(c1)[nH]c1c2cccc1	0
Clc1ccc(cc1)C(Cl)(Cl)Cl	1
COc1cc(N)c(cc1S(=O)(=O)Nc1ccccc1)OC	0
CCOC(=O)C(=C(c1ccccc1)c1ccccc1)C#N	1
CN(CCCNC(=O)NCCCN(C)C)C	0
O=c1ccc2c(o1)c1ccoc1cc2	1
C=CC(=O)OCC(COCCCCOCC(COC(=O)C=C)O)O	0
CCOC(=O)C(c1ccccc1)(c1ccccc1)Cl	1
CCCC1CCC(CC1)c1ccc(cc1)c1ccc(c(c1)F)c1cc(F)c(c(c1)F)OC(F)(F)F	0
NCCOB(c1ccccc1)c1ccccc1	1
OCC([N+](=O)[O-])(CO)Br	1
N#CCCN(c1ccc(cc1)N=Nc1c(Cl)cc(cc1Cl)[N+](=O)[O-])CCOC(=O)C	0
OCCCOC(C(C(OCCCO)COCCCO)OCCCO)C(OCCCO)COCCCO	0
CCCCCCCCN(CCC(=O)O)CCC(=O)O	0
Nc1ccc(cc1)OP(=S)(Oc1ccc(cc1)N)Oc1ccc(cc1)N	0
OC(=O)c1ccc2c3c1c(ccc3C(=O)OC2=O)C(=O)O	0
COCCCN1C(=O)c2ccc3c4c2c(C1=O)ccc4c(=O)n1c3nc2c1ccc(c2)C	0
OC[C]([C]([C]([C](C(=O)O)O)O)O)O	1
CCN(c1ccc(c(c1)NC(=O)C)N=Nc1c(Br)cc(cc1[N+](=O)[O-])[N+](=O)[O-])CC	0
OC[C]([C]([C](C(=O)C(=O)O)O)O)O	0
CN1CCNC(C1)c1ccccc1	1
CCCCCCCCCCCCOCCOCCOCCOCCO	1
[O-][N+](=O)c1ncc[nH]1	1
COc1ccc(cc1NC(=O)CC(=O)C)Cl	0
O=C(C(C(=O)C)N=Nc1cc(ccc1Cl)C(=O)Nc1cc(Cl)ccc1C)Nc1cc(C)c(cc1C)NC(=O)C(C(=O)C)N=Nc1cc(ccc1Cl)C(=O)Nc1cc(Cl)ccc1C	0
N[C](C(=O)O)CS	0
[O-][N+](=O)c1ccc(cc1)N=Nc1ccc(c2c1cccc2)O	1
N#Cc1ccccc1C	1
BrCC(=O)OC(C)(C)C	1
OC(=O)[C](c1ccccc1Cl)O	0
O=C(n1cncc1)n1cncc1	1
CCCCCCCCCCCCCCCCCCCCCCNCCCCCCCCCCCCCCCCCCCCCC	1
OC[C]1O[C](Oc2cc3ccc(=O)oc3cc2O)[C]([C]([C]1O)O)O	1
Clc1ccc(cc1)C1(O)CCN(CC1)CCC(C(=O)N(C)C)(c1ccccc1)c1ccccc1	0
O=C(c1ccc(cc1)O)Oc1ccc(cc1)OC(=O)c1ccc(cc1)O	0
CCCCCCCCCCCCCCOC(=O)OOC(=O)OCCCCCCCCCCCCCC	0
ClCC(=O)c1ccccc1	1
OC(c1ccccc1)C#N	1
CCCCCC(COC(=O)c1ccccc1C(=O)OCC(CCCCC)CCC)CCC	0
CCCCCCCCCCC(CCCCCCCC)CO	0
Oc1ccccc1I	1
CCOC(=O)C(CC)Br	1
CCCC(CO)O	0
[O-][N+](=O)c1cc(C)c(c(c1)[N+](=O)[O-])O	1
CCN(CCC#N)CC	0
CCOC(=O)C(Br)C	1
CCOC(=O)C(Cl)Cl	1
CCCOC(=O)[C](O)C	0
CCc1ccncc1	1
CCOC(=O)c1nn(c2c1CCN(C2=O)c1ccc(cc1)[N+](=O)[O-])c1ccc(cc1)OC	0
COC(/C=C\C(OC)OC)OC	0
O=C1CC[C]2O[C]1OC2	0
COC(=O)c1ccc(c(c1)N)C(=O)OC	0
OC1CCNCC1	1
O[C]1[C](O)[C](O[C]1[n+]1cccc(c1)C(=O)N)COP(=O)(OP(=O)(OC[C]1O[C]([C]([C]1O)O)n1cnc2c1ncnc2N)O)O	0
CC(Cc1ccccc1)C	1
O=CC=C(CCC=C(C)C)C	1
CC1=CC(=O)OC(O1)(C)C	1
OC(=O)/C=C/c1ccco1	1
OC(=O)CCSC(=N)N	0
OCC(=O)N(c1ccc(cc1)F)C(C)C	0
COC(=O)[C]1[C](C)C=CCC1(C)C	0
C[Si]1(C)O[Si](C)(C)O[Si](C)(C)O[Si](O[Si](O[Si](O1)(C)C)(C)C)(C)C	0
C[Si]1(C)O[Si](C)(C)O[Si](O1)(C)C	0
CN1CCC[C]1c1cccnc1	1
BrCCCCC#N	1
CC(=CC(=O)O)C	1
Clc1cccc(c1)Cl	1
Cc1nc(N)nc(n1)N	0
CC(=O)CC(=O)OC(C)C	0
ClCCC#N	1
C1C=CC=C1	1
C=CCCCCCCCCC(=O)NCC(=O)O	0
O=CCC(CC(C)(C)C)C	1
BrCC(=O)OCc1ccccc1	1
COc1ccc(cc1)NC(=O)CC(=O)C	0
CC(CCCC(N)C)C	1
CCC1CCC(=O)CC1	1
C1=CC=CC=CC1	1
CCCCSCCCC	1
CCCCC(COC(=O)c1ccccc1)CC	0
COC(=O)C(Br)C	1
CCCCCCCCCCCCCCCC	1
N#CC(Cl)(Cl)Cl	1
CCCCOCCOC(=O)c1ccccc1	0
NC1CCCCCCC1	1
O=C(CC(=O)C)OCCOC(=O)CC(=O)C	0
CCCCC(COC(=O)/C=C/c1ccc(cc1)OC)CC	0
CCOCC(OC(=O)C)C	0
CC(c1ccc2c(c1)c(=O)c1c(s2)cccc1)C	0
O=CCC(CCc1ccccc1)C	1
Oc1cc(=O)[nH]c(n1)NC#N	0
COc1cc(C)c(c(c1C)C)/C=C/C(=C/C=C/C(=C/C(=O)O)/C)/C	1
[O-][N+](=O)c1cnc(n1C)C	1
OCC(c1ccccc1)C(=O)O	1
CCCCC(CNS(=O)(=O)c1ccc(cc1)N=Nc1c(C)c(C#N)c(n(c1=O)CCCC)O)CC	0
OCCNc1ccc(c(c1)O)C	0
CN(/C=C/C(=O)c1cccnc1)C	0
CCC(=O)O[C@@]1([C](C)C[C]2[C@]1(C)C[C](O)[C@]1([C]2CCC2=CC(=O)C=C[C@]12C)Cl)C(=O)COC(=O)CC	1
O=C1Cc2c(O1)cccc2	1
O=C1C=CC(=O)C(=C1)C	1
Clc1ccc(c(c1)Cl)N	0
CCC(=O)OC	1
CCCCCCCCCCCCCC[C]([C]([C](CO)N)O)O	0
Oc1cccc(c1)[N+](=O)[O-]	1
CCCCCCCCSC(=O)Oc1cc(Cl)nnc1c1ccccc1	1
CCCCCCCCCCCCCCCCCC(=O)OC(COC(=O)CCCCCCCCCCCCCCCCC)COC(=O)CCCCCCCCCCCCCCCCC	0
OCC1CO1	1
CSC#N	1
COc1cc(Cl)c(cc1NC(=O)C(C(=O)C)N=Nc1ccc(cc1Cl)c1ccc(c(c1)Cl)N=NC(C(=O)Nc1cc(OC)c(cc1OC)Cl)C(=O)C)OC	0
N#CCc1c(C)cc(c(c1C)O)C(C)(C)C	0
CCC1CC(C)(C)CCC1=O	0
CCC(c1ccccc1N)C	1
NCCc1ccc(cc1)OC	1
BrC(Br)(Br)Br	1
CCOCCCC(OCCOCC(CO)C)C	0
OC/C(=C/c1ccc(cc1)C)/C	0
COC1CCCC1	1
ClC(Cl)(Cl)Cl	1
CCC(CC)(C)C	0
CC1=CCC(CC1)(O)C(C)C	1
CCCCC(CNc1ccc2c(c1N=Nc1ccc(c(c1)C)N=Nc1cccc(c1)C)cccc2)CC	1
CC(=O)C(C)C	1
COc1ccc(cc1N=Nc1c(O)c(cc2c1cccc2)C(=O)N)C(=O)Nc1ccccc1	0
NCC(=O)O	0
O=C(c1ccccc1)c1ccc(cc1)OC(=O)C(=C)C	0
CCC(C(C)C)C	1
CC(C(C)C)C(C)C	1
OCC1COC(O1)(C)CC(C)C	0
CC(c1cc(O)c(cc1Cl)C)C	1
CCO[Si](OCC)(OCC)CCCSSCCC[Si](OCC)(OCC)OCC	0
CN(c1ccccn1)C	1
OC(=O)C[C](C(=O)O)N	0
CCCCC/C=C\C/C=C\CCCCCCCC(=O)N(CCO)CCO	1
N[C](C(=O)O)CSSC[C](C(=O)O)N	0
N#Cc1cc(ccc1C#N)S(=O)(=O)CCCS(=O)(=O)NCC(O)C	0
C=CCCC(=O)C1=CCCC(C1)(C)C	0
O=C(C(=C)C)Nc1ccc(cc1)S(=O)(=O)N	0
OC(=O)CN(C(=N)N)C	0
COP(=S)(Oc1c(Cl)cc(cc1Cl)C)OC	0
C=CCN=C=S	1
O=C(N1CCN(CC1)c1ccc(nc1)N)OC(C)(C)C	0
NC(=O)N	0
CC12CCC3C(O2)(CO1)CCC1C3(C)CCCC1(C)C	0
Oc1ccc2c(c1Br)cccc2	1
Oc1ccc2c(c1O)cccc2	1
OCC(O)C	0
C1COC1=O	1
Clc1c(O)cccc1Cl	1
Nc1ccc(cc1)S(=O)(=O)N=C(N)N	1
ClC1CC2C(C1Cl)C1(C(C2(Cl)C(=C1Cl)Cl)(Cl)Cl)Cl	1
CC(CN(C(=O)CCCCC(=O)N(CC(O)C)CC(O)C)CC(O)C)O	0
CN1CCN(CC1)C1=Nc2cc(Cl)ccc2Nc2c1cccc2	1
Nc1cccc2c1nccc2	1
O=C(C(=O)c1ccc(cc1)F)c1ccc(cc1)F	1
Cn1cnc2c1c(=O)n(C)c(=O)n2C	0
CC(=O)C(C(=O)N(C)C)Cl	1
CCC/C(=N/O[Si](O/N=C(/CCC)\C)(O/N=C(/CCC)\C)C=C)/C	0
Oc1ccc2c(c1)cc(cc2)O	1
OC(=O)/C=C/c1ccccc1O	1
CCCCCCCC/C=C\CCCCCCCC(=O)N(CCCC)CCCC	1
CCC(C(CC)C)C	1
Brc1ccccc1Br	1
Clc1ccc(c(c1)O)Cl	1
CSCCC(C(=O)O)O	1
Nn1cnnc1	0
CCCC(C(C)C)C	1
CC(=C)C(=O)OC(C)(C)C	1
Cn1c(=O)n(C)c2c(c1=O)[nH]cn2	0
OCc1ccncc1	1
OCc1ccccn1	1
O=Cc1cccc(c1)Cl	1
CCOC(CC(OCC)OCC)C	1
O=C=Nc1ccc(cc1)Cc1ccccc1N=C=O	1
O=C(Nc1ccc(cc1)Cc1ccc(cc1)NC(=O)NC1CCCCC1)NC1CCCCC1	0
Oc1c(Cl)cc(c(c1Cl)Cl)Cl	1
O=C1[C](N)[C]2N1C(=C(CS2)CSc1nc(=O)c(=O)[nH]n1C)C(=O)O	0
CCCC(CC)C	1
Clc1cc2NCNS(=O)(=O)c2cc1S(=O)(=O)N	1
CCC(CC(C)C)C	1
CCCC(CCC)C	1
CCCCC(CC)C	1
CC1CCC(CC1)C	1
CCCCOC(=O)CC	0
CCCC(C)(C)C	1
CCCCC(C)(C)C	1
O=CCC(C)C	1
ClCC1CC1	1
Cc1cccc(c1)Br	1
Oc1cccc(c1)Br	1
C=C[C@](/C=C/C=C(/CCC=C(C)C)\C)(O)C	1
Cc1cncc(c1)C	1
CCCCCCCCCCCCCCCCOC(=O)C(CCCC)CC	0
CCCCC(C)C	1
CC(CCC(C)C)C	1
CCCCCCCCCc1nc(N)nc(n1)N	0
CCCCCC(C)C	1
C=CCCC=C	0
O=c1ccc2c([nH]1)cccc2	1
CCC[C]1CCO[C](S1)C	0
CCCCCCCCCCC/C=C\CCCCC(=O)O	1
ClCI	1
CCC(Cl)(C)C	1
ClSC(Cl)(Cl)Cl	1
CC(c1ccc(cc1)OP(=O)(Oc1ccccc1)Oc1ccccc1)(c1ccc(cc1)OP(=O)(Oc1ccccc1)Oc1ccccc1)C	0
OC(=O)C(O)(C)C	1
CC([N+](=O)[O-])(Cl)Cl	1
COc1ccc(cc1N=Nc1c(O)c(cc2c1cccc2)C(=O)Nc1cc(Cl)c(cc1OC)OC)C(=O)Nc1ccc(cc1)C(=O)N	0
CSCCC(C(=O)O)N	1
OCC(CS)S	1
COC(=O)c1ccc(cc1N)C(=O)Nc1cc(Cl)ccc1Cl	0
CC(=O)CBr	1
CC(C=C)O	1
CC(C(=O)O)NC(=O)CCC	0
CC1=CC[C](CC1)C(=C)C	1
COC(=O)C(Cl)(Cl)Cl	1
Cc1cc(C)nc(n1)NS(=O)(=O)c1ccc(cc1)NC(=O)C(=C)C	0
Oc1ccc(cc1)C(c1ccccc1)(C)C	0
CCC(=O)C(=O)C	1
CCC(=O)C(=O)O	1
O[C]1C[C](C)C(=O)C(C1)(C)C	0
S=C(N=Nc1ccccc1)NNc1ccccc1	1
CN(c1ccc(cc1)N=Nc1ccccc1)C	1
NCC1(CCCCC1)CC(=O)O	1
CCCC1COC(O1)(Cn1cncn1)c1ccc(cc1Cl)Cl	0
OCCS	1
OC(=O)c1cccc(c1C(=O)O)[N+](=O)[O-]	1
c1ccc(cc1)P(c1ccccc1)c1ccccc1	1
Nc1ccc(cc1)C(c1ccc(cc1)N)c1ccccc1	0
Oc1ccc(cc1)C(c1ccccn1)c1ccc(cc1)O	0
CNN	1
C1CCC(CO1)Cc1ccccc1	0
O=C1Nc2ccc(cc2C(=NC1O)c1ccccc1)Cl	1
Brc1ccc(c(c1)Cl)F	1
Cc1c(C)cccc1Cl	0
Clc1c(N)cccc1Cl	1
Brc1cccc(c1O)Br	1
CCOC(=O)C(C(=O)C)Cl	1
C=C[C@@]1(C)C[C](OC(=O)COS(=O)(=O)C)[C@@]2(C)[C](C)CC[C@@]3([C]([C]1O)C)[C]2C(=O)CC3	0
C=CC(=O)NCCSSCCNC(=O)C=C	1
OC(=O)c1cc(ccc1C(=O)O)[N+](=O)[O-]	1
Oc1ccc(c(c1)[N+](=O)[O-])Cl	1
Clc1ccc(c(c1)Cl)[N+](=O)[O-]	0
N#Cc1ccccc1O	1
O=C1CN(CC2N1CCc1c2cccc1)C(=O)C	0
BrC[C@@]1(OC[C](O1)COC(=O)c1ccccc1)c1ccc(cc1Cl)Cl	0
CC/C=C\CCOC(=O)C/C=C\CC	0
O=c1[nH]c2c([nH]1)cccc2	0
Clc1ccccc1I	1
CN(C(=O)OCC)N=O	1
Brc1ccc(c(c1)Br)O	1
Clc1ccc(c(c1)C)C	0
S=C(Nc1ccc(cc1)F)Nc1ccc(cc1)S(=O)(=O)N	0
Cc1ccc(c(c1)O)Cl	1
CCCC(C(=O)OCC)Br	1
CC(COC(=O)[C](O)C)C	0
Cc1ccccc1P(c1ccccc1C)c1ccccc1C	1
COS(=O)OC	1
O=C1CCCN1	0
C[Si]1O[Si](C)O[Si](C)O[Si](O[Si](O1)C)C	0
COC(=O)OCC#C	1
CCC(CC)CC	1
CCCCCCCCCCCCCCCCCCN	1
CCCCC/C=C\CCC(C(CCCCCCCCC(=O)O)CCCCCCCC)CCCCCCCC(=O)O	0
CC(c1ccccc1)(O)C	1
N#C[C](c1cccc(c1)Oc1ccccc1)O	0
Fc1ccc(cc1)[C]1CCNC[C]1COc1ccc2c(c1)OCO2	1
[O-][N+](=O)c1ccc(c(c1)C)[N+](=O)[O-]	1
CCCCC(COC(=O)C(=C(c1ccccc1)c1ccccc1)C#N)CC	0
CCCC(CC)CC	1
ClCc1cccc(c1)C	1
O=C/C=C/c1ccc(cc1)N(C)C	1
c1ccc(cc1)CN(Cc1ccccc1)Cc1ccccc1	1
Oc1ccc(cc1)Cc1ccc(cc1)O	1
OC(=O)Cc1cccc(c1)O	1
CC(=O)Nc1cccc(c1)O	1
CC(=O)O[C]1[C](OC(=O)C)O[C]([C]1OC(=O)C)C	0
OC(=O)c1ccc(cc1)[N+](=O)[O-]	0
CC(=NO)CCC	0
C/C=C/C(=O)OC	1
CCOC(=O)C#C	1
CCOC(=O)CI	1
CCOC(=O)CS	1
CCOC(=O)/C=C/C	1
ClCCC(=O)OCC	1
CC(C1OC2(CCCC2)OCC1(C)C)C	1
Brc1ccc(cn1)Br	1
Cc1ccc(cc1)I	1
CCC(COC(=O)C)C	1
CN=C=O	1
CSSC	1
CCOS(=O)(=O)C	1
[O-][N+](=O)CCO	1
CC(=S)N	1
Brc1cncc(c1)Br	1
Brc1cccc(n1)Br	1
OC1CCCC1=C1CCCC1	1
BrCc1cccc(c1)CBr	1
ClCc1cccc(c1)CCl	1
Brc1cccnc1	1
Clc1cccnc1	1
Clc1ccc(cc1)c1ccccc1[N+](=O)[O-]	0
OCCCBr	1
CCCC#C	1
CCC#CC	1
OCCC=C	1
COP(=O)(OC=C(Cl)Cl)OC	1
O=NN(C)C	1
Clc1ccc(c(c1)[N+](=O)[O-])C(=O)O	1
ClCCCOC(=O)Cl	1
ClCCCC#N	1
ClCCOCC	1
CCCCCOC(=O)C	1
COC(=O)C1CC(=O)C(CC1=O)C(=O)OC	0
CCN(C(=O)Cl)C1CCCCC1	0
BrCCCCCCBr	1
CCCCCCC#C	1
CCCSSCCC	1
COc1cc(C)c(c(c1C)C)/C=C/C(=O)C	0
CCN(c1c(cc(cc1[N+](=O)[O-])C(F)(F)F)[N+](=O)[O-])Cc1c(F)cccc1Cl	1
CCCCCCCCI	1
CCCCCCCCCCCCCCCCCCOCCCCCCCCCCCCCCCCCC	0
ClC(C(Br)(Cl)Cl)(Br)Cl	1
CCc1ccc(cc1)B(O)O	0
CC1=[N+](CCCCS(=O)(=O)[O-])c2c(C1(C)C)c1ccccc1cc2	0
CC(c1cc(C(C)C)c(c(c1N)C(C)C)N)C	0
OCC1COC2(O1)CC(C)CCC2C(C)C	1
Nc1cc(Cl)c(cc1S(=O)(=O)O)Cl	0
O=Cc1cccc(c1Cl)Cl	1
OCCN(C(=O)CCCCC(=O)N(CCO)CCO)CCO	0
CCOC(=O)C(=Cc1ccc(cc1)C=C(C(=O)OCC)C(=O)OCC)C(=O)OCC	0
COC(C(=O)C)OC	1
CC(CC1OCCC(C1)(C)O)C	0
Clc1ccc(c(c1)C(=O)O)N	1
C=CC1=C(C)/C(=C/c2[nH]c(c(c2C)CCC(=O)O)Cc2[nH]c(c(c2CCC(=O)O)C)/C=C/2\NC(=O)C(=C2C=C)C)/NC1=O	1
COc1cc(ccc1N=NC(C(=O)Nc1ccccc1OC)C(=O)C)[N+](=O)[O-]	0
Cc1ccc(cc1)NC(=O)C(C(=O)C)N=Nc1ccc(cc1Cl)c1ccc(c(c1)Cl)N=NC(C(=O)Nc1ccc(cc1)C)C(=O)C	0
COc1cc(Cl)c(cc1N)OC	0
CC(=O)C(C(=O)Nc1ccccc1)N=Nc1ccc(cc1Cl)c1ccc(c(c1)Cl)N=NC(C(=O)Nc1ccccc1)C(=O)C	0
CCOC(=O)C1=NN(C(=O)C1N=Nc1ccc(cc1Cl)c1ccc(c(c1)Cl)N=NC1C(=NN(C1=O)c1ccccc1)C(=O)OCC)c1ccccc1	0
COc1ccc(cc1)C(=O)CSc1cccc(c1)OC	0
COc1ccc(cc1O)[N+](=O)[O-]	1
Nc1ccc(cc1)S(=O)(=O)N	1
OC(=O)C#Cc1ccccc1	1
BrCCCc1ccccc1	1
CCOC(C)(C)C	1
Pc1ccccc1	1
Oc1c(cc(cc1C(C)(C)C)C(C)(C)C)c1cc(cc(c1O)C(C)(C)C)C(C)(C)C	0
Nc1c(Oc2ccccc2)c(Oc2ccccc2)c(c2c1C(=O)c1ccccc1C2=O)N	0
COc1ccccc1NC(=O)c1cc2ccccc2c(c1O)N=Nc1cc(Cl)ccc1Cl	0
O=C1OC(=O)c2c1cccc2[N+](=O)[O-]	1
CCO	0
OP(=O)(CN(CP(=O)(O)O)CP(=O)(O)O)O	1
O=C1C=CC(=O)N1c1ccc(c(c1)N1C(=O)C=CC1=O)C	0
O(CCN1CCOCC1)CCN1CCOCC1	0
CCCCCCCC(=O)NCCN(CCC(=O)O)CCO	0
N#CCCOCCCCCCCC(C)C	0
OCC(COC(=O)[C@]1(C)CCC[C@]2([C]1CC=C1[C]2CCC(=C1)C(C)C)C)(CO)CO	0
OCN1C(=O)N(C(C1=O)(C)C)CO	1
NCCCCCCCN	1
NCCCCCCCCCN	1
CCCCCCCCCCCCc1ccccc1Nc1cccc2c1cccc2	0
CCCCNC(=O)NS(=O)(=O)c1ccc(cc1)C	1
COc1cc(ccc1N=NC(C(=O)Nc1ccccc1)C(=O)C)c1ccc(c(c1)OC)N=NC(C(=O)Nc1ccccc1)C(=O)C	0
Fc1cc(F)c(c(c1F)C(=O)O)F	1
O[C]1CO[C]2[C]1OC[C]2O	0
O=C(c1cc2ccccc2c(c1O)N=Nc1cc(Cl)c(cc1Cl)Cl)Nc1ccccc1C	0
CCCC1CCC(CC1)C1CCC(CC1)C(=O)O	0
CCCCC/C=C/CCC=O	0
O=CCCC(C1C(=CCCC1(C)C)C)C	0
OCC12COCN2COC1	1
CCC(c1ccc2c(c1)cccn2)C	1
CCCCCC1(C)CCC(C1=O)(C)C	0
N#Cc1ccc(c(c1)Cl)Cl	0
CO[Si](CCCOCC1CO1)(OC)C	0
OC(=O)c1ccccc1	1
CCC(COC(=O)CC(CC(C)(C)C)C)(COC(=O)CC(CC(C)(C)C)C)COC(=O)CC(CC(C)(C)C)C	0
CCCCOC(=O)N(SN(C(=O)Oc1cccc2c1OC(C2)(C)C)C)C	1
CCCCOC(=O)C(=C)C#N	0
O=C1CCCCC(=O)OCCOCCO1	0
Oc1ccc(cc1)C1(c2ccc(cc2)O)c2ccccc2C(=O)N1c1ccccc1	0
CCC1CC(OC1=O)(C)C	0
CCOc1ccccc1C#N	0
CNC(=S)NN	0
CCCCCCCCCc1cccc(c1OCCOCCOCCOCCOCCOCCOCCOP(=O)(O)O)CCCCCCCCC	1
Nc1nc(NC2CC2)nc(n1)N	0
BrCCCCCC#N	1
CCCCCC=O	1
O=Cc1ccccc1Br	1
CCN(c1ccc(c(c1)NC(=O)C)N=Nc1c(Cl)cc(cc1[N+](=O)[O-])[N+](=O)[O-])CC	0
CCC(C(=O)OC(C)C)C	0
CC#CCn1c(Br)nc2c1c(=O)[nH]c(=O)n2C	0
C[C]1C[C](C)C(=O)[C](C1)[C](CC1CC(=O)NC(=O)C1)O	1
N#Cc1c(Nc2ccc(cc2)C)nc(c(c1C)N=Nc1ccccc1C(F)(F)F)Nc1ccc(cc1)C	0
O=c1ccc2c(o1)cc1c(c2)cco1	1
O=c1[nH]c2c([nH]1)cc(c(c2)N)C	0
O=C(c1ccccc1Cl)C1CCCC1	0
CNC1(CCCCC1=O)c1ccccc1Cl	1
OC(=O)CN(CCN(CC(=O)O)CC(=O)O)CCN(CC(=O)O)CC(=O)O	1
C#CC1CC1	1
COC(=O)Cc1c(sc(c1C#N)N)C(=O)OC	0
COC(=O)CN(c1sc(c(c1C#N)CC(=O)OC)C(=O)OC)CC(=O)OC	0
C=C1CC(=O)O1	1
C=CC(=O)OCCN(S(=O)(=O)C(C(C(C(F)(F)F)(F)F)(F)F)(F)F)C	0
C[C](CCC=C(C)C)CCOC(=O)C	1
CC/C=C\CCOC(=O)OC	0
CC(C(=CC(C)C)C)OC(COC(=O)C1CC1)(C)C	0
ClC(Cl)Cl	1
COC(C(CC=C(C)C)(C)C)OC	1
CS(=O)C	0
CCOC(=O)CC(CC(C)(C)C)C	0
CCCCCCCCCCCCCCO	0
CC1=CC(C(C(C1)C)C=C(C(=O)C)C)C	1
CCC(=O)/C=C/C1C(C)CC(=CC1C)C	1
CC1=CC(C(C(C1)/C=C(/C(=O)C)\C)C)C	1
CCC(=O)/C=C/C1CC(=CC(C1C)C)C	1
CC(=O)/C=C/C1C(C)CC(=CC1C)C	1
CC(=O)/C=C/C1CC(=CC(C1C)C)C	1
CCOC(=O)OC1CCCCC1C(C)(C)C	0
CCCCCCCCCCCCCCCCOC(=O)c1cc(c(c(c1)C(C)(C)C)O)C(C)(C)C	0
CC(CCCCCCCCCCOP(Oc1ccccc1)OCCCCCCCCCCC(C)C)C	0
N#CCCN(c1ccc(cc1)N=Nc1c(Cl)cc(cc1Cl)[N+](=O)[O-])CCC#N	0
CN(P(=O)(N(C)C)N(C)C)C	1
CC1C=C(C)CCC1C=O	1
COc1cc(OC)ccc1C(=O)c1cccc(c1F)Cl	0
O=CN(C)C	1
CO[Si](OC)(OC)OC	1
COC(=O)[C@@]1(C)CCC[C@]2(C1CC=C1[C]2CCC(=C1)C(C)C)C	0
CCCCCCCCCCCC[N+](CCCS(=O)(=O)[O-])(C)C	1
CCCO[Si](OCCC)(OCCC)OCCC	0
C=CCOCC(COCC=C)(CO)CC	0
COc1ccc(cc1N=Nc1c(O)c(cc2c1cccc2)C(=O)Nc1cc(Cl)ccc1C)C(=O)Nc1ccccc1	0
O=C=NCCCCCCCCCC1CCC(C(C1CCCCCCCCCN=C=O)CCCCCCC)CCCCC	1
O=CC1CC2=C(CC1C(C2)C(C)C)C	0
O=c1c2cccc3c2c(c2n1c1cccc4c1c(n2)ccc4)ccc3	0
CNS(=O)(=O)C(C(C(C(F)(F)F)(F)F)(F)F)(F)F	0
Nc1ccc(cc1)S(=O)(=O)Nc1ncccn1	1
CCN(c1ccc(c(c1)NS(=O)(=O)C)N=Nc1c(C#N)cc(cc1C#N)C)CC	0
CCCCCCCCCOCC	1
COc1ccc(cc1)NC(=O)[C]1C[C](C)CC[C]1C(C)C	0
COC(=O)c1ccc(cc1N=NC(C(=O)C)C(=O)Nc1ccc(cc1)NC(=O)C(C(=O)C)N=Nc1cc(ccc1C(=O)OC)C(=O)OC)C(=O)OC	0
CCCCCCCNCCCCCCCCCCC(=O)O	0
OC1CCCNC1	1
CCCCCCCCCOCC1OC1	1
CCCCCCCCC(C(CCCCCCCC)C)C	0
OCC[C](CCCC(C)C)C	1
C=CCOCC1(OC(C(C1O)O)CO)OC1OC(CO)C(C(C1O)O)O	0
COc1c(OC)cc(c(c1OC)C(=O)c1c(OC)ncc(c1C)Cl)C	0
CCCCCCCCCC(N(C(CCCCCCCCC)CCCCCCCC)C(CCCCCCCCC)CCCCCCCC)CCCCCCCC	1
CCCCC(COC(=O)C(=C)C)CC	1
C=CCOC(=O)COC1CCCCC1	0
CCC(=O)OC1C=CC2C1C1CCC2C1	0
CCCCCCCCC(=O)O	1
COCCOCCC[Si](O[Si](O[Si](C)(C)C)(C)C)(O[Si](C)(C)C)C	1
CCCCCCCCCCCCCCC[N+](C)(C)[O-]	1
O=CCCC=C(CCCC(C)C)C	1
NCCCOCCOc1ccccc1	1
OC(=O)CC(C(=O)O)O	1
COC(=O)COc1nc(F)c(c(c1Cl)N)Cl	0
CN1CCN(CC1)N	1
CC(N=C=NC(C)C)C	1
CCCCCCC(N)C	1
COc1cc([N+](=O)[O-])c(cc1Cl)OC	0
ClCCCCBr	0
Clc1ccccc1Br	1
N[C](c1ccccc1)C(=O)N[C]1C(=O)N2[C]1SC([C]2C(=O)O)(C)C	1
Cc1ccnc(c1)N	1
COc1cc(NS(=O)(=O)c2ccccc2)c2c(c1N)C(=O)c1c(C2=O)cccc1	0
COc1ccc(cc1NC(=O)C)C	0
OC1CCCCCCC1	1
O=C(Nc1ccccc1C(=O)O)CCc1ccc(cc1)O	0
ClCC(CBr)C	0
COCCOC(=O)C(=C)C	0
Cc1cc(C)c(c(c1)O)C	1
O=c1[nH]c(=O)c2c([nH]1)nc[nH]2	0
Clc1ccc(c(c1)N=Nc1c(O)c(cc2c1cccc2)C(=O)Nc1ccc2c(c1)[nH]c(=O)[nH]2)Cl	0
O=c1[nH]c2c([nH]1)[nH]c(=O)[nH]c2=O	1
Cc1cc(C)c(c(c1C)C)C	1
CCC[C]1CC[C](OC1)c1ccc(cc1)c1cc(F)c(c(c1)F)C(Oc1cc(F)c(c(c1)F)F)(F)F	0
CC(CC(=O)/C=C/C1C(=CCCC1(C)C)C)C	1
OP(=O)(Oc1ccccc1)O	1
OC(=O)CCC1CCCCC1	1
CCOC(=O)C(=O)CBr	1
O=NN(C(=N)N[N+](=O)[O-])C	1
COC(=O)c1ccc(c(c1)OC)CBr	1
[O-][N+](=O)c1ccc(c(c1)[N+](=O)[O-])F	1
CC(Nc1ccc(cc1)F)C	1
OC(=O)CC(C(=O)O)S	1
CC(C1=CC(=Cc2ccccc2)C=C(C1=O)C(C)(C)C)(C)C	0
O=Cc1c(O)ccc2c1cccc2	0
CCCCC(COC(=O)OOC(CC)(C)C)CC	0
CCOC(=O)C(=C)C#N	1
OC/C=C(/C#C[C@]1(O)[C](C)C[C](CC1(C)C)O)\C	0
CC(CCCCCCCCCCO[P+](=O)OCCCCCCCCCCC(C)C)C	0
CC(COC(=O)C1CCCCC1C(=O)OCC(C)C)C	0
Cc1ccc(c(c1)C)NS(=O)(=O)c1cc(N)ccc1Cl	0
CCCCO	1
CCCCCO	1
c1ccccc1	1
CC(Cl)(Cl)Cl	1
c1cc(OCC2CO2)cc(c1)N(CC1CO1)CC1CO1	0
COc1ccc(cc1)/C=C/C(=O)OCCC(C)C	0
CSc1ccc(cc1)C(=O)C(N1CCOCC1)(C)C	0
CC(CCCCCC(=O)NCCCCCC(=O)O)C	0
O=C(c1ccccc1C(=O)OCC1OC1)OCC1OC1	0
FC(SN1C(=O)c2c(C1=O)cccc2)(Cl)Cl	1
C=CC(=O)OCCOc1ccccc1c1ccccc1	0
Nc1ccc(cc1)S(=O)(=O)Nc1nccs1	1
Nc1ccc(cc1)S(=O)(=O)Nc1noc(c1)C	1
C/C(=C\C=C\C=C(\C=C\C=C(\C=C\C1=C(C)CCCC1(C)C)/C)/C)/C=C/C=C(/C=C/C1=C(C)CCCC1(C)C)\C	0
CCCCCCCCCCCCCCC(CCCCCCCCCCCC)CO	0
C=CC(C(=O)OCC(C)C)(O)C	1
[truncated: 489 more rows]
