# Supplementary material for: A comprehensive evaluation of advanced methods for identifying structural alerts using extensive toxicity data
Source: J Cheminform. 2026 Jan 30;18:27. doi: 10.1186/s13321-026-01157-x (PMC12922411; doi:10.1186/s13321-026-01157-x)
Supplement: Supplementary file 1 — Supplementary material 1. [file 13321_2026_1157_MOESM1_ESM.zip › SI_1_Toxicity_datasets/Drug toxicity/Skin_sensitization.csv]

Canonical SMILES	Skinsensitization
CC(CCOCCC(C)C)C	1
CC(=O)C(=O)C	1
CCOC(=O)c1ccc(cc1)I	1
CC=Cc1ccc(c(c1)OC(C)C)O	1
CCCCCC#CC(=O)OC	1
NCc1cccc(c1)CN	1
C1COC1=O	1
CCCSc1nc(Cl)c(c(n1)Cl)[N+](=O)[O-]	1
N=C1C=C(Nc2ccc(cc2)N)C(=N)C=C1Nc1ccc(cc1)N	1
CCCCCCCCCCCCCCCCCCOCCC[N+](C)(C)C	1
CC(=C)C1C=CC(C(=O)C1)C	1
Nc1ccc(cc1)N	1
CCCN(c1c(cc(cc1[N+](=O)[O-])C(F)(F)F)[N+](=O)[O-])CCC	1
O=C1C(=C1c1ccccc1)c1ccccc1	1
CNc1ccc(cc1)O	1
CCCCCCCCCCCCCCCCCl	1
CC(=O)N1CCOCC1	1
O=Cc1cc(O)ccc1Br	1
CCOP(=O)(C(=O)c1c(C)cc(cc1C)C)c1ccccc1	1
O=CCC(c1ccc(cc1)C(C)C)C	1
CC(CC(=O)C(=O)C)C	1
O=CC(=CCC(C)C)c1ccccc1	1
CCCCOC(=O)c1ccc(cc1)C(=O)OCCCC	1
CCCCCCCCCCCCOS(=O)(=O)O	1
CCCCC(C(=O)OOC(CC(C)(C)C)(C)C)CC	1
COC(=O)C(=C)C	1
COS(=O)(=O)OC	1
Oc1cccc(c1C)O	1
Cc1nc2ccccc2c(=O)o1	1
C=CC(=O)OCC(COCCCCOCC(COC(=O)C=C)O)O	1
CCCCCC(COC(=O)C=C)CCC	1
O=CCC1CCC(CC1)C(CC)(C)C	1
COCN(c1c(CC)cccc1CC)C(=O)CCl	1
CCCCCCCCCCCCCCOC(=O)Cl	1
O=C1OC(=O)c2c1cc(cc2)C(=O)O	1
CCCCC(C(=O)OC=C)CC	1
Oc1ccc(cc1)c1ccccc1	1
O=C(C(=C)C)OCCOCCOCCOC(=O)C(=C)C	1
C=CCCCCCCCCOC(=O)C=Cc1ccccc1O	1
[O-][N+](=O)c1ccc(c(c1)[N+](=O)[O-])Cl	1
FC(c1ccc(cc1)Cl)(F)F	1
Clc1ccc(cc1)C(Cl)(Cl)Cl	1
C=CCCC(=O)C1=CCCC(C1)(C)C	1
O=CCCc1ccc(cc1)C	1
CCC(C1CCCc2c1nccc2)C	1
O=CNCCC[Si](OCC)(OCC)OCC	1
CCOC(=O)CC(=O)c1cc(C)c(c(c1C)C)C	1
COCCOC(=O)C=C	1
O=CC(Cc1ccc(cc1)CC(C)C)C	1
BrCc1ccc(cc1)[N+](=O)[O-]	1
Clc1cccc(n1)C(Cl)(Cl)Cl	1
CCCCCC(C#C)O	1
Clc1c(cccc1Cl)C(=O)C#N	1
CSc1ccccc1	1
CCCCCC=CCC=CCCCCCCCC(=O)O	1
CCCCCCCCCCCCCCI	1
CCC(c1ccc(cc1)O)(C)C	1
CCCCCCCCCCCCS	1
CCCCCCCCCCCCCCCCOCCO	1
CCN(c1ccc(cc1)[C+](c1ccc(cc1)N(CC)CC)c1ccc(cc1)N(CC)CC)CC	1
C=CCc1cc(ccc1O)C(c1ccc(c(c1)CC=C)O)(C)C	1
CC=CC(=O)C(=C(C(C)C)C)C	1
CC=CC(=NO)CC	1
CCCCCCCCCCCCCCCCCCCl	1
CC(=O)C1(C)CC2=C(CC1C)CCCC2(C)C	1
O=C(c1ccccc1C(=O)OC1CCCCC1)OC1CCCCC1	1
Clc1cc(Cl)c(c(c1)C(=O)Nc1ccc(c(c1)Cl)Cl)O	1
O=C1C=CC(=O)O1	1
CCCc1ccc(c(c1)OC)O	1
COCC=CCCCC=C	1
BrCCCCCCN(CC)CC	1
C(CCOCC1OC1)CCCOCC1OC1	1
O=Nc1ccc(cc1)N(C)C	1
CCC(c1ccccc1)(C)C	1
O=C1CCc2c(O1)cccc2	1
CN(CCCNC(=O)C(=C)C)C	1
ClC(=C(Cl)Cl)Cl	1
NC(=NC(=NC(C)C)N)Nc1ccc(c(c1)Cl)Cl	1
CCCCC1=NC(C(=O)O1)(C)C	1
OCCN(c1ccc(c(c1)[N+](=O)[O-])N)CCO	1
Clc1ccc2c(c1)ccc(=O)o2	1
OC1CC2CCC(C1)N2C	1
C=CCc1ccc(c(c1)OC)O	1
C=CCOC(=O)c1ccccc1C(=O)OCC=C	1
CCCCCn1c(=O)[nH]c(=O)c2c1nc([nH]2)Cl	1
O=CCc1ccccc1	1
O=CC(c1ccccc1)C	1
CCCCCCCCCCCBr	1
CCCCCCCCCCCCCCCBr	1
Oc1ccc(cc1)c1ccc(cc1)O	1
Oc1cccc(c1)O	1
Cc1ccc(cc1)S(=O)(=O)Cl	1
C=C(c1ccccc1)CC(c1ccccc1)(C)C	1
COS(=O)(=O)C	1
ClS(=O)(=O)c1ccc2c(c1)OCO2	1
FC(CNCc1ccc(nc1)Cl)F	1
O=Cc1c(O)cc(c(c1O)Cl)C	1
C=CC(=CCC1OC1(C)C)C	1
O=CC(Cc1ccc(cc1)C(C)C)C	1
Nc1ccc(c(c1)O)C	1
CCCCCCCCCCCCOC(=O)c1cc(O)c(c(c1)O)O	1
OC(=O)CS	1
CCCCCCOC(=O)c1ccccc1O	1
CC(=C)C1CC=C(C(=C)C1)C	1
CC=CC=CC=O	1
ClC(C1C2CCC1c1c2c(O)ccc1O)Cl	1
Oc1ccc(cc1)C(=O)C=Cc1ccccc1	1
COc1cc(C=O)ccc1OC	1
CCNCC	1
CCc1ccc(nc1)C	1
CCC(=O)C=Cc1ccc(cc1)OC	1
O=CC=C(CCC=C(CCC=C(C)C)C)C	1
CN(Cc1cc(c(c(c1)C(C)(C)C)O)C(C)(C)C)C	1
O=Cc1cc(O)ccc1C=C(C(=O)O)CC(=O)O	1
CC(=O)CC(=O)c1ccc(cc1C)C	1
CCCCCCCCCCCCCCCCCCCCBr	1
Nc1cc(F)cc(c1)c1cccnc1	1
OC(C(F)(F)F)(C(F)(F)F)COC1CC2CC1C=C2	1
Oc1c(C)cccc1O	1
CCCCOCC(COc1ccccc1)O	1
ClCc1ccc2c3c1ccc1c3c(cc2)ccc1	1
Nc1cccc(c1)O	1
CCCCC(COP(Oc1ccccc1)Oc1ccccc1)CC	1
C1N2CN3CN1CN(C2)C3	1
O=C(C(=O)c1ccc(cc1)Br)c1ccc(cc1)Br	1
S=C=Nc1ccc2c(c1)C(=O)OC12c2ccc(cc2Oc2c1ccc(c2)O)O	1
S=c1sc2c([nH]1)cccc2	1
CC1C(C)(C)C2C(C1(C)C)c1ncncc1CC2	1
Clc1c(O)c(Cl)c(c(c1Cl)Cl)Cl	1
[C-]#[N+]C(S(=O)(=O)c1ccc(cc1)C)c1ccc(cc1)F	1
O=NC1=C(C)CCC(C1)C(=C)C	1
CCCCCCCCCCCCCCCCBr	1
CCCCCCCCCCCCCBr	1
CC(CC(=O)OCCc1ccccc1)C	1
NC1CCCCC1N	1
OC(=O)C(=O)O	1
CC(N=C(N(c1ccc(c(c1)Cl)Cl)C(=N)N)N)C	1
CC(CCOC(=O)c1ccccc1C(=O)OCCC(C)C)C	1
CCc1ccc(cc1C(=O)CC(=O)C)CC	1
N#CC(c1cccc(c1)Oc1ccccc1)OC(=O)C1C(C1(C)C)C=C(C(F)(F)F)Cl	1
CCCCOCCOC(=O)COc1nc(Cl)cc(c1Cl)Cl	1
CC1CC2C3CCC(C2CC1=O)C3	1
Oc1ccc(c(c1)O)C(=O)C=Cc1ccccc1	1
CCCCCCCCCCCCCC(=O)OC(C)C	1
N=c1scc([nH]1)c1ccc2c(c1)cccc2	1
N#CCCC(C#N)(CBr)Br	1
O=CCCC1=CCC(CC1)C(C)C	1
O=C(C(=C)C)OCCCCOC(=O)C(=C)C	1
OCCc1ccc(c(c1)O)O	1
O=CCC=CC=CC	1
Fc1ccc(cc1)c1ccc(s1)Cc1cc(I)ccc1C	1
Clc1ccc(c(c1)Cl)C(Cl)(Cl)Cl	1
ClC=C(Cl)Cl	1
CC(=O)CC(=O)c1cc(C)c(c(c1C)C)C	1
COC(=O)C=C	1
N#CC1(N)CC1	1
COc1ccc(cc1)OC(=O)c1ccc(cc1)OCCCCC1CO1	1
CC(COC(=O)C1CCCCC1C(=O)OCC(C)C)C	1
CC(=O)C=Cc1ccccc1	1
O=CN1CCOCC1	1
CC(C1CCCC(C1)(C)C)OC(COC(=O)C1CC1)(C)C	1
CCC1(COC(=O)C=C)COCOC1	1
CCOC(=O)C=C	1
c1ccc(cc1)OP(Oc1ccccc1)Oc1ccccc1	1
CC(CC(C#CC(CC(C)C)(O)C)(O)C)C	1
CC(C=O)CCC	1
O=C1N(SC2CCCCC2)C(=O)c2c1cccc2	1
O=C(c1ccccc1O)OCc1ccccc1	1
Cc1ccc(cc1)C	1
O=C(c1ccc(c(c1O)O)O)C=Cc1ccccc1	1
Oc1ccc(c(c1)[N+](=O)[O-])N	1
O=CC=Cc1ccccc1	1
NCCCOC=C	1
CC(CCCN1C(=O)c2c(C1=O)cccc2)I	1
CCc1[nH]cc(n1)C	1
OCc1ccc(cc1)OC	1
CC(CC(C)(C)C)CC(=O)OC(COC(=O)CC(CC(C)(C)C)C)COC(=O)CC(CC(C)(C)C)C	1
CC(C1CCCO1)(C1CCCO1)C	1
O=CCc1ccc(c(c1)C)C	1
O=C(c1ccccc1)Oc1ccccc1	1
CCOC(=O)C1=C(C)C=CCC1(C)C	1
c1ccc2c(c1)ccooc1c2cccc1	1
CCCCCCCCCCCCCCCCCCOC=C	1
CCCCC(=Cc1ccccc1)C=O	1
CC1CC=CCCCCCCCCC(=O)C1	1
CCCCCCCCCCCCCCCCCCBr	1
Cc1[nH]n(c(=O)c1)c1ccccc1	1
CCCCCCC(=Cc1ccccc1)C=O	1
CCCCCCCCCCCCOS(=O)(=O)C	1
CC(C(=O)c1ccccc1)C(=O)C	1
O=CC=C(CCC=C(C)C)C	1
O=CCCc1ccc(cc1)C(C)(C)C	1
CCC(=CCCC(=O)C)C	1
CC=C1CC2CC1C=C2	1
CCCC1(C=CC(O1)C)C(C)(C)C	1
CCCCCCCCCCCCCCOC(=O)OOC(=O)OCCCCCCCCCCCCCC	1
Oc1ccc(c(c1)C)N	1
ClC1=C(Cl)C(=O)C(=C(C1=O)Cl)Cl	1
OCCCCCCN(CC)CC	1
Clc1ccc(c(c1)Cl)C(=O)OOC(=O)c1ccc(cc1Cl)Cl	1
CCCCCCCCCC1=NC(C(=O)O1)(C)C	1
Oc1ccccc1N=Nc1ccccc1O	1
Fc1cccc(c1)COc1ccc(cc1Cl)[N+](=O)[O-]	1
O=CC=O	1
OC(=O)C1CCC=CC1	1
O=C1C(=O)C2(C(C1CC2)(C)C)C	1
CCN(C(=O)N)N=O	1
OS(=O)(=O)OOS(=O)(=O)O	1
C=O	1
CCCCCCCCCCCCCCCCCC1=NC(C(=O)O1)(C)C	1
OCCOc1nn2c(c1N)cccc2	1
CC(CP(=S)(CC(C)C)S)C	1
O=CC1CCC(=CC1)CCCC(O)(C)C	1
CC=Cc1ccc(c(c1)OC)O	1
CCN(CCN(C(=O)Cn1c(SCc2ccc(cc2)F)nc(=O)c2c1CCC2)Cc1ccc(cc1)c1ccc(cc1)C(F)(F)F)CC	1
CCCCCCCCCCCCCCCl	1
C=CC(=O)OC(C)(C)C	1
CCOC(=O)C=C1CCC2CC1C2(C)C	1
CC1C(C)(C)C2=C(C1(C)C)CCC1C2OCOC1	1
NCCCCCCC(CN)C	1
COc1ccc(cc1)NC(=O)CC(=O)C	1
CCCCOC(=O)C=C	1
CCCSP(=O)(Oc1ccc(cc1Cl)Br)OCC	1
O=C(c1ccc(cc1)C)CC(=O)C(F)(F)F	1
CC1CCC(C(=O)C1)C(C)C	1
Nc1ccc(c(c1)N)OCCCOc1ccc(cc1N)N	1
O=c1[nH]sc2c1cccc2	1
O=C(C=Cc1ccccc1)OCc1ccccc1	1
OCCNc1ccc(cc1[N+](=O)[O-])N	1
O=C1OC(=O)c2c1cccc2	1
Oc1ccc(c(c1)O)C=CC(=O)c1ccccc1	1
CCCCCCCCCCCCCCCCCCCCCCBr	1
NCCCN(C)C	1
CC(=CCCC=C(CCC=C(CCC=C(C)C)C)C)CCC=C(CCC=C(C)C)C	1
CCCCCCCCCCCC(=O)OCC(C=NCC1(C)CC(N=CC(COC(=O)CCCCCCCCCCC)(C)C)CC(C1)(C)C)(C)C	1
Cc1cc(=O)n([nH]1)c1ccc(c(c1)C)C	1
Clc1nc(=NCc2ccc(cc2)N=c2nc(Cl)[nH]c(=Nc3cc(cc4c3c(O)c(c(c4)S(=O)(=O)O)N=Nc3ccccc3S(=O)(=O)O)S(=O)(=O)O)[nH]2)[nH]c(=Nc2cc(cc3c2c(O)c(c(c3)S(=O)(=O)O)N=Nc2ccccc2S(=O)(=O)O)S(=O)(=O)O)[nH]1	1
CC(CCCN1C(=O)c2c(C1=O)cccc2)Br	1
CCCCCCCCCCCCCCCC1=NC(C(=O)O1)(C)C	1
Cc1csc2c1cccc2Cl	1
O=C(C(C)(C)C)CC(=O)C(C)(C)C	1
O=C=Nc1ccc(c(c1)N=C=O)C	1
CC(N(c1ccccc1)C(=O)CNc1ccccc1Nc1ccccc1)C	1
CCC=CCC=CCC=CCCCCCCCC(=O)O	1
CCCCCCCCCCCCCCCCCBr	1
C=CC(=O)N1C(c2ccccc2)C(N(C1=O)C)C	1
[O-][N+](=O)c1ccc(c(c1)S(=O)(=O)O)C	1
Clc1ccnc(n1)Cl	1
CCCCCCCCCCCCCCCCI	1
Nc1ccccc1Nc1ccccc1	1
ClCc1ccccc1	1
Oc1ccc(cc1)O	1
CC(=O)OCCC1=CCC2CC1C2(C)C	1
ClC(=O)c1ccc(c(c1)Cl)F	1
CCCCCCCCCCCC(=O)NCCC[N+](C)(C)C	1
Oc1cccc2c1cccc2	1
CC(CN1CCOCC1)(C=NCC1(C)CC(N=CC(CN2CCOCC2)(C)C)CC(C1)(C)C)C	1
CCC(C=O)CC	1
CCCCCCBr	1
CC(=C)C(=O)O[Si](C(C)C)(C(C)C)C(C)C	1
O=C(c1ccccc1)OOC(C)(C)C	1
O=C(C(=C)C)OC1CCCCC1	1
CCC=CCCOC(=O)c1ccccc1O	1
NCCCNCCCN	1
COC(=O)C(=O)C	1
CC(=O)C1=C(C)C2CC3(C1)C(C)CCC3C2(C)C	1
CCCCCCCCCCCCC(C(=O)O)Br	1
Ic1ccc2c(c1)c(Cl)ncn2	1
C=CCc1ccc(c(c1C)OC)O	1
CCCCCCCCCI	1
N#Cc1c(Cl)c(C#N)c(c(c1Cl)Cl)Cl	1
CC(C1CCC(=C)C=C1)C	1
O=C(NC1C(=O)N(c2ccccc2)c2c(N(C1=O)CC(=O)N(c1ccccc1)C(C)C)cccc2)Nc1cccc(c1)C(=O)OC(C)(C)C	1
CCCCCBr	1
Clc1ccccc1Cl	1
CCCCCCCCC(=O)NCCC(c1ccccc1S(=O)(=O)O)CCC(=O)O	1
Clc1ccc(c(c1)C(=O)Nc1ccccc1)O	1
Cc1ccccc1C	1
[O-][N+](=O)c1cc(ccc1S(=O)(=O)O)[N+](=O)[O-]	1
BrCCCCCCCCCCCC(=O)O	1
Oc1oc(c2c1CCCC2)O	1
Oc1cc2c(o1)cccc2	1
CCCCCCCCCCCCS(=O)(=O)OC	1
O=CC(Cc1ccc(cc1)C(C)(C)C)C	1
O=C1C(=O)Nc2c1cccc2	1
CCCCN(c1nc(nc(n1)N(C1CC(C)(C)N(C(C1)(C)C)C)CCCC)N(CCN(c1nc(nc(n1)N(C1CC(C)(C)N(C(C1)(C)C)C)CCCC)N(C1CC(C)(C)N(C(C1)(C)C)C)CCCC)CCCN=c1nc([nH]c(n1)N(C1CC(C)(C)N(C(C1)(C)C)C)CCCC)N(C1CC(C)(C)N(C(C1)(C)C)C)CCCC)CCCN=c1nc([nH]c(n1)N(C1CC(C)(C)N(C(C1)(C)C)C)CCCC)N(C1CC(C)(C)N(C(C1)(C)C)C)CCCC)C1CC(C)(C)N(C(C1)(C)C)C	1
CCCCOC(=O)NC(=S)SCCCC	1
CCCCCCCCC(=O)Cl	1
C=CCc1cc(OC)c(c(c1)C)O	1
O=C(C(=C)C)OCCOC(=O)C(=C)C	1
ClC(SN(S(=O)(=O)c1ccccc1)c1ccccc1)(Cl)Cl	1
CC(C#CC(O)C)O	1
O=CC1=CCC(CC1)C(=C)C	1
CCC=CCC(OC(=O)c1ccccc1O)C	1
Cc1ccc(c(c1O)C)C	1
CC1=NS(=O)(=O)N=C1c1ccccc1	1
CCCCCCC1=NC(C(=O)O1)(C)C	1
O=C1CCC(CC1C)C(C(C)C)(C)C	1
CN(CCOC(c1ccc(cc1)Br)(c1ccccc1)C)C	1
Nc1cccc(c1)N	1
O=C(c1ccccc1)C(=O)C	1
C=CC(=O)O[Si](C(C)C)(C(C)C)C(C)C	1
[O-][N+](=O)c1cc([N+](=O)[O-])c(c(c1)[N+](=O)[O-])Cl	1
CCC(=O)Nc1ccc(c(c1)Cl)Cl	1
CCCCN(c1ccccc1)CCCC	1
O=CC1=C(C)C=CCC1(C)C	1
OCCOc1ccc(cc1N)N	1
NCC1(C)CC(N)CC(C1)(C)C	1
OC(=O)C(C(OC(C(C(OC(F)(F)F)(F)F)(F)F)(F)F)F)(F)F	1
CCCCCCCCC=CCCCCCCCC(=O)O	1
CCCCCCCCCCCCI	1
CCCCCC(OC(=O)COc1ccc(c2c1nccc2)Cl)C	1
Clc1cc(c2cccc(c2)C(=O)O)c(c(c1)[N+](=O)[O-])O	1
N#CCCNCCCCCCNCCC#N	1
ON=C1CCCC=C1C	1
O=CCCC1CCC(CC1)CC(C)C	1
O=C(C[N+]1(C)CCOCC1)NN=Cc1ccccc1O	1
[O-][N+](=O)c1ccc(c(c1)[N+](=O)[O-])F	1
O=C(OC1CCC(CC1)C(C)(C)C)OOC(=O)OC1CCC(CC1)C(C)(C)C	1
CCC1OC(=O)C(C)C(OC2OC(C)C(C(C2)(C)OC)O)C(C)C(OC2OC(C)CC(C2O)N(C)C)C(CC(CN(C(C(C1(C)O)O)C)C)C)(C)O	1
O=C(c1ccccc1)CC(=O)C(F)(F)F	1
O=C1C=CC(=O)N1c1ccc(c(c1)N1C(=O)C=CC1=O)C	1
[O-][N+](=O)c1ccc(c(c1)N)N	1
CCCCCCCCCCCC(=O)OC(C(=O)OC(C(=O)O)C)C	1
CSC(=O)c1c(nc(c(c1CC(C)C)C(=O)SC)C(F)(F)F)C(F)F	1
CC=Cc1cc(OC)c(c(c1)C)O	1
BrCCc1ccccc1	1
CC1=CCC(C=C1)C(C)C	1
Nc1ccc(cc1)CCNCC(c1ccccc1)O	1
Clc1nc(Cl)nc(n1)Cl	1
CC(CC(C)(C)C)CC(=O)Cl	1
NCC1CN(CC1=NOC)c1nc2c(cc1F)c(=O)c(cn2C1CC1)C(=O)O	1
Nc1ccc(c(c1)Cl)Cl	1
CC(C1OCCN1CCOC(=O)NCCCCCCNC(=O)OCCN1CCOC1C(C)C)C	1
CC(=O)C(=CC1=C(C)CCCC1(C)C)C	1
ClCC(=O)c1ccc(cc1Cl)Cl	1
CCC(COCC1CO1)(COCC1CO1)COCC1CO1	1
OCCC(CCC=C(C)C)C	1
CCOS(=O)(=O)OCC	1
CCCCCCCC=CC=O	1
CCCCCCCCCCCC1=NC(C(=O)O1)(C)C	1
CC(=O)CC(=O)c1cc(C)ccc1C	1
CC(C(=CC(C)C)C)OC(COC(=O)C1CC1)(C)C	1
Nc1cc(cc(c1O)Cl)[N+](=O)[O-]	1
CCOC(=O)C=CC(=O)OCC	1
CCN(c1ccc(c(c1)C)N)CCNS(=O)(=O)C	1
OCC1(C)CCCC2(C1CCC1C2CCC(C1)C(C)C)C	1
OCCCCCCCCCCCCBr	1
CCOC(=O)CC1CC2CCC(C1)N2C	1
O=NN(C(=O)N)C	1
Cc1c2ccc3c(c2c(c2c1cccc2)C)cccc3	1
CC(OC(=O)COc1c(Cl)c(=N)c(c([nH]1)F)Cl)CCCCCC	1
COc1cc(C)c2c(n1)c(cc(c2Oc1cccc(c1)C(F)(F)F)OC)[N+](=O)[O-]	1
O=CC(=Cc1ccccc1)C	1
CCCCC(COC(=O)C(O)C)CC	1
COCc1ccc(o1)C=O	1
C=CC(=O)OCC(COC(=O)C=C)(COC(=O)C=C)CC	1
CCCCCCC=CC(C(=O)OCC)C(=O)C	1
Oc1c(O)cccc1O	1
COc1cc(C)ccc1O	1
O=C1C=CC(=O)C=C1	1
CN1CN(C)CN(C1)C	1
N=c1[nH][nH]c(=S)[nH]1	1
NCCNCCC[Si](OC)(OC)OC	1
C1COC=CC1	1
O=CC1CC2CC(C1C)C2(C)C	1
CCOC=C1N=C(OC1=O)c1ccccc1	1
O=CC(=O)O	1
C=CC(CCC=C(C)C)C	1
Cn1sccc1=O	1
Nc1ccc(c(c1)C)N	1
COc1cc2c(cc1OCCCN1CCN(CC1)C)[nH]cc(c2=Nc1cc(OC)c(cc1Cl)Cl)C#N	1
CCCC(CCC1C(C)CCCC1(C)C)O	1
Oc1ccc(o1)O	1
CCCCCCC#CC(=O)OC	1
BrCc1ccccc1	1
OCCN1CCOC1C(C)C	1
OC1=C(O)C(=O)C1=O	1
COc1cc([N+](=O)[O-])c2c(c1Cl)c(C)cc(=O)[nH]2	1
Nc1ccc(c(c1)[N+](=O)[O-])N	1
CC(Nc1ccc(cc1)Nc1ccccc1)C	1
CCCCCCCCCC(C=O)C	1
CCCC=CC=O	1
CC=CC(=O)C1=C(C)CCCC1(C)C	1
C=C1CCC2CC1C2(C)C	1
CC(c1c(Cl)ccc(c1Cl)F)O	1
OCC1CCC(CC1)C(C)C	1
O=C(c1ccccc1)OOC(=O)c1ccccc1	1
Nc1ccccc1	1
OOC(CC(C)(C)C)(C)C	1
OCn1c(NC(=O)NCNC(=O)Nc2c(O)[nH]c(=O)n2CO)c([nH]c1=O)O	1
CC(CC(C)(C)C)CC(=O)Oc1ccc(cc1)S(=O)(=O)O	1
BrCC1CC(OC1=O)(C)C	1
CCCCCCCCCCCCC	1
CCCCC(COC(=O)COc1ccc(cc1Cl)Cl)CC	1
CNC(C(c1ccccc1)O)C	1
O=c1occo1	1
O=CC(CN1CCOCC1)(C)C	1
OC(C(Cc1ccc(cc1)O)N)O	1
ClC(Cl)(Cl)Cl	1
CC1=CC=C(CC1)C(C)C	1
CCCCC(COC(=O)CSCC(=O)OCC(CCCC)CC)CC	1
CC(C=NCC1CCCC(C1)CN=CC(C)C)C	1
C=Cc1ccncc1	1
O=CCCCCC=CCC	1
CC(CN1CCOCC1)(C=NCCCCCCN=CC(CN1CCOCC1)(C)C)C	1
O=CC=C(c1ccccc1)c1ccccc1	1
CCCCCCCCCCCCCCCCCCCC1=NC(C(=O)O1)(C)C	1
O=C(Cc1ccccc1)NC1C(=O)N2C1SC(C2C(=O)O)(C)C	1
O=C(c1ccccc1)CC(=O)c1ccccc1	1
Cc1cc(C)c(c(c1)C)C(=O)P(=O)(c1ccccc1)c1ccccc1	1
NCCNCC(Cc1ccc(cc1)OCC)NC(=O)OCc1ccccc1	1
CCCCCCCCCCCCCCC=CS(=O)(=O)OC	1
C1CCC(CC1)N=C=NC1CCCCC1	1
CCCOC(=O)c1cc(O)c(c(c1)O)O	1
CCCCCCCCCCCCCCBr	1
NCCNCCO	1
C=CN1CCCCCC1=O	1
CCCCC(COC(=O)C=C)CC	1
OCC=C(CCC=C(C)C)C	1
OCC(F)(F)F	0
CC[Si](ON=C(C)C)(ON=C(C)C)ON=C(C)C	0
O=C1CCC2=C(C1)CCC1C2C(O)CC2(C1CCC2=O)C	0
O=C1OC(CC1COS(=O)(=O)C)(C)C	0
OC(=O)c1cccc(c1)c1cccc(c1O)N=Nc1c(C)[nH]n(c1=O)c1ccc(c(c1)C)C	0
N#CCc1cc(OC)c(cc1OC)C(F)(F)F	0
Clc1cc(ccc1N=Nc1c(O)ccc2c1cccc2)[N+](=O)[O-]	0
CCCCC(COC(=O)C(=C)C)CC	0
CCCCCOC(=O)CC	0
Fc1ccc(c(c1)C)C1CC(CCN1C(=O)N(C(c1cc(cc(c1)C(F)(F)F)C(F)(F)F)C)C)N1CCN(CC1)C(=O)C	0
OCCC=CCC	0
CC[n+]1ccn(c1)C	0
Ic1ccc2c(c1)c(=O)[nH]cn2	0
Clc1cc(ccc1N=Nc1c(C)[nH]n(c1=O)c1ccccc1)c1ccc(c(c1)Cl)N=Nc1c(C)[nH]n(c1=O)c1ccccc1	0
OCCOC(=O)C(CP1(=O)Oc2ccccc2-c2c1cccc2)CC(=O)OCCO	0
NC(=O)NC(=O)O	0
c1ccc(cc1)c1ccc(cc1)c1nc(nc(n1)c1ccc(cc1)c1ccccc1)c1ccc(cc1)c1ccccc1	0
C=CCCCCCCCC(=O)N(C)C	0
CCCCOCCOC(=O)CCCCC(=O)OCCOCCCC	0
CCN1CCCC1=O	0
O=c1[nH]c(=S)[nH]c2c1CCC2	0
COc1ccc(cc1O)C1CC(=O)c2c(O1)cc(cc2O)OC1OC(COC2OC(C)C(C(C2O)O)O)C(C(C1O)O)O	0
CCCCOCCOP(=O)(OCCOCCCC)OCCOCCCC	0
CCCCC(COC(=O)CCC(=O)OCC(CCCC)CC)CC	0
NC1C(=O)N(c2ccccc2)c2c(N(C1=O)CC(=O)N(c1ccccc1)C(C)C)cccc2	0
CCC(CO)(CO)CO	0
COc1ccc(c(c1)[N+](=O)[O-])NN=C(C(=O)Nc1ccccc1OC)C(=O)C	0
CCC(=O)c1cccc(c1)Cl	0
CC1OC(=O)C(OC1=O)C	0
Clc1c(Cl)c(Cl)c(c2c1C1=Nc3cccc4c3c(N1C2=O)ccc4)Cl	0
Nc1ccc(c(c1)S(=O)(=O)O)C=Cc1ccc(cc1S(=O)(=O)O)N	0
COc1ccc(cc1)C(=O)C	0
Clc1ccc2c(c1)c(=O)c1c([nH]2)cc2c(c1)[nH]c1c(c2=O)cc(cc1)Cl	0
C=CC(=O)OCCC(C(C(C(C(C(F)(F)F)(F)F)(F)F)(F)F)(F)F)(F)F	0
CCCCCC(=Cc1ccccc1)CO	0
CC(C(=O)O)C	0
CC(=O)CC(=O)C	0
CCCC1OCCC(C1)(C)OC(=O)C	0
O=C1CCCC(=O)C1	0
CC(C1CCC(=C)CC1)C	0
C1OCCO1	0
O=C1CCCCO1	0
O=C(Nc1ccccc1C(=O)O)CCc1ccc(cc1)O	0
COC(=O)C1CCCC(C1)C	0
O=c1[nH]c2c([nH]1)ccc(c2)NC(=O)C(=NNc1ccccc1OCCOc1ccccc1NN=C(C(=O)Nc1ccc2c(c1)[nH]c(=O)[nH]2)C(=O)C)C(=O)C	0
C=CCc1ccc(c(c1)OC)OC(C)C	0
OCC(=O)CO	0
OCC1CCCO1	0
Cc1cccc(c1N)C	0
C=CC(CCC=C(C)C)(O)C	0
OC(=O)c1ncc[nH]c1=N	0
[O-][N+](=O)c1ccc(c(c1)N)F	0
C=CC(=O)NC(CC(C)(C)C)(C)C	0
OCC(=O)C1(O)C(C)CC2C1(C)CC=C1C2CC=C2C1(C)C=CC(=O)C2	0
CCN(C(=O)c1ccc[n+](c1)CCCS(=O)(=O)[O-])CC	0
CC(=O)C(=NNc1cc(ccc1Cl)C(=O)Nc1cccc(c1C)Cl)C(=O)Nc1cc(Cl)c(cc1C)NC(=O)C(=NNc1cc(ccc1Cl)C(=O)Nc1cccc(c1C)Cl)C(=O)C	0
OCC(CBr)(CBr)CBr	0
[nH]1nnc(n1)N=c1nn[nH][nH]1	0
O=C1c2ccccc2C2=Nc3c4c(N12)cccc4ccc3	0
O=C1CCCCCCCCCCCC(=O)OCCO1	0
O=C1N(C)CCCN1C	0
NCCC(=O)O	0
CCOP(=O)(OCC)OCC	0
COC(=O)c1ccc(cc1N)NC(=O)c1cc(Cl)ccc1Cl	0
COc1cc(c(cc1N=Nc1c(O)c(cc2c1cccc2)C(=O)Nc1ccc2c(c1)[nH]c(=O)[nH]2)C)S(=O)(=O)NC	0
COc1cc2[nH]c(=O)c(=O)[nH]c2cc1[N+](=O)[O-]	0
CCN(c1ccc(c(c1)OC)C=C1OC(=NC2CCCCC2)N(C1=O)C1CCCCC1)CC	0
OC(=O)C(Cc1c[nH]c2c1cccc2)N	0
O=C1CCCCCCCCCCCCCCO1	0
BrCCCCCCOCCCCc1cccc(c1)S(=O)(=O)N	0
ClCC(OP(=O)(OC(CCl)C)OC(CCl)C)C	0
CCCCO	0
OS(=O)(=O)O	0
CCCCCCI	0
CCC(COc1ccc(cc1)N=Nc1ccc(c(c1)NC(=O)C)N=Nc1cccc(c1)S(=O)(=O)O)O	0
CCOC(=O)C(=NOC(C(=O)OC(C)(C)C)(C)C)c1csc(=NC(c2ccccc2)(c2ccccc2)c2ccccc2)[nH]1	0
CC(CN)O	0
C=CC1(C)CC(OC(=O)CSC2CC3CCC(C2)N3C)C2(C)C(C)CCC3(C(C1O)C)C2C(=O)CC3	0
CCCCCCCCCCCC(=O)OC=C	0
OC(=O)C(CC(F)(C)C)NC(C(F)(F)F)c1ccc(cc1)c1ccc(cc1)S(=O)(=O)C	0
[nH]1nnc(n1)c1[nH]nnn1	0
OCC1OC(OC2C(N)CC(C(C2O)OC2OC(CN)C(C(C2O)O)O)N)C(C(C1O)N)O	0
C=CC(=O)OCCC(C(C(C(C(C(C(C(C(C(F)(F)F)(F)F)(F)F)(F)F)(F)F)(F)F)(F)F)(F)F)(F)F)(F)F	0
OC(=O)CCCCC(=O)O	0
Oc1ccc(cc1)C1(OC(=O)c2c1cccc2)c1ccc(cc1)O	0
OCCN1CCOCC1	0
N=c1cc[nH]c(=O)[nH]1	0
NP(=O)(Oc1ccccc1)N	0
CCCCCC	0
CNC(=O)NC	0
CC(c1ccc(cc1)OP(=O)(Oc1ccccc1)Oc1ccccc1)(C)C	0
CCOC(=O)C(CC(=O)OCC)NCCC[Si](OC)(OC)OC	0
Brc1cc2c3-c4c(c(=O)c5c3c1ccc5)cc(c1c4c(c2=O)ccc1)Br	0
O=C(Nc1ccc(cc1)S(=O)(=O)O)CC(=O)C	0
O=C(C(=O)c1ccco1)c1ccco1	0
O=Cc1ccc(cc1)c1ccc(cc1)C(F)(F)F	0
CNC(=O)c1nccc(c1)Oc1ccc(cc1)N	0
CC[N+](CC)(CC)CC	0
O=C(C(=NNc1ccccc1C(F)(F)F)C(=O)C)Nc1ccc2c(c1)[nH]c(=O)[nH]2	0
OCC(c1oc(c(c1O)O)O)O	0
COC(=O)c1ccc2c(c1)n(C)cc2C1CCCC1	0
OCCn1c(=O)n(CCO)c(=O)n(c1=O)CCO	0
C1CNCCO1	0
COc1ccc(c(c1)NC(=O)C)OC	0
Nc1cccc(c1)C(=O)OC(C)(C)C	0
C=CCc1ccc(c(c1)OC(C)C)O	0
[O-][N+](=O)c1cc(OCCCCl)c(cc1)OC	0
Clc1[nH]c(C)nc(=Nc2ncc(s2)C(=O)Nc2c(C)cccc2Cl)c1	0
CCCCCCCC[N+](C)(C)[O-]	0
CC(=O)CC(=O)N	0
Nc1ccc(cc1C)NCCCn1cncc1	0
C=CC(=O)OCCCCOc1ccc(cc1)C(=O)Oc1ccc(c(c1)C)OC(=O)c1ccc(cc1)OCCCCOC(=O)C=C	0
COC1CCCC1	0
Cc1cc(ccc1N=Nc1ccc(cc1)N=Nc1c(O)c2c(N)cc(cc2cc1S(=O)(=O)O)S(=O)(=O)O)N=Nc1c(O)c2c(N)cc(cc2cc1S(=O)(=O)O)S(=O)(=O)O	0
N#CCc1ccc(cc1)NC(=O)C1CC(C)CCC1C(C)C	0
CC(=O)C=CC1=CCCC(C1(C)C)C	0
Cc1cc2CCNc2cc1C(F)(F)F	0
CNC(c1cc(cc(c1)C(F)(F)F)C(F)(F)F)C	0
CCCCCOC1OC(C)C(C(C1O)O)O	0
CCC(=O)Nc1cccc(c1)Nc1cc(c(c2c1C(=O)c1ccccc1C2=O)N)S(=O)(=O)O	0
Clc1ccc(c(c1)N=Nc1c(O)c(cc2c1cccc2)C(=O)Nc1ccc2c(c1)[nH]c(=O)[nH]2)Cl	0
COC(=O)c1cc(NN=C(C(=O)Nc2ccc3c(c2)[nH]c(=O)[nH]3)C(=O)C)cc(c1)C(=O)OC	0
COc1cc(ccc1NN=C(C(=O)Nc1ccccc1OC)C(=O)C)[N+](=O)[O-]	0
CC1(OCCO1)C1CCC2C1(C)CCC1C2=CC=C2C1(C)CCC1(C2)OCCO1	0
Clc1ccc(c(c1)N=Nc1c(O)c(cc2c1cccc2)C(=O)Nc1ccc(c(c1)Cl)NC(=O)c1cc2ccccc2c(c1O)N=Nc1cc(Cl)ccc1Cl)Cl	0
ON=C(C)C	0
NCCNCC(Cc1ccc(cc1)OCC)N	0
COc1ccc(cc1NC(=O)C)C	0
OC(=O)CC(C(=O)O)(O)C	0
Cc1ccc(c(c1)C)NC(=O)C(=NNc1ccc(cc1Cl)c1ccc(c(c1)Cl)NN=C(C(=O)Nc1ccc(cc1C)C)C(=O)C)C(=O)C	0
CC(=O)OCC=C	0
C=CCOCC(CS(=O)(=O)O)O	0
Nc1ccc(cc1)S(=O)(=O)O	0
[O-][N+](=O)c1ccccc1	0
COC(=O)CC(=O)C	0
Clc1cc(NC(=O)c2cc3ccccc3c(c2O)N=Nc2cc(ccc2Cl)C(F)(F)F)c(cc1NC(=O)c1cc2ccccc2c(c1O)N=Nc1cc(ccc1Cl)C(F)(F)F)Cl	0
CCCCC(CN(CC(CCCC)CC)CC(CCCC)CC)CC	0
CC(=O)Nc1ccc(cc1)NC(=O)c1cc2ccccc2c(c1O)N=Nc1cc(ccc1Cl)C(=O)N	0
O=C(Nc1ccc(cc1)Cc1ccc(cc1)NC(=O)NC1CCCCC1)NC1CCCCC1	0
CCOC(=O)C(F)F	0
OC1COCOC1	0
Cn1nc(c(c1)C(=O)Nc1cccc2c1C1CCC2C1=C(Cl)Cl)C(F)F	0
CCCCCCCCC=CCCCCCCCCCCCC(=O)N	0
CC=Cc1ccc(c(c1)OC)OC(=O)C	0
NC(=O)C1CC(CN1)F	0
CCC(COCC(CO)(CO)CC)(CO)CO	0
NCCCCCCN	0
OC(=O)c1ccc(c(c1)O)[N+](=O)[O-]	0
O=c1[nH]c2c([nH]1)cccc2	0
COc1cc(C)c2c(n1)c(N)cc(c2Oc1cccc(c1)C(F)(F)F)OC	0
Cn1cnc2c1c(=O)n(C)c(=O)n2C	0
C1CCC(CC1)NC1CCCCC1	0
OC(COc1cc(CCC(=O)O)cc(c1F)F)CNC(CC1Cc2c(C1)cccc2)(C)C	0
Oc1ccc(cc1)C(=O)O	0
CCn1c(O)c(CS(=O)(=O)O)c(c(c1=O)N=Nc1ccc(cc1)S(=O)(=O)c1ccc(cc1)N=Nc1c(C)c(CS(=O)(=O)O)c(n(c1=O)CC)O)C	0
C=CCCC(=O)Cl	0
OCC1OC(O)C(C(C1O)O)O	0
OC(=O)c1cc2ccccc2c(c1O)N=Nc1cc(Cl)c(cc1S(=O)(=O)O)C	0
CCCC(c1cc(c(cc1C)O)C(C)(C)C)c1cc(c(cc1C)O)C(C)(C)C	0
Clc1ccc(cc1)C1=NC(=O)c2c1c(O)[nH]c2c1ccc(cc1)Cl	0
C=CC1(C)CC(OC(=O)COS(=O)(=O)C)C2(C)C(C)CCC3(C(C1O)C)C2C(=O)CC3	0
CCCCC(CO)O	0
CCN(c1ccc(cc1)C=C(C(=O)OCCC[N+](CCOC(=O)C(=Cc1ccc(cc1)N(CC)CC)C#N)(C)C)C#N)CC	0
ClC(=C)Cl	0
NC(C(=O)O)C(C)C	0
CCOc1ccc(cc1)C(=O)Cc1ccc(cc1)S(=O)(=O)C	0
COc1cc(c(c(c1)c1cc(OC)cc(c1O)C(C)(C)C)O)C(C)(C)C	0
COc1cc(c(cc1NN=C(C(=O)Nc1cc(OC)c(cc1OC)Cl)C(=O)C)OC)S(=O)(=O)Nc1ccccc1	0
O=P12OB(O1)O2	0
CCOC(=O)CP(=O)(OCC)OCC	0
COC(=O)CCCC(=O)OC	0
OCc1ccccc1	0
ON=C1CCCCC1	0
C=Cc1ccc2c(c1)c(O)c1c(c2O)cccc1	0
[N+]CCCS(=O)[O-]	0
CCOC(=O)c1nn(c2c1CCN(C2=O)c1ccc(cc1)[N+](=O)[O-])c1ccc(cc1)OC	0
O=C(Nc1ccccc1)CC(=O)C	0
CCCCCCCCCBr	0
COC(=O)c1ccc(c(c1)N)C(=O)OC	0
SC#N	0
OC(=O)c1ccccc1O	0
O=CCCC=C(CCCC(O)(C)C)C	0
O=C1CCCO1	0
CCCCOC(=O)c1ccccc1N=Nc1c(O)c(cc2c1cccc2)C(=O)Nc1ccc2c(c1)[nH]c(=O)[nH]2	0
BrCCC1CC(OC1=O)(C)C	0
CC1NCCN(CC1)c1oc2c(n1)cc(cc2)Cl	0
C=Cn1cncc1	0
CC(=O)CCCN1C(=O)c2c(C1=O)cccc2	0
C=COCCOCCOC=C	0
COc1ccc2c(c1)c(C)cc(n2)Cl	0
O=C(c1cc(c(c(c1)C(C)(C)C)O)C(C)(C)C)Oc1ccc(cc1c1c(O)oc2c1cc(cc2)C(C)(C)C)C(C)(C)C	0
C=C1CCC(=CC1)C(C)C	0
CCOc1ccc(cc1c1[nH]c(=O)c2n(n1)c(CCC)nc2C)S(=O)(=O)N1CCN(CC1)CC	0
CCCCC=O	0
COc1ccc(cc1NN=C(C(=O)Nc1ccccc1OC)C(=O)C)[N+](=O)[O-]	0
COC(=O)c1cc(cc(c1)S(=O)(=O)O)C(=O)OC	0
OCCCCCCCl	0
Clc1ccc(c(c1)[N+](=O)[O-])NN=c1c(=C)[nH]n2c1nc1ccccc1c2=O	0
C=CCc1ccc(c(c1)OC)OC(=O)C	0
CCOc1ccc(cc1)NC(=O)C(=NNc1ccc(cc1Cl)c1ccc(c(c1)Cl)NN=C(C(=O)Nc1ccc(cc1)OCC)C(=O)C)C(=O)C	0
CNC(=O)c1nccc(c1)Oc1ccc(c(c1)F)N	0
OC(=O)CCCCCCCCCCCCCCC(=O)NC(C(=O)O)CCC(=O)On1c(O)ccc1O	0
C=CC(=O)NCCC[N+](C)(C)C	0
Oc1ccc(cc1)C1COc2c(C1)ccc(c2)O	0
OC(=O)c1cc(cc(c1)C(=O)O)n1[nH]c(c(c1=N)N=Nc1nnc(s1)SCCSc1nnc(s1)N=Nc1c([nH]n(c1=N)c1cc(cc(c1)C(=O)O)C(=O)O)C(C)(C)C)C(C)(C)C	0
OCCN1C(=O)c2c(C1=O)cccc2	0
[O-][N+](=O)c1ccccc1N	0
CC(=O)CC(=O)OCCOC(=O)C(=C)C	0
CCCCN(CCCC)CCCC	0
COC(=O)OC	0
CC(=O)Oc1ccc(cc1)C(=O)O	0
COC(=O)c1ccccc1OS(=O)(=O)c1ccc(cc1)O	0
OCC(CCCC1CCCCC1)C	0
CC(=O)C(=NNc1ccc(cc1Cl)c1ccc(c(c1)Cl)NN=C(C(=O)Nc1ccccc1C)C(=O)C)C(=O)Nc1ccccc1C	0
NC(=O)Nc1[nH]c(=O)[nH]c1O	0
CC(COc1ccc(cc1)C(c1ccc(cc1)OCC(O)C)(C)C)O	0
COc1cc(C=O)ccc1O	0
COC(=O)C(CCC(=O)N(C)C)C	0
Clc1ccc(c(n1)C(=O)O)Cl	0
CCCCCCC(CCCCCCCCCCC(=O)NCCCCCCNC(=O)CCCCCCCCCCC(CCCCCC)O)O	0
O=Cc1ccc(c(c1)O)OC	0
CCCCCC=O	0
NC(=N)C(N=NC(C(=N)N)(C)C)(C)C	0
CCCCCCCCCC(=O)Oc1ccc(cc1)C(=O)O	0
CC(O)(C)C	0
OCC(COCC(CO)(CO)CO)(CO)CO	0
ClC1=C(CCCC1=CC=C1N(CCCCS(=O)(=O)O)c2c(C1(C)C)c1ccccc1cc2)C=CC1=[N+](CCCCS(=O)(=O)O)c2c(C1(C)C)c1ccccc1cc2	0
CC1CCCO1	0
CCC(C1C(=O)NC(C(=O)N1C(C(=O)N1CCOCC1)c1coc(n1)C)C1Cc2c(C1)cccc2)C	0
CCCCOC(=O)c1ccccc1C(=O)OCCCC	0
O=C(NCc1ccccc1)NCCCCCCNC(=O)NCc1ccccc1	0
CCO[Si](CN1CCOCC1)(OCC)OCC	0
COC(=O)CCC(c1ccc(c(c1)OC1CCCC1)OC)(CCC(=O)OC)C#N	0
Cc1ccc(c(c1)S(=O)(=O)O)N	0
O=C(CC(c1ccc(c(c1)C(C)(C)C)O)(c1ccc(c(c1)C(C)(C)C)O)C)OCCOC(=O)CC(c1ccc(c(c1)C(C)(C)C)O)(c1ccc(c(c1)C(C)(C)C)O)C	0
CNC(=O)c1nccc(c1)Oc1ccc(cc1)NC(=O)Nc1ccc(c(c1)C(F)(F)F)Cl	0
OCCCl	0
O=C(C(=C)C)OCCC(C(C(C(C(C(F)(F)F)(F)F)(F)F)(F)F)(F)F)(F)F	0
Oc1ccc(cc1)S(=O)(=O)c1ccc(cc1)O	0
CC(=O)OC(C1CCC(=CC1)C)(C)C	0
Clc1ccc(c(c1)[N+](=O)[O-])NN=C(C(=O)Nc1ccccc1Cl)C(=O)C	0
OS(=O)O	0
C[N+](C)(C)C	0
COC(=O)c1ccc(cc1NN=C(C(=O)Nc1ccc2c(c1)[nH]c(=O)[nH]2)C(=O)C)C(=O)OC	0
O=c1[nH]c2c([nH]1)ccc(c2)NC(=O)c1cc2ccccc2cc1O	0
OCC(CO)(C)C	0
COc1ccc(cc1N=Nc1c(O)c(cc2c1cccc2)C(=O)Nc1ccc2c(c1)[nH]c(=O)[nH]2)C(=O)Nc1ccccc1	0
COC(=O)c1ncc[nH]c1=N	0
COc1cc(Cl)c(cc1NC(=O)CC(=O)C)OC	0
Cc1[nH]n(c(=O)c1)c1cccc(c1)S(=O)(=O)O	0
CCOCC	0
CC(C(=O)O)NC(=O)CCC	0
CCN(CCCN=c1[nH]c(=Nc2ccc3c(c2)cc(c(c3O)N=Nc2ccc3c(c2)[nH]c(=O)[nH]3)S(=O)(=O)O)[nH]c(=NCCCN(CC)CC)[nH]1)CC	0
COCCOCOCCOC	0
N#Cc1sc(c(c1C)C#N)N	0
CCCOC(=O)C(O)C	0
C=CC[N+](CC=C)(C)C	0
CC(=O)Nc1ccc(cc1)NC(=O)c1cc2ccccc2cc1O	0
O=c1c2c3[nH]c4ccc5c(c4[nH]c3ccc2c(=O)c2c1cccc2)c(=O)c1c(c5=O)cccc1	0
CCCCCCC(CO)O	0
CCOc1cc(C=O)ccc1O	0
OCC1COCO1	0
CC(=O)OCCCc1ccccc1	0
CS(=O)(=O)C	0
C#CC(C)(C)C	0
CCCCN1C(=O)C(NC(=O)C21CCN(CC2)Cc1ccc(cc1)Oc1ccc(cc1)C(=O)O)C(C1CCCCC1)O	0
OCCN(c1ccc2c(c1)[n+](c1ccccc1)c1c(n2)c2ccccc2c(c1)Nc1cccc(c1)C)CCO	0
COC(=O)c1cccc(c1)C(=O)OC	0
OC(=O)c1ccccc1	0
CCc1ccc(cc1)CC	0
OC(=O)CCCCCCCCC(=O)O	0
OCC(C(C(=O)C(C(C(O)O)O)O)O)O	0
CCCCCCCCCCCCCC(=O)NC(C(=O)O)CCC(=O)O	0
COc1ccccc1NC(=O)C(=NNc1ccc(cc1Cl)c1ccc(c(c1)Cl)NN=C(C(=O)Nc1ccccc1OC)C(=O)C)C(=O)C	0
CC(N)(C)C	0
COc1cc(c(cc1N=Nc1c(O)c(cc2c1cccc2)C(=O)Nc1ccc2c(c1)[nH]c(=O)[nH]2)OC)S(=O)(=O)NC	0
O=C1NC(=O)C(=c2[nH]c(=C3C(=O)NC(=O)NC3=O)c3c2cccc3)C(=O)N1	0
CC(=C)C(=O)N	0
[O-][N+](=O)c1cccc(c1C)Cl	0
OC(=O)C(=NOCc1ccccc1)C(=O)O	0
CNCC(C(C(C(CO)O)O)O)O	0
CC(=O)Nc1ccc(cc1c1ccc(c(c1)Cl)Cl)F	0
CCOC(=O)CC(=O)c1ccccc1	0
CNc1ccccc1	0
c1ccc2c(c1)OCC1(COc3c(N=C=N2)cccc3)COc2ccccc2N=C=Nc2c(OC1)cccc2	0
COC1C=COC2(C)Oc3c(C2=O)c2c(O)cc(c(c2c(c3C)O)O)NC(=O)C(=CC=CC(C(C(C(C(C(C1C)OC(=O)C)C)O)C)O)C)C	0
CCN(C(=O)c1cccc(c1)C)CC	0
OCCc1ccccc1	0
O=c1[nH]c(O)c(c(=O)[nH]1)N=Nc1cc2[nH]c(=O)[nH]c2cc1C	0
COC(=O)CCCCC(=O)OC	0
COc1ccc(cc1N=Nc1c(O)c(cc2c1cccc2)C(=O)Nc1cc(OC)c(cc1OC)Cl)C(=O)Nc1ccccc1	0
OCC(COC1CC(C)CCC1C(C)C)O	0
CCCCCCCCCCCCCCCCOS(=O)(=O)C	0
COc1ccc(cc1N=Nc1c(O)c(cc2c1cccc2)C(=O)Nc1cc(Cl)c(cc1OC)OC)C(=O)Nc1ccc(cc1)C(=O)N	0
C1CC2CC1C=C2	0
CNC1CN(CCC1C)Cc1ccccc1	0
O=Cc1ccccc1	0
O=c1c2cc3[nH]c4ccccc4c(=O)c3cc2[nH]c2c1cccc2	0
Fc1ccc(cc1)Oc1ccnc2c1c(Cl)cc(c2)Cl	0
Nc1c2C(=O)c3ccccc3C(=O)c2c(cc1S(=O)(=O)O)c1cc(c(c2c1C(=O)c1ccccc1C2=O)N)S(=O)(=O)O	0
OC(=O)C1=CC(=N)C(=NNc2ccc(cc2)S(=O)(=O)CCOS(=O)(=O)O)C(=N)C1=NNc1ccc(cc1S(=O)(=O)O)S(=O)(=O)CCOS(=O)(=O)O	0
OC(C[N+](C)(C)C)CC(=O)N	0
Clc1cc(=N)c(c([nH]1)C(=O)O)Cl	0
Cc1ccc(c(c1)C)NC(=O)C(=NNc1ccc(cc1Cl)c1ccc(c(c1)Cl)NN=C(C(=O)Nc1ccccc1C)C(=O)C)C(=O)C	0
Clc1ccc(cc1)S(=O)(=O)c1ccc(cc1)Cl	0
COc1ccccc1NC(=O)C(=NNc1ccccc1C(=O)O)C(=O)C	0
CC(C1CCC(=O)CC1)(C)C	0
FC(C(C(C(C(S(=O)(=O)O)(F)F)(F)F)(F)F)(F)F)(C(C(C(F)(F)F)(F)F)(F)F)F	0
CCC(c1ccccc1)N	0
CCOc1ccccc1NC(=O)C(=O)Nc1ccccc1CC	0
COC(=O)CC(=NC(c1ccc(cc1)O)C(=O)O)C	0
OC(=O)c1cc(Nc2ccc(cc2)C)c(cc1Nc1ccc(cc1)C)C(=O)O	0
Nc1cccc(c1)Oc1ccc(cc1)c1ccc(cc1)Oc1cccc(c1)N	0
OCCOCCOc1ccccc1	0
CCCCCCCCCCCCCCCCOC(=O)OOC(=O)OCCCCCCCCCCCCCCCC	0
CCC1OC(=O)C(C)C(OC2CC(C)(OC)C(C(O2)C)O)C(C)C(OC2OC(C)CC(C2O)N(C)C)C(CC(C(=O)C(C(C1(C)O)O)C)C)(C)OC	0
CC1N(C)C(=O)NC1c1ccccc1	0
ClCC=C	0
CCOC(=O)C(Cc1ccc(cc1)O)NC(=O)OC(C)(C)C	0
CC1Cc2c(C1N=c1[nH]c(=N)nc([nH]1)C(F)C)cc(cc2)C	0
COc1cc(N)c(cc1S(=O)(=O)Nc1ccccc1)OC	0
OCCN1CCCC1=O	0
Cc1ccc(cc1)S(=O)(=O)N	0
O=C(c1ccc(cc1)[N+](=O)[O-])Nc1ccc(cc1)C(=O)N	0
CN(C(C(=O)C)O)C	0
CCC(c1cc(cc(c1O)n1nc2c(n1)cccc2)S(=O)(=O)O)C	0
COc1ccc2c(c1)c(C)cc(=O)[nH]2	0
OCC(=O)C1(O)CCC2C1(C)CC(O)C1C2CCC2=CC(=O)CCC12C	0
C1CCCO1	0
CN1CCN(CC1)C(=O)C(C(C(C1(COCc2ccccc2)COC(O1)(C)C)OCc1ccccc1)OCc1ccccc1)OCc1ccccc1	0
CCCCCCCCCCl	0
Clc1ccc(c(c1)N=Nc1c(O)c(cc2c1cccc2)C(=O)Nc1ccccc1)Cl	0
CC(c1ccccc1)(OOC(c1ccccc1)(C)C)C	0
O=CCC=O	0
CCCCCCCCCCCCCCCCCCOP1OCC2(CO1)COP(OC2)OCCCCCCCCCCCCCCCCCC	0
CCC1(CO)COCOC1	0
CCOC(=O)c1ccc(cc1)N	0
OC(=O)Cc1ccccc1Oc1c(ccc(c1C)C)C(=O)O	0
COC1OC(C2C1OC(O2)(C)C)COS(=O)(=O)c1ccc(cc1)C	0
CCCCCCC(CCCCCCCCCCC(=O)O)O	0
COc1cc2CC(=O)N=CCc2cc1OC	0
BrCCBr	0
COC(=O)c1c(O)coc1O	0
CC1CCC(C(C1)C(=O)NCCc1ccccn1)C(C)C	0
O=C1CCC2C1(C)CCC1C2CCC2C1(C)CCCC2	0
COc1cc(c(c(c1)c1cc(OC)cc(c1Op1oc2ccccc2c2c(o1)cccc2)C(C)(C)C)Op1oc2ccccc2c2c(o1)cccc2)C(C)(C)C	0
Oc1cc2c([nH]1)c(F)ccc2	0
CC(C(=O)OCCOc1ccccc1)C	0
CCOc1ccc(cc1)Cc1cc(ccc1Cl)C1OC(COC(=O)C)C(C(C1OC(=O)C)OC(=O)C)OC(=O)C	0
CCCCCCCCCCCCCC(=O)Oc1ccccc1C(c1ccccc1OC(=O)CCCCCCCCCCCCC)c1ccccc1	0
OC(=O)C(F)(F)F	0
COc1ccc(cc1N)C(=O)Nc1ccc(cc1)C(=O)N	0
CCOC(=O)CC(=O)c1cc(F)c(nc1Cl)Cl	0
CC(C1=CC2=CCC3C(C2CC1)(C)CCCC3(C)C(=O)O)C	0
O=C(Nc1ccc2c(c1)[nH]c(=O)[nH]2)CC(=O)C	0
CN(CCN(C)C)CCN(C)C	0
SC(=S)NCCNC(=S)S	0
COc1ccc2c(c1)c(=O)c1c([nH]2)cc2c(c1)[nH]c1c(c2=O)cc(cc1)OC	0
C=CC(=O)OCC(COC(=O)C=C)(COC(=O)C=C)CO	0
COc1ncc(c2n1nc(n2)S(=O)(=O)Nc1c(F)cccc1F)F	0
COC(=O)CCS	0
Oc1ccc2c(c1)CCC1C2CCC2(C1CCC2=O)C	0
CC(CCCC(C1CCC2C1(C)CCC1C2CC=C2C1(C)CCC(C2)O)C)C	0
CCCCC(C(=O)OCCOCCOCCOC(=O)C(CCCC)CC)CC	0
O=C(Nc1ccccc1C)CC(=O)C	0
CC(OC(=O)CC(C(S(=O)(=O)O)C(=O)OC(COCC(C(C(F)(F)F)(F)F)(F)F)C)C(=O)OC(COCC(C(C(F)(F)F)(F)F)(F)F)C)COCC(C(C(F)(F)F)(F)F)(F)F	0
O=C1NCCN1	0
CC=CC(=O)SCC(CO)O	0
Cc1ccc(c(c1)C(=O)O)n1nccn1	0
CC(OC(C)C)C	0
CCCOc1ccc(c(c1)C(=O)c1ccc(cc1O)OC)Br	0
CCCCOCCOCCOCCOCCOCCCC	0
OCCC#N	0
Clc1ccc(cc1)c1[nH]c(c2c1C(=O)N=C2c1ccc(cc1)c1ccccc1)O	0
OCCNC(=O)CC(CC(C)(C)C)C	0
COc1ccc(c(c1)O)C(=O)c1ccccc1	0
O=C(Nc1ccccc1Cl)CC(=O)C	0
CC(CCCCCCCCCCOC(=O)Nc1ccc(c(c1)NC(=O)OCCCCCCCCCCC(C)C)C)C	0
COc1cc(cc(c1OC)OC)C(=O)CC(=O)C(C)(C)C	0
C1=CCC(CC1)C1OCC2(CO1)COC(OC2)C1CCC=CC1	0
CC(=O)OCC(=O)C1(O)C(C)CC2C1(C)CC=C1C2CC=C2C1(C)C=CC(=O)C2	0
Cc1ccc(c(c1)C)NC(=O)C(=NNc1cc(Cl)c(cc1Cl)c1cc(Cl)c(cc1Cl)NN=C(C(=O)Nc1ccc(cc1C)C)C(=O)C)C(=O)C	0
COC(=O)c1ccc(cc1[N+](=O)[O-])C(=O)O	0
N#Cc1c(Nc2ccc(cc2)C)[nH]c(=Nc2ccc(cc2)C)c(c1C)N=Nc1ccccc1C(F)(F)F	0
NCCO	0
CCCCCC(=O)C	0
CCCN(C)C	0
COc1ccccc1OC	0
OC(=O)c1cc(ccc1F)S(=O)(=O)C	0
COc1ccc(cc1[N+](=O)[O-])C	0
NC(=O)N=NC(=O)N	0
CCCCCCOc1cc(ccc1OCCCCCC)C(c1ccccc1)(c1ccccc1)c1ccccc1	0
O=C1N(CCC1[P+](c1ccccc1)(c1ccccc1)c1ccccc1)c1ccccc1	0
CC1CCC(C(C1)OC(=O)C)C(C)C	0
OC(=O)C(C)(C)C	0
CCCc1nc(c(n1Cc1ccc(cc1)c1ccccc1c1nnnn1C(c1ccccc1)(c1ccccc1)c1ccccc1)C(=O)OCc1oc(=O)oc1C)C(O)(C)C	0
C=CC(=C)CCC=C(C)C	0
CCCOc1cccc(c1)C(=O)O	0
CCCOc1ccc2c(c1)C(O)(C(C2c1ccc2c(c1)OCO2)C(=O)N1C(=O)N(C(C1c1ccccc1)C)C)c1ccc(cc1OCc1ccccc1)OC	0
CCCCCCCC(=O)O	0
Cc1ccn2c(n1)nc(n2)S(=O)(=O)Nc1c(F)cccc1F	0
CCCCCCCCOS(=O)(=O)O	0
C=CC(=O)OCCC(C(C(C(C(C(C(C(F)(F)F)(F)F)(F)F)(F)F)(F)F)(F)F)(F)F)(F)F	0
O=C(N1CCCC1c1[nH]cc(n1)c1ccc(cc1)c1ccc(cc1)c1c[nH]c(n1)C1CCCN1C(=O)OC(C)(C)C)OC(C)(C)C	0
O=C(OCc1ccccc1)CCCCC(=O)OCc1ccccc1	0
CC(=NO)CCC	0
CCCCN1CCC(CC1)CNC(=O)c1c2OCCCn2c2c1cccc2	0
OC1CCC(CC1)C(C1CCC(CC1)O)(C)C	0
O=C1c2c(ccc(c2C(=O)c2c1cccc2)Nc1c(C)cc(cc1C)C)Nc1c(C)cc(cc1C)C	0
Clc1ccc(c(c1)N=Nc1c(O)c(cc2c1cccc2)C(=O)Nc1cc(Cl)c(cc1Cl)NC(=O)c1cc2ccccc2c(c1O)N=Nc1cc(Cl)ccc1Cl)Cl	0
OCC(CC(c1ccccc1)C)C	0
CN(CCOCCN(C)C)C	0
CCOC(=O)C(Oc1ccc(cc1)Cl)(C)C	0
FC(C(C(C(F)(F)F)(F)F)(F)F)(P(=O)(C(C(C(C(F)(F)F)(F)F)(F)F)(F)F)[O-])F	0
N#CCCOc1ccccc1	0
CC(=NO)CC	0
COc1ccc(cc1N=Nc1c(O)c(cc2c1cccc2)C(=O)Nc1cc(Cl)ccc1C)C(=O)Nc1ccccc1	0
CCCCN1CCCC1=O	0
NC(C(=O)O)CSSCC(C(=O)O)N	0
CCCCCCCCC=CCCCCCCCCO	0
O=C(C(=C)Cl)OCCC(C(C(C(C(C(F)(F)F)(F)F)(F)F)(F)F)(F)F)(F)F	0
N=c1nc(N=c2[nH]c(=N)[nH]c(=N)[nH]2)[nH]c(=N)[nH]1	0
N#CC1CC(CN1C(=O)C(C(c1ccc(cc1)F)c1ccc(cc1)F)NC(=O)OC(C)(C)C)F	0
CCOC(=O)c1n[nH]cn1	0
Cc1cccc(c1OP(=O)(Oc1c(C)cccc1C)Oc1ccc(cc1)c1ccc(cc1)OP(=O)(Oc1c(C)cccc1C)Oc1c(C)cccc1C)C	0
CCCCOCCOC(=O)C	0
COc1ccc(cc1[N+](=O)[O-])C(=O)O	0
COc1cc2[nH]c(=O)c(=O)[nH]c2cc1N	0
Nc1ccc(cc1Cl)Cc1ccc(c(c1)Cl)N	0
CC(OC(=O)c1ccc2c(c1)n(C)c(c2C1CCCC1)Br)C	0
OC(=O)CCC(=O)O	0
N#CC=C(CCC=C(C)C)C	0
O=C(Oc1ccccc1)OCCOc1cc(O)c2c(c1N)C(=O)c1c(C2=O)cccc1	0
Oc1ccc(cc1)C=CC(=O)c1ccccc1O	0
OCC1OC(Oc2cc(C)c3c(c2)CCC(O3)(C)CCCC(CCCC(CCCC(C)C)C)C)C(C(C1O)O)O	0
CC1(C)CCCC2(C1CCC1(C2CCO1)C)C	0
CC=NC=O	0
FC1(F)OCC1(F)F	0
Nc1ccc(cc1)S(=O)(=O)c1ccc(cc1)N	0
CS(=O)C	0
Cn1nc2c(c1C)ccc(c2)N=c1cc[nH]c(n1)Cl	0
Nc1cc(N)c(cc1N=Nc1ccc(c(c1)N)NNc1ccc(cc1)S(=O)(=O)O)N=Nc1ccc(c(c1)N)N=Nc1ccc(cc1)S(=O)(=O)O	0
NC(c1ccccc1)C(=O)O	0
O=c1ccc2c(o1)cccc2	0
Nc1ccc2c(c1)nn(c2C)C	0
CCC(O)(C)C	0
CCCCCCCCCCCCCCCC(=O)NC(C(CC)C)C(=O)O	0
CCC(=C)C=CCC(C)C	0
OCC(COC(C)C)O	0
O=Cc1ccc(c(c1)Cl)OC	0
OCCCCCC(=O)O	0
O=C(OC(C)(C)C)NC(C1CO1)Cc1ccc(cc1)OCc1csc(n1)C	0
CCCCCCCCCCCCCCCC(=O)C(C(=O)NCCO)CCCCCCCCCCCCCC	0
OCCOCCO	0
NCC(CO)O	0
COc1cc(Cl)c(cc1NC(=O)C(=NNc1ccc(cc1Cl)c1ccc(c(c1)Cl)NN=C(C(=O)Nc1cc(OC)c(cc1OC)Cl)C(=O)C)C(=O)C)OC	0
CCCCCCCCCCCCCCCC(=O)CC(=O)c1ccccc1	0
C=CC(=O)OCCC(C(C(C(C(C(C(C(C(C(C(C(F)(F)F)(F)F)(F)F)(F)F)(F)F)(F)F)(F)F)(F)F)(F)F)(F)F)(F)F)(F)F	0
ONC(C)C	0
CCOC(=O)C(Cl)(Cl)Cl	0
COc1ccc(cc1)NC(=O)c1cc2ccccc2cc1O	0
COC(=O)c1ccc(cc1N=Nc1c(O)c(cc2c1cccc2)C(=O)Nc1ccccc1OC)C(=O)Nc1cc(Cl)ccc1Cl	0
N#CC1CC2C(N1C(=O)C(C13CC4CC(C1)CC(C3)(C4)O)NC(=O)OC(C)(C)C)C2	0
OCC1OC(CC1O)n1cc(C)c(=O)[nH]c1=O	0
CN(CCCN1CN(CCCN(C)C)CN(C1)CCCN(C)C)C	0
CC(O)C	0
O=P(Oc1ccccc1)(Oc1ccccc1)Oc1ccc(cc1)c1ccc(cc1)OP(=O)(Oc1ccccc1)Oc1ccccc1	0
CCCCCCCCCCCCCCCCC(C(=O)NCCO)C(=O)CCCCCCCCCCCCCCC	0
OCCNC(=O)C=C	0
Cc1ncoc1C#N	0
OCC(=O)C1(O)CCC2C1(C)CC(O)C1C2CCC2=CC(=O)C=CC12C	0
Oc1[nH]c(c2c1CC=CC2)O	0
CCCCCCCCC(COc1ccc(cc1)S(=O)(=O)C(C(=O)Nc1cc(O)c(cc1Cl)NC(=O)c1ccc(c(c1)Cl)Cl)CC)CCCCCC	0
CCCCCCCC#N	0
OCC(C=O)(CO)C	0
NC(=O)O	0
CCO[Si](N(CC)CC)(OCC)OCC	0
OCC1OC(Oc2cc(O)c(c(c2)O)C(=O)CCc2ccc(cc2)O)C(C(C1O)O)OC1OC(C)C(C(C1O)O)O	0
COc1ccccc1NN=C(C(=O)Nc1ccc2c(c1)[nH]c(=O)[nH]2)C(=O)C	0
CCCOc1ccc(c(c1)C(=O)c1ccc(cc1OCc1ccccc1)OC)C=CC(=O)N1C(=O)N(C(C1c1ccccc1)C)C	0
OCC(COCOC)(CO)CO	0
O=C(c1cc2ccccc2c(c1O)N=Nc1ccc(cc1C)[N+](=O)[O-])Nc1ccccc1C	0
S=C(N1CCOCC1)SN1CCOCC1	0
OS(=O)(=O)c1cc(ccc1C=Cc1ccc(cc1S(=O)(=O)O)N=c1nc([nH]c(=Nc2ccc(cc2)S(=O)(=O)O)[nH]1)N1CCOCC1)N=c1nc([nH]c(=Nc2ccc(cc2)S(=O)(=O)O)[nH]1)N1CCOCC1	0
CC(=O)OC(C1C=CC(C(=O)C1)C)(C)C	0
ClCCCI	0
OCC(O)C	0
O=C1C(N)C2N1C(=C(CS2)C)C(=O)O	0
CCCCCCOCCOCCO	0
C=CC(=O)NC(CC(=O)C)(C)C	0
CCC(COC(=O)CC(CC(C)(C)C)C)(COC(=O)CC(CC(C)(C)C)C)COC(=O)CC(CC(C)(C)C)C	0
OCC(=O)OC1CC(C)(C=C)C(O)C(C23C(C1(C)C(C)CC2)C(=O)CC3)C	0
FC1CC(N(C1)C(=O)OC(C)(C)C)C(=O)N	0
[O-][N+](=O)c1ncccc1O	0
OC(=O)CC(n1nc(c(c1)C)C)C(=O)O	0
O=C1CC2(C)C(C3C1C1CCC4(C=C1CC3)SCCS4)CCC12OCC(CO1)(C)C	0
CC(=O)OC=C	0
OCCOc1cc(N=Nc2c(O)c3c(O)cc(cc3cc2S(=O)(=O)O)S(=O)(=O)O)c(cc1N=Nc1ccc(cc1S(=O)(=O)O)N=Nc1c(C)c(C(=O)N)c(n(c1=O)CC)O)OCCO	0
Fc1ccc(c(c1)F)Br	0
OCCN(CCO)CCO	0
CC(=C)C(=O)NCCC[N+](C)(C)C	0
CCOCCOCCOCCOC(=O)C(=C)C	0
OC(CC(=O)N)CC=[N+](C)C	0
Clc1ccc(cc1)OC(C(=O)C(C)(C)C)n1cncc1	0
Nc1ccc(c(c1)S(=O)(=O)N)C	0
CCCCC(COC(=O)c1ccccc1)CC	0
Oc1ccc(c(c1)O)C(c1ccccc1)C	0
CC(COC(=O)C(=C)C)O	0
CCCC[Si](O[Si](O[Si](O[Si](O[Si](CCCOCCOC(=O)C(=C)C)(C)C)(C)C)(C)C)(C)C)(C)C	0
CC(NC(=O)C(=C)C)C	0
CCC(C(C(C(C(C(F)(F)F)(F)F)(F)F)(F)F)(F)F)(F)F	0
CN(c1ccccc1)C(=S)SSC(=S)N(c1ccccc1)C	0
CCCCCCCCCCOC(=O)CCCCCCCC=CCCCCCCCC	0
CCCCCCCCNC(=O)Nc1ccc(cc1)Cc1ccc(cc1)NC(=O)NCCCCCCCC	0
CC1(C)COP(=S)(OC1)OP1(=S)OCC(CO1)(C)C	0
c1ncn[nH]1	0
COC(=O)c1ccccc1	0
C[N+](Cc1ccccc1)(C)C	0
CC(=O)N	0
CCOc1ccccc1NC(=O)c1cc2ccccc2c(c1O)N=Nc1ccc(cc1)C(=O)N	0
O=C1NS(=O)(=O)c2c1cccc2	0
CCCCCCCCCCCCOC(=O)C=CC(=O)OCCCCCCCCCCCC	0
OCCC1=C(C(=O)O)N2C(O1)CC2=O	0
O=C(c1ccccc1)C1CCCCC1	0
O=C(Nc1ccc(cc1C)c1ccc(c(c1)C)NC(=O)CC(=O)C)CC(=O)C	0
CCOC(=O)CC1(C)OCCO1	0
FC(Oc1ccc(cc1)N)(F)F	0
CCCCCCCCC(=O)O	0
COC(CNC(=O)C=C)OC	0
CCC(=O)OC1(C(C)CC2C1(C)CC(O)C1(C2CC=C2C1(C)C=CC(=O)C2)Cl)C(=O)CO	0
COc1cc(N)c2c(c1)c(C)ccn2	0
CCCC1CN(C(=O)C1)C(C(=O)N)CC	0
OCC1OC2C(C1O)Oc1n2cc(C)c(=O)n1	0
COC(=O)c1sc(c(c1C)C#N)N	0
S=C(N1CCCCC1)SSSSSSC(=S)N1CCCCC1	0
CCOCc1cc(OC)c(c(c1)OC)B(O)O	0
Cc1ccc2c(c1)ccc(=O)o2	0
CC(=C)C1CCC(C(=C)C1)C	0
Oc1ccc([nH]1)O	0
OCCCCC(=O)O	0
S=c1oc2c([nH]1)cccc2	0
O=S(=O)(c1cccc2c1c1=NC3=NC(=Nc4[nH]c(N=C5N=C(N=c2[nH]1)c1c5cccc1S(=O)(=O)CCCS(=O)(=O)O)c1c4cccc1S(=O)(=O)CCCS(=O)(=O)O)c1c3cccc1S(=O)(=O)CCCS(=O)(=O)O)CCCS(=O)(=O)O	0
CCCCOC(=O)CSCSCC(=O)OCCCC	0
OCC1OC(OCC=Cc2ccccc2)C(C(C1O)O)O	0
CCCCCCCCCCCCCCCCCCNC(=O)CCc1cc(c(c(c1)C(C)(C)C)O)C(C)(C)C	0
Nc1cc(Cl)c(cc1S(=O)(=O)O)Cl	0
Nc1ccc(cc1)Cl	0
CNC(c1cccc(c1)OC)C	0
CC(COP(=O)(OCC(Cl)C)OCC(Cl)C)Cl	0
CCOC(=O)c1ccnc(c1)C(=O)OCC	0
O=C(c1ccc(cc1)Oc1ccccc1)c1ccc(cc1)C(=O)c1ccc(cc1)Oc1ccccc1	0
Fc1ccc(cc1)Cc1ccc(o1)C(=O)C	0
N#CC1(CCC(=O)CC1)c1ccc(c(c1)OC1CCCC1)OC	0
NNC(=O)CCCCC(=O)NN	0
CCCCNS(=O)(=O)c1ccccc1	0
CC(CNC(=O)O)O	0
OC1CCCCCCC1	0
CCCCOC(=O)CCP1(=O)Oc2ccccc2-c2c1cccc2	0
COC(=O)c1ccc(cc1[N+](=O)[O-])C(=O)Nc1cc(Cl)ccc1Cl	0
CC(=O)CCc1ccccc1	0
OCCSCC	0
Brc1nn(c(c1)C(=O)O)c1ncccc1Cl	0
OC1COC2C1CCO2	0
CC(=O)C(=NNc1ccc(cc1Cl)c1ccc(c(c1)Cl)NN=C(C(=O)Nc1ccccc1)C(=O)C)C(=O)Nc1ccccc1	0
COc1ccccc1NC(=O)CC(=O)C	0
CCOC(=O)c1ccccc1C(=O)OCC	0
O=C1O[B-]2(OC(=O)c3c(O2)cccc3)Oc2c1cccc2	0
Oc1[nH]c(c2c1CCC2)O	0
Clc1cc(N)c(cc1S(=O)(=O)N(C)C)Cl	0
CCCCN(C(=S)SCSC(=S)N(CCCC)CCCC)CCCC	0
Clc1ccc(c(c1)Cl)C(Cn1cncc1)O	0
O=c1[nH]c2c([nH]1)ccc(c2)NC(=O)C(=NNc1ccc(cc1)[N+](=O)[O-])C(=O)C	0
CCCCCCCCCCCCCCCCCCNC(=O)Nc1ccc(cc1)Cc1ccc(cc1)NC(=O)NCCCCCCCC	0
OC1COC2C1OCC2O	0
O=C1OC(CC1COS(=O)(=O)c1ccc(cc1)C)(C)C	0
OC(=O)c1ccc2c(c1)[nH]cc2C1CCCC1	0
OC(C[N+](C)(C)C)C[N+](CCCNC(=O)C[N+](CCCNC(=O)C(=C)C)(C)C)(C)C	0
CC(CN(S(=O)(=O)c1ccc2c(c1)OCO2)CC(C(Cc1ccc(cc1)OCc1csc(n1)C)NC(=O)OC1COC2C1CCO2)O)C	0
O=C(OC(C)(C)C)CC1CC(CCn2c(C(C)C)c(c(c2c2ccc(cc2)F)c2ccccc2)C(=O)Nc2ccccc2)OC2(O1)CCCC2	0
OCC1(CO)COCOC1	0
Clc1nccc(n1)N(c1ccc2c(c1)nn(c2C)C)C	0
CCN=c1[nH]c(=NC(C)C)nc([nH]1)Cl	0
OC(=O)CSSCC(=O)O	0
CC1CC(NC(=O)N)NC(=O)N1	0
O=CCC(=O)CCCCCCCCCCCCCCCCCc1ccccc1	0
OCc1cc(ccc1O)C(CN(C(C)(C)C)Cc1ccccc1)O	0
NCCS(=O)(=O)C	0
Cc1cc[nH]n1	0
OCCS(=O)(=O)O	0
N#CC1CC(CN1C(=O)C(C(c1ccc(cc1)F)c1ccc(cc1)F)N)F	0
OC(=O)C1N2C(=O)C(C2SC1(C)C)N	0
O=CNc1cc(ccc1OCc1ccccc1)C(CBr)O	0
OCC1CO1	0
CC(OCCOC(=O)C)C	0
O=c1sc2c([nH]1)cccc2	0
OC(=O)CCCCCN=c1[nH]c(=NCCCCCC(=O)O)[nH]c(=NCCCCCC(=O)O)[nH]1	0
O=C(Nc1ccccc1NS(=O)(=O)c1ccccc1)Nc1ccccc1	0
CCC=O	0
OC(=O)c1c(C)cccc1C	0
CCCCCCCCCCCCCCCCS(=O)(=O)OC	0
CC=CC(=O)O	0
N#CCC1CC(CC(=O)OC(C)(C)C)OC2(O1)CCCC2	0
CCOC(=O)c1[nH]n(c(=O)c1N=Nc1ccc(cc1Cl)c1ccc(c(c1)Cl)N=Nc1c([nH]n(c1=O)c1ccccc1)C(=O)OCC)c1ccccc1	0
CCCCCCCCCC(=O)NCCNC(=O)CCCCCCCCCCC(CCCCCC)O	0
CCNC(=S)OC(C)C	0
ClCCOCOCCCl	0
CCCOC(=O)c1ccc(cc1)O	0
COc1nc(OC)nc(n1)C(=O)c1cccc(c1N(S(=O)(=O)C(F)F)C)F	0
OC(COC(=O)C(=C)C)COc1ccc(cc1)C(c1ccc(cc1)OCC(COC(=O)C(=C)C)O)(C)C	1
CCCCCCCCCCCCCCCC(=O)Cl	1
c1cccnc1	1
BrCc1ccc(cc1)C(=O)OC	1
CCOCOC1CCCCCCCCCCC1	1
O=S1(=O)OCOS(=O)(=O)C1	1
C=COCCOCCOC(=O)C=C	1
C=CCCCCCCCCC(=O)O	1
CCOC(=O)c1ccc(cc1)CBr	1
O=NN(C(=N)N[N+](=O)[O-])C	1
OCCNc1ccc(cc1[N+](=O)[O-])O	1
Cn1ccnc1C	1
O=C(C(=C)C)OCc1ccccc1	1
C=CCCC(=O)C1=CCC2(CC1)CCCC2	1
O=C(Oc1ccc(cc1)[N+](=O)[O-])OC1COC2C1CCO2	1
O=C(C(=C)C)OC(=O)C(=C)C	1
OCc1cccnc1	1
OCC=Cc1ccccc1	1
CCCCCCCCCCCCBr	1
Clc1ccccc1C(n1cncc1)(c1ccccc1)c1ccccc1	1
CC(CCCC1(C)CCc2c(O1)c(C)c(c(c2C)O)C)CCCC(CCCC(C)C)C	1
Nc1ccc(nc1)Oc1cccnc1C	1
CC(c1cc(c(cc1C)O)C(C)(C)C)CC(c1cc(c(cc1C)O)C(C)(C)C)c1cc(c(cc1C)O)C(C)(C)C	1
CC=Cc1ccc(cc1)OC	1
ON=C1CC(CC=C1C)C(=C)C	1
C=CCc1cc(OC)c(cc1C)O	1
CCCCOCCOC(=O)COc1nc(Cl)c(cc1Cl)Cl	1
O=Cc1c(O)cc(cc1O)C	1
OCc1cc(ccc1O)C(=O)CN(C(C)(C)C)Cc1ccccc1	1
CCC(CC1CCC(CC1)O)C	1
Oc1cccccc1=O	1
NCCN	1
Cc1ccc(c(c1)n1nc2c(n1)cccc2)O	1
C=CCCCCCCCCC=O	1
O=C=NCCCCCCN=C=O	1
CC=Cc1ccc(c(c1C)OC)O	1
CCCCNC(=O)OC#CCI	1
OC(=O)COc1cc(Cl)c(cc1Cl)Cl	1
CCC(CC1(CCCCC1)C(=O)O)CC	1
CN1C2CCC1CC(C2)OS(=O)(=O)C	1
CCCCC(C(c1ccc(cc1)O)c1ccc(cc1)O)CC	1
CC(=C)C(=O)OCC1CCC2C(C1)O2	1
CC(c1ccccc1)(c1ccc(cc1)Nc1ccc(cc1)C(c1ccccc1)(C)C)C	1
COc1cc2CCNc2cc1C(F)(F)F	1
ClCCN(c1ccc(cc1)C=O)CC	1
CCCCCCCC(CCCCCC)Br	1
CC(c1ccc(cc1)OCC1OC1)(c1ccc(cc1)OCC1OC1)C	1
C=CS(=O)(=O)CCOCCN=c1[nH]c(=Nc2ccc(c(c2)NC(=O)N)N=Nc2cc3c(cc2S(=O)(=O)O)cc(cc3S(=O)(=O)O)S(=O)(=O)O)nc([nH]1)F	1
CCCCCCCCCCCC(=O)OCC(C=NCCOCCO)(C)C	1
O=CC(=CCCC(C=C)(O)C)C	1
OC(=O)C=CC(=O)O	1
O=CCCCC=O	1
OC(=O)C(C(F)(F)F)(OC(C(C(F)(F)F)(F)F)(F)F)F	0
ClCC(Cl)C	0
CC(C(C=CC1CC=C(C1(C)C)C)C)O	0
COc1ccc(cc1c1ccccc1)Nc1ccc(cc1)CCNCC(c1ccc(c2c1ccc(=O)[nH]2)O)O	0
COC(=O)CCC(=O)OC	0
CN1C(=O)c2ccc3c4c2c(C1=O)ccc4c1c2c3ccc3c2c(cc1)C(=O)N(C3=O)C	0
CCCCCCCCCCCCCCCCCCNC(=O)CCCCCCCCCCCCCCCCC	0
CCCCC1COC(OC1)c1ccc(cc1)c1ccc(c(c1)F)c1cc(F)c(c(c1)F)F	0
CCOC(=O)OCCOc1cc(O)c2c(c1N)C(=O)c1c(C2=O)cccc1	0
C=CCCCCCCCC(=O)OC	0
OC(=O)c1ccccc1N	0
CCCC(=NO[Si](ON=C(CCC)C)(ON=C(CCC)C)C)C	0
CC=C(C=O)C	0
CC(=O)C(=NNc1ccc(cc1[N+](=O)[O-])S(=O)(=O)O)C(=O)Nc1ccccc1	0
Cc1ccc(cc1)C(=O)OCC1OC(CC1OC(=O)c1ccc(cc1)C)n1cc(C)c(=O)[nH]c1=O	0
OC(C(=O)C)O	0
CCCCOCCOCCOC(=O)CCC(=O)OCCOCCOCCCC	0
OC(C[N+](C)(C)C)CC(=O)[O-]	0
CCCCC(COC(=O)C=CC(=O)OCC(CCCC)CC)CC	0
OCCN(C(=O)C1CCC(CC1)C(=O)N(CCO)CCO)CCO	0
COCc1ccc(cc1)c1ccc(cc1)COC	0
COc1ccc2c(c1)ccc(c2)C=O	0
[O-][N+](=O)c1cc(ccc1N=Nc1c(O)ccc2c1cccc2)[N+](=O)[O-]	0
CC(N(C(=O)Cn1c2ccccc2n(c(=O)c(=NOCc2ccccc2)c1=O)c1ccccc1)c1ccccc1)C	0
CC1CCOC(C1)c1ccccc1	0
O=C1C=C(C)OS(=O)(=O)N1	0
N#CC1(CCC(CC1)C(=O)O)c1ccc(c(c1)OC1CCCC1)OC	0
O=C1NC(=O)c2c1cccc2	0
Nc1ccc(cc1)C(=O)Nc1ccc(cc1)C(=O)N	0
CCOS(=O)(=O)O	0
OC(=O)c1c(O)c(nc2c1cccc2)c1ccccc1	0
CCOC(=O)OCC	0
FC(S(=O)(=O)O)(F)F	0
OCCC(C(C(C(C(C(F)(F)F)(F)F)(F)F)(F)F)(F)F)(F)F	0
CCOC(=O)C(F)(F)F	0
O=c1[nH]c2c([nH]1)ccc(c2)NC(=O)C(=NNc1ccc(cc1)C(=O)Nc1ccc(cc1)C(=O)N)C(=O)C	0
COc1cc(c(cc1N)C)S(=O)(=O)NC	0
Cc1ccc(cc1)NC(=O)C(=NNc1ccc(cc1Cl)c1ccc(c(c1)Cl)NN=C(C(=O)Nc1ccc(cc1)C)C(=O)C)C(=O)C	0
COc1c(Cl)ccc(c1F)B(O)O	0
FC1CC(N(C1)C(=O)OC(C)(C)C)C(=O)O	0
COc1cc([N+](=O)[O-])c(cc1Cl)OC	0
Nc1ccc(c2c1C(=O)c1ccccc1C2=O)c1ccc(c2c1C(=O)c1ccccc1C2=O)N	0
ClCCl	0
CCOC1OC(CO)C(C(C1O)O)O	0
COc1cc(OC)nc2n1[nH]c(=N)n2	0
Nc1cc(=O)n(c(=O)n1C)C	0
NCC(=O)NC(C(=O)O)CCC(=O)N	0
ClCCCl	0
O=C1CCCCCN1C(=O)Nc1ccc(cc1)Cc1ccc(cc1)NC(=O)N1CCCCCC1=O	0
c1ccc2c(c1)scn2	0
Nc1ccc(cc1)S(=O)(=O)N	0
OCC(C(=O)O)(CO)C	0
CCCOc1ccc(c(c1)C(=O)O)Br	0
CCOC(=O)C(O)C	0
NS(=O)(=O)O	0
CCOC(=O)c1nn(c2c1CCN(C2=O)c1ccc(cc1)N1CCCCC1=O)c1ccc(cc1)OC	0
COc1ccc(cc1N=Nc1c(O)c(cc2c1cccc2)C(=O)Nc1cc(Cl)ccc1OC)C(=O)Nc1ccccc1	0
Nc1ccc(cc1N)S(=O)(=O)O	0
OCC1C(C)CC(=CC1C)C	0
N#CCN(CC#N)CCN(CC#N)CC#N	0
CCOc1ccc(cc1)c1nn2c(c1c1ccc(cc1)S(=O)(=O)C)cccn2	0
OCCOc1ccc2c(c1)cccc2	0
CC1CCC(C(C1)O)C(C)C	0
COc1ccc(cc1NC(=O)CC(=O)C)Cl	0
CCCCCC1C(CCC1=O)CC(=O)OC	0
CCCCCCCCCC(=O)NCCNC(=O)CCCCCCCCC	0
COC(=O)C(CO)N	0
CNC(=S)NN	0
CCCCCCCCCCCCCCCCCCI	0
OCCCCOC=C	0
CCCCCCCC(=O)OCCCOC(=O)CCCCCCC	0
OC(=O)CCCCCNS(=O)(=O)c1ccc(cc1)C	0
COc1cc(N)c(cc1C(=O)O)S(=O)(=O)CC	0
CN1CCN(C1=O)C	0
O=C(OC(C)(C)C)NC(C12CC3CC(C1)CC(C2)(C3)O)C(=O)O	0
CC(=C)C(=O)OCCO	1
O=c1n(C)sc2c1CCC2	1
CCCCC(c1ccc(cc1)Cl)(Cn1cncn1)C#N	1
c1ccc2c(c1)c1ccc3c4c1c(c2)ccc4ccc3	1
CCOC(=S)S	1
C=CC(=O)OCC(C)C	1
ON=C1CCCC=C1	1
CC(C(c1ccccc1)(C)C)(c1ccccc1)C	1
CCCCCC(=Cc1ccccc1)C=O	1
OC(C[N+](CC[N+](CC(COCC(C(F)F)(F)F)O)(C)C)(C)C)COCC(C(F)F)(F)F	1
OCC(COCCC[Si](O[Si](C)(C)C)(O[Si](C)(C)C)C)O	1
O=CCC1CC2CC1C1C2CCC1	1
O=C1C=CC2(C34C1Oc1c4c(CC2NCC3)ccc1O)O	1
N#CSc1ccc(c(c1)[N+](=O)[O-])N	1
COC1=CC=C2C34C1Oc1c4c(CC2N(CC3)C)ccc1O	1
CC1=CCC(=C(C)C)CC1	1
CCCCCCCCC=CCCCCCCCCOS(=O)(=O)C	1
NCCNCCN	1
CC(COC(=O)C(Cl)C)C	1
OCC(CS)O	1
CC(CCOC(=S)S)C	1
CCCCCCC(c1cc(cc(c1OC(=O)C=CC)[N+](=O)[O-])[N+](=O)[O-])C	1
CCC=C1OC(=O)c2c1cccc2	1
CCCCOCC1CO1	1
OCCOC(=O)C=C	1
C=C1CC(OC1=O)(C)C	1
CCOC1=C(C(=O)C1=O)OCC	1
COC(=O)c1nc(Cl)c([nH]c1=N)Cl	1
C=CC(=O)OC1CC2C(C1(C)CC2)(C)C	1
CC12CCC(CC1)C(O2)(C)C	1
O=C=Nc1cccc2c1cccc2N=C=O	1
COc1ccc(cc1C(c1ccccc1)CCN(C(C)C)C(C)C)C	1
CC(=O)OC1CCC(CC1)C(C)(C)C	1
COc1ccc(cc1)CC=C	1
COc1nc(OC)c(cc1N)N	1
COc1cc(C)c2c(n1)c(cc(c2Cl)OC)[N+](=O)[O-]	1
OCCNc1ccc(c(c1)O)C	1
O=CC(Cc1ccc2c(c1)OCO2)C	1
Oc1ccc(c(c1)[N+](=O)[O-])[N+](=O)[O-]	1
Nc1ccccc1O	1
OCCN(c1ccc(c(c1)C)N=Nc1ncc(s1)[N+](=O)[O-])CC	1
CCC=CC#N	1
CCC(=O)C=CC1=C(C)CCCC1(C)C	1
O=C1CCCC2=C1C(C)(C)C(C2(C)C)C	1
CC(c1ccc(cc1)OCC1OC1)(C)C	1
OCCc1ccc(cc1)Cl	1
CCCCC(CCl)CC	1
O=CCC(CCCC(O)(C)C)C	1
CC1=CCC(CC1)C(=C)C	1
O1CC1CN(c1ccc(cc1)Cc1ccc(cc1)N(CC1OC1)CC1OC1)CC1OC1	1
CCCCC(C(CC)N)O	1
C=CC(=O)OCc1c(Br)c(Br)c(c(c1Br)Br)Br	1
CCCSc1ccc(c(c1)[N+](=O)[O-])N	1
CNC(=O)N	0
CCCCOC(=O)c1ccccc1C(=O)OCc1ccccc1	0
COc1ccc(c(c1)[N+](=O)[O-])OC	0
COc1cc(c(cc1N)OC)S(=O)(=O)NC	0
CC(N(C#N)C#N)C	0
O=C(OC(C)(C)C)NC(C(c1ccc(cc1)F)c1ccc(cc1)F)C(=O)O	0
CC(=O)CC(=O)N(C)C	0
OCC(C1OC(OC2C1OC(OC2)c1ccc(cc1)Cl)c1ccc(cc1)Cl)O	0
Cc1ccc(cc1)S(=O)(=O)OC1CCC2(C(C1)CCC1C2CCC2(C1CCC2=O)C)C	0
C=CC(=O)NCCC[Si](O[Si](C)(C)C)(O[Si](C)(C)C)O[Si](C)(C)C	0
COc1cc(C)c2c(n1)ccc(c2Cl)OC	0
CCCCCCCCCCCCCC[Si](O[Si](C)(C)C)(O[Si](C)(C)C)C	0
ClCC(OP(=O)(OCC(Cl)C)OCC(Cl)C)C	0
O=C(c1ccc(c(c1)N)C)Nc1ccc(cc1)S(=O)(=O)O	0
CCCP(=O)(OC)OC	0
N=c1[nH]c(=N)[nH]c(n1)c1ccccc1	0
CS(=O)(=O)O	0
OCC(C(C(=O)C(C(O)O)O)O)O	0
CC(=O)O	0
Cc1ccc(c(c1)S(=O)(=O)O)N=Nc1c(O)c(cc2c1cccc2)C(=O)O	0
Clc1ccccc1	0
Cc1ncc[nH]1	0
Cc1ccc2c(c1)c(=O)c1c([nH]2)cc2c(c1)[nH]c1c(c2=O)cc(cc1)C	0
COc1cc(c(cc1NC(=O)CC(=O)C)C)S(=O)(=O)O	0
CCCCOCCOCCOCCOCCCC	0
N=c1[nH]c(c(s1)N=Nc1cc2c(c(c1)S(=O)(=O)O)cc(cc2S(=O)(=O)O)S(=O)(=O)O)c1ccc2c(c1)cccc2	0
OC(CS(=O)(=O)O)CNc1ccccc1	0
O=C(C(=NNc1ccccc1C(=O)O)C(=O)C)Nc1ccc2c(c1)[nH]c(=O)[nH]2	0
OCC(COC(=O)C(CO)(C)C)(C)C	0
OC(=O)c1ccc(cc1)N	0
NCC(=O)O	0
N#CC(C(=O)Nc1cc(OC)c(cc1Cl)Cl)C=Nc1ccc(c(c1)OCCCN1CCN(CC1)C)OC	0
N#CCc1cc(OC)c(cc1[N+](=O)[O-])C(F)(F)F	0
COc1cc2c(cc1OC)C(=O)C(=Cc1ccccc1)C2(C)C	0
COC1CCC2(CC1)NC(=O)NC2=O	0
O=C(NC(C(C)(C)C)C(=O)O)OCc1ccccc1	0
Cc1ccc(c(c1)[N+](=O)[O-])NN=C(C(=O)Nc1ccccc1)C(=O)C	0
Cc1c(C)cnn1C(C(=O)O)CC(=O)O	0
CC1CCC(C=C1)C(C)C	0
COc1ccccc1NC(=O)C(=NNc1ccc(cc1[N+](=O)[O-])Cl)C(=O)C	0
CC(CC(CCC(CC(C)C)(O)C)(O)C)C	0
Nc1cccc(c1)S(=O)(=O)O	0
O=C1CCCCCO1	0
NC(C(=O)C)C(O)O	0
COc1cc(ccc1NN=C(C(=O)Nc1cc(Cl)ccc1OC)C(=O)C)[N+](=O)[O-]	0
CCOc1ccccc1C(=N)N	0
CN1CCCC1c1cccnc1	0
CN(c1ccc2c(c1)nn(c2C)C)c1cc[nH]c(=Nc2ccc(c(c2)S(=O)(=O)N)C)n1	0
O=C1CCC2OC1OC2	0
OC(=O)CCl	0
CCCCCCCCCCCCCCCCCCSSCCCCCCCCCCCCCCCCCC	0
OC(=O)CC(C(=O)O)N	0
O=C1CCCCC1C(=O)C	0
c1ccc2c(c1)C1=NC2=Nc2[nH]c(c3c2cccc3)N=C2N=C(N=c3[nH]c(=N1)c1ccccc31)c1c2cccc1	0
O=C(C(O)(C)C)c1ccc(cc1)Cc1ccc(cc1)C(=O)C(O)(C)C	0
Cc1ccc(cc1)n1[nH]c(c(c1=O)N=Nc1ccc(cc1Cl)c1ccc(c(c1)Cl)N=Nc1c(C)[nH]n(c1=O)c1ccc(cc1)C)C	0
S=C=S	0
OCCCC1CCCC1	0
C=CC(=O)OCC(COC(=O)C=C)(COCC(COC(=O)C=C)(COC(=O)C=C)CC)CC	0
N#Cc1c(Nc2ccc(cc2)S(=O)(=O)O)[nH]c(=Nc2ccc(cc2)S(=O)(=O)O)c(c1C)N=Nc1nc(c(s1)N=Nc1cc2c(c(c1)S(=O)(=O)O)cc(cc2S(=O)(=O)O)S(=O)(=O)O)c1ccc2c(c1)cccc2	0
COc1cc(NC(CCCN2C(=O)c3c(C2=O)cccc3)C)c2c(c1Oc1cccc(c1)C(F)(F)F)c(C)cc(n2)OC	0
OC(=O)c1ccc(o1)C(=O)O	0
c1ccc(cc1)c1nc(nnc1c1ccccc1)c1ccc(cc1)c1nnc(c(n1)c1ccccc1)c1ccccc1	0
COC(=O)c1ccc(cc1)O	0
O=C1NC(=O)c2c3c1ccc1c3c(cc2)c2c3c1ccc1c3c(cc2)C(=O)NC1=O	0
COC(=O)CCBr	0
O=C(NC(=O)c1c(F)cccc1F)Nc1cc(Cl)c(c(c1)Cl)OC(C(F)F)(F)F	0
Cn1nc(c(c1)C(=O)O)C(F)F	0
O=C1C=CN(C(C1)c1ccc(cc1C)F)C(=O)OCc1ccccc1	0
CCC(OC(=O)CC(C(S(=O)(=O)O)C(=O)OC(COCC(C(F)(F)F)(F)F)CC)C(=O)OC(COCC(C(F)(F)F)(F)F)CC)COCC(C(F)(F)F)(F)F	0
OCCN(CP(=O)([O-])[O-])CP(=O)([O-])[O-]	0
NC(C(=O)O)CS	0
CCCCBr	0
C(Oc1ccccc1)COc1ccccc1	0
O=C(c1ccc(c(c1)[N+](=O)[O-])C)Nc1ccc(cc1)S(=O)(=O)O	0
COC(=O)c1ccccc1O	0
