# Supplementary material for: A comprehensive evaluation of advanced methods for identifying structural alerts using extensive toxicity data
Source: J Cheminform. 2026 Jan 30;18:27. doi: 10.1186/s13321-026-01157-x (PMC12922411; doi:10.1186/s13321-026-01157-x)
Supplement: Supplementary file 1 — Supplementary material 1. [file 13321_2026_1157_MOESM1_ESM.zip › SI_1_Toxicity_datasets/Environmental toxicity/Aquatic toxicity_Bluegill sunfish.csv]

canonical SMILES	Aquatic toxicity_Bluegill sunfish
N#C[C](c1cccc(c1)Oc1ccccc1)OC(=O)[C]1[C](C1(C)C)/C=C(/C(F)(F)F)\Cl	1
CCCCCC[C]1C(=O)O[C](C)[C](C(=O)O[C]([C]1OC(=O)CC(C)C)C)NC(=O)c1cccc(c1O)NC=O	1
O=C([C]1[C](C1(C)C)C=C1CCCC1)OCc1coc(c1)Cc1ccccc1	1
ClC1=C(Cl)[C@@]2(C([C@@]1(Cl)[C]1[C]2[C]2C[C]1[C]1[C]2O1)(Cl)Cl)Cl	1
N#C[C](c1cccc(c1)Oc1ccccc1)OC(=O)[C](c1ccc(cc1)Cl)C(C)C	1
N#C[C](c1ccc(c(c1)Oc1ccccc1)F)OC(=O)[C]1[C](C1(C)C)C=C(Cl)Cl	1
O=C(C1C(C1(C)C)/C=C(/C(F)(F)F)\Cl)OCc1cccc(c1C)c1ccccc1	1
N#C[C](c1cccc(c1)Oc1ccccc1)OC(=O)[C]1[C](C1(C)C)C=C(Br)Br	1
N#CC(c1cccc(c1)Oc1ccccc1)OC(=O)C(c1ccc(cc1)Cl)C(C)C	1
N#CC(c1cccc(c1)Oc1ccccc1)OC(=O)[C](c1ccc(cc1)OC(F)F)C(C)C	1
N#CC(c1cccc(c1)Oc1ccccc1)OC(=O)C(C(C)C)Nc1ccc(cc1Cl)C(F)(F)F	1
CC(=CC1C(C1(C)C)C(=O)OCc1coc(c1)Cc1ccccc1)C	1
CCOP(=S)(SCSC(C)(C)C)OCC	1
ClC(=CC1C(C1(C)C)C(=O)OCc1cccc(c1)Oc1ccccc1)Cl	1
CC(=C[C]1[C](C1(C)C)C(=O)OCc1coc(c1)Cc1ccccc1)C	1
CCc1nn(c(c1Cl)C(=O)NCc1ccc(cc1)Oc1ccc(cc1)C)C	1
CCOP(=S)(SCn1nnc2c(c1=O)cccc2)OCC	1
O=S1OCC2C(CO1)C1(C(C2(Cl)C(=C1Cl)Cl)(Cl)Cl)Cl	1
N#CC(c1cccc(c1)Oc1ccccc1)OC(=O)C1C(C1(C)C)C=C(Cl)Cl	1
ClC(C(c1ccc(cc1)Cl)c1ccc(cc1)Cl)(Cl)Cl	1
CCOP(=S)(Oc1nc(Cl)c(cc1Cl)Cl)OCC	1
CCOP(=S)(OP(=S)(OCC)OCC)OCC	1
Cc1nn(c(c1/C=N/OCc1ccc(cc1)C(=O)OC(C)(C)C)Oc1ccccc1)C	1
N#CC(c1cccc(c1)Oc1ccccc1)OC(=O)C1C(C1(C)C)(C)C	1
CCOP(=S)(OC(C(Cl)(Cl)Cl)Cl)OCC	1
N#C[C](c1cccc(c1)Oc1ccccc1)OC(=O)[C]1[C](C1(C)C)[C](C(Br)(Br)Br)Br	1
N#Cc1c([nH]c(c1Br)C(F)(F)F)c1ccc(cc1)Cl	1
COP(=S)(Oc1nn(c(n1)Cl)C(C)C)OC	1
COP(=S)(SCn1nnc2c(c1=O)cccc2)OC	1
CCOP(=O)(Oc1ccc(c(c1)C)SC)NC(C)C	1
COc1cc2c(cc1OC)OC[C]1[C]2C(=O)c2c(O1)c1C[C](Oc1cc2)C(=C)C	1
CCP(=S)(Sc1ccccc1)OCC	1
ClC1C2OC2C2C1C1(Cl)C(=C(C2(C1(Cl)Cl)Cl)Cl)Cl	1
ClC1=C(Cl)[C@]2(C([C@@]1(Cl)[C]1[C]2[C]2C[C]1C=C2)(Cl)Cl)Cl	1
Cl[C]1C[C]2[C]([C]1Cl)[C@]1(C([C@]2(Cl)C(=C1Cl)Cl)(Cl)Cl)Cl	1
CCCSCSP(=S)(OCC)OCC	1
CCSCCSP(=S)(OCC)OCC	1
ClC1[C@]2(Cl)C(C(=C)[C@@]1(Cl)C(C2(Cl)Cl)(Cl)Cl)(C)C	1
CCCN(c1c(cc(cc1[N+](=O)[O-])C(F)(F)F)[N+](=O)[O-])CCC	1
CC1C(Cl)(Cl)C(Cl)(Cl)C2(C(C1(Cl)C2(Cl)Cl)(C)C)Cl	1
N#CSCSc1nc2c(s1)cccc2	1
c1ccc2-c3c4c(-c2c1)cccc4ccc3	1
ClC1C2(Cl)C3C4C5C1(Cl)C(C2(Cl)C5C3C1C4O1)(Cl)Cl	1
CCC(c1cc(cc(c1OC(=O)OC(C)C)[N+](=O)[O-])[N+](=O)[O-])C	1
COC(=O)N(c1ccccc1COc1ccn(n1)c1ccc(cc1)Cl)OC	1
CCOCn1c(c2ccc(cc2)Cl)c(c(c1C(F)(F)F)Br)C#N	1
CCOP(=S)(SC1OCCOC1SP(=S)(OCC)OCC)OCC	1
ClC1C=CC2C1C1(Cl)C(=C(C2(C1(Cl)Cl)Cl)Cl)Cl	1
CCOP(=S)(OCC)SCSc1ccc(cc1)Cl	1
O=S1CCON=C1c1cc2c(s1)cccc2	1
CCCSP(=O)(Oc1ccc(cc1Cl)Br)OCC	1
CCCCCCCCn1sc(c(c1=O)Cl)Cl	1
CCC(C(c1ccc(cc1)Cl)c1ccc(cc1)Cl)[N+](=O)[O-]	1
CC(=CC1[C](C1(C)C)C(=O)OCc1cccc(c1)Oc1ccccc1)C	1
Br/C(=C\c1ccccc1)/[N+](=O)[O-]	1
Clc1ssc(=O)c1Cl	1
CCOP(=S)(Oc1ccc(cc1)[N+](=O)[O-])OCC	1
Cl[C]1C[C]2[C]([C]1Cl)[C@]1(C([C@@]2(Cl)C(=C1Cl)Cl)(Cl)Cl)Cl	1
CCOC(=O)CC(C(=O)OCC)SP(=S)(OC)OC	1
C#CCC1=C(C)[C](CC1=O)OC(=O)[C]1[C](C1(C)C)C=C(C)C	1
COP(=S)(SCN1C(=O)c2c(C1=O)cccc2)OC	1
CCOP(=S)(Oc1cc(C)nc(n1)C(C)C)OCC	1
COP(=S)(c1ccccc1)Oc1cc(Cl)c(cc1Cl)Br	1
C=CCC1=C(C)C(CC1=O)OC(=O)C1C(C1(C)C)C=C(C)C	1
COC(=O)C=C(OP(=O)(OC)OC)C	1
CCOP(=O)(O/C(=C/Cl)/c1ccc(cc1Cl)Cl)OCC	1
Clc1c(O)c(Cl)c(c(c1Cl)Cl)Cl	1
COc1ccc(cc1)C(C(Cl)(Cl)Cl)c1ccc(cc1)OC	1
ClC1C(Cl)C(Cl)C(C(C1Cl)Cl)Cl	1
S=c1ccccn1[O-]	1
N#Cc1c(Cl)c(C#N)c(c(c1Cl)Cl)Cl	1
CCC1O[C@]2(CCC1C)C[C]1C[C](O2)CC=C(C)CC(C)C=CC=C2[C@]3([C](C(=O)O1)C=C(C)[C]([C]3OC2)O)O	1
CCCCCCC(=O)Oc1c(Br)cc(cc1Br)C#N	1
O=C1C2(Cl)C3(C4(C1(Cl)C1(C2(C3(Cl)C(C41Cl)(Cl)Cl)Cl)Cl)Cl)Cl	1
C[N+](=C1C=CC(=C(c2ccc(cc2)N(C)C)c2ccccc2)C=C1)C	1
C#CCOS(=O)OC1CCCCC1Oc1ccc(cc1)C(C)(C)C	1
CCN(c1c(cc(cc1[N+](=O)[O-])C(F)(F)F)[N+](=O)[O-])CC(=C)C	1
CC(c1ccc(cc1)CCOc1ncnc2c1cccc2)(C)C	1
CCC(c1cc(cc(c1OC(=O)C=C(C)C)[N+](=O)[O-])[N+](=O)[O-])C	1
Cc1ccc2c(c1)nc1c(n2)sc(=O)s1	1
ClC(C(SN1C(=O)C2C(C1=O)CC=CC2)(Cl)Cl)Cl	1
Cc1cc(C)c(c(c1)C)C1=C(OC(=O)C(C)(C)C)C2(OC1=O)CCCC2	1
O=C(Sc1ccccc1)CCCc1c[nH]c2c1cccc2	1
O=C(Nc1ccc(c(c1)Cl)Cl)Nc1ccc(cc1)Cl	1
CN(C(=S)SSC(=S)N(C)C)C	1
O=C1C=CC(=O)c2c1c(O)ccc2	1
Clc1c([O-])c(Cl)c(c(c1Cl)Cl)Cl	1
ClC([N+](=O)[O-])(Cl)Cl	1
CCCC(=O)Oc1c(Br)cc(cc1Br)C#N	1
ClC(SN1C(=O)c2c(C1=O)cccc2)(Cl)Cl	1
CCOP(=S)(SCn1c(=O)oc2c1ccc(c2)Cl)OCC	1
CC(c1ccc(cc1)Cl)c1ccc(cc1)Cl	1
CNC(=O)O/N=C/C(SC)(C)C	1
Clc1cc(cnc1Nc1c(cc(c(c1[N+](=O)[O-])Cl)C(F)(F)F)[N+](=O)[O-])C(F)(F)F	1
CON=C(c1ccccc1CON=C(c1cccc(c1)C(F)(F)F)C)C(=O)OC	1
Clc1ccc(c(c1)C(=O)Nc1ccc(cc1Cl)[N+](=O)[O-])O	1
CCOP(=S)(Oc1ccc(cc1)S(=O)C)OCC	1
BrCC(=O)OC/C=C/COC(=O)CBr	1
CCCCCCCCCCCCCC[P+](CCCC)(CCCC)CCCC	1
CCCCCCCC(=O)Oc1c(Br)cc(cc1Br)C#N	1
CCCCCCCCCCCCCC[N+](Cc1ccccc1)(C)C	1
C#CCN1CC(=O)N(C1=O)COC(=O)[C]1[C](C1(C)C)C=C(C)C	1
ClC(SN1C(=O)C2C(C1=O)CC=CC2)(Cl)Cl	1
CCOP(=S)(OCC)SCSP(=S)(OCC)OCC	1
Clc1cc(Cl)c(cc1[N+](=O)[O-])[N+](=O)[O-]	1
Brc1ccc(cc1)c1ccc(cc1)C1Cc2ccccc2C(C1)c1c(=O)sc2c(c1O)cccc2	1
CNC(=O)Oc1cccc2c1OC(C2)(C)C	1
CCOP(=S)(c1ccccc1)Oc1ccc(cc1)[N+](=O)[O-]	1
CCOP(=S)(O/N=C(/c1ccccc1)\C#N)OCC	1
N#Cc1nn(c(c1S(=O)C(F)(F)F)N)c1c(Cl)cc(cc1Cl)C(F)(F)F	1
Oc1cc(C)c(c(c1)C)N	1
O=S1(=O)N2CN3CN1CN(C2)S3(=O)=O	1
CCOP(=S)(Oc1cnc(nc1)C(C)(C)C)OC(C)C	1
CCc1nn(c(c1Cl)C(=O)NCc1ccc(cc1)C(C)(C)C)C	1
Clc1c(Cl)c([N+](=O)[O-])c(c(c1Cl)Cl)Cl	1
Clc1cc(Cl)c(c(c1Cl)O)Cl	1
CCCCCCCCCCCCCCCC[N+](C)(C)C	1
CCCOP(=S)(OP(=S)(OCCC)OCCC)OCCC	1
CCCC(CCCC(CCC(CCC(CCC(CCCC(CCC)Cl)Cl)Cl)Cl)Cl)Cl	1
CCOC(=O)C(OC(=O)c1cc(ccc1[N+](=O)[O-])Oc1ccc(cc1Cl)C(F)(F)F)C	1
COc1ccc(c(c1)C(=O)CBr)OC	1
CNC(=O)Oc1cccc(c1)C(C)C	1
CCCCOC(=O)c1ccccc1C(=O)OCC(CCCC)CC	1
CCCCCCOC(=O)c1ccccc1C(=O)OCCCCCC	1
FC(c1ccc(cc1)/C=C/C(=NN=C1NCC(CN1)(C)C)/C=C/c1ccc(cc1)C(F)(F)F)(F)F	1
Clc1ccc(c(c1)Cl)c1ccc(cc1Cl)Cl	1
ClC1=C(Cl)C(C(=C1Cl)Cl)(Cl)Cl	1
CC(CCCCCCc1ccc(cc1)O)C	1
CCCCCCCCCCCCCOC(=O)c1ccccc1C(=O)OCCCCCCCCCCCCC	1
Oc1c(Cl)cc(c(c1Cl)Cl)Cl	1
COC(=O)CSc1cc(/N=c/2\sc(=O)n3n2CCCC3)c(cc1Cl)F	1
N#Cc1nc(c(n1S(=O)(=O)N(C)C)c1ccc(cc1)C)Cl	1
CN=C=S	1
O=C1C(=C(Cl)C(=O)c2c1cccc2)Cl	1
COC(=O)C(Oc1ccc(cc1)Oc1ccc(cc1Cl)Cl)C	1
COP(=O)(OC(=CC(=O)OC(c1ccccc1)C)C)OC	1
Cl/C=C/C[N+]12CN3CN(C2)CN(C1)C3	1
[O-][N+](=O)C(CCl)C	1
CCOP(=S)(O/C(=C/Cl)/c1cc(Cl)ccc1Cl)OCC	1
CCOP(=O)(SC(CC)C)SC(CC)C	1
COP(=O)(OC(C(Br)(Cl)Cl)Br)OC	1
CCNP(=S)(O/C(=C/C(=O)OC(C)C)/C)OC	1
CCC(Nc1c(cc(c(c1[N+](=O)[O-])C)C)[N+](=O)[O-])CC	1
CCCCC(COC(=O)c1ccccc1C(=O)OCC(CCCC)CC)CC	1
O=c1n(Cl)c(=O)n(c(=O)n1Cl)Cl	1
CCCCCCCCCc1ccc(cc1)O	1
CCSC(=O)N(CC(C)C)CC(C)C	1
N#CSCSC#N	1
CCOC(=O)C1=NOC(C1)(c1ccccc1)c1ccccc1	1
CCP(=S)(OCC)Oc1cc(Cl)c(cc1Cl)Cl	1
CCCCNC(=O)OCC#CI	1
c1ccc2c(c1)c1ccccc1cc2	1
BrC#N	1
C#CCOC(=O)[C](Oc1ccc(cc1)Oc1ncc(cc1F)Cl)C	1
COP(=S)(SCc1ccc(cc1)SP(=S)(OC)OC)OC	1
ClC(=C(c1ccc(cc1)Cl)c1ccc(cc1)Cl)Cl	1
CCCCSP(=O)(SCCCC)SCCCC	1
O=C(NC(=O)c1c(F)cccc1F)Nc1cc(Cl)c(c(c1)Cl)OC(C(F)F)(F)F	1
CC(N1/C(=N/C(C)(C)C)/SCN(C1=O)c1ccccc1)C	1
c1ccc(cc1)NNc1ccccc1	1
CC(Oc1ccccn1)COc1ccc(cc1)Oc1ccccc1	1
OC(=O)C(Oc1ccc(cc1)Oc1nc2c(o1)cc(cc2)Cl)C	1
Fc1ccc(cc1)Oc1ccnc2c1c(Cl)cc(c2)Cl	1
COC(=O)[C@@]1(Cl)C(Cl)CC[C@]2([C]1CCc1c2ccc(c1)C(C)C)C	1
Cn1sccc1=O	1
CCCSP(=O)(SCCC)OCC	1
Cn1sc(cc1=O)Cl	1
CCOc1cc(ccc1C1COC(=N1)c1c(F)cccc1F)C(C)(C)C	1
CN1CN(C)CSC1=S	1
CC(OC(=O)COc1ccc(cc1Cl)Cl)C	1
CCCCCCCCCC[N+](CCCCCCCCCC)(C)C	1
Clc1nc(nc(n1)Cl)Nc1ccccc1Cl	1
Nc1nc(nc(n1)C(F)C)NC1C(C)Cc2c1cc(C)cc2	1
ClC(=C(Cl)Cl)C(=C(Cl)Cl)Cl	1
ClCCOS(=O)OC(COc1ccc(cc1)C(C)(C)C)C	1
Clc1ccc(c(c1)Cc1ccccc1)O	1
OCCN(C/C=C(/CCC=C(C)C)\C)C/C=C(/CCC=C(C)C)\C	1
CN(/C=N/c1ccc(cc1C)C)/C=N/c1ccc(cc1C)C	1
Clc1cc(Cl)c(c(c1O)Cc1c(O)c(Cl)cc(c1Cl)Cl)Cl	1
ClN1C(=O)N(C(C1=O)(C)C)Br	1
CCCCOCCOC(=O)COc1nc(Cl)c(cc1Cl)Cl	1
Clc1cc2nc(n(c2cc1Cl)C(=O)Oc1ccccc1)C(F)(F)F	1
O=C(c1ccccc1C(=O)OCCCCCCC(C)(C)C)OCCCCCCC(C)(C)C	1
Clc1cc(Cl)cc(c1)C1(CO1)CC(Cl)(Cl)Cl	1
Clc1ccc(c(c1)O)Oc1ccc(cc1Cl)Cl	1
CNC(=O)ON=C(SC)C	1
Clc1cc(Cl)c(c(c1[O-])Cc1c(O)c(Cl)cc(c1Cl)Cl)Cl	1
Clc1c(ccc(c1Cl)Cl)c1ccc(c(c1Cl)Cl)Cl	1
CCCCCCCCCCCC(=O)[O-]	1
Clc1cccc(c1)NC(=O)c1cccc(c1O)[N+](=O)[O-]	1
CCCOC(=O)c1ccc(cn1)C(=O)OCCC	1
Clc1cc(Cl)c(cc1O)Cl	1
CCCCCCCCCCCCN(CCCN)CCCN	1
ClN1C([O-])NC(=O)N(C1=O)Cl	1
CCOC(=O)C(Oc1ccc(cc1)Oc1cnc2c(n1)ccc(c2)Cl)C	1
CNC(=O)Oc1cccc2c1OC(O2)(C)C	1
CCCCCCCCCCCCN	1
COC(=O)[C@@]1(Cl)CCC[C@]2([C]1CCc1c2ccc(c1)C(C)C)C	1
CCOC(=O)c1cncn1C(c1ccccc1)C	1
[O-]c1nc(=O)n(c(=O)n1Cl)Cl	1
CON=C(c1ccccc1COc1ccccc1C)C(=O)OC	1
OC(C(Cl)(Cl)Cl)(c1ccc(cc1)Cl)c1ccc(cc1)Cl	1
CCOP(=O)(OP(=O)(OCC)OCC)OCC	1
C[C]1N(C(=O)NC2CCCCC2)C(=O)S[C]1c1ccc(cc1)Cl	1
CCCCOC(=O)C(Oc1ccc(cc1)Oc1ccc(cn1)C(F)(F)F)C	1
CCCCn1sc2c(c1=O)cccc2	1
O=c1[nH]sc2c1cccc2	1
CCCN(c1c(cc(c(c1[N+](=O)[O-])N)C(F)(F)F)[N+](=O)[O-])CCC	1
CCN(C(=O)SCc1ccc(cc1)Cl)CC	1
CCCCOC(COC(=O)COc1ccc(cc1Cl)Cl)C	1
Brc1cc(Br)c(c(c1)Br)N(c1c(cc(cc1C(F)(F)F)[N+](=O)[O-])[N+](=O)[O-])C	1
N#CCC#N	1
N#CC(O)(C)C	1
COc1ccc(cc1NNC(=O)OC(C)C)c1ccccc1	1
CCOC(=O)[C](Oc1ccc(cc1)Oc1nc2c(o1)cc(cc2)Cl)C	1
ClC1=C(Cl)C(=C(C1(Cl)C1(Cl)C(=C(C(=C1Cl)Cl)Cl)Cl)Cl)Cl	1
CCCCOCCOC(=O)COc1ccc(cc1Cl)Cl	1
Oc1nc(O)nc(n1)O	1
[O-][N+](=O)c1ccc(c(c1)[N+](=O)[O-])O	1
CCCCCCC(OC(=O)COc1nc(F)c(c(c1Cl)N)Cl)C	1
N#CC(c1ccccc1)(Cn1cncn1)CCc1ccc(cc1)Cl	1
Clc1ccc(cc1)C(C(=O)C1C(=O)c2c(C1=O)cccc2)c1ccccc1	1
Clc1ccc(cc1)OS(=O)(=O)c1ccc(cc1)Cl	1
COP(=S)(Oc1ccc(c(c1)Cl)[N+](=O)[O-])OC	1
CCOC(=O)C(N(C(=O)c1ccccc1)c1ccc(c(c1)Cl)Cl)C	1
N#Cc1c[nH]cc1c1cccc2c1OC(O2)(F)F	1
CSC1=N[C@@](C(=O)N1Nc1ccccc1)(C)c1ccccc1	1
CCOC(=O)CSc1nc(nn1C(=O)N(C)C)C(C)(C)C	1
Oc1cccc2c1cccc2	1
c1ccc2-c3c(Cc2c1)cccc3	1
O=C1C[C]2OCC=C3[C]4[C]2[C]2N1c1ccccc1[C@]12CCN([C]1C4)C3	1
CCCCOC(=O)[C](Oc1ccc(cc1)Oc1ccc(cc1F)C#N)C	1
CC1CCCCN1CCCOC(=O)c1ccc(c(c1)Cl)Cl	1
CCCCC(COC(=O)CCCCC(=O)OCC(CCCC)CC)CC	1
O=P(Oc1ccccc1)(Oc1ccccc1)Oc1ccccc1	1
CCC(C(=O)CCl)(NC(=O)c1cc(Cl)c(c(c1)Cl)C)C	1
COP(=S)(Oc1ccc(c(c1)C)[N+](=O)[O-])OC	1
CC(OP(=S)(OC(C)C)SCCNS(=O)(=O)c1ccccc1)C	1
CCC([N+](=O)[O-])CN1CCOCC1	1
OC(=O)C(Oc1ccc(cc1Cl)Cl)C	1
CCCCOCCOC(=O)C(Oc1ccc(cc1Cl)Cl)C	1
CCCCCCCCCC[N+](CCCCCCC(C)C)(C)C	1
[O-][N+](=O)c1cc(cc(c1)[N+](=O)[O-])[N+](=O)[O-]	1
ClC(C(Cl)(Cl)Cl)(Cl)Cl	1
CC(Oc1cc(c(cc1Cl)Cl)n1nc(oc1=O)C(C)(C)C)C	1
COP(=S)(Oc1nc(Cl)c(cc1Cl)Cl)OC	1
CC(C#N)O	1
Clc1ccc(cc1)C(c1ccccc1Cl)(c1cncnc1)O	1
CCCCCCCCCCC(c1ccc(cc1)S(=O)(=O)[O-])C	1
CCCCCCNC(=N)NC(=N)N	1
O=C(NC(=O)c1c(F)cccc1F)Nc1ccc(c(c1)Cl)OC(C(OC(F)(F)F)F)(F)F	1
CO/N=C(\c1ccccc1Oc1ncnc(c1F)Oc1ccccc1Cl)/C1=NOCCO1	1
CCC(c1noc(c1)NC(=O)c1c(OC)cccc1OC)(CC)C	1
Clc1c(Cl)c(Cl)c(c(c1Cl)Cl)Cl	1
CCC(Nc1c(cc(cc1[N+](=O)[O-])C(C)(C)C)[N+](=O)[O-])C	1
COP(=S)(Oc1ccc(cc1)[N+](=O)[O-])OC	1
O=Cc1ccccc1	1
[O-][N+](=O)c1cc(Cl)c(c(c1)Cl)N	1
C/C(=N/OC(=O)NC)/SCCC#N	1
CCCCCCCCCCCCC1=C(OC(=O)C)C(=O)c2c(C1=O)cccc2	1
Clc1ccccc1c1ccccc1	1
CO/C=C(\c1ccccc1Oc1ncnc(c1)Oc1ccccc1C#N)/C(=O)OC	1
COP(=S)(Oc1ccc(cc1)Sc1ccc(cc1)OP(=S)(OC)OC)OC	1
C=C1C2CCC(C1(C)C)C2	1
CCCCCCCCCC(c1ccc(cc1)S(=O)(=O)[O-])CC	1
CNC(=O)c1cc(Cl)cc(c1NC(=O)c1cc(nn1c1ncccc1Cl)Br)C	1
O=C(C1=C(C)OCCS1)Nc1ccccc1	1
CCCCCCCCCCCCc1ccc(c(c1)C[N+](C)(C)C)C	1
CC1COC(O1)(Cn1cncn1)c1ccc(cc1Cl)Oc1ccc(cc1)Cl	1
[O-]C(=O)C1C2CCC(C1C(=O)[O-])O2	1
CSC(=NOC(=O)N(SN(C(=O)O/N=C(/SC)\C)C)C)C	1
CCS(=O)CCSP(=O)(OC)OC	1
CCOP(=S)(Oc1ccc(cc1Cl)Cl)OCC	1
OCC=C	1
CC(Nc1nc(NC2CC2)nc(n1)Cl)C	1
CCOP(=S)(Oc1ccccc1C(=O)OC(C)C)NC(C)C	1
CCCCCCCCCc1ccccc1OCCO	1
CC(N(C(=O)SCC(=C(Cl)Cl)Cl)C(C)C)C	1
Clc1ccc(cc1)c1ccccc1	1
COP(=S)(Oc1cc(Cl)c(cc1Cl)Cl)OC	1
CCCCSP(SCCCC)SCCCC	1
BrCC(COP(=O)(OCC(CBr)Br)OCC(CBr)Br)Br	1
[O-][N+](=O)OC(CO[N+](=O)[O-])CO[N+](=O)[O-]	1
CSc1ccc(cc1C)OP(=S)(OC)OC	1
CC(CC(c1ccc(cc1)OCCOCC[N+](Cc1ccccc1)(C)C)(C)C)(C)C	1
Clc1ccc(cc1Cl)n1oc(=O)n(c1=O)C	1
ClCC(=O)N(c1ccccc1)C(C)C	1
[O-][N+](=O)c1cccc(c1)[N+](=O)[O-]	1
Sc1nc2c(s1)cccc2	1
COC(CCCC(C/C=C/C(=C/C(=O)OC(C)C)/C)C)(C)C	1
CCN(c1c(cc(c(c1[N+](=O)[O-])N)C(F)(F)F)[N+](=O)[O-])CC	1
CSC(=O)c1cccc2c1snn2	1
Clc1cc(Cl)c(cc1Cl)Cl	1
CCOC(=O)C(c1ccc(cc1)Cl)(c1ccc(cc1)Cl)O	1
[O-][N+](=O)c1cc([N+](=O)[O-])c(c(c1)[N+](=O)[O-])C	1
Oc1cc(C)c(c(c1)C)Cl	1
c1ccc(cc1)c1ccccc1	1
O=C(NC(=O)c1c(F)cccc1F)Nc1cc(Cl)c(c(c1F)Cl)OC(C(C(F)(F)F)F)(F)F	1
OCCCCCCCCF	1
c1cc2cccc3c2c(c1)CC3	1
c1ccc(cc1)Oc1ccccc1	1
CNP(=O)(Oc1ccc(cc1Cl)C(C)(C)C)OC	1
OC(=O)CNCP(=O)(O)O	1
[O-]C(=O)CNCP(=O)(O)O	1
CC(C1CCC(C1(O)Cn1ncnc1)Cc1ccc(cc1)Cl)C	1
COC(=O)Nc1nc2c([nH]1)cccc2	1
CCOC(=O)NCCOc1ccc(cc1)Oc1ccccc1	1
N#CSC=CSC#N	1
CCOC(=O)c1ccccc1S(=O)(=O)NC(=O)Nc1nc(Cl)cc(n1)OC	1
Clc1ccc(c(c1)Cl)O	1
CCOC(=O)C(Cc1cc(c(cc1Cl)F)n1nc(n(c1=O)C(F)F)C)Cl	1
CCCCCCCCCC(=O)C	1
O=c1n(C)sc2c1CCC2	1
OC(C(C)(C)C)C(n1cncn1)Oc1ccc(cc1)c1ccccc1	1
CCCCCCCCCCCCCOCC	1
CCCCCCCCSC(=O)Oc1cc(Cl)nnc1c1ccccc1	1
CC(Cc1ccc(cc1)C(C)(C)C)CN1C[C](C)O[C](C1)C	1
COC(=O)C1(O)c2cc(Cl)ccc2-c2c1cccc2	1
Cc1nc(Nc2ccccc2)nc(c1)C1CC1	1
Oc1ccc(c(c1)C(F)(F)F)[N+](=O)[O-]	1
CCOC(=O)OC1=C(C(=O)NC21CCC(CC2)OC)c1cc(C)ccc1C	1
COC(=O)C1C(C(=O)OC)C2(C(C1(Cl)C(=C2Cl)Cl)(Cl)Cl)Cl	1
CCNS(=O)(=O)C(C(C(C(C(C(C(C(F)(F)F)(F)F)(F)F)(F)F)(F)F)(F)F)(F)F)(F)F	1
Fc1ccc(cc1)N(C(=O)COc1nnc(s1)C(F)(F)F)C(C)C	1
Clc1cccc2c1cccc2	1
ClN1C(=O)N(C(C1=O)(C)C)Cl	1
Nc1ccc(cc1)Cl	1
CCCCC(CN1C(=O)C2C(C1=O)C1CC2C=C1)CC	1
CCCCC(c1ccc(cc1)Cl)(Cn1cncn1)C#N	1
Clc1cccc(c1)c1ccccc1	1
COC(=O)C(N(C(=O)c1ccccc1)c1ccc(c(c1)Cl)F)C	1
CNC(=O)Oc1cc(C)c(cc1Cl)C	1
Cc1cccc2c1n1cnnc1s2	1
CCCSC(=O)N(CCC)CCC	1
CCOC(=O)COc1cc(c(cc1Cl)F)n1ncc(c(c1=O)C)C(F)(F)F	1
CSc1nc(NC2CC2)nc(n1)NC(C)(C)C	1
c1ccc2c(c1)oc1c2cccc1	1
CCOC(=O)Cc1cccc2c1cccc2	1
CCNc1nc(SC)nc(n1)NC(C)(C)C	1
CCCCCCCCSCCO	1
COP(=O)(OC(=CC(=O)N(C)C)C)OC	1
O=C(N(C)C)Nc1ccc(c(c1)Cl)Cl	1
COCN(c1c(CC)cccc1CC)C(=O)CCl	1
Nc1ccncc1	1
CCCN(c1c(cc(cc1[N+](=O)[O-])S(=O)(=O)N)[N+](=O)[O-])CCC	1
O=C/C=C/c1ccccc1	1
Clc1ccc(c(c1)Cl)C(Cn1cncn1)COC(C(F)F)(F)F	1
OCc1cccc(n1)/C=C/c1ccc(o1)[N+](=O)[O-]	1
Brc1ccc(cc1)c1ccc(cc1)C(CC(c1c(=O)oc2c(c1O)cccc2)c1ccccc1)O	1
Clc1ccc(c(c1)Cl)Cl	1
CCCCCCCCCCCCC[N+](C)(C)[O-]	1
CCCCCCCCCCCCc1ccccc1S(=O)(=O)[O-]	1
COC[C](N(c1c(C)cccc1CC)C(=O)CCl)C	1
OC(=O)CCCOc1ccc(cc1C)Cl	1
NCCNC(C([N+](=O)[O-])C)c1ccccc1	1
O=C(C1(C)CCCCC1)Nc1ccc(c(c1Cl)Cl)O	1
COC(=O)c1c(nc(c(c1CC(C)C)C1=NCCS1)C(F)(F)F)C(F)F	1
C/C=C/C=O	1
CCOC(=O)CN(c1c(CC)cccc1CC)C(=O)CCl	1
[O-][N+](=O)N1CN(CN(C1)[N+](=O)[O-])[N+](=O)[O-]	1
ClC/C=C/Cl	1
CCC(=O)Nc1ccc(c(c1)Cl)Cl	1
Clc1ccc(cc1)c1ccccc1NC(=O)c1cccnc1Cl	1
[S-]C1Nc2c(S1)cccc2	1
Oc1ccc(cc1)Cl	1
CCC	1
C=CCOC(c1ccc(cc1Cl)Cl)Cn1cncc1	1
CNC(=O)C=C(OP(=O)(OC)OC)C	1
CCCCOCCOCCOCc1cc2OCOc2cc1CCC	1
N#Cc1cc(Br)c(c(c1)Br)O	1
BrC1COC(C1)(Cn1cncn1)c1ccc(cc1Cl)Cl	1
CSc1nc2c(s1)cccc2	1
O=Cc1ccccc1Cl	1
COc1cccc(c1C)C(=O)NN(C(C)(C)C)C(=O)c1cc(C)cc(c1)C	1
Clc1ccc(cc1)Cl	1
CCCCCCCCO	1
N#C[C]1C[C]2C[C]1/C(=N\OC(=O)NC)/[C]2Cl	1
O=C(c1ccc(cc1S(=O)(=O)C)C(F)(F)F)c1cnoc1C1CC1	1
CC(Nc1nc(NC(C)C)nc(n1)Cl)C	1
ClNc1nc(NCl)nc(n1)NCl	1
Clc1ccccc1	1
Oc1ccc2c(c1Cc1c(O)ccc3c1cccc3)cccc2	1
[C-]1SC(=S)N(CN1C)C	1
CCN(C(=O)SCC)C1CCCCC1	1
CCN(C(=S)SCC(=C)Cl)CC	1
CNC(=O)Oc1ccccc1OC(C)C	1
Clc1ccc(c(c1)NC(=O)Nc1ccc(c(c1)Cl)Cl)Oc1ccc(cc1S(=O)(=O)[O-])Cl	1
COc1cc(Cl)c(cc1Cl)OC	1
CON(C(=O)Nc1ccc(c(c1)Cl)Br)C	1
Clc1cccc(c1)Cl	1
CCCCCCCCCCO	1
CCCCC(c1ccc(cc1Cl)Cl)(Cn1cncn1)O	1
Clc1ccc(cc1)OS(=O)(=O)c1ccccc1	1
Clc1cc(cnc1CCNC(=O)c1ccccc1C(F)(F)F)C(F)(F)F	1
C1CCC(OC1)n1cnc2c1ncnc2NCc1ccccc1	1
CC1=CCC2CC1C2(C)C	1
CC(Oc1cccc(c1)NC(=O)c1ccccc1C(F)(F)F)C	1
CN1CCC[C]1c1cccnc1	1
Clc1ccccc1Cl	1
OC1(Cn2ncnc2)C(=Cc2ccc(cc2)Cl)CCC1(C)C	1
FCC(=O)N(c1cccc2c1cccc2)C	1
CCC1CCC(C1)CCC(=O)O	1
CNC(=O)O/N=C(/C(=O)N(C)C)\SC	1
Clc1ccc(cc1)CCC(C(C)(C)C)(Cn1cncn1)O	1
O=NN(c1ccccc1)c1ccccc1	1
O=Cc1ccco1	1
Brc1ccc(cc1)Oc1ccccc1	1
CCCCCCCC[N+](CCCCCCCC)(C)C	1
CCOC(=O)Nc1cccc(c1)OC(=O)Nc1ccccc1	1
CNC(=O)CSP(=S)(OC)OC	1
[O-]c1ccccc1c1ccccc1	1
CC(OC(=O)Nc1cccc(c1)Cl)C	1
Cc1ccc(c(c1)C)O	1
Clc1cc(Cl)c(c(c1)Cl)Cl	1
COCC(N(c1c(C)csc1C)C(=O)CCl)C	1
Cn1cc(c2cccc(c2)C(F)(F)F)c(=O)c(c1)c1ccccc1	1
Oc1ccccc1Cl	1
OC(=O)COc1ccc(cc1C)Cl	1
Oc1ccc(cc1)[N+](=O)[O-]	1
COC(=O)c1c(Cl)c(Cl)c(c(c1Cl)Cl)C(=O)OC	1
N#Cc1c(Cl)cccc1Cl	1
ClC(C(Cl)(Cl)Cl)Cl	1
OC(=O)CCCOc1ccc(cc1Cl)Cl	1
CCCCCCCCCCCCCOCCO	1
CCNc1nc(Cl)nc(n1)NC(C)(C)C	1
COS(=O)(=O)OC	1
O=C(C1C(=O)c2c(C1=O)cccc2)C(c1ccccc1)c1ccccc1	1
CCCCC(COC(=O)[C](Oc1ccc(cc1Cl)Cl)C)CC	1
CCCCN(C(=O)SCCC)CC	1
C=CCc1ccc(c(c1)OC)OC	1
Clc1ccc(cc1)C(=O)NN(C(C)(C)C)C(=O)c1ccccc1	1
Cc1cccc(c1)C	1
O=C(Nc1ccnc(c1)Cl)Nc1ccccc1	1
COC(=O)c1ccccc1N	1
CCOC(=O)c1ccc(cc1)N	1
CON(C(=O)Nc1ccc(c(c1)Cl)Cl)C	1
C=CC#N	1
C=CCOC(=O)C(OC(=O)c1cc(ccc1Cl)n1c(=O)cc(n(c1=O)C)C(F)(F)F)(C)C	1
COc1cc(ccc1OC)/C(=C/C(=O)N1CCOCC1)/c1ccc(cc1)Cl	1
CC(C(=O)O)Oc1cc(Cl)c(cc1Cl)Cl	1
COCCCNc1nc(SC)nc(n1)NC(C)C	1
OCCOc1ccc(cc1)C(CC(C)(C)C)(C)C	1
Clc1ccncc1	1
Cc1ccc(cc1)O	1
CCCCC(CO)CC	1
O=C(C(C)(C)C)C(n1ncnc1)Oc1ccc(cc1)Cl	1
O=c1ccc(=O)[nH][nH]1	1
OCc1ccccc1	1
CSc1nc(NC(C)C)nc(n1)NC(C)C	1
CC(OC(=S)[S-])C	1
COCC(N(c1c(C)cccc1CC)C(=O)CCl)C	1
COC[C](N(c1c(C)csc1C)C(=O)CCl)C	1
[O-][n+]1ccc(cc1)Cl	1
Nc1ccc(c(c1)Cl)C	0
CBr	0
CS(=O)(=O)Cl	0
COC(=O)NC(=S)Nc1ccccc1NC(=S)NC(=O)OC	0
OCC([N+](=O)[O-])(CO)Br	0
Oc1ccccc1	0
CCCCC(COC(=O)COc1ccc(cc1Cl)Cl)CC	0
CNC(=O)Oc1cc(C)c(c(c1)C)C	0
CCN(C(=O)C(Oc1cccc2c1cccc2)C)CC	0
COC(=O)c1ccccc1S(=O)(=O)NC(=O)Nc1nc(C)cc(n1)C	0
C[n+]1ccc(cc1)c1cc[n+](cc1)C	0
Cc1ccccc1	0
c1scc(n1)c1nc2c([nH]1)cccc2	0
O=C(N(C)C)NC1CC2CC1C1C2CCC1	0
OC(=O)c1nc(Cl)c(c(c1Cl)N)Cl	0
O=C(N(C)C)Nc1cccc(c1)C(F)(F)F	0
c1cc[n+]2c(-c3cccc[n+]3CC2)c1	0
CCCN(C(=O)SCC)CCC	0
CCCCCCCC/C=C\CCCCCCCC(=O)[O-]	0
OC(=O)Cc1c(Cl)ccc(c1Cl)Cl	0
[O-]C(=O)Cc1c(Cl)ccc(c1Cl)Cl	0
C#CC(NC(=O)c1cc(Cl)cc(c1)Cl)(C)C	0
C1=CC2C(C1)C1C=CC2C1	0
OC(=O)COc1nc(F)c(c(c1Cl)N)Cl	0
CC(=O)CCc1ccc(cc1)OC(=O)C	0
OC(C(C)(C)C)C(n1ncnc1)Oc1ccc(cc1)Cl	0
CC(C(c1cncnc1)(c1ccc(cc1)OC(F)(F)F)O)C	0
CCNc1nc(NCC)nc(n1)Cl	0
Clc1ccc(c(c1)Cl)NC(=O)C1(CC1)C(=O)O	0
CNC(=O)OCc1cccc(c1Cl)Cl	0
CNc1cnn(c(=O)c1Cl)c1cccc(c1)C(F)(F)F	0
CCOC(=O)c1ccccc1C(=O)OCC	0
N#CC(=Cc1ccccc1Cl)C#N	0
CC(=O)CC(c1c(=O)oc2c(c1O)cccc2)c1ccccc1	0
CC(=O)OC=C	0
C[C]1CC[C@]2([C@@]3([C]1O)O[C@@]1([C@]4([C@@]3(O)[C@@]([C@@]2(C)C1)(O)[C]([C@]4(O)C(C)C)OC(=O)c1[nH]ccc1)C)O)O	0
ClCC(Cl)(Cl)Cl	0
Fc1ccc(cc1)C(c1ccccc1F)(Cn1cncn1)O	0
ClC12C(Cl)(Cl)C3(C4(C1(Cl)C1(C2(Cl)C3(C4(C1(Cl)Cl)Cl)Cl)Cl)Cl)Cl	0
Cc1ccccc1O	0
CC(C(c1ccc(cc1)Cl)(Cn1ncnc1)O)C1CC1	0
ClC(C(Cl)Cl)Cl	0
COc1nc(nc(c1)OC)NC(=O)NS(=O)(=O)c1n(C)nc(c1C(=O)OC)Cl	0
OCCCl	0
ClC1C2CCC1C(C2)NC(=O)N(C)C	0
CN(c1ccc(cc1)N=NS(=O)(=O)[O-])C	0
c1ccccc1	0
[O-]C(=O)C[C@](C(=O)O)(CC(=O)O)O	0
CCCCCCCCC=CCCCCCCCC(=O)[O-]	0
O[C](C(C)(C)C)[C](n1ncnc1)Cc1ccc(cc1)Cl	0
Clc1ccccc1c1nnc(nn1)c1ccccc1Cl	0
ClC(=CCOc1cc(Cl)c(c(c1)Cl)OCCCOc1ccc(cn1)C(F)(F)F)Cl	0
[O-]C(=O)c1nc(Cl)c(c(c1Cl)N)Cl	0
CCCN(c1c(cc(cc1[N+](=O)[O-])C(C)C)[N+](=O)[O-])CCC	0
CCCCOCCCC	0
CCNc1nc(NCC)nc(n1)SC	0
CN(C(=O)Nc1ccc(cc1)Cl)C	0
Cc1cc(C)nc(n1)Nc1ccccc1	0
COCC(=O)N(c1c(C)cccc1C)C(C(=O)OC)C	0
O=C(C1=C(C)OCCS1(=O)=O)Nc1ccccc1	0
CC(OC(=O)Nc1ccccc1)C	0
CCNC(=O)NC(=O)/C(=N/OC)/C#N	0
CCN1CN(CC)CN(C1)CC	0
Clc1cc(ccc1Oc1ccc(c(c1)C(=O)[O-])[N+](=O)[O-])C(F)(F)F	0
Clc1cnc2c(c1)ccc(c2C(=O)O)Cl	0
CN(C(=O)C(c1ccccc1)c1ccccc1)C	0
[O-][N+](=O)N1CN(CN(CN(C1)[N+](=O)[O-])[N+](=O)[O-])[N+](=O)[O-]	0
O=C(Nc1cnns1)Nc1ccccc1	0
CCCCN	0
CCc1ccccc1	0
Cl/C=C/CON=C(C1=C(O)CC(CC1=O)CC(SCC)C)CC	0
O=C1N(OCC1(C)C)Cc1ccccc1Cl	0
COP(=O)(SC)N	0
CC(=O)O	0
C1CCCCC1	0
ClCC1CO1	0
COc1cc2c(cc1OC)N1C3[C@@]42CCN2[C]4C[C]4[C]3C(CC1=O)OCC=C4C2	0
C/C=C(/C(=O)O[C]1C[C](OC(=O)C)[C@@]2([C]3[C@@]41CO[C@]([C]4[C@@](C)([C]([C]3OC2)O)[C@@]12O[C@@]2(C)[C]2C[C]1O[C]1[C@]2(O)C=CO1)(O)C(=O)OC)C(=O)OC)\C	0
CC(CSS(=O)(=O)C)O	0
CN(C(=S)[S-])C	0
OCCN1CN(CCO)CN(C1)CCO	0
CCCCOC(=O)C1=CC(=O)CC(O1)(C)C	0
CON(C(=O)Nc1ccc(cc1)Br)C	0
ClCC(Cl)Cl	0
OC(=O)CN(CC(=O)O)CCN(CC(=O)O)CC(=O)O	0
OC(=O)Cc1cccc2c1cccc2	0
CCOCCOC(=O)C	0
CC(CCCCCOC(=O)C(Oc1ccc(cc1Cl)Cl)C)C	0
C=CC(=C)C	0
CCCCOC(=O)c1ccccc1C(=O)OCc1ccccc1	0
[O-][N+](=O)c1ccccc1	0
Cc1ccc(cc1)C(C)C	0
ClC=C(Cl)Cl	0
C=CC1(C)OC(=O)N(C1=O)c1cc(Cl)cc(c1)Cl	0
COC(=O)c1ccccc1S(=O)(=O)NC(=O)Nc1nc(OC(F)F)cc(n1)OC(F)F	0
FC(C(C(C(C(S(=O)(=O)[O-])(F)F)(F)F)(F)F)(F)F)(C(C(C(F)(F)F)(F)F)(F)F)F	0
COC(=O)c1ccccc1C(=O)OC	0
O=C(NC(=O)c1c(F)cccc1F)Nc1ccc(cc1)Cl	0
COP(=O)(NC(=O)C)SC	0
CNC(=O)O/N=C/C(S(=O)(=O)C)(C)C	0
CC=O	0
CN(C(=O)Oc1nc(nc(c1C)C)N(C)C)C	0
CC(Cl)(Cl)Cl	0
CC1(C)NCOC1	0
CC(=O)CC(=O)C	0
COc1nc(nc(c1)OC)NC(=O)NS(=O)(=O)Cc1ccccc1C(=O)OC	0
CCOC(=O)c1cccc(c1)N	0
COC(CCC[C](C/C=C/C(=C/C(=O)OC(C)C)/C)C)(C)C	0
COC1NC(NC(=O)NS(=O)(=O)c2c(Cl)nc3n2cccc3)NC(C1)OC	0
ClC(=C)Cl	0
[O-]C(=O)CNCO	0
CSc1nnc(c(=O)n1N)C(C)(C)C	0
OC(=O)C1C2CCC(C1C(=O)O)O2	0
N#Cc1ccccc1	0
Cc1cc(nn1CO)C	0
CCC(=O)O	0
CCSC(=O)/C=C(/C=C/CC(CCCC(OC)(C)C)C)\C	0
NC#N	0
CC(=O)OCCOC(=O)C	0
OC(=O)COc1nc(Cl)c(cc1Cl)Cl	0
Clc1cc(Cl)c(cc1n1nc(n(c1=O)C(F)F)C)NS(=O)(=O)C	0
CCCOc1nn(c(=O)n1C)C(=O)N=S(=O)(c1ccccc1C(=O)OC)[O-]	0
OC[C]1O[C](OC(C(C(C(C(=O)O)O)OP(=O)(O)O)O)C(=O)O)[C]([C]([C]1OC[C]1O[C]([C]([C]1O)O)n1cnc2c1ncnc2N)O)O	0
COc1cc(OC)nc(n1)NC(=O)NS(=O)(=O)c1n2ccccc2nc1S(=O)(=O)CC	0
COC(=O)c1ccc(cc1S(=O)(=O)NC(=O)Nc1nc(OC)cc(n1)OC)CNS(=O)(=O)C	0
OC(=O)[C](Oc1ccc(cc1C)Cl)C	0
CCC(Cl)Cl	0
COc1cc(OC)nc(n1)NC(=O)NS(=O)(=O)c1ncccc1C(F)(F)F	0
N#CCNC(=O)c1cnccc1C(F)(F)F	0
COc1nn(c(=O)n1C)C(=O)N=S(=O)(c1ccccc1OC(F)(F)F)[O-]	0
CN/C(=N/[N+](=O)[O-])/NCC1COCC1	0
CNC(=O)Oc1c(cc(cc1C(C)(C)C)C)C(C)(C)C	0
ClCCOc1ccccc1S(=O)(=O)NC(=O)Nc1nc(C)nc(n1)OC	0
CC(N1C(=O)c2ccccc2N=S1(=O)[O-])C	0
CN([C]1C(=C(C(=O)N)C(=O)[C@@]2([C]1[C](O)[C]1C(=C2O)C(=O)c2c([C@@]1(C)O)cccc2O)O)O)C	0
CN(NC(=O)CCC(=O)O)C	0
CCCCO	0
COCCO	0
CCCCCCCCCC[C]1O[C]1CCCCC(C)C	0
ClCC[N+](C)(C)C	0
OC(=O)c1c(F)cccc1F	0
O=C1CCCC(=O)C1C(=O)c1ccc(c(c1Cl)COCC(F)(F)F)S(=O)(=O)C	0
NC(=O)Nc1ccc(cc1)Cl	0
Clc1cc(N)c(c(n1)C(=O)O)Cl	0
NC(=O)C=C	0
Cc1cc(=O)[nH]o1	0
[O-]P(=O)(C(=O)N)OCC	0
C#CCOC(=O)/C=C(/C=C/CC(CCCC(C)C)C)\C	0
COc1nc(nc(n1)C)NC(=O)NS(=O)(=O)c1ccsc1C(=O)OC	0
CCOC(=O)/C=C(/C=C/CC(CCCC(C)C)C)\C	0
CCC(n1c(=O)[nH]c(c(c1=O)Br)C)C	0
[O-]C1=CCC(=O)N=N1	0
CC1OC(C)OC(OC(O1)C)C	0
CCOP(=S)(OCC)O	0
O=c1nc(N(C)C)n(c(=O)n1C1CCCCC1)C	0
Cc1cnc(c(c1)C(=O)[O-])C1=N[C@](C(=O)N1)(C)C(C)C	0
CCC(n1c(=O)[n-]c(c(c1=O)Br)C)C	0
COc1nc(Oc2cccc(c2C(=O)[O-])Oc2nc(OC)cc(n2)OC)nc(c1)OC	0
Cc1[nH]c(=O)n(c(=O)c1Cl)C(C)(C)C	0
COc1ncc(c2n1nc(n2)NS(=O)(=O)c1c(cccc1C(F)(F)F)OCC(F)F)OC	0
OC(=O)C(Cl)(Cl)C	0
[O-][N+](=O)N=C1NCCN1Cc1ccc(nc1)Cl	0
CNC(=O)N(c1nnc(s1)C(C)(C)C)C	0
Clc1cc(F)c(cc1C(=O)NS(=O)(=O)N(C(C)C)C)n1c(=O)cc(n(c1=O)C)C(F)(F)F	0
CCc1cnc(c(c1)C(=O)O)C1=NC(C(=O)N1)(C)C(C)C	0
OC(=O)COc1ccc(cc1Cl)Cl	0
[O-][N+](=O)N=C1N(Cc2cnc(s2)Cl)COCN1C	0
ClCCP(=O)(O)O	0
[O-][N+](=O)N=C(NC)NCc1cnc(s1)Cl	0
COCc1cnc(c(c1)C(=O)O)C1=NC(C(=O)N1)(C)C(C)C	0
CN(P(=O)(N(C)C)OP(=O)(N(C)C)N(C)C)C	0
OC(=O)c1c(Cl)cccc1Cl	0
OC(=O)c1nc(nc(c1Cl)N)C1CC1	0
N#CN=C([S-])[S-]	0
Clc1ccc(c(n1)C(=O)O)Cl	0
CC(c1nn(c(=O)n1N)C(=O)NC(C)(C)C)C	0
OC(=O)[C](O)C	0
CCOC(=O)C1CC(=O)C(=C(C2CC2)O)C(=O)C1	0
O=C1CCCC(=O)C1C(=O)c1ccc(cc1[N+](=O)[O-])S(=O)(=O)C	0
CC1=NNC(=O)N(C1)/N=C/c1cccnc1	0
CCOc1nc(F)cc2n1nc(n2)S(=O)(=O)Nc1c(Cl)cccc1Cl	0
ClC=CCl	0
Clc1ccc(cc1)n1nc(C(=O)[O-])c(=O)cc1C	0
[O-][N+](=O)/C=C\1/NCCCS1	0
COc1cc(OC)nc(n1)NC(=O)NS(=O)(=O)Nc1ccccc1C(=O)N(C)C	0
CCOc1nc(nc(n1)NC)NC(=O)NS(=O)(=O)c1ccccc1C(=O)OC	0
COc1nc(nc(n1)C)NC(=O)NS(=O)(=O)c1ccccc1C(=O)OC	0
CCOc1nc(F)cc2n1nc(n2)S(=O)(=O)Nc1c(Cl)cccc1C(=O)OC	0
COc1nc(nc(n1)C)NC(=O)NS(=O)(=O)c1ccccc1CCC(F)(F)F	0
[O-][N+](=O)c1cc([N+](=O)[O-])c(c(c1)[N+](=O)[O-])O	0
OCN1C(=O)N(C(C1=O)(C)C)CO	0
COC(=O)NS(=O)(=O)c1ccc(cc1)N	0
Nc1n[nH]cn1	0
CCC(N)C	0
[O-]C(=O)CC	0
OC[C]1O[C](O[C]2[C](O[C]3[C](O)[C](O)[C]([C]([C]3NC(=N)N)O)NC(=N)N)O[C]([C@]2(O)C=O)C)[C]([C]([C]1O)O)NC	0
[O-]C(=O)COc1ccc(cc1Cl)Cl	0
[O-]C(=O)COc1ccc(cc1C)Cl	0
COc1c(Cl)ccc(c1C(=O)[O-])Cl	0
COC(=O)C(=C)C	0
[O-]C(=O)CN(CC(=O)[O-])CC(=O)[O-]	0
CCCC/C=C/CCC=CCCCCCCOC(=O)C	0
OCC(Cl)(Cl)Cl	0
CC1CO1	0
CC1=CC(=O)CC(C1)(C)C	0
Cc1c(ccc(c1C1=NOCC1)S(=O)(=O)C)C(=O)c1cnn(c1O)C	0
CC(OP(=O)(OC(C)C)C)C	0
[O-][N+](=O)OCCOCCO[N+](=O)[O-]	0
ClCC(Cl)C	0
OC(=O)C(Oc1ccc(cc1C)Cl)C	0
OCCOCCCCCCCCCCCCCCCC(C)C	0
[O-]C(=O)C(Cl)(Cl)C	0
OCC([N+](=O)[O-])(CO)CO	0
NCCO	0
COc1nc(nc(n1)C)NC(=O)NS(=O)(=O)c1ccccc1Cl	0
Cc1ccn2c(n1)nc(n2)S(=O)(=O)Nc1c(F)cccc1F	0
CCCCCCCCC=CCCCOC(=O)C	0
CC(C(=O)[O-])C	0
C1CNCCO1	0
ClCCOC=C	0
OC(=O)c1ccccc1C(=O)Nc1cccc2c1cccc2	0
CCN(c1ccc2c(c1)oc1-c(c2c2ccccc2C(=O)O)ccc(=[N+](CC)CC)c1)CC	0
CCCCCCCC(=O)OC	0
CC(=O)CC(O)(C)C	0
CC(C1(C)N=C(NC1=O)c1nc2ccccc2cc1C(=O)O)C	0
ClCCCl	0
[O-]C(=O)CN(CC(=O)[O-])CCN(CC(=O)[O-])CC(=O)[O-]	0
CCOP(=O)(OCC)O	0
ClCCCCl	0
CCC(=O)C	0
CCCCCCCCCC	0
CCCCCCCCCCCCCCCCCCCCCC	0
[O-]C(=O)C(Oc1cccc(c1)Cl)C	0
CCl	0
Clc1c(Cl)c(Cl)c(c2c1c(Cl)c(c(c2Cl)Cl)Cl)Cl	0
ClCCOCCCl	0
[O-]C(=O)C(C(C(C(C(C(C(F)(F)F)(F)F)(F)F)(F)F)(F)F)(F)F)(F)F	0
CCCCCO	0
CCOCCOCCOC(=O)Nc1nc2c([nH]1)cccc2	0
N#CCCCCC#N	0
COC(=O)c1cccc(c1S(=O)(=O)NC(=O)Nc1nc(OCC(F)(F)F)nc(n1)N(C)C)C	0
OCCNCCO	0
OCCN(CC(=O)O)CCN(CC(=O)O)CC(=O)O	0
COc1cc(OC)nc(n1)Sc1cccc(c1C(=O)[O-])Cl	0
[O-]C(=O)CF	0
c1ccc2c(c1)oc(n2)c1ccc(s1)c1nc2c(o1)cccc2	0
Clc1cc(N)c(c(c1)C(=O)[O-])Cl	0
OCCn1c(C)ncc1[N+](=O)[O-]	0
CCCCCCCCCCCCCC=CCCCCCCCC	0
COc1cc(OC)nc(n1)NC(=O)NS(=O)(=O)c1ncccc1C(=O)N(C)C	0
CC(C#C)(CC)O	0
OC1CCCCC1	0
[O-]C(=O)CN(CCN(CC(=O)[O-])CC(=O)[O-])CCN(CC(=O)[O-])CC(=O)[O-]	0
O=c1cc(C)[nH]c(n1)C(C)C	0
O=c1nccc[nH]1	0
CCn1c(C)cc(=O)c(c1c1ccc(cc1)Cl)C(=O)[O-]	0
CCCCOCCOCCO	0
CC(O)C	0
CCCCOCCO	0
Brc1cc(Br)cc(c1OCCOc1c(Br)cc(cc1Br)Br)Br	0
OCC(C)C	0
OCC(O)C	0
CC#N	0
[O-]C(=O)CN(CC(=O)O)CCN(CC(=O)O)CC(=O)[O-]	0
[O-]c1ccc2c(c1)Oc1c(C32OC(=O)c2c3cccc2)ccc(c1)[O-]	0
N#CCCOCCC#N	0
CCc1c(C(=O)[O-])c(=O)cnn1c1ccc(cc1)Cl	0
Clc1cc(ccc1Oc1ccc(c(c1)C(=O)N=S(=O)(C)[O-])[N+](=O)[O-])C(F)(F)F	0
CC(CCCCCCCOP(=O)(Oc1ccccc1)Oc1ccccc1)C	0
CC(OC(C)C)C	0
CN(P(=O)(N(C)C)N(C)C)C	0
CC(=O)C	0
CC(CC(O)(C)C)O	0
OCCOCCOCCO	0
OCCOCC	0
OCCOCCOCC	0
[O-]C(=O)[C@]12O[C]3[C]([C]2OC(O1)(C)C)OC(OC3)(C)C	0
CCOCC	0
O1CCOCC1	0
CCC(C(CO)C)O	0
OCCO	0
Clc1cc(Cl)c(c(c1Cl)Cl)Cl	1
O=C(C1C(C1(C)C)/C=C(/C(F)(F)F)\Cl)OCc1c(F)c(F)c(c(c1F)F)C	1
CCSCSP(=S)(OCC)OCC	1
N#CC(c1cccc(c1)Oc1ccccc1)OC(=O)[C](C(C)C)Nc1ccc(cc1Cl)C(F)(F)F	1
c1ccc2c(c1)cc1c(c2)cccc1	1
COc1sc(=O)n(n1)CSP(=S)(OC)OC	1
CCOc1ccc(cc1)C(COCc1cccc(c1)Oc1ccccc1)(C)C	1
ClCC1(CCl)C(=C)C2(C(C1(Cl)C(C2Cl)Cl)(Cl)Cl)Cl	1
O=c1c(Cl)c(SCc2ccc(cc2)C(C)(C)C)cnn1C(C)(C)C	1
CCN(c1c(cc(cc1[N+](=O)[O-])C(F)(F)F)[N+](=O)[O-])Cc1c(F)cccc1Cl	1
CCOC(=O)C(c1ccccc1)SP(=S)(OC)OC	1
Clc1cc(ccc1NC(=O)c1c(C)c(Cl)cc(c1O)C(C)(C)C)[N+](=O)[O-]	1
C=CC=CCC1=CC(C(C1=O)C)OC(=O)C1C(C1(C)C)C=C(C)C	1
O=C1OC(C(=O)N1Nc1ccccc1)(C)c1ccc(cc1)Oc1ccccc1	1
O=C([C]1[C](C1(C)C)C=C(C)C)OCN1C(=O)C2=C(C1=O)CCCC2	1
CCCN(c1c(cc(cc1[N+](=O)[O-])C(F)(F)F)[N+](=O)[O-])CCCl	1
CCc1ccc(cc1)C(c1ccc(cc1)CC)C(Cl)Cl	1
C/C=C/C(=O)Oc1c(CCCCCC(C)C)cc(cc1[N+](=O)[O-])[N+](=O)[O-]	1
CC(=CC1C(C1(C)C)C(=O)OCc1ccc(cc1C)C)C	1
C=CC=O	1
C=CCC1=C(C)[C](CC1=O)OC(=O)[C]1[C](C1(C)C)C=C(C)C	1
CCSCCSP(=O)(OCC)OCC	1
ClC(C(c1ccc(cc1)Cl)c1ccc(cc1)Cl)Cl	1
ClC(C(SN1C(=O)[C]2[C](C1=O)CC=CC2)(Cl)Cl)Cl	1
ClC(S(=O)(=O)C(Cl)(Cl)Cl)(Cl)Cl	1
CCCCN(c1c(cc(cc1[N+](=O)[O-])C(F)(F)F)[N+](=O)[O-])CC	1
Cc1cc(O)c(cc1C)N	1
CC=C(C(=O)O[C]1CC[C@]2([C]3[C@]1(O)O[C@]12C[C@@]2([C@@]([C]1CC3)(O)C[C]([C@]1([C]2CN2C[C](C)CC[C]2[C@@]1(C)O)O)O)O)C)C	1
CNC(=O)Oc1cc(C)c(c(c1)C)SC	1
BrCC(=O)OCc1ccccc1	1
Brc1ccc(cc1)c1ccc(cc1)C1Cc2ccccc2C(C1)c1c(=O)oc2c(c1O)cccc2	1
CC(CCCCCOC(=O)c1ccccc1C(=O)OCCCCCC(C)C)C	1
CC(CCCCCCOC(=O)c1ccccc1C(=O)OCCCCCCC(C)C)C	1
CCOP(=S)(Oc1ccc2c(c1)oc(=O)c(c2C)Cl)OCC	1
CCCCCCCCn1sccc1=O	1
Clc1ccc(c(c1Cl)Cl)c1cccc(c1Cl)Cl	1
CCOc1cc(ccc1[N+](=O)[O-])Oc1ccc(cc1Cl)C(F)(F)F	1
CCC[N+](CC[N+](CCO)(C)C)(C)C	1
Oc1ccc(c(c1)Cl)c1ccccc1	1
[O-][N+](=O)c1cc(C)c(c(c1)[N+](=O)[O-])O	1
CCCCNC(=O)n1c(NC(=O)OC)nc2c1cccc2	1
BrN1C(=O)N(C(C1=O)(C)C)Br	1
COC(=O)c1cc(ccc1[N+](=O)[O-])Oc1ccc(cc1Cl)Cl	1
Clc1cc(cc(c1)Cl)c1cc(Cl)cc(c1)Cl	1
CCCCOC(=O)COc1ccc(cc1Cl)Cl	1
CCCCCCCCCC[N+](Cc1ccccc1)(C)C	1
CCOC(=O)C(Oc1ccc(cc1)Oc1nc2c(o1)cc(cc2)Cl)C	1
CCCCCCCCCCCC[N+](Cc1ccccc1)(C)C	1
Clc1cc(Cl)c(c(c1)Cl)O	1
[O-][N+](=O)c1c(C)cccc1[N+](=O)[O-]	1
CN(c1c(C)cc(cc1C)O)C	1
Clc1cccc(c1)c1cc(Cl)cc(c1)Cl	1
CSC(=O)c1c(nc(c(c1CC(C)C)C(=O)SC)C(F)(F)F)C(F)F	1
CCCCOC(=O)c1ccccc1C(=O)OCCCC	1
CCCOCC(=Nc1ccc(cc1C(F)(F)F)Cl)n1cncc1	1
COC(=O)C/C(=C/C(=O)OC)/OP(=O)(OC)OC	1
ClC=C(c1cc(Cl)c(cc1Cl)Cl)OP(=O)(OC)OC	1
C#CCN(c1ccccc1OC(=O)NC)C	1
CCCCCCCCC=CCCCCCCCC[N+](CC)(C)C	1
CCCCOC(=O)/C=C/C(=O)OCCCC	1
CCCCCCCCCCCOC(=O)c1ccccc1C(=O)OCCCCCCCCCCC	1
IC(S(=O)(=O)c1ccc(cc1)C)I	1
COP(=S)(SCSc1ccc(cc1)Cl)OC	1
COc1c(OC)cc(c(c1OC)C(=O)c1c(OC)ccc(c1C)Br)C	1
Clc1ccc(cc1)S(=O)(=O)c1cc(Cl)c(cc1Cl)Cl	1
COC(=O)N(C(=O)N1CO[C@@]2(C(=N1)c1ccc(cc1C2)Cl)C(=O)OC)c1ccc(cc1)OC(F)(F)F	1
NC(C(=O)O)CCS(=O)CCC(C(=O)O)N	1
CCCSP(=S)(Oc1ccc(cc1)SC)OCC	1
CCCCC(COC(=O)COc1ccc(cc1C)Cl)CC	1
Clc1cccc(c1)[N+](=O)[O-]	1
N#CC(C(=O)N)(Br)Br	1
CCCC1COC(O1)(Cn1cncn1)c1ccc(cc1Cl)Cl	1
CCOCN(c1c(C)cccc1CC)C(=O)CCl	1
O=C(C(C)(C)C)C1C(=O)c2c(C1=O)cccc2	1
CCSC(CC1CC(=C(C(=O)C1)C(=NOCC)CCC)O)C	1
Clc1cc(C)c(c(c1)Cl)O	1
Clc1ccc(c(c1)C)O	1
BrCC(=O)c1ccc(cc1)O	1
C[C](C(=O)OC[C](OCCCC)C)Oc1cc(Cl)c(cc1Cl)Cl	1
CCOC1Oc2c(C1(C)C)cc(cc2)OS(=O)(=O)C	1
CNC(=O)Oc1cccc(c1)/N=C/N(C)C	1
CCCCC=CCCCCCCO	1
CCN(c1nc(cc(n1)C)OP(=S)(OC)OC)CC	1
Oc1ccccc1c1ccccc1	1
CCc1ccc(cc1)C(=O)NN(C(C)(C)C)C(=O)c1cc(C)cc(c1)C	1
CCSc1nc(NC(C)C)nc(n1)NC(C)C	1
c1ccc2c(c1)cccc2	1
Clc1cccc(n1)C(Cl)(Cl)Cl	1
CCN(C(=O)/C(=C(/OP(=O)(OC)OC)\C)/Cl)CC	1
NCCNCc1ccccc1[C]([N+](=O)[O-])C	1
CCNc1nc(NC(C)C)nc(n1)SC	1
CC(NC(=O)N1CC(=O)N(C1=O)c1cc(Cl)cc(c1)Cl)C	1
OC(=O)[C@]1(C)CCC[C@]2([C]1CCc1c2ccc(c1)C(C)C)C	1
COC(=O)Nc1cccc(c1)OC(=O)Nc1cccc(c1)C	1
N#CCCC(C#N)(CBr)Br	1
N#C[C]1C[C]2C[C]1/C(=N/OC(=O)NC)/[C]2Cl	1
Clc1ccccc1CC(C1(Cl)CC1)(Cn1[nH]cnc1=S)O	1
CCCCCCCCCCCCOS(=O)(=O)[O-]	1
OCCOC(CCCCCC)CCCCCC	1
C=Cc1ccccc1	1
Nc1cc(cc(c1)[N+](=O)[O-])[N+](=O)[O-]	1
CCNc1nc(NC(C)C)nc(n1)Cl	1
Clc1cc(N)c(c(c1)C(=O)O)Cl	1
OC(=O)COc1cc(Cl)c(cc1Cl)Cl	1
CCCCOC(=O)C1C(C(=O)OCCCC)C2(C(C1(Cl)C(=C2Cl)Cl)(Cl)Cl)Cl	0
ClC1CCC(C(C1)C)C(=O)OC(C)(C)C	0
O=CCCCC=O	0
ClC(=C(Cl)Cl)Cl	0
ClC(Cl)Cl	0
[O-]C(=O)CCCOc1ccc(cc1C)Cl	0
COc1nc(NC(C)C)nc(n1)NC(C)C	0
Cc1ccccc1C	0
[O-]CCN(CCO)CC[O-]	0
CCNc1nc(nc(n1)Cl)NC(C#N)(C)C	0
[S-]SC(=S)[S-]	0
C#CCN1C(=O)COc2c1cc(c(c2)F)N1C(=O)C2=C(C1=O)CCCC2	0
CC(C1(C)N=C(NC1=O)c1ncccc1C(=O)O)C	0
O=CNC(C(Cl)(Cl)Cl)N1CCN(CC1)C(C(Cl)(Cl)Cl)NC=O	0
N#CN=C1SCCN1Cc1ccc(nc1)Cl	0
ClC(Cl)(Cl)Cl	0
Clc1ccc(cc1)Oc1ccc(cc1)NC(=O)N(C)C	0
BrC(Br)Br	0
Cc1ccc2c(n1)cccc2	0
CCCCCC(OC(=O)COc1ccc(c2c1nccc2)Cl)C	0
ClCC=C	0
CC(C(=O)OCCOCCCC)Oc1cc(Cl)c(cc1Cl)Cl	0
Nc1ccccc1	0
O=C(N(C)C)Nc1ccc(c(c1)Cl)C	0
COc1c(Cl)ccc(c1C(=O)O)Cl	0
CCCN(c1c(cc(cc1[N+](=O)[O-])S(=O)(=O)C)[N+](=O)[O-])CCC	0
[O-]C(=O)C(CCP(=O)(O)C)N	0
Cl/C=C/CON=C(C1=C(O)CC(CC1=O)C1CCOCC1)CC	0
OC(=O)[C](Oc1ccc(cc1Cl)Cl)C	0
C[N+]1(C)CCCCC1	0
Nc1nc(NC2CC2)nc(n1)N	0
CNC(=O)C(CCC(C)C)(CC)C	0
COc1nc(nc(n1)C)NC(=O)N=S(=O)(c1cc(I)ccc1C(=O)OC)[O-]	0
CCCOC(=O)NCCCN(C)C	0
Cc1nn(c(c1C(=O)c1ccc(cc1S(=O)(=O)C)C(F)(F)F)O)C	0
CC(=O)Nc1ccccc1	0
CCCCOC(=O)C	0
CCCCC=CCCCCCCOC(=O)C	0
O=CNc1ccc(c(c1)S(=O)(=O)NC(=O)Nc1nc(OC)cc(n1)OC)C(=O)N(C)C	0
CCCCCCCCC(=O)O	0
COC(=O)c1csc(c1S(=O)(=O)NC(=O)n1nc(n(c1=O)C)OC)C	0
CC(=O)c1ccccc1O	0
N#CN=C(N(Cc1ccc(nc1)Cl)C)C	0
CCC=O	0
CCC12COCN2COC1	0
CCOP(=O)(N1CCSC1=O)SC(CC)C	0
[O-]C(=O)Cc1cccc2c1cccc2	0
COC(=O)N=S(=O)(c1ccc(cc1)N)[O-]	0
ClCCl	0
COc1ncc(c2n1nc(n2)S(=O)(=O)Nc1c(F)cccc1F)F	0
COc1cc(OC)nc(n1)NC(=O)NS(=O)(=O)c1ncccc1S(=O)(=O)CC	0
OC(=O)C(Oc1ccc(cc1)Oc1ncc(cc1Cl)C(F)(F)F)C	0
O=C1CCCN1C	0
COc1nc(C)nc(n1)N(C(=O)NS(=O)(=O)c1ccccc1C(=O)OC)C	0
CC(=O)Nc1cc(NS(=O)(=O)C(F)(F)F)c(cc1C)C	0
O=CN(C)C	0
COCCOCCO	0
