# Supplementary material for: A comprehensive evaluation of advanced methods for identifying structural alerts using extensive toxicity data
Source: J Cheminform. 2026 Jan 30;18:27. doi: 10.1186/s13321-026-01157-x (PMC12922411; doi:10.1186/s13321-026-01157-x)
Supplement: Supplementary file 1 — Supplementary material 1. [file 13321_2026_1157_MOESM1_ESM.zip › SI_1_Toxicity_datasets/Environmental toxicity/Aquatic toxicity_Crustacean.csv]

Canonical SMILES	Aquatic toxicity_Crustacean
ClC1=C(Cl)C2(C(C1(Cl)C1C2COS(=O)(=O)OC1)(Cl)Cl)Cl	1
CCCCCCCCCCCCCN	1
ClC(=CCOc1cc(Cl)c(c(c1)Cl)OCCCOc1ccc(cn1)C(F)(F)F)Cl	1
OCC(=O)O	0
CNc1ccccc1	1
C1CCCCC2C(CCC1)O2	0
[N-]=[N+]=Nc1nc(NC(C)C)nc(n1)SC	0
COc1nc(nc(n1)C)NC(=O)NS(=O)(=O)c1ccsc1C(=O)OC	0
FC(C(Cl)(F)F)(Cl)Cl	1
Nc1ccccc1Cl	1
OC(=O)c1c(O)cccc1O	0
OC(=O)c1cc2ccccc2cc1O	0
O=C(C1=C(C)OCCS1(=O)=O)Nc1ccccc1	0
CCOP(=S)(Oc1ncn(n1)c1ccccc1)OCC	1
CCCCCO	0
COc1c(OC)cc(c(c1OC)C(=O)c1c(OC)ccc(c1C)Br)C	0
CC(I)(C)C	1
O=C1NC(=O)c2c1cc(cc2)[N+](=O)[O-]	0
CCCCCCCCCCCCCc1ccc(cc1)S(=O)(=O)O	1
CCOC(=O)COc1cc(c(cc1Cl)F)c1nn(c(c1Cl)OC(F)F)C	1
N#CNC(=NC)NCCSCc1[nH]cnc1C	0
BrC1CCCCC1	1
CC(CCOCCC(C)C)C	1
OCC=C(C)C	0
Nc1ccc(cc1)S(=O)(=O)Nc1nc(C)cc(n1)C	0
Nc1ccc(cc1)Nc1ccccc1	1
CN1CCCC1	0
NCC1CCCCC1	0
CCCCOC(=O)c1ccccc1C(=O)OCC(CCCC)CC	1
Clc1ccc(c(c1)N)Cl	1
O1CC1c1ccccc1	0
SC(=S)NCCNC(=S)S	1
CCOP(=S)(Oc1cnc(nc1)C(C)(C)C)OC(C)C	1
CCCCCCCCCBr	1
OC(C(C)(C)C)C(n1ncnc1)Oc1ccc(cc1)Cl	1
COc1c(Cl)c(Cl)c(c(c1Cl)Cl)Cl	1
C=CC1CCC=CC1	1
CC1(C)CCC(O1)(C)C	0
CCNc1nc(OC)nc(n1)NC(C)(C)C	0
CCCO	0
Cn1sccc1=O	1
O1CC2=C3CCC4(C2=C1)C(=C3)C=Cc1c4cccc1	0
O1COCOC1	0
O=c1ccc(=O)[nH][nH]1	0
CC(=O)N(C(=O)C)CCN(C(=O)C)C(=O)C	0
Clc1cc(ccc1Oc1ccc(c(c1)C(=O)NS(=O)(=O)C)[N+](=O)[O-])C(F)(F)F	0
COc1ccc(cc1)N	1
CCOCCC(=O)OCC	0
CCCCCCC(=O)Oc1c(Br)cc(cc1Br)C#N	1
ClC1CC2C(C1Cl)C1(C(C2(Cl)C(=C1Cl)Cl)(Cl)Cl)Cl	1
CCCCC(COC(=O)c1ccccc1C(=O)OCC(CCCC)CC)CC	1
CCCC(=O)OC(P(=O)(OC)OC)C(Cl)(Cl)Cl	1
Cc1cccc(c1O)C(C)(C)C	1
CCCCCCCCCc1ccc(cc1)OCCOCCO	0
CCSC(=O)N(CC(C)C)CC(C)C	0
CCCCCCN	1
C1COc2c(O1)cccc2	0
C1CCC2C(C1)CCC2	1
OCCC(CC(C)(C)C)C	1
Cc1ccc(cc1)OP(=O)(Oc1ccc(cc1)C)Oc1ccc(cc1)C	1
O[C](C(C)(C)C)C(n1ncnc1)Cc1ccc(cc1)Cl	0
Cc1cc(C)c(c(c1)C)O	1
CC[C]1CCC[C](O[C]2CC[C]([C](O2)C)N(C)C)[C](C)C(=O)C2=C[C]3[C]([C]2CC(=O)O1)C=C[C]1[C]3C[C](C1)O[C]1O[C](C)[C]([C]([C]1OC)OC)OC	1
Cc1cc(C)nc(c1)N	1
OC(=O)c1ccc(c(c1O)O)O	0
CC(=O)Oc1ccccc1C(=O)O	0
CCC(O)C	0
Oc1ccc(cc1)[N+](=O)[O-]	1
COP(=O)(OC(C(Br)(Cl)Cl)Br)OC	1
ICCC(C)C	1
OCc1ccc(cc1)O	0
CCCC(C=C)O	0
OCCc1ccccn1	0
CCCC/C=C/CC/C=C\CCCCCCOC(=O)C	1
CCOP(=S)(Oc1ccc2c(c1)oc(=O)c(c2C)Cl)OCC	1
CNC(=O)O/N=C/C(S(=O)C)(C)C	1
CCNP(=S)(O/C(=C\C(=O)OC(C)C)/C)OC	1
CC(C1(C)N=C(NC1=O)c1nc2ccccc2cc1C(=O)O)C	0
ClC(c1ccccc1)Cl	0
O=c1nc(N(C)C)n(c(=O)n1C1CCCCC1)C	0
Nc1ccc(cc1)N	1
C=CC(CCC=C(C)C)(O)C	0
O=c1n(Cl)c(=O)[nH]c(=O)n1Cl	1
OC(=O)[C](O)C	0
C=CCOc1ccccc1OCC(CNC(C)C)O	0
Fc1ccc(c(c1)F)N	1
COc1ccccc1[N+](=O)[O-]	0
CC1CCC(CC1)C(C)C	1
ClCC(CCl)Cl	0
CC(Oc1cc(c(cc1Cl)Cl)n1nc(oc1=O)C(C)(C)C)C	1
CCN(C1CCCCC1)CC	1
O=C(NC(=O)c1c(F)cccc1F)Nc1cc(Cl)c(c(c1F)Cl)F	1
COP(=S)(SCn1nnc2c(c1=O)cccc2)OC	1
NCCO/N=C(/c1ccc(cc1)C(F)(F)F)\CCCCOC	0
Clc1c(Cl)c(Cl)c(c(c1Cl)Cl)Cl	1
CC(C1(C)N=C(NC1=O)c1ncccc1C(=O)O)C	0
CCOC(=O)OC1=C(C(=O)NC21CCC(CC2)OC)c1cc(C)ccc1C	0
[O-][N+](=O)c1cccc(c1Cl)Cl	1
Clc1ccc(cc1)C(=O)NN(C(C)(C)C)C(=O)c1ccccc1	1
ClBr	1
CCCCCC(OC(=O)COc1ccc(c2c1nccc2)Cl)C	0
COC(=O)Nc1[nH]c2c(n1)cc(cc2)C(=O)c1ccc(cc1)F	1
CCCCOC(=O)C=C	1
CN([C]1C(=O)C(=C([C@@]2([C]1C[C]1C(=C2O)C(=O)c2c([C@@]1(C)O)c(Cl)ccc2O)O)O)C(=O)N)C	0
CC(CCOC(=O)C(O)C)C	0
N#Cc1c(Cl)c(C#N)c(c(c1Cl)Cl)Cl	1
CCCCCCCCCCC=C	1
CC(=O)C	0
OC(=O)[C@]12O[C]3[C]([C]2OC(O1)(C)C)OC(OC3)(C)C	0
Cc1ccccc1C	1
CCC(n1c(=O)[nH]c(c(c1=O)Br)C)C	0
c1ccc2-c(cc1)ccc2	1
CCCCOCC(OCC(O)C)C	0
Nc1cccnc1	1
N#Cc1ccc(cc1)O	0
CNC(=O)Oc1cccc2c1cccc2	1
CCOCn1c(c2ccc(cc2)Cl)c(c(c1C(F)(F)F)Br)C#N	1
c1cc2cccc3c2c(c1)CC3	1
OC(=O)C(C(C(C(C(C(C(C(C(C(C(F)(F)F)(F)F)(F)F)(F)F)(F)F)(F)F)(F)F)(F)F)(F)F)(F)F)(F)F	0
CCOP(=S)(Oc1ccc(=O)n(n1)c1ccccc1)OCC	1
FC[C]([C](c1ccc(cc1)S(=O)(=O)C)O)NC(=O)C(Cl)Cl	0
CCCCCCCCCCCC(=O)C	1
ClC(=C(Cl)Cl)Cl	1
CCCCCC[C]1C(=O)O[C](C)[C](C(=O)O[C]([C]1OC(=O)CC(C)C)C)NC(=O)c1cccc(c1O)NC=O	1
COc1cc(ccc1OC)C(=O)O	0
OC(=O)Cc1ccccc1Nc1c(Cl)cccc1Cl	0
Clc1cccc(n1)C(Cl)(Cl)Cl	1
CCOc1cc(N2CCOCC2)c(cc1N)OCC	0
C1CCCCCCCCCCC1	0
COCCCNc1nc(SC)nc(n1)NC(C)C	0
CCOc1ccc2c(c1)C(=CC(N2)(C)C)C	1
ClCC(CCl)O	0
ClC1=C(Cl)C2(C(C1(Cl)C1C2C2CC1C1C2O1)(Cl)Cl)Cl	1
CCN(C(=O)SCC)C1CCCCC1	0
N#CCCC(C#N)(CBr)Br	1
CCCCCCCCCC	1
CCC(c1ccccc1OC(=O)NC)C	1
CC(O)(C)C	0
NC12CC3CC(C2)CC(C1)C3	0
OCC#CCO	0
c1ccc(cc1)Nc1ccccc1	1
CSCCC(=O)OC	1
CN(CCCN(C)C)C	0
O=c1[nH]sc2c1cccc2	1
CC(c1ccc(cc1)CCOc1ncnc2c1cccc2)(C)C	1
CCOCCOCCOC(=O)Nc1nc2c([nH]1)cccc2	0
OCC(O)C	0
CCOC(=O)COc1cc(c(cc1Cl)F)n1ncc(c(c1=O)C)C(F)(F)F	1
C=CC(=O)OCCN(C)C	0
CCCCCN	0
[O-][N+](=O)c1ccc(c(c1)Cl)F	1
[O-][N+](=O)c1ccccc1N	1
Fc1cc2CCC(n3c2c(c1)c(=O)c(c3)C(=O)O)C	0
CCO/N=C(/C1=C(O)CC(CC1=O)c1c(C)cc(cc1C)C)\CC	1
N#CC(Cl)(Cl)Cl	1
[O-][N+](=O)c1ccc(c(c1)N)C	0
OC(=O)[C](Oc1ccc(cc1C)Cl)C	0
COc1c2ccccc2cc2c1cccc2	1
Cc1nn(c(c1C(=O)c1ccc(cc1S(=O)(=O)C)C(F)(F)F)O)C	0
CCOP(=S)(SCS(=O)(=O)C(C)(C)C)OCC	1
COc1ccc(c(c1)O)C(=O)c1ccccc1	1
CC(=CC=C(C)C)C	1
O=Cc1cc(Cl)cc(c1O)Cl	1
NCCNCCNCCNCCN	0
COC[C](N(c1c(C)cccc1CC)C(=O)CCl)C	0
Cc1ccc2c(c1)nc1c(n2)sc(=O)s1	1
CCCCCCCCC(=O)O	0
CC(OP(=O)(OC(C)C)SCc1ccccc1)C	1
NCc1cccc(c1)CN	0
CCCCC(COC(=O)C(O)C)CC	0
NC(=O)N1c2ccccc2C=Cc2c1cccc2	0
CC(Cc1ccc(cc1)C(C)(C)C)CN1C[C](C)O[C](C1)C	1
Clc1cnc2c(c1)ccc(c2C(=O)O)Cl	0
CCOc1cc(nc(n1)CC)OP(=S)(OC)OC	1
CCC(c1cccc(c1O)C(CC)C)C	1
C=CC(=O)OCCCCCCOC(=O)C=C	1
Oc1ccc(cc1)C(=O)O	0
CCCCCCCCCCCCCCCCN	1
CCCCCCCCCCCCC(C(CCCC)(CCCC)P)CCCC	1
OC[C]1O[C](O[C]2[C](O[C]3[C](O)[C](O)[C]([C]([C]3N=C(N)N)O)N=C(N)N)O[C]([C@]2(O)C=O)C)[C]([C]([C]1O)O)NC	0
SC(=S)NC#N	1
CCOC(=O)c1ccccc1C(=O)OCC	0
CCCCOCC(OC(=O)C(Oc1cc(Cl)c(cc1Cl)Cl)C)C	1
COc1nc(nc(c1)OC)NC(=O)NS(=O)(=O)c1n(C)nc(c1C(=O)OC)Cl	0
O=CCc1c(Cl)ccc(c1Cl)Cl	1
OC(=O)CCl	0
CC1Cc2c3C(C)Cc3c3c(c2S(=O)(=O)O1)C1(C3C)CC1C	1
Cc1cc(C)c(cc1[N+](=O)[O-])[N+](=O)[O-]	0
CSc1nnc(c(=O)n1N)C(C)(C)C	1
COCCOC(C)(C)C	0
C=CC(CC/C=C(/CCC=C(C)C)\C)(O)C	1
C=CC(CCC=C(CCC=C(C)C)C)(O)C	1
Cc1ccc(c(c1)C(c1ccccc1)C)C	1
COCC(=O)N(c1c(C)cccc1C)[C](C(=O)OC)C	0
ClC1C=CC2C1C1(Cl)C(=C(C2(C1(Cl)Cl)Cl)Cl)Cl	1
C[C](CSS(=O)(=O)C)O	0
CCC(Nc1ccc(cc1)NC(CC)C)C	1
CC(C=O)CCC	0
IC1CCCCC1	1
Clc1ccc(c(c1)Cl)C	1
Cc1ccc2c(c1)ccc(=O)o2	0
CCCCC(COC1OC(CO)C(C(C1O)O)O)CC	0
C#CCOC(=O)/C=C(/C=C/CC(CCCC(C)C)C)\C	1
ClC(Br)Br	0
Clc1c(Cl)ccc(c1Cl)Cl	1
CC(=O)C=Cc1ccco1	0
Oc1cc(Cl)c(c(c1)Cl)Cl	1
SC[C](C(=O)N1CCC[C]1C(=O)O)C	0
Nc1ccc(c(c1)[N+](=O)[O-])C	0
CN(CCCN1c2ccccc2CCc2c1cc(Cl)cc2)C	1
CCCC(C(=O)NC)(CCC)CC	0
COC(=O)/C=C(/OP(=O)(OC)OC)\C	1
FC(c1ccccc1)(F)F	1
Nc1ccccc1N	1
CCCCCCCCCC(=O)O	0
N=C(NC(=N)Nc1ccc(cc1)Cl)NCCCCCCNC(=N)NC(=N)Nc1ccc(cc1)Cl	1
COc1nn(c(=O)n1C)C(=O)NS(=O)(=O)c1ccccc1OC(F)(F)F	0
CC(COC(=O)C)C	0
CC[C]1OC(=O)[C](C)[C](O[C]2O[C](C)[C]([C@](C2)(C)OC)O)[C](C)[C](O[C]2O[C](C)C[C]([C]2O)N(C)C)[C@](C[C](C(=O)[C]([C]([C@]1(C)O)O)C)C)(C)O	0
CC1OC(C)OC(OC(O1)C)C	0
COc1cc(OC)n2c(n1)nc(n2)NS(=O)(=O)c1c(OC)nccc1C(F)(F)F	0
OC(=O)c1cccc(c1O)O	0
Oc1cnc2c(n1)nc(nc2O)N	1
N1CCNCC1	0
Sc1[nH]cnc2-c1ncn2	0
CCCCCCCCCCNCCCCCCCCCC	1
Clc1cc(F)c(cc1C(=O)NS(=O)(=O)N(C(C)C)C)n1c(=O)cc(n(c1=O)C)C(F)(F)F	0
CCCC(=O)Nc1ccc(c(c1)C(=O)C)OCC(CNC(C)C)O	0
O=C(CC(C)(C)C)OC1=C(C(=O)OC21CCCC2)c1c(C)cc(cc1C)C	1
CCOc1cc(ccc1C(=O)OC)NC(=O)C	0
CC(=O)c1ccc(cc1)N	1
CCn1c(C)cc(=O)c(c1c1ccc(cc1)Cl)C(=O)O	0
CCSCCSP(=O)(OCC)OCC	1
CN1CCN(CC1)c1c(F)cc2c3c1OCC(n3cc(c2=O)C(=O)O)C	1
OCCN(CCO)CCO	0
CC1(C)NCOC1	0
c1ccc2-c3c4c(-c2c1)cccc4ccc3	1
O=C1CCCCC1C1=CCCCC1	0
OC(=O)C1C2CCC(C1C(=O)O)O2	0
CCCCCOC(=O)C(O)C	0
CC(=C)C#N	0
Cc1ccc2c(c1)cc1c(c2)cccc1	1
O=C(C1=C(C)OCCS1)Nc1ccccc1	0
OCC(C(C(C(C=O)O)O)O)O	0
Oc1ccc(cc1)Br	1
CBr	1
Cc1nc(Nc2ccccc2)nc(c1)C1CC1	1
c1ccc2c(-c3cc4ccccc4cc3C2)c1	1
CC(CCCCCCOC(=O)c1ccccc1C(=O)OCCCCCCC(C)C)C	1
CNC(=O)N(c1nnc(s1)C(C)(C)C)C	0
CCNc1nc(nc(n1)Nc1ccccc1)Nc1ccc(c(c1)S(=O)(=O)O)/C=C/c1ccc(cc1S(=O)(=O)O)Nc1nc(NCC)nc(n1)Nc1ccccc1	0
CNc1nc(NC(C)C)nc(n1)SC	0
COC(=O)Nc1[nH]c2c(n1)cc(cc2)Sc1ccccc1	1
CSc1nc(NC2CC2)nc(n1)NC(C)(C)C	1
C1=CC2C(C1)C1C=CC2C1	1
ClC(Cl)Cl	0
CC(Cc1ccc(cc1)C(C(=O)O)C)C	0
CN([C]1C(=O)C(=C([C@@]2([C]1[C](O)[C]1C(C2=O)C(=O)c2c([C@@]1(C)O)cccc2O)O)O)C(=O)N)C	0
Cc1ccc(c(c1)OCCCC(C(=O)O)(C)C)C	0
Nc1ccc(cc1)c1ccc(cc1)N	1
[O-][N+](=O)c1cccc(c1C)N	0
O=C(Nc1cnns1)Nc1ccccc1	1
O=CC(Cl)(Cl)Cl	0
Cc1ccc(cc1)C(C)C	1
Clc1ccc(c(c1)Cl)O	1
CCCCC=O	0
C1CCC=CC1	1
C=CC=O	1
O=CC(=O)O	0
O=Cc1c(C)cc(cc1C)C	1
CC1=CC(=O)CC(C1)(C)C	0
CCOC(=O)NCCOc1ccc(cc1)Oc1ccccc1	1
ClC(SN1C(=O)c2c(C1=O)cccc2)(Cl)Cl	1
Nc1ccc(cc1)Oc1ccc(cc1)N	1
OC(COc1cccc2c1C[C](O)[C](C2)O)CNC(C)(C)C	0
O=C1CCCN1	0
CCCCC(COC(=O)CC(S(=O)(=O)O)C(=O)OCC(CCCC)CC)CC	0
N#CN=C1SCCN1Cc1ccc(nc1)Cl	0
CCNCC	0
Cc1ccc(c(c1)N)Cl	1
CCCCN	0
NC1NNNN1	0
NC(=O)C=C	0
CCc1ccc(cc1)N	1
CCCOCC(=Nc1ccc(cc1C(F)(F)F)Cl)n1cncc1	1
Clc1cc(N)c(c(c1)C(=O)O)Cl	0
OCCN1CN(CCO)CN(C1)CCO	0
COc1ccc(cc1)C(c1cncnc1)(C1CC1)O	0
Nc1ccc(cc1Cl)c1ccc(c(c1)Cl)N	1
CCC(OC)(C)C	0
COc1cc(OC)nc(n1)NC(=O)NS(=O)(=O)c1ncccc1C(F)(F)F	0
CCc1ccc(cc1)O	1
O=S1(=O)CCCC1	0
O=Cc1ccco1	0
NCCO	0
CCCCC(c1ccc(cc1)Cl)(Cn1cncn1)C#N	0
C[C]1CCC(=C(C)C)C(=O)C1	0
COC(=O)N(c1ccccc1COc1ccn(n1)c1ccc(cc1)Cl)OC	1
CCCCOC(=O)[C](Oc1ccc(cc1)Oc1ccc(cn1)C(F)(F)F)C	0
NC(=O)N/N=C/c1ccc(o1)[N+](=O)[O-]	0
OC(=O)C(CCP(=O)(O)C)N	0
COc1ccc(cc1)C(C(Cl)(Cl)Cl)c1ccc(cc1)OC	1
Oc1cc(O)c(c(c1)O)C(=O)O	1
Nc1ccc(cc1Cl)Cc1ccc(c(c1)Cl)N	1
Cc1ccccc1Cl	1
Clc1cc(Cl)cc(c1)C1(CO1)CC(Cl)(Cl)Cl	1
Oc1ccc(cc1C(C)(C)C)C(C)(C)C	1
O=C(Nc1ccc(c(c1)Cl)Cl)Nc1ccc(cc1)Cl	1
[O-][N+](=O)NC(=N)N	0
COC(=O)Nc1cccc(c1)OC(=O)Nc1cccc(c1)C	0
COc1cc(Cc2cnc(nc2N)N)cc(c1OC)OC	0
c1ccc2c(c1)cc1c(c2)cc2c(c1)cccc2	1
CCN(CCSCC(=O)O[C]1C[C@@](C)(C=C)[C](O)[C](C23[C](C1(C)[C](C)CC2)C(=O)CC3)C)CC	0
CCCCCCCCCCCCC/C=C\CCCCCCCC	1
NC1CCC(CC1C)CC1CCC(C(C1)C)N	1
Clc1ccc(cc1)C(=O)NCCc1ccc(cc1)OC(C(=O)O)(C)C	0
CCCOP(=S)(OP(=S)(OCCC)OCCC)OCCC	1
CCC1CCCCC1	1
CC(c1ccc(cc1)O)(c1ccc(cc1)O)C	0
CCCOC(=O)c1ccc(cn1)C(=O)OCCC	0
Oc1cccc(c1)C(=O)O	0
Cc1ccc(c(c1)C(C)(C)C)O	1
CCCOC(=O)C(O)C	0
CCOC(=O)C(Oc1ccc(cc1)O)C	0
CCCCN(CCCC)CCCC	1
Clc1nc(nc(n1)Cl)Nc1ccccc1Cl	1
C[n+]1ccc(cc1)c1cc[n+](cc1)C	1
COc1cc2c(cc1OC)OC[C]1[C]2C(=O)c2c(O1)c1C[C](Oc1cc2)C(=C)C	1
NC(=O)Nc1cccc(c1)O	0
CCC(I)C	0
[O-][N+](=O)c1ccccc1O	0
CC1(C)CNC(=NC1)NN=C(/C=C/c1ccc(cc1)C(F)(F)F)/C=C/c1ccc(cc1)C(F)(F)F	1
CCOC1Oc2c(C1(C)C)cc(cc2)OS(=O)(=O)C	0
CCOP(=S)(OCC)S	1
CN(C(CSC(=O)N)CSC(=O)N)C	1
COc1nc(NC(C)C)nc(n1)NC(C)C	0
Oc1ccccc1	0
C#CCO[C](c1ccc(cc1)Cl)C(=O)NCCc1ccc(c(c1)OC)OCC#C	1
COCCc1ccc(cc1)OCC(CNC(C)C)O	0
O=C1CCCC(=O)C1C(=O)c1ccc(c(c1Cl)COCC(F)(F)F)S(=O)(=O)C	0
Cc1cccc(c1)C	0
Cc1ccc(cc1)O	1
COc1c(Cl)ccc(c1C(=O)O)Cl	0
CCCCN(CCCC)CCO	0
Clc1c(O)c(Cl)c(c(c1Cl)Cl)Cl	1
Nc1ccc2c(c1)cccc2	1
O=C1CCCCCN1	0
Clc1ccc(cc1)n1nc(C(=O)O)c(=O)cc1C	0
CCOC(=O)C(Cl)C	0
CC(=O)c1ccccc1O	0
CCC(C(=O)OCCOCCOCCOC(=O)C(CC)CC)CC	0
O=C(Nc1ccc(cc1)[N+](=O)[O-])Nc1ccc(cc1)[N+](=O)[O-]	0
CCCCCCCCCC[N+](CCCCCCCCCC)(C)C	1
O=C1CCCCCCCCCCCN1	0
CC(N)C	0
CN(CCOC(=O)C(=C)C)C	0
Nc1ccc(cc1)S(=O)(=O)Nc1noc(c1)C	0
CN(c1ccccc1)C	1
COCC(N(c1c(C)csc1C)C(=O)CCl)C	0
ClC1C(Cl)C(Cl)C(C(C1Cl)Cl)Cl	1
COc1cc(cc(c1O)OC)C(=O)O	0
Nc1ccc(cc1)S(=O)(=O)Nc1nccs1	0
CCCCCCCC=C	1
CC(OC)CCO	0
NNC(=O)c1cccc(c1)N	1
OC(=O)CCCc1c[nH]c2c1cccc2	0
Clc1cccc2c1cccc2	1
CCCCCCCCSC(=O)Oc1cc(Cl)nnc1c1ccccc1	1
OCC(C(C(C(F)F)(F)F)(F)F)(F)F	0
c1cccnc1	0
ClCC[N+](C)(C)C	0
OC(=O)C(O)C	0
Fc1ccc(cc1)C(c1ccccc1F)(Cn1cncn1)O	1
N#CSCSC#N	1
CCOC(=O)CC(C(=O)OCC)SP(=S)(OC)OC	1
OC(=O)c1ccccc1C(=O)Nc1cccc2c1cccc2	0
O=C(Nc1ccccc1)NC1CCCCC1C	0
O=C(C1C(=O)c2c(C1=O)cccc2)C(c1ccccc1)c1ccccc1	1
CN(OC(=O)[C](Oc1ccc(cc1C)Cl)C)C	0
CCCCCCCCO	1
COc1cc(C=O)cc(c1O)OC	0
OC(=O)CN(CC(=O)O)CCN(CC(=O)O)CC(=O)O	0
CCNc1cccc2c1cccc2	1
CCCC1CCCC1	1
OC(=O)CCC(=O)O	0
OC(=O)[C]1[C]2C=C[C]([C]1C(=O)O)O2	1
C1=Cc2c(CC1)cccc2	1
ClNc1nc(NCl)nc(n1)NCl	1
ClN1C(=O)N(C(C1=O)(C)C)Cl	1
CN[C]1CC[C](c2c1cccc2)c1ccc(c(c1)Cl)Cl	1
CC(=O)OO	1
ClC=CCl	0
CC(O)C	0
OCc1cccc(c1)Oc1ccccc1	1
C=Cc1ccccn1	1
Cc1cc(=O)[nH]o1	0
CC(=O)Oc1ccc(cc1Cl)Cl	0
Nc1cccc2c1C(=O)c1ccccc1C2=O	0
O=C1N(OCC1(C)C)Cc1ccccc1Cl	1
OC(=O)[C]1[C]2[C@]3([C]4[C@]51CC(=C)[C@](C5)(O)CC4)C=C[C](C2(C)C(=O)O3)O	0
CC(OC(=O)C(O)C)C	0
Oc1ccc(cc1)C1(OC(=O)c2c1cccc2)c1ccc(cc1)O	1
O=C/C=C/c1ccccc1	1
[O-][N+](=O)c1cc(ccc1Cc1ccccn1)[N+](=O)[O-]	0
CCOP(=S)(SCS(=O)C(C)(C)C)OCC	1
CCCCCCCCCCCCc1ccc(cc1)N	1
Nc1n[nH]cn1	1
CCCCCCCCCCCCCCCCI	1
ClCC(Cl)C	0
O=C1CCCC(=O)C1C(=O)c1ccc(cc1[N+](=O)[O-])S(=O)(=O)C	0
OCC(Cl)(Cl)Cl	0
Clc1ccc(c(c1)Cl)N	1
CCOc1snc(n1)C(Cl)(Cl)Cl	1
OC(=O)C(CC(=O)O)(CC(=O)O)O	0
CN(CCC=C1c2ccccc2CCc2c1cccc2)C	1
CN(C/C=C/CN(C)C)C	0
Cc1ccc(c(c1)C)O	1
Clc1cc(cnc1CCNC(=O)c1ccccc1C(F)(F)F)C(F)(F)F	0
C#C[C@]1(O)CC[C]2[C@]1(C)CC[C]1[C]2CCC2=CC(=O)CC[C]12	1
COc1ccc(cc1O)[N+](=O)[O-]	0
CCn1cc(C(=O)O)c(=O)c2c1cc1OCOc1c2	1
CCCCCCCCCC(=O)C	1
CCCCOCCCOC(=O)COc1ccc(cc1Cl)Cl	1
C[n+]1c(cc(n1C)c1ccccc1)c1ccccc1	1
COc1ccc(cc1O)C(=O)O	0
Cc1ccc(c(n1)C1=NC(C(=O)N1)(C)C(C)C)C(=O)O	0
Cl/C=C/C[N+]12CN3CN(C2)CN(C1)C3	0
ClC(SN1C(=O)C2C(C1=O)CC=CC2)(Cl)Cl	1
ClC([N+](=O)[O-])(Cl)Cl	1
c1ccc2c(c1)cnnc2	0
CCC(=O)Nc1ccc(c(c1)Cl)Cl	1
CN=C=S	1
O=C1OC(=O)c2c1cccc2	0
O=C1C2(Cl)C3(C4(C1(Cl)C1(C2(C3(Cl)C(C41Cl)(Cl)Cl)Cl)Cl)Cl)Cl	1
Clc1cc(Cl)c(cc1O)Cl	1
CCCCC=C	0
CC[C](N[C](CC)C)C	0
Clc1c(Cl)c([N+](=O)[O-])c(c(c1Cl)Cl)Cl	1
COCC(OC(=O)C)C	0
OC(=O)CCCOc1ccc(cc1C)Cl	0
O=C1O[C](CN1/N=C/c1ccc(o1)[N+](=O)[O-])CN1CCOCC1	0
COP(=S)(SCN1C(=O)c2c(C1=O)cccc2)OC	1
ClC(C(Cl)(Cl)Cl)COCC(C(Cl)(Cl)Cl)Cl	1
OC(=O)c1cc(O)c(c(c1)O)O	0
COC(=O)C(O)C	0
OC(=O)c1ccc(cc1)C	0
OC[C]1OC([C]([C]1O[C]1O[C](CN)[C]([C]([C]1N)O)O)O)O[C]1[C](O)[C](N)C[C](C1O[C]1O[C](CO)[C]([C]([C]1N)O)O)N	0
N#CSCC(=O)O[C]1C[C]2C([C@]1(C)CC2)(C)C	1
Clc1ccc(c(c1)Cl)C(Cn1cncn1)COC(C(F)F)(F)F	1
[O-][N+](=O)c1ccccc1	0
CCCCO	0
CC(c1ccc(cc1)N)C	1
Clc1ccc(cc1Cl)n1oc(=O)n(c1=O)C	1
OS(=O)O	0
[O-][Cl+2](O)[O-]	0
O=C1C[C]2OCC=C3[C]4[C]2[C]2N1c1ccccc1[C@]12CCN([C]1C4)C3	1
CCCCCCCCC(=O)Oc1ccccc1S(=O)(=O)O	0
COc1nc(nc(n1)C)NC(=O)NS(=O)(=O)c1ccccc1CCC(F)(F)F	0
COc1ccc2c(c1)cccc2	1
OCC([N+](=O)[O-])(CO)Br	1
Nc1nc(NC2CC2)nc(n1)N	1
ClC1=C(Cl)C(=C(C1(Cl)C1(Cl)C(=C(C(=C1Cl)Cl)Cl)Cl)Cl)Cl	1
COC(=O)c1ccc(cc1)O	0
O=NN(C1CCCCC1)O	1
CC=CC(CC(CC(C)C)C)C	1
CC(NCc1ccccc1)C	0
OCCO	0
CCOC(=O)C(O)C	0
[O-][N+](=O)/C=C/1\NCCCS1	0
N#C[C](c1cccc(c1)Oc1ccccc1)OC(=O)[C]1[C](C1(C)C)C(C(Br)(Br)Br)Br	1
Clc1ccc2c(c1)oc(n2)O	1
Cc1cc(OCC2OC2)cc(c1Br)Br	1
Oc1cccc2c1nccc2	1
CCCCn1cncc1	1
ClCC#CCOC(=O)Nc1cccc(c1)Cl	1
CNC(=O)CSP(=S)(OC)OC	1
COc1sc(=O)n(n1)CSP(=S)(OC)OC	1
COc1cc(OC)nc(n1)NC(=O)NS(=O)(=O)c1ncccc1S(=O)(=O)CC	0
OC(=O)COc1nc(F)c(c(c1Cl)N)Cl	0
CCCCCCCC[N+](CCCCCCCC)(C)C	1
OC(COc1ccc(cc1)CC(=O)N)CNC(C)C	0
OC(C(c1ccccc1)(c1ccccc1)O)(c1ccccc1)c1ccccc1	1
ClCC(=O)N(c1ccccc1)C(C)C	1
OC(=O)CN(CC(=O)O)CC(=O)O	0
CCc1cc(C)cc(c1c1c(OC(=O)C(C)(C)C)n2n(c1=O)CCOCC2)CC	1
Cc1ccc(c(c1)O)C(C)C	1
CC(COC(=O)c1ccccc1C(=O)OCC(C)C)C	1
O(Cc1ccccc1)Cc1ccccc1	1
CCC(=C)C	0
N#Cc1ccc(cc1)C/C(=N/NC(=O)Nc1ccc(cc1)OC(F)(F)F)/c1cccc(c1)C(F)(F)F	1
O=C1C=C(C)C(=O)c2c1cccc2	1
Cc1cc(C)cc(c1)N	1
Clc1ccc(c(c1)NC(=O)Nc1ccc(c(c1)Cl)Cl)Oc1ccc(cc1S(=O)(=O)O)Cl	1
O=C(C(C)C)Nc1ccc(c(c1)C(F)(F)F)[N+](=O)[O-]	1
C/C=C\C=O	1
CCN(C(=O)c1cccc(c1)C)CC	0
CCCCCCC(=O)O	0
C=C1CC[C]2C[C]1C2(C)C	1
CCCCC(COC(=O)[C](Oc1ccc(cc1Cl)Cl)C)CC	1
Cc1cc([N+](=O)[O-])c(c(c1)[N+](=O)[O-])N	0
CCCCCCCCCCCCOS(=O)(=O)O	1
OC(=O)C(Oc1ccc(cc1)Oc1nc2c(o1)cc(cc2)Cl)C	0
COc1ccc(cc1)[C]1Sc2ccccc2N(C(=O)[C]1OC(=O)C)CCN(C)C	0
CCCCCCCCCCON	1
Clc1ccc(cc1)C(=O)c1ccc(cc1)OC(C(=O)O)(C)C	1
CCCCOC(=O)C(O)C	0
OC(=O)C(=O)O	0
N#Cc1c[nH]cc1c1cccc2c1OC(O2)(F)F	1
Clc1ccccc1	1
CC1CCC23C1CC(C3(C)C)CCC2C	1
CC(N(C(=O)SCC(=C(Cl)Cl)Cl)C(C)C)C	1
CCCCCCCCCCO	1
CCOC(=O)C1=NOC(C1)(c1ccccc1)c1ccccc1	1
CCNc1nc(NC(C)C)nc(n1)Cl	0
CCCCCCCCCCBr	1
Fc1cc2c(cc1N1CCNCC1)n(cc(c2=O)C(=O)O)C1CC1	1
CN(C(=S)S)C	1
OC(=O)C(Oc1ccc(cc1Cl)Cl)C	1
CCNc1nc(nc(n1)Cl)NC(C#N)(C)C	0
COc1cc(OC)nc(n1)NC(=O)NS(=O)(=O)c1c(Cl)nc2n1cccc2	0
CC(Br)C	0
NCCCCCCN	0
Clc1cc(Cl)c(c(c1)Cl)N	1
OP(=O)(O)O	0
Cc1[nH]c(=O)n(c(=O)c1Cl)C(C)(C)C	0
OC(=O)C(Cl)(Cl)C	0
O=CCC(CCC=C(C)C)C	0
CCCN(c1c(cc(cc1[N+](=O)[O-])C(C)C)[N+](=O)[O-])CCC	1
CCCCCCCCCCCCCCCC[n+]1ccccc1	1
COP(=O)(C(C(Cl)(Cl)Cl)O)OC	1
COC(CCCC(C/C=C/C(=C/C(=O)OC(C)C)/C)C)(C)C	1
CCC(c1ccccc1O)C	1
CC(Oc1ccccn1)COc1ccc(cc1)Oc1ccccc1	1
Nc1ccc(cc1)S(=O)(=O)Nc1cnc2c(n1)cccc2	0
COc1cc(Cl)c(c(c1O)Cl)Cl	1
COC(=O)c1ccc(cc1S(=O)(=O)NC(=O)Nc1nc(OC)cc(n1)OC)CNS(=O)(=O)C	0
c1ccc2-c3c(Cc2c1)cccc3	1
COC(=O)c1ccccc1C(=O)OC	0
OC(=O)C=C	0
Clc1cc(N)c(c(n1)C(=O)O)Cl	0
O=C(NC(=O)c1c(F)cccc1F)Nc1ccc(c(c1)Cl)OC(C(OC(F)(F)F)F)(F)F	1
N#Cc1ccc(cc1)[N+](=O)[O-]	0
CCOC(=O)CSc1nc(nn1C(=O)N(C)C)C(C)(C)C	1
C=CC#N	1
Cc1cc(c(c(c1)C(C)(C)C)O)C(C)(C)C	1
C1CCC2C(C1)CCCC2	1
C[N+]1(C)CCCCC1	0
COP(=O)(SC)N	1
CN(NC(=O)CCC(=O)O)C	0
Cc1ccc(cc1)Cl	1
COC(=O)c1c(Cl)c(Cl)c(c(c1Cl)Cl)C(=O)OC	0
[O-][Cl+]O	1
OC(=O)c1nc(Cl)c(c(c1Cl)N)Cl	0
Cc1ccc(c(c1)O)[N+](=O)[O-]	0
O=S1CCON=C1c1cc2c(s1)cccc2	1
BrCC1CCCC=C1	0
c1ncn[nH]1	0
CCOC(=O)c1ccccc1S(=O)(=O)NC(=O)Nc1nc(Cl)cc(n1)OC	1
CCCCCCCCc1ccc(cc1)O	1
CN1CCC[C]1c1cccnc1	1
Clc1cc(ccc1Oc1ccc(c(c1)C(=O)O)[N+](=O)[O-])C(F)(F)F	0
Nc1ccncc1	1
COCc1cnc(c(c1)C(=O)O)C1=NC(=O)C(N1)(C)C(C)C	0
CNc1cnn(c(=O)c1Cl)c1cccc(c1)C(F)(F)F	0
c1ccc(cc1)CNc1[nH]cnc2-c1ncn2	0
OCNCCO	0
[O-][N+](=O)/N=C\1/N(Cc2cnc(s2)Cl)COCN1C	0
OC(=O)c1cccc(c1)Oc1ccccc1	1
Cc1cc(nn1CO)C	0
ClC1C(Cl)C2C(C1Cl)C1(C(C2(Cl)C(=C1Cl)Cl)(Cl)Cl)Cl	1
Clc1ccc(cc1)Cl	1
CCCCc1ccccc1	1
C1OC1C1CCC2C(C1)O2	0
ClCC1(CCl)C(=C)C2(C(C1(Cl)C(C2Cl)Cl)(Cl)Cl)Cl	1
CCCCC	1
OC(=O)CC(=O)O	0
c1ccc(cc1)c1ccccc1c1ccccc1	1
CC=C1CC2CC1C=C2	1
CC(=O)Nc1cc(NS(=O)(=O)C(F)(F)F)c(cc1C)C	0
OCC([N+](=O)[O-])(CO)CO	0
O=C(C1C(C1(C)C)/C=C(/C(F)(F)F)\Cl)OCc1cccc(c1C)c1ccccc1	1
OC(=O)CNC(=O)c1ccccc1O	0
CC(NC(=O)N1CC(=O)N(C1=O)c1cc(Cl)cc(c1)Cl)C	1
CCCCCN(CCCCC)CCCCC	1
Clc1cc(Cl)c(cc1n1nc(n(c1=O)C(F)F)C)NS(=O)(=O)C	0
N=C(Nc1ccccc1C)Nc1ccccc1C	1
N#Cc1c(C#N)c(Cl)c(c(c1Cl)Cl)Cl	1
CC(c1nn(c(=O)n1N)C(=O)NC(C)(C)C)C	0
CCCCCCCCc1ccc(cc1)N	1
N#Cc1nccnc1C#N	1
OCOCOCOC(CN1COC(C1)C)C	0
OC(=O)COc1ccc(cc1Cl)Cl	0
N=C(Nc1ccccc1)Nc1ccccc1	1
[O-][N+](=O)c1cc([N+](=O)[O-])c(c(c1)[N+](=O)[O-])O	0
CCC(C(=O)O)CC	0
O=C(c1ccc(cc1S(=O)(=O)C)C(F)(F)F)c1cnoc1C1CC1	1
Oc1ccc2c(c1)CC[C]1[C]2CC[C@]2([C]1CC[C]2O)C	1
NC1CCCCC1	0
Clc1ccc(c(c1)[N+](=O)[O-])N	1
Clc1ccc(c(c1)Cl)Cl	1
O=C1OC(C(=O)N1Nc1ccccc1)(C)c1ccc(cc1)Oc1ccccc1	1
OC(=O)C(C(C(C(C(C(C(C(C(F)(F)F)(F)F)(F)F)(F)F)(F)F)(F)F)(F)F)(F)F)(F)F	0
BrCC1=CCCCC1	0
S=C1NCCN1	0
C=C1C2CCC3C1(C)CCCC(C23)(C)C	1
[O-][N+](=O)NC(=NC)NCc1cnc(s1)Cl	0
CC1OC(C)OC(C1)OC(=O)C	0
C#CC(NC(=O)c1cc(Cl)cc(c1)Cl)(C)C	1
CC1=C(C)S(=O)(=O)CCS1(=O)=O	1
CCc1c(C(=O)O)c(=O)cnn1c1ccc(cc1)Cl	0
N#C[C](c1cccc(c1)Oc1ccccc1)OC(=O)[C]1[C](C1(C)C)/C=C(/C(F)(F)F)\Cl	1
[O-][N+](=O)c1ccccc1C	1
Nc1ccc(cc1)O	1
CCS(=O)CCSP(=O)(OC)OC	1
CN[C]([C]1CC[C]([C](O1)O[C]1[C](N)C[C]([C]([C]1O)O[C]1OC[C@]([C]([C]1O)NC)(C)O)N)N)C	0
CCC(c1noc(c1)NC(=O)c1c(OC)cccc1OC)(CC)C	1
CC(c1cccc2c1cccc2)C	1
Nc1cccc(c1)Cl	1
CSc1ccc(cc1C)OP(=S)(OC)OC	1
COc1ccc(cc1)C(C1(O)CCCCC1)CN(C)C	0
CCCCOCCO	0
BrCC(COP(=O)(OCC(CBr)Br)OCC(CBr)Br)Br	1
OC(=O)Cc1cccc2c1cccc2	0
CNC(=O)c1cc(Cl)cc(c1NC(=O)c1cc(nn1c1ncccc1Cl)Br)C	1
CCN(c1c(cc(cc1[N+](=O)[O-])C(F)(F)F)[N+](=O)[O-])Cc1c(F)cccc1Cl	1
Clc1ccc(cc1)CCC(C(C)(C)C)(Cn1cncn1)O	1
CC1CCCC(C1)(C)C	1
C=CCOC(c1ccc(cc1Cl)Cl)Cn1cncc1	1
O=c1n(C)sc2c1CCC2	1
CN(C(=O)C(c1ccccc1)c1ccccc1)C	0
c1coc(c1)CNc1[nH]cnc2-c1ncn2	1
Oc1ccc(cc1)C(c1ccccc1)(C)C	1
ClC1=C(Cl)C2(C(C1(Cl)C1C2C2CC1C=C2)(Cl)Cl)Cl	1
Cc1ccc(cc1)C(C)(C)C	1
CCCCCCCCCCCCC1=C(OC(=O)C)C(=O)c2c(C1=O)cccc2	1
CCCOC(=O)c1ccc(cc1)O	0
OC(=O)CF	0
CNC(=O)O/N=C/C(SC)(C)C	1
Clc1ssc(=O)c1Cl	1
Cc1cc2ccccc2c(c1)C	1
CC1=NNC(=O)N(C1)/N=C/c1cccnc1	0
CCN(c1nc(cc(n1)C)OP(=S)(OC)OC)CC	1
Oc1ccc(cc1)O	1
Cc1ccc2c(c1)cccc2	1
[O-][N+](=O)c1c(C)cccc1O	0
CCC[C]1CN([C](C1)C(=O)N[C]([C]1O[C](SC)[C]([C]([C]1O)O)O)[C](O)C)C	0
CCCCCCCCCC(c1ccc(cc1)S(=O)(=O)O)CC	1
COc1ccc(c(c1)Cl)OC	0
COc1cc(ccc1OC)/C(=C\C(=O)N1CCOCC1)/c1ccc(cc1)Cl	0
Cc1ccc2c(c1C)cccc2	1
CCOc1nc(F)cc2n1nc(n2)S(=O)(=O)Nc1c(Cl)cccc1Cl	0
ClC(C(Cl)Cl)Cl	0
Nc1ccc(cc1)S(=O)(=O)Nc1nccc(n1)C	0
Cc1cccc2c1cccc2	1
Nc1ccc(cc1)Cl	1
CC(=O)O	0
CCCCCCCCCCCCOCCOS(=O)(=O)O	1
O=C(C(=C)C)OCC(F)(F)F	0
CCCCCCCCCCCCCOS(=O)(=O)O	1
CC(=O)CC(c1c(O)oc2c(c1=O)cccc2)c1ccccc1	0
OCl	1
OCC(CBr)Br	0
CN(C=Nc1ccc(cc1C)C)C=Nc1ccc(cc1C)C	1
CCc1ccc(cc1)C(=O)NN(C(C)(C)C)C(=O)c1cc(C)cc(c1)C	1
COc1ncc(c2n1nc(n2)S(=O)(=O)Nc1c(F)cccc1F)F	1
OC(=O)Cc1c(Cl)ccc(c1Cl)Cl	0
CCOC(=O)C(c1ccc(cc1)Cl)(c1ccc(cc1)Cl)O	1
OC(=O)[C](Oc1ccc(cc1Cl)Cl)C	0
COc1cc(OC)nc(n1)NC(=O)NS(=O)(=O)c1n2ccccc2nc1S(=O)(=O)CC	0
Cn1sc2c(c1=O)cccc2	1
OC(=O)COc1nc(Cl)c(cc1Cl)Cl	0
Clc1c(Cl)cccc1Cl	1
Clc1ccccc1Cl	1
CCN(C(=O)/C(=C(/OP(=O)(OC)OC)\C)/Cl)CC	1
O=Cc1ccc(cc1)O	0
O=C(NC(=O)c1c(F)cccc1F)Nc1cc(Cl)c(c(c1)Cl)OC(C(F)F)(F)F	1
C1CCCC1	0
CN(N)C	0
Clc1ccc(c(c1)C(=O)Nc1ccc(cc1Cl)[N+](=O)[O-])O	1
ClC(=CC1C(C1(C)C)C(=O)OCc1cccc(c1)Oc1ccccc1)Cl	1
N#CCNC(=O)c1cnccc1C(F)(F)F	0
[O-][N+](=O)c1ccc(c(c1)[N+](=O)[O-])C	0
CNC(=O)Oc1cccc(c1)N=CN(C)C	1
C/C=C/C(=O)Oc1ccccc1[N+](=O)[O-]	1
OC(C(Cl)(Cl)Cl)O	0
NCC1(C)CC(N)CC(C1)(C)C	0
COc1ccc2c(c1)ccc(c2)[C](C(=O)O)C	0
Cc1ccccc1N	0
CCS[C](C[C]1CC(=C(C(=O)C1)/C(=N/OCC)/CCC)O)C	1
N#CC(c1ccccc1)(Cn1cncn1)CCc1ccc(cc1)Cl	1
CCNc1nc(NC(C)C)nc(n1)SC	0
CC12C3C1CC(C2(C)C)C3	1
C=CC(=C)C	1
CC(OP(=S)(OC(C)C)SCCNS(=O)(=O)c1ccccc1)C	1
O=CNC(C(Cl)(Cl)Cl)N1CCN(CC1)C(C(Cl)(Cl)Cl)NC=O	1
CCCCCCCCCCC	1
COc1nc(nc(n1)C)NC(=O)NS(=O)(=O)c1ccccc1C(=O)OC	0
COc1cc(OC)nc(n1)NC(=O)NS(=O)(=O)c1ncccc1C(=O)N(C)C	0
CNCCC(c1ccccc1)Oc1ccc(cc1)C(F)(F)F	1
Cc1cc(cc(c1)[N+](=O)[O-])[N+](=O)[O-]	0
Clc1c(O)cc(c(c1Cl)Cl)Cl	1
N#Cc1cccc(c1)[N+](=O)[O-]	0
C/C=C/c1ccc(cc1)OC	1
ClC(=C(c1c(Cl)c(Cl)c(c(c1Cl)Cl)Cl)Cl)Cl	1
CC(c1ccccc1)C	1
Cc1ccn2c(n1)nc(n2)S(=O)(=O)Nc1c(F)cccc1F	0
OC(=O)Cn1cncn1	0
CC(CCCCCCCOP(=O)(Oc1ccccc1)Oc1ccccc1)C	1
Cn1cnc2c1c(=O)n(C)c(=O)n2C	0
O=C1c2ccccc2C(=O)c2c1cccc2	1
Cc1ccc(cc1)N	1
COCCOCCO	0
CCOP(=S)(Oc1nc(Cl)c(cc1Cl)Cl)OCC	1
CC(Cl)Cl	0
Nc1ccc(cc1)S(=O)(=O)Nc1ncccn1	0
CCCCC(COP(=O)(OCC(CCCC)CC)O)CC	0
CCCCCCCCOC(=O)C(O)C	0
C(COCC1OC1)CCOCC1OC1	0
O(Cc1ccccc1)CC=CCOCc1ccccc1	1
OC(=O)C(C(C(C(C(C(C(C(C(C(F)(F)F)(F)F)(F)F)(F)F)(F)F)(F)F)(F)F)(F)F)(F)F)(F)F	0
CCN(CCOC(=O)C(=C)C)CC	0
CCOC(=O)C(Cl)(Cl)Cl	0
COc1cc(cc(c1OC)OC)C(=O)O	0
Br/C(=C/c1ccccc1)/[N+](=O)[O-]	1
CN/C(=C\[N+](=O)[O-])/NCCS(=O)Cc1ccc(o1)CN(C)C	1
CC(CN(CC(O)C)CC(O)C)O	0
c1ccc2c(c1)nccc2	0
OC(=O)C(C(C(C(C(C(C(F)(F)F)(F)F)(F)F)(F)F)(F)F)(F)F)(F)F	0
CN1CCCC1c1cccnc1	1
[O-][N+](=O)OC(CO[N+](=O)[O-])CO[N+](=O)[O-]	0
CCCCCCCCCc1ccccc1O	1
CCCCCCOCC=C	1
O=c1c2ccccc2ccc2c1cccc2	1
CCCCOC(=O)C(=C)C	0
OCNC(=O)N(C1C(=O)N(C(=O)N1CO)CO)CO	0
CCN1CCN(CC1)c1cc2c(cc1F)c(=O)c(cn2C1CC1)C(=O)O	0
CCC(Nc1c(cc(cc1[N+](=O)[O-])C(C)(C)C)[N+](=O)[O-])C	1
[O-][N+](=O)c1cc([N+](=O)[O-])c(c(c1)[N+](=O)[O-])C	0
OS(=O)(=O)c1ccccc1/C=C\c1ccc(cc1)c1ccc(cc1)/C=C\c1ccccc1S(=O)(=O)O	0
Cc1cc(C)c(cc1C)C	1
CCc1ccc(cc1)c1ccccc1	1
BrC(=C)c1ccccc1	1
CCCCOP(=O)(OCCCC)OCCCC	1
COc1c([N+](=O)[O-])c(C)c(cc1C(C)(C)C)[N+](=O)[O-]	1
CCOCCOC(=O)C	0
O=C1C(=C(Cl)C(=O)c2c1cccc2)Cl	1
CC(CC(O)(C)C)O	0
Cn1nc(c(c1)C(=O)Nc1ccccc1c1cc(F)c(c(c1)F)F)C(F)F	0
c1cc[n+]2c(-c3cccc[n+]3CC2)c1	1
COc1ncc(c2n1nc(n2)NS(=O)(=O)c1c(cccc1C(F)(F)F)OCC(F)F)OC	0
OCCCl	0
C=CCC(C=C)O	0
N#CSCSc1nc2c(s1)cccc2	1
c1ccc2c(c1)c1ccc3c4c1c(c2)ccc4cc1c3cccc1	1
CCCN(C(=O)n1cncc1)CCOc1c(Cl)cc(cc1Cl)Cl	1
CCCCCCCC	1
COC(=O)Nc1nc2c([nH]1)cccc2	1
OC(=O)C(Oc1ccc(cc1)Cl)(C)C	0
C[C]1CCCC[C]1C	1
Nc1ccc(cc1)[N+](=O)[O-]	0
Cc1c[nH]c(n1)c1ccccc1	0
[O-][N+](=O)OCC(CO[N+](=O)[O-])(CO[N+](=O)[O-])CO[N+](=O)[O-]	0
C=CC(=C)CCC=C(C)C	1
CC1CC2CCCCC2CC1C	1
ClCC(Cl)Cl	0
COc1cc(OC)nc(n1)NC(=O)NS(=O)(=O)Nc1ccccc1C(=O)N(C)C	0
CCOP(=O)(C(=O)N)O	0
Clc1ccc(cc1)C(C(=O)C1C(=O)c2c(C1=O)cccc2)c1ccccc1	1
ClCCP(=O)(O)O	0
CSC(=O)c1cccc2c1snn2	1
CN1CCN2C(C1)c1ccccc1Cc1c2cccc1	1
CO/N=C(\c1ccccc1Oc1ncnc(c1F)Oc1ccccc1Cl)/C1=NOCCO1	1
CC(C(c1ccc(cc1)Cl)(Cn1ncnc1)O)C1CC1	0
c1ccc2c(c1)cccc2	1
Oc1cccc(c1)C(F)(F)F	0
c1ccccc1	1
Oc1ccc(c(c1)O)C(=O)O	0
c1ccc2c(c1)[nH]c1c2cccc1	1
CN(CCN(C)C)CCN(C)C	0
Clc1c(O)cccc1Cl	1
C1CC2CC1CC2	1
OC(C(Cl)(Cl)Cl)(c1ccc(cc1)Cl)c1ccc(cc1)Cl	1
CC(Cl)(Cl)Cl	0
ClC/C=C\Cl	1
N#Cc1cc(Br)c(c(c1)Br)O	0
CCCCCCCCCCCC(=O)OC	1
Nc1cc(Cl)cc(c1)Cl	1
CC(=O)OC(COC(=O)C)COC(=O)C	0
CC(c1ccc(cc1)Cl)(c1ccc(cc1)Cl)O	1
c1ccc(cc1)Oc1ccccc1	1
Brc1cc(Br)c(c(c1)Br)N(c1c(cc(cc1C(F)(F)F)[N+](=O)[O-])[N+](=O)[O-])C	1
CSc1nc2c(s1)cccc2	1
OCN1C(=O)N(C2C1N(CO)C(=O)N2CO)CO	0
N#CC(C(=O)N)(Br)Br	1
CCC(c1cc(cc(c1OC)[N+](=O)[O-])[N+](=O)[O-])C	1
COCC(=O)N(c1c(C)cccc1C)N1CCOC1=O	0
Clc1ccccc1c1nnc(nn1)c1ccccc1Cl	1
BrCCCCN1C(=O)c2c(C1=O)cccc2	1
Oc1cc(O)cc(c1)C(=O)O	0
Clc1cc(cnc1Nc1c(cc(c(c1[N+](=O)[O-])Cl)C(F)(F)F)[N+](=O)[O-])C(F)(F)F	1
[O-][N+](=O)N1CN(CN(CN(C1)[N+](=O)[O-])[N+](=O)[O-])[N+](=O)[O-]	0
OC(=O)C(C(C(C(C(C(C(C(F)(F)F)(F)F)(F)F)(F)F)(F)F)(F)F)(F)F)(F)F	0
CCCCCCc1ccc(cc1)c1ccc(cc1)C#N	1
CCCOc1nn(c(=O)n1C)C(=O)N=S(=O)(c1ccccc1C(=O)OC)O	0
COC(=O)c1ccccc1N	0
OCCn1c(C)ncc1[N+](=O)[O-]	0
CCCCCCN=C(N=C(N)N)N	1
Oc1c(O)ccc2c1C(=O)c1c(C2=O)c(O)ccc1O	1
O=C(C1(C)CCCCC1)Nc1ccc(c(c1Cl)Cl)O	0
OC1CC(C)(C)NC(C1)(C)C	0
COP(=O)(O/C(=C/C(=O)N(C)C)/C)OC	1
BrCCCBr	1
CC(=CC1C(C1(C)C)C(=O)OCc1coc(c1)Cc1ccccc1)C	1
CC(c1cc(Br)c(c(c1)Br)O)(c1cc(Br)c(c(c1)Br)O)C	1
CCOC(=O)CCl	1
Brc1ccc(cc1)c1ccc(cc1)C1Cc2ccccc2C(C1)c1c(=O)oc2c(c1O)cccc2	1
CC(C(c1cncnc1)(c1ccc(cc1)OC(F)(F)F)O)C	0
CCCCCl	0
OC(C(C)(C)C)C(n1cncn1)Oc1ccc(cc1)c1ccccc1	1
COC(=O)NS(=O)(=O)c1ccc(cc1)N	0
Oc1c(Cl)cc(c(c1Cl)Cl)Cl	1
ClC(C(Cl)(Cl)Cl)(Cl)Cl	1
COc1ccc(cc1NNC(=O)OC(C)C)c1ccccc1	1
C=CC=CCC1=C(C)C(CC1=O)OC(=O)C1C(C1(C)C)C=C(C(=O)OC)C	1
COc1nc(nc(n1)C)NC(=O)NS(=O)(=O)c1ccccc1Cl	0
C1N2CN3CN1CN(C2)C3	0
CN/C(=C\[N+](=O)[O-])/NCCSCc1ccc(o1)CN(C)C	0
Cc1ccc(c(c1)N)C	0
CC(=C)C(=O)OCC1CO1	0
C#CCN1CC(=O)N(C1=O)COC(=O)C1C(C1(C)C)C=C(C)C	1
CC1(C)CCC[C@]2([C]3[C]1C1C(C21C)C3)C	1
COc1nc(nc(n1)C)NC(=O)N=S(=O)(c1cc(I)ccc1C(=O)OC)O	0
CCCCCCOC(OCCCCCC)C	1
C=CC(C(Br)(F)F)(Cl)F	1
ClC1=C(Cl)C(C(=C1Cl)Cl)(Cl)Cl	1
Cc1c(C)cccc1N	1
COC(=O)C(=C)C	0
CC(=O)C=Cc1cccc(c1)Cl	1
ClC1C2C(C3C1(Cl)O3)C1(C(C2(Cl)C(=C1Cl)Cl)(Cl)Cl)Cl	1
CC(OC(=O)Nc1ccccc1)C	1
C1CC=CCCC=C1	1
OC(=O)/C=C/C(=O)O	0
ClCC(CBr)Br	0
OCNCC(=O)O	0
N#CN=C(N(Cc1ccc(nc1)Cl)C)C	0
[O-][N+](=O)c1cccc(c1)[N+](=O)[O-]	0
CCCCC(COC(=O)C(=C)C)CC	1
CC12CCC(CC1)C(O2)(C)C	0
CO/C=C(\c1ccccc1Oc1ncnc(c1)Oc1ccccc1C#N)/C(=O)OC	1
COc1cccc(c1)[N+](=O)[O-]	0
CCCN	0
CC(=NO)CC	0
OC(=O)COc1ccc(cc1C)Cl	0
CCN(CCCC(Nc1ccnc2c1ccc(c2)Cl)C)CC	1
c1scc(n1)c1nc2c([nH]1)cccc2	1
CC(Nc1nc(NC(C)C)nc(n1)Cl)C	1
CC(c1cccc(c1N)C(C)C)C	0
COc1cc(ccc1O)C(=O)O	0
CCc1nc(N)nc(c1c1ccc(cc1)Cl)N	1
CCCCC(CN1C(=O)C2C(C1=O)C1CC2C=C1)CC	1
CCC(c1ccc(c(c1)C(CC)(C)C)O)(C)C	1
CCCCCCCCCCCCCC[N+](Cc1ccccc1)(C)C	1
OC(=O)CCCCC(=O)O	0
OCCN(c1nc(Nc2ccc(c(c2)S(=O)(=O)O)/C=C/c2ccc(cc2S(=O)(=O)O)Nc2nc(Nc3ccccc3)nc(n2)N(CCO)C)nc(n1)Nc1ccccc1)C	0
C1OCCO1	0
c1ccc2c(c1)Cc1c(C2)cccc1	1
OC(=O)c1ccccc1	0
Fc1ccc(cc1)Oc1ccnc2c1c(Cl)cc(c2)Cl	1
Cc1cccc(c1)S	1
N#Cc1ccc2c(c1)COC2(CCCN(C)C)c1ccc(cc1)F	0
ClCCCl	0
CC=CC=CC(=O)O	0
O=C(C(C)(C)C)C(n1ncnc1)Oc1ccc(cc1)Cl	0
CN(S(=O)(=O)N(c1ccccc1)SC(Cl)(Cl)F)C	1
OCc1ccccc1	0
CCCCCCCC(=O)O	1
Oc1ccc(cc1)Cl	1
Oc1ccc(c(c1)C(=O)O)O	0
OCC(CO)(CO)CO	0
CCN(C(=O)C(Oc1cccc2c1cccc2)C)CC	0
CCCCC(C(=O)OOC(C)(C)C)CC	1
Cc1ccc(c(c1)Cl)Cl	1
CCCCNC(=O)OCC#CI	1
Nc1cccc(c1)N	1
CCCOC(=O)NCCCN(C)C	0
O=C(NC(=O)c1ccccc1Cl)Nc1ccc(cc1)OC(F)(F)F	1
CCOC(=O)C(c1ccccc1)SP(=S)(OC)OC	1
CCC(=O)O	0
C1CCC(CC1)NC1CCCCC1	0
COCN(c1c(CC)cccc1CC)C(=O)CCl	1
OC(=O)CNCP(=O)(O)O	1
CCCCOCCOC	0
CS/C(=N/OC(=O)N(SN(C(=O)O/N=C(/SC)\C)C)C)/C	1
ClCC#CC1CCCCC1	1
CNC(=O)Oc1cccc2c1OC(O2)(C)C	1
CCNC(=O)NC(=O)/C(=N/OC)/C#N	0
CCCCCCCCCCCCCO	1
CCOC(=O)Cc1cccc2c1cccc2	0
O=C(c1ccccc1C(=O)O)OCc1ccccc1	0
CCOP(=S)(OP(=S)(OCC)OCC)OCC	1
Nc1nc(nc(n1)C(F)C)N[C]1[C](C)Cc2c1cc(C)cc2	1
Clc1cc(Cl)cc(c1)Cl	1
CON(C(=O)Nc1ccc(c(c1)Cl)Cl)C	1
CCOP(=S)(SCSC(C)(C)C)OCC	1
CC1=CCC(CC1)C(=C)C	0
COc1nc(nc(c1)OC)NC(=O)NS(=O)(=O)Cc1ccccc1C(=O)OC	0
OC(=O)c1ccccc1C(=O)O	0
Nc1ccc2c(c1)C(=O)c1c(C2=O)cccc1	0
IC(S(=O)(=O)c1ccc(cc1)C)I	1
CC1CCC2CC1C2(C)C	1
C[C]1N(C(=O)NC2CCCCC2)C(=O)SC1c1ccc(cc1)Cl	1
ClCCOc1ccccc1S(=O)(=O)NC(=O)Nc1nc(C)nc(n1)OC	0
Nc1ccc(cc1)S(=O)(=O)Nc1ccc(nn1)Cl	0
Cn1nc(c(c1)C(=O)Nc1ccccc1C1CC1C1CC1)C(F)F	1
COC(=O)c1csc(c1S(=O)(=O)NC(=O)n1nc(n(c1=O)C)OC)C	0
NC(=O)N	0
ClC=C(Cl)Cl	1
[O-][N+](=O)N1CN(CN(C1)[N+](=O)[O-])[N+](=O)[O-]	0
Cc1c(cccc1[N+](=O)[O-])[N+](=O)[O-]	0
ClC(C=C)CCl	0
CCc1cnc(c(c1)C(=O)O)C1=NC(=O)C(N1)(C)C(C)C	0
CC1CCC2C1CCC2	1
CC[C]1OC(=O)[C](C)[C](O[C]2C[C@@](C)(OC)[C]([C](O2)C)O)[C](C)[C](O[C]2O[C](C)C[C]([C]2O)N(C)C)[C@](C[C](C(=O)[C]([C]([C@]1(C)O)O)C)C)(C)OC	1
OCCOCCOCC	0
c1ccc2c(-c3ccccc3CC2)c1	1
CC(=C)c1ccccc1	1
CCN1CN(CC)CN(C1)CC	0
[C-]#[N+]C1CCCCC1	1
CN(C(=N)N=C(N)N)C	0
O=P(Oc1ccccc1)(Oc1ccccc1)Oc1ccccc1	1
CCCCCCCCCCCCCl	1
S=c1ccccn1O	1
ClC(S(=O)(=O)C(Cl)(Cl)Cl)(Cl)Cl	1
c1ccc(cc1)NNc1ccccc1	1
CCCCCCCCCCCCCOC(=O)c1ccccc1C(=O)OCCCCCCCCCCCCC	1
N[C](c1ccccc1)C(=O)N[C]1C(=O)N2[C]1SC([C]2C(=O)O)(C)C	0
CN(C(=O)Oc1nc(nc(c1C)C)N(C)C)C	1
FC(C(C(C(C(S(=O)(=O)O)(F)F)(F)F)(F)F)(F)F)(C(C(C(F)(F)F)(F)F)(F)F)F	0
OC(=O)c1ccccc1O	0
OS(=O)(=O)c1cc(ccc1/C=C/c1ccc(cc1S(=O)(=O)O)Nc1nc(Nc2ccccc2)nc(n1)N1CCOCC1)Nc1nc(Nc2ccccc2)nc(n1)N1CCOCC1	1
CC1=CC[C@@]23CC1C(C)(C)[C]2CC[C]3C	1
Cc1ccc2c(c1)ccc(c2)C	1
CCCCOP(=O)(Oc1ccccc1)OCCCC	1
C=CC(=O)OCCn1c(=O)n(CCOC(=O)C=C)c(=O)n(c1=O)CCOC(=O)C=C	0
C=CC[N+](CC=C)(C)C	1
OC(=O)CCCOc1ccc(cc1Cl)Cl	0
CCCCCCCCN(CCCCCCCC)C	1
c1cc(cc(c1)c1ccccc1)c1ccccc1	1
CN=C(N[N+](=O)[O-])NCC1COCC1	0
CC1=CCC(=CC1)C(C)C	1
ClCCOS(=O)OC(COc1ccc(cc1)C(C)(C)C)C	1
CCCOCCN(c1c(CC)cccc1CC)C(=O)CCl	1
O=C([C](c1ccc(cc1)O)N)N[C]1C(=O)N2[C]1SC([C]2C(=O)O)(C)C	0
Brc1ccc(c(c1)F)F	1
ClCCl	0
OC(=O)C(Cl)(Cl)Cl	0
OC(=O)C(Oc1cccc(c1)Cl)C	0
OC[C]1O[C]([C]([C]1OC1O[C](CN)[C]([C]([C]1N)O)O)O)O[C]1[C](O)[C](N)C[C]([C]1O[C]1O[C](CN)[C]([C]([C]1N)O)O)N	0
N#Cc1c(Cl)cccc1Cl	1
OCCCO	0
OC(=O)C(C(C(F)(F)F)(F)F)(F)F	0
Cl/C=C\CO/N=C(/C1=C(O)C[C](CC1=O)C[C](SCC)C)\CC	0
C1CCc2c(C1)nccc2	0
OC(=O)c1ccc(c(c1)O)O	0
CCCCCCCCCCCCOS(=O)(=O)c1ccccc1	0
CC(=O)CC(=O)C	0
C=CCN(C(=O)C(Cl)Cl)CC=C	0
CNC(=O)O/N=C/C(S(=O)(=O)C)(C)C	1
CCCCOCC1CO1	1
Clc1ccc(cc1)c1ccc(cc1)Cl	1
CSC(=O)c1c(nc(c(c1CC(C)C)C(=O)SC)C(F)(F)F)C(F)F	1
ClC(C(c1ccc(cc1)Cl)c1ccc(cc1)Cl)(Cl)Cl	1
O=C1OC(CN1/N=C/c1ccc(o1)[N+](=O)[O-])CN1CCOCC1	0
Cn1cc(c2cccc(c2)C(F)(F)F)c(=O)c(c1)c1ccccc1	1
[O-][N+](=O)NC1=NCCN1Cc1ccc(nc1)Cl	1
N#Cc1nc(c(n1S(=O)(=O)N(C)C)c1ccc(cc1)C)Cl	1
Cc1nn(c(c1/C=N/OCc1ccc(cc1)C(=O)OC(C)(C)C)Oc1ccccc1)C	1
CCCCOC(=O)c1ccccc1C(=O)O	0
CCCCCCCCC(=O)C	1
OCCNCCO	0
COC(=O)CSc1cc(N=c2sc(=O)n3n2CCCC3)c(cc1Cl)F	1
C=CCC1=C(C)C(CC1=O)OC(=O)C1C(C1(C)C)C=C(C)C	1
Oc1cc(cc(c1)C(C)(C)C)C(C)(C)C	1
COC(=O)c1ccccc1S(=O)(=O)NC(=O)Nc1nc(C)cc(n1)C	0
[O-][N+](=O)c1cc(C(=O)N)c(c(c1)[N+](=O)[O-])C	0
COc1ccc(cc1)C(=O)O	0
O=c1[nH]c(=O)[nH]c(=O)[nH]1	0
CN([C]1C(=O)C(=C([C@@]2([C]1[C](O)[C]1C(=C2O)C(=O)c2c([C@@]1(C)O)cccc2O)O)O)C(=O)N)C	0
O=C(c1cccc(c1C(=O)NC(CS(=O)(=O)C)(C)C)I)Nc1ccc(cc1C)C(C(F)(F)F)(C(F)(F)F)F	1
OCCOCCOCCO	0
CCOc1nc(nc(n1)NC)NC(=O)NS(=O)(=O)c1ccccc1C(=O)OC	0
OCCC[C]1CN([C](C1)C(=O)N[C]([C]1O[C](SC)[C]([C]([C]1O)O)O)[C](O)C)C	0
CCC(CO)(CO)CO	0
Cc1cc(C)nc(n1)Nc1ccccc1	1
Clc1cccc(n1)C(=O)O	1
CCN(CC)CC	0
O=CN(C)C	0
SC#N	1
CCCCCc1ccc(cc1)O	1
OCCOCC	0
C=CCN=C=S	1
C=C(c1ccccc1)CC(c1ccccc1)(C)C	1
CC(N1C(=O)c2ccccc2NS1(=O)=O)C	0
CO/N=C(\c1ccccc1COc1ccccc1C)/C(=O)OC	1
Clc1cccc(c1)Cl	1
COCC(=O)N(c1c(C)cccc1C)C(C(=O)OC)C	0
CCCCCCCC/C=C\CCCCCCCC(=O)O	1
CCC12COCN2COC1	0
COC(=O)c1ccccc1S(=O)(=O)NC(=O)Nc1nc(OC(F)F)cc(n1)OC(F)F	0
CCOP(=O)=O	0
c1ccc(cc1)c1ccccc1	1
CCC(c1ccc(cc1)O)C	1
CCCCCCCC[N+](CCCCCCCC)(CCCCCCCC)C	1
CCC(=O)C	0
OCC(C)C	0
Fc1ccc(cc1)[C]1CCNC[C]1COc1ccc2c(c1)OCO2	1
C=CCc1ccc(c(c1)OC)OC	0
C#CCOS(=O)OC1CCCCC1Oc1ccc(cc1)C(C)(C)C	1
CC(CC(Nc1ccc(cc1)Nc1ccccc1)C)C	1
COc1nc(OC)nc(c1)NS(=O)(=O)c1ccc(cc1)N	0
CCC1COC(=O)O1	0
