# Supplementary material for: A comprehensive evaluation of advanced methods for identifying structural alerts using extensive toxicity data
Source: J Cheminform. 2026 Jan 30;18:27. doi: 10.1186/s13321-026-01157-x (PMC12922411; doi:10.1186/s13321-026-01157-x)
Supplement: Supplementary file 1 — Supplementary material 1. [file 13321_2026_1157_MOESM1_ESM.zip › SI_1_Toxicity_datasets/Environmental toxicity/Aquatic toxicity_Daphnia magna.csv]

canonical SMILES	Aquatic toxicity_Daphnia magna
CSc1nc(=NC(C)C)[nH]c(=NC(C)C)[nH]1	0
Clc1ccc2c(c1)C(=NCC(=O)N2C)c1ccccc1	1
COc1ccccc1OCCNC[C](COc1cccc2c1c1ccccc1[nH]2)O	1
COC(=O)[C](N(c1c(C)cccc1C)C(=O)Cc1ccccc1)C	1
Clc1cc(Cl)c(c(c1O)Cc1c(O)c(Cl)cc(c1Cl)Cl)Cl	1
Clc1ccc2c(c1)oc(n2)Oc1ccc(cc1)OC(C(=O)N(c1ccccc1F)C)C	1
CCCC(C)C	1
CNc1ccccc1	1
[N-]=[N+]=Nc1nc(=NC(C)C)nc([nH]1)SC	0
COc1ccc(c(c1)C=O)OC	0
c1ccc2c(c1)sc(n2)SSc1nc2c(s1)cccc2	0
ClC(C(c1ccc(cc1)Cl)c1ccc(cc1)Cl)Cl	1
COC(=O)c1sccc1S(=O)(=O)N=C(N=c1nc(C)nc([nH]1)OC)O	0
CCO[P@@](=S)(c1ccccc1)Oc1ccc(cc1)[N+](=O)[O-]	1
COP(=S)(SCC(=O)N(C=O)C)OC	0
COc1cc(OC)nc(n1)N=C(NS(=O)(=O)c1ncccc1OCC(F)(F)F)O	0
Nc1ccccc1Cl	1
Clc1ccc(c(c1)Cl)C1(OCCO1)Cn1cncn1	0
OC(=O)c1cc2ccccc2cc1O	0
Cc1cnc2c(c1)ccc(c2C(=O)O)Cl	0
OC(=Nc1ccccc1)C1=C(C)OCCS1(=O)=O	0
CCOP(=S)(Oc1ncn(n1)c1ccccc1)OCC	1
CNc1ccc(cc1)C(=C1C=CC(=[N+](C)C)C=C1)c1ccc(cc1)N(C)C	0
CCCCCO	0
Nc1ccccc1Br	1
CCOC(=O)COc1cc(c(cc1Cl)F)c1nn(c(c1Cl)OC(F)F)C	1
N#CNC(=NC)NCCSCc1[nH]cnc1C	0
CCC(CC)O	0
BrC1CCCCC1	0
C[C](Cc1ccc(cc1)C(C)(C)C)CN1C[C](C)O[C](C1)C	1
COc1cccc(c1)O	0
OCC=C(C)C	0
Nc1ccc(cc1)S(=O)(=O)Nc1nc(C)cc(n1)C	0
OC(=O)[C](Oc1ccc(cc1)Oc1cnc2c(n1)ccc(c2)Cl)C	0
CCOP(=S)(O/N=C(\c1ccccc1)/C#N)OCC	1
Cc1cc(C)cc(c1)C	0
CCN(C(=S)SSC(=S)N(CC)CC)CC	1
CN(C(=O)N(C)C)C	0
Clc1ccc(c(c1)N)Cl	1
CCOC(=O)[C](N[C](C(=O)N1Cc2cc(OC)c(cc2C[C]1C(=O)O)OC)C)CCc1ccccc1	0
c1ccc2c(c1)cncc2	0
SC(=NCCN=C(S)S)S	1
CCO[P@@](=S)(Oc1cnc(nc1)C(C)(C)C)OC(C)C	1
CCSC(=O)COc1ccc(cc1C)Cl	1
COC(=O)C=C	1
ClCc1ccccc1Cl	1
CN	0
COc1c(Cl)c(Cl)c(c(c1Cl)Cl)Cl	1
c1cc2ccc3c4c2c(c1)ccc4ccc3	1
CCCCCCCO	0
Oc1c(O)cc(c2c1C(=O)c1ccccc1C2=O)O	1
CCCCc1c(O)nc(=NCC)[nH]c1C	0
CCN=c1nc([nH]c(n1)OC)NC(C)(C)C	0
CC(Oc1cccc(c1)N=C(c1ccccc1C)O)C	0
OC=O	0
CCCO	0
CCCOP(=S)(SCC(=O)N1CCCC[C]1C)OCCC	1
O=C(N1C[C](OC1(C)C)c1ccco1)C(Cl)Cl	0
CCOP(OCC)OCC	0
CCOc1ccc(cc1OC)C=O	0
[O-][N+](=O)c1ccccc1Cl	0
OCCN(CC)CC	0
S=C1SSC2=NCCN12	1
FCSC(=O)[C@@]1(OC(=O)CC)[C](C)C[C]2[C@]1(C)C[C](O)[C@]1([C]2C[C](C2=CC(=O)C=C[C@]12C)F)F	1
CCOC(=O)c1cnn(c1S(=O)(=O)NC(=Nc1nc(OC)cc(n1)OC)O)C	0
Oc1ccc(nn1)O	0
Clc1ccc(cc1)[C](C(=O)C1C(=O)c2c(C1=O)cccc2)c1ccccc1	1
Clc1cc(ccc1Oc1ccc(c(c1)C(=NS(=O)(=O)C)O)[N+](=O)[O-])C(F)(F)F	0
COc1ccc(cc1)N	1
ClC1=C(Cl)[C@@]2(C([C@@]1(Cl)[C]1[C]2[C]2C[C]1C=C2)(Cl)Cl)Cl	1
CC(Cl)(F)F	0
CCCCCCC(=O)Oc1c(Br)cc(cc1Br)C#N	1
CCOc1nc(F)cc2n1nc(n2)S(=O)(=O)Nc1c(Cl)cccc1C(=O)OC	0
Clc1ccc(c(c1)Cl)/C=C(\[C](C(C)(C)C)O)/n1cncn1	1
[O-][N+](=O)c1cc(Cl)c(c(c1)Cl)N	1
C[C]1OC(c2c1c(ccc2)N=C(c1c(C)nn(c1Cl)C)O)(C)C	0
Nc1ccc(cc1)S(=Nc1ccc(nn1)Cl)(=O)[O-]	0
ClC(C(Cl)(Cl)Cl)Cl	0
CCOC(=O)[C](OC(=O)c1cc(ccc1[N+](=O)[O-])Oc1ccc(cc1Cl)C(F)(F)F)C	1
CC(C[C](Nc1ccc(cc1)Nc1ccccc1)C)C	1
CN1CCN(CC1)c1c(F)cc2c3c1OC[C](n3cc(c2=O)C(=O)O)C	0
Cc1cc(C)c(c(c1)C)O	1
OCCn1c(=O)n(CCO)c(=O)n(c1=O)CCO	0
O=Cc1cc(Br)ccc1Br	1
CC[C]1CCC[C](O[C]2CC[C]([C](O2)C)N(C)C)[C](C)C(=O)C2=C[C]3[C]([C]2CC(=O)O1)C=C[C]1[C]3C[C](C1)O[C]1O[C](C)[C]([C]([C]1OC)OC)OC	1
Brc1cc(Br)c(c(c1)Br)O	1
O=c1oc2ccccc2c(c1[C]1CCCc2c1cccc2)O	0
CC(=O)Oc1ccccc1C(=O)O	0
Oc1ccc(cc1)[N+](=O)[O-]	0
CCCCCCCCCCC[C](C[C]1OC(=O)[C]1CCCCCC)OC(=O)[C](CCC(C)C)N=CO	1
CCSCSP(=S)(OCC)OCC	1
CC(=O)c1ccc(cc1)Cl	0
OC(=O)O	0
CCOP(=S)(O[C](C(Cl)(Cl)Cl)Cl)OCC	1
O=C(N1CCCCC1)SC(c1ccccc1)(C)C	0
CCCC/C=C/CC/C=C/CCCCCCOC(=O)C	1
CCOP(=S)(Oc1ccc2c(c1)oc(=O)c(c2C)Cl)OCC	1
CN=C(O/N=C/C(S(=O)C)(C)C)O	1
COP(=S)(S[C](C(=O)O)CC(=O)O)OC	0
C[C](Oc1ccccn1)COc1ccc(cc1)Oc1ccccc1	1
COC(C)(C)C	0
CCN[P@](=S)(O/C(=C/C(=O)OC(C)C)/C)OC	1
CC([C@@]1(C)NC(=NC1=O)c1nc2ccccc2cc1C(=O)O)C	0
OC1=NC2[C@@](C=C1)(C)[C]1CC[C@]3(C(C1CC2)CCC3C(=NC(C)(C)C)O)C	0
O=c1nc(N(C)C)n(c(=O)n1C1CCCCC1)C	0
C[C](C(=O)O)Oc1cc(Cl)c(cc1Cl)Cl	0
CCOc1cc(C=O)ccc1O	0
CCCCCCCCCCc1cccc(c1)S(=O)(=O)[O-]	0
N#C[C](c1cccc(c1)Oc1ccccc1)OC(=O)[C](c1ccc(cc1)OC(F)F)C(C)C	1
CCNS(=O)(=O)C(C(C(C(C(C(C(C(F)(F)F)(F)F)(F)F)(F)F)(F)F)(F)F)(F)F)(F)F	1
C=C[C@@](CCC=C(C)C)(O)C	0
Oc1nc(=O)n(c(=O)n1Cl)Cl	1
Clc1cc(Cl)c(c(c1Cl)Cl)Cl	1
CC(=C)C(=O)O	0
OC(=Nc1ccc(c(c1)Cl)OC([C](OC(F)(F)F)F)(F)F)N=C(c1c(F)cccc1F)O	1
Oc1ccc(c(c1)C)Cl	1
C=CC(=O)OCC(C)C	0
ClCC(CCl)Cl	0
CC[C](c1cc(cc(c1O)[N+](=O)[O-])[N+](=O)[O-])C	1
Clc1ccc2c(c1)cccc2	1
CC(Oc1cc(c(cc1Cl)Cl)n1nc(oc1=O)C(C)(C)C)C	1
CC#Cc1nc(Nc2ccccc2)nc(c1)C	1
C[C]1COc2c(N1C(=O)C(Cl)Cl)cccc2	1
COP(=S)(SCn1nnc2c(c1=O)cccc2)OC	1
Clc1c(Cl)c(Cl)c(c(c1Cl)Cl)Cl	1
CO/N=C(\c1ccc(cc1Cl)Cl)/Cc1cccnc1	1
O=Cc1cc(O)ccc1O	0
CC([C@@]1(C)NC(=NC1=O)c1ncccc1C(=O)O)C	0
CSCCC=O	0
C1CCC(CC1)N(C1CCCCC1)Sc1nc2c(s1)cccc2	1
Cc1cccc2c1[nH]nn2	0
[O-][N+](=O)c1cccc(c1Cl)Cl	1
Clc1ccc(cc1)C(=O)NN(C(C)(C)C)C(=O)c1ccccc1	1
O=C1c2ccccc2NC1=C1Nc2c(C1=O)cccc2	0
S=C=NC(=O)c1ccccc1	1
Cc1c2ccccc2cc2c1cccc2	1
CCN(CCOC(=O)[C](Cc1cccc2c1cccc2)C[C]1CCCO1)CC	0
CCCCOC(=O)C=C	0
N#Cc1c(Cl)c(C#N)c(c(c1Cl)Cl)Cl	1
N#Cc1ccc(c(c1)F)Oc1ccc(cc1)O[C](C(=O)O)C	0
CC(=O)C	0
CCCCCOC(=O)[C](O)C	0
OCCCCCCC/C=C/C=C/C	1
CCOCCN(C(=C(C)C)c1ccccc1)C(=O)CCl	0
OC(=O)[C@]12O[C]3[C]([C]2OC(O1)(C)C)OC(OC3)(C)C	0
OC(=O)[C@@]12O[C]3[C]([C]2OC(O1)(C)C)OC(OC3)(C)C	0
Cc1ccccc1C	0
COc1cc(OC)nc(n1)N=C(NS(=O)(=O)N(S(=O)(=O)C)C)O	0
CCN(c1ccc2c(c1)[o+]c1c(c2c2ccccc2C(=O)O)ccc(c1)N(CC)CC)CC	0
Clc1ccc(c(c1)C(F)(F)F)N	1
N#Cc1ccc(cc1)O	0
CN=C(Oc1cccc2c1cccc2)O	1
O[C]1CC(=C[C]([C]1O)O)C(=O)O	0
CCOCn1c(c2ccc(cc2)Cl)c(c(c1C(F)(F)F)Br)C#N	1
CCCN(C[C]1COC2(O1)CCC(CC2)C(C)(C)C)CC	1
CC(OC(=Nc1cccc(c1)Cl)O)C	1
Fc1ccc(cc1)N=C(c1cccc(n1)Oc1cccc(c1)C(F)(F)F)O	1
Nc1cccc(c1)O	0
c1cc2cccc3c2c(c1)CC3	0
FC[C]([C](c1ccc(cc1)S(=O)(=O)C)O)N=C(C(Cl)Cl)O	0
C1CCc2c(C1)cccc2	1
Oc1cccc(c1)C(C)(C)C	0
ClC[C]1CN(C(=O)[C]1Cl)c1cccc(c1)C(F)(F)F	1
ClC(=C(Cl)Cl)Cl	0
Clc1ccc(cc1)[N+](=O)[O-]	0
O1C[C]1c1ccccc1	0
Cc1ccc(c(c1)C)N	0
CCC[C](c1ccc(cc1Cl)Cl)Cn1cncn1	1
CC(P(=O)(O)O)(P(=O)(O)O)O	0
OC(=O)Cc1ccccc1Nc1c(Cl)cccc1Cl	0
Clc1cccc(n1)C(Cl)(Cl)Cl	1
Clc1c(ccc(c1N)[N+](=O)[O-])Oc1ccccc1	1
CCC1(c2ccccc2)C(=NC(=O)N=C1O)O	0
Clc1ccc2-n3c(CN=C(c2c1)c1ccccc1F)cnc3C	1
COCCCN=c1nc(SC)[nH]c(=NC(C)C)[nH]1	0
CCOc1ccc2c(c1)C(=CC(N2)(C)C)C	1
CCSC(=O)N1CCCCCC1	0
CCN(C(=O)SCC)C1CCCCC1	0
OC(=N)c1cccnc1	0
N#C[C](c1cccc(c1)Oc1ccccc1)OC(=O)[C]1[C](C1(C)C)C=C(C)C	1
OC(=O)COC(=O)c1cc(ccc1[N+](=O)[O-])Oc1ccc(cc1Cl)C(F)(F)F	0
C/C=C(/C(=O)O[C]1C[C](OC(=O)C)[C@]2([C]3[C@@]41CO[C@@]([C]4[C@@](C)([C]([C]3OC2)O)[C@@]12O[C@@]2(C)[C]2C[C]1O[C]1[C@@]2(O)C=CO1)(O)C(=O)OC)C(=O)OC)\C	1
BrC(Br)Br	0
CCCCCCCCCC	1
CC(c1cccc(c1O)C(C)(C)C)(C)C	1
Clc1ccc(cc1)SC(P(=O)(O)O)P(=O)(O)O	0
N#C[C](c1cccc(c1)Oc1ccc(cc1)Br)OC(=O)[C](c1ccc(cc1)OC(F)F)C(C)C	1
NC12CC3CC(C2)CC(C1)C3	0
CCCCOC(=O)C	0
COP(=O)([C](C(Cl)(Cl)Cl)O)OC	1
OCC#CCO	0
c1ccc(cc1)Nc1ccccc1	1
Clc1cccc(c1C)Cl	1
CC(C1OCC=CCO1)C	0
c1ccc(cc1)/N=N\c1ccccc1	1
Oc1nsc2c1cccc2	1
CC(c1ccc(cc1)CCOc1ncnc2c1cccc2)(C)C	1
Clc1nc(Cl)c(c(c1Cl)Cl)Cl	1
CCS	1
CN(C1CSSSC1)C	1
CCSCCSP(=S)(OCC)OCC	1
Cc1ccc2c(c1)ccs2	0
CCCCOC(=O)c1ccccc1C(=O)OCCCC	1
CN=C(Nc1ccc(cc1)C(C)C)O	0
C=CC(=O)OCCN(C)C	0
[O-][N+](=O)c1ccccc1N	0
Oc1ccc(cc1)Oc1ccc(cc1Cl)Cl	1
Cc1cccc2c1n1cnnc1s2	0
CCCCCCCC(=O)Oc1c(Br)cc(cc1Br)C#N	1
CCOP(=O)(OCC)OCC	0
OCC(=O)[C@@]1(O)CCC2[C@]1(C)C[C](O)[C]1[C]2C=C(C2=CC(=O)C=C[C@]12C)Cl	0
[O-][N+](=O)c1ccc(c(c1)N)C	0
CCCCc1c(C)[nH]c(=NCC)nc1OS(=O)(=O)N(C)C	1
CCc1ccc(cc1)CC	0
COc1ccc(cc1Cl)N=C(N(C)C)O	0
CC[C](N)C	0
Clc1cc(c(c(c1Cl)Cl)Cl)c1cc(Cl)c(c(c1Cl)Cl)Cl	1
OC(=O)[C](Oc1ccc(cc1C)Cl)C	0
CN=C(Oc1cccc2c1OC(C2)(C)C)O	1
CCN(CCOCc1ccc(cc1)C)CC	1
CCCCOCCCC	0
O=C=Nc1ccc(c(c1)N=C=O)C	0
O=c1c(Cl)c(SCc2ccc(cc2)C(C)(C)C)cnn1C(C)(C)C	1
Cc1nn(c(c1C(=O)c1ccc(cc1S(=O)(=O)C)C(F)(F)F)O)C	0
SC[C]([C](CS)O)O	0
c1ccc2c(c1)cc1c(c2)ccc2c1cccc2	1
COP(=O)(OC1=C(Cl)[C]2[C]1CC=C2)OC	1
C=CC(=O)OCCCCCC(C)C	1
OC[C]1C=C[C](O1)n1cc(C)c(nc1=O)O	0
CN(CCO[C](c1ccccc1C)c1ccccc1)C	0
[O-][N+](=O)c1c(C)cccc1[N+](=O)[O-]	1
c1ccc2c(c1)nc1c(c2)cccc1	1
NCCNCCNCCNCCN	0
COC[C](N(c1c(C)cccc1CC)C(=O)CCl)C	0
Clc1nc(Cl)c(cc1Cl)Cl	1
Cc1ccc2c(c1)nc1c(n2)sc(=O)s1	1
c1ccc2c(c1)scc2	1
CC(OP(=O)(OC(C)C)SCc1ccccc1)C	1
SC(=Nc1ccccc1)Nc1ccccc1	0
NCc1cccc(c1)CN	0
CCOC(=O)/C=C(/C=C/C[C](CCCC(C)C)C)\C	1
Oc1ccc(cc1)S(=O)(=O)O	0
CCCC(=O)O	0
OC(=N)N1c2ccccc2C=Cc2c1cccc2	0
Clc1cnc2c(c1)ccc(c2C(=O)O)Cl	0
N#C[C@@](C(C)C)(N=C([C](Oc1ccc(cc1Cl)Cl)C)O)C	1
CCOc1cc(nc(n1)CC)OP(=S)(OC)OC	1
CCOP(=S)(Oc1cc(C)nc(n1)C(C)C)OCC	1
CCCCOCCOCCOCc1cc2OCOc2cc1CCC	1
O=C1OCC(=C1)[C]1CC[C@]2([C@@]1(C)[C](O)C[C]1[C]2CC[C]2[C@@]1(C)CC[C](C2)O[C]1C[C](O)[C]([C](O1)C)O[C]1C[C](O)[C]([C](O1)C)O[C]1C[C](O)[C]([C](O1)C)O)O	1
CCCS[P@](=S)(Oc1ccc(cc1Cl)Cl)OCC	1
Oc1ccc(cc1)C(=O)O	0
OC[C]1O[C](C[C]1O)n1cnc2c1nc(Cl)nc2N	0
OC[C]([C](c1ccc(cc1)[N+](=O)[O-])O)N=C(C(Cl)Cl)O	0
OC[C]1O[C](O[C]2[C](O[C]3[C](O)[C](O)[C]([C]([C]3NC(=N)N)O)NC(=N)N)O[C]([C@]2(O)C=O)C)[C]([C]([C]1O)O)NC	0
Clc1ccc(c(c1O)C(=O)O)Cl	0
C=C[C@]1(C)C[C](OC(=O)CSC(CN=C([C](C(C)C)N)O)(C)C)[C@]2(C)[C](C)CC[C@]3([C]([C]1O)C)[C]2C(=O)CC3	0
N#Cc1c[nH]cc1c1cccc(c1Cl)Cl	1
CC(OC(=O)c1cc(c(cc1Cl)F)c1nn(c(c1Br)C(F)(F)F)C)C	1
CCOC(=O)CC	0
CCOC(=O)c1ccccc1C(=O)OCC	0
CCNC(=NCC)S	0
OC[C](CBr)Br	0
COc1nc(nc(c1)OC)N=C(NS(=O)(=O)c1n(C)nc(c1C(=O)OC)Cl)O	0
CSc1ccc2c(c1)N(CC[C]1CCCCN1C)c1c(S2)cccc1	1
c1ccc2c(c1)c1ccc3c4c1c(c2)ccc4ccc3	1
CC(CC[C]([C@@]([C]1CC[C@@]2([C@@]1(C)CC[C]1C2=CC(=O)[C]2[C@]1(C)C[C](O)[C](C2)O)O)(O)C)O)C	1
CN=C(Oc1cc(C)c(c(c1)C)[S@](=O)C)O	1
COC(=O)C1=C(C)NC(=C([C]1c1ccccc1[N+](=O)[O-])C(=O)OCC(C)C)C	0
N=c1[nH]c(N)c2-c([nH]1)nc(=N)c(n2)c1ccccc1	0
CC(OC(=O)C(c1ccc(cc1)Br)(c1ccc(cc1)Br)O)C	1
OC(=O)CCl	0
S=P(N1CC1)(N1CC1)N1CC1	0
Cl/C=C/CO/N=C(/C1=C(O)C[C](CC1=O)C1CCOCC1)\CC	0
C#CCN1C(=O)COc2c1cc(c(c2)F)N1C(=O)C2=C(C1=O)CCCC2	1
Cc1cc(C)c(cc1[N+](=O)[O-])[N+](=O)[O-]	0
CSc1nnc(c(=O)n1N)C(C)(C)C	0
O[C](C(C)(C)C)/C(=C\c1ccc(cc1)Cl)/n1ncnc1	0
Clc1ccc(cc1)c1ccccc1	1
CC(=C)C(=N)O	0
C[C]([C@@](c1ccc(cc1)Cl)(Cn1ncnc1)O)C1CC1	0
COCC(=O)N(c1c(C)cccc1C)[C](C(=O)OC)C	0
CC(Cl)(Cl)F	0
O=S1(=O)C=Cc2c1cccc2	0
CCOP(=O)(O/C(=C/Cl)/c1ccc(cc1Cl)Cl)OCC	1
C=C[C@]1(C)OC(=O)N(C1=O)c1cc(Cl)cc(c1)Cl	1
c1ccc2c(c1)cc1c(c2)oc2c1cccc2	1
CO[C]1C[C](O[C]2[C](C)/C=C\C=C/3\CO[C]4[C@@]3(O)[C](C=C([C]4O)C)C(=O)O[C]3C[C](C/C=C\2/C)O[C@@]2(C3)C=C[C]([C](O2)[C](CC)C)C)O[C]([C]1O[C]1C[C](OC)[C]([C](O1)C)O)C	1
SC(=N)Nc1ccccc1	0
Clc1ccc(c(c1)Cl)C	1
[O-][N+](=O)c1cccc(c1C)C	1
CC(=O)N(C)C	0
Cl[C]1C[C]2[C]([C]1Cl)[C@]1(C([C@]2(Cl)C(=C1Cl)Cl)(Cl)Cl)Cl	1
Cl[C]1C[C]2[C]([C]1Cl)[C@@]1(C([C@@]2(Cl)C(=C1Cl)Cl)(Cl)Cl)Cl	1
[O-][N+](=O)c1ccc(cc1)[N+](=O)[O-]	1
NC(=N)S(=O)O	0
CCOC(=O)CCN(C(C)C)SN(C(=O)Oc1cccc2c1OC(C2)(C)C)C	1
CC(=Nc1ccccc1)O	0
CSC/C(=N/OC(=NC)O)/C(C)(C)C	1
CCN=c1nc(Cl)nc([nH]1)NC(C)(C)C	0
NCCC[C]1N=C(O)[C](CCCCN=C(O)[C](CC(=N)O)N=C([C](N=C([C](N=C([C](N=C([C](N=C1O)[C](CC)C)O)Cc1ccccc1)O)C[C]1N=CN=C1)O)CC(=O)O)O)N=C([C]([C](CC)C)N=C([C](N=C([C](N=C([C]1CSC(=N1)[C]([C](CC)C)N)O)CC(C)C)O)CCC(=O)O)O)O	1
Clc1c(Cl)ccc(c1Cl)Cl	1
Clc1c(N)cc(c(c1Cl)Cl)Cl	1
Oc1cc(Cl)c(c(c1)Cl)Cl	1
Nc1ccc(c(c1)[N+](=O)[O-])C	0
CN(CCCN1c2ccccc2CCc2c1cc(Cl)cc2)C	1
CCCC(C(=NC)O)(CCC)CC	0
CC(CCCCCCCCCCN(CCCCCCCCCCC(C)C)CCCCCCCCCCC(C)C)C	1
CCOP(=S)(SCSc1cc(Cl)ccc1Cl)OCC	1
CCN(c1ccccc1)CC	1
CC(=O)OCC(CCn1cnc2c1nc(=N)[nH]c2)COC(=O)C	0
Oc1ncc(c(n1)O)F	0
N#C[C](c1cccs1)N=C(c1sc(=NCC)[nH]c1CC)O	1
COc1nn(c(=O)n1C)C(=NS(=O)(=O)c1ccccc1OC(F)(F)F)O	0
c1ccc2c(c1)Oc1c(C2)cccc1	0
CC[C]1OC(=O)[C](C)[C](O[C]2O[C](C)[C]([C@](C2)(C)OC)O)[C](C)[C](O[C]2O[C](C)C[C]([C]2O)N(C)C)[C@](C[C](C(=O)[C]([C]([C@]1(C)O)O)C)C)(C)O	0
CC1OC(C)OC(OC(O1)C)C	0
NC[C@@]1(C)C[C](N)CC(C1)(C)C	0
COc1cc(OC)n2c(n1)nc(=NS(=O)(=O)c1c(OC)nccc1C(F)(F)F)[nH]2	0
CCCCCCCCCCCCCC[N+](C)(C)C	1
N#C[C](c1cccc(c1)Oc1ccccc1)OC(=O)[C]1[C](C1(C)C)[C](C(Br)(Br)Br)Br	1
N1CCNCC1	0
CCOC(=O)c1nn(c(n1)C(Cl)(Cl)Cl)c1ccc(cc1Cl)Cl	1
CCCCNC(=N)S	0
CCNC(=N)S	0
O=C(C1(CC1)S(=O)(=O)c1ccc(cc1)Cl)OC(C)(C)C	0
OCc1cc(ccc1O)[C](CNCCCCCCOCCCCc1ccccc1)O	0
CN(P(=O)(N(C)C)N(C)C)C	0
Clc1cc(ccc1NS(=O)(=O)c1ccc(c(c1)C(F)(F)F)Cl)[N+](=O)[O-]	1
CCOc1cc(ccc1C(=O)OC)N=C(O)C	0
CCCC(=O)O[C](P(=O)(OC)OC)C(Cl)(Cl)Cl	1
CCCC[C](COC(=O)CCCCC(=O)OC[C](CCCC)CC)CC	1
CC(=O)c1ccc(cc1)N	0
Cc1cccc(c1)C(=O)O	0
OC=N[C](C(Cl)(Cl)Cl)N1CCN(CC1)[C](C(Cl)(Cl)Cl)N=CO	0
OC(=Nc1ccccc1)Nc1ccnc(c1)Cl	1
COC(=O)[C](Oc1ccc(cc1)Oc1ccc(cc1Cl)Cl)C	1
OCC[C](CC(C)(C)C)C	0
OC(=O)[C](N=C([C](N=C([C](CCP(=O)(O)C)N)O)C)O)C	0
Oc1ccc(c2c1C(=O)c1ccccc1C2=O)O	1
Clc1cc(Cl)c(cc1N)Cl	1
NCCCCCCCCCCC(=O)O	0
CCCN(C(=O)SCC)CCC	0
c1ccc2-c3c4c(-c2c1)cccc4ccc3	1
ClC12C(Cl)(Cl)C3(C4(C1(Cl)C1(C2(Cl)C3(C4(C1(Cl)Cl)Cl)Cl)Cl)Cl)Cl	1
Cc1ccc(c(c1)C)C	1
OC(=O)C1(O)c2ccccc2-c2c1cccc2	0
CC(=C)C#N	0
c1cc2ccc3c4c2c(c1)c1cccc2c1c4c(cc3)cc2	1
OC(=Nc1ccccc1)C1=C(C)OCCS1	0
Oc1ccc(cc1)Br	0
CBr	1
N=c1[nH]c(=N)[nH]c(n1)c1ccccc1	0
Cc1nc(Nc2ccccc2)nc(c1)C1CC1	1
c1ccc2c(-c3cc4ccccc4cc3C2)c1	1
CCN=C=S	1
CN=C(N(c1nnc(s1)C(C)(C)C)C)O	0
CSc1nc(=NC)[nH]c(=NC(C)C)[nH]1	0
CSc1nc(=NC2CC2)nc([nH]1)NC(C)(C)C	1
ClC(Cl)Cl	0
Cc1ccc(c(c1)OCCCC(C(=O)O)(C)C)C	0
CCSCc1ccccc1OC(=NC)O	1
Nc1ccc(cc1)c1ccc(cc1)N	1
CCN=c1nc(Cl)nc([nH]1)N(CC)CC	0
[O-][N+](=O)c1cccc(c1C)N	0
CCN(C(=O)n1cnc(n1)S(=O)(=O)c1c(C)cc(cc1C)C)CC	0
O=CC(Cl)(Cl)Cl	0
Cc1ccc(cc1)C(C)C	0
[O-][N+](=O)c1ccc(c(c1)C)C	0
Clc1ccc(c(c1)Cl)O	1
C1CCC=CC1	0
C=CC=O	0
OC/C=C\Cl	1
CC1=CC(=O)CC(C1)(C)C	0
CCOC(=NCCOc1ccc(cc1)Oc1ccccc1)O	1
ClC(SN1C(=O)c2c(C1=O)cccc2)(Cl)Cl	1
CCCCOCN(c1c(CC)cccc1CC)C(=O)CCl	1
CCCC(=O)O[C](COC(=O)COc1ccc(cc1Cl)Cl)C	1
Clc1cc(NCc2cccs2)c(cc1S(=O)(=O)N)c1n[nH]nn1	0
CCCC[C](COC(=O)C=C)CC	1
CSc1ccccc1	1
C=CC(O)(C)C	0
CCCCCCCCCC(=O)N(C)C	1
CC(=O)C[C](c1c(=O)oc2c(c1O)cccc2)c1ccccc1	0
OC[C](OC[C](OC[C](O)C)C)C	0
N#C/N=C\1/SCCN1Cc1ccc(nc1)Cl	0
Clc1cccc(c1O)Cl	1
ClCCN[P@@]1(=O)OCCCN1CCCl	0
Cl[C]1[C]2[C]([C]3[C@]1(Cl)O3)[C@]1(C([C@]2(Cl)C(=C1Cl)Cl)(Cl)Cl)Cl	1
CCO[P@@](=S)(Oc1ccccc1C(=O)OC(C)C)NC(C)C	1
CCNCC	0
Oc1nc(=N)ccn1[C]1CC[C](O1)CO	0
COP(=S)(Oc1nc(Cl)c(cc1Cl)Cl)OC	1
CCCCCCCCCCCCc1cccc(c1)S(=O)(=O)[O-]	1
OC(=N)C=C	0
CCc1ccc(cc1)N	1
CN/C(=C\N(O)O)/NCCSCc1ccc(o1)CN(C)C	0
CCCOC/C(=N\c1ccc(cc1C(F)(F)F)Cl)/n1cncc1	1
Clc1cc(N)c(c(c1)C(=O)O)Cl	0
Clc1ccc(c(n1)C(=O)O)Cl	0
CSCC[C](C(=O)O)O	0
O=Cc1ccccc1	0
COc1ccc(cc1)[C@@](c1cncnc1)(C1CC1)O	0
Nc1ccc(cc1Cl)c1ccc(c(c1)Cl)N	1
COc1cc(OC)nc(n1)N=C(NS(=O)(=O)c1ncccc1C(F)(F)F)O	0
CCc1ccc(cc1)O	0
ClC1=C(Cl)[C@@]2(C([C@@]1(Cl)[C]1[C]2COS(=O)(=O)OC1)(Cl)Cl)Cl	1
CCCSc1ccc2c(c1)[nH]c(n2)N=C(OC)O	1
O=Cc1ccco1	0
OC(=O)Cn1c(=O)sc2c1c(Cl)ccc2	0
CN=C(S)S	1
Cc1ccc(cc1)N(S(=O)(=O)N(C)C)SC(Cl)(Cl)F	1
COP(=O)OC	0
CCCC[C@](c1ccc(cc1)Cl)(Cn1cncn1)C#N	0
C[C]1CO[C@@](O1)(Cn1cncn1)c1ccc(cc1Cl)Oc1ccc(cc1)Cl	1
COC(=O)N(c1ccccc1COc1ccn(n1)c1ccc(cc1)Cl)OC	1
CCCCOC(=O)[C](Oc1ccc(cc1)Oc1ccc(cn1)C(F)(F)F)C	1
[O-][N+](=O)c1ccc(o1)/C=N\NC(=N)O	0
COc1ccc(cc1)C(C(Cl)(Cl)Cl)c1ccc(cc1)OC	1
O[C](COc1cccc2c1C[C](O)[C](C2)O)CNC(C)(C)C	0
Fc1ccc(cc1)N(C(=O)COc1nnc(s1)C(F)(F)F)C(C)C	0
C/C=C\C	0
O=Cc1cccc(c1)O	0
CN=C([C](SCCSP(=O)(OC)OC)C)O	1
O1CC1	0
CS(=O)C	0
C[C]1CCCC[C]1NC(=Nc1ccccc1)O	0
O=Cc1ccc(c(c1)O)O	0
Cc1ccccc1Cl	0
Clc1cc(Cl)cc(c1)[C@@]1(CO1)CC(Cl)(Cl)Cl	1
CCCN(C(=S)SSC(=S)N(CCC)CCC)CCC	1
OC(=O)COc1ccc(c2c1nccc2)Cl	0
OC(=Nc1ccc(c(c1)Cl)Cl)Nc1ccc(cc1)Cl	1
COC(=Nc1cccc(c1)OC(=Nc1cccc(c1)C)O)O	1
COc1cc(cc(c1OC)OC)Cc1c[nH]c(=N)[nH]c1=N	0
[O-][N+](=O)c1cc(N)c(c(c1)[N+](=O)[O-])C	1
CCOC(=O)/C=C\C(=O)OCC	1
COCc1c(F)c(F)c(c(c1F)F)COC(=O)[C]1[C](C1(C)C)/C=C/C	1
CNC1=C(c2cccc(c2)C(F)(F)F)C(=O)[C](O1)c1ccccc1	0
c1ccc2c(c1)cc1c(c2)cc2c(c1)cccc2	1
Cc1ccc(c(c1)N)[N+](=O)[O-]	0
CCCCCCCCCc1ccc(cc1)O	1
CCOC(=O)[C@@]1(C)OC(=O)N(C1=O)c1cc(Cl)cc(c1)Cl	1
OC(=N)C[C](C(=N[C](C(CN1C[C]2CCCC[C]2C[C]1C(=NC(C)(C)C)O)O)Cc1ccccc1)O)NC(=O)c1ccc2c(n1)cccc2	0
Clc1ccc(cc1)C(=O)NCCc1ccc(cc1)OC(C(=O)O)(C)C	0
N#Cc1ncccn1	0
[O-][N+](=O)c1cc([N+](=O)[O-])c(c(c1)C(C)(C)C)O	1
CC(c1ccc(cc1)O)(c1ccc(cc1)O)C	1
CCCC	1
Clc1ccc(c(c1)Cl)n1c(nc2c(c1=O)cc(cc2)F)n1cncn1	1
CC=O	0
OC(=O)[C](c1cccc(c1)C(=O)c1ccccc1)C	0
ClCC(=O)c1ccccc1	0
Fc1cc2CC[C](n3c2c(c1)c(=O)c(c3)C(=O)O)C	0
Clc1nc(Cl)[nH]c(=Nc2ccccc2Cl)n1	1
CN=C(Oc1ccc(c(c1)C)N(C)C)O	1
Cl[C]1[C]2O[C]2[C]2[C]1[C@@]1(Cl)C(=C([C@@]2(C1(Cl)Cl)Cl)Cl)Cl	1
CCC[C](O)C	0
C[n+]1ccc(cc1)c1cc[n+](cc1)C	1
Cc1ccc(c(c1)[N+](=O)[O-])[N+](=O)[O-]	1
N#C[C](c1cccc(c1)Oc1ccccc1)OC(=O)[C](C(C)C)Nc1ccc(cc1Cl)C(F)(F)F	1
CCOP(=S)(SCn1c(=O)oc2c1ccc(c2)Cl)OCC	1
OC(=Nc1nc(C)cc(n1)C)NS(=O)(=O)c1ccccc1C(=O)OC1COC1	0
COc1cc2c(cc1OC)OC[C]1[C]2C(=O)c2c(O1)c1C[C](Oc1cc2)C(=C)C	1
OC(=N)Nc1cccc(c1)O	0
Clc1ccc2c(c1)[n+]([O-])nc(n2)n1cncc1	1
CCCCn1cc[n+](c1)C	0
[O-][N+](=O)c1ccccc1O	0
CCCCOC(=O)c1ccccc1C(=O)OCc1ccccc1	1
Fc1cc(F)cc(c1)N=C(N/N=C(/c1ncccc1C(=O)O)\C)O	0
CCN=c1nc([nH]c(n1)SC)NC(C)(C)C	1
CC(c1ccc(cc1)O)(CC(C)(C)C)C	1
COc1nc(=NC(C)C)[nH]c(=NC(C)C)[nH]1	0
Oc1ccccc1Cl	1
CN=C(Oc1ccccc1OC(C)C)O	1
Oc1ccccc1	0
C#CCO[C](c1ccc(cc1)Cl)C(=NCCc1ccc(c(c1)OC)OCC#C)O	1
CC(NSc1nc2c(s1)cccc2)(C)C	1
NCCCN(C)C	0
CN1[C]2CCC[C]1CC(C2)NC(=O)c1nn(c2c1cccc2)C	0
O=C1OCC(=C1)[C]1CC[C@]2([C@]1(C)CC[C]1[C]2CC[C]2[C@]1(C)CCC(C2)O[C]1C[C](O)[C]([C](O1)C)O[C]1C[C](O)[C]([C](O1)C)OC1CC(O)[C]([C](O1)C)O)O	0
Cc1cccc(c1)C	0
Clc1ccc(cc1)Oc1ccc(cc1)NC(=O)N(C)C	1
Cc1ccc(cc1)O	1
COc1c(Cl)ccc(c1C(=O)O)Cl	0
[O-][N+](=O)c1cc([N+](=O)[O-])c(c(c1O)[N+](=O)[O-])O	0
CCOC(=O)CC(=O)OCC	0
c1ccc2c(c1)sc1c2cccc1	1
CN=C(c1cc(C)cc(c1N=C(c1cc(nn1c1ncccc1Cl)Br)O)Cl)O	1
S=C=NCCc1ccccc1	1
Clc1c(O)c(Cl)c(c(c1Cl)Cl)Cl	1
CN=C(N(C)C)S	0
O=C1c2ccccc2C(=O)c2c1cccc2S(=O)(=O)O	0
CCCCCC=O	0
OC1=NCCCCC1	0
CCCCOC(=O)/C=C\C(=O)OCCCC	0
Clc1cccc(c1N)Cl	1
N=c1[nH]c(=N)[nH]c(=N)[nH]1	0
Brc1ccc(cc1)Oc1ccccc1	1
Cc1ccc(cc1)C(=O)COc1n(C)nc(c1C(=O)c1ccc(c(c1Cl)C)Cl)C	1
C=CCOC(=O)C(OC(=O)c1cc(ccc1Cl)n1c(=O)cc(n(c1=O)C)C(F)(F)F)(C)C	1
Clc1cc(Sc2cc(Cl)cc(c2O)Cl)c(c(c1)Cl)O	1
CCCCCCCCCC[N+](CCCCCCCCCC)(C)C	1
O=C1CCCCC1	0
OC(=N)c1c(Cl)cccc1Cl	0
OC1=NCCCCCCCCCCC1	0
COc1cc(OC)nc(n1)Sc1cccc2c1C(=O)O[C]2C	0
CCOC(=O)C=C	0
Cc1ccc2c(c1)ccc(n2)C	0
CC(N)C	0
Cc1cccc(c1)N	1
CN(CCOC(=O)C(=C)C)C	0
Clc1ccc(cc1)S/N=N/c1cc(Cl)c(cc1Cl)Cl	1
COCCOCCOCCO	0
Nc1ccc(cc1)S(=O)(=O)Nc1noc(c1)C	0
CCCCN(SN(C(=O)Oc1cccc2c1OC(C2)(C)C)C)CCCC	1
CN(c1ccccc1)C	0
ClC1C(Cl)C(Cl)C(C(C1Cl)Cl)Cl	1
CC(=O)O[C]1CC[C]2[C@]1(C)C=CC1=C3CCC(=O)C=C3CC[C]21	1
CC[C](P(=O)(O)O)N	0
Nc1ccc(cc1)S(=O)(=O)Nc1nccs1	0
C[C](CC(O)(C)C)O	0
ClC1=C(Cl)[C@@]2(C([C@@]1(Cl)C1[C]2[C]2C[C]1[C]1[C]2O1)(Cl)Cl)Cl	1
CCOC(=O)c1cn2nc(cc2nc1C)OP(=S)(OCC)OCC	1
CCCCCCCCn1sccc1=O	1
CCCCNCCCC	1
Clc1cccc(c1)Br	1
NN=C(c1cccc(c1)N)O	1
CO/N=C/1\C[C@]2(C[C]3CC(O2)C/C=C(/C)\C[C](C)/C=C\C=C2[C@]4(C(C(=O)O3)C=C(C)[C]([C]4OC2)O)O)O[C]([C]1C)/C(=C/C(C)C)/C	1
C[C]1CCC(=O)C1	0
CCCOc1nn(c(=O)n1C)C(=NS(=O)(=O)c1ccccc1C(=O)OC)O	0
Clc1cccc2c1cccc2	1
CCCCCCCCSC(=O)Oc1cc(Cl)nnc1c1ccccc1	1
c1cccnc1	0
ClCC[N+](C)(C)C	0
ClC(=O)C(C)(C)C	0
Oc1ccc2c(c1)cccc2	1
Fc1ccc(cc1)[C@](c1ccccc1F)(Cn1cncn1)O	0
N#CSCSC#N	1
OC(=Nc1ccc(c(c1)Cl)C)N(C)C	0
CCCS[P@](=S)(Oc1ccc(cc1)SC)OCC	1
C/C(=C/C=C/C(=O)C)/CCC=C(C)C	1
OC(=O)c1ccccc1C(=Nc1cccc2c1cccc2)O	0
OCCOc1ccc(cc1)C(CC(C)(C)C)(C)C	0
CCCCOP(=O)(OCCCC)O	0
O=C(C1C(=O)c2c(C1=O)cccc2)C(c1ccccc1)c1ccccc1	1
OC(=O)[C](Oc1ccc(cc1)Oc1ncc(cc1Cl)C(F)(F)F)C	0
CCOP(=S)(Oc1cnc2c(n1)cccc2)OCC	1
CC(=C1OC(=O)N(C1=O)c1cc(OC2CCCC2)c(cc1F)Cl)C	0
C=CC=C	1
CCCCCCCCO	0
CCOC(=Nc1cccc(c1)O)O	0
OC(=Nc1cc(Cl)c(c(c1F)Cl)OC([C](C(F)(F)F)F)(F)F)N=C(c1c(F)cccc1F)O	1
ClCc1ccccc1	1
OC(=O)CN(CC(=O)O)CCN(CC(=O)O)CC(=O)O	0
CCCCCCOC(=O)c1ccccc1C(=O)OCCCCCC	1
CCCC1CCCC1	1
ClCC(=O)N(c1c(C)cccc1C)Cc1sccc1OC	0
OC(=O)CCC(=O)O	0
CN[C]1CC[C](c2c1cccc2)c1ccc(c(c1)Cl)Cl	1
Clc1cc(Cl)c(c(c1Cl)O)Cl	1
Cc1ccc(c(c1)C1=NC(=O)[C@@](N1)(C)C(C)C)C(=O)O	0
CCCCNC(=NCCCC)S	0
Cl/C=C/Cl	0
CC(O)C	0
Oc1noc(c1)C	0
CC(c1cc(/N=N/c2ccc(cc2)S(=O)(=O)c2ccc(cc2)/N=N/c2cc(C(C)C)c(cc2C)O)c(cc1O)C)C	1
O=C1N(OCC1(C)C)Cc1ccccc1Cl	0
OC(=O)[C]1[C]2[C@]3([C]4[C@]51CC(=C)[C@](C5)(O)CC4)C=C[C]([C@@]2(C)C(=O)O3)O	0
Oc1ccc(cc1)C1(OC(=O)c2c1cccc2)c1ccc(cc1)O	1
OC(=O)c1ccc(cc1)C(=O)O	0
N=c1nc[nH][nH]1	0
Clc1cccc(c1)[N+](=O)[O-]	0
CCCc1cc(O)nc(n1)S	0
C=CCONC(=C1C(=O)CC([C](C1=O)C(=O)OC)(C)C)CCC	0
CCOC(=O)C(Oc1ccc(cc1)Cl)(C)C	0
OC(=O)[C](Oc1ccc(cc1)Oc1ccc(cc1Cl)Cl)C	0
OCC(Cl)(Cl)Cl	0
CC[C](c1ccccc1OC(=NC)O)C	1
Clc1ccc(c(c1)Cl)N	1
CNC(=N)S	0
CNS(=O)(=O)Cc1ccc2c(c1)c(CCN(C)C)c[nH]2	0
CC(C(=O)O)C	0
Nc1cc([N+](=O)[O-])c(c(c1)[N+](=O)[O-])C	1
CCOc1snc(n1)C(Cl)(Cl)Cl	1
CN(CCC=C1c2ccccc2CCc2c1cccc2)C	1
CN=C(/C=C(/OP(=O)(OC)OC)\C)O	1
CCCCCCCCCC=O	0
OC(=Nc1ccccc1)Nc1csnn1	0
CC(c1ccc(cc1)Cl)c1ccc(cc1)Cl	1
CN(C(=S)SSC(=S)N(C)C)C	1
OC(=O)COCCN1CCN(CC1)[C](c1ccc(cc1)Cl)c1ccccc1	0
Cc1ccc(c(c1)C)O	0
CCCCCCCCCCCCC1=C(O)C(=O)c2c(C1=O)cccc2	1
CC[P@@](=S)(Sc1ccccc1)OCC	1
CC(OC(=N[C](C(=N[C](c1ccc(cc1)C)C)O)C(C)C)O)C	0
CCCCCCCCCCCCc1ccccc1	1
C#C[C@]1(O)CC[C]2[C@@]1(C)CC[C]1[C]2CCC2=CC(=O)CC[C]12	1
COC(=O)C	0
CCCCCCCCSCCO	1
CCn1cc(C(=O)O)c(=O)c2c1cc1OCOc1c2	1
CCCCCCCCCC(=O)C	1
CS/C(=N\OC(=NC)O)/C(=O)N(C)C	1
[O-][N+](=O)c1ccc(c(c1)C)[N+](=O)[O-]	1
OC(=O)c1c(Cl)c(Cl)c(c(c1Cl)Cl)C(=O)O	1
ClCC(=O)N(c1c(C)cccc1CC)COC(C)C	0
[O-][N+](=O)c1ccc(c(c1N)[N+](=O)[O-])C	0
CCCCCCCCCCCCOCCOCCOCCOCCOCCO	1
Clc1ccccc1c1ccccc1	1
C[n+]1c(cc(n1C)c1ccccc1)c1ccccc1	1
CC[C]1CCC[C](O[C]2CC[C]([C](O2)C)NC)[C](C)C(=O)C2=C[C]3[C]([C]2CC(=O)O1)C=C[C]1[C]3C[C](C1)O[C]1O[C](C)[C]([C]([C]1OC)OC)OC	1
CCOP(=S)(Oc1ccc(cc1)[N+](=O)[O-])OCC	1
Fc1ccc(c(c1)c1ccc(c(c1)Cl)Cl)N=C(c1cn(nc1C(F)F)C)O	1
O=CC=O	0
[O-][N+](=O)c1ccc(c(c1C)[N+](=O)[O-])[N+](=O)[O-]	1
ClC([N+](=O)[O-])(Cl)Cl	1
CCCCCCCCCCCCCc1cccc(c1)S(=O)(=O)[O-]	1
CCO	0
CCC(=Nc1ccc(c(c1)Cl)Cl)O	1
COP(=S)(Oc1cc(Cl)c(cc1Cl)I)OC	1
Clc1ccc(c(c1)S(=O)(=O)O)Cl	0
CN=C=S	1
ClC(=C)Cl	0
Cl[C]1C=C[C]2[C]1[C@@]1(Cl)C(=C([C@@]2(C1(Cl)Cl)Cl)Cl)Cl	1
COc1ccccc1O	0
O=C1C2(Cl)[C@]3([C@]4(C1(Cl)[C@]1([C@@]2(C3(Cl)C(C41Cl)(Cl)Cl)Cl)Cl)Cl)Cl	1
Clc1cc(Cl)c(cc1O)Cl	1
O=C1c2ccccc2C(=O)c2c1ccc1c2cccc1	1
Fc1ccc(cc1)[C]1CCNC[C]1OCc1ccc2c(c1)OCO2	1
c1ccc2c(c1)c1cc3ccc4c(c3cc1cc2)cccc4	1
CCCCN=C=S	1
Clc1cc(Cl)c(c(c1)Cl)O	1
COC(=O)[C@@]1(O)c2cc(Cl)ccc2-c2c1cccc2	1
CO[C]1CCC=CO1	0
CON(C(=O)Nc1ccc(cc1)Cl)C	0
O[C@]1(Cn2ncnc2)[C](CCC1(C)C)Cc1ccc(cc1)Cl	1
Clc1c(Cl)c([N+](=O)[O-])c(c(c1Cl)Cl)Cl	1
Oc1ccccc1c1ccccc1	1
CCN(C(=O)SCc1ccccc1Cl)CC	1
OC(=O)CCCOc1ccc(cc1C)Cl	0
O=C1O[C](CN1/N=C/c1ccc(o1)[N+](=O)[O-])CN1CCOCC1	0
[O-][N+](=O)c1ccc(c(c1)Cl)C	1
CCN(C(=S)S)CC	1
CC(Nc1nc(Cl)nc(=N)[nH]1)(C)C	0
COP(=S)(SCN1C(=O)c2c(C1=O)cccc2)OC	1
CSC1=N[C@@](C(=O)N1Nc1ccccc1)(C)c1ccccc1	1
Cc1ccc(cc1)S(=O)(=O)N	0
F[C](C(F)(F)F)Cl	0
[O-][N+](=O)c1ccc(c(c1)Cl)N	1
Fc1ccc(cc1)[C@@]1(Cn2cncn2)O[C]1c1ccccc1Cl	1
N#CSCC(=O)O[C]1C[C]2C([C@]1(C)CC2)(C)C	1
[O-][N+](=O)c1ccccc1	0
CC(NC[C](c1ccc(cc1)NS(=O)(=O)C)O)C	0
CCCCO	0
Clc1ccc(cc1Cl)n1oc(=O)n(c1=O)C	1
O=C1C=CC(=O)c2c1cc1ccccc1c2	1
Cc1ccc(c(c1)S(=O)(=O)O)N	0
COc1nc(C)nc(=NC(=NS(=O)(=O)c2ccccc2CCC(F)(F)F)O)[nH]1	0
C#CCO[S@@](=O)O[C]1CCCC[C]1Oc1ccc(cc1)C(C)(C)C	1
O[C](C(C)(C)C)[C](n1cncn1)Oc1ccc(cc1)c1ccccc1	1
O=C/C(=C(\C(=O)O)/Cl)/Cl	0
CCO[P@@](=O)(Oc1ccc(c(c1)C)[S@](=O)C)NC(C)C	1
COCCc1ccc(cc1)OC[C](CNC(C)C)O	0
OCC([N+](=O)[O-])(CO)Br	1
FCC(F)(F)F	0
CCO[P@@](=O)(Oc1ccc(c(c1)C)S(=O)(=O)C)NC(C)C	1
N=c1[nH]c(=NC2CC2)[nH]c(=N)[nH]1	0
N#C[C](c1cccc(c1)Oc1ccccc1)OC(=O)C1C(C1(C)C)(C)C	1
CC[C](n1c(O)nc(c(c1=O)Br)C)C	0
[O-][N+](=O)c1ccc(c(c1)[N+](=O)[O-])N	0
[O-][N+](=O)OCCOCCO[N+](=O)[O-]	0
OCCO	0
C[C]1CO1	0
[O-][N+](=O)C=C1NCCCS1	0
O[C](COc1cc(C)c(c(c1C)C)OC(=O)C)CNC(C)C	0
COc1cc(OC)nc(n1)N=C(NS(=O)(=O)c1n(C)ncc1c1nnn(n1)C)O	0
Nc1ccc(cc1Cl)C(F)(F)F	1
Oc1cccc2c1nccc2	1
ClCC#CCOC(=Nc1cccc(c1)Cl)O	1
CN=C(CSP(=S)(OC)OC)O	1
CN(c1ccccc1)C(=N)S	0
Oc1ccc(cc1Cc1cc(Cl)ccc1O)Cl	1
COc1sc(=O)n(n1)CSP(=S)(OC)OC	1
C[C](Cc1ccc(cc1)C(C)(C)C)CN1CCCCC1	1
COc1cc(OC)nc(n1)N=C(NS(=O)(=O)c1ncccc1S(=O)(=O)CC)O	0
CC/C=C/CCCCCCCCOC(=O)C	1
OCCC(OC)(C)C	0
CCCC[C](CN1C(=O)[C]2[C](C1=O)[C]1C[C]2C=C1)CC	1
ClCC(=O)N(c1ccccc1)C(C)C	0
OC(=O)CN(CC(=O)O)CC(=O)O	0
CNC(=NC)O	0
CCN=c1nc(SC)[nH]c(=NCC)[nH]1	0
Clc1nc(Cl)nc(n1)Cl	0
OC(=O)/C=C/Cl	0
O[C](C(C)(C)C)[C](n1ncnc1)Cc1ccc(cc1)Cl	0
Cc1ccc(cc1)C(=O)c1cc(O)c(c(c1)[N+](=O)[O-])O	0
O=[S@@](c1nc2c([nH]1)cccc2)Cc1nccc(c1C)OCC(F)(F)F	0
O=C1C=C(C)C(=O)c2c1cccc2	1
O=Cc1cc(Br)ccc1O	1
Clc1nc(c(s1)C(=O)OCc1ccccc1)C(F)(F)F	1
OC(=O)CO[C](C(=O)O)CC(=O)O	0
Clc1ccc(c(c1)NC(=Nc1ccc(c(c1)Cl)Cl)O)Oc1ccc(cc1S(=O)(=O)O)Cl	1
OC(=Nc1ccc(c(c1)C(F)(F)F)[N+](=O)[O-])C(C)C	1
Clc1ccc(cc1)S(=O)(=O)c1cc(Cl)c(cc1Cl)Cl	1
C=C1[C]2CC[C](C1(C)C)C2	0
CCc1ccccc1N	0
CCN(C(=O)c1cccc(c1)C)CC	0
CCCN(c1c(cc(cc1[N+](=O)[O-])C(F)(F)F)[N+](=O)[O-])CCCl	1
Clc1ccccc1C[C@](C1(Cl)CC1)(Cn1[nH]cnc1=S)O	1
CN(C(=S)N(C)C)C	0
N=C(N/N=C\c1ccc(cc1)Cl)N/N=C/c1ccc(cc1)Cl	1
Cc1cc([N+](=O)[O-])c(c(c1)[N+](=O)[O-])N	0
CC([C@@]12CC[C@](O2)([C](C1)OCc1ccccc1C)C)C	1
CCCCCCCCCCCCOS(=O)(=O)O	0
CC1=CCC(=C(C)C)CC1	1
Nc1cc(cc(c1)[N+](=O)[O-])[N+](=O)[O-]	1
COc1ccc(cc1)[C]1Sc2ccccc2N(C(=O)[C]1OC(=O)C)CCN(C)C	0
Clc1ccc(cc1)C(=O)c1ccc(cc1)OC(C(=O)O)(C)C	1
O=Cc1cccc(c1)Oc1ccccc1	1
CCOC(=O)C[C](C(=O)OCC)SP(=S)(OC)OC	1
COC1=CC(=O)C[C]([C@]21Oc1c(C2=O)c(OC)cc(c1Cl)OC)C	0
N[C]1CC[C](C[C]1C)C[C]1CC[C]([C](C1)C)N	0
OC(=O)C(=O)O	0
Fc1ccc(cc1)C1CCNC[C]1COc1ccc2c(c1)OCO2	1
N#Cc1c[nH]cc1c1cccc2c1OC(O2)(F)F	1
COC[C](OC[C](O)C)C	0
Clc1ccccc1	0
CC(N(C(=O)SCC(=C(Cl)Cl)Cl)C(C)C)C	1
CN([C]1C(=C(C(=N)O)C(=O)[C@]2(C1C[C]1C(=C2O)C(=O)c2c([C@@]1(C)O)c(Cl)ccc2O)O)O)C	0
CCCCCCCCCCO	1
CCOC(=O)C1=NOC(C1)(c1ccccc1)c1ccccc1	1
COc1cc(C=O)ccc1O	0
c1ccc2c(c1)cc1c(c2)cccc1	1
CSc1nc(=N)nc([nH]1)NC(C)(C)C	0
CO/C=C(\c1ccccc1COc1nc(OC(C)C)nc(c1)C(F)(F)F)/C(=O)OC	1
CCN=c1nc(Cl)[nH]c(=NC(C)C)[nH]1	0
Fc1cc2c(cc1N1CCNCC1)n(cc(c2=O)C(=O)O)C1CC1	0
CN(C(=S)S)C	1
CCN=c1[nH]c(NC(C#N)(C)C)nc(n1)Cl	0
COc1cc(OC)nc(n1)N=C(NS(=O)(=O)c1c(Cl)nc2n1cccc2)O	0
NCCCCCCN	0
CCC=O	0
OC[C]1O[C]([C]([C]1O[C]1O[C](CN)[C]([C]([C]1N)O)O)O)O[C]1[C](O)[C](N)C[C]([C]1O[C]1O[C](CO)[C]([C]([C]1N)O)O)N	0
Cc1nc(O)n(c(=O)c1Cl)C(C)(C)C	0
COc1cccc(c1)N	1
CC(C(=O)OCC([C](C(C)C)O)(C)C)C	0
CCl	0
CCCN(c1c(cc(cc1[N+](=O)[O-])C(C)C)[N+](=O)[O-])CCC	1
CC([C]1CC[C]([C@@]1(O)Cn1ncnc1)Cc1ccc(cc1)Cl)C	1
O=s1c2ccccc2c2c1cccc2	0
Clc1ccc(cc1)[C@](c1ccccc1Cl)(c1cncnc1)O	1
CCON/C(=C\1/C(=O)CC(CC1=O)C[C](SCC)C)/CCC	1
Nc1ccc(cc1)S(=O)(=O)N=c1cnc2c([nH]1)cccc2	0
CC[C](C(=NCc1ccccc1)O)Oc1ccc(c(c1)C(F)(F)F)F	1
COc1cc(Cl)c(c(c1O)Cl)Cl	1
O=P(Oc1ccccc1)(Oc1ccccc1)Oc1cccc(c1)C(C)(C)C	1
c1ccc2-c3c(Cc2c1)cccc3	1
COC(=O)c1ccccc1C(=O)OC	0
OC(=O)C=C	0
CC(CNCC(C)C)C	0
C#CCC1=C(C)[C](CC1=O)OC(=O)[C]1[C](C1(C)C)C=C(C)C	1
N#Cc1ccc(cc1)[N+](=O)[O-]	0
Cc1ccc(c(c1)O)C	0
C=CC#N	0
ClCCOCOCCCl	0
Cc1cc(c(c(c1)C(C)(C)C)O)C(C)(C)C	1
O=C1OCc2c1c(Cl)c(Cl)c(c2Cl)Cl	0
Clc1cccc(c1)c1ccccc1	1
C[N+]1(C)CCCCC1	0
CO[P@](=O)(SC)N	1
CN(N=C(CCC(=O)O)O)C	0
OC[C](Oc1ccccc1)C	0
Cc1ccc(cc1)Cl	1
COC(=O)c1c(Cl)c(Cl)c(c(c1Cl)Cl)C(=O)OC	1
O=C1OC[C]2[C]1[C@]1(Cl)C(=C([C@]2(C1(Cl)Cl)Cl)Cl)Cl	0
CCCN(C(=O)SCc1ccccc1)CCC	1
CSc1[nH]c2c(n1)cc(c(c2)Cl)Oc1cccc(c1Cl)Cl	0
CCCCC(=O)O	0
OC(=O)c1nc(Cl)c(c(c1Cl)N)Cl	0
C1CCCNC1	0
Cc1ccc(c(c1)O)[N+](=O)[O-]	0
Clc1cc(Cl)nc(n1)c1ccccc1	1
N#Cc1cc(I)c(c(c1)I)O	1
CCOC(=O)c1ccccc1S(=O)(=O)NC(=Nc1nc(Cl)cc(n1)OC)O	0
O=C(C(C)(C)C)[C](n1ncnc1)Oc1ccc(cc1)Cl	1
[O-][N+](=O)c1ccc(c(c1)Cl)Cl	1
CCCCCCCCc1ccc(cc1)O	1
CN1CCC[C]1c1cccnc1	1
CC(CC(=O)C)C	0
CCc1ccc(nc1)C	0
Clc1cc(ccc1Oc1ccc(c(c1)C(=O)O)[N+](=O)[O-])C(F)(F)F	0
N=c1cc[nH]cc1	0
CNc1cnn(c(=O)c1Cl)c1cccc(c1)C(F)(F)F	0
CN([C]1C(=O)/C(=C(/O)\N)/C(=O)[C@@]2([C]1[C](O)[C]1C(=C(O)c3c([C@@]1(C)O)cccc3O)C2=O)O)C	0
[O-][N+](=O)c1ccc(o1)/C=N/N1CC(=NC1=O)O	0
Cc1cccc(c1O)C	0
CCCCCCCCc1cc([N+](=O)[O-])c(c(c1)[N+](=O)[O-])O	1
COP(=S)(Oc1ccc(c(c1)Cl)[N+](=O)[O-])OC	1
NC1=C(Cl)C(=O)c2c(C1=O)cccc2	1
FS(=O)(=O)F	1
Clc1ccc(cc1)Cl	1
CCCCc1ccccc1	1
CCCC(=Nc1ccc(c(c1)C(=O)C)OC[C](CNC(C)C)O)O	0
CCN=c1nc(Cl)[nH]c(=NCC)[nH]1	0
CCCc1ccccc1	1
C1=CN2C(=C3C=CC=CN3CC2)C=C1	1
COP(=O)(OC=C(Cl)Cl)OC	1
CC(=O)[C](C(=Nc1ccccc1)O)/N=N/c1ccc(cc1Cl)c1ccc(c(c1)Cl)/N=N/[C](C(=Nc1ccccc1)O)C(=O)C	1
ClC[C@@]12[C](Cl)[C](C([C@@]2(CCl)C(Cl)Cl)CC1(Cl)Cl)Cl	1
OCC[N+](C)(C)C	0
CCCCC	0
OC(=O)CC(=O)O	0
COc1cc(OC)nc(n1)N=C(NS(=O)(=O)Nc1ccccc1C(=O)C1CC1)O	1
CC(=C)C(=O)OC[C]1CO1	0
CCn1cc(C(=O)O)c(=O)c2c1cc(N1CCNCC1)c(c2)F	0
CCCCCCCCCCCCCCCCCC[N+](CCCCCCCCCCCCCCCCCC)(C)C	1
NCCCC(P(=O)(O)O)(P(=O)(O)O)O	0
Clc1ccc(cc1)CN(C(=Nc1ccccc1)O)C1CCCC1	1
ClC(C(F)(F)F)Cl	0
CCCCCCCCCCSCCN	1
CCNc1ccccc1	1
C/C=C/1\CC2CC1C=C2	1
CC(=Nc1cc(NS(=O)(=O)C(F)(F)F)c(cc1C)C)O	0
CC(c1ccccc1C(C)C)C	1
CO	0
CCCSC(=O)N(CCC)CCC	1
COc1cc(OC)c(cc1N)Cl	1
OCCOC(=O)C=C	0
O=C(c1ccccc1)OOC(=O)c1ccccc1	1
S=C=Nc1ccc(cc1)N=C=S	1
CO/N=C(/c1ccccc1CO/N=C(\c1cccc(c1)C(F)(F)F)/C)\C(=O)OC	1
[O-][N+](=O)c1cccc(c1)S(=O)(=O)O	0
OC(=O)c1c(F)cccc1F	0
Clc1cc(Cl)cc(c1)N1C(=O)CN(C1=O)C(=NC(C)C)O	1
BrCC(=O)C(F)(F)F	1
CO[C](COC[C](O)C)C	0
O[C](COc1ccc(cc1)CC(=N)O)CNC(C)C	0
Clc1cc(Cl)c(cc1n1nc(n(c1=O)C(F)F)C)NS(=O)(=O)C	0
CCOC(=O)[C@@]1(C)CC(=NN1c1ccc(cc1Cl)Cl)C(=O)OCC	0
COc1cc(C=O)cc(c1OC)OC	0
Cc1cc(C)c(c(c1)C(C)(C)C)O	1
CCOc1cc(ccc1[N+](=O)[O-])Oc1ccc(cc1Cl)C(F)(F)F	1
C=CCO[C](c1ccc(cc1Cl)Cl)Cn1cncc1	1
CC(c1nn(c(=O)n1N)C(=NC(C)(C)C)O)C	0
CCN=C(Nc1ccccc1)S	0
Oc1cc(C)c(c(c1)C)Cl	0
CCOC(=O)[C](Oc1ccc(cc1)Oc1cnc2c(n1)ccc(c2)Cl)C	1
CC(Nc1ccc(cc1)Nc1ccccc1)C	1
N#C[C](c1ccc(c(c1)Oc1ccccc1)F)OC(=O)[C]1[C](C1(C)C)C=C(Cl)Cl	1
C[C]1CNC[C](O1)C	0
C[C]1N(C(=O)S[C]1c1ccc(cc1)Cl)C(=NC1CCCCC1)O	1
OC(=O)COc1ccc(cc1Cl)Cl	0
N=C(Nc1ccccc1)Nc1ccccc1	0
[O-][N+](=O)c1cc([N+](=O)[O-])c(c(c1)[N+](=O)[O-])O	0
O=C([C]1[C](C1(C)C)C=C(C)C)OCN1C(=O)C2=C(C1=O)CCCC2	1
O=C(c1ccc(cc1S(=O)(=O)C)C(F)(F)F)c1cnoc1C1CC1	0
O=C1CC[C@]2(C(=C1)CC[C]1[C]2CC[C@]2(C1CC[C]2O)C)C	1
N#CC(/N=N/C(C#N)(C)C)(C)C	0
C#CCOC(=O)/C=C(/C=C/C[C](CCCC(C)C)C)\C	1
BrC=C(Br)Br	0
Oc1ccc2c(c1)CC[C]1[C]2CC[C@@]2([C]1CC[C]2O)C	1
BrCCBr	0
OC(=O)[C@@]1(C)CCC[C@]2([C]1CCc1c2ccc(c1)C(C)C)C	1
Nc1ccccc1	1
Clc1ccc(c(c1)[N+](=O)[O-])N	1
Clc1ccc(c(c1)Cl)Cl	1
O=C1O[C@](C(=O)N1Nc1ccccc1)(C)c1ccc(cc1)Oc1ccccc1	1
O=C(Nc1ccc(cc1)CO/N=C(/c1ccc(cc1)Cl)\C1CC1)N=C(c1c(F)cccc1F)O	1
BrC[C]1C[C@]2(C([C@]1(Cl)C(=C2Cl)Cl)(Cl)Cl)Cl	1
SC1=NCCN1	0
OCC(CO)O	0
CCC(CC)C	1
COc1cc(Cl)c(cc1Cl)OC	1
NCCCNCCCCNCCCN	1
C#CC(N=C(c1cc(Cl)cc(c1)Cl)O)(C)C	1
CC1=C(C)S(=O)(=O)CCS1(=O)=O	0
NCCN	0
Oc1ccc(c(c1)C)[N+](=O)[O-]	0
CCCCCCCCCc1ccc(cc1)OCCOCCOCCOCCOCCO	1
CCc1c(C(=O)O)c(=O)cnn1c1ccc(cc1)Cl	0
N#C[C](c1cccc(c1)Oc1ccccc1)OC(=O)[C]1[C](C1(C)C)/C=C(/C(F)(F)F)\Cl	1
CC[C](Nc1c(cc(cc1[N+](=O)[O-])C(C)(C)C)[N+](=O)[O-])C	1
OCC(=O)Oc1ccc(cc1Cl)Cl	0
CCOCCOC(=O)[C](Oc1ccc(cc1)Oc1ncc(cc1Cl)C(F)(F)F)C	1
CCOP(=S)(OCC)O	0
[O-][N+](=O)c1ccccc1C	0
CC(c1cccc(c1)OP(=O)(Oc1ccccc1)Oc1ccccc1)C	1
O=C1OCCN1/N=C/c1ccc(o1)[N+](=O)[O-]	0
Nc1ccc(cc1)O	1
CCC1(C[C@@]2(CO2)c2cccc(c2)Cl)C(=O)c2c(C1=O)cccc2	1
CC[S@@](=O)CCSP(=O)(OC)OC	1
CCC(c1noc(c1)NC(=O)c1c(OC)cccc1OC)(CC)C	1
C/C=C\C=C	0
CCCCCCCCc1cc(cc(c1OC(=O)/C=C/C)[N+](=O)[O-])[N+](=O)[O-]	1
Nc1cccc(c1)Cl	1
O=C1[C]2CC[C](C2)C(=C1C(=O)c1ccc(cc1Cl)S(=O)(=O)C)Sc1ccccc1	1
CSc1ccc(cc1C)OP(=S)(OC)OC	1
CCCCOCCO	0
COc1ccc2c(c1)C[C@@]13CCCC[C]3[C](C2)N(CC1)C	0
CCCC[C](CO)CC	0
C=Cc1ccccc1	0
CCCSP(=O)(N1CCN(/C/1=N/C#N)CC)OCC	1
O[C@]1(Cn2ncnc2)/C(=C\c2ccc(cc2)Cl)/CCC1(C)C	1
ClCCO[S@](=O)O[C](COc1ccc(cc1)C(C)(C)C)C	1
O=C1CCCC(=O)C1C(=O)c1ccc(cc1Cl)S(=O)(=O)C	0
OC(=O)Cc1cccc2c1cccc2	0
CC1=CC[C]2C[C]1C2(C)C	0
O=S1OC[C]2[C](CO1)[C@@]1(C([C@@]2(Cl)C(=C1Cl)Cl)(Cl)Cl)Cl	1
CCCCc1nc(c(n1Cc1ccc(cc1)c1ccccc1c1n[nH]nn1)CO)Cl	0
CCN(c1c(cc(cc1[N+](=O)[O-])C(F)(F)F)[N+](=O)[O-])CC(=C)C	1
CCOP(=S)(S[C]1OCCO[C]1SP(=S)(OCC)OCC)OCC	1
CC(CC(=O)CC(C)C)C	0
O=C(N(C)C)Nc1ccc(cc1)C(C)C	1
OC(=O)c1cccnc1	0
Cc1cnc(c(c1)C(=O)O)C1=NC(=O)[C@](N1)(C)C(C)C	0
OC1=NC[C](O1)COc1cc(C)cc(c1)C	0
CCN(c1c(cc(cc1[N+](=O)[O-])C(F)(F)F)[N+](=O)[O-])Cc1c(F)cccc1Cl	1
CCO[P@@](=O)(N1CCSC1=O)S[C](CC)C	1
CCO[P@](=O)(N1CCSC1=O)S[C](CC)C	1
Brc1ccc(cc1)S(=O)(=O)O	0
OC=Nc1ccc(c(c1)S(=O)(=O)NC(=Nc1nc(OC)cc(n1)OC)O)C(=O)N(C)C	0
Clc1ccc(cc1)CC[C@@](C(C)(C)C)(Cn1cncn1)O	1
CCCCCCCCCCCCCC[C](S(=O)(=O)O)C(=O)OCC	1
Fc1ccccc1	0
N#Cc1sc2=c(sc1C#N)c(=O)c1c(c2=O)cccc1	1
Fc1cc(F)c(c(c1)F)Br	1
N#Cc1cc(c2ccncc2)c(nc1O)C	0
CC(Cc1ccc(cc1)[C](C(=O)O)C)C	0
CN=C(CSP(=O)(OC)OC)O	1
CN(C(=O)C(c1ccccc1)c1ccccc1)C	0
c1coc(c1)CNc1nc[nH]c2-c1ncn2	1
Brc1ccccc1	0
CN1CN(C)CSC1=S	0
ClCC(=O)N(c1c(C)cccc1C)[C]1CCOC1=O	0
Oc1cccc2c1C(=O)c1c(C2=O)cccc1O	1
COc1cccc(c1C)C(=NN(C(C)(C)C)C(=O)c1cc(C)cc(c1)C)O	1
CN(S(=O)(=O)Nc1ccccc1)C	0
OCCOc1ccccc1	0
CCCCS(=O)(=O)O	0
CCCCCCCCCCCCC1=C(OC(=O)C)C(=O)c2c(C1=O)cccc2	1
COP(=O)(O[C](C(Br)(Cl)Cl)Br)OC	1
COc1cc(OC)nc(n1)Sc1cccc(c1C(=O)O)Cl	0
COC(=NC(=Nc1ccccc1N=C(N=C(OC)O)S)S)O	1
S=C=S	1
CN=C(O/N=C/C(SC)(C)C)O	1
CC1=NN=C(N(C1)/N=C/c1cccnc1)O	0
CCN(c1nc(cc(n1)C)OP(=S)(OC)OC)CC	1
CC(c1ccc(cc1)O)(C)C	1
CCN(C(=O)SCc1ccc(cc1)Cl)CC	1
Oc1ccc(cc1)O	1
Cc1ccc2c(c1)cccc2	1
[O-][N+](=O)c1c(C)cccc1O	0
C=CCc1ccccc1O	0
O=C1C=C(C)C(=O)C(=C1C)C	1
S=C=Nc1ccccc1	1
OC1=Nc2ccc(cc2C(=NC1)c1ccccc1Cl)N(O)O	0
CCN(C(=O)[C](Oc1cccc2c1cccc2)C)CC	0
CN=C(N[N+](=O)[O-])NC[C]1COCC1	0
COc1cc(ccc1OC)/C(=C\C(=O)N1CCOCC1)/c1ccc(cc1)Cl	0
CCOc1nc(F)cc2n1nc(n2)S(=O)(=O)Nc1c(Cl)cccc1Cl	0
Clc1ccc(c(c1)Cl)c1ccc(cc1Cl)Cl	1
ClC(C(Cl)Cl)Cl	0
ClC[C]1CO1	0
ClC#N	1
Nc1ccc(cc1)S(=O)(=O)Nc1nccc(n1)C	0
Cc1cccc2c1cccc2	1
OC(=O)c1cccc(c1)C(=O)O	0
NNC(=O)c1ccncc1	0
Cl/C=C(\c1ccc(cc1Cl)Cl)/OP(=O)(OC)OC	1
C=C/C=C\CC1=C[C]([C](C1=O)C)OC(=O)[C]1[C](C1(C)C)C=C(C)C	1
C=C/C=C/CC1=C(C)[C](CC1=O)OC(=O)[C]1[C](C1(C)C)/C=C(\C(=O)OC)/C	1
Nc1ccc(cc1)Cl	1
[O-]C(=O)C	1
CC(=O)O	0
Cc1ncsc1C=C	0
Clc1ccc(c(c1)Cl)[N+](=O)[O-]	1
ClCC(Cl)(Cl)Cl	0
COc1cccc(c1)[C@]1(O)CCCC[C]1CN(C)C	0
Cc1ccccc1O	0
CN(/C=N/c1ccc(cc1C)C)/C=N/c1ccc(cc1C)C	1
CC/C=C(/[C](OC(=O)[C]1[C](C1(C)C)C=C(C)C)C#C)\C	1
CCCS[P@](=O)(Oc1ccc(cc1Cl)Br)OCC	1
CCc1ccc(cc1)C(=O)NN(C(C)(C)C)C(=O)c1cc(C)cc(c1)C	1
COc1ncc(c2n1nc(n2)S(=O)(=O)Nc1c(F)cccc1F)F	0
OC(=O)Cc1c(Cl)ccc(c1Cl)Cl	1
Clc1cc(Cl)c(c(c1)Cl)Cl	1
Fc1ccc2c(c1)onc2C1CCN(CC1)CCc1c(C)nc2n(c1=O)CCCC2	1
c1ncc[nH]1	0
OC(=O)[C](Oc1ccc(cc1Cl)Cl)C	0
COc1cc(OC)nc(n1)N=C(NS(=O)(=O)c1n2ccccc2nc1S(=O)(=O)CC)O	0
OC(=O)[C]1C[C]1C(=Nc1ccc(cc1Cl)Cl)O	0
COc1ccccc1	0
OC(=N)Nc1ccc(cc1)Cl	0
OC(=O)COc1nc(Cl)c(cc1Cl)Cl	0
Nc1ccc(c(c1)S(=O)(=O)O)/C=C\c1ccc(cc1S(=O)(=O)O)N	0
N#C[C](c1cccc(c1)Oc1ccccc1)OC(=O)[C]1[C](C1(C)C)C=C(Br)Br	1
Clc1c(Cl)cccc1Cl	1
CN(C(=S)SC(=S)N(C)C)C	1
OC[C]1[C](CO)[C@@]2(C([C@@]1(Cl)C(=C2Cl)Cl)(Cl)Cl)Cl	1
Clc1ccccc1Cl	1
O=C1c2ccccc2C(=O)c2c1ccc(c2O)O	0
CCN(C(=O)C(=C(OP(=O)(OC)OC)C)Cl)CC	1
O=Cc1ccc(cc1)O	0
[O-][N+](=O)c1ccc(c(c1C)[N+](=O)[O-])N	1
CCC(=C(c1ccc(cc1)O)CC)c1ccc(cc1)O	1
OC(=Nc1cc(Cl)c(c(c1)Cl)OC(C(F)F)(F)F)N=C(c1c(F)cccc1F)O	1
C1CCCC1	0
CC(OC(=O)C1(CC1)S(=O)(=O)c1ccc(cc1)C)C	0
COc1ccc(cc1)c1ccccc1	1
C=C[C@]1(C)CC(OC(=O)CSC2C[C]3CC[C](C2)N3C)[C@@]2(C)[C](C)CC[C@]3([C]([C]1O)C)[C]2C(=O)CC3	0
Clc1ccc(c(c1)C)O	1
OC(=O)[C](Cc1cc(c(cc1Cl)F)n1nc(n(c1=O)C(F)F)C)Cl	1
CCCCN=C(n1c(N=C(OC)O)nc2c1cccc2)O	1
CCOP(=S)(OCC)SCSP(=S)(OCC)OCC	1
Clc1ccc(c(c1)C(=Nc1ccc(cc1Cl)[N+](=O)[O-])O)O	1
Clc1ccc(cc1)S(=O)(=O)O	0
COc1c(O)cc(c(c1Cl)Cl)Cl	1
COP(=S)(Oc1ccc(cc1)[N+](=O)[O-])OC	1
CCCCCCCCCCCCCCCC[N+](C)(C)C	1
N#CCN=C(c1cnccc1C(F)(F)F)O	0
Cc1cccc(c1)O	0
[O-][N+](=O)c1ccc(c(c1)[N+](=O)[O-])C	0
Clc1cc(cc(c1)Cl)[N+](=O)[O-]	0
OC(C(Cl)(Cl)Cl)O	0
COc1ccc2c(c1)ccc(c2)[C](C(=O)O)C	0
O=C(N(C)C)Oc1cc(nn1C(C)C)C	1
Cc1ccccc1N	1
CCO[C]1Oc2c(C1(C)C)cc(cc2)OS(=O)(=O)C	0
NC(=N)NCCCCCCCCNCCCCCCCCNC(=N)N	1
CNC	0
NCCNCCN	0
N#C[C@](c1ccccc1)(Cn1cncn1)CCc1ccc(cc1)Cl	1
Nc1ccc(c(c1)Cl)C	1
CCOP(=S)(SCn1nnc2c(c1=O)cccc2)OCC	1
CCN=c1nc(SC)[nH]c(=NC(C)C)[nH]1	0
O=C=NCCCCCCN=C=O	0
Nc1ccc(c(c1Cl)Cl)Cl	1
CN=C(N(c1nc2c(s1)cccc2)C)O	0
COC(=O)c1ccccc1S(=O)(=O)N=C(N=c1nc(C)nc([nH]1)OC)O	0
CCCN(c1c(cc(c(c1[N+](=O)[O-])N)C(F)(F)F)[N+](=O)[O-])CCC	1
CCSCCOP(=O)(OC)OC	1
O=C(N=C(c1c(F)cccc1F)O)Nc1cc(Cl)c(cc1Cl)OC([C](C(F)(F)F)F)(F)F	1
COc1cc(OC)nc(n1)N=C(NS(=O)(=O)c1ncccc1C(=O)N(C)C)O	0
O[C]1C[C@@]2(C)[C](C[C]1O)C(=O)C=C1C2CC[C@@]2(C1(O)CC[C]2[C@@]([C](CCC(O)(C)C)O)(O)C)C	1
CCOCC	0
Cc1cc(cc(c1)[N+](=O)[O-])[N+](=O)[O-]	0
Clc1c(O)cc(c(c1Cl)Cl)Cl	1
CC(COC(=O)C(=C)C)C	0
C1=C[C]2[C](C1)[C]1C=C[C]2C1	0
N#Cc1cccc(c1)[N+](=O)[O-]	0
O[C](C(C)(C)C)[C](n1ncnc1)Oc1ccc(cc1)Cl	0
CCOC(=O)C1CC(=O)C(=C(C2CC2)O)C(=O)C1	0
O=C(c1ccccc1)c1ccccc1	0
CC(c1ccccc1)C	1
ClC(=C(Cl)Cl)C(=C(Cl)Cl)Cl	1
Cc1ccn2c(n1)nc(n2)S(=O)(=O)Nc1c(F)cccc1F	0
CCCCCCCCCCC[C](C[C]1OC(=O)[C]1CCCCCC)OC(=O)[C](CC(C)C)N=CO	1
CC(CCCCCCCOP(=O)(Oc1ccccc1)Oc1ccccc1)C	1
Cn1cnc2c1c(=O)n(C)c(=O)n2C	0
OC(=Nc1cccc(c1)C(F)(F)F)N(C)C	0
Clc1ccc(c(c1)[N+](=O)[O-])Cl	0
N#C[C](c1cccc(c1)Oc1ccccc1)OC(=O)[C]1[C](C1(C)C)C=C(Cl)Cl	1
Oc1ccc(cc1)N=C(O)C	0
O=C1c2ccccc2C(=O)c2c1cccc2	0
Fc1ccc(cc1)[C@@](c1ccccc1Cl)(c1cncnc1)O	0
CCOP(=S)(Oc1nc(Cl)c(cc1Cl)Cl)OCC	1
COCCN(c1c(C)cccc1C)C(=O)CCl	0
COP(=S)(Oc1ccc(cc1)C#N)OC	1
CC(Cl)Cl	0
O[C](COc1cccc2c1cccc2)CNC(C)C	1
Nc1ccc(c(c1)Cl)Cl	1
Cc1csc2c1cccc2	1
O=C1CCCN1C	1
Nc1ccc(cc1)S(=O)(=O)Nc1ncccn1	0
O=C1OC(=O)C2=C(CCC[C]12)C	0
O=CC=C(C)C	0
COC(=O)[C](N(c1c(C)cccc1C)C(=O)c1ccco1)C	0
CCCCCCCCCCCCOCCO	1
CCCCN(C(=O)SCCC)CC	1
COc1ccc(cc1OC)CCN(CCC[C@](c1ccc(c(c1)OC)OC)(C(C)C)C#N)C	1
O=C([C]1[C](C1(C)C)C=C(Cl)Cl)OCc1c(F)c(F)cc(c1F)F	1
c1ccc2c(c1)[nH]cc2	1
CN=C(O/N=C(/[C](S(=O)(=O)C)C)\C)O	1
O=Cc1ccccc1S(=O)(=O)NC(=Nc1nc(OC(F)F)cc(n1)OC(F)F)O	0
OCC(CO)(C)C	0
CCCCN(c1c(cc(cc1[N+](=O)[O-])C(F)(F)F)[N+](=O)[O-])CC	1
O=Cc1ccccc1O	0
c1ccc2c(c1)nccc2	0
OC(=O)COc1cc(Cl)c(cc1Cl)Cl	1
[O-][N+](=O)OC(CO[N+](=O)[O-])CO[N+](=O)[O-]	0
O[C](COc1cccc2=N[C]3C(=c12)C=CC=C3)CNC(C)C	0
OC(=O)COc1ccc(cc1)Cl	0
CCN1CCN(CC1)c1cc2c(cc1F)c(=O)c(cn2C1CC1)C(=O)O	0
[O-][N+](=O)c1cc([N+](=O)[O-])c(c(c1)[N+](=O)[O-])C	1
Clc1ccc(c(c1)[N+](=O)[O-])C	0
COCC(=Nc1c(I)c(C(=NC[C](CO)O)O)c(c(c1I)C(=O)N(CC(CO)O)C)I)O	0
Cc1cc(C)c(cc1C)C	1
CCCCCCCC/C=C/CCCCCCCC[N+](CCCCCCC/C=C/CCCCCCCC)(C)C	1
N[C](C(=N[C]1[C]2CCC(=C(N2C1=O)C(=O)O)Cl)O)c1ccccc1	0
CCOP(=O)(S[C](CC)C)S[C](CC)C	1
CCCCOP(=O)(OCCCC)OCCCC	1
ClCC(=O)N(c1c(C)cccc1C)Cn1cccn1	0
CCCC[C@](c1ccc(cc1Cl)Cl)(Cn1cncn1)O	1
COc1c([N+](=O)[O-])c(C)c(cc1C(C)(C)C)[N+](=O)[O-]	1
COc1ccc2c(c1)[nH]c(n2)S(=O)Cc1ncc(c(c1C)OC)C	0
ClCC(=O)CCl	0
COC(=O)c1cc(ccc1[N+](=O)[O-])Oc1ccc(cc1Cl)Cl	1
CCCS	1
Clc1ccc2-c3c([C@](c2c1)(O)C(=O)O)cccc3	1
O=C1C(=C(Cl)C(=O)c2c1cccc2)Cl	1
Fc1cccc(c1c1nnc(nn1)c1ccccc1Cl)F	1
Brc1ccc(cc1)Br	1
CC(=O)CC(O)(C)C	0
CC(C(=O)O)Oc1ccccc1	0
OCCC(CCO)C	0
O=CCCCC=O	0
Cn1nc(c(c1)C(=Nc1ccccc1c1cc(F)c(c(c1)F)F)O)C(F)F	1
ClC1=C(Cl)[C@@]2(C([C@@]1(Cl)[C]1[C]2[C]2C[C]1[C]1[C]2O1)(Cl)Cl)Cl	1
COc1ncc(c2n1nc(n2)NS(=O)(=O)c1c(cccc1C(F)(F)F)OCC(F)F)OC	0
OCCCl	0
c1ccc2c(c1)c1ccc3c4c1c(c2)ccc4cc1c3cccc1	1
CCCN(C(=O)n1cncc1)CCOc1c(Cl)cc(cc1Cl)Cl	1
CCCCCCCC	1
COc1cccc(c1)[C@@]1(O)CCCCC1CN(C)C	0
CC(=O)CC(=Nc1ccccc1C)O	0
COC(=Nc1nc2c([nH]1)cccc2)O	1
CCCC[C](COP(=O)(Oc1ccccc1)Oc1ccccc1)CC	1
c1ccc2c(c1)oc1c2cccc1	1
OC(=O)C(Oc1ccc(cc1)Cl)(C)C	0
CC(=O)c1ccc(cc1)O	0
C[C]1CCCC[C]1C	1
c1ccc2c(c1)c1cccc3c1c1c2cccc1cc3	1
COC(=O)c1cc(C)ccc1C1=NC(=O)[C@](N1)(C)C(C)C	0
CCN(CCC[C](Nc1ccnc2c1ccc(c2)Cl)C)CC	1
Clc1ccc2c(c1)nc(o2)O	0
CC(=C[C]1[C](C1(C)C)C(=O)OCc1cccc(c1)Oc1ccccc1)C	1
O=C1[C](CCc2c1c1ccccc1n2C)Cn1ccnc1C	0
CC1CCCCC1	1
CC(NC(C)C)C	0
[O-][N+](=O)c1cc(cc(c1)[N+](=O)[O-])[N+](=O)[O-]	1
Cl/C=C(\c1cc(Cl)c(cc1Cl)Cl)/OP(=O)(OC)OC	1
ClCC(Cl)Cl	0
O=NN(c1ccccc1)c1ccccc1	0
COc1cc(OC)nc(n1)N=C(NS(=O)(=O)Nc1ccccc1C(=O)N(C)C)O	0
CCOP(=O)(C(=N)O)O	0
Cc1ccc(cc1)NS(=O)(=O)N(C)C	0
COC(CCC[C](C/C=C/C(=C/C(=O)OC(C)C)/C)C)(C)C	1
ClCCP(=O)(O)O	0
CCCCCCCCCCCCCCc1cccc(c1)S(=O)(=O)[O-]	1
OCCN(C)C	0
CSC(=O)c1cccc2c1snn2	1
[O-][N+](=O)c1ccc(c(c1)[N+](=O)[O-])O	1
CO/N=C(\c1ccccc1Oc1ncnc(c1F)Oc1ccccc1Cl)/C1=NOCCO1	1
CC(OC(=O)C(=C1SCCS1)C(=O)OC(C)C)C	0
c1ccc2c(c1)cccc2	0
ClC(SN1C(=O)[C]2[C](C1=O)CC=CC2)(Cl)Cl	1
N#CC(=NNc1cccc(c1)Cl)C#N	0
OC1=NC(=NC1)S	0
CC(=O)CCC=C(C)C	0
CC1=CC[C](CC1)C(=C)C	1
CC[S@@](=O)CCSP(=S)(OC)OC	1
OC(=Nc1cc(Cl)c(c(c1)Cl)Oc1ncc(cc1Cl)C(F)(F)F)N=C(c1c(F)cccc1F)O	1
c1ccc2c(c1)[nH]c1c2cccc1	1
CCCCCCCCCCCCCCCCCCCCCC(=O)O	1
FC(/C(=N/OCC1OCCO1)/c1ccc(cc1)Cl)(F)F	1
NC(=N)S	0
Clc1c(O)cccc1Cl	1
CCCC[C](C(=O)O)CC	0
C1CC2CC1CC2	0
CCCN(c1c(cc(cc1[N+](=O)[O-])S(=O)(=O)N)[N+](=O)[O-])CCC	1
OC(C(Cl)(Cl)Cl)(c1ccc(cc1)Cl)c1ccc(cc1)Cl	1
CC(Cl)(Cl)Cl	0
ClC/C=C/Cl	0
ClCC=CCl	1
O=Cc1ccc(c(c1)Br)O	0
N#Cc1cc(Br)c(c(c1)Br)O	1
Nc1cc(Cl)cc(c1)Cl	1
CC(=O)OC(COC(=O)C)COC(=O)C	0
C[C]1O[C](C)CN(C1)C1CCCCCCCCCCC1	1
Cc1ccc(cc1)C	0
CC(c1ccc(cc1)Cl)(c1ccc(cc1)Cl)O	1
c1ccc(cc1)Oc1ccccc1	1
Brc1cc(Br)c(c(c1)Br)N(c1c(cc(cc1C(F)(F)F)[N+](=O)[O-])[N+](=O)[O-])C	1
C=CCSC(=O)n1c(N)c(c(=O)n1C(C)C)c1ccccc1C	1
N#CC(C(=N)O)(Br)Br	1
Clc1cccc(c1)C(=O)C	0
C=C[C@](OC(=O)C)(CCC=C(C)C)C	1
OC(=O)[C](Oc1ccc(cc1)Oc1nc2c(o1)cc(cc2)Cl)C	1
CCOc1ccccc1OS(=O)(=O)NC(=Nc1nc(OC)cc(n1)OC)O	0
COCC(=O)N(c1c(C)cccc1C)N1CCOC1=O	0
ClC(C(SN1C(=O)[C]2[C](C1=O)CC=CC2)(Cl)Cl)Cl	1
c1coc(c1)c1nc2c([nH]1)cccc2	1
[O-][N+](=O)N1CN(CN(CN(C1)[N+](=O)[O-])[N+](=O)[O-])[N+](=O)[O-]	0
Oc1ccccc1Br	1
Brc1ccc(cc1)c1ccc(cc1)[C](C[C](c1c(=O)oc2c(c1O)cccc2)c1ccccc1)O	1
Cl[C]1O[C]([C]2[C]1[C@]1(Cl)C(=C([C@]2(C1(Cl)Cl)Cl)Cl)Cl)Cl	1
COS(=O)(=O)OC	0
COC(=O)N(C(=O)N1CO[C@@]2(C(=N1)c1ccc(cc1C2)Cl)C(=O)OC)c1ccc(cc1)OC(F)(F)F	1
Oc1c(O)ccc2c1C(=O)c1c(C2=O)c(O)ccc1O	1
Oc1ccc(cc1)c1ccc(cc1)O	1
OC(=Nc1ccc(c(c1Cl)Cl)O)C1(C)CCCCC1	0
OC1CC(C)(C)NC(C1)(C)C	0
CCOP(=S)(OCC)SCSc1ccc(cc1)Cl	1
COP(=O)(O/C(=C/C(=O)N(C)C)/C)OC	1
CC(c1cc(Br)c(c(c1)Br)O)(c1cc(Br)c(c(c1)Br)O)C	1
CCOC(=O)CCl	1
CC([C@@](c1cncnc1)(c1ccc(cc1)OC(F)(F)F)O)C	0
CCCCCl	0
COc1cc(OC)n2c(n1)nc(n2)S(=O)(=O)Nc1c(Cl)ccc(c1Cl)C	1
COC(=NS(=O)(=O)c1ccc(cc1)N)O	0
Clc1cc(Cl)c(cc1c1ccccc1)Cl	1
Oc1c(Cl)cc(c(c1Cl)Cl)Cl	1
Cc1nnc(c(=O)n1N)c1ccccc1	1
ClC(C(Cl)(Cl)Cl)(Cl)Cl	1
COc1ccc(cc1NN=C(OC(C)C)O)c1ccccc1	1
NCCNCCNCCN	0
Nc1cccc(c1)C(F)(F)F	1
CC(OC(=O)c1cc(cc(c1)[N+](=O)[O-])C(=O)OC(C)C)C	1
CCCSP(=O)(SCCC)OCC	1
COc1nc(C)nc(=NC(=NS(=O)(=O)c2ccccc2Cl)O)[nH]1	0
CNC(=NC)S	0
COc1nc(C)nc(n1)N(C(=NS(=O)(=O)c1ccccc1C(=O)OC)O)C	0
CCCCCC	0
COc1ccccc1N	0
CNCCCc1nc2c([nH]1)cccc2	0
CCCC[C](COC(=O)c1ccc(cc1)C(=O)OC[C](CCCC)CC)CC	1
CCO/N=C(/C1=C(O)C[C](CC1=O)c1c(C)cc(c(c1C)C(=O)CCC)C)\CC	1
OCC(=O)[C@]1(O)CC[C]2[C@]1(C)CC(=O)[C]1[C]2CCC2=CC(=O)C=C[C@]12C	0
CCc1nn(c(=O)n1CCOc1ccccc1)CCCN1CCN(CC1)c1cccc(c1)Cl	1
Oc1ncccn1	0
CCOCN(c1c(C)cccc1CC)C(=O)CCl	1
CO[C]([C]([C]1O[C@]2(CC[C@](O2)(C)[C]2CC[C@](O2)(CC)[C]2O[C](C[C]2C)[C]2O[C@@](O)(CO)[C](C[C]2C)C)C[C]([C]1C)O)C)[C](C(=O)O)C	1
ClC1=C(Cl)C(C(=C1Cl)Cl)(Cl)Cl	1
Br[C]1CO[C@@](C1)(Cn1cncn1)c1ccc(cc1Cl)Cl	1
NCC=C	0
COC(=O)C(=C)C	0
[O-][N+](=O)c1ccc(c(c1N)C)[N+](=O)[O-]	1
ClC1=C(Cl)[C@@]2(C([C@@]1(Cl)[C]1[C]2COC1)(Cl)Cl)Cl	1
CN([C]1C(=C(C(=N)O)C(=O)[C@@]2([C]1C[C]1C(=C2O)C(=O)c2c([C@]1(C)O)cccc2O)O)O)C	1
CC(OC(=Nc1ccccc1)O)C	0
CCCCCOC(=Nc1nc(=O)n(cc1F)[C]1OC(C([C]1O)O)C)O	0
[O-][N+](=O)c1ccc(c(c1)[N+](=O)[O-])Cl	1
OC(=O)/C=C/C(=O)O	0
ClC(Cl)(Cl)Cl	0
CCCCCCCCCCCCc1ccccc1S(=O)(=O)O	1
OC(=O)[C](OC(=O)c1cc(ccc1[N+](=O)[O-])Oc1ccc(cc1Cl)C(F)(F)F)C	1
ClCS(=O)c1ccccc1	1
N#C/N=C(/N(Cc1ccc(nc1)Cl)C)\C	0
Clc1cc(Cl)c(nc1O)Cl	0
CC[C]1CO1	0
O=Cc1ccc(cc1)OC(C)C	0
[O-][N+](=O)c1cccc(c1)[N+](=O)[O-]	0
Nc1ccc2c(c1)nc1c(c2)ccc(c1)N	1
O[C]1OC[C]2[C]1[C@@]1(Cl)C(=C([C@@]2(C1(Cl)Cl)Cl)Cl)Cl	1
CCSCCSP(=O)(OC)OC	1
CC#N	0
CO/C=C(\c1ccccc1Oc1ncnc(c1)Oc1ccccc1C#N)/C(=O)OC	1
OCCOCCOCCOCC	0
N#C/C(=N\OCC1OCCO1)/c1ccccc1	0
CC[C]1OC(=O)[C](C)[C](O[C]2O[C](C)[C]([C@@](C2)(C)OC)O)[C](C)[C](O[C]2O[C](C)C[C]([C]2O)N(C)C)[C@@](C[C](CN([C]([C]([C@@]1(C)O)O)C)C)C)(C)O	0
CNCC[C](c1ccccc1)Oc1ccc(cc1)C(F)(F)F	1
OC(=O)[C](CCP(=O)(O)C)N	0
C/C(=N/O)/CC	0
COc1cc(OC)nc(n1)[N-]C(=O)NS(=O)(=O)C1=[N+]C=CC=C1OCC(F)(F)F	0
OC(=O)COc1ccc(cc1C)Cl	0
C=CN1CCCC1=O	0
Brc1ccc(c(c1)Br)Oc1cc(Br)c(cc1Br)Br	1
FC(Oc1ccc(cc1)C(COCc1cccc(c1)Oc1ccccc1)(C)C)(Br)F	1
CCC(Cl)Cl	0
c1scc(n1)c1nc2c([nH]1)cccc2	1
Oc1cccc2c1OC(C2)(C)C	0
CC(N=c1nc(Cl)[nH]c(=NC(C)C)[nH]1)C	0
Clc1cc(C)c(c(c1)Cl)O	1
COc1cc(C=O)ccc1OC	0
CCc1nc(=N)[nH]c(c1c1ccc(cc1)Cl)N	1
CON(C(=O)Nc1ccc(cc1)Br)C	0
COCCOc1ccccc1S(=O)(=O)N=C(N=c1nc(OC)[nH]c(n1)OC)O	0
CC(=O)OC(C)(C)C	0
CCCCCCCCCCCCCC[N+](Cc1ccccc1)(C)C	1
OC(=O)CCCCC(=O)O	0
CC(=C)C(=O)OCCO	0
Cc1sc(c(n1)C(F)(F)F)C(=Nc1c(Br)cc(cc1Br)OC(F)(F)F)O	1
COC(=O)c1ccc(cc1)C(=O)OC	0
CCc1nn(c(c1Cl)C(=O)NCc1ccc(cc1)Oc1ccc(cc1)C)C	1
Cc1ccc(c(c1)[C](c1ccccc1)C)C	1
CCCCCCCCN1CCCC1=O	0
CCOC(=O)Cn1c(=O)sc2c1c(Cl)ccc2	1
CCN=c1nc(SC)[nH]c(=N[C](C(C)C)C)[nH]1	1
Fc1ccc(cc1)Oc1ccnc2c1c(Cl)cc(c2)Cl	1
N#Cc1ccc2c(c1)CO[C@@]2(CCCN(C)C)c1ccc(cc1)F	1
C=O	0
ClCCCl	0
O=C/C=C(\CCC=C(C)C)/C	0
CN(S(=O)(=O)N(c1ccccc1)SC(Cl)(Cl)F)C	1
COP(=S)(Oc1ccc(cc1)Sc1ccc(cc1)OP(=S)(OC)OC)OC	1
C[C](C#N)O	0
[O-][N+](=O)c1c(C)c(C(=O)C)c(c(c1C(C)(C)C)[N+](=O)[O-])C	1
Oc1ccc(cc1)Cl	1
CO/N=C(\c1ccccc1COc1cc(C)ccc1C)/C(=NC)O	1
OCC(CO)(CO)CO	0
Clc1ccc(cc1)c1ccccc1N=C(c1cccnc1Cl)O	1
Nc1cnn(c(=O)c1Cl)c1ccccc1	0
CCOP(=O)(Oc1ccc(cc1)[N+](=O)[O-])OCC	1
CCCCN=C(OCC#CI)O	1
N=c1nc(S)c2c([nH]1)[nH]cn2	0
Nc1cccc(c1)N	0
CCOC(=Nc1cccc(c1)OC(=Nc1ccccc1)O)O	1
CCCOC(=NCCCN(C)C)O	0
O=C(N=C(c1ccccc1Cl)O)Nc1ccc(cc1)OC(F)(F)F	1
CCC(=O)O	0
CCOC(=O)[C](Oc1ccc(cc1)Oc1nc2c(o1)cc(cc2)Cl)C	1
COCN(c1c(CC)cccc1CC)C(=O)CCl	0
[O-][N+](=O)c1cccc(c1C)Cl	1
OC(=O)CNCP(=O)(O)O	0
CS/C(=N/OC(=O)N(SN(C(=O)O/N=C(\SC)/C)C)C)/C	1
C1CCCCC1	0
Clc1ccc(c(c1)O)Oc1ccc(cc1Cl)Cl	1
CN=C(Oc1cccc2c1OC(O2)(C)C)O	1
CCOC(=O)C	0
ClC(c1ccccc1)(Cl)Cl	0
CCN=C(N=C(/C(=N\OC)/C#N)O)O	1
CC[C]([C](CO)C)O	0
O=C(N(c1ccccc1)C)COc1nc2c(s1)cccc2	1
Clc1ccc(c(c1)Cl)Oc1ccc(cc1)[N+](=O)[O-]	1
CCOP(=S)(OP(=S)(OCC)OCC)OCC	1
COCC(=O)O[C](c1ncccc1S(=O)(=O)NC(=Nc1nc(OC)cc(n1)OC)O)[C](F)C	1
Nc1cccc(c1)[N+](=O)[O-]	1
Clc1cc(Cl)cc(c1)Cl	1
O=C1N=C(c2c1cccc2)O	0
CON(C(=Nc1ccc(c(c1)Cl)Cl)O)C	1
COC[C](O)C	0
CCC[C]1CO[C@@](O1)(Cn1cncn1)c1ccc(cc1Cl)Cl	1
CCOP(=S)(SCSC(C)(C)C)OCC	1
C#C[C@@]1(O)CC[C]2[C@@]1(C)CC[C]1[C]2CCc2c1ccc(c2)O	1
Cc1ccccc1OP(=O)(Oc1ccccc1)Oc1ccccc1	1
COc1nc(nc(c1)OC)N=C(NS(=O)(=O)Cc1ccccc1C(=O)OC)O	0
OC(=Nc1ccc(c(c1)Cl)Cl)N(C)C	1
[O-][N+](=O)c1c(C)c([N+](=O)[O-])c(c(c1C(C)(C)C)[N+](=O)[O-])C	1
CCOC(=O)c1ocnc1C	0
C#CCOc1cc(c(cc1Cl)Cl)n1nc2n(c1=O)CCCC2	0
ClCCOc1ccccc1S(=O)(=O)N=C(N=c1nc(C)nc([nH]1)OC)O	0
Cc1ccc(c(c1)O)C(C)(C)C	1
OP(=O)(OP(=O)(O)O)O	0
COc1cc(OC)cc(c1)O	1
Clc1cc(Cl)cc(c1Oc1ccc(cc1)[N+](=O)[O-])Cl	1
Clc1cc(Cl)c(c(c1Cl)[N+](=O)[O-])Cl	1
N#Cc1ccccc1C#N	0
O=C1CCc2c3N1CCc3ccc2	0
O=COCC1O[C](C([C]1OC(=O)C)OC(=O)C)OC(=O)C	0
COC(=O)c1csc(c1S(=O)(=O)N=C(n1nc(n(c1=O)C)OC)O)C	0
NC(=N)O	0
ClC=C(Cl)Cl	0
CCCCCCCCCCCc1cccc(c1)S(=O)(=O)[O-]	1
CCCCOC(=O)CCCCC(=O)OCCCC	0
Cc1c(cccc1[N+](=O)[O-])[N+](=O)[O-]	0
N=C(NS(=O)(=O)N)CCSCc1csc(n1)NC(=N)N	0
COC[C](OC(=O)C)C	0
CCc1cnc(c(c1)C(=O)O)C1=NC(=O)[C@](N1)(C)C(C)C	0
c1ccc2c(c1)ccc1c2c2ccccc2o1	1
CC[C]1OC(=O)[C](C)[C](O[C]2C[C@](C)(OC)[C]([C](O2)C)O)[C](C)[C](O[C]2O[C](C)C[C]([C]2O)N(C)C)[C@@](C[C](C(=O)[C]([C]([C@@]1(C)O)O)C)C)(C)OC	1
[O-][N+](=O)c1cc([N+](=O)[O-])c(cc1C)N	1
OCCOCCOCC	0
O=C([C]1[C](C1(C)C)/C=C(/C(F)(F)F)\Cl)OCc1cccc(c1C)c1ccccc1	1
OCCCCCCO	0
CN(C(=Nc1ccccc1)O)C	1
[O-][N+](=O)c1ccc(cc1)Nc1ccccc1	1
Brc1ccc(c(c1)Br)Oc1ccc(cc1Br)Br	1
CCOC(=O)CC(=O)C	0
O=CC[C]1C[C](C)C(=O)/C=C\C(=C/[C]([C](OC(=O)C[C]([C]([C]1O[C]1O[C](C)[C]([C]([C]1O)N(C)C)O[C]1O[C](C)[C]([C@@](C1)(C)O)O)C)O)CC)CO[C]1O[C](C)[C]([C]([C]1OC)OC)O)\C	0
CC(=C)c1ccccc1	1
C/C=C/CC1=C(C)[C](CC1=O)OC(=O)[C]1[C](C1(C)C)C=C(C(=O)OC)C	1
NC#N	0
c1ccc2c(c1)ccc1c2c2ccccc2s1	1
CN(C(=N)NC(=N)N)C	0
O=P(Oc1ccccc1)(Oc1ccccc1)Oc1ccccc1	1
Clc1ccc(c(c1)Cl)C(=O)Cn1cncc1	0
OC1=NCCN1	0
CO[P@](=O)(N=C(O)C)SC	0
N#C[C](c1cccc(c1)Oc1ccccc1)OC(=O)[C]1[C](C1(C)C)/C=C/C(=O)OC(C(F)(F)F)C(F)(F)F	1
ClC(S(=O)(=O)C(Cl)(Cl)Cl)(Cl)Cl	1
c1ccc(cc1)NNc1ccccc1	1
Nc1ccc(cc1)Cc1ccc(cc1)N	1
Oc1ccccc1O	1
Cc1ccccc1S(=O)(=O)N	0
CCOS(=O)(=O)c1ccc2c(c1)C(C)(C)CO2	0
OCC(=O)[C@]12OCCCCO[C]1C[C]1[C@]2(C)C[C](O)[C]2[C]1CCC1=CC(=O)C=C[C@@]21C	0
OC(=O)c1ccccc1Nc1cccc(c1C)Cl	1
CN=C(Oc1cc(C)c(c(c1)C)SC)O	1
CCCCOc1ccccc1	1
FC(C(C(C(C(S(=O)(=O)O)(F)F)(F)F)(F)F)(F)F)(C(C(C(F)(F)F)(F)F)(F)F)F	0
CCN=C([C](OC(=Nc1ccccc1)O)C)O	0
CN(C(CSS(=O)(=O)c1ccccc1)CSS(=O)(=O)c1ccccc1)C	0
O=CCC(C)C	0
C[C]1CC[C]([C](C1)O)C(C)C	0
OC(=O)c1ccccc1O	0
CC1=CC=C(CC1)C(C)C	1
ClCCCCl	0
CCCCOP(=O)(Oc1ccccc1)OCCCC	1
ClC[C](C(=C)Cl)Cl	0
COC(=O)c1c(nc(c(c1CC(C)C)C1=NCCS1)C(F)(F)F)C(F)F	1
OC(=O)CCCOc1ccc(cc1Cl)Cl	0
CCCOC(=O)C	0
CCCOCCN(c1c(CC)cccc1CC)C(=O)CCl	0
CCOC(=O)C[C](C(=O)O)SP(=S)(OC)OC	1
CCOc1cc(ccc1[C]1COC(=N1)c1c(F)cccc1F)C(C)(C)C	1
ClCCl	0
CN=C(Oc1cc(C)c(c(c1)C)N(C)C)O	1
OC(=O)C(Cl)(Cl)Cl	0
COC[C](N(c1c(C)csc1C)C(=O)CCl)C	0
c1ccc2c(c1)c1ccccc1cc2	1
CCc1ccccc1	1
CC(CCCCCCCCCCNCCCCCCCCCCC(C)C)C	1
OC(=Nc1ccc(c(c1)Oc1ncc(cc1Cl)C(F)(F)F)Cl)N=C(c1c(F)cccc1F)O	1
N#Cc1c(Cl)cccc1Cl	0
OCCCO	0
OC(=O)[C]1[C]2CC[C]([C]1C(=O)O)O2	0
ClC(=C[C]1[C](C1(C)C)C(=O)OCc1cccc(c1)Oc1ccccc1)Cl	1
CCOc1ccc(cc1)C(COCc1cccc(c1)Oc1ccccc1)(C)C	1
CCCCCCCCCCCCOS(=O)(=O)c1ccccc1	0
CC(=O)CC(=O)C	0
C=CCN(C(=O)C(Cl)Cl)CC=C	0
CN=C(O/N=C/C(S(=O)(=O)C)(C)C)O	1
Clc1ccc(cc1)c1ccc(cc1)Cl	1
c1cccs1	0
CSC(=O)c1c(nc(c(c1CC(C)C)C(=O)SC)C(F)(F)F)C(F)F	1
CC(=N)S	0
ClC(C(c1ccc(cc1)Cl)c1ccc(cc1)Cl)(Cl)Cl	1
OC[C](O)C	0
Cn1cc(c2cccc(c2)C(F)(F)F)c(=O)c(c1)c1ccccc1	1
CCCCCCCCCCCCN(C)C	1
C#C[C@@](CCC=C(C)C)(O)C	0
[O-][N+](=O)NC1=NCCN1Cc1ccc(nc1)Cl	0
Cc1ccccc1	0
CC[C](c1ccc(cc1)OC(F)F)Nc1ncnc(c1Cl)C	1
Sc1nc2c(s1)cccc2	1
N#Cc1nc(c(n1S(=O)(=O)N(C)C)c1ccc(cc1)C)Cl	1
Oc1ccc(cc1)c1ccccc1	1
O/C=C\1/C[C@@]2(C)C(CC1=O)CC[C]1[C]2CC[C@]2([C]1CC[C@]2(C)O)C	1
CC[C](O)C	0
CCn1cc(C(=O)O)c(=O)c2c1c(F)c(N1CCN[C](C1)C)c(c2)F	0
Cc1nn(c(c1/C=N/OCc1ccc(cc1)C(=O)OC(C)(C)C)Oc1ccccc1)C	1
Cc1ccc(cc1)S(=O)(=O)Cl	0
O=C1C(=O)c2ccccc2-c2c1cccc2	0
COc1c(O)c(Cl)c(c(c1Cl)Cl)Cl	1
OCCNCCO	0
Cc1ccc(cc1)Br	1
CCO[P@@](=O)(Oc1ccc(c(c1)C)SC)NC(C)C	1
COC(=O)CSc1cc(/N=c/2\sc(=O)n3n2CCCC3)c(cc1Cl)F	1
Clc1cc(Cl)c(cc1C)Cl	1
N#C[C](c1cccc(c1)Oc1ccccc1)OC(=O)[C](c1ccc(cc1)Cl)C(C)C	1
CC(=O)c1ccccc1Cl	0
Oc1cc(cc(c1)C(C)(C)C)C(C)(C)C	1
COC(=O)c1ccccc1S(=O)(=O)NC(=Nc1nc(C)cc(n1)C)O	0
[O-][N+](=O)c1cc(C(=N)O)c(c(c1)[N+](=O)[O-])C	0
Oc1ccnc(n1)S	0
C[C](N([C](O)C)[C](O)C)O	0
CN1CCN(CC1)CCCN1c2ccccc2Sc2c1cc(cc2)C(F)(F)F	1
CS[C](/C(=N\OC(=NC)O)/C)C	1
Cl[C](C=C)CCl	0
Clc1ccc(c(c1)Cl)[C](Cn1cncn1)COC(C(F)F)(F)F	1
Oc1nc(O)nc(n1)O	0
Cn1c(=O)n(C)c2c(c1=O)nc[nH]2	0
C/C=C\C[C]([C]([C]1C(=N[C](CC)C(=O)N(C)CC(=O)N(C)[C](CC(C)C)C(=N[C](C(C)C)C(=O)N(C)[C](CC(C)C)C(=N[C](C(=N[C](C(=O)N([C](C(=O)N([C](C(=O)N([C](C(=O)N1C)C(C)C)C)CC(C)C)C)CC(C)C)C)C)O)C)O)O)O)O)C	1
O=C(c1cccc(c1C(=NC(CS(=O)(=O)C)(C)C)O)I)Nc1ccc(cc1C)C(C(F)(F)F)(C(F)(F)F)F	1
OCCOCCOCCO	0
[O-][N+](=O)c1cc([N+](=O)[O-])c(cc1C)O	1
CCOc1nc(=NC)nc([nH]1)N=C(NS(=O)(=O)c1ccccc1C(=O)OC)O	0
CCC(CO)(CO)CO	0
C=CCC1=C(C)[C](CC1=O)OC(=O)[C]1[C](C1(C)C)C=C(C)C	1
ClC[C](Cl)C	0
Cc1cc(C)nc(n1)Nc1ccccc1	1
C[C](COc1ccccc1)O	0
CC(=C[C]1[C](C1(C)C)C(=O)OCc1coc(c1)Cc1ccccc1)C	1
CCCCOCCOC(=O)COc1ccc(cc1Cl)Cl	1
O=CN(C)C	0
SC#N	0
COP(=S)(Oc1ccc(c(c1)C)[N+](=O)[O-])OC	1
CCCCCc1ccc(cc1)O	1
OCCOCC	0
ClCCOCCCl	0
N#Cc1nn(c(c1[S@@](=O)C(F)(F)F)N)c1c(Cl)cc(cc1Cl)C(F)(F)F	1
CCCCSP(=O)(SCCCC)SCCCC	1
CC(N1C(=O)c2ccccc2NS1(=O)=O)C	0
CO/N=C(/c1ccccc1COc1ccccc1C)\C(=O)OC	1
Clc1cccc(c1)Cl	1
Cc1ccc(cc1)[N+](=O)[O-]	0
CN(C(=N)S)C	0
C[C]1CCCCN1CCCOC(=O)c1ccc(c(c1)Cl)Cl	1
CCCN(c1c(cc(cc1[N+](=O)[O-])C(F)(F)F)[N+](=O)[O-])CCC	1
CCCCCCO	0
O=C([C]1[C](C1(C)C)C=C1CCCC1)OCc1coc(c1)Cc1ccccc1	1
Oc1nc2CCCc2c(=O)n1C1CCCCC1	0
COC(=O)c1ccccc1S(=O)(=O)NC(=Nc1nc(OC(F)F)cc(n1)OC(F)F)O	0
c1ccc(cc1)c1ccccc1	1
Clc1nnc(c(c1)O)c1ccccc1	0
CCCCCCCC[N+](CCCCCCCC)(CCCCCCCC)C	1
CCS(=O)(=O)c1cccnc1S(=O)(=O)N	0
CCC(=O)C	0
OCC(C)C	0
C#CCOC(=O)[C](Oc1ccc(cc1)Oc1ncc(cc1F)Cl)C	0
[O-][N+](=O)c1cc(C)c(c(c1)[N+](=O)[O-])O	1
O=c1ccc2c(o1)cccc2	0
COc1nc(OC)nc(c1)NS(=O)(=O)c1ccc(cc1)N	0
CCc1nn(c(c1Cl)C(=O)NCc1ccc(cc1)C(C)(C)C)C	1
