# Supplementary material for: A comprehensive evaluation of advanced methods for identifying structural alerts using extensive toxicity data
Source: J Cheminform. 2026 Jan 30;18:27. doi: 10.1186/s13321-026-01157-x (PMC12922411; doi:10.1186/s13321-026-01157-x)
Supplement: Supplementary file 1 — Supplementary material 1. [file 13321_2026_1157_MOESM1_ESM.zip › SI_1_Toxicity_datasets/Environmental toxicity/Aquatic toxicity_Fish.csv]

canonical SMILES	Aquatic toxicity_Fish
CCCCCC[C]1C(=O)O[C](C)[C](C(=O)O[C]([C]1OC(=O)CC(C)C)C)NC(=O)c1cccc(c1O)NC=O	1
N#C[C](c1cccc(c1)Oc1ccccc1)OC(=O)[C]1[C](C1(C)C)/C=C(/C(F)(F)F)\Cl	1
Clc1cc(Cl)c(c(c1Cl)Cl)Cl	1
O=S1OCC2C(CO1)C1(C(C2(Cl)C(=C1Cl)Cl)(Cl)Cl)Cl	1
ClC1=C(Cl)[C@@]2(C([C@@]1(Cl)[C]1[C]2[C]2C[C]1[C]1[C]2O1)(Cl)Cl)Cl	1
N#CC(c1cccc(c1)Oc1ccccc1)OC(=O)[C](c1ccc(cc1)OC(F)F)C(C)C	1
Clc1cc(c(c(c1Cl)Cl)Cl)c1cc(Cl)c(c(c1Cl)Cl)Cl	1
N#C[C](c1cccc(c1)Oc1ccccc1)OC(=O)[C]1[C](C1(C)C)C=C(Br)Br	1
CC(=CC1C(C1(C)C)C(=O)OCc1coc(c1)Cc1ccccc1)C	1
Clc1ccc(c(c1Cl)Cl)c1cccc(c1Cl)Cl	1
N#CC(c1cccc(c1)Oc1ccccc1)OC(=O)C1C(C1(C)C)C=C(Cl)Cl	1
O=S1OC[C]2[C](CO1)[C@@]1(C([C@@]2(Cl)C(=C1Cl)Cl)(Cl)Cl)Cl	1
Cc1nn(c(c1/C=N/OCc1ccc(cc1)C(=O)OC(C)(C)C)Oc1ccccc1)C	1
Clc1c(ccc(c1Cl)Cl)c1ccc(c(c1Cl)Cl)Cl	1
N#CC(c1cccc(c1)Oc1ccccc1)OC(=O)C(C(C)C)Nc1ccc(cc1Cl)C(F)(F)F	1
CC(=C[C]1[C](C1(C)C)C(=O)OCc1coc(c1)Cc1ccccc1)C	1
O=c1c(Cl)c(SCc2ccc(cc2)C(C)(C)C)cnn1C(C)(C)C	1
CCOP(=S)(SCSC(C)(C)C)OCC	1
N#CC(c1cccc(c1)Oc1ccccc1)OC(=O)[C](C(C)C)Nc1ccc(cc1Cl)C(F)(F)F	1
CCc1nn(c(c1Cl)C(=O)NCc1ccc(cc1)Oc1ccc(cc1)C)C	1
CCOP(=S)(Oc1nc(Cl)c(cc1Cl)Cl)OCC	1
CCSCSP(=S)(OCC)OCC	1
Clc1cccc(c1)c1cc(Cl)cc(c1)Cl	1
CCOP(=S)(SCn1nnc2c(c1=O)cccc2)OCC	1
COCc1c(F)c(F)c(c(c1F)F)COC(=O)[C]1[C](C1(C)C)C=CC	1
ClC(C(c1ccc(cc1)Cl)c1ccc(cc1)Cl)(Cl)Cl	1
c1ccc2c(c1)cc1c(c2)cccc1	1
Clc1cc(Cl)c(cc1c1cc(Cl)c(cc1Cl)Cl)Cl	1
N#Cc1c([nH]c(c1Br)C(F)(F)F)c1ccc(cc1)Cl	1
CC(=CC1[C](C1(C)C)C(=O)OCc1cccc(c1)Oc1ccccc1)C	1
N#C[C](c1cccc(c1)Oc1ccccc1)OC(=O)[C]1[C](C1(C)C)[C](C(Br)(Br)Br)Br	1
CCOP(=S)(OP(=S)(OCC)OCC)OCC	1
COP(=O)(Oc1nc(Cl)c(cc1Cl)Cl)OC	1
ClCC1(CCl)C(=C)C2(C(C1(Cl)C(C2Cl)Cl)(Cl)Cl)Cl	1
Clc1cc(ccc1NC(=O)c1c(C)c(Cl)cc(c1O)C(C)(C)C)[N+](=O)[O-]	1
Clc1c(Cl)cc(c(c1Cl)c1ccc(c(c1Cl)Cl)Cl)Cl	1
Clc1ccc(cc1Cl)c1ccc(c(c1)Cl)Cl	1
N#CC(c1cccc(c1)Oc1ccccc1)OC(=O)C1C(C1(C)C)(C)C	1
CCOP(=S)(OC(C(Cl)(Cl)Cl)Cl)OCC	1
CCOc1ccc(cc1)C(COCc1cccc(c1)Oc1ccccc1)(C)C	1
ClC1C2C(C3C1(Cl)O3)C1(C(C2(Cl)C(=C1Cl)Cl)(Cl)Cl)Cl	1
ClC1=C(Cl)[C@]2(C([C@@]1(Cl)[C]1[C]2[C]2C[C]1C=C2)(Cl)Cl)Cl	1
CCCCCCCCn1sc(c(c1=O)Cl)Cl	1
CCOC(=O)CC(C(=O)OCC)SP(=S)(OC)OC	1
N#C[C](c1cccc(c1)Oc1ccccc1)OC(=O)[C]1[C](C1(C)C)C=C(Cl)Cl	1
S=c1ccccn1[O-]	1
Cl[C]1C[C]2[C]([C]1Cl)[C@]1(C([C@@]2(Cl)C(=C1Cl)Cl)(Cl)Cl)Cl	1
COP(=S)(SCn1nnc2c(c1=O)cccc2)OC	1
C=Cn1c2ccccc2c2c1cccc2	1
CCN(c1c(cc(cc1[N+](=O)[O-])C(F)(F)F)[N+](=O)[O-])Cc1c(F)cccc1Cl	1
C=CC=CCC1=CC(C(C1=O)C)OC(=O)C1C(C1(C)C)C=C(C)C	1
CCOC(=O)C(c1ccccc1)SP(=S)(OC)OC	1
O=C([C]1[C](C1(C)C)C=C(C)C)OCN1C(=O)C2=C(C1=O)CCCC2	1
COP(=S)(Oc1nn(c(n1)Cl)C(C)C)OC	1
CC(c1ccc(cc1)CCOc1ncnc2c1cccc2)(C)C	1
O=C(c1ccccc1O)Nc1ccccc1	1
CCc1ccc(cc1)C(c1ccc(cc1)CC)C(Cl)Cl	1
CCC1O[C@]2(CCC1C)C[C]1C[C](O2)CC=C(C)CC(C)C=CC=C2[C@]3([C](C(=O)O1)C=C(C)[C]([C]3OC2)O)O	1
CCP(=S)(Sc1ccccc1)OCC	1
ClC([N+](=O)[O-])(Cl)Cl	1
ClC1C2OC2C2C1C1(Cl)C(=C(C2(C1(Cl)Cl)Cl)Cl)Cl	1
CCCCCCCCCCCCCCCCCC(=O)[O-]	1
c1ccc2-c3c4c(-c2c1)cccc4ccc3	1
ClC1=C(Cl)C(C(=C1Cl)Cl)(Cl)Cl	1
Cl[C]1C[C]2[C]([C]1Cl)[C@]1(C([C@]2(Cl)C(=C1Cl)Cl)(Cl)Cl)Cl	1
CCOCn1c(c2ccc(cc2)Cl)c(c(c1C(F)(F)F)Br)C#N	1
CCCSCSP(=S)(OCC)OCC	1
C/C=C/c1ccc(cc1)OC	1
N#CSCSc1nc2c(s1)cccc2	1
CC1C(Cl)(Cl)C(Cl)(Cl)C2(C(C1(Cl)C2(Cl)Cl)(C)C)Cl	1
CCCN(c1c(cc(cc1[N+](=O)[O-])C(F)(F)F)[N+](=O)[O-])CCCl	1
C=CCC1=C(C)C(CC1=O)OC(=O)C1C(C1(C)C)C=C(C)C	1
ClC1C2(Cl)C3C4C5C1(Cl)C(C2(Cl)C5C3C1C4O1)(Cl)Cl	1
CCC(c1cc(cc(c1OC(=O)OC(C)C)[N+](=O)[O-])[N+](=O)[O-])C	1
COC(=O)C=C(OP(=O)(OC)OC)C	1
O=C1OC(C(=O)N1Nc1ccccc1)(C)c1ccc(cc1)Oc1ccccc1	1
CCOP(=S)(SC1OCCOC1SP(=S)(OCC)OCC)OCC	1
COP(=S)(Oc1nc(Cl)c(cc1Cl)Cl)OC	1
C/C=C/C(=O)Oc1c(CCCCCC(C)C)cc(cc1[N+](=O)[O-])[N+](=O)[O-]	1
CN(C(=S)SSC(=S)N(C)C)C	1
CCCSP(=O)(Oc1ccc(cc1Cl)Br)OCC	1
Clc1ssc(=O)c1Cl	1
CCC(C(c1ccc(cc1)Cl)c1ccc(cc1)Cl)[N+](=O)[O-]	1
C=CC=O	1
Clc1ccc(c(c1)Cl)c1cccc(c1Cl)Cl	1
ClC(SN1C(=O)c2c(C1=O)cccc2)(Cl)Cl	1
COP(=S)(Oc1cc(Cl)c(cc1Cl)I)OC	1
ClC1C(Cl)C(Cl)C(C(C1Cl)Cl)Cl	1
Br/C(=C\c1ccccc1)/[N+](=O)[O-]	1
CCc1nn(c(c1Cl)C(=O)NCc1ccc(cc1)C(C)(C)C)C	1
Clc1ccc(c(c1)C(=O)Nc1ccc(cc1Cl)[N+](=O)[O-])O	1
CCOP(=S)(Oc1ccc(cc1)[N+](=O)[O-])OCC	1
Clc1c([O-])c(Cl)c(c(c1Cl)Cl)Cl	1
O=C1C2(Cl)C3(C4(C1(Cl)C1(C2(C3(Cl)C(C41Cl)(Cl)Cl)Cl)Cl)Cl)Cl	1
O=Cc1ccccc1C=O	1
Brc1ccc(cc1)c1ccc(cc1)C1Cc2ccccc2C(C1)c1c(=O)oc2c(c1O)cccc2	1
Clc1cc(Cl)c(c(c1O)Cc1c(O)c(Cl)cc(c1Cl)Cl)Cl	1
CC(=CC1C(C1(C)C)C(=O)OCc1ccc(cc1C)C)C	1
CCOP(=S)(Oc1cc(C)nc(n1)C(C)C)OCC	1
CCOP(=O)(O/C(=C/Cl)/c1ccc(cc1Cl)Cl)OCC	1
COC(=O)Nc1nc2c([nH]1)cccc2	1
C=CCC1=C(C)[C](CC1=O)OC(=O)[C]1[C](C1(C)C)C=C(C)C	1
CCCCCCNC(=N)NC(=N)N	1
Clc1cc(Cl)c(cc1[N+](=O)[O-])[N+](=O)[O-]	1
ClC(C(SN1C(=O)[C]2[C](C1=O)CC=CC2)(Cl)Cl)Cl	1
ClC(S(=O)(=O)C(Cl)(Cl)Cl)(Cl)Cl	1
CCCC(=O)Oc1c(Br)cc(cc1Br)C#N	1
CCCCCCC(=O)Oc1c(Br)cc(cc1Br)C#N	1
Clc1ccc(cc1c1cc(Cl)ccc1Cl)Cl	1
Cc1ccc(cc1)N(S(=O)(=O)N(C)C)SC(Cl)(Cl)F	1
C[N+](=C1C=CC(=C(c2ccc(cc2)N(C)C)c2ccccc2)C=C1)C	1
CCN(c1c(cc(cc1[N+](=O)[O-])C(F)(F)F)[N+](=O)[O-])CC(=C)C	1
CCOC(=O)C(N(C(=O)c1ccccc1)c1ccc(c(c1)Cl)Cl)C	1
CCC(c1cc(cc(c1OC(=O)C=C(C)C)[N+](=O)[O-])[N+](=O)[O-])C	1
Cc1ccc2c(c1)nc1c(n2)sc(=O)s1	1
Clc1ccc(c(c1)c1ccccc1Cl)Cl	1
O=C1C=CC(=O)c2c1c(O)ccc2	1
Cc1cc(C)c(c(c1)C)C1=C(OC(=O)C(C)(C)C)C2(OC1=O)CCCC2	1
COP(=S)(SCc1ccc(cc1)SP(=S)(OC)OC)OC	1
Clc1cc(cnc1Nc1c(cc(c(c1[N+](=O)[O-])Cl)C(F)(F)F)[N+](=O)[O-])C(F)(F)F	1
Brc1cc(Br)c(c(c1)Br)N(c1c(cc(cc1C(F)(F)F)[N+](=O)[O-])[N+](=O)[O-])C	1
C#CCN1CC(=O)N(C1=O)COC(=O)[C]1[C](C1(C)C)C=C(C)C	1
ClCc1ccc(cc1)CCl	1
O=C(Nc1ccc(c(c1)Cl)Cl)Nc1ccc(cc1)Cl	1
O=C(Sc1ccccc1)CCCc1c[nH]c2c1cccc2	1
CCSCCSP(=O)(OCC)OCC	1
ClC(C(c1ccc(cc1)Cl)c1ccc(cc1)Cl)Cl	1
COC(=O)CSc1cc(/N=c/2\sc(=O)n3n2CCCC3)c(cc1Cl)F	1
Oc1ccc(cc1)O	1
O=C1C=CC(=O)C=C1	1
CCC[N+](CC[N+](CCO)(C)C)(C)C	1
O=C1C(=C(Cl)C(=O)c2c1cccc2)Cl	1
COP(=O)(OC(C(Br)(Cl)Cl)Br)OC	1
c1ccc(cc1)c1ccc(o1)c1ccccc1	1
CC(c1ccc(cc1)Cl)c1ccc(cc1)Cl	1
ClC1=C(Cl)C(=C(C1(Cl)C1(Cl)C(=C(C(=C1Cl)Cl)Cl)Cl)Cl)Cl	1
Brc1ccc(cc1)c1ccc(cc1)C1Cc2ccccc2C(C1)c1c(=O)sc2c(c1O)cccc2	1
CN=C=S	1
CNC(=O)O/N=C/C(SC)(C)C	1
COc1ccc(c(c1)C(=O)CBr)OC	1
O=S1(=O)N2CN3CN1CN(C2)S3(=O)=O	1
CC(c1cc(Br)c(c(c1)Br)O)(c1cc(Br)c(c(c1)Br)O)C	1
CCCCCCCC(=O)Oc1c(Br)cc(cc1Br)C#N	1
CCCCCCCCCCc1ccc(cc1)N	1
CCCCCCCCCCCCCC[N+](Cc1ccccc1)(C)C	1
CCCCN(c1c(cc(cc1[N+](=O)[O-])C(F)(F)F)[N+](=O)[O-])CC	1
ClC(SN1C(=O)C2C(C1=O)CC=CC2)(Cl)Cl	1
CCCCCCCCCCCCCN	1
C=CC[N+](CC=C)(C)C	1
[O-][N+](=O)c1cc(C)c(c(c1)[N+](=O)[O-])O	1
CCCCNC(=O)OCC#CI	1
Cn1sccc1=O	1
CCOP(=S)(OCC)SCSP(=S)(OCC)OCC	1
FC(c1ccc(cc1)/C=C/C(=NN=C1NCC(CN1)(C)C)/C=C/c1ccc(cc1)C(F)(F)F)(F)F	1
CNC(=O)Oc1ccc(c(c1)C)N(C)C	1
CCCOP(=S)(OP(=S)(OCCC)OCCC)OCCC	1
CCOP(=S)(c1ccccc1)Oc1ccc(cc1)[N+](=O)[O-]	1
O=c1n(Cl)c(=O)n(c(=O)n1Cl)Cl	1
CCOP(=S)(O/N=C(/c1ccccc1)\C#N)OCC	1
N#Cc1nn(c(c1S(=O)C(F)(F)F)N)c1c(Cl)cc(cc1Cl)C(F)(F)F	1
Clc1cc(Cl)c(c(c1Cl)O)Cl	1
ClC1C2(Cl)C=CC1(Cl)C(C2(Cl)Cl)(Cl)Cl	1
Cc1cc(O)c(cc1C)N	1
Oc1cc(C)c(c(c1)C)N	1
CCC(c1cc(cc(c1O)[N+](=O)[O-])[N+](=O)[O-])C	1
Clc1cc(Cl)c(cc1Cl)Cl	1
CC=C(C(=O)O[C]1CC[C@]2([C]3[C@]1(O)O[C@]12C[C@@]2([C@@]([C]1CC3)(O)C[C]([C@]1([C]2CN2C[C](C)CC[C]2[C@@]1(C)O)O)O)O)C)C	1
N#CSCSC#N	1
ClC(=C(Cl)Cl)C(=C(Cl)Cl)Cl	1
CCCCCCCCOC(=O)c1ccc(cc1)C(=O)OCCCCCCCC	1
Clc1cccc(c1)NC(=O)c1cccc(c1O)[N+](=O)[O-]	1
Brc1c(O)c(Br)c(c(c1Br)Br)Br	1
CCCCCCCCCCCCCCCC[N+](C)(C)C	1
CCCCCCOC(=O)c1ccccc1C(=O)OCCCCCC	1
CC(CCCCCCOC(=O)c1ccccc1C(=O)OCCCCCCC(C)C)C	1
CCCCCCCCCN(CCCCCCCCC)CCCCCCCCC	1
Clc1c(Cl)c([N+](=O)[O-])c(c(c1Cl)Cl)Cl	1
[O-][N+](=O)c1ccc(c(c1C)[N+](=O)[O-])[N+](=O)[O-]	1
CCOC(=O)C(OC(=O)c1cc(ccc1[N+](=O)[O-])Oc1ccc(cc1Cl)C(F)(F)F)C	1
CCCCCCCCCCCCN	1
c1ccc(cc1)SSc1ccccc1	1
O=C1C=C(C)C(=O)c2c1cccc2	1
ClC1NC(Cl)C(C(C1Cl)S(=O)(=O)C)Cl	1
CNC(=O)Oc1cccc(c1)C(C)C	1
CNC(=O)Oc1cc(C)c(c(c1)C)SC	1
CCCCOC(=O)c1ccccc1C(=O)OCC(CCCC)CC	1
CCCCCCCCOC(=O)c1cccc(c1)C(=O)OCCCCCCCC	1
CCCCCCCCc1ccc(cc1)N	1
Clc1ccc(c(c1)Cl)c1ccc(cc1Cl)Cl	1
C=C[C@](CC[C]1C(=C)CC[C]2[C@]1(C)CCCC2(C)C)(O)C	1
CCCCCCCCCCCCCOC(=O)c1ccccc1C(=O)OCCCCCCCCCCCCC	1
OC(C(Cl)(Cl)Cl)(c1ccc(cc1)Cl)c1ccc(cc1)Cl	1
Clc1cc(Cl)c(c(c1)Cl)Cl	1
CC(CCCCCOC(=O)c1ccccc1C(=O)OCCCCCC(C)C)C	1
CCOP(=O)(SC(CC)C)SC(CC)C	1
CC(CCCCCCc1ccc(cc1)O)C	1
ClN1C(=O)N(C(C1=O)(C)C)Br	1
Clc1nc(nc(n1)Cl)Nc1ccccc1Cl	1
Oc1c(Cl)cc(c(c1Cl)Cl)Cl	1
CCP(=S)(OCC)Oc1cc(Cl)c(cc1Cl)Cl	1
N#Cc1nc(c(n1S(=O)(=O)N(C)C)c1ccc(cc1)C)Cl	1
OC(=O)COc1cc(Cl)c(cc1Cl)Cl	1
COC(=O)C(Oc1ccc(cc1)Oc1ccc(cc1Cl)Cl)C	1
Clc1cc(Cl)c(c(c1[O-])Cc1c(O)c(Cl)cc(c1Cl)Cl)Cl	1
CCC(C(=O)CCl)(NC(=O)c1cc(Cl)c(c(c1)Cl)C)C	1
Clc1ccc(cc1)c1ccc(cc1Cl)Cl	1
[O-][N+](=O)c1cc2nocc2c(c1)[N+](=O)[O-]	1
BrN1C(=O)N(C(C1=O)(C)C)Br	1
CN1CN(C)CSC1=S	1
CCCCC(COC(=O)c1ccccc1C(=O)OCC(CCCC)CC)CC	1
N#Cc1sc2=c(sc1C#N)c(=O)c1c(c2=O)cccc1	1
CCCCn1sc2c(c1=O)cccc2	1
O=c1[nH]sc2c1cccc2	1
CCCCC(CN1C(=O)C2C(C1=O)C1CC2C=C1)CC	1
ClCC(=O)N(c1ccccc1)C(C)C	1
CCOP(=S)(O/C(=C/Cl)/c1cc(Cl)ccc1Cl)OCC	1
COC(=O)c1cc(ccc1[N+](=O)[O-])Oc1ccc(cc1Cl)Cl	1
ClC1=C(Cl)C2(C(C1(Cl)C=C2)(Cl)Cl)Cl	1
ClCC(=C)CCl	1
CCNS(=O)(=O)C(C(C(C(C(C(C(C(F)(F)F)(F)F)(F)F)(F)F)(F)F)(F)F)(F)F)(F)F	1
CON=C(c1ccccc1COc1ccccc1C)C(=O)OC	1
CC(CCCCCCCCCCNCCCCCCCCCCC(C)C)C	1
CCNP(=S)(O/C(=C/C(=O)OC(C)C)/C)OC	1
CCC(Nc1c(cc(c(c1[N+](=O)[O-])C)C)[N+](=O)[O-])CC	1
CCOc1cc(ccc1[N+](=O)[O-])Oc1ccc(cc1Cl)C(F)(F)F	1
Brc1cc(/C=N/Oc2ccc(cc2[N+](=O)[O-])[N+](=O)[O-])cc(c1O)Br	1
Clc1c(O)cc(c(c1Cl)Cl)Cl	1
Clc1cc2nc(n(c2cc1Cl)C(=O)Oc1ccccc1)C(F)(F)F	1
CCSC(=O)N(CC(C)C)CC(C)C	1
CCCCCCCCCCCN	1
O=C(C(C)(C)C)C1C(=O)c2c(C1=O)cccc2	1
c1cc(nc(c1)c1ccccc1)c1ccccc1	1
O=c1n(Cl)c(=O)[n-]c(=O)n1Cl	1
CCOC(=O)C1=NOC(C1)(c1ccccc1)c1ccccc1	1
Oc1ccc(c(c1)Cl)c1ccccc1	1
BrCC(COP(=O)(OCC(CBr)Br)OCC(CBr)Br)Br	1
Clc1c([N+](=O)[O-])c(Cl)cc(c1[N+](=O)[O-])Cl	1
c1ccc2c(c1)c1ccccc1cc2	1
ClC/C=C/Cl	1
BrC#N	1
ClN1C([O-])NC(=O)N(C1=O)Cl	1
COCN(c1c(CC)cccc1CC)C(=O)CCl	1
Cn1sc2c(c1=O)cccc2	1
CCOP(=O)(OP(=O)(OCC)OCC)OCC	1
C#CCOC(=O)[C](Oc1ccc(cc1)Oc1ncc(cc1F)Cl)C	1
Clc1cc(Cl)c(cc1O)Cl	1
Clc1ccc(c(c1)O)Oc1ccc(cc1Cl)Cl	1
CCOP(=O)(Oc1ccc(cc1)[N+](=O)[O-])OCC	1
Clc1ccc(cc1)C(C(=O)C1C(=O)c2c(C1=O)cccc2)c1ccccc1	1
O=C(NC(=O)c1c(F)cccc1F)Nc1cc(Cl)c(c(c1)Cl)OC(C(F)F)(F)F	1
CC(N1/C(=N/C(C)(C)C)/SCN(C1=O)c1ccccc1)C	1
Clc1cc(Cl)c(c(c1Cl)N)Cl	1
c1ccc(cc1)NNc1ccccc1	1
CC(Oc1ccccn1)COc1ccc(cc1)Oc1ccccc1	1
Fc1ccc(cc1)Oc1ccnc2c1c(Cl)cc(c2)Cl	1
Clc1cc(cc(c1)Cl)c1cc(Cl)cc(c1)Cl	1
CCCCOCN(c1c(CC)cccc1CC)C(=O)CCl	1
C1C2CC3CC1CC(C2)C3	1
CC(CC(c1sccc1NC(=O)c1cn(nc1C(F)(F)F)C)C)C	1
CCCCOC(=O)COc1ccc(cc1Cl)Cl	1
CNc1ccc(cc1)O	1
C=CC1(C)CCC2C(=CCC3C2(C)CCCC3(C)CO)C1	1
C=CC1(C)CCC2C(=C1)CCC1C2(C)CCCC1(C)CO	1
CCOc1cc(ccc1C1COC(=N1)c1c(F)cccc1F)C(C)(C)C	1
CCCCOC(COC(=O)COc1ccc(cc1Cl)Cl)C	1
COP(=S)(Oc1cc(Cl)c(cc1Cl)Cl)OC	1
CCCCCCCCCC[N+](Cc1ccccc1)(C)C	1
Oc1ccc(cc1Cc1cc(Cl)ccc1O)Cl	1
ClCc1cccc(c1)C=C	1
CCOC(=O)C(Oc1ccc(cc1)Oc1nc2c(o1)cc(cc2)Cl)C	1
CCCCCCCCCCCC[N+](Cc1ccccc1)(C)C	1
OCC=C	1
ClCCOS(=O)OC(COc1ccc(cc1)C(C)(C)C)C	1
Clc1cc(Cl)c(c(c1)Cl)O	1
COc1c(O)c(Cl)c(c(c1Cl)Cl)Cl	1
[O-][N+](=O)c1c(C)cccc1[N+](=O)[O-]	1
Clc1ccc(c(c1)Cc1ccccc1)O	1
CN(/C=N/c1ccc(cc1C)C)/C=N/c1ccc(cc1C)C	1
COC(=O)N(C(=O)N1CO[C@@]2(C(=N1)c1ccc(cc1C2)Cl)C(=O)OC)c1ccc(cc1)OC(F)(F)F	1
CN(c1c(C)cc(cc1C)O)C	1
CCCCOCCOC(=O)COc1nc(Cl)c(cc1Cl)Cl	1
CCCCCCCCCCCC(=O)C	1
O=Cc1cccc(c1)Oc1ccc(cc1)C(C)(C)C	1
Clc1cc(Cl)c(c(c1Cl)[N+](=O)[O-])Cl	1
CCCCOC(=O)C(Oc1ccc(cc1)Oc1ccc(cn1)C(F)(F)F)C	1
CNC(=O)ON=C(SC)C	1
CCC(Nc1c(cc(cc1[N+](=O)[O-])C(C)(C)C)[N+](=O)[O-])C	1
CN[C]1CC[C](c2c1cccc2)c1ccc(c(c1)Cl)Cl	1
CCOCN(c1c(C)cccc1CC)C(=O)CCl	1
[O-][N+](=O)c1ccc(c(c1)[N+](=O)[O-])O	1
NC(C(=O)O)CCS(=O)CCC(C(=O)O)N	1
CCCCCCCCCc1ccc2c(c1)cc(cc2S(=O)(=O)[O-])CCCCCCCCC	1
CCN(c1nc(cc(n1)C)OP(=S)(OC)OC)CC	1
CCCCCCCCCCCC(=O)[O-]	1
CCCCCC(C#C)O	1
COC(=O)C1C(C(=O)OC)C2(C(C1(Cl)C(=C2Cl)Cl)(Cl)Cl)Cl	1
ClC=C(c1cc(Cl)c(cc1Cl)Cl)OP(=O)(OC)OC	1
CO/N=C(\c1ccccc1Oc1ncnc(c1F)Oc1ccccc1Cl)/C1=NOCCO1	1
BrC(c1ccccc1C(Br)Br)Br	1
CCCOC(=O)c1ccc(cn1)C(=O)OCCC	1
c1ccc2c(c1)nccc2	1
CC(=N)NP(=S)(Oc1ccc(cc1)Cl)Oc1ccc(cc1)Cl	1
CCCCCCCCCCCCN(CCCN)CCCN	1
CCCCOCCOC(=O)COc1ccc(cc1Cl)Cl	1
Clc1ccc(cc1)Oc1ccc(cc1O)Cl	1
CCOC(=O)C(Oc1ccc(cc1)Oc1cnc2c(n1)ccc(c2)Cl)C	1
CCOC(=O)[C](Oc1ccc(cc1)Oc1nc2c(o1)cc(cc2)Cl)C	1
CSC(=O)c1c(nc(c(c1CC(C)C)C(=O)SC)C(F)(F)F)C(F)F	1
Clc1nc(Cl)c(c(c1Cl)Cl)Cl	1
CO/C=C(\c1ccccc1Oc1ncnc(c1)Oc1ccccc1C#N)/C(=O)OC	1
N#Cc1c[nH]cc1c1cccc2c1OC(O2)(F)F	1
CNC(=O)Oc1cccc2c1OC(O2)(C)C	1
CCOC(=O)c1cncn1C(c1ccccc1)C	1
CCCCOC(=O)c1ccccc1C(=O)OCCCC	1
Brc1ccc(cc1)Oc1ccccc1	1
CCCOCC(=Nc1ccc(cc1C(F)(F)F)Cl)n1cncc1	1
COC(=O)[C@@]1(Cl)CCC[C@]2([C]1CCc1c2ccc(c1)C(C)C)C	1
OCc1cccc(n1)/C=C/c1ccc(o1)[N+](=O)[O-]	1
[O-][N+](=O)c1cc(cc(c1)[N+](=O)[O-])[N+](=O)[O-]	1
CCOC1Oc2c(C1(C)C)cc(cc2)OS(=O)(=O)C	1
Clc1ccc(cc1)CN(C(=O)Nc1ccccc1)C1CCCC1	1
C=C1CC[C]2C[C]1C2(C)C	1
COC(=O)C/C(=C/C(=O)OC)/OP(=O)(OC)OC	1
C[C]1N(C(=O)NC2CCCCC2)C(=O)S[C]1c1ccc(cc1)Cl	1
Clc1ccccc1c1ccccc1	1
CC(C1=CC2=C(CC1)C1(C)CCCC(C1CC2)(C)C(=O)O)C	1
N#CC(C(=O)N)(Br)Br	1
CSc1ccc(cc1C)OP(=S)(OC)OC	1
CCCN(c1c(cc(c(c1[N+](=O)[O-])N)C(F)(F)F)[N+](=O)[O-])CCC	1
N#CCC#N	1
CCN(C(=O)SCc1ccc(cc1)Cl)CC	1
N#CC(O)(C)C	1
COc1ccc(cc1NNC(=O)OC(C)C)c1ccccc1	1
CCCCOC(=O)c1ccc(cc1)C(=O)OCCCC	1
[O-][N+](=O)c1ccccc1[N+](=O)[O-]	1
[O-][N+](=O)c1ccc(cc1)[N+](=O)[O-]	1
[S-]C(=S)NCCNC(=S)[S-]	1
c1cc2cccc3c2c(c1)CC3	1
CC(N(C(=O)SCC(=C(Cl)Cl)Cl)C(C)C)C	1
Clc1ccc(cc1)OS(=O)(=O)c1ccc(cc1)Cl	1
Oc1nc(O)nc(n1)O	1
C[C](C(=O)OC[C](OCCCC)C)Oc1cc(Cl)c(cc1Cl)Cl	1
C/C=C/C=O	1
CCOC(=O)NCCOc1ccc(cc1)Oc1ccccc1	1
CCOC(=O)C(c1ccc(cc1)Cl)(c1ccc(cc1)Cl)O	1
N#CC(c1ccccc1)(Cn1cncn1)CCc1ccc(cc1)Cl	1
CCCCCCCC[N+](CCCCCCCC)(C)C	1
CCCCCCCCCCCCCCCOCC	1
COP(=S)(Oc1ccc(c(c1)Cl)[N+](=O)[O-])OC	1
CC(C#N)O	1
Clc1ccc(cc1)c1ccccc1	1
CC(OP(=S)(OC(C)C)SCCNS(=O)(=O)c1ccccc1)C	1
CCS(=O)CCSP(=O)(OC)OC	1
N#Cc1ccc(cc1)C/C(=N\NC(=O)Nc1ccc(cc1)OC(F)(F)F)/c1cccc(c1)C(F)(F)F	1
CCCCCCCCS(=O)C(Cc1ccc2c(c1)OCO2)C	1
CSC1=N[C@@](C(=O)N1Nc1ccccc1)(C)c1ccccc1	1
CCOC(=O)CSc1nc(nn1C(=O)N(C)C)C(C)(C)C	1
Oc1cccc2c1cccc2	1
COc1c(O)c(Cl)cc(c1Cl)Cl	1
COc1c(O)cc(c(c1Cl)Cl)Cl	1
O=C1C[C]2OCC=C3[C]4[C]2[C]2N1c1ccccc1[C@]12CCN([C]1C4)C3	1
O=Cc1cccc(c1)C(F)(F)F	1
COP(=S)(SCSc1ccc(cc1)Cl)OC	1
c1ccc2-c3c(Cc2c1)cccc3	1
O=Cc1cc(Cl)ccc1O	1
CCOc1snc(n1)C(Cl)(Cl)Cl	1
CC1CCCCN1CCCOC(=O)c1ccc(c(c1)Cl)Cl	1
[O-][N+](=O)c1ccc(c(c1N)C)[N+](=O)[O-]	1
CCCCC(COC(=O)CCCCC(=O)OCC(CCCC)CC)CC	1
[O-][N+](=O)c1cc([N+](=O)[O-])c(c(c1)[N+](=O)[O-])C	1
COP(=S)(Oc1ccc(c(c1)C)[N+](=O)[O-])OC	1
OCC1(C)CCCC2(C1CCc1c2ccc(c1)C(C)C)C	1
CC1COC(O1)(Cn1cncn1)c1ccc(cc1Cl)Oc1ccc(cc1)Cl	1
CCNc1nc(SC)nc(n1)NC(C)(C)C	1
CCCCOCCOC(=O)C(Oc1ccc(cc1Cl)Cl)C	1
CCCCCCCCBr	1
ClC(C(Cl)(Cl)Cl)(Cl)Cl	1
CCCCCCCCCC[N+](CCCCCCC(C)C)(C)C	1
C=C[C@@]1(C)CC[C]2C(=CC[C]3[C@]2(C)CCC[C@@]3(C)C(=O)O)C1	1
COc1c(OC)cc(c(c1OC)C(=O)c1c(OC)ccc(c1C)Br)C	1
CC(Oc1cc(c(cc1Cl)Cl)n1nc(oc1=O)C(C)(C)C)C	1
Clc1cccc(c1)c1ccccc1	1
FCCOC(=O)Cc1ccc(cc1)c1ccccc1	1
O=c1n(C)sc2c1CCC2	1
Oc1cc(Cl)c(cc1O)Cl	1
Clc1ccc(cc1)C(c1ccccc1Cl)(c1cncnc1)O	1
CC(COC(=O)c1ccccc1C(=O)OCC(C)C)C	1
Cn1nc(c(c1)C(=O)Nc1ccccc1C1CC1C1CC1)C(F)F	1
ClN1C(=O)N(C(C1=O)(C)C)Cl	1
CC(c1c(Cl)cc2c(c1Cl)CC[C]1[C@]2(C)CCC[C@@]1(C)C(=O)O)C	1
CCCCOCCOC(=O)COc1cc(Cl)c(cc1Cl)Cl	1
CC(Nc1nc(NC2CC2)nc(n1)Cl)C	1
CCOC(=O)C(C(=O)OCC)Cl	1
CSSC	1
CCCCCCCCCCCCOCC	1
O=C(NC(=O)c1c(F)cccc1F)Nc1ccc(c(c1)Cl)OC(C(OC(F)(F)F)F)(F)F	1
ClC(c1c(Cl)cccc1Cl)Cl	1
C=CCOC(=O)C(=C)C	1
Clc1c(Cl)c(Cl)c(c(c1Cl)Cl)Cl	1
CCCCOP(=O)(OCCCC)OCCCC	1
O=Cc1c(cc(cc1[N+](=O)[O-])[N+](=O)[O-])[N+](=O)[O-]	1
CCC(c1noc(c1)NC(=O)c1c(OC)cccc1OC)(CC)C	1
OCCNc1ccc(c2c1C(=O)c1ccccc1C2=O)NC	1
CCCCCCCCCCCCC[N+](C)(C)[O-]	1
CCCCCCCCCCCCCOCC	1
CC(c1ccc2c(c1Cl)CC[C]1[C@]2(C)CCC[C@@]1(C)C(=O)O)C	1
OCCCCCCCCF	1
Fc1ccc(cc1)Oc1ccc(cc1)F	1
O=Cc1ccccc1	1
CCCCCCCC#CCO	1
O=C(c1ccccc1O)Oc1ccccc1	1
Oc1ccc(cc1)/N=N/c1ccccc1	1
CNC(=O)c1cc(Cl)cc(c1NC(=O)c1cc(nn1c1ncccc1Cl)Br)C	1
CCCCCCOC(=O)C=C	1
Clc1c(Cl)ccc(c1Cl)Cl	1
C/C(=N/OC(=O)NC)/SCCC#N	1
CCCCCCCCCCCCC1=C(OC(=O)C)C(=O)c2c(C1=O)cccc2	1
O=C(c1ccccc1)CC(=O)C	1
O=Cc1c(F)c(F)c(c(c1F)F)F	1
COP(=S)(Oc1ccc(cc1)Sc1ccc(cc1)OP(=S)(OC)OC)OC	1
CCN(C(=S)SCC(=C)Cl)CC	1
CCCCC(COC(=O)COc1ccc(cc1C)Cl)CC	1
CCCCCCCCCC(c1ccc(cc1)S(=O)(=O)[O-])CC	1
CCCCCCCCCCC(=O)C	1
CSC(=NOC(=O)N(SN(C(=O)O/N=C(/SC)\C)C)C)C	1
[O-]C(=O)C1C2CCC(C1C(=O)[O-])O2	1
Clc1cccc(c1)[N+](=O)[O-]	1
CCSC(CC1CC(=C(C(=O)C1)C(=NOCC)CCC)O)C	1
CCCCCCCCCCCCc1ccc(c(c1)C[N+](C)(C)C)C	1
Nc1ccc(cc1)O	1
Ic1cc(I)c(c(c1)I)O	1
CC1=CCC(=C(C)C)CC1	1
CCOP(=S)(Oc1ccc(cc1Cl)Cl)OCC	1
O=C(C1(C)CCCCC1)Nc1ccc(c(c1Cl)Cl)O	1
Oc1c(O)c(Cl)c(c(c1Cl)Cl)Cl	1
COP(=O)(SC)N	1
CC(=C1CC[C]2C(=C1)CC[C]1[C@]2(C)CCC[C@@]1(C)C(=O)O)C	1
[O-]C(=O)CNCP(=O)(O)O	1
BrCC(=O)c1ccc(cc1)O	1
[O-][N+](=O)c1ccc(c(c1)C)[N+](=O)[O-]	1
CCOP(=S)(Oc1noc(c1)c1ccccc1)OCC	1
CCCC1COC(O1)(Cn1cncn1)c1ccc(cc1Cl)Cl	1
CCCCSP(SCCCC)SCCCC	1
OC(=O)CNCP(=O)(O)O	1
CCCCCCCCCc1ccccc1OCCO	1
CCOP(=S)(Oc1ccccc1C(=O)OC(C)C)NC(C)C	1
Clc1ccc(c(c1)Cl)Cl	1
CC(c1cc(Cl)c(c(c1)Cl)O)(c1cc(Cl)c(c(c1)Cl)O)C	1
ClCC#N	1
CC(SSC(C)(C)C)(C)C	1
CC(c1ccc(cc1)Cl)(c1ccc(cc1)Cl)O	1
CC(CC(c1ccc(cc1)OCCOCC[N+](Cc1ccccc1)(C)C)(C)C)(C)C	1
Clc1ccc(cc1Cl)n1oc(=O)n(c1=O)C	1
COC(=O)c1c(Cl)c(Cl)c(c(c1Cl)Cl)C(=O)SC	1
CON(C(=O)Nc1ccc(c(c1)Cl)Br)C	1
COC(=O)Nc1cccc(c1)OC(=O)Nc1cccc(c1)C	1
C=CC(CC/C=C(/CCC=C(C)C)\C)(O)C	1
c1ccc(cc1)c1ccccc1	1
Cc1ccc2c(c1)cccc2	1
C=CCOC(c1ccc(cc1Cl)Cl)Cn1cncc1	1
Cc1ccc(c(c1)[N+](=O)[O-])[N+](=O)[O-]	1
CCCCCCCCC1OC1CCCCCCCC(=O)O	1
COC(=O)C1=CCC(CC1)C(CC(=O)CC(C)C)C	1
CCCCCCCCCC(=O)C	1
Clc1cc(Cl)c(nc1O)Cl	1
COC(CCCC(C/C=C/C(=C/C(=O)OC(C)C)/C)C)(C)C	1
OCC#C	1
CC(C1CCC(C1(O)Cn1ncnc1)Cc1ccc(cc1)Cl)C	1
Clc1ccc(c(c1)O)O	1
c1ccc2c(c1)cccc2	1
Clc1cc(C)c(c(c1)Cl)O	1
CCOC(=O)C(Cc1cc(c(cc1Cl)F)n1nc(n(c1=O)C(F)F)C)Cl	1
CNC(=O)Oc1cccc2c1cccc2	1
CSC(=O)c1cccc2c1snn2	1
Clc1ccccc1Cl	1
O=C/C=C/c1ccccc1	1
Clc1ccccc1CC(C1(Cl)CC1)(Cn1[nH]cnc1=S)O	1
c1ccc(cc1)Oc1ccccc1	1
O=C(c1ccc(cc1S(=O)(=O)C)C(F)(F)F)c1cnoc1C1CC1	1
BrC1COC(C1)(Cn1cncn1)c1ccc(cc1Cl)Cl	1
Cc1cc2ccccc2c(c1)C	1
CCOC(=O)Nc1cccc(c1)OC(=O)Nc1ccccc1	1
CCCCCc1ccccc1	1
CCCCC(C#C)O	1
Clc1cc(cnc1CCNC(=O)c1ccccc1C(F)(F)F)C(F)(F)F	1
BrCCCBr	1
OCC1(C)CCCC2(C1CC=C1C2CCC(=C1)C(C)C)C	1
CCCCOCCOCCOCc1cc2OCOc2cc1CCC	1
CNP(=O)(Oc1ccc(cc1Cl)C(C)(C)C)OC	1
OC/C=C(/CC/C=C(/CCC=C(C)C)\C)\C	1
O=Cc1ccc(cc1Cl)Cl	1
Cc1cccc2c1n1cnnc1s2	1
NCCNCc1ccccc1[C]([N+](=O)[O-])C	1
ClN=S(=O)(c1ccc(cc1)C)[O-]	1
NCCNC(C([N+](=O)[O-])C)c1ccccc1	1
Oc1ccc(cc1)Cl	1
Nc1ccc(c(c1)Cl)Cl	1
O=C(N(C)C)Nc1ccc(c(c1)Cl)Cl	1
N#CSC=CSC#N	1
CCOC(=O)c1ccccc1S(=O)(=O)NC(=O)Nc1nc(Cl)cc(n1)OC	1
c1cc2ccc3c4c2c(c1)ccc4ccc3	1
N#Cc1cc(Br)c(c(c1)Br)O	1
C=CC(=O)OCC(C)C	1
OC(C(C)(C)C)C(n1cncn1)Oc1ccc(cc1)c1ccccc1	1
CC(Cc1ccc(cc1)C(C)(C)C)CN1C[C](C)O[C](C1)C	1
Clc1ccc(cc1)C(=O)c1ccccc1N	1
CCCCCCCCCN	1
Cc1nc(Nc2ccccc2)nc(c1)C1CC1	1
c1ccc(cc1)Nc1ccccc1	1
COc1cccc(c1O)C=O	1
O=Cc1ccc(cc1)Cl	1
Fc1ccc(cc1)N(C(=O)COc1nnc(s1)C(F)(F)F)C(C)C	1
O=Cc1ccccc1O	1
Clc1cccc2c1cccc2	1
OC1(Cn2ncnc2)C(=Cc2ccc(cc2)Cl)CCC1(C)C	1
Clc1ccc(c(c1)C)O	1
Clc1cccc(n1)C(Cl)(Cl)Cl	1
CCC(=O)Nc1ccc(c(c1)Cl)Cl	1
CCc1cc(C)cc(c1c1c(OC(=O)C(C)(C)C)n2n(c1=O)CCOCC2)CC	1
CC(C1=CC2=CC[C]3[C@]([C]2CC1)(C)CCC[C@@]3(C)C(=O)O)C	1
C1CCC(OC1)n1cnc2c1ncnc2NCc1ccccc1	1
[O-][N+](=O)c1cc([N+](=O)[O-])c(cc1C)N	1
CCCCC(c1ccc(cc1)Cl)(Cn1cncn1)C#N	1
Cn1nc(c(c1)C(=O)Nc1ccccc1c1cc(F)c(c(c1)F)F)C(F)F	1
COC(=O)C(N(C(=O)c1ccccc1)c1ccc(c(c1)Cl)F)C	1
CCCCCCCCCCO	1
CCSc1nc(NC(C)C)nc(n1)NC(C)C	1
CNC(=O)Oc1cc(C)c(cc1Cl)C	1
O=Cc1ccccc1Cl	1
CCC(c1ccc(cc1)O)(C)C	1
CCCCCC	1
CCCSC(=O)N(CCC)CCC	1
CCOC(=O)C=C	1
CCCCCCCC[C]([C](CCCCCCCC(=O)O)Cl)Cl	1
Cc1ccc(cc1)C	1
COCC(N(c1c(C)csc1C)C(=O)CCl)C	1
CCCSSCCC	1
[O-][N+](=O)c1ccc(cc1)Oc1ccccc1	1
CCCCCCOc1ccc(cc1OC)C=O	1
CCOC(=O)Cc1cccc2c1cccc2	1
Clc1ccc(cc1)c1ccccc1NC(=O)c1cccnc1Cl	1
CC(c1ccccc1)C	1
COc1ccc(cc1OC)CCN(CCCC(c1ccc(c(c1)OC)OC)(C(C)C)C#N)C	1
CNC(=O)Oc1cccc(c1)/N=C/N(C)C	1
CCCCCCOc1ccc(cc1)N	1
CCCCCCCCSCCO	1
Nc1ccncc1	1
O=C(C1C(=O)c2c(C1=O)cccc2)C(c1ccccc1)c1ccccc1	1
C=CC1(C)OC(=O)N(C1=O)c1cc(Cl)cc(c1)Cl	1
CCOC(=O)CN(c1c(CC)cccc1CC)C(=O)CCl	1
[O-][N+](=O)c1cccc2c1cccc2	1
CCCN(c1c(cc(cc1[N+](=O)[O-])S(=O)(=O)N)[N+](=O)[O-])CCC	1
Nc1cc(cc(c1)[N+](=O)[O-])[N+](=O)[O-]	1
CCc1ccc(cc1)C(=O)NN(C(C)(C)C)C(=O)c1cc(C)cc(c1)C	1
Clc1ccc(c(c1)Cl)C(Cn1cncn1)COC(C(F)F)(F)F	1
CC(OC(=O)Nc1cccc(c1)Cl)C	1
CCCCCOCCCCC	1
O=Cc1ccco1	1
CON(C(=O)Nc1ccc(c(c1)Cl)Cl)C	1
CC(COC(=O)C=C)O	1
CC1=CC=C(CC1)C(C)C	1
[O-][N+](=O)c1cc([N+](=O)[O-])c(cc1C)O	1
Cc1ccc(c(c1)O)C(C)C	1
OC/C=C(/CCC=C(C)C)\C	1
C[C]1CC[C@]2([C@@]3([C]1O)O[C@@]1([C@]4([C@@]3(O)[C@@]([C@@]2(C)C1)(O)[C]([C@]4(O)C(C)C)OC(=O)c1[nH]ccc1)C)O)O	1
CCNc1nc(NC(C)C)nc(n1)SC	1
COc1ccc(c(c1)OC)NC=CC1=[N+](C)c2c(C1(C)C)cccc2	1
O=Cc1cc(ccc1Cl)[N+](=O)[O-]	1
O=CCC(C)C	1
Cc1cccc(c1)C	1
OC(=O)CCCOc1ccc(cc1C)Cl	1
CCN(C(=O)/C(=C(/OP(=O)(OC)OC)\C)/Cl)CC	1
COC(=O)c1c(nc(c(c1CC(C)C)C1=NCCS1)C(F)(F)F)C(F)F	1
CCCCCCBr	1
Oc1ccc2c(c1)cccc2	1
Oc1ccccc1O	1
O=c1cc(oc2c1cccc2)c1ccccc1	1
Nc1ccc(c(c1Cl)Cl)Cl	1
[O-][N+](=O)N1CN(CN(C1)[N+](=O)[O-])[N+](=O)[O-]	1
CCCCOC(=O)CCCCC(=O)OCCCC	1
CNC(=O)Oc1cc(C)c(c(c1)C)N(C)C	1
CNC(=O)O/N=C(/C(=O)N(C)C)\SC	1
CNC(=O)Oc1ccccc1OC(C)C	1
COc1cc(Cl)c(cc1Cl)OC	1
CC(=CC=C(C)C)C	1
Oc1ccc(cc1)[N+](=O)[O-]	1
CCCCC(c1ccc(cc1Cl)Cl)(Cn1cncn1)O	1
Cc1cccc(c1)O	1
COCC(N(c1c(C)cccc1CC)C(=O)CCl)C	1
C=CCOC(=O)C(OC(=O)c1cc(ccc1Cl)n1c(=O)cc(n(c1=O)C)C(F)(F)F)(C)C	1
CCCCCCCCCCCOCCO	1
C/C=C(/C(=O)O[C]1C[C](OC(=O)C)[C@@]2([C]3[C@@]41CO[C@]([C]4[C@@](C)([C]([C]3OC2)O)[C@@]12O[C@@]2(C)[C]2C[C]1O[C]1[C@]2(O)C=CO1)(O)C(=O)OC)C(=O)OC)\C	1
C=Cc1ccccc1	1
Brc1ccccc1Br	1
CCCCCCCCC(=O)C	1
Nc1ccc(c(c1)O)C(=O)Oc1ccccc1	1
CCc1cccc(c1)CC	1
CCCCCCCCCCCCOS(=O)(=O)[O-]	1
FC(C(C(C(C(S(=O)(=O)[O-])(F)F)(F)F)(F)F)(F)F)(C(C(C(F)(F)F)(F)F)(F)F)F	1
COc1cccc(c1C)C(=O)NN(C(C)(C)C)C(=O)c1cc(C)cc(c1)C	1
N#C[C]1C[C]2C[C]1/C(=N/OC(=O)NC)/[C]2Cl	1
Cn1cc(c2cccc(c2)C(F)(F)F)c(=O)c(c1)c1ccccc1	1
CCc1ccccc1	1
[O-][N+](=O)c1cc([N+](=O)[O-])c(c2c1cccc2)[O-]	1
[O-]C(=O)CCCOc1ccc(cc1C)Cl	1
N#C[C]1C[C]2C[C]1/C(=N\OC(=O)NC)/[C]2Cl	1
Cl/C=C/CON=C(C1=C(O)CC(CC1=O)C1CCOCC1)CC	1
Clc1ccccc1	1
CC(Nc1nc(NC(C)C)nc(n1)Cl)C	1
OCCOc1ccc(cc1)C(CC(C)(C)C)(C)C	1
O1CC1c1ccccc1	1
O=Cc1ccc(cc1)Oc1ccccc1	1
CC(c1ccc(cc1)O)(c1ccc(cc1)O)C	1
[C-]1SC(=S)N(CN1C)C	1
OCCOC(CCCCCC)CCCCCC	1
COC1NC(Cl)C(CC1Cl)Cl	1
O=C(C(=C)C)OCc1ccccc1	1
Brc1[nH]c(c(n1)Br)Br	1
CC(Oc1cccc(c1)NC(=O)c1ccccc1C(F)(F)F)C	1
Clc1ccc(c(c1)NC(=O)Nc1ccc(c(c1)Cl)Cl)Oc1ccc(cc1S(=O)(=O)[O-])Cl	1
CNC(=O)OCc1cccc(c1Cl)Cl	1
N#Cc1c(Cl)cccc1Cl	1
Clc1cccc(c1)Cl	1
CCNc1nc(NCC)nc(n1)Cl	1
OC(=O)C=CC(=O)O	1
CCCCCCCCC(c1ccc(cc1)S(=O)(=O)[O-])CC	1
ClCc1ccccc1	1
CCNc1nc(NC(C(C)C)C)nc(n1)SC	1
Oc1ccccc1	1
CC(=O)/C=C/C1=C(C)CCCC1(C)C	1
Clc1ccc(cc1)OS(=O)(=O)c1ccccc1	1
CCCCCCC(N)C	1
Nc1ccccc1Cl	1
CC(c1ccc(cc1)O)(C)C	1
O=C(C(Cl)(Cl)C)OCCOc1cc(Cl)c(cc1Cl)Cl	1
Oc1ccc(cc1)Oc1ccc(cc1)O	1
c1ccccc1	1
CCN(c1ccc(c(c1)O)C=O)CC	1
O=CCCCC=O	1
CCCCOCCCOC(=O)COc1ccc(cc1Cl)Cl	1
[O-][N+](=O)c1cc(ccc1Cl)C(=O)C	1
CCCCNCCCC	1
CCCCCCCCCO	1
Brc1ccccc1	1
Cc1ccc(cc1/N=N/c1cc(C)c(cc1N)[N+])/N=N/c1cc(C)c(cc1N)[N+]	1
FCC(=O)N(c1cccc2c1cccc2)C	1
CCC1CCC(C1)CCC(=O)O	1
CC1CCC2CC1C2(C)C	1
COc1ncc(c2n1nc(n2)S(=O)(=O)Nc1c(F)cccc1F)F	1
CCCCOc1ccccc1	1
O=Cc1cccc(c1)[N+](=O)[O-]	1
CC(CCCCCOC(=O)COc1ccc(cc1C)Cl)C	1
O=NN(c1ccccc1)c1ccccc1	1
Oc1cc(c2c(c1/N=N/c1ccc3c(c1O)cccc3)ccc(c2)[N+](=O)[O-])S(=O)(=O)[O-]	1
CCCOP(=S)(SCC(=O)N1CCCCC1C)OCCC	1
C=CCc1ccc(c(c1)OC)OC	1
CNC(=O)CSP(=S)(OC)OC	1
CCSCCCCSCC	1
Oc1cc(c2c(c1/N=N/c1c(O)ccc3c1cccc3)ccc(c2)[N+](=O)[O-])S(=O)(=O)[O-]	1
COc1cc(ccc1OC)/C(=C/C(=O)N1CCOCC1)/c1ccc(cc1)Cl	1
Cc1ccc(c(c1)S(=O)(=O)[O-])Nc1ccc(c2c1C(=O)c1ccccc1C2=O)Nc1ccc(cc1S(=O)(=O)[O-])C	1
Brc1cc(Br)c(c(c1)Br)O	1
Cc1ccc(c(c1)C)O	1
COC[C](N(c1c(C)csc1C)C(=O)CCl)C	1
CCCCCCCCCCCCCCCCCC[N+](CCCCCCCCCCCCCCCCCC)(C)C	1
COC(=O)c1ccc(c(c1)[N+](=O)[O-])C(=O)OC	1
Oc1ccccc1Cl	1
CC1=CCC(CC1)C(O)(C)C	1
OC(=O)COc1ccc(cc1C)Cl	1
CCOC(=O)c1ccccc1	1
Cc1ccc2c(c1)cc(c(c2)C)C	1
N#Cc1cc(I)c(c(c1)I)O	1
CCCCCCCCC#N	1
Nc1cc([N+](=O)[O-])c(c(c1)[N+](=O)[O-])C	1
CC(=C)C(=C)C	1
C[P+]1CCCC[P+](C1)(C)C	1
Clc1ccc(c(c1)Cl)Oc1ccc(cc1)[N+](=O)[O-]	1
CCNc1nc(NCC)nc(n1)SC	1
ClC(C=C)CCl	1
CCOC(=O)c1ccc(cc1)N	1
ClC(C(Cl)(Cl)Cl)Cl	1
CCCCC(COC(=O)COc1ccc(cc1Cl)Cl)CC	1
Nc1ccc(cc1)c1ccc(cc1)N	1
CCCCN(C(=O)SCCC)CC	1
Cc1ccc(cc1)O	1
CCOP(=S)(Oc1ccc(=O)n(n1)c1ccccc1)OCC	1
Cc1ccccc1C	1
CCCCC(COC(=O)[C](Oc1ccc(cc1Cl)Cl)C)CC	1
Cc1ccc(c(c1)C)C	1
Fc1ccc(cc1)C(c1ccccc1F)(Cn1cncn1)O	1
O=C(N1CCCCC1)/C=C/C=C/c1ccc2c(c1)OCO2	1
CN(N)C	1
Cc1cc(C)c(cc1[N+](=O)[O-])[N+](=O)[O-]	1
COP(=O)(C(C(Cl)(Cl)Cl)O)OC	1
COCCCNc1nc(SC)nc(n1)NC(C)C	1
O=C(Nc1ccccc1)NC1CCCCC1C	1
CC(OC(=O)C(=C1SCCS1)C(=O)OC(C)C)C	1
Cc1ccc(c(c1O)C)C	1
CC(SSC(C)C)C	1
C=CC#N	1
Clc1ccc(cc1)C(=O)NN(C(C)(C)C)C(=O)c1ccccc1	1
CCCCCCCCCCOCC	1
CN(CC(C(=O)C)C)C	1
Cc1c[nH]c2c1cccc2	1
CCCCCC(=O)OCC	1
COC(=O)c1ccc(c(c1)N)C(=O)OC	1
Cc1cccc2c1cccc2	1
C1CCC2C(CC1)CCC2	1
CCNc1nc(nc(n1)Cl)NC(C#N)(C)C	1
COC(=O)c1ccccc1N	1
[O-]c1ccc(c(c1)C(F)(F)F)[N+](=O)[O-]	1
Nc1cccc(c1)OCc1ccccc1	1
CCN(C(=O)C(Oc1cccc2c1cccc2)C)CC	1
ClC1CCC(C(C1)C)C(=O)OC(C)(C)C	1
Nc1ccc(c(c1)Cl)C	1
[S-]C(=S)OCC	1
CC(C=O)CC	1
CCCCCCCCCCCCOc1ccc(c(c1)O)C(=O)c1ccccc1	1
CC(OC(=S)[S-])C	1
CC(Oc1cccc(c1)NC(=O)c1ccccc1C)C	1
Clc1cc(N)c(c(c1)C(=O)O)Cl	1
C1CC2CC1C=C2	1
OC[C]1O[C](OC(C(C(C(C(=O)O)O)OP(=O)(O)O)O)C(=O)O)[C]([C]([C]1OC[C]1O[C]([C]([C]1O)O)n1cnc2c1ncnc2N)O)O	1
O=c1ccc(=O)[nH][nH]1	1
Clc1ccncc1	1
OC(=O)C(Oc1ccc(cc1C)Cl)C	1
CCCCC(CO)CC	1
[O-][n+]1ccc(cc1)Cl	1
O=Cc1ccc(cc1)[N+](=O)[O-]	0
CC#CCO	0
CSCCCCCCSC	0
Cc1cc(C)nc(n1)Nc1ccccc1	0
C=C1C2CCC3C1(C)CCCC(C23)(C)C	0
CCc1ccc(cc1)O	0
ClC(Cl)(Cl)Cl	0
Nc1ccccc1	0
ClCC1CO1	0
O=C(N(C)C)Oc1cc(nn1C(C)C)C	0
CCOC(=O)CC(=O)OCC	0
O=C(c1ccccc1)c1ccccc1	0
[O-][N+](=O)c1ccc(c(c1C)[N+](=O)[O-])N	0
COC(=O)c1ccc(cc1)Cl	0
O=CNC(C(Cl)(Cl)Cl)N1CCN(CC1)C(C(Cl)(Cl)Cl)NC=O	0
CCCc1ccc(cc1)O	0
Clc1ccc(cc1)Sc1cc(Cl)c(cc1Cl)Cl	0
Clc1ccc(c(c1)Cl)NC(=O)C1(CC1)C(=O)O	0
CS(=O)(=O)Cl	0
CBr	0
C#CC(c1ccccc1)(c1ccccc1)O	0
OCC([N+](=O)[O-])(CO)Br	0
c1cc[n+]2c(-c3cccc[n+]3CC2)c1	0
CCCCOCCOP(=O)(OCCOCCCC)OCCOCCCC	0
CCCCOC(=O)CCC	0
CC(C#C)O	0
ClCC(=O)c1ccc(cc1)Cl	0
CCOC(=O)c1ccccc1C(=O)OCC	0
C1=CC2C(C1)C1C=CC2C1	0
O=C1c2ccccc2C(=O)c2c1c(Nc1ccccc1)cc(c2N)S(=O)(=O)[O-]	0
COc1nc(NC(C)C)nc(n1)NC(C)C	0
[O-][N+](=O)c1ccc(c(c1N)[N+](=O)[O-])C	0
CCCCC=O	0
O=Cc1ccccc1[N+](=O)[O-]	0
[O-]C#N	0
Cc1cc([N+](=O)[O-])c(c(c1)[N+](=O)[O-])N	0
COC(=O)c1ccccc1S(=O)(=O)NC(=O)Nc1nc(OC(F)F)cc(n1)OC(F)F	0
Cc1cc(C)c(c(c1)C)O	0
O=C(N(C)C)NC1CC2CC1C1C2CCC1	0
O=Cc1ccc(cc1O)O	0
C=CCc1ccccc1O	0
CN(C=Nc1ccc(cc1C)Cl)C	0
CCOC(=O)N(C(=O)OCC)C(=O)OCC	0
ClC(Cl)Cl	0
CCCC=O	0
Oc1ccc(c(c1)C)C	0
OC(C(C)(C)C)C(n1ncnc1)Oc1ccc(cc1)Cl	0
CC(=O)OC=C	0
c1ccc2c(c1)occ2	0
[O-]C(=O)Cc1c(Cl)ccc(c1Cl)Cl	0
COC(=O)c1nc(nc(c1Cl)N)C1CC1	0
CC(c1cccc(c1N)C(C)C)C	0
OC(=O)COc1nc(F)c(c(c1Cl)N)Cl	0
[O-][N+](=O)c1cc(N)c(c(c1)[N+](=O)[O-])C	0
CN(c1ccc2c(c1)[s+]c1c(n2)ccc(c1)N(C)C)C	0
[O-][N+](=O)N1CN(CN(CN(C1)[N+](=O)[O-])[N+](=O)[O-])[N+](=O)[O-]	0
CC(=O)CCc1ccc(cc1)OC(=O)C	0
N#Cc1c(C)cccc1Cl	0
CCCCCCCC(=O)C	0
CC(C(c1cncnc1)(c1ccc(cc1)OC(F)(F)F)O)C	0
CCC(C(C=O)C)C	0
CC(=O)CC(c1c(=O)oc2c(c1O)cccc2)c1ccccc1	0
c1ccc(cc1)c1ccncc1	0
O=Cc1cccnc1	0
CCN(c1ccccc1)CC	0
CCOC(=O)CCCCC(=O)OCC	0
Nc1ccc(cc1)F	0
Clc1cc(ccc1Oc1ccc(c(c1)C(=O)[O-])[N+](=O)[O-])C(F)(F)F	0
CNC	0
CCCN(CC1COC2(O1)CCC(CC2)C(C)(C)C)CC	0
O=C1C[C]2C([C@]1(C)CC2)(C)C	0
CCCC(CCOC(=O)COc1cc(Cl)c(cc1Cl)Cl)CC	0
O=CCC(CCC=C(C)C)C	0
COP(=O)(OC)O	0
Clc1cc2c(c3c1[nH]c1c([nH]3)c(Cl)cc3c1c(=O)c1c(c3=O)cccc1)c(=O)c1c(c2=O)cccc1	0
CCCCOC(=O)C	0
CCCCCOC(=S)[S-]	0
CCOc1ccc2c(c1)C(=CC(N2)(C)C)C	0
CCOC(=O)C=CC(=O)OCC	0
CCCCCCC1CCC(=O)O1	0
CCNc1nc(NC(CC)C)nc(n1)OC	0
Cl[C]1CCCC[C]1Cl	0
COCC(=O)N(c1c(C)cccc1C)C(C(=O)OC)C	0
Cc1c(cccc1[N+](=O)[O-])[N+](=O)[O-]	0
CCCCCCCCCCBr	0
CC(C=O)CCC	0
S=C(Nc1ccccc1)Nc1ccccc1	0
[O-][N+](=O)c1ccc(c(c1)Cl)N	0
C[C]1CC[C]([C](C1)O)C(C)C	0
Cl/C=C/CON=C(C1=C(O)CC(CC1=O)CC(SCC)C)CC	0
CC(C(c1ccc(cc1)Cl)(Cn1ncnc1)O)C1CC1	0
O=C1N(OCC1(C)C)Cc1ccccc1Cl	0
O=C(Nc1cnns1)Nc1ccccc1	0
CC(C(=O)OCCCC(CCC)C)Oc1cc(Cl)c(cc1Cl)Cl	0
Cc1ccccc1F	0
C/C=C/C=C/C	0
ClCC=C	0
O=C(C1=C(C)OCCS1(=O)=O)Nc1ccccc1	0
NC(=O)N1c2ccccc2C=Cc2c1cccc2	0
ClCC(Cl)(Cl)Cl	0
CCCCC(COP(=O)(OCC(CCCC)CC)O)CC	0
COc1cc(OC)ccc1C=O	0
COc1cccc(c1C)OC	0
ClC(C(Cl)Cl)Cl	0
Brc1ccc(cc1)C(=O)c1cccnc1	0
COc1nc(nc(c1)OC)NC(=O)NS(=O)(=O)c1n(C)nc(c1C(=O)OC)Cl	0
[S-]SC(=S)[S-]	0
CCCCCCCCCC(=O)N(C)C	0
CCCCCCCC(=O)OC	0
CCN(C1CCCCC1)CC	0
c1ccc(cc1)CNc1[nH]cnc2-c1ncn2	0
OCCCl	0
[O-]C(=O)C[C@](C(=O)O)(CC(=O)O)O	0
CCCCCCCCC=CCCCCCCCC(=O)[O-]	0
COP(=S)(OC)S	0
COC(=O)c1ccc(cc1)[N+](=O)[O-]	0
O[C](C(C)(C)C)[C](n1ncnc1)Cc1ccc(cc1)Cl	0
CCN(c1ccc(cc1)C=O)CC	0
C=CCc1ccc(c(c1)OC)O	0
CCCCCCCCOC(=O)C(O)C	0
CCCCC(COC(=O)CC(S(=O)(=O)[O-])C(=O)OCC(CCCC)CC)CC	0
Cc1ccc(c(c1)N)[N+](=O)[O-]	0
[O-][N+](=O)c1ccccc1	0
[O-][N+](=O)c1cccc(c1N)C	0
[O-][N+](=O)c1ccc(c(c1)[N+](=O)[O-])C	0
N#Cc1cc(Cl)c(c(c1)Cl)O	0
CC(CC(N)(C)C)(C)C	0
CCCCOCCCC	0
Cc1ccc(c(c1)[N+](=O)[O-])N	0
CCNCC	0
NC12CC3CC(C2)CC(C1)C3	0
N#CN=C1SCCN1Cc1ccc(nc1)Cl	0
ClCCCCCCl	0
Nc1ccc(c(c1)[N+](=O)[O-])C	0
CCOc1ccc(c(c1)[N+](=O)[O-])N	0
CCCCCCCCCC(=O)O	0
CN(C(=O)Nc1ccc(cc1)Cl)C	0
O=CN(c1ccccc1)c1ccccc1	0
Cc1cccc(c1O)C	0
COC(=O)c1ccc(cc1[N+](=O)[O-])Cl	0
CCOc1ccc(cc1)C=O	0
CCOCCOC(=O)C(=C)C	0
CC(N)(C)C	0
CC(CSS(=O)(=O)C)O	0
COc1c(Cl)ccc(c1C(=O)O)Cl	0
Fc1ccc(cc1)[N+](=O)[O-]	0
COc1ccc(cc1)O	0
N#Cc1cc(Cl)ccc1N	0
C=CC(CCC=C(C)C)(O)C	0
CN(C(=O)Oc1nc(nc(c1C)C)N(C)C)C	0
BrC(Br)Br	0
CC(OC(=O)Nc1ccccc1)C	0
CC(SC(C)(C)C)(C)C	0
CNC(=O)Oc1ccccc1C1OCCO1	0
CCCCCCCCCCCCCCCCI	0
Cc1cccc(c1)[N+](=O)[O-]	0
CCCN(c1c(cc(cc1[N+](=O)[O-])S(=O)(=O)C)[N+](=O)[O-])CCC	0
OC(=O)CS	0
Nc1ccc(c(c1)C(F)(F)F)F	0
CCCC(C=C)O	0
CC=O	0
CCCCC(=O)CCCC	0
Clc1cnc2c(c1)ccc(c2C(=O)O)Cl	0
NC(=O)c1ccc(cc1)C(C)(C)C	0
CCCCN	0
CN(C(=O)C(c1ccccc1)c1ccccc1)C	0
[S-]C(=S)NC	0
ClC(=O)c1ccccc1	0
CCCCCCCO	0
CC(=O)O	0
CC(=C)C(=O)OCC1CCCO1	0
CC(CC#C)O	0
CCCCCCC(=O)C	0
C=CCNc1ccccc1	0
COc1cc2c(cc1OC)N1C3[C@@]42CCN2[C]4C[C]4[C]3C(CC1=O)OCC=C4C2	0
CON(C(=O)Nc1ccc(cc1)Br)C	0
OCCC#C	0
CN1CCCC1	0
CCCCBr	0
[O-]C(=O)N	0
CC1OC(C)OC(C1)OC(=O)C	0
[O-][N+](=O)c1ccccc1C	0
CN(Cc1ccccc1)C	0
CC(OC(=O)C(=C)C)C	0
CCCCCC(OC(=O)COc1ccc(c2c1nccc2)Cl)C	0
C=CCC(C=C)O	0
CNc1ccc(cc1)F	0
COC(=O)c1ccc(cc1O)O	0
OCCN1CN(CCO)CN(C1)CCO	0
COC(=O)c1ccccc1C(=O)OC	0
Oc1c(cccc1[N+](=O)[O-])[N+](=O)[O-]	0
ClCC(Cl)Cl	0
Oc1cccc(c1)O	0
CC(=O)Br	0
ClC=C(Cl)Cl	0
CCOC(=O)c1cccc(c1)N	0
CCOCCOC(=O)C	0
OC(=O)CN(CC(=O)O)CCN(CC(=O)O)CC(=O)O	0
Cc1ccc(cc1)S(=O)(=O)n1cncc1	0
O=Cc1cc(O)ccc1[N+](=O)[O-]	0
CSc1nnc(c(=O)n1N)C(C)(C)C	0
CNC(=O)O/N=C/C(S(=O)(=O)C)(C)C	0
CC(CCCCCOC(=O)C(Oc1ccc(cc1Cl)Cl)C)C	0
N#Cc1ccccc1C(F)(F)F	0
COP(=S)(OC)O	0
C=CC(=C)C	0
CCON=C(C1=C(O)CC(CC1=O)c1c(C)cc(cc1C)C)CC	0
Cc1ccc(cc1)C(C)C	0
O[C]1CCCC[C]1c1ccccc1	0
Cc1ccc(cc1)N(C)C	0
[O-][N+](=O)c1c(C)cccc1O	0
[O-][N+](=O)c1cc(N)c(c(c1)[N+](=O)[O-])O	0
Cc1[nH]c(=O)n(c(=O)c1Cl)C(C)(C)C	0
Cc1c(NC=O)cccc1Cl	0
COC(=O)c1ccc(cc1)C#N	0
Cc1ccc(c(c1)[O-])[N+](=O)[O-]	0
Nc1ccc(cc1)Br	0
N#Cc1cccc(c1)C(F)(F)F	0
CC(CCC(C#C)(O)C)C	0
OC(=O)C1C2CCC(C1C(=O)O)O2	0
CCNc1cccc(c1)C	0
CCCC(C1(CC)C(=O)NC(=NC1=O)[O-])C	0
Cc1ccc(cc1)[N+](=O)[O-]	0
O=C(NC(=O)c1c(F)cccc1F)Nc1ccc(cc1)Cl	0
COP(=O)(NC(=O)C)SC	0
CCCCOCC(O)C	0
CCCN(CCC)CCC	0
CCC(=O)O	0
ClCCCCCl	0
CN(c1ccccc1)C	0
OCCN(c1cccc(c1)C)CC	0
O=P(c1ccccc1)(c1ccccc1)c1ccccc1	0
[O-]C(=O)CF	0
COc1ccc(c(c1)O)C(=O)C	0
CC(c1ccc(cc1)OP(=O)(Oc1ccccc1)Oc1ccccc1)CC(CC(C)C)C	0
CCCCCCN	0
[O-]C(=O)C(Oc1ccc(cc1Cl)Cl)C	0
CCNCc1ccccc1	0
CC1(C)NCOC1	0
O[C]1C[C]2C([C@]1(C)CC2)(C)C	0
COc1cc(C=O)cc(c1O)Br	0
CCCOC(=O)C	0
CC(=O)CC(=O)C	0
N#Cc1cccc(c1)[N+](=O)[O-]	0
CCSCCSCC	0
OCNCCO	0
O=C1C2CC3CC1CC(C2)C3	0
c1ccco1	0
c1ccc2c(c1)scn2	0
CC1(N)CCC(CC1)C(N)(C)C	0
CCOC(=O)C1CC(=O)C(=C(C2CC2)O)C(=O)C1	0
COC(CCC[C](C/C=C/C(=C/C(=O)OC(C)C)/C)C)(C)C	0
CC(CCc1ccccc1)(O)C	0
CCCBr	0
c1cccnc1	0
BrC1C(=O)C2(C(C1CC2)(C)C)C	0
[O-][N+](=O)c1ccc(c(c1)N)C	0
COC1NC(NC(=O)NS(=O)(=O)c2c(Cl)nc3n2cccc3)NC(C1)OC	0
BrC(C(=O)O)Br	0
OC(=O)c1c(F)cccc1F	0
CC(COC(=S)[S-])C	0
OCC(CBr)Br	0
Cc1ccc(o1)C	0
CCN(C(=O)c1cccc(c1)C)CC	0
OCCCCCCC/C=C/C=C/C	0
CNC(=O)C(CCC(C)C)(CC)C	0
CCc1ccc(cc1)N	0
O=C(NC(=O)c1c(F)cccc1F)Nc1cc(Cl)c(cc1Cl)OC(C(C(F)(F)F)F)(F)F	0
COc1cccc(c1)O	0
ClC(=C)Cl	0
[O-]C(=O)CNCO	0
CC(c1cc(cc(c1)c1ccccc1)OP(=O)(Oc1ccccc1)Oc1ccccc1)C	0
C/C=N/O	0
CCCCC(=O)O	0
CCCOc1nn(c(=O)n1C)C(=O)N=S(=O)(c1ccccc1C(=O)OC)[O-]	0
N#Cc1ccccc1	0
O=S(Cc1ccccc1)Cc1ccccc1	0
CCc1ccc(nc1)C	0
c1ccc2c(c1)OCC2	0
Clc1cccc(n1)C(=O)O	0
[O-][N+](=O)N=C1NCCN1Cc1ccc(nc1)Cl	0
O1CC1	0
CCC1(CCC(C)C)C(=O)NC(=O)NC1=O	0
CC(=O)CCC=C(C)C	0
CCOc1nc(F)cc2n1nc(n2)S(=O)(=O)Nc1c(Cl)cccc1C(=O)OC	0
OC(=O)[C](Oc1ccc(cc1Cl)Cl)C	0
[O-][N+](=O)c1ccc(c(c1)C)N	0
CCSC(=O)/C=C(/C=C/CC(CCCC(OC)(C)C)C)\C	0
CC(=O)C(C)(C)C	0
CCOc1cc(C=O)ccc1O	0
CN(P(=O)(N(C)C)OP(=O)(N(C)C)N(C)C)C	0
CCCCCC(=O)O	0
COc1nc(nc(n1)C)NC(=O)N=S(=O)(c1cc(I)ccc1C(=O)OC)[O-]	0
C[N+]1(C)CCCCC1	0
CCCCN(C=O)CCCC	0
OC(=O)CCCc1c[nH]c2c1cccc2	0
CCCCCCCCC(=O)O	0
COC(=O)c1ccc(cc1S(=O)(=O)NC(=O)Nc1nc(OC)cc(n1)OC)CNS(=O)(=O)C	0
CC(OC(C)C)C	0
CCCOC(=O)NCCCN(C)C	0
ClCCCCl	0
COc1cc(OC)n2c(n1)nc(n2)NS(=O)(=O)c1c(OC)nccc1C(F)(F)F	0
Nc1n[nH]cn1	0
COc1cc(OC)nc(n1)NC(=O)NS(=O)(=O)c1n2ccccc2nc1S(=O)(=O)CC	0
Clc1ccc(c(c1)Cl)C(=O)N	0
Cc1nn(c(c1C(=O)c1ccc(cc1S(=O)(=O)C)C(F)(F)F)O)C	0
COc1nn(c(=O)n1C)C(=O)N=S(=O)(c1ccccc1OC(F)(F)F)[O-]	0
OC(=O)CCCCC(=O)O	0
OC(=O)[C](Oc1ccc(cc1C)Cl)C	0
CCCCCCO	0
N#CCNC(=O)c1cnccc1C(F)(F)F	0
CCC(Cl)Cl	0
[O-]C(=O)CN(CC(=O)[O-])CC(=O)[O-]	0
OCCOCCCCCCCCCCCCCCCC(C)C	0
ClCCN(CCCl)C	0
CN/C(=N/[N+](=O)[O-])/NCC1COCC1	0
Oc1ccc(cc1)C(=O)O	0
ClCC[N+](C)(C)C	0
CN([C]1C(=C(C(=O)N)C(=O)[C@@]2([C]1[C](O)[C]1C(=C2O)C(=O)c2c([C@@]1(C)O)cccc2O)O)O)C	0
[S-]C(=S)OC(CC)C	0
CNc1ccccc1	0
CCCCC=CCCCCCCOC(=O)C	0
CCCCCCCCC=CCCCOC(=O)C	0
CCO	0
OCCNCCO	0
Clc1cc(N)c(c(n1)C(=O)O)Cl	0
NC(=O)C=C	0
Cc1cc(=O)[nH]o1	0
O=C1CCCC(=O)C1C(=O)c1ccc(c(c1Cl)COCC(F)(F)F)S(=O)(=O)C	0
O=P(N1CC1)(N1CC1)N1CC1	0
[O-]C(=O)CN(CC(=O)[O-])CCN(CC(=O)[O-])CC(=O)[O-]	0
CC(N1C(=O)c2ccccc2N=S1(=O)[O-])C	0
CCCCCCCCCCCCCCCCCCc1cc(C)cc(c1O)CCCCCCCCCCCCCCCCCC	0
CCOP(=S)(OCC)O	0
CN(NC(=O)CCC(=O)O)C	0
CCCCCCCCCC[C]1O[C]1CCCCC(C)C	0
CCC(n1c(=O)[n-]c(c(c1=O)Br)C)C	0
CCOC(=O)/C=C(/C=C/CC(CCCC(C)C)C)\C	0
Cc1cnc(c(c1)C(=O)[O-])C1=N[C@](C(=O)N1)(C)C(C)C	0
OCCn1c(C)ncc1[N+](=O)[O-]	0
CC(N1C(=O)c2ccccc2NS1(=O)=O)C	0
CCOP(=O)(OCC)OCC	0
OC(=O)COc1ccc(cc1Cl)Cl	0
[O-]C(=O)COc1ccc(cc1Cl)Cl	0
C#CCOC(=O)/C=C(/C=C/CC(CCCC(C)C)C)\C	0
COc1nc(nc(n1)C)NC(=O)NS(=O)(=O)c1ccsc1C(=O)OC	0
[O-][N+](=O)N=C1N(Cc2cnc(s2)Cl)COCN1C	0
N#CN=C(N(Cc1ccc(nc1)Cl)C)C	0
CCCCO	0
CC(=O)Nc1ccccc1	0
CC(=O)C	0
Nc1ccc(cc1)S(=O)(=O)O	0
O=CNc1ccc(c(c1)S(=O)(=O)NC(=O)Nc1nc(OC)cc(n1)OC)C(=O)N(C)C	0
[O-]C(=O)Cn1cncn1	0
NC(=O)c1ccccc1O	0
Nc1ccc(cc1)[N+](=O)[O-]	0
COc1ncc(c2n1nc(n2)NS(=O)(=O)c1c(cccc1C(F)(F)F)OCC(F)F)OC	0
COc1nc(Oc2cccc(c2C(=O)[O-])Oc2nc(OC)cc(n2)OC)nc(c1)OC	0
CC12CCC(CC1)C(O2)(C)C	0
NCc1ccccc1	0
O=C(c1ccncc1)c1ccccc1	0
Clc1ccc(c(n1)C(=O)O)Cl	0
COC(=O)c1csc(c1S(=O)(=O)NC(=O)n1nc(n(c1=O)C)OC)C	0
[O-][N+](=O)N=C(NC)NCc1cnc(s1)Cl	0
Clc1cc(F)c(cc1C(=O)NS(=O)(=O)N(C(C)C)C)n1c(=O)cc(n(c1=O)C)C(F)(F)F	0
[O-][N+](=O)c1cc([N+](=O)[O-])c(c(c1)[N+](=O)[O-])O	0
CC(=O)Nc1cc(N=S(=O)(C(F)(F)F)[O-])c(cc1C)C	0
CCOc1nc(F)cc2n1nc(n2)S(=O)(=O)Nc1c(Cl)cccc1Cl	0
CCOP(=O)(N1CCSC1=O)SC(CC)C	0
C#CC(c1ccccc1)(O)C	0
O=C1CCCC(=O)C1C(=O)c1ccc(cc1[N+](=O)[O-])S(=O)(=O)C	0
ClCCP(=O)(O)O	0
CC(=O)c1ccccc1O	0
NCCN	0
ClCCCl	0
[O-][N+](=O)/C=C\1/NCCCS1	0
COc1ccc(cc1)OC	0
OCC(F)(F)F	0
COCc1cnc(c(c1)C(=O)O)C1=NC(C(=O)N1)(C)C(C)C	0
COc1ccccc1C(=O)N	0
OC(=O)c1c(Cl)cccc1Cl	0
CC(c1nn(c(=O)n1N)C(=O)NC(C)(C)C)C	0
COCC(=O)N(c1c(C)cccc1C)[C](C(=O)OC)C	0
COc1cc(OC)nc(n1)NC(=O)NS(=O)(=O)Nc1ccccc1C(=O)N(C)C	0
ClCC(Cl)C	0
CN(c1ccccn1)C	0
COC(=O)C(=C)C	0
Cc1ccc(c(c1)C)/N=N/c1c(O)ccc(c1O)/N=N/c1ccc(cc1)S(=O)(=O)[O-]	0
CCC12COCN2COC1	0
OC(=O)[C](O)C	0
[O-]S(=O)(=O)c1ccccc1/C=C/c1ccc(cc1)c1ccc(cc1)/C=C/c1ccccc1S(=O)(=O)[O-]	0
COc1c(Cl)ccc(c1C(=O)[O-])Cl	0
CCCCCC(=O)C	0
ClCCCN(C)C	0
CC(C(Cl)(Cl)Cl)(O)C	0
Cc1cc(Cl)nc(n1)N	0
COCCCNCc1cc(OC)c(c(c1)OC)OC	0
CC(=O)N(C(=O)C)CCN(C(=O)C)C(=O)C	0
CCOC(=O)CCC(=O)OCC	0
ClC=CCl	0
C=CCN(C(=O)C(Cl)Cl)CC=C	0
Clc1ccc(cc1)n1nc(C(=O)[O-])c(=O)cc1C	0
Cc1cccnc1	0
Cc1ccc(cc1)N	0
NCCO	0
OCNC(=O)N(C1C(=O)N(C(=O)N1CO)CO)CO	0
OCCCc1cccnc1	0
OC(=O)[C]1[C]2[C@]3([C]4[C@]51CC(=C)[C@](C5)(O)CC4)C=C[C]([C@@]2(C)C(=O)O3)O	0
CCOc1nc(nc(n1)NC)NC(=O)NS(=O)(=O)c1ccccc1C(=O)OC	0
COc1nc(nc(n1)C)NC(=O)NS(=O)(=O)c1ccccc1CCC(F)(F)F	0
CC(=O)c1cccn1C	0
N#Cc1c(C)cc(nc1O)C	0
CC(CCC(=O)C)C	0
[O-][N+](=O)c1ccccc1O	0
CC[N+](Cc1ccccc1)(CC)CC	0
OC(=O)C[n+]1ccccc1	0
OC(C(C)C)C(C)C	0
O=C=Nc1ccc(c(c1)N=C=O)C	0
Oc1ccc2c(c1/N=N/c1ccc(cc1)S(=O)(=O)[O-])cccc2	0
[O-][N+](=O)c1ncccc1O	0
CC(=O)c1ccncc1	0
CC1(C)CCC(O1)(C)C	0
COc1ccccc1[N+](=O)[O-]	0
COc1ccc(c(c1OC)OC)C(=O)C	0
OCC(Cl)(Cl)Cl	0
COC(=O)NS(=O)(=O)c1ccc(cc1)N	0
Nc1ccc(cn1)Br	0
CCCCCN	0
Oc1cc2ccccc2nc1C1C(=O)c2c(C1=O)cccc2	0
ClC1CCC(C(C1)Cl)OCC(=O)[O-]	0
[O-]C(=O)CC	0
O=C1c2ccccc2C(=O)c2c1c1[nH]c3ccc4c5c3c(c1cc2)ccc5c(=O)c1c4cccc1	0
Nc1c(Oc2ccccc2)cc(c2c1C(=O)c1ccccc1C2=O)O	0
[O-][N+](=O)c1ccc(cc1)/N=N/c1c(N)c2c(cc1S(=O)(=O)[O-])cc(c(c2O)/N=N/c1ccccc1)S(=O)(=O)[O-]	0
[O-][N+](=O)c1cc(ccc1Nc1ccccc1)S(=O)(=O)Nc1ccccc1	0
[O-][N+](=O)c1ccc2c(c1)Nc1c(S2)cc2c(c1)nc1-c(s2)cc(=O)c(c1)[N+](=O)[O-]	0
C1CNCCO1	0
CC(=O)Nc1ccc(cc1)/N=N/c1cc(C)ccc1O	0
Brc1ccc(c2c1-c1ccc3c4c1c(C2=O)ccc4-c1c(C3=O)cccc1)Br	0
O=C1C=CC(=Nc2ccc3c(c2)c2ccccc2[nH]3)C=C1	0
Oc1ccc2c(c1/N=N/c1ccc(cc1)S(=O)(=O)[O-])ccc(c2)S(=O)(=O)[O-]	0
CC1=NN(C(=O)C1/N=N/c1ccc(cc1)S(=O)(=O)[O-])c1cc(Cl)c(cc1Cl)S(=O)(=O)[O-]	0
[O-]C(=O)Cc1cccc2c1cccc2	0
Oc1ccc(c(c1N=Nc1ccc(cc1)c1ccc(cc1)N=Nc1ccc(c(c1)C(=O)[O-])O)[O-])/N=N/c1cc(ccc1[O-])S(=O)(=O)[O-]	0
CCC(N)C	0
COC(=O)N=S(=O)(c1ccc(cc1)N)[O-]	0
O=C(c1ccccc1)Nc1ccc2c(c1)cc(c(c2O)/N=N/c1ccc(cc1)/N=N/c1ccc(cc1)S(=O)(=O)[O-])S(=O)(=O)[O-]	0
Nc1ccc(c(c1)N)/N=N/c1ccc(cc1)c1ccc(cc1)/N=N/c1c(N)c2c(cc1S(=O)(=O)[O-])cc(c(c2O)/N=N/c1ccccc1)S(=O)(=O)[O-]	0
O=C(c1ccccc1)Nc1cccc2c1C(=O)c1ccc3c(c1C2=O)[nH]c1c3cc(c2c1C(=O)c1ccccc1C2=O)NC(=O)c1ccccc1	0
[O-]C(=O)COc1ccc(cc1C)Cl	0
CNP(=O)(Oc1ccccc1)NC	0
COc1cc2-c3ccccc3C(=O)c3c2c2c1c1c(OC)cc4-c5ccccc5C(=O)c5c4c1c(c2cc3)cc5	0
O=C1c2ccc3c(c2C(=O)c2c1c1sc(nc1cc2)c1ccccc1)sc(n3)c1ccccc1	0
C=CCC#N	0
ClCCOCOCCCl	0
ClCCl	0
Clc1cccc[n+]1C	0
OCCN(C(C)C)C(C)C	0
CN(C(=O)Nc1ccccc1)C	0
CC(C(C#C)(O)C)C	0
CCCCCCCCC=CCCCCCCCC(=O)O	0
BrCC1CCCCO1	0
ON=C1CCCCC1	0
c1ccc[nH]1	0
CC([N+](=O)[O-])C	0
Oc1cccc(n1)Cl	0
CC1CO1	0
O=CC=O	0
COP(=O)OC	0
CC(=C)C(=O)OCCO	0
CCOC(=O)C	0
Cc1cccc(n1)Cl	0
ClC(C(=O)N)Cl	0
C[N+](c1ccccc1)(C)C	0
OC(C(F)(F)F)C(F)(F)F	0
CC(CCl)O	0
COc1nc(nc(n1)C)NC(=O)NS(=O)(=O)c1ccccc1Cl	0
CC(OP(=O)(OC(C)C)C)C	0
[O-][N+](=O)C	0
CC(C1(C)N=C(NC1=O)c1nc2ccccc2cc1C(=O)O)C	0
OCOCOCOC(CN1COC(C1)C)C	0
OCC([N+](=O)[O-])(CO)CO	0
CC(C(=O)[O-])C	0
CC(C(C)C)N	0
Cc1ncc[nH]1	0
[O-]C(=O)C(Cl)(Cl)C	0
Cc1ccn2c(n1)nc(n2)S(=O)(=O)Nc1c(F)cccc1F	0
C#CCN(CC#C)CC#C	0
CCCN	0
CCCCC(CO[C]1O[C](CO)[C]([C]([C]1O)O)O)CC	0
COC(=O)C	0
OC(=O)c1cccc(n1)C(=O)O	0
CC(=O)OC(C)(C)C	0
CCN(CCCC(=O)C)CC	0
CCOP(=O)(Cc1ccccc1)OCC	0
OCCC=CCC	0
CC1CNCC(O1)C	0
COc1cc(OC)nc(n1)NC(=O)NS(=O)(=O)c1ncccc1S(=O)(=O)CC	0
NC(=O)c1ccccc1N	0
[O-]C(=O)C(Oc1cccc(c1)Cl)C	0
CCCCCO	0
Cc1ccncc1	0
CC[N+](=C1C=CC(=C(c2ccccc2S(=O)(=O)[O-])c2ccc(cc2)N(Cc2cccc(c2)S(=O)(=O)[O-])CC)C=C1)Cc1cccc(c1)S(=O)(=O)[O-]	0
CCc1ccccn1	0
CC(=O)CC(O)(C)C	0
Cc1oc(c(n1)C)C	0
CCC1COC(=O)O1	0
C[N+](C)(C)C	0
Oc1cccnc1Br	0
NCC(C)(C)C	0
CCC1(C(=O)NC(=O)NC1=O)c1ccccc1	0
c1ncn[nH]1	0
CCOP(=O)(OCC)O	0
OCc1cocc1	0
COCCN	0
O=C1CCCCC1	0
N#CCCCCCCC#N	0
CCCCCCCCCCCCCCCCCCCCCC	0
CCCCCCCCCC	0
CCC(=O)C	0
OC(=O)C(Oc1ccc(cc1)Oc1ncc(cc1Cl)C(F)(F)F)C	0
FC(C(C(O)(C)C)(F)F)F	0
Clc1c(Cl)c(Cl)c(c2c1c(Cl)c(c(c2Cl)Cl)Cl)Cl	0
NCCC(C)(C)C	0
Oc1cccnc1Cl	0
CCOC(CN(CC(OCC)OCC)C)OCC	0
[O-]C(=O)C(C(C(C(C(C(C(F)(F)F)(F)F)(F)F)(F)F)(F)F)(F)F)(F)F	0
COC(=O)c1cccc(c1S(=O)(=O)NC(=O)Nc1nc(OCC(F)(F)F)nc(n1)N(C)C)C	0
CCOC(=O)C(C(C(=O)OCC)O)O	0
NC(=O)c1ccccc1	0
COC(C)(C)C	0
CCC(CC)(O)C	0
Clc1cc(ccc1Oc1ccc(c(c1)C(=O)N=S(=O)(C)[O-])[N+](=O)[O-])C(F)(F)F	0
OCC(O)C	0
N#Cc1ccccn1	0
OCCN(c1ccccc1)CCO	0
CCN(N=O)CC	0
OCCN(CC(=O)O)CCN(CC(=O)O)CC(=O)O	0
CC(=O)Nc1ccc(cc1)O	0
C/C(=N\O)/CC	0
CC(=O)C(C)C	0
Cc1ccccn1	0
COc1cc(OC)nc(n1)Sc1cccc(c1C(=O)[O-])Cl	0
O=NN(C)C	0
Nc1nnc(c(n1)C)C	0
COCCOCCO	0
COc1cc(OC)nc(n1)NC(=O)NS(=O)(=O)c1ncccc1C(=O)N(C)C	0
Clc1cc(N)c(c(c1)C(=O)[O-])Cl	0
COc1nc(C)nc(n1)N(C(=O)NS(=O)(=O)c1ccccc1C(=O)OC)C	0
NCC(N)C	0
CCn1c(C)cc(=O)c(c1c1ccc(cc1)Cl)C(=O)[O-]	0
[O-]C(=O)CN(CCN(CC(=O)[O-])CC(=O)[O-])CCN(CC(=O)[O-])CC(=O)[O-]	0
CC(=O)Nc1cccc(c1)O	0
Oc1ccc(cn1)Cl	0
O=c1nccc[nH]1	0
CCCC(=O)C	0
CCCCOCCOCCO	0
[O-]C(=O)c1ccccc1O	0
[O-]c1ccc2c(c1)Oc1c(C32OC(=O)c2c3cccc2)ccc(c1)[O-]	0
CC(O)C	0
OCCNCC	0
[O-]C(=O)COC(C(=O)[O-])CC(=O)[O-]	0
CCN(C(=O)C)CC	0
CCC#N	0
CCC(=O)CC	0
C1CN2CCN1CC2	0
OCCN(CC)CC	0
OC(=O)C(Cl)(Cl)Cl	0
C1CCCO1	0
NCCN1CCNCC1	0
CC1CNCCN1	0
CN1CCNCC1	0
[O-]C(=O)CN(CC(=O)O)CCN(CC(=O)O)CC(=O)[O-]	0
OCCN1CCOCC1	0
NCCCN1CCN(CC1)CCCN	0
C#CC(O)(C)C	0
CCC(O)C	0
CCCO	0
CCN1C(=O)CC(=O)N(C1=S)CC	0
CCc1c(C(=O)[O-])c(=O)cnn1c1ccc(cc1)Cl	0
[O-]C(=O)[C@]12O[C]3[C]([C]2OC(O1)(C)C)OC(OC3)(C)C	0
CCOC(=O)N	0
CC(=C)C	0
O1COCOC1	0
OCCN1CCNCC1	0
COP(=O)(OC)OC	0
CN(P(=O)(N(C)C)N(C)C)C	0
CC(CC(O)(C)C)O	0
CCC(C(CO)C)O	0
OCCOCCOCC	0
O1CCOCC1	0
OCCOCCOCCO	0
CCOC(=O)C(F)(F)F	0
OCCOCC	0
O=C1CC(=O)CC(C1)(C)C	0
OCCN(CCO)CCO	0
OC(=O)CC(CC(=O)O)(C)C	0
O=C1NC(=O)C(N1)(C)C	0
OCC1COC(O1)(C)C	0
O=C1N=S(=O)(c2c1cccc2)[O-]	0
CS(=O)C	0
OC1OC[P+](O)C[P+](C[P-](C1)[O])O	0
C1N2CN3CN1CN(C2)C3	0
OCCOCCO	0
O=C(C1C(C1(C)C)/C=C(/C(F)(F)F)\Cl)OCc1c(F)c(F)c(c(c1F)F)C	1
N#C[C](c1ccc(c(c1)Oc1ccccc1)F)OC(=O)[C]1[C](C1(C)C)C=C(Cl)Cl	1
N#C[C](c1cccc(c1)Oc1ccccc1)OC(=O)[C](c1ccc(cc1)Cl)C(C)C	1
O=C([C]1[C](C1(C)C)C=C1CCCC1)OCc1coc(c1)Cc1ccccc1	1
O=C(C1C(C1(C)C)/C=C(/C(F)(F)F)\Cl)OCc1cccc(c1C)c1ccccc1	1
N#CC(c1cccc(c1)Oc1ccccc1)OC(=O)C(c1ccc(cc1)Cl)C(C)C	1
N#CC(c1cccc(c1)Oc1ccccc1)OC(=O)C1C(C1(C)C)C=C(C)C	1
ClC(=CC1C(C1(C)C)C(=O)OCc1cccc(c1)Oc1ccccc1)Cl	1
ClC1=C(Cl)C2(C(C1(Cl)C1C2COS(=O)(=O)OC1)(Cl)Cl)Cl	1
COc1cc2c(cc1OC)OC[C]1[C]2C(=O)c2c(O1)c1C[C](Oc1cc2)C(=C)C	1
COc1sc(=O)n(n1)CSP(=S)(OC)OC	1
CCOP(=O)(Oc1ccc(c(c1)C)SC)NC(C)C	1
COC(=O)N(c1ccccc1COc1ccn(n1)c1ccc(cc1)Cl)OC	1
ClC1C=CC2C1C1(Cl)C(=C(C2(C1(Cl)Cl)Cl)Cl)Cl	1
COc1ccc(cc1)C(C(Cl)(Cl)Cl)c1ccc(cc1)OC	1
N#Cc1c(Cl)c(C#N)c(c(c1Cl)Cl)Cl	1
Clc1c(c2ccccc2)c(Cl)c(c(c1Cl)Cl)Cl	1
CCSCCSP(=S)(OCC)OCC	1
CCCN(c1c(cc(cc1[N+](=O)[O-])C(F)(F)F)[N+](=O)[O-])CCC	1
ClC1[C@]2(Cl)C(C(=C)[C@@]1(Cl)C(C2(Cl)Cl)(Cl)Cl)(C)C	1
Clc1ccc(c(c1)c1cc(Cl)c(cc1Cl)Cl)Cl	1
C#CCC1=C(C)[C](CC1=O)OC(=O)[C]1[C](C1(C)C)C=C(C)C	1
O=S1CCON=C1c1cc2c(s1)cccc2	1
CCOP(=S)(OCC)SCSc1ccc(cc1)Cl	1
CON=C(c1ccccc1CON=C(c1cccc(c1)C(F)(F)F)C)C(=O)OC	1
Clc1c(O)c(Cl)c(c(c1Cl)Cl)Cl	1
ClC(C(SN1C(=O)C2C(C1=O)CC=CC2)(Cl)Cl)Cl	1
COP(=S)(SCN1C(=O)c2c(C1=O)cccc2)OC	1
BrCC(=O)OC/C=C/COC(=O)CBr	1
C#CCOS(=O)OC1CCCCC1Oc1ccc(cc1)C(C)(C)C	1
ClC(=C(c1ccc(cc1)Cl)c1ccc(cc1)Cl)Cl	1
COP(=S)(Oc1ccc(cc1)[N+](=O)[O-])OC	1
CCCCCCCCn1sccc1=O	1
CNc1ccc(cc1)C(=C1C=CC(=[N+](C)C)C=C1)c1ccc(cc1)N(C)C	1
BrCC(=O)OCc1ccccc1	1
CCCCCCCC[N+](CCCCCCCC)(CCCCCCCC)C	1
CCOP(=S)(SCn1c(=O)oc2c1ccc(c2)Cl)OCC	1
CCCCCCCCCCCCCC[P+](CCCC)(CCCC)CCCC	1
Oc1c(cc(cc1C(C)(C)C)C(C)(C)C)C(C)(C)C	1
CNC(=O)Oc1cccc2c1OC(C2)(C)C	1
O=C(c1ccccc1C(=O)Oc1ccccc1)Oc1ccccc1	1
C=CCN=C=S	1
CCOP(=S)(Oc1cnc(nc1)C(C)(C)C)OC(C)C	1
COP(=O)(OC=C(Cl)Cl)OC	1
[O-][N+](=O)C(CCl)C	1
CCCCCCCCCCSCCN	1
OCCN(C/C=C(/CCC=C(C)C)\C)C/C=C(/CCC=C(C)C)\C	1
CCCCNC(=O)n1c(NC(=O)OC)nc2c1cccc2	1
CCCCCCCCCc1ccc(cc1)O	1
IC(S(=O)(=O)c1ccc(cc1)C)I	1
C#CCN(c1ccccc1OC(=O)NC)C	1
CCCCCCCCCC[N+](CCCCCCCCCC)(C)C	1
Cn1sc(cc1=O)Cl	1
CCCCSP(=O)(SCCCC)SCCCC	1
Cc1ccc(cc1)OP(=O)(Oc1ccc(cc1)C)Oc1ccc(cc1)C	1
OC(=O)C(Oc1ccc(cc1)Oc1nc2c(o1)cc(cc2)Cl)C	1
CC1=CC[C]2C[C]1C2(C)C	1
C=CCCCCCCC=C	1
COC(=O)[C@@]1(Cl)C(Cl)CC[C@]2([C]1CCc1c2ccc(c1)C(C)C)C	1
O=P(Oc1ccccc1)(Oc1ccccc1)Oc1ccccc1	1
CCCSP(=O)(SCCC)OCC	1
O=Cc1cccc(c1)Oc1ccc(c(c1)Cl)Cl	1
CC(OC(=O)COc1ccc(cc1Cl)Cl)C	1
Nc1nc(nc(n1)C(F)C)NC1C(C)Cc2c1cc(C)cc2	1
Clc1cc(cnc1CNC(=O)c1c(Cl)cccc1Cl)C(F)(F)F	1
Oc1cc(C)c(c(c1)C)Cl	1
O=C(c1ccccc1C(=O)OCCCCCCC(C)(C)C)OCCCCCCC(C)(C)C	1
Clc1cc(Cl)cc(c1)C1(CO1)CC(Cl)(Cl)Cl	1
CCCCCCCCOc1ccccc1NC(=O)C	1
CCCCOC(=O)/C=C/C(=O)OCCCC	1
CCCCOC(=O)[C](Oc1ccc(cc1)Oc1ccc(cc1F)C#N)C	1
OC(=O)C(Oc1ccc(cc1Cl)Cl)C	1
O1CCN(CC1)C(c1ccccc1)(c1ccccc1)c1ccccc1	1
BrC(C#N)Br	1
[O-][N+](=O)c1cc(ccc1Oc1ccc(cc1)[N+](=O)[O-])C(F)(F)F	1
[O-][N+](=O)c1cc(Cl)c(c(c1)Cl)N	1
CCN(c1c(cc(c(c1[N+](=O)[O-])N)C(F)(F)F)[N+](=O)[O-])CC	1
CCCCCCCCC=CCCCCCCCC[N+](CC)(C)C	1
COc1c(Cl)c(Cl)c(c(c1Cl)Cl)Cl	1
CC1=CC[C](CC1)C(=C)C	1
CCCCCCCCCCCOC(=O)c1ccccc1C(=O)OCCCCCCCCCCC	1
[S-]C1Nc2c(S1)cccc2	1
CCC([N+](=O)[O-])CN1CCOCC1	1
CSc1nc(NC2CC2)nc(n1)NC(C)(C)C	1
OC(=O)[C@]1(C)CCC[C@]2([C]1CCc1c2ccc(c1)C(C)C)C	1
COC(=O)C1=CCC(CC1)C(CC(=O)C=C(C)C)C	1
O=Cc1cc(Br)cc(c1O)Br	1
CCCCCCCCCCC(c1ccc(cc1)S(=O)(=O)[O-])C	1
Clc1ccc(cc1)Cl	1
Clc1ccc(cc1)S(=O)(=O)c1cc(Cl)c(cc1Cl)Cl	1
Oc1ccc(c(c1)C)Cl	1
c1ccc2c(c1)[nH]c1c2cccc1	1
CCCCCCCCCCCCO	1
CCCCCCCCCCCO	1
Nc1ccc(cc1Cl)c1ccc(c(c1)Cl)N	1
c1ccc2c(c1)oc1c2cccc1	1
COC(=O)C1(O)c2cc(Cl)ccc2-c2c1cccc2	1
C=C1C2CCC(C1(C)C)C2	1
O=C(C1=C(C)OCCS1)Nc1ccccc1	1
CCCCCCCCSC(=O)Oc1cc(Cl)nnc1c1ccccc1	1
Brc1ccc(cc1)Br	1
CCCCOCCOCCCOC(=O)COc1cc(Cl)c(cc1Cl)Cl	1
O=Cc1cc(Br)ccc1O	1
[O-][N+](=O)OC(CO[N+](=O)[O-])CO[N+](=O)[O-]	1
Brc1ccc(cc1)c1ccc(cc1)C(CC(c1c(=O)oc2c(c1O)cccc2)c1ccccc1)O	1
O=C(c1ccccc1)OCc1ccccc1	1
Oc1ccc2c(c1Cc1c(O)ccc3c1cccc3)cccc2	1
[O-][N+](=O)c1cccc(c1)[N+](=O)[O-]	1
CCCCCCCBr	1
C=CC(=O)OC1CCCCC1	1
CCCc1ccccc1	1
O=C(NC(=O)c1c(F)cccc1F)Nc1cc(Cl)c(c(c1F)Cl)OC(C(C(F)(F)F)F)(F)F	1
N#CCCC(C#N)(CBr)Br	1
CCC	1
OC(=O)CCCOc1ccc(cc1Cl)Cl	1
ClNc1nc(NCl)nc(n1)NCl	1
Clc1ccc(c(c1)Cl)O	1
CC(=O)c1ccc(c(c1Cl)Cl)Cl	1
Oc1ccc(c(c1)C(F)(F)F)[N+](=O)[O-]	1
CCOC(=O)OC1=C(C(=O)NC21CCC(CC2)OC)c1cc(C)ccc1C	1
c1ccc2c(c1)nc1c(c2)cccc1	1
C#CCN1C(=O)COc2c1cc(c(c2)F)N1C(=O)C2=C(C1=O)CCCC2	1
Nc1ccc(cc1)Cl	1
CC(C(=O)O)Oc1cc(Cl)c(cc1Cl)Cl	1
CCOC(=O)COc1cc(c(cc1Cl)F)n1ncc(c(c1=O)C)C(F)(F)F	1
COc1cc(OC)cc(c1C=O)O	1
CCOC(=O)CCCCCCCCC(=O)OCC	1
Oc1ccccc1c1ccccc1	1
COP(=O)(OC(=CC(=O)N(C)C)C)OC	1
CCCCC=CCCCCCCO	1
CSc1nc(NC(C)C)nc(n1)NC(C)C	1
Cc1ccc(c(c1)Cl)Cl	1
IC(I)I	1
Clc1ccc(c(c1)Cl)OS(=O)(=O)C	1
O=C(N(C)C)Nc1cccc(c1)C(F)(F)F	1
OC(=O)c1nc(Cl)c(c(c1Cl)N)Cl	1
CCCCCCCCCCCCc1ccccc1S(=O)(=O)[O-]	1
COC[C](N(c1c(C)cccc1CC)C(=O)CCl)C	1
Clc1ccc2c(c1)nc(s2)S	1
O/N=C/c1ccccc1O	1
[O-][N+](=O)c1ccc(c(c1)O)[N+](=O)[O-]	1
CCNc1nc(Cl)nc(n1)NC(C)(C)C	1
CC(NC(=O)N1CC(=O)N(C1=O)c1cc(Cl)cc(c1)Cl)C	1
CSc1nc2c(s1)cccc2	1
CCCCCCOC(=O)C	1
CNC(=O)C=C(OP(=O)(OC)OC)C	1
CN1CCC[C]1c1cccnc1	1
CCOc1cc(cc2c1nc1-c(o2)cc(=[N+](CC)CC)cc1)N(CC)CC	1
[O-]S(=O)(=O)c1cccc2c1c(ccc2N=Nc1ccc(c2c1cccc2)N=Nc1cccc(c1)S(=O)(=O)[O-])Nc1ccccc1	1
O=C(C(C)(C)C)C(n1ncnc1)Oc1ccc(cc1)Cl	1
CCOP(=S)(Oc1cc(C)ccc1[N+](=O)[O-])NC(CC)C	1
CCNc1nc(NC(C)C)nc(n1)Cl	1
CCOC(=O)C1(C)CC(=NN1c1ccc(cc1Cl)Cl)C(=O)OCC	1
CCCCCCCCO	1
C#CCOC(c1ccc(cc1)Cl)C(=O)NCCc1ccc(c(c1)OC)OCC#C	1
Clc1ccc(cc1)CCC(C(C)(C)C)(Cn1cncn1)O	1
CCCCOC(=O)CCC(=O)OCCCC	1
COc1cc(Cl)c(cc1O)Cl	1
CCN(C(=O)SCC)C1CCCCC1	1
CCOC(=O)/C=C/C(=O)OCC	1
C1CCCCC1	1
OCCOC(=O)C=C	1
Oc1ccc(cc1)Oc1ccccc1	1
ClC(=C(Cl)Cl)Cl	1
O=c1oc2ccccc2c(c1Cc1c(=O)oc2c(c1O)cccc2)O	1
CCCCCCCCN	1
CC1=CCC2CC1C2(C)C	1
CCOC(=O)C(C(=O)OCC)Cc1ccccc1	1
Cc1ccccc1	1
O=C/C=C/c1ccc(cc1)N(C)C	1
[O-]c1ccccc1c1ccccc1	1
Brc1cscc1	1
Cc1cc2c(cc1C)cccc2C	1
COC(=O)c1c(Cl)c(Cl)c(c(c1Cl)Cl)C(=O)OC	1
CC1OC(C)OC(OC(O1)C)C	1
COS(=O)(=O)OC	1
OC(=O)COc1nc(Cl)c(cc1Cl)Cl	1
CCCCCCCCCCCCCOCCO	1
CNc1cnn(c(=O)c1Cl)c1cccc(c1)C(F)(F)F	1
COC(=O)NC(=S)Nc1ccccc1NC(=S)NC(=O)OC	1
Cc1ccccc1O	1
Clc1ccc(c(c1Cl)C(=O)O)Cl	1
O=C(Nc1ccnc(c1)Cl)Nc1ccccc1	1
O=Cc1c(F)cccc1Cl	1
OCc1ccccc1	1
CCCCc1ccc(cc1)N	0
C#CC(NC(=O)c1cc(Cl)cc(c1)Cl)(C)C	0
OC(=O)Cc1c(Cl)ccc(c1Cl)Cl	0
Clc1ccc(c(c1)Cl)C(=O)C	0
[O-]C(=O)C(CCP(=O)(O)C)N	0
Cc1ccc2c(n1)cccc2	0
[O-]C(=O)c1nc(Cl)c(c(c1Cl)N)Cl	0
C[n+]1ccc(cc1)c1cc[n+](cc1)C	0
COC(=O)c1cc(Cl)ccc1Cl	0
CCCCCCCC/C=C\CCCCCCCC(=O)[O-]	0
CCCN(C(=O)SCC)CCC	0
CCCCCC=O	0
C1Cc2c(C1)cccc2	0
CCNc1nc(OC)nc(n1)NC(C)(C)C	0
[O-][N+](=O)c1ccc(c(c1)[N+](=O)[O-])N	0
CCOC(=O)c1ccccc1O	0
NNC(=S)N	0
CCCSCCC	0
ClC1C2CCC1C(C2)NC(=O)N(C)C	0
CN(c1ccc(cc1)/N=N/S(=O)(=O)[O-])C	0
CC(=O)Nc1ccccc1O	0
N#Cc1ccc(cc1)O	0
CCN1CN(CC)CN(C1)CC	0
CCCC(C1(CC=C)C(=O)NC(=NC1=O)[O-])C	0
c1ccc2c(c1)cnnc2	0
CCOCCOCCOC(=O)Nc1nc2c([nH]1)cccc2	0
CCCC(C1(CC)C(=O)NC(=NC1=O)[S-])C	0
CCSC(=O)N1CCCCCC1	0
ClCC(CCl)Cl	0
Clc1ccc(cc1)Oc1ccc(cc1)NC(=O)N(C)C	0
OC(=O)Cc1cccc2c1cccc2	0
CCNC(=O)NC(=O)/C(=N/OC)/C#N	0
Fc1ccc(c(c1)C(F)(F)F)N	0
Nc1ccc(c(c1)[N+](=O)[O-])O	0
O=C(N(C)C)Nc1ccc(c(c1)Cl)C	0
Cc1ccc(c(c1)Cl)N	0
CCC(n1c(=O)[nH]c(c(c1=O)Br)C)C	0
CC(NC(C)C)C	0
Fc1c(N)c(F)c(c(c1F)F)F	0
CCCCOC(=O)C1=CC(=O)CC(O1)(C)C	0
CC(=O)Cl	0
CC(Cl)(Cl)Cl	0
NC1CCCCC1	0
N1CCN(CC1)Cc1ccccc1	0
COc1cc(C=O)c(cc1OC)OC	0
[O-][N+](=O)c1cccc(c1C)N	0
OCCNc1ccc(c2c1C(=O)c1c(C2=O)c(O)ccc1O)NCCO	0
OCC#CCO	0
COc1cc(C=O)ccc1O	0
COc1nc(nc(c1)OC)NC(=O)NS(=O)(=O)Cc1ccccc1C(=O)OC	0
NC(=O)Nc1ccc(cc1)Cl	0
N#CN=C([S-])[S-]	0
CCCCCCC(O)C	0
OC(=O)c1ccccc1C(=O)Nc1cccc2c1cccc2	0
Cc1cc(nn1CO)C	0
NC#N	0
Clc1cc(ccc1Oc1ccc(c(c1)C(=O)O)[N+](=O)[O-])C(F)(F)F	0
O=S(c1ccccc1)c1ccccc1	0
Nc1nc(NC2CC2)nc(n1)N	0
CC(=O)OCCOC(=O)C	0
CC(=O)Nc1cc(NS(=O)(=O)C(F)(F)F)c(cc1C)C	0
Clc1cc(Cl)c(cc1n1nc(n(c1=O)C(F)F)C)NS(=O)(=O)C	0
Cc1c(ccc(c1C1=NOCC1)S(=O)(=O)C)C(=O)c1cnn(c1O)C	0
Brc1cccc(c1)C(=O)N	0
COc1cc(OC)nc(n1)NC(=O)NS(=O)(=O)c1ncccc1C(F)(F)F	0
[O-]C1=CCC(=O)N=N1	0
CC#N	0
[O-]P(=O)(C(=O)N)OCC	0
COc1ccc(cc1)C(c1cncnc1)(C1CC1)O	0
COCCO	0
[O-]C(=O)c1ccccc1	0
CNC(=O)Oc1c(cc(cc1C(C)(C)C)C)C(C)(C)C	0
ClCCOc1ccccc1S(=O)(=O)NC(=O)Nc1nc(C)nc(n1)OC	0
CCCCCCCCCCCCCC=CCCCCCCCC	0
CCC(OC)(C)C	0
OC(=O)C(Cl)(Cl)C	0
CNC(=O)N(c1nnc(s1)C(C)(C)C)C	0
CCc1cnc(c(c1)C(=O)O)C1=NC(C(=O)N1)(C)C(C)C	0
O=C1C[C]2C([C@@]1(C)CC2)(C)C	0
OC(=O)c1nc(nc(c1Cl)N)C1CC1	0
[N+]CCC[N+]CCCC[N+]CCC[N+]	0
CCOc1ccc(cc1)/N=N/c1ccc(c(c1)S(=O)(=O)[O-])/C=C/c1ccc(cc1S(=O)(=O)[O-])/N=N/c1ccc(cc1)OCC	0
CC1=NNC(=O)N(C1)/N=C/c1cccnc1	0
CCC=O	0
NC(=O)c1ccc(cc1)[N+](=O)[O-]	0
CC1=CC(=O)CC(C1)(C)C	0
CCC(=O)c1ccc(cc1)N	0
n1ccc(cc1)CCc1ccncc1	0
ClCCN1CCCC1	0
CC(=O)c1ccccc1	0
OCN1C(=O)N(C(C1=O)(C)C)CO	0
OC[C]1O[C](O[C]2[C](O[C]3[C](O)[C](O)[C]([C]([C]3NC(=N)N)O)NC(=N)N)O[C]([C@]2(O)C=O)C)[C]([C]([C]1O)O)NC	0
O=C(Nc1ccc2c(c1)cc(c(c2O)N=Nc1ccccc1)S(=O)(=O)[O-])Nc1ccc2c(c1)cc(c(c2O)N=Nc1ccc(cc1)NC(=O)C)S(=O)(=O)[O-]	0
Nc1cc(c(c2c1C(=O)c1c(C2=O)c(N)cc(c1O)S(=O)(=O)O)O)S(=O)(=O)O	0
CCN(c1ccc2c(c1)oc1-c(c2c2ccccc2C(=O)O)ccc(=[N+](CC)CC)c1)CC	0
O[C]1C[C]2C[C]1CC2	0
NC(=O)c1c(Cl)cccc1Cl	0
C#CC1(O)CCCCC1	0
[O-][N+](=O)OCCOCCO[N+](=O)[O-]	0
CC(=S)N	0
OCC/C=C/CC	0
COCC(=O)N(c1c(C)cccc1C)N1CCOC1=O	0
OCCOc1ccccc1	0
ClCCOC=C	0
c1ccc(cc1)CC1=NCCN1	0
CCCCC(=O)C	0
S=C1NCCN1	0
CC(CC(=O)C)C	0
CCl	0
ClCCOCCCl	0
OC1CCCCC1	0
N#CCCCCC#N	0
CC(C#C)(CC)O	0
OCCCCl	0
O=C1CCCN1C	0
c1ccc2c(c1)oc(n2)c1ccc(s1)c1nc2c(o1)cccc2	0
NCCCN	0
O=c1cc(C)[nH]c(n1)C(C)C	0
OCC(C)C	0
Cc1cocn1	0
Brc1cc(Br)cc(c1OCCOc1c(Br)cc(cc1Br)Br)Br	0
Nc1ccc(c(c1)N)C	0
CCCCOCCO	0
[O-]S(=O)(=O)c1cc(ccc1/C=C/c1ccccc1)n1nc2c(n1)c1ccccc1cc2	0
[O-]S(=O)(=O)c1ccc[n+](c1)Cc1ccccc1	0
CC(CN)O	0
CCOCC	0
N#CCCOCCC#N	0
CC(O)(C)C	0
CC(CCCCCCCOP(=O)(Oc1ccccc1)Oc1ccccc1)C	0
COCOC	0
O=CN(C)C	0
OCCO	0
OCC(C(C(C(C=O)O)O)O)O	0
