# Supplementary material for: A comprehensive evaluation of advanced methods for identifying structural alerts using extensive toxicity data
Source: J Cheminform. 2026 Jan 30;18:27. doi: 10.1186/s13321-026-01157-x (PMC12922411; doi:10.1186/s13321-026-01157-x)
Supplement: Supplementary file 1 — Supplementary material 1. [file 13321_2026_1157_MOESM1_ESM.zip › SI_1_Toxicity_datasets/Environmental toxicity/Aquatic toxicity_Oncorhynchus mykiss.csv]

canonical SMILES	Aquatic toxicity_Oncorhynchus mykiss
CSc1nc(NC(C)C)nc(n1)NC(C)C	1
ClC1=C(Cl)C2(C(C1(Cl)C1C2COS(=O)(=O)OC1)(Cl)Cl)Cl	1
CCC(c1cccc(c1)OC(=O)N(Sc1ccccc1)C)C	1
Clc1cc(Cl)c(c(c1[O-])Cc1c(O)c(Cl)cc(c1Cl)Cl)Cl	1
Clc1cc(Cl)c(c(c1O)Cc1c(O)c(Cl)cc(c1Cl)Cl)Cl	1
ClC(=CCOc1cc(Cl)c(c(c1)Cl)OCCCOc1ccc(cn1)C(F)(F)F)Cl	1
O=S1(=O)N2CN3CN1CN(C2)S3(=O)=O	1
ClC(C(c1ccc(cc1)Cl)c1ccc(cc1)Cl)Cl	1
CCOP(=S)(c1ccccc1)Oc1ccc(cc1)[N+](=O)[O-]	1
N#CC(c1cccc(c1)Oc1ccccc1)OC(=O)[C](C(C)C)Nc1ccc(cc1Cl)C(F)(F)F	1
CC(c1c(Cl)cc2c(c1Cl)CC[C]1[C@]2(C)CCC[C@@]1(C)C(=O)O)C	1
C[C]1CC[C]2C[C]1C2(C)C	1
O=C(C1=C(C)OCCS1(=O)=O)Nc1ccccc1	0
CN=C1C=CC(=C(c2ccc(cc2)N(C)C)c2ccc(cc2)N(C)C)C=C1	0
CCCCCO	0
CCP(=S)(OCC)Oc1cc(Cl)c(cc1Cl)Cl	1
ClC1CCC(C(C1)C)C(=O)OC(C)(C)C	1
CCCC[Sn](O[Sn](CCCC)(CCCC)CCCC)(CCCC)CCCC	1
CCOC(=O)COc1cc(c(cc1Cl)F)c1nn(c(c1Cl)OC(F)F)C	1
CCOP(=S)(O/N=C(/c1ccccc1)\C#N)OCC	1
Clc1ccc(c(c1Cl)Cl)c1cccc(c1Cl)Cl	1
CN1CCCC1	0
CCCCOC(=O)c1ccccc1C(=O)OCC(CCCC)CC	1
CCOP(=S)(Oc1cnc(nc1)C(C)(C)C)OC(C)C	1
O=C1C=CC(=O)C=C1	1
C[Hg]Cl	1
COC(=O)C(Oc1ccc(cc1)Oc1ccc(cc1Cl)Cl)C	1
C=C/C=C/CC1=C(C)C(CC1=O)OC(=O)[C]1C(C1(C)C)/C=C(/C(=O)OC)\C	1
OC(C(C)(C)C)C(n1ncnc1)Oc1ccc(cc1)Cl	0
c1cc2ccc3c4c2c(c1)ccc4ccc3	1
CCCCCCCO	0
CC(CCCCCOC(=O)COc1ccc(cc1Cl)Cl)C	0
CCNc1nc(OC)nc(n1)NC(C)(C)C	0
CCCO	0
[Cd]	1
Cn1sccc1=O	1
Oc1ccc(c(c1)C(C)(C)C)O	1
O=c1ccc(=O)[nH][nH]1	0
Clc1cc(ccc1Oc1ccc(c(c1)/C(=N/S(=O)(=O)C)/[O-])[N+](=O)[O-])C(F)(F)F	0
ClC1=C(Cl)[C@@]2(C([C@@]1(Cl)[C]1[C]2[C]2C[C]1C=C2)(Cl)Cl)Cl	1
ClC1CC2C(C1Cl)C1(C(C2(Cl)C(=C1Cl)Cl)(Cl)Cl)Cl	1
[O-][N+](=O)c1cc(Cl)c(c(c1)Cl)N	1
CCCCC(COC(=O)c1ccccc1C(=O)OCC(CCCC)CC)CC	1
CCOC(=O)c1ccc(cc1)N	1
CCCCCCCCCc1ccc(cc1)OCCOCCO	1
CCSC(=O)N(CC(C)C)CC(C)C	1
CNP(=O)(Oc1ccc(cc1Cl)C(C)(C)C)OC	0
Cc1ccc(cc1)OP(=O)(Oc1ccc(cc1)C)Oc1ccc(cc1)C	1
C[C]1C[C](C)C(=O)[C](C1)[C](CC1CC(=O)NC(=O)C1)O	1
[Ag]	1
CC1COC(O1)(Cn1cncn1)c1ccc(cc1Cl)Oc1ccc(cc1)Cl	1
[O-]/N=[N+](/C1CCCCC1)\[O-]	1
Clc1c(ccc(c1Cl)Cl)c1ccc(c(c1Cl)Cl)Cl	1
Oc1ccc(cc1)[N+](=O)[O-]	1
[Se]	0
CCSCSP(=S)(OCC)OCC	1
COP(=O)(OC(C(Br)(Cl)Cl)Br)OC	1
CCCCCCCCCC[C]1O[C]1CCCCC(C)C	0
CCCC/C=C/CC/C=C\CCCCCCOC(=O)C	0
CCOP(=S)(Oc1ccc2c(c1)oc(=O)c(c2C)Cl)OCC	1
CCNP(=S)(O/C(=C/C(=O)OC(C)C)/C)OC	1
Oc1ccc(cc1Cl)c1ccccc1	1
CC(C1(C)N=C(NC1=O)c1nc2ccccc2cc1C(=O)O)C	0
O=c1nc(N(C)C)n(c(=O)n1C1CCCCC1)C	0
[O-][O+]=O	1
CCNS(=O)(=O)C(C(C(C(C(C(C(C(F)(F)F)(F)F)(F)F)(F)F)(F)F)(F)F)(F)F)(F)F	1
C=CC(CCC=C(C)C)(O)C	0
[O-]c1nc(=O)n(c(=O)n1Cl)Cl	1
OC(=O)[C](O)C	0
Oc1ccc(c(c1)C)Cl	1
C=CC(=O)OCC(C)C	1
CCC(Nc1c(cc(c(c1[N+](=O)[O-])C)C)[N+](=O)[O-])CC	1
CC(Oc1cc(c(cc1Cl)Cl)n1nc(oc1=O)C(C)(C)C)C	1
C=C[C@]1(C)CC[C]2C(=C1)CC[C]1[C@]2(C)CCC[C@@]1(C)CO	1
[O-]C(=O)COC(C(=O)[O-])CC(=O)[O-]	0
COP(=S)(SCn1nnc2c(c1=O)cccc2)OC	1
CCCCCCCCCCC(c1ccc(cc1)S(=O)(=O)[O-])C	1
Clc1c(Cl)c(Cl)c(c(c1Cl)Cl)Cl	1
CC(C1(C)N=C(NC1=O)c1ncccc1C(=O)O)C	1
CCOC(=O)OC1=C(C(=O)NC21CCC(CC2)OC)c1cc(C)ccc1C	1
ClBr	1
O=[As](=O)O[As](=O)=O	0
CCOC(=O)C(OC(=O)c1cc(ccc1[N+](=O)[O-])Oc1ccc(cc1Cl)C(F)(F)F)C	1
CCCCOC(=O)C=C	1
OC/C=C(/CC/C=C(/CCC=C(C)C)\C)\C	1
N#Cc1c(Cl)c(C#N)c(c(c1Cl)Cl)Cl	1
CC(=O)C	0
CCSC(CC1CC(=C(C(=O)C1)/C(=N/OCC)/CCC)O)C	1
Cc1ccccc1C	1
CC[N+](=C1C=CC(=C(c2ccccc2S(=O)(=O)[O-])c2ccc(cc2)N(Cc2cccc(c2)S(=O)(=O)[O-])CC)C=C1)Cc1cccc(c1)S(=O)(=O)[O-]	0
CCC(n1c(=O)[nH]c(c(c1=O)Br)C)C	0
CCC(SP(=O)(SC(CC)C)[O-])C	0
OBr	1
N#CCC#N	1
CCN(c1ccc2c(c1)oc1-c(c2c2ccccc2C(=O)O)ccc(=[N+](CC)CC)c1)CC	0
N#Cc1ccc(cc1)O	0
COP(=S)(c1ccccc1)Oc1cc(Cl)c(cc1Cl)Br	1
CNC(=O)Oc1cccc2c1cccc2	1
CCOCn1c(c2ccc(cc2)Cl)c(c(c1C(F)(F)F)Br)C#N	1
CC(OC(=O)Nc1cccc(c1)Cl)C	1
c1cc2cccc3c2c(c1)CC3	1
O=C(C1C(C1(C)C)C=C(C)C)OCN1C(=O)C2=C(C1=O)CCCC2	1
CCOP(=S)(Oc1ccc(=O)n(n1)c1ccccc1)OCC	1
CCCCCCCCCCCC[N+](Cc1ccccc1)(C)C	1
CC(CSS(=O)(=O)C)O	0
ClC(=C(Cl)Cl)Cl	1
CCCCCC[C]1C(=O)O[C](C)[C](C(=O)O[C]([C]1OC(=O)CC(C)C)C)NC(=O)c1cccc(c1O)NC=O	1
CCCCCCCCCC[N+](CCC[Si](OC)(OC)OC)(CCCCCCCCCC)C	1
C[Hg+]	1
Clc1cccc(n1)C(Cl)(Cl)Cl	1
COCCCNc1nc(SC)nc(n1)NC(C)C	1
CCOc1ccc2c(c1)C(=CC(N2)(C)C)C	0
CCSC(=O)N1CCCCCC1	1
CCN(C(=O)SCC)C1CCCCC1	1
CCCC[Sn](CCCC)(CCCC)F	1
COP(=S)(Oc1nn(c(n1)Cl)C(C)C)OC	1
OCCCCCCCCF	1
C/C=C(/C(=O)O[C]1C[C](OC(=O)C)[C@@]2([C]3[C@@]41CO[C@]([C]4[C@@](C)([C]([C]3OC2)O)[C@@]12O[C@@]2(C)[C]2C[C]1O[C]1[C@]2(O)C=CO1)(O)C(=O)OC)C(=O)OC)\C	1
OS(=S)(=O)O	0
Cn1sc(cc1=O)Cl	1
N#CCCC(C#N)(CBr)Br	1
[O-][As](=O)(O)[O-]	0
[O-][As](=O)(O)O	0
O[As](=O)(O)O	0
c1ccc(cc1)Nc1ccccc1	1
O=c1[nH]sc2c1cccc2	1
CC(c1ccc(cc1)CCOc1ncnc2c1cccc2)(C)C	1
CCOCCOCCOC(=O)Nc1nc2c([nH]1)cccc2	0
CCOC(=O)COc1cc(c(cc1Cl)F)n1ncc(c(c1=O)C)C(F)(F)F	1
CCSCCSP(=S)(OCC)OCC	1
CCCCOC(=O)c1ccccc1C(=O)OCCCC	1
Cc1cccc2c1n1cnnc1s2	1
CCCCCCCC(=O)Oc1c(Br)cc(cc1Br)C#N	1
COc1ccc(cc1Cl)NC(=O)N(C)C	0
CNC(=O)Oc1cccc2c1OC(C2)(C)C	1
OCC(OCC(O)C)C	0
CCOP(=O)(N1CCSC1=O)SC(CC)C	0
Cl[Zr](Cl)(Cl)Cl	0
O=c1c(Cl)c(SCc2ccc(cc2)C(C)(C)C)cnn1C(C)(C)C	1
COC[C](N(c1c(C)cccc1CC)C(=O)CCl)C	0
Cl[Sb](Cl)Cl	0
OC[P+](CO)(CO)CO	0
CCCCCCCCC(=O)O	0
CCCCCC(C(=O)NC)(CC)C	0
NC(=O)N1c2ccccc2C=Cc2c1cccc2	0
CC(C1=CC2=C(CC1)[C@@]1(C)CCC[C@@]([C]1CC2)(C)C(=O)O)C	1
CC(Cc1ccc(cc1)C(C)(C)C)CN1C[C](C)O[C](C1)C	1
[S-]c1cccc[n+]1[O-]	1
[O-]OS(=O)(=O)O	0
CCOP(=S)(Oc1cc(C)nc(n1)C(C)C)OCC	1
[O-][Zn+]	1
CCCCOCCOCCOCc1cc2OCOc2cc1CCC	1
N#CC(c1cccc(c1)Oc1ccccc1)OC(=O)C1C(C1(C)C)C=C(C)C	1
[Na+]	0
CCOC(=O)CC	0
N#CN=C([S-])[S-]	0
CCOC(=O)c1ccccc1C(=O)OCC	0
CN(c1ccc(cc1)N=NS(=O)(=O)[O-])C	0
[O-]C(=O)CCl	0
C#CCN1C(=O)COc2c1cc(c(c2)F)N1C(=O)C2=C(C1=O)CCCC2	1
CSc1nnc(c(=O)n1N)C(C)(C)C	0
[O-][N+](=O)C(CCl)C	1
Clc1ccc(cc1)c1ccccc1	1
O=Cc1ccccc1Cl	1
C=CC(CC/C=C(/CCC=C(C)C)\C)(O)C	1
ClC1C=CC2C1C1(Cl)C(=C(C2(C1(Cl)Cl)Cl)Cl)Cl	1
CCOP(=O)(OC(=CCl)c1ccc(cc1Cl)Cl)OCC	1
C=CC1(C)OC(=O)N(C1=O)c1cc(Cl)cc(c1)Cl	1
O=P(N1CC1)(N1CC1)N1CC1	0
C#CCOC(=O)/C=C(/C=C/CC(CCCC(C)C)C)\C	0
CCNc1nc(Cl)nc(n1)NC(C)(C)C	1
N#CC(c1cccc(c1)Oc1ccccc1)OC(=O)C(c1ccc(cc1)OC(F)F)C(C)C	1
Clc1cc(cnc1CNC(=O)c1c(Cl)cccc1Cl)C(F)(F)F	1
CCCC[Sn](CCCC)(CCCC)Cl	1
COC(=O)/C=C(/OP(=O)(OC)OC)\C	1
CC(C(=O)OCC(OCCCC)C)Oc1cc(Cl)c(cc1Cl)Cl	1
NC(=NCCCCCCN=C(/N=C(/Nc1ccc(cc1)Cl)\N)N)/N=C(/Nc1ccc(cc1)Cl)\N	1
C#CCN(c1ccccc1OC(=O)NC)C	1
CC1OC(C)OC(OC(O1)C)C	1
CCCCOCCOC(=O)COc1cc(Cl)c(cc1Cl)Cl	1
OC/C=C(/CCC=C(C)C)\C	1
[O-]c1ccc2c(c1)Oc1c(C32OC(=O)c2c3cccc2)ccc(c1)[O-]	0
O=C(CC(C)(C)C)OC1=C(C(=O)OC21CCCC2)c1c(C)cc(cc1C)C	1
CCOc1cc(ccc1C(=O)OC)NC(=O)C	0
CCCCC(COC(=O)C=C)CC	1
CCN(CCCC(Nc1c2cc(OC)ccc2nc2c1ccc(c2)Cl)C)CC	0
O=C(Nc1ccnc(c1)Cl)Nc1ccccc1	1
CCC([N+](=O)[O-])CN1CCOCC1	1
OC[C@]1(C)CCC[C@]2([C]1CCc1c2ccc(c1)C(C)C)C	1
CCSCCSP(=O)(OCC)OCC	1
CCC(n1c(=O)[n-]c(c(c1=O)Br)C)C	0
[O-][N+](=O)O	1
CC[C]([C]1O[C@@]2(C=C[C]1C)O[C]1C/C=C(\C)/[C](O[C]3C[C](OC)[C]([C](O3)C)O[C]3C[C](OC)[C]([C](O3)C)NC)[C](C)/C=C/C=C\3/[C@]4([C](C(=O)O[C](C2)C1)C=C(C)[C]([C]4OC3)O)O)C	1
CC1(C)NCOC1	0
CCCN(C(=O)SCC)CCC	0
c1ccc2-c3c4c(-c2c1)cccc4ccc3	1
Cl[Co]Cl	1
ClC12C(Cl)(Cl)C3(C4(C1(Cl)C1(C2(Cl)C3(C4(C1(Cl)Cl)Cl)Cl)Cl)Cl)Cl	1
OC(=O)C1C2CCC(C1C(=O)O)O2	1
[O-][Cl+][O-]	0
CNC(=O)Oc1cccc(c1)C(C)C	1
O=C(C1=C(C)OCCS1)Nc1ccccc1	1
Cc1nc(Nc2ccccc2)nc(c1)C1CC1	1
CC(CCCCCCOC(=O)c1ccccc1C(=O)OCCCCCCC(C)C)C	1
CNC(=O)N(c1nnc(s1)C(C)(C)C)C	0
[Zn]	1
N#C[Fe](C#N)(C#N)(C#N)(C#N)C#N	1
CSc1nc(NC2CC2)nc(n1)NC(C)(C)C	1
CCC(c1cc(cc(c1OC(=O)OC(C)C)[N+](=O)[O-])[N+](=O)[O-])C	1
C1=CC2C(C1)C1C=CC2C1	0
ClC(Cl)Cl	0
Nc1ccc(cc1)c1ccc(cc1)N	1
Nc1c(N=Nc2ccc(cc2)c2ccc(cc2)N=Nc2cc(c3c(c2N)cccc3)S(=O)(=O)[O-])cc(c2c1cccc2)S(=O)(=O)[O-]	0
Clc1ccc(c(c1)Cl)O	1
C=CC=O	1
[O-][N+](=O)c1cc(ccc1Oc1ccc(cc1)[N+](=O)[O-])C(F)(F)F	1
BrC1COC(C1)(Cn1cncn1)c1ccc(cc1Cl)Cl	1
CCOC(=O)NCCOc1ccc(cc1)Oc1ccccc1	1
CC(C(=O)OCCOCCCC)Oc1cc(Cl)c(cc1Cl)Cl	1
ClC(SN1C(=O)c2c(C1=O)cccc2)(Cl)Cl	1
OC(=O)CCC(C(C(C(C(C(C(F)(F)F)(F)F)(F)F)(F)F)(F)F)(F)F)(F)F	0
OCCOCCOCCOCCOCCOCCOCCOc1ccc(cc1)C(CC(C)(C)C)(C)C	1
CCCCC(COC(=O)CC(S(=O)(=O)[O-])C(=O)OCC(CCCC)CC)CC	0
CCCCCCCCCC(=O)N(C)C	0
N#CN=C1SCCN1Cc1ccc(nc1)Cl	0
CCOP(=S)(Oc1ccccc1C(=O)OC(C)C)NC(C)C	1
CC(N1C(=O)c2ccccc2N=S1(=O)[O-])C	0
CC(c1ccccc1)(C[Sn](O[Sn](CC(c1ccccc1)(C)C)(CC(c1ccccc1)(C)C)CC(c1ccccc1)(C)C)(CC(c1ccccc1)(C)C)CC(c1ccccc1)(C)C)C	1
CCNCC	0
COP(=S)(Oc1nc(Cl)c(cc1Cl)Cl)OC	1
NC(=O)C=C	0
CCCOCC(=Nc1ccc(cc1C(F)(F)F)Cl)n1cncc1	1
Clc1ccc(c(n1)C(=O)O)Cl	0
O=Cc1ccccc1	1
CCC(=O)OCCc1ccccc1	0
COc1cc(OC)nc(n1)NC(=O)NS(=O)(=O)c1ncccc1C(F)(F)F	0
COC(=O)[C@@]1(Cl)CCC[C@]2([C]1CCc1c2ccc(c1)C(C)C)C	1
Cl[Pb]Cl	1
Clc1ccc(c(c1)Cl)OS(=O)(=O)C	1
CC[Hg]Sc1ccccc1C(=O)[O-]	0
O=Cc1ccco1	1
COc1c(O)c(Cl)cc(c1Cl)Cl	1
[S-]C(=S)NC	0
Cc1ccc(cc1)N(S(=O)(=O)N(C)C)SC(Cl)(Cl)F	1
NCCO	0
CCCCC(c1ccc(cc1)Cl)(Cn1cncn1)C#N	1
COC(=O)N(c1ccccc1COc1ccn(n1)c1ccc(cc1)Cl)OC	1
OC(=O)C(CCP(=O)(O)C)N	0
COc1ccc(cc1)C(C(Cl)(Cl)Cl)c1ccc(cc1)OC	1
Fc1ccc(cc1)N(C(=O)COc1nnc(s1)C(F)(F)F)C(C)C	1
CS(=O)C	0
Clc1cc(Cl)cc(c1)C1(CO1)CC(Cl)(Cl)Cl	1
O=C(Nc1ccc(c(c1)Cl)Cl)Nc1ccc(cc1)Cl	1
CCOP(=O)(OP(=O)(OCC)OCC)OCC	1
CCCCC(COC(=O)COc1ccc(cc1C)Cl)CC	1
COC(=O)Nc1cccc(c1)OC(=O)Nc1cccc(c1)C	1
CCCCCCCCCc1ccc(cc1)O	1
CCCOP(=S)(OP(=S)(OCCC)OCCC)OCCC	1
CCCOC(=O)c1ccc(cn1)C(=O)OCCC	1
CC(CCCCCOC(=O)c1ccccc1C(=O)OCCCCCC(C)C)C	1
CCNc1nc(NC(C(C)C)C)nc(n1)SC	1
Clc1nc(nc(n1)Cl)Nc1ccccc1Cl	1
CNC(=O)Oc1ccc(c(c1)C)N(C)C	1
Cl[C]1[C]2O[C]2[C]2[C]1[C@@]1(Cl)C(=C([C@@]2(C1(Cl)Cl)Cl)Cl)Cl	1
CCCCCCCCC1OC1CCCCCCCC(=O)O	1
C[n+]1ccc(cc1)c1cc[n+](cc1)C	0
N#CC(c1cccc(c1)Oc1ccccc1)OC(=O)C(C(C)C)Nc1ccc(cc1Cl)C(F)(F)F	1
CI	1
CCOP(=S)(SCn1c(=O)oc2c1ccc(c2)Cl)OCC	1
[O-]N=O	1
CCCCCCCCC(C(CCCCCCCC(=O)O)Cl)Cl	1
Cl/C=C/CO/N=C(/C1=C(O)CC(CC1=O)C1CCOCC1)\CC	1
COc1cc2c(cc1OC)OC[C]1[C]2C(=O)c2c(O1)c1C[C](Oc1cc2)C(=C)C	1
CCCc1ncc(c(n1)N)C[n+]1ccccc1C	0
ClC1=C(C2C(C(C1(Cl)Cl)(C2(C)C)Cl)Cl)C(Cl)(Cl)Cl	1
CC1(C)CNC(=NC1)NN=C(/C=C/c1ccc(cc1)C(F)(F)F)/C=C/c1ccc(cc1)C(F)(F)F	1
CCOC1Oc2c(C1(C)C)cc(cc2)OS(=O)(=O)C	1
CCOP(=S)(OCC)[S-]	0
CCCCOC(=O)c1ccccc1C(=O)OCc1ccccc1	1
CCNc1nc(SC)nc(n1)NC(C)(C)C	1
COc1nc(NC(C)C)nc(n1)NC(C)C	0
CNC(=O)Oc1ccccc1OC(C)C	1
Clc1cc2nc(n(c2cc1Cl)C(=O)Oc1ccccc1)C(F)(F)F	1
Oc1ccccc1	1
C=CC(=O)OC(C)(C)C	1
CCCCOCCOC(=O)COc1nc(Cl)c(cc1Cl)Cl	1
[N-]=[N+]=[N-]	1
Cc1cccc(c1)C	1
Clc1ccc(cc1)Oc1ccc(cc1)NC(=O)N(C)C	1
Cc1ccc(cc1)O	1
COc1c(Cl)ccc(c1C(=O)[O-])Cl	0
COc1c(Cl)ccc(c1C(=O)O)Cl	0
C/C(=N/OC(=O)NC)/SCCC#N	1
Clc1c([O-])c(Cl)c(c(c1Cl)Cl)Cl	1
Clc1c(O)c(Cl)c(c(c1Cl)Cl)Cl	1
CCCCOC(=O)/C=C/C(=O)OCCCC	1
F[Sn](c1ccccc1)(c1ccccc1)c1ccccc1	1
Clc1ccc(cc1)n1nc(C(=O)[O-])c(=O)cc1C	0
C=CCOC(=O)C(OC(=O)c1cc(ccc1Cl)n1c(=O)cc(n(c1=O)C)C(F)(F)F)(C)C	1
[U]	1
O=C1O[Sb]2OC1C(O[Sb]1OC(=O)C(C(O2)C(=O)[O-])O1)C(=O)[O-]	0
CCCCCCCCCC[N+](CCCCCCCCCC)(C)C	1
Clc1cc(Cl)c(cc1Cl)Cl	1
COP(=S)(Oc1cc(Cl)c(cc1Cl)Cl)OC	1
ClC(C(SN1C(=O)C2C(C1=O)CC=CC2)(Cl)Cl)Cl	1
NC(=O)c1c(Cl)cccc1Cl	0
BrCC(=O)OCc1ccccc1	1
Cl[Zn]Cl	1
CCOC(=O)C=C	1
N#CC(=Cc1ccccc1Cl)C#N	1
Cc1ccc2c(c1)ccc(n2)C	1
CC(c1ccccc1OP(=O)(Oc1ccccc1)Oc1ccccc1)C	1
COCC(N(c1c(C)csc1C)C(=O)CCl)C	1
ClC1C(Cl)C(Cl)C(C(C1Cl)Cl)Cl	1
N#C[C]1C[C]2C[C]1/C(=N\OC(=O)NC)/[C]2Cl	0
N#C[C]1C[C]2C[C]1/C(=N/OC(=O)NC)/[C]2Cl	0
CCCCCCCCn1sccc1=O	1
OCc1cccc(n1)/C=C/c1ccc(o1)[N+](=O)[O-]	1
CCCCNCCCC	1
[O-]S(=O)(=O)OOS(=O)(=O)[O-]	0
ClNCl	1
c1cccnc1	1
C[Hg]/N=C(/NC#N)\N	1
Fc1ccc(cc1)C(c1ccccc1F)(Cn1cncn1)O	1
N#CSCSC#N	1
O=C(N(C)C)Nc1ccc(c(c1)Cl)C	0
CCCSP(=S)(Oc1ccc(cc1)SC)OCC	0
CCOC(=O)CC(C(=O)OCC)SP(=S)(OC)OC	1
OC(=O)c1ccccc1C(=O)Nc1cccc2c1cccc2	0
O=C(Nc1ccccc1)NC1CCCCC1C	1
O=C(C1C(=O)c2c(C1=O)cccc2)C(c1ccccc1)c1ccccc1	1
N#CC(c1cccc(c1)Oc1ccccc1)OC(=O)C1C(C1(C)C)C=C(Cl)Cl	1
CCCCCCOC(=O)c1ccccc1C(=O)OCCCCCC	1
CCCOC(=O)Cc1ccc(c(c1)OC)OCC(=O)N(CC)CC	0
ClN1C(=O)N(C(C1=O)(C)C)Cl	1
CN[C]1CC[C](c2c1cccc2)c1ccc(c(c1)Cl)Cl	1
OB(O)O	0
NCCNC(C([N+](=O)[O-])C)c1ccccc1	1
CCNC(=S)OC(C)C	0
O=C1N(OCC1(C)C)Cc1ccccc1Cl	0
O=C/C=C/c1ccccc1	1
CCCCSP(SCCCC)SCCCC	1
Nc1ncn[nH]1	0
O=C(C(Cl)(Cl)C)OCCOc1cc(Cl)c(cc1Cl)Cl	1
CCCCCCCCCCCCCCCCI	0
COC(=O)c1c(Cl)c(Cl)c(c(c1Cl)Cl)C(=O)SC	1
[O-]CCN	1
ClCC(Cl)C	1
CC(COC(=S)[S-])C	0
OCC(Cl)(Cl)Cl	0
CC(C(=O)[O-])C	0
O=C1C=CC(=O)c2c1c(O)ccc2	1
CCOc1snc(n1)C(Cl)(Cl)Cl	1
[F-]	0
CNC(=O)/C=C(/OP(=O)(OC)OC)\C	1
CCCCCC(C(=O)O)(CC)C	0
O1[As]2O[As]3O[As]1O[As](O2)O3	0
CN(C(=S)SSC(=S)N(C)C)C	1
Cc1ccc(c(c1)C)O	1
OS(=O)(=O)c1ccc2c(c1)cccc2	0
CCCCCCCCCC[N+](CCCCCCC(C)C)(C)C	1
CCP(=S)(Sc1ccccc1)OCC	1
COCc1c(F)c(F)c(c(c1F)F)COC(=O)C1C(C1(C)C)/C=C/C	1
CCCC[Sn](OC(=O)c1cc(ccc1O)S(=O)(=O)O[Sn](CCCC)(CCCC)CCCC)(CCCC)CCCC	1
C#CCOC(c1ccc(cc1)Cl)C(=O)NCCc1ccc(c(c1)OC)OCC#C	1
CCCCCCCCSCCO	1
CCOP(=O)(SC(CC)C)SC(CC)C	1
CCCCCCCCCC(=O)C	1
CNC(=O)O/N=C(/C(=O)N(C)C)\SC	1
ClCl	1
CCCCOCCCOC(=O)COc1ccc(cc1Cl)Cl	1
Clc1ccccc1c1ccccc1	1
C[n+]1c(cc(n1C)c1ccccc1)c1ccccc1	0
CCOP(=S)(Oc1ccc(cc1)[N+](=O)[O-])OCC	1
CCCCCCC(c1ccccc1OP(=O)(Oc1ccccc1)Oc1ccccc1)C	0
Cl/C=C/C[N+]12CN3CN(C2)CN(C1)C3	0
COC(=O)C1=CC[C](CC1)[C](CC(=O)C=C(C)C)C	1
ClC(SN1C(=O)C2C(C1=O)CC=CC2)(Cl)Cl	1
C#N	1
ClC([N+](=O)[O-])(Cl)Cl	1
CCO	0
CCC(=O)Nc1ccc(c(c1)Cl)Cl	1
COP(=S)(Oc1cc(Cl)c(cc1Cl)I)OC	1
CN=C=S	1
O=C1C2(Cl)C3(C4(C1(Cl)C1(C2(C3(Cl)C(C41Cl)(Cl)Cl)Cl)Cl)Cl)Cl	1
Clc1cc(Cl)c(cc1O)Cl	1
COP(=S)(SCc1ccc(cc1)SP(=S)(OC)OC)OC	1
Clc1cc(Cl)c(c(c1)Cl)O	1
COC(=O)C1(O)c2cc(Cl)ccc2-c2c1cccc2	1
BrCC(=O)c1ccc(cc1)O	1
Clc1c(Cl)c([N+](=O)[O-])c(c(c1Cl)Cl)Cl	1
COc1c(OC)ccc2c1c[n+](C)c1c2ccc2c1cc1OCOc1c2	1
CCCCOCCOCCCOC(=O)COc1cc(Cl)c(cc1Cl)Cl	1
[O-]C(=O)CCCOc1ccc(cc1C)Cl	1
OC(=O)CCCOc1ccc(cc1C)Cl	1
COP(=S)(SCN1C(=O)c2c(C1=O)cccc2)OC	1
CSC1=N[C@@](C(=O)N1Nc1ccccc1)(C)c1ccccc1	1
CCCC[Sn](OC(=O)C(=C)C)(CCCC)CCCC	1
Clc1ccc(c(c1)Cl)C(Cn1cncn1)COC(C(F)F)(F)F	1
[O-][N+](=O)c1ccccc1	0
CC(CCCCCOC(=O)COc1cc(Cl)c(cc1Cl)Cl)C	0
Clc1ccc(cc1Cl)n1oc(=O)n(c1=O)C	1
CCCCOC(COC(=O)COc1ccc(cc1Cl)Cl)C	1
O=C1C[C]2OCC=C3[C]4[C]2[C]2N1c1ccccc1[C@]12CCN([C]1C4)C3	1
OCC([N+](=O)[O-])(CO)Br	0
Cl[Hg]Cl	1
ClC1=C(Cl)C(=C(C1(Cl)C1(Cl)C(=C(C(=C1Cl)Cl)Cl)Cl)Cl)Cl	1
[O-][N+](=O)OCCOCCO[N+](=O)[O-]	0
OCCO	0
[O-][N+](=O)C=C1NCCCS1	0
[O-][Cr+2]([O-])([O-])[O-]	1
[O-][Se](=O)[O-]	1
Oc1cccc2c1nccc2	1
CNC(=O)CSP(=S)(OC)OC	1
COC(=O)[C@@]1(Cl)C(Cl)CC[C@]2([C]1CCc1c2ccc(c1)C(C)C)C	1
COC(=O)C1C(C(=O)OC)C2(C(C1(Cl)C(=C2Cl)Cl)(Cl)Cl)Cl	1
COC(=O)c1nc(nc(c1Cl)N)C1CC1	0
COc1sc(=O)n(n1)CSP(=S)(OC)OC	1
CCCCCCCC[N+](CCCCCCCC)(C)C	1
ClCC(=O)N(c1ccccc1)C(C)C	1
[O-]C(=O)CN(CC(=O)[O-])CC(=O)[O-]	0
[O-]C(=O)CN(CC(=O)O)CC(=O)O	0
CCNc1nc(NCC)nc(n1)SC	1
CCc1cc(C)cc(c1c1c(OC(=O)C(C)(C)C)n2n(c1=O)CCOCC2)CC	1
OO	0
O[C](C(C)(C)C)[C](n1ncnc1)Cc1ccc(cc1)Cl	0
N#Cc1ccc(cc1)C/C(=N\NC(=O)Nc1ccc(cc1)OC(F)(F)F)/c1cccc(c1)C(F)(F)F	1
CCCCCCCCCCCC(=O)Oc1c(Cl)c(Cl)c(c(c1Cl)Cl)Cl	0
Clc1ccc(c(c1)NC(=O)Nc1ccc(c(c1)Cl)Cl)Oc1ccc(cc1S(=O)(=O)[O-])Cl	1
Clc1ccc(cc1)S(=O)(=O)c1cc(Cl)c(cc1Cl)Cl	1
CCOC(=O)C(Cc1cc(c(cc1Cl)F)n1nc(n(c1=O)C(F)F)C)Cl	1
C/C=C/C=O	1
CCN(C(=O)c1cccc(c1)C)CC	0
CCCN(c1c(cc(cc1[N+](=O)[O-])C(F)(F)F)[N+](=O)[O-])CCCl	1
Clc1ccccc1CC(C1(Cl)CC1)(Cn1[nH]cnc1=S)O	1
Clc1ccc(cc1)/C=N/N/C(=N/N=C/c1ccc(cc1)Cl)/N	1
CCCCCCCCCCCCOS(=O)(=O)[O-]	1
Nc1cc(cc(c1)[N+](=O)[O-])[N+](=O)[O-]	1
COc1ccc(c(c1)C(C)(C)C)O	1
OC(=O)c1c(Cl)cccc1Cl	0
N#Cc1c[nH]cc1c1cccc2c1OC(O2)(F)F	1
CCCC/C=C\CCCCCCOC(=O)C	0
Clc1ccccc1	1
CC(N(C(=O)SCC(=C(Cl)Cl)Cl)C(C)C)C	1
CCOC(=O)C1=NOC(C1)(c1ccccc1)c1ccccc1	1
CC[C]1O[C@]2(CC[C]1C)C[C]1C[C](O2)C/C=C(\C)/C[C](C)/C=C/C=C\2/[C@]3([C](C(=O)O1)C=C(C)[C]([C]3OC2)O)O	1
CCNc1nc(NC(C)C)nc(n1)Cl	1
CCCCCCCCCCBr	0
CN(C(=S)[S-])C	1
[O-]C(=O)C(Oc1ccc(cc1Cl)Cl)C	0
OC(=O)C(Oc1ccc(cc1Cl)Cl)C	1
CCNc1nc(nc(n1)Cl)NC(C#N)(C)C	1
[O-]P(=O)(O)[O-]	0
Cc1[nH]c(=O)n(c(=O)c1Cl)C(C)(C)C	0
Clc1ccc(c(c1)Cc1ccccc1)O	1
CCCCOCCOC(=O)C(Oc1ccc(cc1Cl)Cl)C	1
OC(=O)C(Cl)(Cl)C	0
O=CCC(CCC=C(C)C)C	0
CCCN(c1c(cc(cc1[N+](=O)[O-])C(C)C)[N+](=O)[O-])CCC	1
[O-]S(=O)(=O)c1cc(ccc1/C=C/c1ccccc1)n1nc2c(n1)c1ccccc1cc2	0
COP(=O)(C(C(Cl)(Cl)Cl)O)OC	1
COC(CCCC(C/C=C/C(=C/C(=O)OC(C)C)/C)C)(C)C	1
CC(Oc1ccccn1)COc1ccc(cc1)Oc1ccccc1	1
Clc1ccc(cc1)C(c1ccccc1Cl)(c1cncnc1)O	1
c1ccc2-c3c(Cc2c1)cccc3	1
CCCCCCC(c1cc(cc(c1OC(=O)/C=C/C)[N+](=O)[O-])[N+](=O)[O-])C	1
COC(=O)c1ccccc1C(=O)OC	0
O=C(NC(=O)c1c(F)cccc1F)Nc1ccc(c(c1)Cl)OC(C(OC(F)(F)F)F)(F)F	0
Cl[Sn](c1ccccc1)(c1ccccc1)c1ccccc1	1
CCOC(=O)CSc1nc(nn1C(=O)N(C)C)C(C)(C)C	1
COc1cc(Cl)c(cc1NC(=O)C(C(=O)C)N=Nc1ccc(cc1Cl)c1ccc(c(c1)Cl)N=NC(C(=O)Nc1cc(OC)c(cc1OC)Cl)C(=O)C)OC	0
[O-]CCN(CCO)CC[O-]	1
CON(C(=O)Nc1ccc(c(c1)Cl)Br)C	1
Clc1nc(Cl)c(c(c1Cl)S(=O)(=O)C)Cl	1
Clc1cccc(c1)c1ccccc1	1
C[N+]1(C)CCCCC1	0
COP(=O)(SC)N	1
CN(NC(=O)CCC(=O)O)C	0
COC(=O)c1c(Cl)c(Cl)c(c(c1Cl)Cl)C(=O)OC	1
CCSc1nc(NC(C)C)nc(n1)NC(C)C	1
[O-][Cl+]O	1
[K+]	0
[O-]C(=O)c1nc(Cl)c(c(c1Cl)N)Cl	0
O=S1CCON=C1c1cc2c(s1)cccc2	1
c1ncn[nH]1	0
CCOC(=O)c1ccccc1S(=O)(=O)NC(=O)Nc1nc(Cl)cc(n1)OC	1
CN1CCC[C]1c1cccnc1	1
[O-][Mn+3]([O-])([O-])[O-]	1
Clc1cc(ccc1Oc1ccc(c(c1)C(=O)[O-])[N+](=O)[O-])C(F)(F)F	0
CNc1cnn(c(=O)c1Cl)c1cccc(c1)C(F)(F)F	1
c1ccc(cc1)CNc1ncnc2c1[nH]cn2	0
COc1ccc(cc1)O	0
[O-][N+](=O)/N=C\1/N(Cc2cnc(s2)Cl)COCN1C	0
CCCCCCCCCCCCN(CCCN)CCCN	1
CNC(=O)Oc1cc(C)cc(c1C)C	1
N#CC(c1cccc(c1)Oc1ccccc1)OC(=O)C(c1ccc(cc1)Cl)C(C)C	1
Cc1cc(nn1CO)C	0
CCCCC(C(=O)[O-])CC	1
Clc1ccc(cc1)Cl	1
CCNc1nc(NCC)nc(n1)Cl	0
CCCc1ccccc1	1
COP(=O)(OC=C(Cl)Cl)OC	1
ClCC1(CCl)C(=C)C2(C(C1(Cl)C(C2Cl)Cl)(Cl)Cl)Cl	1
CCOP(=S)(Oc1cc(C)ccc1[N+](=O)[O-])NC(CC)C	1
CCN(c1c(cc(c(c1[N+](=O)[O-])N)C(F)(F)F)[N+](=O)[O-])CC	1
CO	0
CCCSC(=O)N(CCC)CCC	1
OCC([N+](=O)[O-])(CO)CO	0
CO[C]1C[C](O[C]2[C](C)/C=C/C=C/3\CO[C]4[C@]3(O)[C](C=C([C]4O)C)C(=O)O[C]3C[C](C/C=C/2\C)O[C@]2(C3)C=C[C]([C](O2)C(CC)C)C)O[C]([C]1O[C]1C[C](OC)[C]([C](O1)C)O)C	1
CCCCCCC(OC(=O)COc1nc(F)c(c(c1Cl)N)Cl)C	0
CO/N=C(\c1ccccc1CO/N=C(/c1cccc(c1)C(F)(F)F)\C)/C(=O)OC	1
OC(=O)c1c(F)cccc1F	0
CC(NC(=O)N1CC(=O)N(C1=O)c1cc(Cl)cc(c1)Cl)C	1
CCCCCCCCCc1ccccc1OP(=O)(Oc1ccccc1CCCCCCCCC)Oc1ccccc1CCCCCCCCC	0
CCSCCSP(=S)(OC)OC	1
CCOC(=O)C1(C)CC(=NN1c1ccc(cc1Cl)Cl)C(=O)OCC	1
CCOc1cc(ccc1[N+](=O)[O-])Oc1ccc(cc1Cl)C(F)(F)F	1
Oc1cc(C)c(c(c1)C)Cl	1
CCOC(=O)C(Oc1ccc(cc1)Oc1cnc2c(n1)ccc(c2)Cl)C	1
CCOC(=O)[C](Oc1ccc(cc1)Oc1cnc2c(n1)ccc(c2)Cl)C	1
COP(=S)(SCSc1ccc(cc1)Cl)OC	1
OCOCOCOC(CN1COC(C1)C)C	0
[O-]C(=O)COc1ccc(cc1Cl)Cl	0
Brc1ccc(cc1)c1ccc(cc1)C(CC(c1c(=O)oc2c(c1O)cccc2)c1ccccc1)O	1
Cl[Cu]	1
[O-][N+](=O)c1cc([N+](=O)[O-])c(c(c1)[N+](=O)[O-])O	0
O=C(c1ccc(cc1S(=O)(=O)C)C(F)(F)F)c1cnoc1C1CC1	0
O=P(OC(c1ccccc1)(Cc1ccccc1)C)(Oc1ccccc1)Oc1ccccc1	0
NC1CCCCC1	0
OC(=O)[C@]1(C)CCC[C@]2([C]1CCc1c2ccc(c1)C(C)C)C	1
Nc1ccccc1	0
Clc1ccc(c(c1)Cl)Cl	1
O=C1OC(C(=O)N1Nc1ccccc1)(C)c1ccc(cc1)Oc1ccccc1	1
OC(=O)C(C(C(C(C(C(C(C(C(F)(F)F)(F)F)(F)F)(F)F)(F)F)(F)F)(F)F)(F)F)(F)F	0
[O-][Cr+2](O[Cr+2]([O-])([O-])[O-])([O-])[O-]	0
OCC(CO)O	0
CC(CC(c1sccc1NC(=O)c1cn(nc1C(F)(F)F)C)C)C	1
COc1cc(Cl)c(cc1Cl)OC	1
CCCC(=O)Oc1c(Br)cc(cc1Br)C#N	1
[O-][N+](=O)/N=C(\NC)/NCc1cnc(s1)Cl	0
C#CC(NC(=O)c1cc(Cl)cc(c1)Cl)(C)C	0
ClN1C(=O)N(C(C1=O)(C)C)Br	1
N#C[C](c1cccc(c1)Oc1ccccc1)OC(=O)[C]1[C](C1(C)C)/C=C(/C(F)(F)F)\Cl	1
[O-][Cr+2](O)(O)[O-]	0
CC(=O)CC(c1c(=O)oc2c(c1O)cccc2)c1ccccc1	0
CCC1CCC(CC1)CCC(=O)[O-]	1
Nc1ccc(cc1)O	1
CCS(=O)CCSP(=O)(OC)OC	1
II	1
CSc1ccc(cc1C)OP(=S)(OC)OC	1
CCCCOCCO	0
C1CCC(OC1)n1cnc2c1ncnc2NCc1ccccc1	1
CCCCCCCCn1sc(c(c1=O)Cl)Cl	1
CCCCCCCCCCCC(=O)[O-]	1
C=Cc1ccccc1	1
OC1(Cn2ncnc2)/C(=C/c2ccc(cc2)Cl)/CCC1(C)C	1
CCOC(=O)C(Oc1ccc(cc1)Oc1nc2c(o1)cc(cc2)Cl)C	1
BrCC(COP(=O)(OCC(CBr)Br)OCC(CBr)Br)Br	1
OC(=O)Cc1cccc2c1cccc2	0
O=S1OC[C]2[C](CO1)[C@@]1(C([C@@]2(Cl)C(=C1Cl)Cl)(Cl)Cl)Cl	1
[O-][V+2](O[V+2]([O-])[O-])[O-]	1
CC(Oc1cccc(c1)NC(=O)c1ccccc1C(F)(F)F)C	1
CCN(c1c(cc(cc1[N+](=O)[O-])C(F)(F)F)[N+](=O)[O-])CC(=C)C	1
[O-][I+2]([O-])[O-]	0
Br[Hg]c1ccccc1	1
COP(=O)(SC(c1ccccc1)SP(=O)(OC)OC)OC	1
CCN(c1c(cc(cc1[N+](=O)[O-])C(F)(F)F)[N+](=O)[O-])Cc1c(F)cccc1Cl	1
[Ni]	1
Clc1ccc(cc1)CCC(C(C)(C)C)(Cn1cncn1)O	1
C=CCOC(c1ccc(cc1Cl)Cl)Cn1cncc1	1
O=c1n(C)sc2c1CCC2	1
CN(C(=O)C(c1ccccc1)c1ccccc1)C	0
CN1CN(C)CSC1=S	1
CCOP(=S)(OC(=CCl)c1cc(Cl)ccc1Cl)OCC	1
NCl	1
CCCCCCCCCCCCC1=C(OC(=O)C)C(=O)c2c(C1=O)cccc2	0
[O-]C(=O)CF	0
CCc1ccc(cc1)C(c1ccc(cc1)CC)C(Cl)Cl	1
COC(=O)NC(=S)Nc1ccccc1NC(=S)NC(=O)OC	1
CNC(=O)O/N=C/C(SC)(C)C	1
Clc1ssc(=O)c1Cl	1
N	1
Cc1cc2ccccc2c(c1)C	1
CCN(c1nc(cc(n1)C)OP(=S)(OC)OC)CC	1
CCN(C(=O)SCc1ccc(cc1)Cl)CC	1
Oc1ccc(cc1)O	1
Cc1ccc2c(c1)cccc2	1
CCCCCCCCCCCCCCCCCC(=O)[O-]	1
CSc1c(C)cc(cc1C)OP(=S)(OC)OC	1
CCCCCCCCCC(c1ccc(cc1)S(=O)(=O)[O-])CC	1
CCCC(CCCC(CCC(CCC(CCC(CCCC(CCC)Cl)Cl)Cl)Cl)Cl)Cl	1
Cl[Ni]Cl	1
COc1cc(ccc1OC)/C(=C/C(=O)N1CCOCC1)/c1ccc(cc1)Cl	1
Clc1ccc(c(c1)Cl)c1ccc(cc1Cl)Cl	1
N#CC(c1ccc(c(c1)Oc1ccccc1)F)OC(=O)C1C(C1(C)C)C=C(Cl)Cl	1
O=C(NC(=O)c1c(F)cccc1F)Nc1ccc(cc1)Cl	0
CCCCCCCCCCCOC(=O)c1ccccc1C(=O)OCCCCCCCCCCC	1
[Hg]	1
[O-]C(=O)C	1
CC(=O)O	0
CC(C1CCC(C1(O)Cn1ncnc1)Cc1ccc(cc1)Cl)C	1
Clc1ccc(cc1)Sc1cc(Cl)c(cc1Cl)Cl	0
CCCCCOC(=S)[S-]	0
Cc1ccccc1O	1
CN(C=Nc1ccc(cc1C)C)C=Nc1ccc(cc1C)C	1
CC(C#C)(CC)O	0
[O-][N+](=O)c1cc(N)c(c(c1)[N+](=O)[O-])O	0
[O-][Se](=O)(=O)[O-]	1
CCCSP(=O)(Oc1ccc(cc1Cl)Br)OCC	1
CCc1ccc(cc1)C(=O)NN(C(C)(C)C)C(=O)c1cc(C)cc(c1)C	1
[O-][As](=O)(O)C	0
CCCCC(COC(=O)COc1ccc(cc1Cl)Cl)CC	1
OC(=O)Cc1c(Cl)ccc(c1Cl)Cl	0
CCOC(=O)C(c1ccc(cc1)Cl)(c1ccc(cc1)Cl)O	1
COC(=O)C(N(C(=O)c1ccccc1)c1ccc(c(c1)Cl)F)C	1
CN(c1ccc2c(c1)sc1-c(n2)ccc(=[N+](C)C)c1)C	0
CC1CCOB(O1)OCCC(OB1OCCC(O1)C)C	0
Cn1sc2c(c1=O)cccc2	1
O=S1OCC2C(CO1)C1(C(C2(Cl)C(=C1Cl)Cl)(Cl)Cl)Cl	1
NC(=O)Nc1ccc(cc1)Cl	0
N#C[C](c1cccc(c1)Oc1ccccc1)OC(=O)[C]1[C](C1(C)C)C=C(Br)Br	1
Clc1ccccc1Cl	1
CCN(C(=O)/C(=C(/OP(=O)(OC)OC)\C)/Cl)CC	1
COc1ccc(c(c1)C(=O)CBr)OC	1
Clc1cccc(c1)c1cc(Cl)cc(c1)Cl	1
CCCCNC(=O)n1c(NC(=O)OC)nc2c1cccc2	1
CCOP(=S)(OCC)SCSP(=S)(OCC)OCC	1
Clc1ccc(c(c1)C(=O)Nc1ccc(cc1Cl)[N+](=O)[O-])O	1
COc1c(O)cc(c(c1Cl)Cl)Cl	1
COP(=S)(Oc1ccc(cc1)[N+](=O)[O-])OC	1
COc1nc(Cl)c(cc1Cl)Cl	1
ClC(=CC1C(C1(C)C)C(=O)OCc1cccc(c1)Oc1ccccc1)Cl	1
Cc1cccc(c1)O	1
Cc1cc2cccnc2c(c1)C	1
CNC(=O)Oc1cccc(c1)N=CN(C)C	1
O=C(N(C)C)Oc1cc(nn1C(C)C)C	0
C1CCC(CC1)[Sn](C1CCCCC1)C1CCCCC1	1
CNC	0
N#CC(c1ccccc1)(Cn1cncn1)CCc1ccc(cc1)Cl	1
Nc1ccc(c(c1)Cl)C	1
[As]	0
CCOP(=S)(SCn1nnc2c(c1=O)cccc2)OCC	1
CCNc1nc(NC(C)C)nc(n1)SC	1
C=CCc1ccc(c(c1)OC)O	0
CC(OP(=S)(OC(C)C)SCCNS(=O)(=O)c1ccccc1)C	1
O=CNC(C(Cl)(Cl)Cl)N1CCN(CC1)C(C(Cl)(Cl)Cl)NC=O	0
Clc1c(O)cc(c(c1Cl)Cl)Cl	1
CCOC(=O)C1CC(=O)C(=C(C2CC2)O)C(=O)C1	0
CC(c1ccccc1)C	1
OCCN(C/C=C(/CCC=C(C)C)\C)C/C=C(/CCC=C(C)C)\C	1
ClC(=C(Cl)Cl)C(=C(Cl)Cl)Cl	1
S	1
[Cu]	1
CC(CCCCCCCOP(=O)(Oc1ccccc1)Oc1ccccc1)C	1
CCOP(=S)(Oc1cc(C)c(c(c1)C)SC)OCC	1
O=C(N(C)C)Nc1cccc(c1)C(F)(F)F	1
O=P(Oc1ccc(cc1C(C)(C)C)C(C)(C)C)(Oc1ccccc1)Oc1ccccc1	1
O=C(C(C)(C)C)C1C(=O)c2c(C1=O)cccc2	1
Clc1ccc(cc1)OS(=O)(=O)c1ccc(cc1)Cl	1
CN=C(NCCCCCCN=C(N)C)N	1
CCCCC(COC(=O)CCCCC(=O)OCC(CCCC)CC)CC	1
COCCOCCO	0
CC(=CC1C(C1(C)C)C(=O)OCc1cccc(c1)Oc1ccccc1)C	1
CCOP(=S)(Oc1nc(Cl)c(cc1Cl)Cl)OCC	1
c1ccc(cc1)[Sn](c1ccccc1)c1ccccc1	1
CNC(=O)Oc1ccccc1C1OCCO1	0
CCOP(=S)(Oc1noc(c1)c1ccccc1)OCC	1
Nc1ccc(c(c1)Cl)Cl	1
CCCCC(COP(=O)(OCC(CCCC)CC)O)CC	0
F[Al-3](F)(F)(F)(F)F	0
O=C(c1ccccc1)OCc1ccccc1	1
CNC(=O)OCc1cccc(c1Cl)Cl	1
CCCCN(C(=O)SCCC)CC	1
COc1ccc(cc1OC)CCN(CCCC(c1ccc(c(c1)OC)OC)(C(C)C)C#N)C	1
BrCC(=O)OC/C=C/COC(=O)CBr	1
Cl/C=C/CO/N=C(/C1=C(O)CC(CC1=O)CC(SCC)C)\CC	0
CCCCCCC(O)C	0
Br/C(=C\c1ccccc1)/[N+](=O)[O-]	1
CC(CN(CC(O)C)CC(O)C)O	0
CCCCN(c1c(cc(cc1[N+](=O)[O-])C(F)(F)F)[N+](=O)[O-])CC	1
C#CCC1=C(C)C(CC1=O)OC(=O)C1C(C1(C)C)C=C(C)C	1
O=Cc1ccccc1O	1
Cc1ccc2c(n1)cccc2	0
OC(=O)COc1cc(Cl)c(cc1Cl)Cl	1
[O-]C(=O)C(C(C(C(C(C(C(F)(F)F)(F)F)(F)F)(F)F)(F)F)(F)F)(F)F	0
[O-][N+](=O)OC(CO[N+](=O)[O-])CO[N+](=O)[O-]	1
CCCCCCCCCc1ccccc1O	1
CCC(C(=O)CCl)(NC(=O)c1cc(Cl)c(c(c1)Cl)C)C	1
Clc1ccc(cc1)OS(=O)(=O)c1ccccc1	1
CCC(Nc1c(cc(cc1[N+](=O)[O-])C(C)(C)C)[N+](=O)[O-])C	1
[O-][N+](=O)c1cc([N+](=O)[O-])c(c(c1)[N+](=O)[O-])C	1
CCC(C(CO)C)O	0
[O-]S(=O)(=O)c1ccccc1/C=C/c1ccc(cc1)c1ccc(cc1)/C=C/c1ccccc1S(=O)(=O)[O-]	0
CCCCOP(=O)(OCCCC)OCCCC	1
CCCC1COC(O1)(Cn1cncn1)c1ccc(cc1Cl)Cl	1
CCCCC(c1ccc(cc1Cl)Cl)(Cn1cncn1)O	1
CN(C=Nc1ccc(cc1C)Cl)C	0
O=C1C(=C(Cl)C(=O)c2c1cccc2)Cl	1
CC(CC(O)(C)C)O	0
CCC(C(c1ccc(cc1)Cl)c1ccc(cc1)Cl)[N+](=O)[O-]	1
O=CCCCC=O	1
Cn1nc(c(c1)C(=O)Nc1ccccc1c1cc(F)c(c(c1)F)F)C(F)F	1
ClC1=C(Cl)[C@@]2(C([C@@]1(Cl)[C]1[C]2[C]2C[C]1[C]1[C]2O1)(Cl)Cl)Cl	1
c1cc[n+]2c(-c3cccc[n+]3CC2)c1	0
OCCCl	0
N#CSCSc1nc2c(s1)cccc2	1
C[C]1OC=C2C(=C(C)C(=C(C2=O)C(=O)O)O)[C]1C	1
CCCCCCCCCCCCCCCS(=O)(=O)[O-]	1
COC(=O)Nc1nc2c([nH]1)cccc2	1
C[C]1CCCC[C]1C	1
CC(NC(C)C)C	0
[O-][N+](=O)c1cc(cc(c1)[N+](=O)[O-])[N+](=O)[O-]	1
ClC=C(c1cc(Cl)c(cc1Cl)Cl)OP(=O)(OC)OC	1
Cl/C=C(/c1cc(Cl)c(cc1Cl)Cl)\OP(=O)(OC)OC	1
[O-]P(=O)(C(=O)N)OCC	0
ClC(=C(c1ccc(cc1)Cl)c1ccc(cc1)Cl)Cl	1
Clc1ccc(cc1)C(C(=O)C1C(=O)c2c(C1=O)cccc2)c1ccccc1	1
COC(CCC[C](C/C=C/C(=C/C(=O)OC(C)C)/C)C)(C)C	0
ClCCP(=O)(O)O	0
CSC(=O)c1cccc2c1snn2	1
[O-][N+](=O)c1ccc(c(c1)[N+](=O)[O-])O	1
CO/N=C(\c1ccccc1Oc1ncnc(c1F)Oc1ccccc1Cl)/C1=NOCCO1	1
CC(OC(=O)C(=C1SCCS1)C(=O)OC(C)C)C	1
CC(C(c1ccc(cc1)Cl)(Cn1ncnc1)O)C1CC1	0
c1ccc2c(c1)cccc2	1
CCCCOCCCOC(=O)CCOc1cc(Cl)c(cc1Cl)Cl	1
c1ccccc1	1
CNC(=O)O/N=C(/SC)\C	1
CC1=CC[C](CC1)C(=C)C	0
CCCCOC(=O)C1C(C(=O)OCCCC)C2(C(C1(Cl)C(=C2Cl)Cl)(Cl)Cl)Cl	1
Cc1cc2ncccc2cc1C	1
CC(=O)CCc1ccc(cc1)OC(=O)C	0
CCCN(c1c(cc(cc1[N+](=O)[O-])S(=O)(=O)C)[N+](=O)[O-])CCC	0
CCCN(c1c(cc(cc1[N+](=O)[O-])S(=O)(=O)N)[N+](=O)[O-])CCC	1
CCCOP(=S)(SCC(=O)N1CCCCC1C)OCCC	1
OC(C(Cl)(Cl)Cl)(c1ccc(cc1)Cl)c1ccc(cc1)Cl	1
CC(OC(=S)[S-])C	0
ClCC=CCl	1
N#Cc1cc(Br)c(c(c1)Br)O	1
CCCCOC(=O)COc1ccc(cc1Cl)Cl	1
Cc1ccc(cc1)C	1
CSc1nc2c(s1)cccc2	1
N#CC(C(=O)N)(Br)Br	1
ClC(C(SN1C(=O)[C]2[C](C1=O)CC=CC2)(Cl)Cl)Cl	1
Clc1cc(cnc1Nc1c(cc(c(c1[N+](=O)[O-])Cl)C(F)(F)F)[N+](=O)[O-])C(F)(F)F	1
[O-][N+](=O)N1CN(CN(CN(C1)[N+](=O)[O-])[N+](=O)[O-])[N+](=O)[O-]	0
CCCCOC(=O)C(Oc1ccc(cc1)Oc1ccc(cn1)C(F)(F)F)C	1
COC(=O)c1ccccc1N	0
OCCn1c(C)ncc1[N+](=O)[O-]	0
COC(=O)N(C(=O)N1CO[C@@]2(C(=N1)c1ccc(cc1C2)Cl)C(=O)OC)c1ccc(cc1)OC(F)(F)F	1
CCOP(=S)(SC1OCCOC1SP(=S)(OCC)OCC)OCC	1
ClCCN(c1ccc(cc1)/C=C/C1=[N+](C)c2c(C1(C)C)cccc2)C	0
c1ccc2c(c1)[As](O[As]1c3ccccc3Oc3c1cccc3)c1c(O2)cccc1	1
O=C(C1(C)CCCCC1)Nc1ccc(c(c1Cl)Cl)O	1
[O-]B=O	0
COP(=O)(O/C(=C/C(=O)N(C)C)/C)OC	1
CC(=CC1C(C1(C)C)C(=O)OCc1coc(c1)Cc1ccccc1)C	1
Brc1ccc(cc1)c1ccc(cc1)C1Cc2ccccc2C(C1)c1c(=O)oc2c(c1O)cccc2	1
CC(C(c1cncnc1)(c1ccc(cc1)OC(F)(F)F)O)C	0
[Cl-]	1
C[N+](=C1C=CC(=C(c2ccc(cc2)N(C)C)c2ccccc2)C=C1)C	1
OC(C(C)(C)C)C(n1cncn1)Oc1ccc(cc1)c1ccccc1	1
COC(=O)NS(=O)(=O)c1ccc(cc1)N	0
Oc1c(Cl)cc(c(c1Cl)Cl)Cl	1
ClC(C(Cl)(Cl)Cl)(Cl)Cl	1
COc1ccc(cc1NNC(=O)OC(C)C)c1ccccc1	1
[O-]S(=O)(=O)CCC(C(C(C(C(C(F)(F)F)(F)F)(F)F)(F)F)(F)F)(F)F	0
OS(=O)(=O)CCC(C(C(C(C(C(F)(F)F)(F)F)(F)F)(F)F)(F)F)(F)F	0
CCCSP(=O)(SCCC)OCC	1
C#CCN1CC(=O)N(C1=O)COC(=O)C1C(C1(C)C)C=C(C)C	1
ClN=S(=O)(c1ccc(cc1)C)[O-]	1
BrN1C(=O)N(C(C1=O)(C)C)Br	1
Cl[Al](Cl)Cl	1
Brc1ccc(cc1)c1ccc(cc1)C1Cc2ccccc2C(C1)c1c(O)sc2c(c1=O)cccc2	1
CCOCN(c1c(C)cccc1CC)C(=O)CCl	1
Clc1cccc(c1)NC(=O)c1cccc(c1O)[N+](=O)[O-]	1
[O-]P(=O)OCC	0
NCC=C	0
CC(OC(=O)Nc1ccccc1)C	0
ClC(Cl)(Cl)Cl	1
CCCCCCCCC=CCCCCCCCC[N+](CC)(C)C	1
[Pb]	1
CCC(C(=O)O[C]1C[C](OC(=O)C)[C@@]2([C]3[C@@]41CO[C@]([C]4[C@@](C)([C]([C]3OC2)O)[C@@]12O[C@@]2(C)[C]2CC1O[C]1[C@]2(O)CCO1)(O)C(=O)OC)C(=O)OC)C	1
[O-]C(=O)CNCO	0
N#CN=C(N(Cc1ccc(nc1)Cl)C)C	0
Clc1[nH]c(=O)c(cc1Cl)Cl	1
[O-][N+](=O)c1cccc(c1)[N+](=O)[O-]	1
CCCCCCCCCC(N(C(CCCCCCCCC)CCCCCCCC)C(CCCCCCCCC)CCCCCCCC)CCCCCCCC	1
CC(=O)O[Sn](c1ccccc1)(c1ccccc1)c1ccccc1	1
CO/C=C(\c1ccccc1Oc1ncnc(c1)Oc1ccccc1C#N)/C(=O)OC	1
CCOC(=O)CN(c1c(CC)cccc1CC)C(=O)CCl	1
CCOP(=S)(Oc1ccc(cc1Cl)Cl)OCC	1
CC(OC(=O)COc1ccc(cc1Cl)Cl)C	1
OC(=O)C=C(C(C(C(C(C(C(C(F)(F)F)(F)F)(F)F)(F)F)(F)F)(F)F)(F)F)F	0
c1scc(n1)c1nc2c([nH]1)cccc2	1
CCc1nc(N)nc(c1c1ccc(cc1)Cl)N	1
CON(C(=O)Nc1ccc(cc1)Br)C	0
CCCCC(CN1C(=O)C2C(C1=O)C1CC2C=C1)CC	1
S=c1ccccn1[O-]	1
CCCCCCCCCCCCCC[N+](Cc1ccccc1)(C)C	1
OC(=O)C(Oc1ccc(cc1C)Cl)C	1
OCCN(c1nc(Nc2ccc(c(c2)S(=O)(=O)[O-])/C=C/c2ccc(cc2S(=O)(=O)[O-])Nc2nc(Nc3ccccc3)nc(n2)N(CCO)C)nc(n1)Nc1ccccc1)C	0
CC(OP(=O)(OC(C)C)C)C	0
CCCCCCCCCc1ccc2c(c1)cc(cc2S(=O)(=O)[O-])CCCCCCCCC	1
[S-]C(=S)OC(CC)C	0
CSSC	1
[O-]Cl	1
Fc1ccc(cc1)Oc1ccnc2c1c(Cl)cc(c2)Cl	1
OCN1C(=O)N(C(C1=O)(C)C)CO	0
ClCCCl	0
O=C(C(C)(C)C)C(n1ncnc1)Oc1ccc(cc1)Cl	1
COCC(N(c1c(C)cccc1CC)C(=O)CCl)C	1
CCCC/C=C\CCCCCCO	1
COP(=S)(Oc1ccc(cc1)Sc1ccc(cc1)OP(=S)(OC)OC)OC	1
Oc1ccc(cc1)Cl	1
CCN(C(=O)C(Oc1cccc2c1cccc2)C)CC	1
Clc1ccc(cc1)c1ccccc1NC(=O)c1cccnc1Cl	1
CCCCNC(=O)OCC#CI	1
CCOC(=O)Nc1cccc(c1)OC(=O)Nc1ccccc1	1
FCCOC(=O)Cc1ccc(cc1)c1ccccc1	1
[Al]	1
CCC(=O)O	0
CCOC(=O)[C](Oc1ccc(cc1)Oc1nc2c(o1)cc(cc2)Cl)C	1
COP(=O)(Oc1nc(Cl)c(cc1Cl)Cl)OC	1
COCN(c1c(CC)cccc1CC)C(=O)CCl	1
[O-]C(=O)CNCP(=O)([O-])[O-]	1
OC(=O)CNCP(=O)(O)O	1
CS/C(=N/OC(=O)N(SN(C(=O)O/N=C(/SC)\C)C)C)/C	1
CC(=O)O[Hg]c1ccccc1	1
Clc1ccc(c(c1)O)Oc1ccc(cc1Cl)Cl	1
CNC(=O)Oc1cccc2c1OC(O2)(C)C	1
CCOC(=O)C	0
CCNC(=O)NC(=O)/C(=N/OC)/C#N	0
CCOP(=S)(OC(C(Cl)(Cl)Cl)Cl)OCC	1
[C-]#N	1
COC(=O)C1=CC[C](CC1)[C](CC(=O)CC(C)C)C	1
[O-][As]=O	1
CC(=NP(=S)(Oc1ccc(cc1)Cl)Oc1ccc(cc1)Cl)N	1
CCOC(=O)Cc1cccc2c1cccc2	0
Clc1ccc(c(c1)Cl)Oc1ccc(cc1)[N+](=O)[O-]	1
CCOP(=S)(OP(=S)(OCC)OCC)OCC	1
CCN(C(=S)SCC(=C)Cl)CC	1
Nc1nc(nc(n1)C(F)C)N[C]1[C](C)Cc2c1cc(C)cc2	1
CON(C(=O)Nc1ccc(c(c1)Cl)Cl)C	1
[O-]C#N	0
CCOP(=S)(SCSC(C)(C)C)OCC	1
O	1
CC1=CCC(CC1)C(=C)C	0
O=C(N(C)C)Nc1ccc(c(c1)Cl)Cl	1
N#Cc1c([nH]c(c1Br)C(F)(F)F)c1ccc(cc1)Cl	1
COCCO	0
IC(S(=O)(=O)c1ccc(cc1)C)I	1
[O-]P(=O)(OP(=O)(O)O)O	0
Cn1nc(c(c1)C(=O)Nc1ccccc1C1CC1C1CC1)C(F)F	1
Clc1cc(Cl)c(c(c1Cl)[N+](=O)[O-])Cl	1
N#CC(c1cccc(c1)Oc1ccccc1)OC(=O)C1C(C1(C)C)(C)C	1
Nc1ccc2c(c1)[n+](C)c1c(c2)ccc(c1)N	0
ClC=C(Cl)Cl	0
CCCCCCCCCCCCCCCCCC[N+](CCC[Si](OC)(OC)OC)(C)C	1
OC(=O)CC(C(C(C(C(C(C(C(F)(F)F)(F)F)(F)F)(F)F)(F)F)(F)F)(F)F)(F)F	0
[O-][N+](=O)N1CN(CN(C1)[N+](=O)[O-])[N+](=O)[O-]	1
Brc1cc(/C=N/Oc2ccc(cc2[N+](=O)[O-])[N+](=O)[O-])cc(c1O)Br	1
CCc1cnc(c(c1)C(=O)O)C1=NC(C(=O)N1)(C)C(C)C	0
OCCOCCOCC	0
O=C([C]1[C](C1(C)C)/C=C(/C(F)(F)F)\Cl)OCc1cccc(c1C)c1ccccc1	1
CN(C(=O)Nc1ccccc1)C	0
OCC=C	1
COP(=O)(O/C(=C/C(=O)OC(c1ccccc1)C)/C)OC	1
P	1
CCN1CN(CC)CN(C1)CC	0
NC#N	0
O=P(Oc1ccccc1)(Oc1ccccc1)Oc1ccccc1	1
CCCC[Sn](OC(=O)/C=C\C(=O)O[Sn](CCCC)(CCCC)CCCC)(CCCC)CCCC	1
COP(=O)(NC(=O)C)SC	1
Brc1cc(Br)cc(c1OCCOc1c(Br)cc(cc1Br)Br)Br	0
ClC(S(=O)(=O)C(Cl)(Cl)Cl)(Cl)Cl	1
CC(N)(C)C	0
CCCCCCCCCCCCCC[P+](CCCC)(CCCC)CCCC	1
Oc1ccccc1O	1
CCCCCCCCCCCCCOC(=O)c1ccccc1C(=O)OCCCCCCCCCCCCC	1
CNC(=O)Oc1cc(C)c(c(c1)C)SC	1
CN(C(=O)Oc1nc(nc(c1C)C)N(C)C)C	0
FC(C(C(C(C(S(=O)(=O)[O-])(F)F)(F)F)(F)F)(F)F)(C(C(C(F)(F)F)(F)F)(F)F)F	1
[O-]S(=O)(=O)c1cc(ccc1/C=C/c1ccc(cc1S(=O)(=O)[O-])Nc1nc(Nc2ccccc2)nc(n1)N1CCOCC1)Nc1nc(Nc2ccccc2)nc(n1)N1CCOCC1	0
ClCCCCl	0
O=C([C]1[C](C1(C)C)/C=C(/C(F)(F)F)\Cl)OCc1c(F)c(F)c(c(c1F)F)C	1
COC(=O)c1c(nc(c(c1CC(C)C)C1=NCCS1)C(F)(F)F)C(F)F	1
C=CC[N+](CC=C)(C)C	1
OC(=O)CCCOc1ccc(cc1Cl)Cl	1
CCCCC(CO)CC	0
COC(=O)C(Cc1ccc(cc1)Cl)Cl	1
CN/C(=N/[N+](=O)[O-])/NCC1COCC1	0
ClCCOS(=O)OC(COc1ccc(cc1)C(C)(C)C)C	1
Cl[Cd]Cl	1
OC[C@]1(C)CCC[C@]2([C]1CC=C1[C]2CCC(=C1)C(C)C)C	1
C1CNCCO1	0
CNC(=O)Oc1cc(C)c(c(c1)C)N(C)C	1
COC[C](N(c1c(C)csc1C)C(=O)CCl)C	1
c1ccc2c(c1)c1ccccc1cc2	1
CCc1ccccc1	1
Clc1ccc2c(c1)nccc2Nc1ccc(c(c1)CN1CCCC1)O	0
CC(CCCCCCCCCCNCCCCCCCCCCC(C)C)C	0
N#Cc1c(Cl)cccc1Cl	1
[O-]C(=O)CCCCCC(C)(C)C	1
CCO[C]1[C](OC)[C](O[C]2C[C]3[C](C2)[C]2C=C4[C]([C]2CC3)CC(=O)O[C](CC)CCC[C]([C](C4=O)C)O[C]2CC[C]([C](O2)C)N(C)C)O[C]([C]1OC)C	1
ClC(=C[C]1[C](C1(C)C)C(=O)OCc1cccc(c1)Oc1ccccc1)Cl	1
CCOc1ccc(cc1)C(COCc1cccc(c1)Oc1ccccc1)(C)C	1
CCCCCCCCCC(=O)OC	0
O=c1n(Cl)c(=O)n(c(=O)n1Cl)Cl	1
CC(=O)CC(=O)C	0
C=CCN(C(=O)C(Cl)Cl)CC=C	0
CNC(=O)O/N=C/C(S(=O)(=O)C)(C)C	0
CSC(=O)c1c(nc(c(c1CC(C)C)C(=O)SC)C(F)(F)F)C(F)F	1
ClC(C(c1ccc(cc1)Cl)c1ccc(cc1)Cl)(Cl)Cl	1
Cn1cc(c2cccc(c2)C(F)(F)F)c(=O)c(c1)c1ccccc1	1
N#CC(c1cccc(c1)Oc1ccccc1)OC(=O)C1C(C1(C)C)C(C(Br)(Br)Br)Br	1
[O-][N+](=O)/N=C/1\NCCN1Cc1ccc(nc1)Cl	0
Cc1ccccc1	1
[S-]c1nc2c(s1)cccc2	1
S=c1sc2c([nH]1)cccc2	1
N#Cc1nc(c(n1S(=O)(=O)N(C)C)c1ccc(cc1)C)Cl	1
Cc1nn(c(c1/C=N/OCc1ccc(cc1)C(=O)OC(C)(C)C)Oc1ccccc1)C	1
COc1c(O)c(Cl)c(c(c1Cl)Cl)Cl	1
CCOP(=O)(Oc1ccc(c(c1)C)SC)NC(C)C	1
COC(=O)CSc1cc(N=c2sc(=O)n3n2CCCC3)c(cc1Cl)F	1
C=CCC1=C(C)C(CC1=O)OC(=O)C1C(C1(C)C)C=C(C)C	1
N#C[C](c1cccc(c1)Oc1ccccc1)OC(=O)[C](c1ccc(cc1)Cl)C(C)C	1
[O-]c1ccc(c(c1)C(F)(F)F)[N+](=O)[O-]	1
Oc1ccc(c(c1)C(F)(F)F)[N+](=O)[O-]	1
CNc1ccc(cc1)O	1
CC[Hg]OP(=O)([O-])[O-]	1
COc1cc(CCCS(=O)(=O)[O-])ccc1O[C](CS(=O)(=O)[O-])Cc1cccc(c1O)OC	0
O1CCN(CC1)C(c1ccccc1)(c1ccccc1)c1ccccc1	1
CCNc1nc(NC(CC)C)nc(n1)OC	0
Cc1cc(C)nc(n1)Nc1ccccc1	0
Clc1cccc(n1)C(=O)O	0
CC(C(=O)O)Oc1cc(Cl)c(cc1Cl)Cl	0
CCOC(=O)c1cccc(c1)N	0
CC(=C[C]1[C](C1(C)C)C(=O)OCc1coc(c1)Cc1ccccc1)C	1
CCCCOCCOC(=O)COc1ccc(cc1Cl)Cl	1
O=CN(C)C	0
COP(=S)(Oc1ccc(c(c1)C)[N+](=O)[O-])OC	1
N#Cc1nn(c(c1S(=O)C(F)(F)F)N)c1c(Cl)cc(cc1Cl)C(F)(F)F	1
CCCCSP(=O)(SCCCC)SCCCC	1
CO/N=C(\c1ccccc1COc1ccccc1C)/C(=O)OC	1
Oc1ccc2c(c1Cc1c(O)ccc3c1cccc3)cccc2	1
Clc1cc(Cl)c(cc1[N+](=O)[O-])[N+](=O)[O-]	1
COCC(=O)N(c1c(C)cccc1C)C(C(=O)OC)C	0
CCCCCCCC/C=C\CCCCCCCC(=O)[O-]	0
CCC12COCN2COC1	0
CCC(c1cc(cc(c1OC(=O)C=C(C)C)[N+](=O)[O-])[N+](=O)[O-])C	1
CCCN(c1c(cc(cc1[N+](=O)[O-])C(F)(F)F)[N+](=O)[O-])CCC	1
O=C([C]1[C](C1(C)C)C=C1CCCC1)OCc1coc(c1)Cc1ccccc1	1
COC(=O)c1ccccc1S(=O)(=O)NC(=O)Nc1nc(OC(F)F)cc(n1)OC(F)F	0
O=C(c1cc(O)c(c(c1)OC(=O)c1cc(O)c(c(c1)O)O)O)O[C]1[C](COC(=O)c2cc(O)c(c(c2)OC(=O)c2cc(O)c(c(c2)O)O)O)O[C]([C]([C]1OC(=O)c1cc(O)c(c(c1)OC(=O)c1cc(O)c(c(c1)O)O)O)OC(=O)c1cc(O)c(c(c1)OC(=O)c1cc(O)c(c(c1)O)O)O)OC(=O)c1cc(O)c(c(c1)OC(=O)c1cc(O)c(c(c1)O)O)O	1
c1ccc(cc1)c1ccccc1	1
CCCCCCCC[N+](CCCCCCCC)(CCCCCCCC)C	1
CC(CCCCCCCOC(=O)c1ccccc1C(=O)OCCCCCCCC(C)C)C	1
O=Cc1ccccc1C=O	1
OCC(C)C	0
C#CCOC(=O)[C](Oc1ccc(cc1)Oc1ncc(cc1F)Cl)C	1
N#CC(c1cccc(c1)Oc1ccccc1)OC(=O)C1C(C1(C)C)/C=C(/C(F)(F)F)\Cl	1
[O-][N+](=O)c1cc(C)c(c(c1)[N+](=O)[O-])O	1
C=CCc1ccc(c(c1)OC)OC	1
C#CCOS(=O)OC1CCCCC1Oc1ccc(cc1)C(C)(C)C	1
CCC1COC(=O)O1	0
CCc1nn(c(c1Cl)C(=O)NCc1ccc(cc1)C(C)(C)C)C	1
