# Supplementary material for: A comprehensive evaluation of advanced methods for identifying structural alerts using extensive toxicity data
Source: J Cheminform. 2026 Jan 30;18:27. doi: 10.1186/s13321-026-01157-x (PMC12922411; doi:10.1186/s13321-026-01157-x)
Supplement: Supplementary file 1 — Supplementary material 1. [file 13321_2026_1157_MOESM1_ESM.zip › SI_1_Toxicity_datasets/Environmental toxicity/Aquatic toxicity_Pimephales promelas.csv]

SMILES	label
O=C(c1ccccc1)Nc1cccc2c1C(=O)c1ccc3c(c1C2=O)[nH]c1c3cc(c2c1C(=O)c1ccccc1C2=O)NC(=O)c1ccccc1	0
CCC(c1cccc(c1)OC(=O)N(Sc1ccccc1)C)C	1
O=Cc1cccc(c1)Oc1ccc(c(c1)Cl)Cl	1
CCCCCCCCCCCCCN	1
Oc1cc(Cl)c(cc1O)Cl	1
Clc1cc(Cl)c(c(c1O)Cc1c(O)c(Cl)cc(c1Cl)Cl)Cl	1
CC(=O)Nc1ccccc1O	0
CNc1ccccc1	0
CCCC[Sn](CCCC)(CCCC)CCCC	1
CCc1cccc(c1)CC	1
ClC(C(c1ccc(cc1)Cl)c1ccc(cc1)Cl)Cl	1
[O-2]	0
CCOP(=S)(c1ccccc1)Oc1ccc(cc1)[N+](=O)[O-]	1
CCOP(=O)(Cc1ccccc1)OCC	0
CCN(C(=O)C)CC	0
Nc1ccccc1Cl	1
CCCSSCCC	1
CN=C1C=CC(=C(c2ccc(cc2)N(C)C)c2ccc(cc2)N(C)C)C=C1	1
CCCCCO	0
CCP(=S)(OCC)Oc1cc(Cl)c(cc1Cl)Cl	1
CCCCCCOC(=O)C	1
NCC(N)C	0
O=C(C(=C)C)OCc1ccccc1	1
CCCCCOCCCCC	1
Clc1ccc(cc1)C(=O)c1ccccc1N	1
C/C=C/C=C/C	0
CCCC[Sn](O[Sn](CCCC)(CCCC)CCCC)(CCCC)CCCC	1
[S-]	0
COc1cccc(c1)O	0
COCCN	0
[Be]	0
Nc1ccc(c(c1)N)N=Nc1ccc(cc1)c1ccc(cc1)N=Nc1c(N)c2c(cc1S(=O)(=O)[O-])cc(c(c2O)N=Nc1ccccc1)S(=O)(=O)[O-]	0
CCOP(=S)(O/N=C(/c1ccccc1)\C#N)OCC	1
CCCCCCCCS(=O)C(Cc1ccc2c(c1)OCO2)C	1
Clc1ccc(c(c1Cl)Cl)c1cccc(c1Cl)Cl	1
CCOc1ccc(cc1)N=Nc1ccc(c(c1)S(=O)(=O)[O-])/C=C/c1ccc(cc1S(=O)(=O)[O-])N=Nc1ccc(cc1)OCC	0
CN1CCCC1	0
CCCCOC(=O)c1ccccc1C(=O)OCC(CCCC)CC	1
O=Cc1ccc(cc1)Cl	1
Clc1ccc(c(c1)N)Cl	1
O1CC1c1ccccc1	1
O=C1C=CC(=O)C=C1	1
O=C1CC(=O)CC(C1)(C)C	0
C=C/C=C/CC1=C(C)C(CC1=O)OC(=O)[C]1C(C1(C)C)/C=C(/C(=O)OC)\C	1
COC(=O)C=C	1
OC(C(C)C)C(C)C	0
COc1c(Cl)c(Cl)c(c(c1Cl)Cl)Cl	1
[O-][N+](=O)c1cc(ccc1Nc1ccccc1)S(=O)(=O)Nc1ccccc1	0
CC1(C)CCC(O1)(C)C	0
CCCCCCCO	0
N#CCCOCCC#N	0
CCNc1nc(OC)nc(n1)NC(C)(C)C	0
[O-]C=O	0
CCCO	0
[Cd]	1
Oc1ccc(cc1)N=Nc1ccccc1	1
OCCN(CC)CC	0
Cc1ccc(c(c1)S(=O)(=O)[O-])Nc1ccc(c2c1C(=O)c1ccccc1C2=O)Nc1ccc(cc1S(=O)(=O)[O-])C	1
O1COCOC1	0
O=Cc1ccc(cc1)N(C)C	0
ClC1=C(Cl)[C@@]2(C([C@@]1(Cl)[C]1[C]2[C]2C[C]1C=C2)(Cl)Cl)Cl	1
CCC(N)C	0
ClC1CC2C(C1Cl)C1(C(C2(Cl)C(=C1Cl)Cl)(Cl)Cl)Cl	1
CCCCC(COC(=O)c1ccccc1C(=O)OCC(CCCC)CC)CC	1
CC(SSC(C)(C)C)(C)C	1
CCOC(=O)c1ccc(cc1)N	0
CCCCCCN	0
ClC(C(Cl)(Cl)Cl)Cl	1
CC(OC(=O)C(=C)C)C	0
O=C1N=S(=O)(c2c1cccc2)[O-]	0
Clc1c([N+](=O)[O-])c(Cl)cc(c1[N+](=O)[O-])Cl	1
Cc1cc(C)c(c(c1)C)O	0
[Ag]	1
CC1COC(O1)(Cn1cncn1)c1ccc(cc1Cl)Oc1ccc(cc1)Cl	1
ClCC1CO1	0
NNC(=S)N	0
Cc1ccccn1	0
Brc1cc(Br)c(c(c1)Br)O	1
Clc1c(ccc(c1Cl)Cl)c1ccc(c(c1Cl)Cl)Cl	1
CCC(O)C	0
O=Cc1ccccc1C	0
N#CCCCCC#N	0
Oc1ccc(cc1)[N+](=O)[O-]	0
N#CCCCCCCC#N	0
[Se]	1
[O-]S(=O)(=O)c1ccc[n+](c1)Cc1ccccc1	0
CCSCSP(=S)(OCC)OCC	1
COP(=O)(OC(C(Br)(Cl)Cl)Br)OC	1
[O-]C(=O)[O-]	0
CCCC(C=C)O	0
CC(=O)c1ccc(c(c1Cl)Cl)Cl	1
CCOP(=S)(Oc1ccc2c(c1)oc(=O)c(c2C)Cl)OCC	0
O=Cc1ccc(cc1)[N+](=O)[O-]	0
OC(C(F)(F)F)C(F)(F)F	0
CC(C=O)CC	1
COC(C)(C)C	0
Br[Co]Br	0
Clc1ccc(cc1)c1ccc(cc1Cl)Cl	1
CCCCCC(=O)C	0
O=c1nc(N(C)C)n(c(=O)n1C1CCCCC1)C	0
CCOc1cc(C=O)ccc1O	0
CCNS(=O)(=O)C(C(C(C(C(C(C(C(F)(F)F)(F)F)(F)F)(F)F)(F)F)(F)F)(F)F)(F)F	1
C#CC(O)(C)C	0
Clc1cc(Cl)c(c(c1Cl)Cl)Cl	1
COc1ccccc1[N+](=O)[O-]	0
Oc1ccc(c(c1)C)Cl	1
C=CC(=O)OCC(C)C	1
ClCC(CCl)Cl	0
[O-]C(=O)COC(C(=O)[O-])CC(=O)[O-]	0
CCN(C1CCCCC1)CC	0
COP(=S)(SCn1nnc2c(c1=O)cccc2)OC	1
NCCO/N=C(/c1ccc(cc1)C(F)(F)F)\CCCCOC	1
CCCCCCCCCCC(c1ccc(cc1)S(=O)(=O)[O-])C	1
Clc1c(Cl)c(Cl)c(c(c1Cl)Cl)Cl	0
Nc1cccc(c1)C(=O)C	0
Oc1cccc(n1)Cl	0
O=Cc1ccccc1[N+](=O)[O-]	0
OCCN(c1nc(Nc2ccc(c(c2)S(=O)(=O)O)/C=C/c2ccc(cc2S(=O)(=O)O)Nc2nc(Nc3ccccc3)nc(n2)N(CCO)CCO)nc(n1)Nc1ccccc1)CCO	0
O=[As](=O)O[As](=O)=O	0
CC(CCC(C#C)(O)C)C	0
CCCCOC(=O)C=C	1
N#Cc1c(Cl)c(C#N)c(c(c1Cl)Cl)Cl	1
CC(=O)C	0
Cc1ccccc1C	0
CCC(n1c(=O)[nH]c(c(c1=O)Br)C)C	0
c1ccc2-c(cc1)ccc2	1
N#CCC#N	1
CCCCOCC(OCC(O)C)C	0
O=C(c1ccccc1)CC(=O)C	1
COP(=S)(c1ccccc1)Oc1cc(Cl)c(cc1Cl)Br	0
CNC(=O)Oc1cccc2c1cccc2	1
OC(=O)CS	0
c1cc2cccc3c2c(c1)CC3	1
OC(=O)C(C(C(C(F)(F)F)(F)F)(F)F)(F)F	0
CCCCCCCCCCCC(=O)C	1
CCCBr	0
ClC(=C(Cl)Cl)Cl	0
CCCCCC[C]1C(=O)O[C](C)[C](C(=O)O[C]([C]1OC(=O)CC(C)C)C)NC(=O)c1cccc(c1O)NC=O	1
COP(=S)(OC)S	0
C[Hg+]	1
Clc1ccc(c(c1)c1ccccc1Cl)Cl	1
O=CN(c1ccccc1)c1ccccc1	0
Clc1cccc(n1)C(Cl)(Cl)Cl	1
CCSCCSCC	0
CCC1(C(=O)NC(=O)NC1=O)c1ccccc1	0
CCSC(=O)N1CCCCCC1	0
COP(=S)(Oc1nn(c(n1)Cl)C(C)C)OC	1
OS(=S)(=O)O	1
[O-][As](=O)(O)[O-]	0
CCCCCCOc1ccc(cc1)N	1
[O-]S(=O)(=O)c1cccc2c1c(ccc2N=Nc1ccc(c2c1cccc2)N=Nc1cccc(c1)S(=O)(=O)[O-])Nc1ccccc1	1
CC(O)(C)C	0
CCOC(=O)CCC(=O)OCC	0
NC12CC3CC(C2)CC(C1)C3	0
CCCCOC(=O)C	0
OCC#CCO	0
Cc1ccc(c(c1)[N+](=O)[O-])N	0
c1ccc(cc1)Nc1ccccc1	1
Clc1nc(Cl)c(c(c1Cl)Cl)Cl	1
OCC(O)C	0
Nc1ccc(c(c1)O)C(=O)Oc1ccccc1	1
O=c1oc2ccccc2c(c1Cc1c(=O)oc2c(c1O)cccc2)O	1
CCSCCSP(=S)(OCC)OCC	1
CCCCOC(=O)c1ccccc1C(=O)OCCCC	1
CCCCCN	0
CC(=O)C(C(=O)[N-]c1ccccc1)N=Nc1cc(ccc1O)S(=O)(=O)N	0
CCOC(CN(CC(OCC)OCC)C)OCC	0
CCO/N=C(/C1=C(O)CC(CC1=O)c1c(C)cc(cc1C)C)\CC	0
n1ccc(cc1)CCc1ccncc1	0
CCOP(=O)(OCC)OCC	0
[O-][N+](=O)c1ccc(c(c1)N)C	0
COC(=O)c1ccc(c(c1)N)C(=O)OC	1
O=C1CC2C(C1(C)CC2)(C)C	0
C=C1[C]2CC[C]3[C@]1(C)CCCC([C]23)(C)C	0
Clc1cc(c(c(c1Cl)Cl)Cl)c1cc(Cl)c(c(c1Cl)Cl)Cl	1
CNC(=O)Oc1cccc2c1OC(C2)(C)C	1
OC(=O)CC(CC(=O)O)(C)C	0
CCCCOCCCC	0
O=C=Nc1ccc(c(c1)N=C=O)C	0
O=c1c(Cl)c(SCc2ccc(cc2)C(C)(C)C)cnn1C(C)(C)C	1
O=C(c1ccccc1C(=O)Oc1ccccc1)Oc1ccccc1	1
CC1=NN(C(=O)C1N=Nc1ccc(cc1)S(=O)(=O)[O-])c1cc(Cl)c(cc1Cl)S(=O)(=O)[O-]	0
CCCCCCOc1ccc(cc1OC)C=O	1
[O-][N+](=O)c1c(C)cccc1[N+](=O)[O-]	1
c1ccc2c(c1)nc1c(c2)cccc1	1
CC(C(C#C)(O)C)C	0
CC(=CC=C(C)C)C	1
Cl[Sb](Cl)Cl	1
C=CCOC(=O)C(=C)C	1
CCCCCCCCOc1ccccc1NC(=O)C	1
CCCCCCCCC(=O)O	0
[O-][N+](=O)c1cccc(c1N)C	0
S=C(Nc1ccccc1)Nc1ccccc1	0
CCC(=O)CC	0
Oc1cc2ccccc2nc1C1C(=O)c2c(C1=O)cccc2	0
N#Cc1ccccn1	0
[O-][N+](=O)c1cc([N+](=O)[O-])c(c2c1cccc2)[O-]	1
CC(CCC(=O)C)C	0
CC([N+](=O)[O-])C	0
[S-]c1cccc[n+]1[O-]	1
CCOP(=S)(Oc1cc(C)nc(n1)C(C)C)OCC	1
CC(=CC1C(C1(C)C)C(=O)OCc1ccc(cc1C)C)C	1
[O-][Zn+]	0
CCCCOCCOCCOCc1cc2OCOc2cc1CCC	1
O=P(c1ccccc1)(c1ccccc1)c1ccccc1	0
CCCCCCCCCN	1
Cc1ccncc1	0
[Na+]	0
CCOC(=O)CC	0
CCOC(=O)c1ccccc1C(=O)OCC	0
O=C1C=CC(=Nc2ccc3c(c2)c2ccccc2[nH]3)C=C1	0
Cc1cc(C)c(cc1[N+](=O)[O-])[N+](=O)[O-]	1
COc1cccc(c1C)OC	0
COc1cc(OC)cc(c1C=O)O	1
C=CC(CC/C=C(/CCC=C(C)C)\C)(O)C	1
ClC1C=CC2C1C1(Cl)C(=C(C2(C1(Cl)Cl)Cl)Cl)Cl	1
CCC(CC)(O)C	0
CCC(=O)c1ccc(cc1)N	0
CC(C=O)CCC	0
O=Cc1cc(Cl)ccc1O	1
CCCCCC(=O)O	0
CCC#N	0
ClCC(=O)c1ccc(cc1)Cl	0
CC(=O)Br	0
[O-][N+](=O)c1ccc(cc1)[N+](=O)[O-]	1
C/C=N/O	0
Clc1c(Cl)ccc(c1Cl)Cl	1
N#CC(c1cccc(c1)Oc1ccccc1)OC(=O)C(c1ccc(cc1)OC(F)F)C(C)C	1
Oc1cc(c2c(c1N=Nc1ccc3c(c1O)cccc3)ccc(c2)[N+](=O)[O-])S(=O)(=O)[O-]	1
Nc1ccc(c(c1)[N+](=O)[O-])C	1
O=C1c2ccc3c(c2C(=O)c2c1c1sc(nc1cc2)c1ccccc1)sc(n3)c1ccccc1	0
CCCCCCCC#CCO	1
Oc1ccc(c(c1/N=N/c1ccc(cc1)c1ccc(cc1)/N=N/c1ccc(c(c1)C(=O)[O-])O)[O-])/N=N/c1cc(ccc1[O-])S(=O)(=O)[O-]	0
CC(C(=O)OCC(OCCCC)C)Oc1cc(Cl)c(cc1Cl)Cl	1
Clc1c(c2ccccc2)c(Cl)c(c(c1Cl)Cl)Cl	1
CCN(c1ccccc1)CC	0
Oc1cccc(c1)O	0
OC(=O)C[n+]1ccccc1	0
CC(C#C)O	0
[S-][Zn+]	0
OC/C=C(/CCC=C(C)C)\C	1
CCCCC(COC(=O)C=C)CC	1
NCCC(C)(C)C	0
Cc1ccc(c(c1)C)N/N=C/1\C(=O)C=C/C(=N/Nc2ccc(cc2)S(=O)(=O)[O-])/C1=O	0
CCN(CCCC(=O)C)CC	0
CCSCCSP(=O)(OCC)OCC	1
[O-][N+](=O)O	1
OCCN(CCO)CCO	0
Cc1ccc(o1)C	0
[Co]	1
c1ccc(cc1)SSc1ccccc1	1
CCNc1cccc(c1)C	0
c1ccc2-c3c4c(-c2c1)cccc4ccc3	1
Cl[Co]Cl	1
ClC12C(Cl)(Cl)C3(C4(C1(Cl)C1(C2(Cl)C3(C4(C1(Cl)Cl)Cl)Cl)Cl)Cl)Cl	0
Cc1ccc(c(c1)C)C	1
CC(COC(=O)C=C)O	1
[O-]C(=O)C1C2CCC(C1C(=O)[O-])O2	0
OC(=O)C1C2CCC(C1C(=O)O)O2	1
Cc1cccc(n1)Cl	0
CCOC(=O)c1ccccc1O	0
Cc1ccc(cc1)N(C)C	0
COc1cc(Cl)c(cc1O)Cl	1
[O-][Zr+]	0
ClCCN(CCCl)C	0
c1ccc2c(c1)OCC2	0
O=C1C[C]2C([C@@]1(C)CC2)(C)C	0
O=C1C[C]2C([C@]1(C)CC2)(C)C	0
CC(CCCCCCOC(=O)c1ccccc1C(=O)OCCCCCCC(C)C)C	1
CCCCCCC(N)C	1
[Zn]	1
N#C[Fe](C#N)(C#N)(C#N)(C#N)C#N	0
Clc1ccc(cc1c1cc(Cl)ccc1Cl)Cl	1
C1=CC2C(C1)C1C=CC2C1	0
ClC(Cl)Cl	0
[O-][N+](=O)c1cccc(c1C)N	1
Clc1ccc(c(c1)Cl)O	1
CCCCC=O	0
C=CC=O	1
CC1=CC(=O)CC(C1)(C)C	0
CC(C(=O)OCCOCCCC)Oc1cc(Cl)c(cc1Cl)Cl	1
ClC(SN1C(=O)c2c(C1=O)cccc2)(Cl)Cl	1
[O-][N+](=O)c1ccc(cc1)N=Nc1c(N)c2c(cc1S(=O)(=O)[O-])cc(c(c2O)N=Nc1ccccc1)S(=O)(=O)[O-]	0
CCCCOCN(c1c(CC)cccc1CC)C(=O)CCl	1
Cl[Ag]	1
Oc1ccc(cc1)N=Nc1ccc(c(c1)S(=O)(=O)[O-])/C=C/c1ccc(cc1S(=O)(=O)[O-])N=Nc1ccc(cc1)O	0
CC1CNCC(O1)C	0
N#CN=C1SCCN1Cc1ccc(nc1)Cl	0
CC(c1ccccc1)(C[Sn](O[Sn](CC(c1ccccc1)(C)C)(CC(c1ccccc1)(C)C)CC(c1ccccc1)(C)C)(CC(c1ccccc1)(C)C)CC(c1ccccc1)(C)C)C	1
CCNCC	0
CCCCN	0
COP(=S)(Oc1nc(Cl)c(cc1Cl)Cl)OC	1
NC(=O)C=C	0
CCc1ccc(cc1)N	0
CCCCSCCCC	1
O=S(Cc1ccccc1)Cc1ccccc1	0
O=Cc1ccccc1	1
COCCCNCc1cc(OC)c(c(c1)OC)OC	0
Nc1ccc(cc1Cl)c1ccc(c(c1)Cl)N	1
CCNCc1ccccc1	0
Nc1ccc(cc1)S(=O)(=O)O	0
O=Cc1c(cc(cc1[N+](=O)[O-])[N+](=O)[O-])[N+](=O)[O-]	1
COC(=O)[C@@]1(Cl)CCC[C@]2([C]1CCc1c2ccc(c1)C(C)C)C	1
Cl[Pb]Cl	1
Clc1ccc(c(c1)Cl)OS(=O)(=O)C	1
CCc1ccc(cc1)O	0
CC(CN)O	0
O=Cc1ccco1	0
NCCO	0
COc1cc(C=O)c(cc1OC)OC	0
COc1ccc(cc1)C(C(Cl)(Cl)Cl)c1ccc(cc1)OC	1
c1ccc2c(c1)occ2	0
O1CC1	0
CS(=O)C	0
Cc1ccccc1Cl	1
Clc1cc(Cl)cc(c1)C1(CO1)CC(Cl)(Cl)Cl	1
O=C(Nc1ccc2c(c1)cc(c(c2O)N=Nc1ccccc1)S(=O)(=O)[O-])Nc1ccc2c(c1)cc(c(c2O)N=Nc1ccc(cc1)NC(=O)C)S(=O)(=O)[O-]	0
O=C(Nc1ccc(c(c1)Cl)Cl)Nc1ccc(cc1)Cl	1
CCOC(=O)C(C(=O)OCC)Cc1ccccc1	1
C=C[C@@](CC[C]1C(=C)CC[C]2[C@]1(C)CCCC2(C)C)(O)C	1
CCOP(=O)(OP(=O)(OCC)OCC)OCC	1
Brc1ccc(cc1)C(=O)c1cccnc1	0
[O-][N+](=O)c1cc(N)c(c(c1)[N+](=O)[O-])C	1
CCOC(=O)/C=C/C(=O)OCC	1
CCOC(=O)/C=C\C(=O)OCC	0
CCCCCCC1CCC(=O)O1	0
Cc1ccc(c(c1)N)[N+](=O)[O-]	0
CCCCCCCCCc1ccc(cc1)O	1
[S-][Cd+]	1
Nc1cccc(c1)OCc1ccccc1	1
O=C(c1ccccc1)Nc1ccc2c(c1)cc(c(c2O)N=Nc1ccc(cc1)N=Nc1ccc(cc1)S(=O)(=O)[O-])S(=O)(=O)[O-]	0
ClC1=C(Cl)C2(C(C1(Cl)C=C2)(Cl)Cl)Cl	1
NS(=O)(=O)O	0
COC(=O)c1ccc(cc1O)O	0
CC(c1ccc(cc1)O)(c1ccc(cc1)O)C	1
CC(CCCCCOC(=O)c1ccccc1C(=O)OCCCCCC(C)C)C	1
CC=O	0
CNC(=O)Oc1ccc(c(c1)C)N(C)C	1
C1CN2CCN1CC2	0
NCCN1CCNCC1	0
Cc1ccc(c(c1)[N+](=O)[O-])[N+](=O)[O-]	1
OCP(=O)(CO)O	0
c1ccc2c(c1)scn2	0
CCCCCCCCN	1
CCOP(=S)(SCn1c(=O)oc2c1ccc(c2)Cl)OCC	1
[O-]N=O	1
COc1cc2c(cc1OC)OC[C]1[C]2C(=O)c2c(O1)c1C[C](Oc1cc2)C(=C)C	1
ClCCOC(=O)NC1CCCCC1	0
[O-][N+](=O)c1ccccc1O	0
CC1(C)CNC(=NC1)NN=C(/C=C/c1ccc(cc1)C(F)(F)F)/C=C/c1ccc(cc1)C(F)(F)F	1
N1CCN(CC1)Cc1ccccc1	0
CCCCOC(=O)c1ccccc1C(=O)OCc1ccccc1	1
CCOc1ccc(c(c1)[N+](=O)[O-])N	0
Oc1ccccc1Cl	1
CNC(=O)Oc1ccccc1OC(C)C	1
Oc1ccccc1	0
C=CC(=O)OC(C)(C)C	1
Cc1cccnc1	0
CCCC(C1(CC)C(=O)NC(=NC1=O)[S-])C	0
O=Cc1ccc(cc1O)O	0
[N-]=[N+]=[N-]	1
Cc1cccc(c1)C	0
Cc1ccc(cc1)O	0
O=C1C2CC3CC1CC(C2)C3	0
CCOC(=O)CC(=O)OCC	0
Nc1cc(cc2c1c(O)c(c(c2)S(=O)(=O)[O-])N=Nc1ccc(cc1)c1ccc(cc1)N=Nc1c(O)c2c(N)cc(cc2cc1S(=O)(=O)[O-])S(=O)(=O)[O-])S(=O)(=O)[O-]	0
[O-][N+](=O)c1ccccc1[N+](=O)[O-]	1
Clc1c([O-])c(Cl)c(c(c1Cl)Cl)Cl	1
Clc1c(O)c(Cl)c(c(c1Cl)Cl)Cl	1
CCCCCC=O	0
CCCCOC(=O)/C=C/C(=O)OCCCC	1
Cc1cc2c(cc1C)cccc2C	1
Brc1[nH]c(c(n1)Br)Br	1
Oc1c(cccc1[N+](=O)[O-])[N+](=O)[O-]	0
CCO[Si](c1ccccc1)(OCC)OCC	0
[O-][N+](=O)c1ccc(cc1)Oc1ccccc1	1
Brc1ccc(cc1)Oc1ccccc1	1
O=C1c2ccccc2C(=O)c2c1ccc1c2nc2c3c1ccc1c3c(cc2)c2c(c1O)cccc2	0
N#Cc1ccccc1	0
C1CC2CC1C=C2	1
CCCCCCCCCC[N+](CCCCCCCCCC)(C)C	1
Clc1cc(Cl)c(cc1Cl)Cl	1
O=C1CCCCC1	0
COP(=S)(Oc1cc(Cl)c(cc1Cl)Cl)OC	1
NC(=O)c1c(Cl)cccc1Cl	0
O=Cc1cc(Br)cc(c1O)Br	1
Cl[Zn]Cl	1
CCOC(=O)C=C	1
c1ccc(cc1)CC1=NCCN1	0
O=S(c1ccccc1)c1ccccc1	0
COc1cccc(c1O)C=O	1
CC(c1ccccc1OP(=O)(Oc1ccccc1)Oc1ccccc1)C	1
CN(c1ccccc1)C	0
[Mg+2]	0
ClC1C(Cl)C(Cl)C(C(C1Cl)Cl)Cl	1
CC1CNCCN1	0
CCOC(=O)N	0
CC(C(C)C)N	0
O=[Se]=O	1
CCCCCCCCn1sccc1=O	1
ClC[C@@]1(C(Cl)Cl)C2[C]([C](C1(C(Cl)Cl)[C]([C]2Cl)Cl)Cl)Cl	1
OCc1cccc(n1)/C=C/c1ccc(o1)[N+](=O)[O-]	1
CCCCCCCCCCCCN	1
CCOc1ccc(cc1)C=O	0
CC(CCCCCCc1ccc(cc1)O)C	1
CC(CC#C)O	0
C=C[C@@]1(C)CC[C]2C(=CC[C]3[C@]2(C)CCC[C@@]3(C)C(=O)O)C1	1
Clc1cccc2c1cccc2	1
c1cccnc1	0
Nc1ccc2c(c1)c(O)c(c(c2)S(=O)(=O)[O-])/N=N\c1ccc2c(c1)c(O)c(c(c2)S(=O)(=O)[O-])/N=N/c1ccc(cc1)/N=N\c1ccc(c2c1cc(cc2)S(=O)(=O)[O-])N	0
ClCC[N+](C)(C)C	0
c1ccc(cc1)c1ccncc1	0
Oc1ccc2c(c1)cccc2	1
COC(=O)c1ccc(cc1[N+](=O)[O-])Cl	0
CCOC(=O)CC(C(=O)OCC)SP(=S)(OC)OC	1
COc1cc2-c3ccccc3C(=O)c3c2c2c1c1c(OC)cc4-c5ccccc5C(=O)c5c4c1c(c2cc3)cc5	0
OCCOc1ccc(cc1)C(CC(C)(C)C)(C)C	1
c1ccc[nH]1	0
C=CC(=O)OC1CCCCC1	1
CCCCCCCCO	0
ClCc1ccccc1	1
[O-]C(=O)CN(CC(=O)[O-])CCN(CC(=O)[O-])CC(=O)[O-]	0
OC(=O)CN(CC(=O)O)CCN(CC(=O)O)CC(=O)O	0
CCCCCCOC(=O)c1ccccc1C(=O)OCCCCCC	1
CN[C]1CC[C](c2c1cccc2)c1ccc(c(c1)Cl)Cl	1
CC(O)C	0
Oc1cccc2c1cccc2	1
ClCCCCCl	0
Clc1ccc(cc1)S(=O)c1ccc(cc1)Cl	1
CCCCCCCCCCCO	1
OCCN1CCOCC1	0
C=Cn1c2ccccc2c2c1cccc2	1
COP(=O)(OC)O	0
COC(=O)c1ccc(cc1)C#N	0
CCCCCCCCCCCOCCO	1
COc1cc(C=O)cc(c1O)Br	0
Nc1ncn[nH]1	0
CCCc1ccc(cc1)O	0
CCOC(=O)CC(C(=O)OCC)S	0
Clc1cccc(c1)[N+](=O)[O-]	0
ClCC(Cl)C	0
CC1(N)CCC(CC1)C(N)(C)C	0
OCC(Cl)(Cl)Cl	0
Clc1ccc(c(c1)Cl)N	1
CCCC(C1(CC=C)C(=O)[N-]C(=O)NC1=O)C	0
Nc1cc([N+](=O)[O-])c(c(c1)[N+](=O)[O-])C	1
[F-]	0
OCCN(c1cccc(c1)C)CC	0
CNC(=O)/C=C(/OP(=O)(OC)OC)\C	0
Nc1ccc(cc1)F	0
C#CC(c1ccccc1)(O)C	0
CN(C(=S)SSC(=S)N(C)C)C	1
Cc1ccc(c(c1)C)O	0
CCP(=S)(Sc1ccccc1)OCC	1
Clc1ccc(cc1)Oc1ccccc1[N+](=O)[O-]	1
CC(=O)c1ccccc1	0
CC(Cc1ccccc1)N	0
NC(=O)c1ccccc1	0
COC(=O)C	0
CC(c1cc(Cl)c(c(c1)Cl)O)(c1cc(Cl)c(c(c1)Cl)O)C	1
CCCCCCCCCC(=O)C	1
CNC(=O)ON=C(C(=O)N(C)C)SC	1
[O-][N+](=O)c1ccc(c(c1)C)[N+](=O)[O-]	1
[O-][N+](=O)c1ccc(c(c1N)[N+](=O)[O-])C	0
Clc1ccc(c(c1)c1cc(Cl)c(cc1Cl)Cl)Cl	1
OCCCCl	0
Clc1ccccc1c1ccccc1	1
ClCCCCCCl	0
CCOP(=S)(Oc1ccc(cc1)[N+](=O)[O-])OCC	1
CCCCCCC(c1ccccc1OP(=O)(Oc1ccccc1)Oc1ccccc1)C	0
CC(=C)C(=O)OCC1CCCO1	0
Cl/C=C/C[N+]12CN3CN(C2)CN(C1)C3	0
ClC(SN1C(=O)C2C(C1=O)CC=CC2)(Cl)Cl	1
C#N	1
[V]	1
O=CC=O	0
[O-][N+](=O)c1ccc(c(c1C)[N+](=O)[O-])[N+](=O)[O-]	1
CCO	0
c1ccc2c(c1)cnnc2	0
CCC(=O)Nc1ccc(c(c1)Cl)Cl	1
ClC(=C)Cl	0
O=C1C2(Cl)C3(C4(C1(Cl)C1(C2(C3(Cl)C(C41Cl)(Cl)Cl)Cl)Cl)Cl)Cl	1
Clc1cc(Cl)c(cc1O)Cl	1
Clc1cc(Cl)c(c(c1)Cl)O	1
COC(=O)C1(O)c2cc(Cl)ccc2-c2c1cccc2	1
Oc1ccccc1c1ccccc1	1
OC(=O)CCCOc1ccc(cc1C)Cl	0
COP(=S)(SCN1C(=O)c2c(C1=O)cccc2)OC	1
BrC(c1ccccc1C(Br)Br)Br	1
CC(SC(C)(C)C)(C)C	0
CCCCCCOC(=O)C=C	1
[O-][N+](=O)c1ccc(c(c1)Cl)N	0
ClC1C2(Cl)C3C4C5C1(Cl)C(C2(Cl)C5C3C1C4O1)(Cl)Cl	1
Oc1cc(ccc1N=Nc1c(O)c2c(N)cc(cc2cc1S(=O)(=O)[O-])S(=O)(=O)[O-])c1ccc(c(c1)O)N=Nc1c(O)c2c(N)cc(cc2cc1S(=O)(=O)[O-])S(=O)(=O)[O-]	0
C=CCNc1ccccc1	0
CCCCOC(=O)c1ccc(cc1)C(=O)OCCCC	1
[O-][N+](=O)c1ccccc1	0
CCCCCCCCCCCCO	1
Fc1ccc(c(c1)C(F)(F)F)N	0
CCCCO	0
CCCCCCCCCCC(=O)C	1
[O-]S(=O)O	0
CCCCCCCBr	1
O=C1C[C]2OCC=C3[C]4[C]2[C]2N1c1ccccc1[C@]12CCN([C]1C4)C3	1
Cl[Hg]Cl	1
COc1cc(OC)ccc1C=O	0
Cc1ncc[nH]1	0
COC(=O)c1ccc(cc1)Cl	0
[O-][N+](=O)c1ccc(c(c1)[N+](=O)[O-])N	0
[O-][N+](=O)OCCOCCO[N+](=O)[O-]	0
OCCO	0
[O-][N+](=O)C	0
CC(SSC(C)C)C	1
OC(=O)c1cc(cc(c1)S(=O)(=O)O)S(=O)(=O)O	0
CCOC(=O)[C]([C](C(=O)OCC)O)O	0
[O-][Cr+2]([O-])([O-])[O-]	0
[O-][Se](=O)[O-]	1
O[Se](=O)O	1
COC(=O)[C@@]1(Cl)C(Cl)CC[C@]2([C]1CCc1c2ccc(c1)C(C)C)C	1
COC(=O)C1C(C(=O)OC)C2(C(C1(Cl)C(=C2Cl)Cl)(Cl)Cl)Cl	1
Oc1ccc(cc1Cc1cc(Cl)ccc1O)Cl	1
CCCCCCCC[N+](CCCCCCCC)(C)C	1
[O-]C(=O)CN(CC(=O)[O-])CC(=O)[O-]	0
[O-]C(=O)CN(CC(=O)O)CC(=O)O	0
OC(=O)CN(CC(=O)O)CC(=O)O	0
CCc1cc(C)cc(c1c1c(OC(=O)C(C)(C)C)n2n(c1=O)CCOCC2)CC	0
Cc1ccc(c(c1)O)C(C)C	1
CC(COC(=O)c1ccccc1C(=O)OCC(C)C)C	1
BrCC1CCCCO1	0
Nc1c(Oc2ccccc2)cc(c2c1C(=O)c1ccccc1C2=O)O	0
CCCCCCCCCCN	1
OCCNCC	0
O=C1C=C(C)C(=O)c2c1cccc2	1
O=Cc1cc(Br)ccc1O	1
Clc1ccc(c(c1)NC(=O)Nc1ccc(c(c1)Cl)Cl)Oc1ccc(cc1S(=O)(=O)[O-])Cl	1
C/C=C/C=O	1
CCN(C(=O)c1cccc(c1)C)CC	0
Cc1ccccc1F	0
CCCCCCBr	1
CCN(c1ccc(cc1)C=O)CC	0
COc1ccccc1C(=O)N	0
C=C1CC[C]2C[C]1C2(C)C	1
Cc1cc([N+](=O)[O-])c(c(c1)[N+](=O)[O-])N	0
CCCCCCCCCCCCOS(=O)(=O)[O-]	1
CC1=CCC(=C(C)C)CC1	1
Nc1cc(cc(c1)[N+](=O)[O-])[N+](=O)[O-]	0
CCCCBr	0
OCCOCCO	0
CCOC(=O)c1ccccc1	1
Clc1ccccc1	1
Clc1cc(Cl)c(cc1c1cc(Cl)c(cc1Cl)Cl)Cl	1
Nc1cc(c(c2c1C(=O)c1c(C2=O)c(N)cc(c1O)S(=O)(=O)[O-])O)S(=O)(=O)[O-]	0
CCCCCCCCCCO	1
COc1cc(C=O)ccc1O	0
CC[C]1O[C@]2(CC[C]1C)C[C]1C[C](O2)C/C=C(\C)/C[C](C)/C=C/C=C\2/[C@]3([C](C(=O)O1)C=C(C)[C]([C]3OC2)O)O	1
CCNc1nc(NC(C)C)nc(n1)Cl	0
O=C(N1CCCCC1)/C=C/C=C/c1ccc2c(c1)OCO2	1
CN(C(=S)[S-])C	1
CCNc1nc(nc(n1)Cl)NC(C#N)(C)C	0
Clc1cc(Cl)c(c(c1)Cl)N	1
[O-]P(=O)([O-])[O-]	0
[O-]P(=O)(O)[O-]	0
FC(C(C(O)(C)C)(F)F)F	0
BrC(C#N)Br	1
[O-]C(=O)C(Cl)(Cl)C	0
OC(=O)C(Cl)(Cl)C	0
CC#CCO	0
CCCN(c1c(cc(cc1[N+](=O)[O-])C(C)C)[N+](=O)[O-])CCC	1
COP(=O)(C(C(Cl)(Cl)Cl)O)OC	1
COC(CCCC(C/C=C/C(=C/C(=O)OC(C)C)/C)C)(C)C	1
c1ccc2-c3c(Cc2c1)cccc3	0
COC(=O)c1ccccc1C(=O)OC	0
BrC1C(=O)C2(C(C1CC2)(C)C)C	0
COCOC	0
N#Cc1ccc(cc1)[N+](=O)[O-]	0
CCCSCCCCSCCC	1
Clc1ccc2c(c1)nc(s2)S	1
C=CCCCCCCC=C	1
C=CC#N	1
OCCNc1ccc(c2c1C(=O)c1ccccc1C2=O)NC	1
ClCCOCOCCCl	0
Cc1cc(c(c(c1)C(C)(C)C)O)C(C)(C)C	1
O=Cc1cccc(c1)C(F)(F)F	1
Clc1cccc(c1)c1ccccc1	1
Fc1c(N)c(F)c(c(c1F)F)F	0
Cc1ccc(cc1)Cl	1
Cc1cc(Cl)nc(n1)N	0
CCCCC(=O)O	0
[O-]C(=O)c1nc(Cl)c(c(c1Cl)N)Cl	0
OC(=O)c1nc(Cl)c(c(c1Cl)N)Cl	0
Cc1ccc(c(c1)O)[N+](=O)[O-]	0
CCc1ccccn1	0
N#Cc1cc(I)c(c(c1)I)O	1
CCC(c1ccc(cc1)O)(C)C	1
CN1CCC[C]1c1cccnc1	0
CC(CC(=O)C)C	0
CCc1ccc(nc1)C	0
CCCSCCSCCC	1
N#Cc1ccccc1C	0
COc1ccc(cc1)O	0
Cc1cccc(c1O)C	0
N#CC(c1cccc(c1)Oc1ccccc1)OC(=O)C(c1ccc(cc1)Cl)C(C)C	1
ClCCCN(C)C	0
CC(=O)c1cccn1C	0
Oc1ccc(cc1)Oc1ccc(cc1)O	1
CCCCN(C=O)CCCC	0
COP(=S)(Oc1ccc(c(c1)Cl)[N+](=O)[O-])OC	1
O=Cc1c(F)cccc1Cl	1
NN	1
CC(C1=CC2=CC[C]3[C@]([C]2CC1)(C)CCC[C@@]3(C)C(=O)O)C	1
Clc1ccc(cc1)Cl	1
CCCCc1ccccc1	1
Cc1cc(C)[nH]c(=O)c1C#N	0
CCNc1nc(NCC)nc(n1)Cl	1
F[B-](F)(F)F	0
Brc1cccc(c1)C(=O)N	0
COP(=O)(OC=C(Cl)Cl)OC	1
ClCC1(CCl)C(=C)C2(C(C1(Cl)C(C2Cl)Cl)(Cl)Cl)Cl	1
CCN(c1c(cc(c(c1[N+](=O)[O-])N)C(F)(F)F)[N+](=O)[O-])CC	1
CCCCc1ccc(cc1)N	0
N#Cc1cccc(c1)C(F)(F)F	0
CCCCCCCCCCCCCCCCCC[N+](CCCCCCCCCCCCCCCCCC)(C)C	1
COc1ccc(cc1)OC	0
CCCCCCCCCCSCCN	1
OCCN(c1ccccc1)CCO	0
IC(I)I	1
CO	0
OCC([N+](=O)[O-])(CO)CO	0
OCCOC(=O)C=C	1
CCOC(=O)CCCCCCCCC(=O)OCC	1
OC(=O)c1c(F)cccc1F	0
CC(Nc1nc(NC2CC2)nc(n1)Cl)C	1
O=C1c2ccccc2C(=O)c2c1c(Nc1ccccc1)cc(c2N)S(=O)(=O)[O-]	0
ON=Cc1ccccc1O	1
C1C2CC3CC1CC(C2)C3	1
CCCCCCCCc1ccc(cc1)N	1
CC(C(Cl)(Cl)Cl)(O)C	0
ClCC=C	0
[O-]S(=O)(=O)c1cc(N=Nc2ccc(c(c2)S(=O)(=O)[O-])/C=C/c2ccc(cc2S(=O)(=O)[O-])n2nc3c(n2)c2ccccc2c(c3)S(=O)(=O)[O-])ccc1/C=C/c1ccc(cc1S(=O)(=O)[O-])n1nc2c(n1)c1ccccc1c(c2)S(=O)(=O)[O-]	0
OCCC#C	0
COP(=S)(Oc1ccc(cc1Cl)[N+](=O)[O-])OC	1
[O-]C(=O)COc1ccc(cc1Cl)Cl	0
CCC(c1cc(cc(c1O)[N+](=O)[O-])[N+](=O)[O-])C	1
Cl[Cu]	1
O=P(OC(c1ccccc1)(Cc1ccccc1)C)(Oc1ccccc1)Oc1ccccc1	0
OC(=O)[C@]1(C)CCC[C@]2([C]1CCc1c2ccc(c1)C(C)C)C	1
ClC(=O)c1ccccc1	0
Nc1ccccc1	0
COC(=O)c1ccc(c(c1)[N+](=O)[O-])C(=O)OC	1
Clc1ccc(c(c1)Cl)Cl	1
[O-][Cr+2](O[Cr+2]([O-])([O-])[O-])([O-])[O-]	0
Oc1c(cc(cc1C(C)(C)C)C(C)(C)C)C(C)(C)C	1
CC(CC(c1sccc1NC(=O)c1cn(nc1C(F)(F)F)C)C)C	1
NCCCNCCCCNCCCN	0
Nc1ccc(c(c1)C(F)(F)F)F	0
[O-][N+](=O)/N=C(\NC)/NCc1cnc(s1)Cl	1
NCCN	0
CC(=O)C(C)(C)C	0
c1cc(nc(c1)c1ccccc1)c1ccccc1	1
COc1ccc(c(c1OC)OC)C(=O)C	0
[O-][N+](=O)c1ccccc1C	0
CCCCCCCCC#N	1
CCCCCCS	1
Nc1cccc(c1)Cl	0
CSc1ccc(cc1C)OP(=S)(OC)OC	1
C=Cc1ccccc1	1
CCOC(=O)C(Oc1ccc(cc1)Oc1nc2c(o1)cc(cc2)Cl)C	1
C1Cc2c(C1)cccc2	0
BrCC(COP(=O)(OCC(CBr)Br)OCC(CBr)Br)Br	1
CC1=CC[C]2C[C]1C2(C)C	1
CN(c1ccccn1)C	0
[O-][V+2](O[V+2]([O-])[O-])[O-]	1
CC(=O)/C=C/C1=C(C)CCCC1(C)C	1
CC(Oc1cccc(c1)NC(=O)c1ccccc1C(F)(F)F)C	1
Cc1cocn1	0
CN1CCNCC1	0
CCCCCc1ccccc1	1
[Mn]	0
ON=C(C)C	0
NC(=O)c1ccccc1N	0
CC(=O)Nc1ccc(cc1)N=Nc1cc(C)ccc1O	0
CCCCCCNCCCCCC	1
ClC1C(Cl)C2(C(C1(Cl)C=C2Cl)(Cl)Cl)Cl	1
N#Cc1sc2=c(sc1C#N)c(=O)c1c(c2=O)cccc1	1
CO[Si](OC)OC	0
CN(C(=O)C(c1ccccc1)c1ccccc1)C	0
Brc1ccccc1	1
[O-][N+](=O)c1ncccc1O	0
OCCOc1ccccc1	0
CCOP(=S)(OC(=CCl)c1cc(Cl)ccc1Cl)OCC	1
C[N+](C)(C)C	0
CCCCCCCCCCCN	1
CNC(=O)O/N=C/C(SC)(C)C	1
Clc1ssc(=O)c1Cl	1
N	1
CCN(c1nc(cc(n1)C)OP(=S)(OC)OC)CC	1
CC(c1ccc(cc1)O)(C)C	1
Oc1ccc(cc1)O	1
CC(CC(N)(C)C)(C)C	0
[O-][N+](=O)c1c(C)cccc1O	0
C=CCc1ccccc1O	0
CCCCCCCCCC(c1ccc(cc1)S(=O)(=O)[O-])CC	1
O=Cc1c(F)c(F)c(c(c1F)F)F	1
O=Cc1cccnc1	0
Cl[C]1CCCC[C]1Cl	0
CC(=O)Nc1cccc(c1)O	0
Cl[Ni]Cl	1
Clc1ccc(c(c1)Cl)c1ccc(cc1Cl)Cl	1
CCCSCSP(=S)(OCC)OCC	1
ClC(C(Cl)Cl)Cl	0
Cc1cccc2c1cccc2	1
N#CC(c1ccc(c(c1)Oc1ccccc1)F)OC(=O)C1C(C1(C)C)C=C(Cl)Cl	1
Cc1ccc(c(c1O)C)C	1
ClC(c1c(Cl)cccc1Cl)Cl	1
O=C(NC(=O)c1c(F)cccc1F)Nc1ccc(cc1)Cl	0
CCCCCCCCCCCOC(=O)c1ccccc1C(=O)OCCCCCCCCCCC	1
CCCCC(=O)C	0
[Hg]	1
O=Cc1ccc(cc1)Oc1ccccc1	1
OCC(CBr)Br	0
Cc1ccccc1O	0
CC(C#C)(CC)O	0
[O-][Se](=O)(=O)[O-]	1
C#CC1(O)CCCCC1	0
CCCSP(=O)(Oc1ccc(cc1Cl)Br)OCC	1
[O-][As](=O)(O)C	0
N#Cc1cc(Cl)ccc1N	0
Cc1cccc(c1)[N+](=O)[O-]	0
Cl[Fe](Cl)Cl	0
CN(c1ccc2c(c1)sc1-c(n2)ccc(=[N+](C)C)c1)C	0
Oc1ccc2c(c1N=Nc1ccc(cc1)S(=O)(=O)[O-])cccc2	0
O=S1OCC2C(CO1)C1(C(C2(Cl)C(=C1Cl)Cl)(Cl)Cl)Cl	1
NC(=O)Nc1ccc(cc1)Cl	0
OC(=O)COc1nc(Cl)c(cc1Cl)Cl	0
Clc1c(Cl)cccc1Cl	1
ClCC#N	1
Clc1ccccc1Cl	1
CCN(C(=O)/C(=C(/OP(=O)(OC)OC)\C)/Cl)CC	0
[O-][N+](=O)c1ccc(c(c1C)[N+](=O)[O-])N	0
COc1ccc(c(c1)C(=O)CBr)OC	1
OCC(F)(F)F	0
CN(N)C	1
CCCCNC(=O)n1c(NC(=O)OC)nc2c1cccc2	1
CCOP(=S)(OCC)SCSP(=S)(OCC)OCC	1
C[Se]CCC(C(=O)O)N	1
[O-][N+](=O)c1cccc2c1cccc2	1
Clc1ccc(c(c1)C(=O)Nc1ccc(cc1Cl)[N+](=O)[O-])O	1
COP(=S)(Oc1ccc(cc1)[N+](=O)[O-])OC	1
ClC(=CC1C(C1(C)C)C(=O)OCc1cccc(c1)Oc1ccccc1)Cl	1
Cc1cccc(c1)O	0
[O-][N+](=O)c1ccc(c(c1)[N+](=O)[O-])C	0
ClCCN1CCCC1	0
CCOc1ccc(cc1)C(C(Cl)(Cl)Cl)c1ccc(cc1)OCC	1
Cc1ccccc1N	0
OCC1COC(O1)(C)C	0
O[C]1C[C]2C[C]1CC2	0
[As]	1
CCNc1nc(NC(C)C)nc(n1)SC	1
C=CCc1ccc(c(c1)OC)O	0
Oc1c(O)c(Cl)c(c(c1Cl)Cl)Cl	1
C=CC(=C)C	0
Nc1ccc(c(c1Cl)Cl)Cl	1
Oc1cccnc1Cl	0
CNCCC(c1ccccc1)Oc1ccc(cc1)C(F)(F)F	1
CCOCC	0
Cc1cc(cc(c1)[N+](=O)[O-])[N+](=O)[O-]	0
O=C/C=C/c1ccc(cc1)N(C)C	1
Clc1c(O)cc(c(c1Cl)Cl)Cl	1
N#Cc1cccc(c1)[N+](=O)[O-]	0
C/C=C/c1ccc(cc1)OC	1
O=C(c1ccccc1)c1ccccc1	0
CC(c1ccccc1)C	1
OCCN(C/C=C(/CCC=C(C)C)\C)C/C=C(/CCC=C(C)C)\C	1
ClC(=C(Cl)Cl)C(=C(Cl)Cl)Cl	1
S	1
CC[Sn](CC)(CC)CC	1
[Cu]	1
O1CCOCC1	0
O[C]1C[C]2C([C@]1(C)CC2)(C)C	0
Cn1cnc2c1c(=O)n(C)c(=O)n2C	0
O=C(N(C)C)Nc1cccc(c1)C(F)(F)F	0
O=P(Oc1ccc(cc1C(C)(C)C)C(C)(C)C)(Oc1ccccc1)Oc1ccccc1	1
CC(=O)Nc1ccc(cc1)O	0
Cc1ccc(cc1)N	0
CCCCC(COC(=O)CCCCC(=O)OCC(CCCC)CC)CC	1
CCOP(=S)(Oc1nc(Cl)c(cc1Cl)Cl)OCC	1
c1ccc(cc1)[Sn](c1ccccc1)c1ccccc1	1
CN(CC(C(=O)C)C)C	1
CC(=C)C(=C)C	1
Nc1ccc(c(c1)Cl)Cl	1
CCCCCCCCOC(=O)C(O)C	0
CCOCCOC(=O)C(=C)C	0
Cc1ccc(cc1[N+]=Nc1cc(C)c(cc1N)N)N=[N+]c1cc(C)c(cc1N)N	1
CCN1C(=O)CC(=O)N(C1=S)CC	0
CCCCC(C#C)O	1
CCCCCC(=O)OCC	1
BrC(C(=O)O)Br	0
Cl/C=C/CO/N=C(/C1=C(O)CC(CC1=O)CC(SCC)C)\CC	0
CC(CC(c1ccc(cc1)OCCOCC[N+](Cc1ccccc1)(C)C)(C)C)(C)C	1
C=CCC#N	0
O=C(c1ccncc1)c1ccccc1	0
NC(=O)c1ccccc1O	0
C=CC(c1ccccc1)Cl	1
CCOC(=O)C(N(C(=O)c1ccccc1)c1ccc(c(c1)Cl)Cl)C	1
CC(CN(CC(O)C)CC(O)C)O	0
[O-][C]([C](C(=O)[O-])[O-])C(=O)[O-]	0
C#CC(c1ccccc1)(c1ccccc1)O	0
CCCCN(c1c(cc(cc1[N+](=O)[O-])C(F)(F)F)[N+](=O)[O-])CC	1
O=Cc1ccccc1O	1
c1ccc2c(c1)nccc2	1
OC(=O)COc1cc(Cl)c(cc1Cl)Cl	0
[O-][N+](=O)c1cc2nocc2c(c1)[N+](=O)[O-]	1
OC(=O)C(C(C(C(C(C(C(F)(F)F)(F)F)(F)F)(F)F)(F)F)(F)F)(F)F	0
[O-][N+](=O)OC(CO[N+](=O)[O-])CO[N+](=O)[O-]	1
CCCCCCCCCc1ccccc1O	1
N#Cc1ccccc1C(F)(F)F	0
COC(=O)c1cc(Cl)ccc1Cl	0
[O-][N+](=O)c1cc([N+](=O)[O-])c(c(c1)[N+](=O)[O-])C	1
CCC(C(CO)C)O	0
CNC(=O)Oc1ccc(cc1)C(C)(C)C	1
CC(C(=O)OCCCCCC(C)C)Oc1cc(Cl)c(cc1Cl)Cl	0
CCCCOP(=O)(OCCCC)OCCCC	1
OCc1cocc1	0
CCOC(=O)C(F)(F)F	0
CC(=C1CC[C]2C(=C1)CC[C]1[C@]2(C)CCC[C@@]1(C)C(=O)O)C	1
Cc1c(NC=O)cccc1Cl	0
Brc1c(O)c(Br)c(c(c1Br)Br)Br	1
CCOCCOC(=O)C	0
CC(CC(O)(C)C)O	0
Brc1ccc(cc1)Br	1
O=CCCCC=O	1
Oc1cc(c2c(c1N=Nc1c(O)ccc3c1cccc3)ccc(c2)[N+](=O)[O-])S(=O)(=O)[O-]	1
ClC1=C(Cl)[C@@]2(C([C@@]1(Cl)[C]1[C]2[C]2C[C]1[C]1[C]2O1)(Cl)Cl)Cl	1
CC(=O)C(C)C	0
c1cc[n+]2c(-c3cccc[n+]3CC2)c1	0
Clc1ccc(=O)[nH]c1	0
OCCCl	0
CN(P(=O)(N(C)C)OP(=O)(N(C)C)N(C)C)C	0
C=CCC(C=C)O	0
Br[C]1C(=O)[C@]2(C([C]1CC2)(C)C)C	0
OCC#C	1
c1ccc2c(c1)oc1c2cccc1	1
[O-][Cl+2]([O-])[O-]	0
Nc1ccc(cc1)[N+](=O)[O-]	0
Clc1c(Cl)cc(c(c1Cl)c1ccc(c(c1Cl)Cl)Cl)Cl	1
[O-][N+](=O)c1cc(cc(c1)[N+](=O)[O-])[N+](=O)[O-]	1
ClCC(Cl)Cl	0
OCC/C=C\CC	0
OCC/C=C/CC	0
c1ccc2c(c1)cccc2	1
Clc1cc2c(c3c1[nH]c1c([nH]3)c(Cl)cc3c1c(=O)c1c(c3=O)cccc1)c(=O)c1c(c2=O)cccc1	0
ClC1=C(Cl)C(=O)C(=C(C1=O)Cl)Cl	1
CC(=O)CCC=C(C)C	0
c1ccccc1	0
CNC(=O)O/N=C(/SC)\C	1
CC1=CC[C](CC1)C(=C)C	1
Nc1nnc(c(n1)C)C	0
COc1ccc(c(c1)O)C(=O)C	0
c1ccc2c(c1)[nH]c1c2cccc1	1
S1[As]2S[As]1S2	0
O=NN(C)C	0
OC(C(Cl)(Cl)Cl)(c1ccc(cc1)Cl)c1ccc(cc1)Cl	1
CC(Cl)(Cl)Cl	0
ClCC=CCl	1
N#Cc1cc(Br)c(c(c1)Br)O	0
Clc1ccc(cc1Cl)c1ccc(c(c1)Cl)Cl	1
Cc1ccc(cc1)C	1
CC(c1ccc(cc1)Cl)(c1ccc(cc1)Cl)O	1
c1ccc(cc1)Oc1ccccc1	1
N#CC(C(=O)N)(Br)Br	1
Fc1ccc(cc1)Oc1ccc(cc1)F	1
[O-][N+](=O)c1ccc(c(c1)O)[N+](=O)[O-]	1
[O-][N+](=O)N1CN(CN(CN(C1)[N+](=O)[O-])[N+](=O)[O-])[N+](=O)[O-]	0
CCCCOC(=O)C(Oc1ccc(cc1)Oc1ccc(cn1)C(F)(F)F)C	1
Ic1cc(I)c(c(c1)I)O	1
CCOP(=S)(SC1OCCOC1SP(=S)(OCC)OCC)OCC	1
CC[N+](Cc1ccccc1)(CC)CC	0
CCOP(=S)(OCC)SCSc1ccc(cc1)Cl	1
BrCCCBr	1
CC(=CC1C(C1(C)C)C(=O)OCc1coc(c1)Cc1ccccc1)C	1
CC(c1cc(Br)c(c(c1)Br)O)(c1cc(Br)c(c(c1)Br)O)C	1
ON=C1CCCCC1	0
C[N+](=C1C=CC(=C(c2ccc(cc2)N(C)C)c2ccccc2)C=C1)C	1
O=Cc1cc(ccc1Cl)[N+](=O)[O-]	1
Oc1c(Cl)cc(c(c1Cl)Cl)Cl	1
O=c1cc(oc2c1cccc2)c1ccccc1	1
ClC(C(Cl)(Cl)Cl)(Cl)Cl	1
NC(=O)c1ccc(cc1)C(C)(C)C	0
CCC1(CCC(C)C)C(=O)NC(=O)NC1=O	0
CCOC(=O)CCCCC(=O)OCC	0
CCCCCCCC(=O)C	0
C1N2CN3CN1CN(C2)C3	0
CCCCCC	1
CNc1ccc(cc1)F	0
CCCCCCCCBr	1
O[C]1COC([C]([C]1O)O)O	0
Nc1ccc(c(c1)N)C	0
[O-][Cd+]	1
ClN=S(=O)(c1ccc(cc1)C)[O-]	1
Clc1cccc(c1)NC(=O)c1cccc(c1O)[N+](=O)[O-]	1
CCCCCC(C#C)O	1
ClC1=C(Cl)C(C(=C1Cl)Cl)(Cl)Cl	1
c1ccc(cc1)c1ccc(o1)c1ccccc1	1
NCC=C	1
COC(=O)C(=C)C	0
[O-][N+](=O)c1ccc(c(c1N)C)[N+](=O)[O-]	1
ClC1C2C(C3C1(Cl)O3)C1(C(C2(Cl)C(=C1Cl)Cl)(Cl)Cl)Cl	1
CCOC(=O)[C](N(C(=O)c1ccccc1)c1ccc(c(c1)Cl)Cl)C	1
CCSCCCCSCC	1
CCCCCCCCCCCC#N	1
[Cr]	0
OC(=O)/C=C\C(=O)O	1
ClC(Cl)(Cl)Cl	1
[Sb]	0
CCN(N=O)CC	0
ClC(C(=O)N)Cl	0
[O-][N+](=O)c1cccc(c1)[N+](=O)[O-]	1
Nc1ccc(cc1)Br	0
CC12CCC(CC1)C(O2)(C)C	0
CC(=O)Cl	0
CC#N	0
CCCC(C1(CC)C(=O)NC(=NC1=O)[O-])C	0
OCCN1CCNCC1	0
Fc1ccc(cc1)[N+](=O)[O-]	0
CCCCCCCCCCc1ccc(cc1)N	1
Nc1ccc(cn1)Br	0
NCc1ccccc1	0
CCCN	0
CC(=NO)CC	0
Nc1ccc(c(c1)[N+](=O)[O-])O	0
OCCNc1ccc(c2c1C(=O)c1c(C2=O)c(O)ccc1O)NCCO	0
OC(=O)c1cccc(n1)C(=O)O	0
CCCCCCCN	0
CC(c1cccc(c1N)C(C)C)C	0
O=C(c1ccccc1O)Nc1ccccc1	1
S=c1ccccn1[O-]	1
CCOC(=O)C(C(=O)OCC)Cl	1
CC(=O)OC(C)(C)C	0
CC(=O)c1ccncc1	0
CCOC(=O)N(C(=O)OCC)C(=O)OCC	0
CCCCCCCCCCCCCC[N+](Cc1ccccc1)(C)C	1
OC(=O)CCCCC(=O)O	0
CC(OP(=O)(OC(C)C)C)C	0
CC(=C)C(=O)OCCO	0
CC(C#N)O	1
O[C]1CCCC[C]1c1ccccc1	0
[O-]C(=O)c1ccccc1	0
Brc1ccccc1Br	1
N#Cc1c(C)cccc1Cl	0
[O-]Cl	1
C=O	0
CCCCC(=O)CCCC	0
ClCCCl	0
CCCCOCCOP(=O)(OCCOCCCC)OCCOCCCC	0
O=Cc1ccc(cc1)C(C)C	1
OCc1ccccc1	0
COP(=O)(OC)OC	0
COCC(N(c1c(C)cccc1CC)C(=O)CCl)C	1
COP(=S)(OC)O	0
COP(=S)(Oc1ccc(cc1)Sc1ccc(cc1)OP(=S)(OC)OC)OC	0
Clc1ccc(c(c1)O)O	1
Oc1ccc(cc1)Cl	1
CCOP(=O)(Oc1ccc(cc1)[N+](=O)[O-])OCC	1
Cc1ccc(c(c1)Cl)Cl	1
C1CCCO1	0
CCCCNC(=O)OCC#CI	1
[O-]C(=O)CC	0
[O-][Cl+3]([O-])([O-])[O-]	0
CCOc1ccc(cc1)N=Nc1ccc(c(c1)S(=O)(=O)[O-])Sc1ccc(cc1S(=O)(=O)[O-])N=Nc1ccc(cc1)OCC	0
N#Cc1c(cc(cc1[N+](=O)[O-])[N+](=O)[O-])[N+](=O)[O-]	1
COP(=O)(Oc1nc(Cl)c(cc1Cl)Cl)OC	1
Brc1cscc1	1
COCN(c1c(CC)cccc1CC)C(=O)CCl	1
OC(=O)CNCP(=O)(O)O	1
NCC(C)(C)C	0
CCOP(=S)(Oc1ccc(cc1)S(=O)C)OCC	0
C1CCCCC1	1
Clc1ccc(c(c1)O)Oc1ccc(cc1Cl)Cl	1
CCOC(=O)C	0
NCCCN	0
O=C(Nc1ccc(c(c1)C)N=Nc1cc2c(c(c1)S(=O)(=O)[O-])cccc2S(=O)(=O)[O-])Nc1ccc(c(c1)C)N=Nc1cc2c(c(c1)S(=O)(=O)[O-])cccc2S(=O)(=O)[O-]	0
CCN(c1ccc(c(c1)O)C=O)CC	1
Cc1ccc(c(c1)Cl)N	0
[O-][As]=O	1
CCOP(=S)(OP(=S)(OCC)OCC)OCC	1
ClCC(=C)CCl	1
Nc1nc(nc(n1)C(F)C)N[C]1[C](C)Cc2c1cc(C)cc2	1
Clc1cc(Cl)cc(c1)Cl	1
CCOP(=S)(SCSC(C)(C)C)OCC	1
O=Cc1cc(O)ccc1[N+](=O)[O-]	0
Clc1ccc(c(c1)Cl)C(=O)C	0
Brc1ccc(c2c1-c1ccc3c4c1c(C2=O)ccc4-c1c(C3=O)cccc1)Br	0
CC1=CCC(CC1)C(=C)C	0
O=C(N(C)C)Nc1ccc(c(c1)Cl)Cl	0
CCCC(=O)C	0
Cn1nc(c(c1)C(=O)Nc1ccccc1C1CC1C1CC1)C(F)F	1
N#CC(c1cccc(c1)Oc1ccccc1)OC(=O)C1C(C1(C)C)(C)C	1
ClC=C(Cl)Cl	0
[O-][N+](=O)N1CN(CN(C1)[N+](=O)[O-])[N+](=O)[O-]	1
CCCCOC(=O)CCCCC(=O)OCCCC	1
Cc1c(cccc1[N+](=O)[O-])[N+](=O)[O-]	0
[O-][N+](=O)c1ccc(c(c1)C)N	0
CC(=O)OC=C	0
CCCCOC(=O)CCC	0
NCCCN1CCN(CC1)CCCN	0
[S-][Pb+]	1
ClC(C=C)CCl	1
CN(Cc1ccccc1)C	0
[O-][N+](=O)c1cc([N+](=O)[O-])c(cc1C)N	1
Clc1ccc(c(c1)Cl)C(=O)N	0
OCCOCCOCC	0
OCC=C	1
COP(=O)(O/C(=C/C(=O)OC(c1ccccc1)C)/C)OC	0
P	1
Clc1ccc(c(c1Cl)C(=O)O)Cl	1
O=P(Oc1ccccc1)(Oc1ccccc1)Oc1ccccc1	1
COP(=O)(NC(=O)C)SC	0
CCOc1cc(cc2c1nc1-c(o2)cc(=[N+](CC)CC)cc1)N(CC)CC	1
Oc1ccccc1O	1
Oc1ccc(c(c1)C)C	0
CCCCCCCCCCCCCOC(=O)c1ccccc1C(=O)OCCCCCCCCCCCCC	1
[O-][N+](=O)c1cc(ccc1Cl)C(=O)C	1
CCCCOc1ccccc1	1
CCCN(CCC)CCC	0
O=CCC(C)C	1
O=C(N(C)C)NC1CC2CC1C1C2CCC1	0
C[C]1CC[C]([C](C1)O)C(C)C	0
[O-]C(=O)c1ccccc1O	0
CC1=CC=C(CC1)C(C)C	1
ClCCCCl	0
C=CC[N+](CC=C)(C)C	1
O=C1NC(=O)C(N1)(C)C	0
OC(=O)CCCOc1ccc(cc1Cl)Cl	0
CCCCC(CO)CC	0
Cc1ccc(cc1)S(=O)(=O)n1cncc1	0
Oc1cccnc1Br	0
CCCOC(=O)C	0
Cl[Cd]Cl	1
CO[P+](=O)OC	0
c1ccco1	0
ClCCl	0
CNC(=O)Oc1cc(C)c(c(c1)C)N(C)C	1
OC(=O)C(Cl)(Cl)Cl	0
CCc1ccccc1	1
COC(=O)c1ccc(cc1)[N+](=O)[O-]	0
N#Cc1c(Cl)cccc1Cl	1
CC(=O)CC(=O)C	0
CSCCCCCCSC	0
N#Cc1cc(Cl)c(c(c1)Cl)O	0
O=Cc1ccc(cc1Cl)Cl	1
Clc1cc(Cl)c(c(c1Cl)N)Cl	1
CC(=S)N	0
CCCCOC(=O)CCC(=O)OCCCC	1
ClC(C(c1ccc(cc1)Cl)c1ccc(cc1)Cl)(Cl)Cl	1
Cn1cc(c2cccc(c2)C(F)(F)F)c(=O)c(c1)c1ccccc1	1
Cc1ccccc1	0
S=c1sc2c([nH]1)cccc2	0
CC(CCc1ccccc1)(O)C	0
CC(CCl)O	0
[O-]S(=O)(=O)c1ccc2c(c1)C1=NC2=Nc2[n-]c(c3c2cccc3)N=C2N=C(N=c3[n-]c(=N1)c1ccccc31)c1c2cc(cc1)S(=O)(=O)[O-]	0
O=Cc1cccc(c1)Oc1ccc(cc1)C(C)(C)C	1
CC(OC(C)C)C	0
CCCCCCCCC(=O)C	1
OCCNCCO	0
C=CCC1=C(C)C(CC1=O)OC(=O)C1C(C1(C)C)C=C(C)C	1
N#C[C](c1cccc(c1)Oc1ccccc1)OC(=O)[C](c1ccc(cc1)Cl)C(C)C	1
[O-]c1ccc(c(c1)C(F)(F)F)[N+](=O)[O-]	1
Oc1ccc(c(c1)C(F)(F)F)[N+](=O)[O-]	1
CCCSCCC	0
NC(=O)c1ccc(cc1)[N+](=O)[O-]	0
O=Cc1cccc(c1)[N+](=O)[O-]	1
Cc1c[nH]c2c1cccc2	1
O=C(N(C)C)N[C]1C[C]2C[C]1[C]1[C]2CCC1	0
CC[Hg]OP(=O)([O-])[O-]	1
C#CCN(CC#C)CC#C	0
OCCOCCOCCO	0
[O-][N+](=O)c1cc([N+](=O)[O-])c(cc1C)O	1
CC(C(=O)O)Oc1cc(Cl)c(cc1Cl)Cl	0
CCOC(=O)c1cccc(c1)N	0
CCCCOCCOC(=O)COc1ccc(cc1Cl)Cl	1
O=CN(C)C	0
[S-]C#N	1
C[N+](c1ccccc1)(C)C	0
COP(=S)(Oc1ccc(c(c1)C)[N+](=O)[O-])OC	1
Clc1cccc[n+]1C	0
CCCCCc1ccc(cc1)O	1
C=CCN=C=S	1
CCCCSP(=O)(SCCCC)SCCCC	1
Clc1cccc(c1)Cl	1
Cc1ccc(cc1)[N+](=O)[O-]	0
CCCCCCC(=O)C	0
Clc1cc(Cl)c(cc1[N+](=O)[O-])[N+](=O)[O-]	1
O=C(c1ccccc1O)Oc1ccccc1	1
CCCCCCCC/C=C\CCCCCCCC(=O)O	0
Cc1oc(c(n1)C)C	0
COc1ccc(cc1)C=O	0
Oc1ccc(cc1)Oc1ccccc1	1
CCCN(c1c(cc(cc1[N+](=O)[O-])C(F)(F)F)[N+](=O)[O-])CCC	1
CCCCCCO	0
O=C([C]1[C](C1(C)C)C=C1CCCC1)OCc1coc(c1)Cc1ccccc1	1
CCCC=O	0
OCCCc1cccnc1	0
c1ccc(cc1)c1ccccc1	1
CC(CCCCCCCOC(=O)c1ccccc1C(=O)OCCCCCCCC(C)C)C	1
O=Cc1ccccc1F	1
CCC(=O)C	0
CCCCCCCCCO	1
OCC(C)C	0
[O-][N+](=O)c1cc(C)c(c(c1)[N+](=O)[O-])O	1
OCCN(C(C)C)C(C)C	0
ClCc1ccc(cc1)CCl	1
