# Supplementary material for: A comprehensive evaluation of advanced methods for identifying structural alerts using extensive toxicity data
Source: J Cheminform. 2026 Jan 30;18:27. doi: 10.1186/s13321-026-01157-x (PMC12922411; doi:10.1186/s13321-026-01157-x)
Supplement: Supplementary file 1 — Supplementary material 1. [file 13321_2026_1157_MOESM1_ESM.zip › SI_1_Toxicity_datasets/Environmental toxicity/Aquatic toxicity_Pseudokirchneriella subcapitata.csv]

canonical SMILES	Aquatic toxicity_Pseudokirchneriella subcapitata
OC(=O)CCC(C(C(C(C(F)(F)F)(F)F)(F)F)(F)F)(F)F	0
OCC(=O)O	0
CNc1ccccc1	1
[O-2]	1
Nc1ccccc1Cl	0
OC(=O)c1cc2ccccc2cc1O	0
[O-][N+](=O)c1ccc2c3c1ccc1c3c(cc2)ccc1	1
COc1c(OC)cc(c(c1OC)C(=O)c1c(OC)ccc(c1C)Br)C	1
OCC=C(C)C	0
Clc1ccc(c(c1)N)Cl	1
O1CC1c1ccccc1	0
CCCCCCCCCc1ccccc1Oc1ccccc1CCCCCCCCC	0
COC(=O)C=C	1
ClCc1ccccc1Cl	1
c1cc2ccc3c4c2c(c1)ccc4ccc3	1
CCCCCCCO	0
CCNc1nc(OC)nc(n1)NC(C)(C)C	1
[Cd]	1
CCOC(=O)c1cnn(c1S(=O)(=O)NC(=O)Nc1nc(OC)cc(n1)OC)C	1
Clc1cc(ccc1Oc1ccc(c(c1)/C(=N/S(=O)(=O)C)/[O-])[N+](=O)[O-])C(F)(F)F	1
COc1ccc(cc1)N	1
OC(=O)C=C(C(C(C(C(C(F)(F)F)(F)F)(F)F)(F)F)(F)F)F	0
ClN=S(=O)(c1ccccc1)[O-]	0
CCSC(=O)N(CC(C)C)CC(C)C	1
CN([C]1C(=O)C(=C([C@@]2([C]1[C](O)[C]1C(=C(O)c3c([C@@]1(C)O)cccc3O)C2=O)O)O)C(=O)N)C	1
OCCC(CC(C)(C)C)C	0
CN1CCN(CC1)c1c(F)cc2c3c1OC[C](n3cc(c2=O)C(=O)O)C	1
CC(c1ccc(cc1)O)(c1ccc(cc1)O)c1ccc(cc1)O	1
Brc1cc(Br)c(c(c1)Br)O	1
Oc1ccc(cc1)[N+](=O)[O-]	1
[Se]	0
CCN(C(C(C)C)C)C(=O)SCc1ccccc1	1
CC(c1cc(C(c2ccccc2)C)c(c(c1)C(c1ccccc1)C)O)c1ccccc1	1
ClC(c1ccccc1)Cl	0
Nc1ccc(cc1)N	1
OC1CCC(CC1)C(C1CCC(CC1)O)(C)C	0
C=CC(CCC=C(C)C)(O)C	0
Clc1cc(Cl)c(c(c1Cl)Cl)Cl	0
CC(=C)C(=O)[O-]	0
CCC(Nc1c(cc(c(c1[N+](=O)[O-])C)C)[N+](=O)[O-])CC	1
CC(Oc1cc(c(cc1Cl)Cl)n1nc(oc1=O)C(C)(C)C)C	1
CCOC(=O)OC1=C(C(=O)NC21CCC(CC2)OC)c1cc(C)ccc1C	1
CSCCC=O	1
CCCCOCCOCCOCCO	0
CCCCOC(=O)C=C	1
N#Cc1c(Cl)c(C#N)c(c(c1Cl)Cl)Cl	1
Cc1ccccc1C	1
OC(=O)CS	1
CC(OC(=O)Nc1cccc(c1)Cl)C	1
Nc1cccc(c1)O	0
c1cc2cccc3c2c(c1)CC3	1
CCOP(=S)(Oc1ccc(=O)n(n1)c1ccccc1)OCC	1
OC(=O)C(C(C(C(F)(F)F)(F)F)(F)F)(F)F	0
ClC(=C(Cl)Cl)Cl	0
Clc1cccc(n1)C(Cl)(Cl)Cl	1
CCOc1ccc2c(c1)C(=CC(N2)(C)C)C	1
C1CCC(CC1)NSc1nc2c(s1)cccc2	1
ClCC(CCl)O	0
NCc1cc(cc(c1)C(F)(F)F)C(F)(F)F	1
CCC(c1ccccc1OC(=O)NC)C	0
CCCCC(COC(=O)c1ccccc1C(=O)O)CC	0
c1ccc(cc1)Nc1ccccc1	1
Clc1cccc(c1C)Cl	1
CCS	1
CCCCOC(=O)c1ccccc1C(=O)OCCCC	1
Nc1ccc(c(c1)C)C	1
C=CC(=O)OCCN(C)C	1
[O-][N+](=O)c1ccc(c(c1)Cl)F	1
Fc1cc2CCC(n3c2c(c1)c(=O)c(c3)C(=O)O)C	1
[O-]C(=O)C(F)(F)F	1
CNC(=O)Oc1cccc2c1OC(C2)(C)C	1
CCCCCCCCCCCC[N+](CC(=O)[O-])(C)C	1
COc1ccc(c(c1)O)C(=O)c1ccccc1	1
[O-][N+](=O)c1c(C)cccc1[N+](=O)[O-]	1
NCCNCCNCCNCCN	1
CC(OP(=O)(OC(C)C)SCc1ccccc1)C	1
NCc1cccc(c1)CN	0
CSCCC(C(=O)O)N	0
CC(Cc1ccc(cc1)C(C)(C)C)CN1C[C](C)O[C](C1)C	1
Clc1cnc2c(c1)ccc(c2C(=O)O)Cl	1
[O-][Zn+]	1
CCC(c1cccc(c1O)C(CC)C)C	1
C=CC(=O)OCCCCCCOC(=O)C=C	1
Oc1ccc(cc1)C(=O)O	0
OC[C]1O[C](O[C]2[C](O[C]3[C](O)[C](O)[C]([C]([C]3N=C(N)N)O)N=C(N)N)O[C]([C@]2(O)C=O)C)[C]([C]([C]1O)O)NC	1
[Na+]	0
CCOC(=O)c1ccccc1C(=O)OCC	1
c1ccc2c(c1)c1ccc3c4c1c(c2)ccc4ccc3	1
ClC(Br)Cl	1
OC(=O)CCl	1
CSc1nnc(c(=O)n1N)C(C)(C)C	1
Cc1ccc(c(c1)C(c1ccccc1)C)C	1
NC(=N)S(=O)O	0
CCNc1nc(Cl)nc(n1)NC(C)(C)C	1
ClC(Br)Br	1
FC(c1ccccc1)(F)F	1
Nc1ccccc1N	1
CCCCCCCCCC(=O)O	1
CC(COC(=O)C)C	0
CC[C]1OC(=O)[C](C)[C](O[C]2O[C](C)[C]([C@](C2)(C)OC)O)[C](C)[C](O[C]2O[C](C)C[C]([C]2O)N(C)C)[C@](C[C](C(=O)[C]([C]([C@]1(C)O)O)C)C)(C)O	1
N1CCNCC1	0
Cc1cccc(c1)C(=O)O	1
CN1CCN(CC1)c1c(F)cc2c3c1OCC(n3cc(c2=O)C(=O)O)C	1
Clc1cc(Cl)c(cc1N)Cl	1
c1ccc2-c3c4c(-c2c1)cccc4ccc3	0
CC(=C)C#N	0
Oc1ccc(cc1)Br	1
Nc1nc(N)nc(n1)c1ccccc1	0
[Li+]	0
[Zn]	1
CSc1nc(NC2CC2)nc(n1)NC(C)(C)C	1
Cc1ccc(c(c1)OCCCC(C(=O)O)(C)C)C	0
Cc1ccc(cc1)C(C)C	1
Clc1ccc(c(c1)Cl)O	1
CCCCC=O	0
O=CC(=O)O	0
CC1=CC(=O)CC(C1)(C)C	0
CCCCOCN(c1c(CC)cccc1CC)C(=O)CCl	1
OC(=O)CCC(C(C(C(C(C(C(F)(F)F)(F)F)(F)F)(F)F)(F)F)(F)F)(F)F	1
CCCCCC(=Cc1ccccc1)C=O	1
CCCCC(COC(=O)CC(S(=O)(=O)[O-])C(=O)OCC(CCCC)CC)CC	0
CCCCCCCCCC(=O)N(C)C	1
CCNCC	0
Cc1ccc(c(c1)N)Cl	1
ClCCOP(=O)(OCCCl)OCCCl	0
Nc1ccc(cc1Cl)c1ccc(c(c1)Cl)N	1
CCN1CCOCC1	0
COc1cc(OC)nc(n1)NC(=O)NS(=O)(=O)c1ncccc1C(F)(F)F	1
O=S1(=O)CCCC1	0
O=CC[C]1C[C](C)[C](/C=C/C=C/C[C](OC(=O)C[C]([C]([C]1OC1OC(C)C(C(C1O)N(C)C)OC1CC(C)(O)C(C(O1)C)O)OC)O)C)OC1CCC(C(O1)C)N(C)C	1
NCCO	1
Cc1ccccc1Cl	1
Oc1ccc(cc1C(C)(C)C)C(C)(C)C	1
COc1cc(Cc2cnc(nc2N)N)cc(c1OC)OC	0
CCCCCCCCCc1ccc(cc1)O	1
NC1CCC(CC1C)CC1CCC(C(C1)C)N	1
CCC1CCCCC1	1
CC(c1ccc(cc1)O)(c1ccc(cc1)O)C	1
Cc1ccc(c(c1)C(C)(C)C)O	1
CCC(CO)(CO)N	0
c1ccc2c(c1)scn2	0
CCOP(=S)(SCn1c(=O)oc2c1ccc(c2)Cl)OCC	1
CCOP(=S)(OCC)S	0
CCCCOC(=O)c1ccccc1C(=O)OCc1ccccc1	1
CCNc1nc(SC)nc(n1)NC(C)(C)C	1
CNC(=O)Oc1ccccc1OC(C)C	1
Oc1ccccc1	0
Cc1cccnc1	1
CC(NSc1nc2c(s1)cccc2)(C)C	1
O=C1CCCC(=O)C1C(=O)c1ccc(c(c1Cl)COCC(F)(F)F)S(=O)(=O)C	1
CCNc1nc(N)nc(n1)Cl	1
Cc1cccc(c1)C	1
Cc1ccc(cc1)O	0
Clc1ccccc1NNc1ccccc1Cl	1
CCCCN(CCCC)CCO	1
CCOC(=O)CC(=O)OCC	0
c1ccc2c(c1)sc1c2cccc1	1
Clc1c([O-])c(Cl)c(c(c1Cl)Cl)Cl	1
Clc1c(O)c(Cl)c(c(c1Cl)Cl)Cl	1
CC(=C)c1ccc(cc1)O	1
Nc1ccc2c(c1)cccc2	1
O=C1CCCCCN1	0
CCC(C(=O)OCCOCCOCCOC(=O)C(CC)CC)CC	0
O=C1O[Sb]2OC1C(O[Sb]1OC(=O)C(C(O2)C(=O)[O-])O1)C(=O)[O-]	0
FC(C(C(S(=O)(=O)[O-])(F)F)(F)F)(C(F)(F)F)F	0
Clc1cc(Cl)c(cc1Cl)Cl	0
O=C1CCCCCCCCCCCN1	0
Cl[Zn]Cl	1
CCOC(=O)C=C	1
CN(CCOC(=O)C(=C)C)C	1
Nc1ccc(cc1)S(=O)(=O)Nc1noc(c1)C	1
CN(c1ccc(cc1)C(=N)c1ccc(cc1)N(C)C)C	1
O=[Se]=O	1
[O-]S(=O)(=O)OOS(=O)(=O)[O-]	0
CC(CCCCCCc1ccc(cc1)O)C	1
Clc1cccc2c1cccc2	1
c1cccnc1	1
Oc1ccc2c(c1)cccc2	1
OCCOc1ccc(cc1)C(CC(C)(C)C)(C)C	0
OC(=O)CN(CC(=O)O)CCN(CC(=O)O)CC(=O)O	1
CN[C]1CC[C](c2c1cccc2)c1ccc(c(c1)Cl)Cl	1
Clc1cc(Cl)c(c(c1Cl)O)Cl	1
ClCc1ccc(cc1)[N+](=O)[O-]	1
C=Cc1ccccn1	0
c1ccc2c(c1)ccc1-c3c4c(-c21)cccc4ccc3	1
Nc1ncn[nH]1	0
ClCC(Cl)C	0
O=C1CCCC(=O)C1C(=O)c1ccc(cc1[N+](=O)[O-])S(=O)(=O)C	1
Clc1ccc(c(c1)Cl)N	1
Cc1ccc(c(c1)C)O	1
CCCCCCCCS	1
CN=C=S	1
[O-][Cu+]	1
O=C1OC(=O)c2c1cccc2	0
COc1ccccc1O	0
Clc1cc(Cl)c(cc1O)Cl	1
Clc1c(Cl)c([N+](=O)[O-])c(c(c1Cl)Cl)Cl	1
[O-]c1ccccc1c1ccccc1	1
ClC(C(Cl)(Cl)Cl)COCC(C(Cl)(Cl)Cl)Cl	1
O=C1OC(=O)C2(C1=CCCC2)C	0
CCCCCCCC/C=C\CCCCCCCC(=O)N(CCO)CCO	0
OC(=O)c1ccc(cc1)C	0
Cc1ccc2c(c1)cc(cc2)C	1
CC(c1ccc(cc1)N)C	1
OC(=O)CC(C(C(C(C(C(F)(F)F)(F)F)(F)F)(F)F)(F)F)(F)F	0
OC[C]([C](c1ccc(cc1)S(=O)(=O)C)O)NC(=O)C(Cl)Cl	1
Cl[Hg]Cl	1
COC(=O)c1ccc(cc1)O	0
[O-][Se](=O)[O-]	1
Oc1cccc2c1nccc2	1
CNC(=O)CSP(=S)(OC)OC	0
OC(=O)CN(CC(=O)O)CC(=O)O	1
CCNc1nc(NCC)nc(n1)SC	1
CCc1cc(C)cc(c1c1c(OC(=O)C(C)(C)C)n2n(c1=O)CCOCC2)CC	0
Cc1ccc(c(c1)O)C(C)C	1
CC(COC(=O)c1ccccc1C(=O)OCC(C)C)C	1
OO	1
O(Cc1ccccc1)Cc1ccccc1	1
Cc1cc(C)cc(c1)N	0
CCOC(=O)C(Cc1cc(c(cc1Cl)F)n1nc(n(c1=O)C(F)F)C)Cl	1
C/C=C/C=O	1
CCN(C(=O)c1cccc(c1)C)CC	0
CCCCCCC(=O)O	0
COc1ccc(c(c1)C(C)(C)C)O	1
OC(=O)C(=O)O	0
CCCCCCCCCCO	1
CSc1nc(nc(n1)N)NC(C)(C)C	1
CCNc1nc(NC(C)C)nc(n1)Cl	1
Fc1cc2c(cc1N1CCNCC1)n(cc(c2=O)C(=O)O)C1CC1	0
OC(=O)C(Oc1ccc(cc1Cl)Cl)C	0
COc1cc(OC)nc(n1)NC(=O)NS(=O)(=O)c1c(Cl)nc2n1cccc2	1
CC(Br)C	0
CCCCCCCCCCCCCCCCCCN(C)C	1
NCCCCCCN	0
NNS(=O)(=O)c1ccc(cc1)Oc1ccc(cc1)S(=O)(=O)NN	1
COP(=O)(C(C(Cl)(Cl)Cl)O)OC	0
CCC(c1ccccc1O)C	1
CN([C]1C(=O)C(=C([C@@]2([C]1C[C]1C(=C(O)c3c([C@@]1(C)O)cccc3O)C2=O)O)O)C(=O)N)C	1
CC(Oc1ccccn1)COc1ccc(cc1)Oc1ccccc1	1
Clc1ccc(cc1)C(c1ccccc1Cl)(c1cncnc1)O	1
COC(=O)c1ccccc1C(=O)OC	0
[O-]C(=O)C=C	1
OC(=O)C=C	1
Cc1ccc(cc1)Cl	1
O=S1CCON=C1c1cc2c(s1)cccc2	1
[O-][N+](=O)c1ccc(c(c1)Cl)Cl	1
CCCCCCCCc1ccc(cc1)O	1
[O-][Mn+3]([O-])([O-])[O-]	1
Nc1ccc(cc1C)c1ccc(c(c1)C)N	1
CCOC(=O)c1ccc(cc1)O	0
Cc1cccc(c1O)C	1
NN	1
CCCCC(C(=O)[O-])CC	0
Cc1cc(ccc1Oc1ccc(cc1)SC(F)(F)F)n1c(=O)[nH]c(=O)n(c1=O)C	0
Clc1ccc(cc1)Cl	1
CCCCc1ccccc1	1
CCNc1nc(NCC)nc(n1)Cl	1
OC(=O)CCSCCC(=O)O	0
CCCc1ccccc1	1
CCOP(=S)(Oc1cc(C)ccc1[N+](=O)[O-])NC(CC)C	1
COc1cc(OC)nc(n1)NC(=O)NS(=O)(=O)Nc1ccccc1C(=O)C1CC1	1
CCn1cc(C(=O)O)c(=O)c2c1cc(N1CCNCC1)c(c2)F	0
c1ccc(cc1)c1ccccc1c1ccccc1	1
CCNc1ccccc1	0
CC=C1CC2CC1C=C2	1
CC(c1ccccc1C(C)C)C	1
OCCOC(=O)C=C	1
O[C](COc1ccc(cc1)CC(=O)N)CNC(C)C	0
Cc1cc(C)c(c(c1)C(C)(C)C)O	1
NC(=Nc1ccccc1C)Nc1ccccc1C	1
CCOc1cc(ccc1[N+](=O)[O-])Oc1ccc(cc1Cl)C(F)(F)F	1
Nc1c2c(cc(c1N=Nc1ccc(cc1)S(=O)(=O)CCOS(=O)(=O)[O-])S(=O)(=O)[O-])cc(c(c2O)N=Nc1ccc(cc1)S(=O)(=O)CCOS(=O)(=O)[O-])S(=O)(=O)[O-]	1
CCOC(=O)[C](Oc1ccc(cc1)Oc1cnc2c(n1)ccc(c2)Cl)C	0
COc1nc(OC)nc(c1)N=S(=O)(c1ccc(cc1)N)[O-]	1
NC(=Nc1ccccc1)Nc1ccccc1	1
CCC(c1cc(cc(c1O)[N+](=O)[O-])[N+](=O)[O-])C	1
[O-][N+](=O)c1cc([N+](=O)[O-])c(c(c1)[N+](=O)[O-])O	0
CCC(C(=O)O)CC	0
NC1CCCCC1	0
Nc1ccccc1	1
Clc1ccc(c(c1)Cl)Cl	1
OC(=O)C(C(C(C(C(C(C(C(C(F)(F)F)(F)F)(F)F)(F)F)(F)F)(F)F)(F)F)(F)F)(F)F	0
[O-][Cr+2](O[Cr+2]([O-])([O-])[O-])([O-])[O-]	1
S=C1NCCN1	0
CC(CC(c1sccc1NC(=O)c1cn(nc1C(F)(F)F)C)C)C	1
C#CC(NC(=O)c1cc(Cl)cc(c1)Cl)(C)C	1
[O-][N+](=O)c1ccc2-c3c(-c4c2c1ccc4)cccc3	1
CCCC[Sn](CCCC)CCCC	1
N#C[C](c1cccc(c1)Oc1ccccc1)OC(=O)[C]1[C](C1(C)C)/C=C(/C(F)(F)F)\Cl	0
Nc1ccc(cc1)O	1
OCCCCCCCC(C)C	1
CC(c1cccc2c1cccc2)C	1
Nc1cccc(c1)Cl	1
CCCCOCCO	0
CCCCCCCCn1sc(c(c1=O)Cl)Cl	1
C=Cc1ccccc1	1
BrCC(COP(=O)(OCC(CBr)Br)OCC(CBr)Br)Br	1
O=C(N(C)C)Nc1ccc(cc1)C(C)C	1
CCN(c1ccccc1)C(=O)Oc1cccc(c1)NC(=O)OC(C)C	1
Oc1ccc(cc1)Cc1ccc(cc1)O	1
C=CCOC(c1ccc(cc1Cl)Cl)Cn1cncc1	1
Oc1ccc(cc1)C(c1ccccc1)(C)C	1
Cc1ccc(cc1)C(C)(C)C	1
CCCCCCCCCCCCC1=C(OC(=O)C)C(=O)c2c(C1=O)cccc2	1
N#CN=C(N)N	0
NC1CCN(C1)c1c(F)cc2c(c1Cl)n(cc(c2=O)C(=O)O)C1CC1	1
Cc1cc2ccccc2c(c1)C	1
CCN(C(=O)SCc1ccc(cc1)Cl)CC	1
Oc1ccc(cc1)O	1
Cc1ccc2c(c1)cccc2	1
CCCCCCCCCCCCCCCCCC(=O)[O-]	0
CCC[C]1CN([C](C1)C(=O)N[C]([C]1O[C](SC)[C]([C]([C]1O)O)O)[C](O)C)C	1
Cl[Ni]Cl	1
Cc1ccc2c(c1C)cccc2	1
Nc1ccc(cc1)N=Nc1ccccc1	1
Cc1cccc2c1cccc2	1
O1CCN(CC1)SSc1nc2c(s1)cccc2	1
C=CCOC(=O)c1ccccc1C(=O)OCC=C	1
O=C1N(c2cc(Cl)cc(c2)Cl)C(=O)C2(C1(C)C2)C	1
Clc1cc(Cl)c(c(c1)Cl)Cl	0
CC(c1ccc(c(c1)C(c1ccccc1)C)O)c1ccccc1	1
CCBr	0
CC(OC(=O)Nc1cccc(c1)O)C	1
Clc1c(Cl)cccc1Cl	1
Clc1ccccc1Cl	1
Cc1ccc(cc1)Nc1ccc(cc1)C	1
CCCCCCCCCCCCCCCC[N+](C)(C)C	1
Sc1ccccc1	1
[O-][Ce+2][O-]	1
Cc1ccccc1N	0
C=CC(=C)C	0
Nc1ccc(c(c1Cl)Cl)Cl	1
CC(OP(=S)(OC(C)C)SCCNS(=O)(=O)c1ccccc1)C	1
COc1nc(nc(n1)C)NC(=O)NS(=O)(=O)c1ccccc1C(=O)OC	1
BrC(c1ccccc1OCC1CO1)Br	1
O=C(c1ccccc1)c1ccccc1	1
CC(c1ccccc1)C	1
[Cu]	1
CCCCCCCC/C=C\CCCCCCCC(=O)OCC(CO)O	0
CC(=O)Nc1ccc(cc1)O	0
Cc1ccc(cc1)N	1
CCOP(=S)(Oc1noc(c1)c1ccccc1)OCC	1
Nc1ccc(c(c1)Cl)Cl	1
Nc1ccc(cc1)S(=O)(=O)Nc1ncccn1	1
CC(=O)c1cc2c(s1)cccc2	1
CCN(CCOC(=O)C(=C)C)CC	1
CCOC(=O)C(Cl)(Cl)Cl	0
O=Cc1ccccc1O	1
c1ccc2c(c1)nccc2	0
[O-]C(=O)C(C(C(C(C(C(C(F)(F)F)(F)F)(F)F)(F)F)(F)F)(F)F)(F)F	0
OC(=O)C(C(C(C(C(C(C(F)(F)F)(F)F)(F)F)(F)F)(F)F)(F)F)(F)F	0
O=c1c2ccccc2ccc2c1cccc2	1
CCCCOC(=O)C(=C)C	0
CCN1CCN(CC1)c1cc2c(cc1F)c(=O)c(cn2C1CC1)C(=O)O	1
CN([C]1C(=O)C(=C([C@@]2([C]1C[C]1C(=C(O)c3c([C@@]1(C)O)c(Cl)ccc3O)C2=O)O)O)C(=O)N)C	1
[O-]S(=O)(=O)c1ccccc1/C=C/c1ccc(cc1)c1ccc(cc1)/C=C/c1ccccc1S(=O)(=O)[O-]	0
CCc1ccc(cc1)c1ccccc1	1
CCCCOP(=O)(OCCCC)OCCCC	1
CCCC1COC(O1)(Cn1cncn1)c1ccc(cc1Cl)Cl	1
[O-]	1
c1ccc2-c3c4c(-c2c1)cc1cccc2c1c4c(cc3)cc2	1
Cn1nc(c(c1)C(=O)Nc1ccccc1c1cc(F)c(c(c1)F)F)C(F)F	1
CCCCCCCCCCCC[N+](C)(C)[O-]	1
c1cc[n+]2c(-c3cccc[n+]3CC2)c1	1
N#CSCSc1nc2c(s1)cccc2	1
O=C(Nc1ccccc1C)CC(=O)C	0
[O-][Cl+2]([O-])[O-]	0
O=NN(c1ccccc1)c1ccccc1	1
COc1cc(OC)nc(n1)NC(=O)NS(=O)(=O)Nc1ccccc1C(=O)N(C)C	1
OC[C]1O[C](O[C]2[C](O[C]3[C](O)[C](O)[C]([C]([C]3N=C(N)N)O)N=C(N)N)O[C]([C@]2(O)CO)C)[C]([C]([C]1O)O)NC	1
CSC(=O)c1cccc2c1snn2	0
[O-][N+](=O)c1ccc(c(c1)[N+](=O)[O-])O	1
C1=CCC2C(C1)C=CC2	1
Cc1cccc(c1N)C	0
CC(OC(=O)C(=C1SCCS1)C(=O)OC(C)C)C	1
c1ccccc1	0
CNC(=O)O/N=C(/SC)\C	0
OC(C(Cl)(Cl)Cl)(c1ccc(cc1)Cl)c1ccc(cc1)Cl	0
ClCC=CCl	1
CCCCCCCCCCCC(=O)OC	1
Nc1cc(Cl)cc(c1)Cl	0
Cc1ccc(cc1)C	1
c1ccc(cc1)Oc1ccccc1	1
OCCOc1ccc(cc1)C(c1ccc(cc1)OCCO)(C)C	1
OC(=O)[C](Oc1ccc(cc1)Oc1nc2c(o1)cc(cc2)Cl)C	1
COCC(=O)N(c1c(C)cccc1C)N1CCOC1=O	1
Clc1cc(cnc1Nc1c(cc(c(c1[N+](=O)[O-])Cl)C(F)(F)F)[N+](=O)[O-])C(F)(F)F	1
OCCn1c(C)ncc1[N+](=O)[O-]	0
Oc1ccc(cc1)c1ccc(cc1)O	1
O=C(C1(C)CCCCC1)Nc1ccc(c(c1Cl)Cl)O	1
OC1CC(C)(C)NC(C1)(C)C	0
BrCCCBr	0
CC(c1cc(Br)c(c(c1)Br)O)(c1cc(Br)c(c(c1)Br)O)C	1
O=c1cc(n(n1c1ccccc1)C)C	0
[Cl-]	1
ON=C1CCCCC1	1
Oc1c(Cl)cc(c(c1Cl)Cl)Cl	1
ClC(C(Cl)(Cl)Cl)(Cl)Cl	0
[O-]S(=O)(=O)CCC(C(C(C(C(C(F)(F)F)(F)F)(F)F)(F)F)(F)F)(F)F	0
OS(=O)(=O)CCC(C(C(C(C(C(F)(F)F)(F)F)(F)F)(F)F)(F)F)(F)F	0
COc1nc(nc(n1)C)NC(=O)NS(=O)(=O)c1ccccc1Cl	1
O=C=NS(=O)(=O)c1ccc(cc1)C	0
COc1ccccc1N	0
Nc1ccc(c(c1)N)C	1
CC(=C)C(=O)OCC1CO1	0
Oc1cc(Cl)cc(c1)Cl	1
Oc1ccc(cc1)S(=O)(=O)c1ccc(cc1)O	0
Cc1c(C)cccc1N	0
Cl[Ce](Cl)Cl	1
O=[Si]=O	0
[O-][N+](=O)c1ccc(c(c1)[N+](=O)[O-])Cl	1
[Cr]	1
ClC(Cl)(Cl)Cl	1
C=C1CC(=O)O1	1
ClCC(CBr)Br	0
CCCCCCCCCCCCc1ccccc1S(=O)(=O)O	0
O=C1C=C[C@]2(C(=C1)CC[C]1[C]2[C](O)C[C@]2([C]1CCC2=O)C)C	0
CCCCC(COC(=O)C(=C)C)CC	1
COc1cccc(c1)[N+](=O)[O-]	0
CNCC[C](c1ccccc1)Oc1ccc(cc1)C(F)(F)F	0
CC(=NO)CC	1
OC(=O)COc1ccc(cc1C)Cl	0
OC(=O)C=C(C(C(C(C(C(C(C(F)(F)F)(F)F)(F)F)(F)F)(F)F)(F)F)(F)F)F	1
c1ccc2c(c1)Sc1c(N2)cccc1	1
CCc1nc(N)nc(c1c1ccc(cc1)Cl)N	1
OC(=O)CCCCC(=O)O	0
CC(=C)C(=O)OCCO	0
CCc1nn(c(c1Cl)C(=O)NCc1ccc(cc1)Oc1ccc(cc1)C)C	1
CSSC	0
[O-]Cl	0
ClCCCl	0
C/C=C/C=C/C(=O)O	0
Nc1ccc(cc1)Oc1cccc(c1)Oc1ccc(cc1)N	1
CN(S(=O)(=O)N(c1ccccc1)SC(Cl)(Cl)F)C	1
OCc1ccccc1	0
COCC(N(c1c(C)cccc1CC)C(=O)CCl)C	1
Oc1ccc(cc1)Cl	1
CCN(C(=O)C(Oc1cccc2c1cccc2)C)CC	1
CCCCC(C(=O)OOC(C)(C)C)CC	1
Nc1cccc(c1)N	0
S=c1[nH]c(=S)[nH]c(=S)[nH]1	0
CCCOC(=O)NCCCN(C)C	0
C1CCC(CC1)NC1CCCCC1	1
COCN(c1c(CC)cccc1CC)C(=O)CCl	1
OC(=O)CNCP(=O)(O)O	0
Clc1ccc(c(c1)O)Oc1ccc(cc1Cl)Cl	1
CCCCCCCCCCCCCO	1
O=C(N(c1ccccc1)C)COc1nc2c(s1)cccc2	1
O=C(OC1CC(C)(C)NC(C1)(C)C)CCCCCCCCC(=O)OC1CC(C)(C)NC(C1)(C)C	1
Nc1cccc(c1)[N+](=O)[O-]	0
Nc1nc(nc(n1)C(F)C)N[C]1[C](C)Cc2c1cc(C)cc2	1
Clc1cc(Cl)cc(c1)Cl	1
O=C1NC(=O)c2c1cccc2	0
COc1nc(nc(c1)OC)NC(=O)NS(=O)(=O)Cc1ccccc1C(=O)OC	1
O=C(N(C)C)Nc1ccc(c(c1)Cl)Cl	1
COCCO	0
ClCCOc1ccccc1S(=O)(=O)NC(=O)Nc1nc(C)nc(n1)OC	1
Cc1ccc(c(c1)O)C(C)(C)C	1
Clc1cc(Cl)cc(c1Oc1ccc(cc1)[N+](=O)[O-])Cl	1
N#Cc1ccccc1C#N	0
ClC=C(Cl)Cl	0
OC(=O)CC(C(C(C(C(C(C(C(F)(F)F)(F)F)(F)F)(F)F)(F)F)(F)F)(F)F)(F)F	1
Cc1c(cccc1[N+](=O)[O-])[N+](=O)[O-]	1
CC(=O)OC=C	1
ClC(C=C)CCl	0
CCc1cnc(c(c1)C(=O)O)C1=NC(C(=O)N1)(C)C(C)C	0
CC[C]1OC(=O)[C](C)[C](O[C]2C[C@@](C)(OC)[C]([C](O2)C)O)[C](C)[C](O[C]2O[C](C)C[C]([C]2O)N(C)C)[C@](C[C](C(=O)[C]([C]([C@]1(C)O)O)C)C)(C)OC	1
OCC=C	1
O=CC[C]1C[C](C)C(=O)/C=C/C(=C/[C]([C](OC(=O)C[C]([C]([C]1O[C]1O[C](C)[C]([C]([C]1O)N(C)C)O[C]1O[C](C)[C]([C@](C1)(C)O)O)C)O)CC)CO[C]1O[C](C)[C]([C]([C]1OC)OC)O)/C	1
CC(=C)c1ccccc1	1
O=C(c1cc2ccccc2c(c1O)N=Nc1cc(ccc1C)[N+](=O)[O-])Nc1ccccc1	0
O=P(Oc1ccccc1)(Oc1ccccc1)Oc1ccccc1	1
c1ccc(cc1)NNc1ccccc1	1
Nc1ccc(cc1)Cc1ccc(cc1)N	1
Cc1ccccc1S(=O)(=O)N	0
N[C](c1ccccc1)C(=O)N[C]1C(=O)N2[C]1SC([C]2C(=O)[O-])(C)C	0
Nc1cccc2c1c(N)ccc2	1
FC(C(C(C(C(S(=O)(=O)[O-])(F)F)(F)F)(F)F)(F)F)(C(C(C(F)(F)F)(F)F)(F)F)F	0
OC(=O)c1ccccc1O	0
[O-]S(=O)(=O)c1cc(ccc1/C=C/c1ccc(cc1S(=O)(=O)[O-])Nc1nc(Nc2ccccc2)nc(n1)N1CCOCC1)Nc1nc(Nc2ccccc2)nc(n1)N1CCOCC1	0
Cc1ccc2c(c1)ccc(c2)C	1
c1cc(cc(c1)c1ccccc1)c1ccccc1	1
Cl[Cd]Cl	1
CCCOCCN(c1c(CC)cccc1CC)C(=O)CCl	1
O=C([C](c1ccc(cc1)O)N)N[C]1C(=O)N2[C]1SC([C]2C(=O)O)(C)C	0
Brc1ccc(c(c1)F)F	1
CC(OC(=O)C(Oc1ccc(cc1)C(=O)c1ccc(cc1)Cl)(C)C)C	0
C1CNCCO1	0
OC(=O)C(Cl)(Cl)Cl	1
c1ccc2c(c1)c1ccccc1cc2	1
CCc1ccccc1	1
C1CCc2c(C1)nccc2	0
c1cccs1	0
Cc1ccccc1	0
[S-]c1nc2c(s1)cccc2	1
S=c1sc2c([nH]1)cccc2	1
N#Cc1nc(c(n1S(=O)(=O)N(C)C)c1ccc(cc1)C)Cl	1
Cc1ccc(cc1)S(=O)(=O)Cl	0
[O-][N+](=O)c1ccc(c(c1)S(=O)(=O)O)C	0
CCn1cc(C(=O)O)c(=O)c2c1c(F)c(N1CCNC(C1)C)c(c2)F	0
O=c1[nH]c(=O)[nH]c(=O)[nH]1	0
CCN(CC)CC	1
COP(=S)(Oc1ccc(c(c1)C)[N+](=O)[O-])OC	1
CCCCCc1ccc(cc1)O	1
ClCCOCCCl	0
Clc1cccc(c1)Cl	1
Cc1ccc(cc1)[N+](=O)[O-]	1
COCC(=O)N(c1c(C)cccc1C)C(C(=O)OC)C	1
CCCCCCCC/C=C\CCCCCCCC(=O)[O-]	0
Oc1ccc(cc1)C(=O)c1ccc(c(c1O)O)O	1
COc1ccc(cc1)C=O	0
CCCN(c1c(cc(cc1[N+](=O)[O-])C(F)(F)F)[N+](=O)[O-])CCC	1
c1ccc(cc1)c1ccccc1	1
CCC(c1ccc(cc1)O)C	1
CCC(=O)C	0
CCCCCCCCCO	1
C=CCc1ccc(c(c1)OC)OC	1
