# Supplementary material for: A comprehensive evaluation of advanced methods for identifying structural alerts using extensive toxicity data
Source: J Cheminform. 2026 Jan 30;18:27. doi: 10.1186/s13321-026-01157-x (PMC12922411; doi:10.1186/s13321-026-01157-x)
Supplement: Supplementary file 1 — Supplementary material 1. [file 13321_2026_1157_MOESM1_ESM.zip › SI_1_Toxicity_datasets/Environmental toxicity/Aquatic toxicity_Tetrahymena pyriformis.csv]

Canonical SMILES	Aquatic toxicity_Tetrahymena pyriformis
O=Cc1ccc(c(c1)O)O	1
COc1cc(OC)ccc1C=O	1
Clc1ccc(c(c1)N)Cl	1
COc1ccc(cc1)O	1
C=CCc1ccccc1O	1
CCCCCCCCCCCC=O	1
CCOc1ccccc1O	1
NC(=O)c1cccc(c1)[N+](=O)[O-]	1
N=C(Nc1ccccc1)NC(=N)N	1
CCCC[C](CO)CC	1
CCOC(=O)C#Cc1ccccc1	1
N#Cc1ccc(cc1)N	1
O=Cc1cccc(c1)F	1
Clc1cc(Cl)c(c(c1)Br)N	1
COc1cccc(c1O)C=O	1
N#CC(=O)c1ccccc1	1
CCCCCCCCCC(=O)OC	1
CC(c1ccc(cc1)O)(CC(C)(C)C)C	1
[O-][N+](=O)c1c(C)cccc1O	1
Oc1c(F)c(F)c(c(c1F)F)O	1
CCC(C(C)(C)C)(CC)O	1
CCCCCCOC(=O)C=C	1
ClC(C(=O)C)Cl	1
CCOC(=O)/C(=C/C)/C	1
CCCCOS(=O)(=O)OCCCC	1
CCCCCCCBr	1
CCCCC(=O)O	1
C/C=C/C(=O)CC	1
CCCCCC/C=C/C(=O)OC	1
CCCCCOc1ccc(cc1)C=O	1
Oc1ccc(cc1)[N+](=O)[O-]	1
[O-][N+](=O)c1ccc(c(c1)O)C	1
OCC[C](c1ccccc1)C	1
c1csc(c1)c1cccs1	1
CC(=O)c1cccc(c1)[N+](=O)[O-]	1
CN(Cc1ccccc1)C	1
S=C=NCc1cccc2c1cccc2	1
Clc1ccc(c(c1)Cl)O	1
CCOc1cc(C=O)ccc1O	1
CCCCC(=O)CCCC	1
N#Cc1ccc(cc1)Cl	1
Oc1cccc(c1)C(=O)C	1
C/C=C\C(=O)C	1
S=C=Nc1cccc2c1cccc2	1
OCc1ccc(c(c1)[N+](=O)[O-])[N+](=O)[O-]	1
ONC(=O)c1ccccc1	1
Oc1c(O)cccc1O	1
CC[C]([C](CC)Br)Br	1
CCCCC[C]1CCC(=O)O1	1
O=Cc1cc(ccc1Cl)[N+](=O)[O-]	1
S=C=NCc1ccccc1	1
CCCCCCN	1
ClCCCCCCC#N	1
Cc1c(C)cccc1O	1
CCCCCC(=O)OCC	1
c1ccc(cc1)Cc1ccccn1	1
CCCCCCC(=O)Cl	1
CC(=O)C(Cl)C	1
[O-][N+](=O)c1cc([N+](=O)[O-])c(cc1N)F	1
CCOC(=O)CCCCC(=O)OCC	1
Brc1ccc(c(c1)Br)O	1
CCC(CN)C	1
ClCCCCCOC(=O)C	1
Oc1ccccc1c1ccccc1	1
BrCCCCC#N	1
Clc1c(Cl)c([N+](=O)[O-])c(c(c1[N+](=O)[O-])Cl)Cl	1
CCOC(=O)[C](Br)C	1
Clc1ccc(c(c1)Cl)[N+](=O)[O-]	1
CC(C#CC(O)C)O	1
CCC[C](C(=O)OCC)Br	1
[O-][N+](=O)c1cc(NC(=O)CBr)c(cc1)O	1
[O-][N+](=O)c1ccc(c(c1)C)N	1
[O-][N+](=O)c1ccc(c(c1)C)Br	1
CCOC(=O)C(C(=O)OCC)Cl	1
CCCCCCCC[C](CO)O	1
Cc1cc(Cl)c(cc1C)O	1
CCCCCOc1ccc(cc1)O	1
Cc1ccc(cc1)O	1
Clc1cc(Cl)c(cc1N)Cl	1
CCOC(=O)CCCCCCC(=O)OCC	1
[O-][N+](=O)c1cc([N+](=O)[O-])c(cc1C)Cl	1
Oc1ccc(cc1)C1CCCC1	1
Cc1ccc(c(c1)O)[N+](=O)[O-]	1
CCCCCCCC(O)C	1
ClCc1ccc(cc1)[N+](=O)[O-]	1
CCOC(=O)C=C	1
ClCc1ccc(cc1)O	1
[O-][N+](=O)c1cccc(c1Cl)Cl	1
CCCC(C(=O)OCC)Br	1
Oc1c(O)c(Cl)c(c(c1Cl)Cl)Cl	1
COC(=O)C=C	1
CCCCCCO	1
Brc1cc(Br)c(c(c1O)Br)O	1
CCC(=O)c1ccccc1	1
C#Cc1ccccc1	1
CCCCOc1ccc(cc1)N	1
Cc1ccc(c(c1)Cl)N	1
[O-][N+](=O)c1ccc(c(c1)C)C	1
O=Cc1ccc(c2c1cccc2)C	1
Oc1ccc(cc1)O	1
CCCCCCCCCCO	1
C=CCS(=O)(=O)c1ccccc1	1
CCCCCCCCN	1
CCOc1ccc(cc1)C=O	1
CCCCCCCCC/C=C/CO	1
Cc1cc(C)c(c(c1)C)O	1
O=Cc1cccc(c1)Cl	1
CCC[C](C#C)O	1
CCCCCCC(=O)CCCCCC	1
Oc1ccc(c(c1)C(F)(F)F)[N+](=O)[O-]	1
CCCCC(=O)OCC	1
CCC(c1ccccc1)(O)C	1
CC(c1ccccc1)O	1
CCC[C](c1ccccc1)O	1
CCC[C@](C#CC)(O)C	1
Nc1ccccc1O	1
O=Cc1cccc(c1O)O	1
[O-][N+](=O)c1c(O)cccc1[N+](=O)[O-]	1
Oc1ccc(c(c1)C)C(=O)C	1
CC(=O)Oc1ccccc1	1
CCCCCCCCC=O	1
Cc1ccccc1O	1
O=Cc1cccc(c1)C=O	1
C=CC(=O)OCc1ccccc1	1
Cc1cc(C)c(c(c1)C)N	1
CCOc1ccc(cc1)C(=O)OC	1
CC=Cc1ccc(c(c1)OC)O	1
Clc1cccc(c1)[N+](=O)[O-]	1
CCCCCC=CC(=O)O	1
[O-][N+](=O)c1cc(Cl)c(c(c1)[N+](=O)[O-])N	1
O=C/C=C\C(C)C	1
Cc1cc(C)c(c(c1)N)O	1
CCC(=O)CC(=O)CC	1
N#Cc1ccc(cc1)Br	1
[O-][N+](=O)c1ccc2c(c1O)cccc2	1
CCC/C=C\CO	1
ClCCCC(=O)OCC	1
[O-][N+](=O)c1ccc(c(c1)[N+](=O)[O-])N	1
Oc1ccc(c(c1)[N+](=O)[O-])Cl	1
CC(=O)Oc1cccc2c1cccc2	1
CCCCC(=O)Cl	1
CCCCCCC#CC(=O)OC	1
S1CCSCC1	1
Clc1cc(O)c(c(c1)Cl)Cl	1
CCc1ccc(cc1)O	1
Clc1cc(Cl)c(cc1O)O	1
Clc1ccc(c(c1)Cl)Cl	1
BrCCCCOC(=O)C	1
CCCCCOc1ccc(cc1)N	1
CCC=O	1
COc1c(F)cc(cc1[N+](=O)[O-])Br	1
CCCC[C](CBr)Br	1
CCC#CC(CC(C)C)O	1
O=Cc1cccc(c1)O	1
Nc1cccc(c1)[N+](=O)[O-]	1
CCC(C(=O)OC)Br	1
CCCC(=O)c1ccccc1	1
[O-][N+](=O)c1cc(Cl)c(c(c1)Cl)Cl	1
Oc1ccccc1O	1
Clc1cc(Cl)c(c(c1Cl)O)Cl	1
CCC(C(CC)Br)Br	1
Oc1ccc(cc1)C1CCCCC1	1
CCCCOC(=O)C=C	1
CC#CC(=O)OC	1
C=CCSc1ccccc1	1
C/C=C/C=C\C=O	1
S=C=NC(=O)C=Cc1ccccc1	1
COC(=O)C=Cc1ccccc1	1
O=Cc1ccc(cc1)C=O	1
Fc1c(N)c(F)c(c(c1F)F)F	1
S=C=NCCCc1ccccc1	1
OCCOCCOCCCl	1
NCc1ccc(cc1)Cl	1
CCCCCCCOc1ccc(cc1)O	1
C/C=C\C=O	1
C/C=C/CC(=O)OC	1
CCCC#CCC(CC)O	1
Oc1ccccc1Cc1ccccc1	1
O=C(c1ccc(c(c1O)O)O)c1ccccc1	1
CCCCCCCCC=CCO	1
CCCN=C=S	1
CCCCCN	1
CC[C](C#CC)O	1
CCCC#CCCO	1
CCc1ccc(cc1)CO	1
Cc1cc(cc(c1)[N+](=O)[O-])[N+](=O)[O-]	1
Cc1ccc(c(c1)C)N	1
Cc1ccc(c(c1)[N+](=O)[O-])N	1
CCc1ccc(cc1)Br	1
O=Cc1cc2ccccc2c2c1cccc2	1
CNC(=S)N/N=C(\c1cc(C)c(cc1O)C)/C	1
CCCCCOC(=O)c1ccccc1	1
CCCCOc1ccc(cc1)C=O	1
O=Cc1ccc(cc1)F	1
O=Cc1ccc(cc1)NC(=O)C	1
O=CCC(C)(C)C	1
[O-][N+](=O)c1cccc(c1C)Cl	1
OCCCCCCc1ccccc1	1
CCCCC(C#C)O	1
Cc1ccc(c(c1)N)Cl	1
C=CS(=O)(=O)c1ccccc1	1
COC(=O)c1ccc(cc1)C=O	1
CCCCCC#CC(=O)OC	1
N#Cc1cccc(c1)N	1
[O-][N+](=O)c1ccccc1	1
COc1ccc(c(c1)O)C(=O)C	1
[O-][N+](=O)c1ccc(c(c1)Cl)F	1
ON=Cc1ccccc1	1
BrCCCCCCC#N	1
[O-][N+](=O)c1ccc(c(c1)N)O	1
OC(CC(C)C)C#C	1
OCC(Br)(Br)Br	1
CCC[C](C(=O)O)Br	1
CCCCCCCCC(=O)OC	1
CCCCCCCC(=O)O	1
C/C=C/C(=O)OCC(C)C	1
NCCc1ccc(cc1)Cl	1
O=CCCCCCC=CCC	1
Cc1ccc(c(c1)O)C	1
CCCCCC(=O)CC(=O)C	1
Clc1cc(Cl)cc(c1[N+](=O)[O-])Cl	1
[O-][N+](=O)c1ccc(c(c1)O)O	1
Fc1cc(Cl)c(c(c1)Cl)O	1
CCCCC(=O)CC(=O)C	1
CCCCCCOc1ccc(cc1)O	1
CCCCCCCCCCC(=O)C	1
O=C(c1ccccc1)OCc1ccccc1	1
CCCCCCCCCCC=O	1
OCc1ccc(cc1)[N+](=O)[O-]	1
CCCC[C](COC(=O)C)CC	1
Cc1ccc(c(c1)C(C)(C)C)O	1
COC(=O)CCCCCCCCC(=O)OC	1
[O-][N+](=O)c1cc(Cl)c(c(c1Cl)[N+](=O)[O-])Cl	1
CCCCCCC(C(=O)OCC)Br	1
[O-][N+](=O)c1ccc(c(c1)[N+](=O)[O-])O	1
OCc1ccc(cc1)C(C)(C)C	1
CCCCC(C(=O)O)CC	1
CNCCc1ccccc1	1
Oc1ccc(cc1)OCc1ccccc1	1
Brc1ccc(c(c1)[N+](=O)[O-])Br	1
CCCCCCCCCc1ccc(cc1)O	1
[O-][N+](=O)c1ccc(c(c1)[N+](=O)[O-])Br	1
CC(c1cc(Cl)c(cc1O)C)C	1
CC[C](c1ccc(cc1)O)C	1
CCOC(=O)C(CBr)Br	1
BrCCCC#N	1
Cc1cc(C)c(c(c1)C(C)(C)C)O	1
OCCCCCCCCBr	1
CCCC=O	1
OCCc1ccc(cc1)Cl	1
Brc1cccc(c1)[N+](=O)[O-]	1
O=Cc1ccc(c(c1)O)[N+](=O)[O-]	1
Cc1cc(O)cc(c1)O	1
CCCCCC1CCC(=O)O1	1
[O-][N+](=O)c1cc(cc(c1O)[N+](=O)[O-])C(C)(C)C	1
CC(CCOC(=O)c1ccc(cc1)O)C	1
CCCC/C=C/CO	1
CCCCCCC=O	1
Oc1cc(cc(c1)C(C)(C)C)C(C)(C)C	1
CC(c1ccccc1O)C	1
Oc1ccc(c(c1)C)[N+](=O)[O-]	1
O=Cc1cccc(c1)[N+](=O)[O-]	1
O=Cc1cc(O)ccc1[N+](=O)[O-]	1
[O-][N+](=O)c1cc([N+](=O)[O-])c(c(c1O)O)O	1
CCCCCCC[C](O)C	1
O=Cc1ccccc1Br	1
C1COC1=O	1
Clc1ccccc1	1
[O-][N+](=O)c1ccc(c(c1Cl)Cl)Cl	1
O=Cc1ccc(cc1)Oc1ccccc1	1
Oc1cccc(c1)F	1
CCCCc1cccc(c1)N=C=S	1
O=Cc1ccccc1[N+](=O)[O-]	1
Clc1ccc(c(c1)O)O	1
OC(=O)c1ccc(cc1)c1ccccc1	1
CCCCOc1ccc(cc1)O	1
COc1cc(C=O)cc(c1OC)O	1
Clc1cc(Cl)c(c(c1Cl)[N+](=O)[O-])Cl	1
O=Cc1ccccc1O	1
CCCCCCCCCC=CCO	1
CCC(C#CC)O	1
CCOC(=O)CCCCCC(=O)OCC	1
[O-][N+](=O)c1cc(Cl)c(cc1O)C	1
Oc1cc(C)c(c(c1)C)Br	1
CCCCCC(=NO)C	1
Clc1cc(Cl)c(cc1Cl)Cl	1
CCCCC(CBr)Br	1
O=Nc1ccc(cc1)O	1
CCCCCCC(=O)OCC=C	1
CC(c1ccccc1)N=C=S	1
Clc1cc([N+](=O)[O-])c(cc1Cl)[N+](=O)[O-]	1
CC(=C)OC(=O)C	1
Clc1cc(Cl)c(cc1[N+](=O)[O-])[N+](=O)[O-]	1
CC[C](C(=O)O)Br	1
[O-][N+](=O)c1cccc(c1)c1ccccc1	1
O=Cc1cc(Cl)cc(c1Cl)Cl	1
NC(=O)c1ccccc1O	1
[O-][N+](=O)c1cccc(c1C)C	1
c1ccc(cc1)c1ccccc1	1
CCCC#CC(=O)OC	1
O=Cc1ccccc1Cl	1
CC(=O)CCC=C(C)C	1
[O-][N+](=O)c1ccc(c(c1F)F)F	1
OCc1cccc(c1)C	1
Cc1ccc(cc1)C	1
Cc1ccc(c(c1)[N+](=O)[O-])[N+](=O)[O-]	1
BrCCc1ccccc1	1
O=Cc1cc(Cl)cc(c1O)Cl	1
[O-][N+](=O)c1cccnc1SCc1ccccc1	1
C=CC(=O)OCC[C](OC(=O)C=C)C	1
COc1cc(O)ccc1O	1
OC(=O)CCBr	1
CCOC(=O)[C](CBr)Br	1
CCCCC#CCO	1
N#Cc1ccccc1C	1
CCOC(=O)Cc1ccc(c(c1)OC)O	1
C[C](C=O)CC	1
Cc1ccc(c(c1)Cl)Cl	1
[O-][N+](=O)c1cccc(c1)[N+](=O)[O-]	1
CCC(c1ccc(cc1)O)(C)C	1
CCOC(=O)C(Cl)C	1
N#Cc1ccccc1C#N	1
CC(c1ccc(cc1)N)(C)C	1
N#CCc1ccccc1	1
Brc1ccc(cc1)[N+](=O)[O-]	1
CCCCC(C=O)CC	1
Oc1ccccc1Br	1
S=C=Nc1ccc2c(c1)CCC2	1
COc1ccc(c(c1O)Cl)C=O	1
Oc1ccc(cc1)c1ccccc1	1
Oc1ccc(c(c1)C)C	1
NC(=O)c1ccc(cc1)[N+](=O)[O-]	1
CCOC(=O)c1ccccc1N	1
CCCCCCCCCCC#N	1
CCCCCCCCO	1
C=CS(=O)(=O)C=C	1
OCc1cccc(c1)[N+](=O)[O-]	1
O=Cc1c(F)c(F)c(c(c1F)F)F	1
CCOC(=O)c1ccc(cc1)O	1
ClC(C#N)Cl	1
[O-][N+](=O)c1ccc(c(c1)[N+](=O)[O-])Cl	1
O=Cc1ccc(cc1)[N+](=O)[O-]	1
CCCCOC(=O)C	1
OCC(Cl)(Cl)Cl	1
Nc1ccc(c(c1)Cl)C	1
Nc1cc(Cl)cc(c1)Cl	1
OCCCCCc1ccccc1	1
N#CCCc1ccccc1	1
O=Cc1ccc(cc1Cl)O	1
[O-][N+](=O)c1ccccc1C	1
Cc1ccc(c(c1)O)O	1
Nc1ccc(cc1)C(=O)c1ccccc1	1
Oc1ccc(cc1)C(=O)Cc1ccccc1	1
CCCCCCC=CC(=O)O	1
Clc1cc(Cl)c(c(c1)[N+](=O)[O-])[N+](=O)[O-]	1
Brc1c(O)c(Br)c(c(c1Br)Br)Br	1
Nc1ccccc1Cl	1
O=Cc1ccc(c(c1)[N+](=O)[O-])O	1
Oc1ccc(c(c1)F)[N+](=O)[O-]	1
CCOc1ccc(cc1)[N+](=O)[O-]	1
Cc1cccc(c1)[N+](=O)[O-]	1
O=Cc1ccc(cc1)C	1
NC[C](c1ccccc1)C	1
OCc1ccc(cc1)C	1
CCOC(=O)[C](Cl)C	1
CCOC(=O)c1ccc(cc1)Br	1
CCCCOC(=O)/C=C/C	1
OC(=O)CCCCCCCCCCC(=O)O	1
Oc1ccccc1C(C)(C)C	1
Cc1ccc(cc1)c1ccccc1	1
CCCCCCCCCCCC#N	1
CCc1cccc(c1)O	1
O=Cc1ccc(c(c1)O)OC	1
N#Cc1ccc(cc1)C(=O)C	1
[O-][N+](=O)c1ccccc1[N+](=O)[O-]	1
C=CCOC(=O)C=C	1
CCCCCCCCC(=O)O	1
CC(C(c1ccccc1)c1ccccc1)O	1
OCc1ccc(cc1)C(C)C	1
Oc1ccc(c(c1)Cl)O	1
Cc1ccc(cc1)[N+](=O)[O-]	1
c1ccc(cc1)c1ccccn1	1
Clc1cc([N+](=O)[O-])c(c(c1Cl)Cl)Cl	1
Oc1c(O)c(Br)c(c(c1Br)Br)Br	1
CCCCCCCCOC(=O)C	1
Nc1ccc(c(c1)C)C	1
Clc1ccc(c(c1)Cl)N	1
Oc1cccc(c1)OC(=O)c1ccccc1	1
CCCCC/C=C\CCC=O	1
O=C1C=CC(=O)C=C1c1ccccc1	1
CCSc1ccccc1	1
CCCCCOC(=O)C=C	1
COc1cc(C=O)cc(c1O)OC	1
OC(=O)CCCl	1
CC[C](Cc1ccccc1)O	1
C[C]([C](C#C)O)CCC	1
SC1CCCCC1	1
Cc1ccc(cc1)N	1
CCCCCC[C]1CCC(=O)O1	1
Oc1ccc(c(c1)[N+](=O)[O-])C	1
CCCCCCC(O)C	1
c1ccccc1	1
BrC(C#N)Br	1
Clc1cc(Cl)cc(c1)Cl	1
Oc1ccc(cc1)I	1
CCCCCCBr	1
CCCCCCC#CC(=O)O	1
Clc1cc(Cl)c(c(c1)[N+](=O)[O-])N	1
O[C](C(C)C)C#C	1
Brc1cc(C)c(c(c1)Cl)O	1
Brc1ccccc1	1
CCCC[C](COC(=O)c1ccc(cc1)O)CC	1
CCC(=O)c1ccc(cc1)O	1
Brc1cccc(c1N)Br	1
CCCCOC(=O)CC	1
S=C=NC(=O)c1ccccc1	1
CC(=C)C(=O)OCC#C	1
C[C](C=O)CCC	1
CC(CCC(=O)O)C	1
NCc1ccccc1	1
CCCCC=O	1
CCC#C[C](CC)O	1
Clc1cc([N+](=O)[O-])c(cc1Cl)Cl	1
O=Cc1ccc(cc1)Br	1
Clc1ccc(cc1)[N+](=O)[O-]	1
CCCCC/C(=N/O)/C	1
[O-][N+](=O)c1ccccc1F	1
Cc1cccc(c1)N	1
Clc1cc(Cl)c(c(c1)[N+](=O)[O-])O	1
Cc1ccc(c(c1)[N+](=O)[O-])O	1
NC(=O)Oc1ccccc1	1
CCCCCCC#CCCO	1
Nc1cccc(c1)I	1
[O-][N+](=O)c1cc(C)c(c(c1)[N+](=O)[O-])O	1
OCC=Cc1ccccc1	1
Nc1cccc(c1)F	1
CCCc1ccccc1N	1
[O-][N+](=O)c1cc(I)c(c(c1)I)O	1
OCc1cccc(c1)Cl	1
CC(C(C#C)O)CCC	1
O=Cc1c(Cl)cccc1[N+](=O)[O-]	1
[O-][N+](=O)c1cccc2c1cccn2	1
Clc1c(N)cc(c(c1Cl)Cl)Cl	1
[O-][N+](=O)c1ccccc1N	1
CCCCOC(=O)CCC(=O)OCCCC	1
CCCCCCCC(=O)Cl	1
CCNc1ccccc1	1
S=C=Nc1ccccc1	1
Oc1ccc(c(c1)O)C(=O)c1ccc(cc1O)O	1
COc1ccc(cc1)[N+](=O)[O-]	1
Oc1ccc(cc1)C(=O)Oc1ccccc1	1
CC(=O)c1ccc(c(c1Cl)Cl)Cl	1
Nc1ccc(cc1)Cl	1
OCc1ccccc1	1
Clc1c(O)cccc1Cl	1
BrCCCCC(=O)OC	1
CCCCCc1cc(O)cc(c1)O	1
O=Cc1ccc(c(c1O)O)O	1
COc1ccccc1[N+](=O)[O-]	1
Oc1cc(C)c(c(c1C)C)O	1
N#Cc1ccc(cc1)c1ccccc1	1
CCCCC[C]1CCCC(=O)O1	1
CCCC[C](C(=O)OC=C)CC	1
COC(=O)c1ccc(c(c1)[N+](=O)[O-])C(=O)OC	1
Oc1ccc(c(c1)Cl)Cl	1
CCCC(c1ccccc1)O	1
CC(c1cccc(c1N)C(C)C)C	1
CCC(C=O)CC	1
Nc1ccc(c(c1)C)O	1
CCC(=O)C=C	1
CCCC#CC(=O)OCC	1
O=Cc1c(O)cc(cc1O)O	1
OCC(CBr)Br	1
C=CCN=C=S	1
Oc1cc(C)c(c(c1)C)Cl	1
Fc1ccc(c(c1)F)O	1
N#Cc1ccc(cc1)O	1
CCc1ccc(cc1)C=O	1
CC(C(=O)O)C	1
Oc1ccc(c(c1)[N+](=O)[O-])[N+](=O)[O-]	1
[O-][N+](=O)c1ccccc1c1ccccc1	1
COc1cc(O)cc(c1)Cl	1
Brc1ccc(c(c1)[N+](=O)[O-])O	1
Sc1ccccc1	1
CCC(c1ccccc1)O	1
Clc1ccc(c(c1)[N+](=O)[O-])Cl	1
CCOC(=O)c1ccc(cc1)I	1
COc1ccc(c(c1)O)C(=O)c1ccccc1	1
CCCC(C(=O)OCC)C(=O)OCC	1
C=CCc1ccc(c(c1)OC)O	1
OCc1ccccc1Br	1
NC(=S)c1ccccc1	1
BrCCCC(=O)OCC	1
ClCc1cc(ccc1O)[N+](=O)[O-]	1
CCCCOc1ccc(cc1)[N+](=O)[O-]	1
CCC(C(=O)OCC)C(=O)OCC	1
CCCCCCCCCCCCO	1
Fc1c(F)c([N+](=O)[O-])c(c(c1F)F)F	1
CC(CCc1ccccc1)(O)C	1
Clc1cc([N+](=O)[O-])c(c(c1)[N+](=O)[O-])N	1
CCCCC(=O)OCCC	1
N#CC=Cc1ccccc1	1
Clc1cc(Br)c(c(c1)Br)N	1
O=CCCCCC/C=C\CC	1
Nc1ccc(cn1)[N+](=O)[O-]	1
CC/C=C(\C(=O)OC)/C	1
COC(=O)CCCCCCCCCCCC(=O)OC	1
S=C=Nc1ccc(cc1)N=C=S	1
Clc1ccc(c(c1)[N+](=O)[O-])O	1
CCCCCCCCCC(=O)O	1
CCCC/C=C\C(=O)C	1
CCC(=O)OC(C)(C)C	1
[O-][N+](=O)c1cc(Cl)c(cc1N)Cl	1
Clc1cc(Cl)c(c(c1)Cl)O	1
O=Cc1cccc2c1cccc2	1
Oc1ccc(c(c1)O)Cl	1
S=C=Nc1cc(C)cc(c1)C	1
ClCc1ccccc1	1
BrCCCCCCCC(=O)O	1
CCC#CCC(CC)O	1
O=Cc1cccc(c1)Br	1
COc1ccccc1Cl	1
[O-][N+](=O)c1cc([N+](=O)[O-])c(c(c1)[N+](=O)[O-])O	1
CCCCCCCC=O	1
Oc1ccc(cc1)C(=O)OCc1ccccc1	1
CC(c1ccc(cc1)O)C	1
Oc1cccc(c1)Nc1ccccc1	1
CCCCCCCCCN	1
O=Cc1cc(cc(c1F)Cl)C(F)(F)F	1
C=CC(=O)OCC(C)C	1
CC(c1ccccc1)C#N	1
CC(c1ccccc1)C	1
CCOC(=O)C(C(=O)OCC)CC=C	1
Nc1ccccc1I	1
N#CC(=Cc1ccccc1)C#N	1
O=Cc1ccc(cc1)c1ccccc1	1
Brc1ccc(cc1)Br	1
CCCCOC(=O)CCCCC(=O)OCCCC	1
Oc1c(Cl)cc(c(c1Cl)Cl)Cl	1
O=C(C(Br)(C)C)C(Br)(C)C	1
CCCCCC/C=C/C(=O)O	1
C=CC(=O)OC1CCCCC1	1
CCCCCCCC=CCO	1
[O-][N+](=O)c1cccc(c1C)O	1
O=CC(C)C	1
O=Cc1cc(Br)ccc1O	1
CCCCCCCCCO	1
CCCCCC(=O)Cl	1
O=Cc1ccc(cc1)Cl	1
CCOC(=O)/C=C(\C)/C	1
O=Cc1ccc(cc1)N(C)C	1
Cc1ccccc1	1
Clc1ccc(c(c1)O)Cl	1
Nc1cc(cc(c1)C(C)(C)C)C(C)(C)C	1
CC/C=C\C(=O)O	1
Oc1ccc(c(c1)O)O	1
COc1cccc(c1)[N+](=O)[O-]	1
OCCc1ccc(c(c1)OC)O	1
O=Cc1c(C)ccc2c1cccc2	1
C1CC=CC1=O	1
CC(c1ccccc1N)C	1
CCCCC(CO)CC	1
CCC#CC(CC)O	1
Nc1ccccc1F	1
BrCc1ccc(cc1)[N+](=O)[O-]	1
Fc1ccc(c(c1)O)[N+](=O)[O-]	1
Cc1c(C)cccc1N	1
[O-][N+](=O)c1cc(F)c(cc1N)F	1
O=Cc1cc(Cl)ccc1O	1
Oc1c(Cl)c(Cl)c(c(c1Cl)Cl)O	1
[O-][N+](=O)c1c(O)cccc1O	1
OC(=O)C(C)(C)C	1
CCCCCC[C](CCC)O	1
CCCCC(C(=O)O)Br	1
Clc1cccc(c1O)Cl	1
Nc1ccc(c(c1)N)O	1
Oc1ccc(c(c1)c1ccccc1)O	1
CCc1ccc(cc1)[N+](=O)[O-]	1
COc1ccc(cc1O)N	1
Oc1ccccc1C(=O)c1ccccc1O	1
ONC(=O)c1ccccc1O	1
CCC#CC(O)C	1
CCC=CC(=O)O	1
S=C=NC(c1ccccc1)c1ccccc1	1
BrCCCCC(=O)OCC	1
CCOC(=O)C(C(Br)C)Br	1
CCCCCCCCCC=O	1
Fc1cccc(c1)[N+](=O)[O-]	1
OCc1ccccc1I	1
O=CC#Cc1ccccc1	1
Oc1cccc(c1)[N+](=O)[O-]	1
CC(Cc1ccccc1)(O)C	1
COc1cc(C=O)cc(c1O)Br	1
O=Cc1ccc(cc1)O	1
Cc1cc([N+](=O)[O-])c(c(c1)[N+](=O)[O-])O	1
Clc1ccc(c(c1)C(=O)N)[N+](=O)[O-]	1
Oc1ccc(c(c1)O)C(=O)C	1
N#Cc1cc(Br)c(c(c1)Br)O	1
CCCCCCCC(=O)c1ccccc1	1
CCCOC(=O)CCC	1
Clc1c(O)c(Cl)c(c(c1Cl)Cl)Cl	1
CCCCBr	1
CCCCCCCCCCC#CCCO	1
BrCCC(=O)OCC	1
CCCCC[C](CC)O	1
C#CCSc1ccccc1	1
Brc1cc(Br)c(c(c1)c1ccccc1)O	1
CCCCC/C=C/CO	1
OCc1c(F)c(F)c(c(c1F)F)F	1
N#CCc1ccc(cc1)[N+](=O)[O-]	1
Oc1ccc(c(c1)C)N	1
CCCCC#CC(=O)OCC	1
OCC(c1ccccc1)C	1
CCOc1ccc(c(c1)[N+](=O)[O-])N	1
COc1cc(OC)cc(c1C=O)O	1
N#Cc1ccc(cc1)C	1
Fc1cc(F)c(cc1[N+](=O)[O-])[N+](=O)[O-]	1
CCCCCC#CC(=O)O	1
O=Cc1cc(O)ccc1O	1
Oc1ccc(cc1)Br	1
O=Cc1cc(I)cc(c1O)I	1
[O-][N+](=O)c1ccccc1Cl	1
CCOC(=O)CCCCCCCCC(=O)OCC	1
Clc1ccc(c(c1)[N+](=O)[O-])C	1
CCc1ccccc1N	1
CCCCCCC/C=C/C=O	1
CCCCC#CCCO	1
OCc1ccccc1[N+](=O)[O-]	1
C[C](C(c1ccccc1)c1ccccc1)O	1
CCCCCC=O	1
Nc1ccc(cc1)O	1
CCOC(=O)C(CC)Br	1
CCCCCC(=O)C	1
CC/C=C\C=C\C=O	1
Oc1ccc(c(c1)C)O	1
CC(=O)c1ccc(cc1)O	1
CCCCCCOC(=O)C	1
CC(=O)Nc1ccccc1	1
N#Cc1cc(Cl)ccc1N	1
COC(=O)c1cc(O)cc(c1)O	1
CCC(c1ccccc1)CO	1
CCCC[C](C(=O)OCC)Br	1
CCCC(=O)OCC	1
OCCCCCCCCCCO	1
CC(=O)c1cc(C)c(cc1O)C	1
Cc1ccc(c(c1)Br)O	1
[O-][N+](=O)c1ccc(c(c1)Cl)Cl	1
O=C1C=Cc2c(C1=O)cccc2	1
[O-][N+](=O)c1cc(Br)c(c(c1)Br)O	1
[O-][N+](=O)c1ccc(cc1)Nc1ccccc1	1
Brc1cc(F)c(c(c1)[N+](=O)[O-])O	1
CCCCCCC(=O)c1ccccc1	1
CCCCCC#CCCO	1
CCCOS(=O)OCCC	1
Nc1cccc(c1)Cl	1
CCN(c1ccccc1)CC	1
CCCCCOC(=O)C	1
CCCC[C](C#C)O	1
CC[C](CN)C	1
CCCCC(=C)C=O	1
N#Cc1c(F)c(F)c(c(c1F)F)C#N	1
Cc1ccc(c(c1)N)C	1
Oc1cccc(c1)C(C)(C)C	1
N#Cc1cccc(c1)O	1
CCCC[C](C=O)CC	1
CCCCCCC(=O)OC	1
Fc1ccc(c(c1)C(=O)C)O	1
COC(=O)c1cc(Cl)ccc1Cl	1
Cc1cc(C)cc(c1)N	1
Clc1cc(Cl)c(c(c1Cl)N)Cl	1
Fc1c(F)cc(c(c1F)[N+](=O)[O-])F	1
C=CCOC(=O)/C=C/C	1
O=Cc1ccccc1	1
CCCCCCCCC(=O)C	1
COc1cc(C#N)ccc1O	1
CC(=O)[C](Cl)C	1
CC[C@@](CCCC(C)C)(O)C	1
[O-][N+](=O)c1ccc(c(c1)Cl)N	1
CCOC(=O)CCCC(=O)CC(=O)OCC	1
COc1ccc(c(c1)O)C(=O)OC	1
CCC#C[C](O)C	1
CC(=O)c1ccc(c(c1)C(=O)N)O	1
CCCCCCCC#N	1
N#Cc1ccccc1Cl	1
CC(COC(=O)C(=C)C)C	1
SCCCCCCCCS	1
CC[C@@](c1ccccc1)(O)C	1
CCOC(=O)[C](CC)Br	1
CCCC(CCC)CO	1
C#CC(c1ccccc1)(O)C	1
Oc1ccc(cc1)c1ccc(cc1)Br	1
Clc1ccc(c(c1)N)O	1
OCCOC(=O)c1ccccc1O	1
Oc1cc(Cl)cc(c1)Cl	1
CCCCSCCCC	1
Clc1c(O)cc(c(c1Cl)Cl)Cl	1
CC(c1ccccc1)(C)C	1
Clc1ccccc1Cl	1
N#CSc1cc(C)c(cc1C)NC(=O)Oc1c(C)c(Br)c(c(c1Br)Br)Br	1
CCCCCCCC(=O)C	1
Oc1ccc(c(c1)O)C(=O)c1ccccc1	1
CCCCC(=O)c1ccccc1	1
S=C=NCCc1ccccc1	1
CCCCCCCCCCC(=O)O	1
CCCC=CC(=O)O	1
ClCCCCC(=O)O	1
[O-][N+](=O)c1ccc(c(c1)O)[N+](=O)[O-]	1
Oc1cccc(c1)I	1
CC(CC(=O)O)C	1
CC=CCC(=O)OC	1
c1ccc(cc1)Cc1ccncc1	1
CCCCCCCC#CCO	1
OCC(CBr)(C)C	1
CCCCCOC(=O)CC	1
CCCCS(=O)(=O)CCCC	1
Cc1ccc(c(c1)C)O	1
CC(CC)CC(=O)O	1
CCCCCCCCCC(=O)C	1
CCCC#CCO	1
Cc1cc(c(c(c1)C(C)(C)C)O)C(C)(C)C	1
Clc1cccc(c1)C(=O)c1ccccc1	1
[O-][N+](=O)c1ccc(c(c1)[N+](=O)[O-])C	1
C=CC=O	1
CCCC(C#CC)(O)C	1
CCC#CC(=O)C	1
Fc1cc(I)cc(c1)[N+](=O)[O-]	1
CCCCC1CCC(=O)O1	1
CCCCCCCCCCC#CCO	1
O=Cc1cccc(c1)C#N	1
OCc1ccccc1C	1
COc1cc(C=O)ccc1O	1
CCCCOC(=O)CCC	1
NCCc1ccc(cc1)C	1
CCCC(C(=O)O)Br	1
Cc1cc(C)cc(c1[N+](=O)[O-])C	1
CCCC(C#C)O	1
N#CCCCc1ccccc1	1
O=C1C=CC(=O)c2c1cc1ccccc1c2	1
Clc1ccc(c(c1)N)C	1
C[C](CC)CC(=O)O	1
[O-][N+](=O)c1cc(Br)c(c(c1)[N+](=O)[O-])N	1
Oc1ccccc1C(=O)c1ccccc1	1
CCCCCCC#N	1
NNC(=O)c1ccccc1O	1
CCCCCC[C](C(=O)OCC)Br	1
CCCCC=CCO	1
[O-][N+](=O)c1cc(Cl)c(c(c1)Cl)O	1
O=Cc1ccc(cc1)C#N	1
Oc1cccc(c1)Cl	1
CCC(C(=O)O)CC	1
CCCCc1ccc(cc1)N	1
CCCSCCC	1
N#Cc1cc(cc(c1)[N+](=O)[O-])[N+](=O)[O-]	1
S=C=NCCCN=C=S	1
CCCCCN=C=S	1
CC(C(=O)C(=O)C(Br)C)Br	1
COC(=O)COc1ccccc1	1
CCCCCCOc1ccc(cc1)N	1
CCCCCCCCCCCO	1
O=CC=Cc1ccccc1	1
OC(=O)CCCCCCCCC(=O)O	1
COc1cccc(c1)C=O	1
CCC(N=C=S)(C)C	1
N#Cc1cc(O)ccc1C	1
[O-][N+](=O)c1ccccc1O	1
CCCOC(=O)C=Cc1ccccc1	1
Fc1ccc(cc1)[N+](=O)[O-]	1
CCOc1cccc(c1O)C=O	1
CCCCCC/C=C/CO	1
O=C(c1ccccc1)CC(=O)C	1
Brc1cc(C)c(c(c1)C)O	1
N#Cc1cccc(c1)[N+](=O)[O-]	1
CCCCCBr	1
OC[C](CBr)Br	1
BrCC#N	1
Ic1ccccc1	1
CCCCCCOC(=O)C(=C)C	1
C/C=C/C(=O)O[C](CC)C	1
Fc1ccc(c(c1)[N+](=O)[O-])O	1
BrCCCCCCBr	1
FC(c1ccc(cc1)O)(F)F	1
CCCCCCC(=O)C	1
N#Cc1ccccc1O	1
CC(C=O)CC	1
CCc1cccc(c1N)CC	1
[O-][N+](=O)c1ccc(c(c1)[N+](=O)[O-])I	1
O=C(c1ccccc1)Oc1ccccc1	1
CCCCC/C=C\C(=O)O	1
Cc1ccc(c(c1)O)Cl	1
CCCC[C]1CCC(=O)O1	1
O=Cc1ccccc1C	1
CCCCCCCOC(=O)C=C	1
O=C1CCC(O1)c1ccccc1	1
CCCCCCC(=O)O	1
CCN(c1ccccc1)C	1
CCCc1ccc(cc1)O	1
CCCCC(C(=O)OCC)Br	1
CC(c1ccc(cc1)N)C	1
N#CC(Cl)(Cl)Cl	1
O=C/C=C(\C)/C	1
CCCCCCCCCCN	1
OCc1cc(cc(c1)[N+](=O)[O-])[N+](=O)[O-]	1
O=Cc1ccc(c(c1)[N+](=O)[O-])Cl	1
CCOc1ccccc1	1
CCCC(C(=O)O)CCC	1
Cc1cccc(c1)O	1
COc1cccc(c1)C#N	1
OCCCCCCCl	1
c1ccc(cc1)c1cccnc1	1
O/N=C\c1ccccc1O	1
ClC(C(=O)C)C(=O)C	1
CCC=CCC(=O)O	1
CC(c1ccccc1)(Cc1ccccc1)O	1
COC(=O)c1ccc(cc1)O	1
BrCCCCCC(=O)OCC	1
C/C(=C/CC)/C=O	1
[O-][N+](=O)c1ccc(c(c1)[N+](=O)[O-])F	1
CCOC(=O)C(Br)C	1
Brc1cc(Br)c(c(c1)[N+](=O)[O-])N	1
C[C]1CC(=O)O1	1
Cc1cc(C)cc(c1)O	1
CCCCOC(=O)C(=C)C	1
Clc1cc(cc(c1)Cl)[N+](=O)[O-]	1
O=Cc1cc(O)c(c(c1)O)O	1
CCCCCCCN	1
CCCCCC[C](C(=O)O)Br	1
CCCCCCCCC(CO)O	1
CCCCCCC1CCC(=O)O1	1
CCCC[C](COC(=O)C(=C)C)CC	1
Oc1ccc(cc1)C(=O)c1ccccc1	1
CCCSc1ccccc1	1
OCCc1ccc(cc1)C	1
Nc1ccc(c(c1)[N+](=O)[O-])O	1
Clc1ccc(c(c1)C)O	1
CCCCCC1CCCC(=O)O1	1
OCc1cc(Br)ccc1O	1
C[C](COC(=O)C=C)O	1
Nc1c(cccc1[N+](=O)[O-])[N+](=O)[O-]	1
S=C=Nc1c(C)cccc1C	1
CCCCCCCC(=O)OC	1
COc1ccc(cc1)C#N	1
CCCCCC(=O)OCC=C	1
NCC(c1ccccc1)C	1
CCOC(=O)c1cccc(c1)O	1
CCC(CCCC(C)C)(O)C	1
CCCCC/C=C\C(=O)OC	1
Oc1ccc(c(c1)Cl)F	1
CCC#C[C](CC(C)C)O	1
Oc1ccc(cc1N)C(C)(C)C	1
CCCCCCCC(=O)CC	1
Brc1cc(Cl)c(c(c1)Cl)O	1
CCOc1ccc(cc1)O	1
[O-][N+](=O)c1cnc(c(c1)[N+](=O)[O-])Cl	1
Nc1cc(cc(c1)[N+](=O)[O-])[N+](=O)[O-]	1
[O-][N+](=O)c1ccc(c(c1)N)Cl	1
Oc1ccc(cc1)F	1
[O-][N+](=O)c1ccc(cc1)[N+](=O)[O-]	1
COC(=O)c1ccc(cc1)[N+](=O)[O-]	1
CCOC(=O)c1ccc(cc1)[N+](=O)[O-]	1
Clc1cc(Cl)c(cc1O)Cl	1
CCCCCCC#CCO	1
O=Cc1cccc(c1O)[N+](=O)[O-]	1
Clc1ccc(c(c1)C)N	1
N#Cc1ccc(c(c1)[N+](=O)[O-])Cl	1
Oc1cccc(c1)c1ccccc1	1
CCCCCC=CCCC=O	1
CC(=O)c1ccccc1	1
CCN=C=S	1
CCCCOC(=O)c1ccc(cc1)O	1
O=C(C(=C)C)OCc1ccccc1	1
N#Cc1ccc(cc1)[N+](=O)[O-]	1
CC(C=O)CCC	1
CCC#CC[C](CC)O	1
c1ccc(cc1)Cc1cccnc1	1
CCCCCCc1ccc(cc1O)O	1
OCCC(c1ccccc1)C	1
CCCCCC[C](O)C	1
COc1cc(OC)cc(c1)O	1
Fc1ccc(c(c1)[N+](=O)[O-])C	1
[O-][N+](=O)c1ccc(cc1)Oc1ccccc1	1
C[C](C#N)Br	1
Clc1ccc(cc1)C(=O)c1ccccc1	1
CCC(=C)C=O	1
CCc1ccc(cc1)N	1
NC(=S)Nc1ccccc1	1
BrCCCCCOC(=O)C	1
O=Cc1ccc(cc1)C(C)C	1
CC(=O)C=C	1
Nc1ccc(cc1)N	1
CCOC(=O)C(Br)(C)C	1
N#Cc1ccc(cc1)F	1
CCCCCCCCCCCCCO	1
NC(=O)c1ccc(cc1)Cl	1
CCCCCCC(CCC)O	1
O=Cc1ccc(cc1O)O	1
O[C](CC(C)C)C#C	1
CCCCCCCCCCCN	1
OCCCc1ccccc1	1
N#CCc1ccc(cc1)Cl	1
NNC(=O)Cc1ccccc1	1
Oc1ccc(cc1)C(=O)O	0
O=C1OCCC1C	0
COc1ccccc1N	0
C[C](CC[C](O)C)O	0
ClCCCC(=O)O	0
CC(=NO)CC	0
CCCC[C](CO)N	0
CCC(CO)O	0
OC(=O)CCCC(=O)O	0
CCOC(=O)CC(=O)OCC	0
CC(=O)C(C)C	0
OCCCBr	0
CCOS(=O)(=O)OCC	0
N#CCCC(C)C	0
CCCO	0
O=C1CCCC(=O)C1	0
CCC(=O)OCC=C	0
CCCCC(CO)N	0
Oc1cccc(c1)C(=O)O	0
CC(CC#C)O	0
CCC(=O)CC	0
O=C1CCCO1	0
OCCCCCCO	0
N#Cc1ccccc1N	0
CCC(C(=O)OC)C	0
O=C1OCC[C]1C	0
CC(N)C	0
OCCCCCO	0
C=CCCC(=O)C	0
CCOC(=O)C	0
CO	0
OC(=O)C(Br)(C)C	0
Oc1cc(O)cc(c1)O	0
CC(CCl)O	0
C#CC(N)(C)C	0
CCCCCC(=O)O	0
OCCCCCl	0
OC(=O)c1ccccc1O	0
N#CCc1ccc(cc1)N	0
C[C](CC#C)O	0
CC(O)(C)C	0
C[C](C(C)C)O	0
OCC=C	0
ClCCC(=O)OCC	0
CC(C[C@@](C#C)(O)C)C	0
OCCCCl	0
OCc1ccc(c(c1)O)OC	0
OCc1ccccc1N	0
CCC(=O)OCC#C	0
CC[C](C=C)O	0
COC=O	0
COCC(N)C	0
CCOC(=O)C(C)C	0
CC1CC(=O)O1	0
ON=C(C)C	0
CC=CC(O)C	0
C[C@@](C#C)(CC)O	0
CCC(=O)OCC(C)C	0
Nc1ccc(cc1)C(=O)N	0
OC(=O)CCC(=O)O	0
OC[C](C(C)C)N	0
CC(=O)C(C)(C)C	0
CCCCOC(=O)N	0
CCC(C(CO)N)C	0
CCC(O)(C)C	0
OCC(CC(C)C)N	0
CC1CCC(=O)O1	0
CCC=CCO	0
OCCCl	0
O=C1CCCCC1	0
CCC(CC)O	0
OCC=C(C)C	0
CCCC(=O)C	0
CC#N	0
CCC#CCO	0
CCN(CC)C	0
CCCNCCO	0
OCCCC#C	0
C[C]1CCC(=O)O1	0
CC[C](OC(=O)C)C	0
OC(=O)CCCCCCC(=O)O	0
OC/C=C/CO	0
CC=CCCCO	0
COC(=O)CC(=O)OC	0
OCCNCCO	0
CCC(CO)C	0
CC[C](CO)C	0
CCCCCC(=O)OC	0
OCc1cccc(c1)N	0
COc1cccc(c1O)OC	0
CNCC(CO)O	0
CC(O)C	0
CCC#CC[C](O)C	0
CC(=C)CCO	0
N#Cc1cccnc1	0
OCC(Cl)Cl	0
OCCC#C	0
CCCC(=O)OCC=C	0
OCCOc1cccc(c1)O	0
CCCC(C=C)O	0
CCCC(=O)CCC	0
ClCCCC#N	0
OCC/C=C\CC	0
CC=CCO	0
CCC/C=C/CO	0
CCC(N)(C)C	0
CC#CCO	0
OC(=O)c1ccc(cc1)[N+](=O)[O-]	0
CCOC(=O)CC	0
CCCCOCCO	0
CCOC(=O)C(C(=O)OCC)C	0
CC(C(C)C)O	0
NC(=O)COc1ccccc1	0
CC(C#C)(CC)O	0
CC(CC(=O)C)C	0
OC(=O)CC(CC(=O)O)(C)C	0
CCC(C#C)O	0
CS(=O)C	0
O=C1CCC(=O)CC1	0
CC=CC(=O)O	0
NCC(CO)(C)C	0
N#Cc1ccccn1	0
Cc1cc(C)[nH]c(=O)c1C#N	0
OCC/C=C/CC	0
CNC[C](CO)O	0
CCCCC(CO)O	0
Cc1c(N)cccc1O	0
OCCC(C)C	0
OCC=CCO	0
CC(=O)NN	0
O=C1CCC=C1C	0
CCCCCO	0
OCc1cccc(c1)O	0
COc1ccccc1O	0
O=COC(C)(C)C	0
COC[C](N)C	0
[O-][N+](=O)c1ccccc1C(=O)N	0
ClCCCCC#N	0
CCC(=O)C	0
[O-][N+](=O)c1ccccc1C(=O)O	0
C=COC(=O)C(=C)C	0
C[C](C(C)C)N	0
NCCCOCC	0
CCCC(CO)O	0
CC=NO	0
O=COCC(C)C	0
CCCC(=O)O	0
OCC(C(C)(C)C)N	0
CCCC(CO)N	0
Oc1ccc(cc1N)S(=O)(=O)O	0
CC[C](C#C)O	0
CCC(C=C)O	0
CCCC#N	0
CCCS(=O)CCC	0
OCCBr	0
Oc1cccc(c1)O	0
CCOC(=O)C(=C)C	0
COC(=O)N	0
CCC(CC#C)O	0
BrCCCCC(=O)O	0
OCCN(CC)CC	0
CC[C](O)C	0
CC(=C)CCC(=O)C	0
CC(=O)OCC#C	0
CCCCCOC=O	0
NCCCO	0
CCO	0
N#CCCC#N	0
NCC(CN)O	0
C/C=C/CCCO	0
C=CCC#N	0
NCCC(C)C	0
CCC(O)C	0
C[C](C=C)O	0
CCOS(=O)OCC	0
N#CCCCC#N	0
CC(C#C)(CCCC)O	0
CCN(C)C	0
N#Cc1ccncc1	0
COc1cc(CN)ccc1O	0
CCCCC#N	0
CC(CC#N)C	0
CC[C]1CCC(=O)O1	0
OCCC=CCC	0
CC(C=C)O	0
CCC(=O)O	0
C/C(=N\O)/CC	0
C/C=N\O	0
NCC(CO)O	0
CCCCN	0
OC(=O)c1cccc(c1)[N+](=O)[O-]	0
OCC(C(C)C)N	0
CCC(N)C	0
CC(c1ccccc1)(O)C	0
CC(=O)CCC(=O)C	0
C=CC(=O)OC(C)(C)C	0
CC[C](N)C	0
OCC[C](O)C	0
CCC#CCC(O)C	0
CC(Cc1ccccc1)O	0
N#Cc1ccccc1	0
CCOC(=O)N	0
CC(C#N)Cl	0
C/C=C\[C](O)C	0
CC(COC(=O)C(C)C)C	0
CC(C#N)C	0
OCC(C)C	0
CCOC(=O)CCC(=O)CCC(=O)OCC	0
CC(CCC(O)C)O	0
N#CCCCCC#N	0
CC(N)(C)C	0
COCCN	0
C/C=C/C(=O)OC(C)C	0
CC(C(C)C)N	0
OCCC(C)(C)C	0
CCOC(=O)/C=C/C	0
OCCCCC#C	0
C[C](CBr)O	0
CC(CBr)O	0
C#CC(O)(C)C	0
OC(=O)CCCCCC(=O)O	0
CN(CC#C)C	0
CC[C](CO)O	0
CCCCC(=O)OC	0
CCOCCOC(=O)C(=C)C	0
CCC1CCC(=O)O1	0
CC(C#CC(O)(C)C)(O)C	0
C/C(=C\C(=O)C)/C	0
C=CCOC(=O)C(=C)C	0
CS(=O)(=O)C	0
OCCC=C	0
CCS(=O)(=O)c1ccccc1	0
NCC#C	0
CCCCNC	0
OCCNCC	0
BrCCCC(=O)O	0
ClCC(CCl)O	0
CC(=C)C#N	0
OCC(N)(C)C	0
C/C=C\CC#N	0
CCCOC(=O)CC	0
OC(=O)CC(=O)O	0
OCCCC=C	0
OC/C=C\C#C	0
ON=C1CCCCC1	0
C/C=C\CO	0
OCCC(O)C	0
COC(=O)CCCC(=O)OC	0
CC(=O)Nc1ccc(cc1)O	0
Br[C](C(=O)O)C(C)C	0
NCCCCCCO	0
NNC(=O)CCCCC(=O)NN	0
CCCCO	0
OC(C(C)C)C(C)C	0
CC#CCCO	0
Nc1cccc(c1)O	0
CCC[C](N)C	0
OC1CCCCC1	0
NC(=O)c1ccc(cc1)O	0
CC(CCC(=O)C)C	0
CCCCOC=O	0
OCCCC(C)C	0
CCCCC(=O)C	0
OCC=CC#C	0
OC(=O)CCCCC(=O)O	0
CCCOC=O	0
CC[C]([C](CO)N)C	0
COC(=O)C	0
ClCCC#N	0
CN(Cc1cc(CN(C)C)c(c(c1)CN(C)C)O)C	0
CC(=O)OC=C	0
CCOC(=O)C(CC)C	0
BrC(C(=O)O)C(C)C	0
OCCCCO	0
CCCOC(=O)C	0
C[C](CC(O)(C)C)O	0
CC(=O)C	0
C[C](C#N)Cl	0
OCC(C)(C)C	0
NNC=O	0
CCc1ccccc1O	1
CCCCCC(=O)C=C	1
Oc1ccc(c(c1)C)Cl	1
OC(C(C)C)C#C	1
C=CSc1ccccc1	1
CCOC(=O)c1ccc(cc1)OC	1
[O-][N+](=O)c1ccc(c(c1)Cl)O	1
COc1cccc(c1)O	1
Oc1c(C)cccc1O	1
Cc1ccccc1N	1
BrCCCCCC(=O)O	1
Oc1ccccc1Cl	1
COC(=O)c1ccc(cc1)NC	1
BrC/C=C\CBr	1
CCCCCCCCCOC(=O)c1ccc(cc1)O	1
CCCCCC=CCO	1
OC(=O)C#C	1
Brc1ccc(cc1)C(=O)c1ccccc1	1
CCCCCC#N	1
N#Cc1cccc2c1cccc2	1
Fc1c(O)c(F)c(c(c1F)F)F	1
N#Cc1ccccc1[N+](=O)[O-]	1
O/N=C/c1ccc(cc1)[N+](=O)[O-]	1
ClCC(=O)CCl	1
CCCCC/C=C\C(=O)C	1
[O-][N+](=O)c1cc(cc(c1N)[N+](=O)[O-])C(=O)N	1
CCOC(=O)c1ccc(cc1)C#N	1
CCCCCCCCCCCC(=O)C	1
Cc1ccc(c(c1)C)C	1
BrCC(=O)C(C)(C)C	1
OCc1ccc(cc1)c1ccccc1	1
CC(C#N)Br	1
Oc1cc(C)c(c(c1)C)C	1
O=Cc1ccccc1F	1
CCc1cc(O)ccc1Cl	1
BrCC(=O)C(=O)CBr	1
CCOC(=O)C(C(C)C)Br	1
C#C[C@@](c1ccccc1)(O)C	1
CCOC(=O)C(c1ccccc1)C#N	1
Clc1c([N+](=O)[O-])c(Cl)cc(c1[N+](=O)[O-])Cl	1
CCC#CC(=O)OCC	1
CCC/C=C\C(=O)C	1
[O-][N+](=O)c1ccc(c(c1)F)O	1
COc1cc(C=O)c(cc1OC)OC	1
Fc1ccc(c(c1)[N+](=O)[O-])F	1
Oc1c(cccc1[N+](=O)[O-])[N+](=O)[O-]	1
O=Cc1ccc(cc1Cl)Cl	1
Oc1cccc(c1)C(C)C	1
CCCCc1ccccc1	1
COC(=O)c1ccc(cc1)C#N	1
CC(=O)C#C	1
CCCCCc1ccccc1	1
SCCCCCCS	1
O=C(c1ccccc1)c1ccccc1	1
CC/C=C/CC/C=C/C=O	1
CCOC(=O)C=Cc1ccccc1	1
CCCCOC(=O)C=Cc1ccccc1	1
CCCCS(=O)CCCC	1
CC(=S)Nc1ccccc1	1
CCCC/C=C\C=C\C=O	1
CCCCCC#CC(=O)OCC	1
Oc1ccc(c(c1)Br)O	1
CCCC(=O)C=C	1
[O-][N+](=O)c1ccccc1Br	1
CCCCCCC(C(=O)O)Br	1
Oc1cc(cc(c1O)C(C)(C)C)C(C)(C)C	1
O=Cc1c(O)ccc2c1cccc2	1
CCOC(=O)C#CC	1
COc1ccc(cc1)C	1
OC(c1ccccc1)c1ccccc1	1
Cc1c(O)ccc(c1C)O	1
CCC(c1ccc(cc1)N)C	1
Fc1cc(F)c(c(c1F)O)F	1
S=C=NCc1ccc(c(c1)[N+](=O)[O-])Cl	1
CCOC(=O)C(=C(C)C)C(=O)OCC	1
CCCCCCCCCCOC(=O)C	1
C=CC[C](/C=C(\C=O)/C)C	1
Oc1ccccc1F	1
CCCCN=C=S	1
Brc1cc(Br)c(c(c1)Br)O	1
C[C](C(=O)C(=O)[C](Br)C)Br	1
C/C=C(\C(=O)C)/C	1
O=Cc1cc(Br)cc(c1O)Br	1
C=CS(=O)c1ccccc1	1
CCOC(=O)[C]([C](Br)C)Br	1
Fc1ccc(c(c1)C(F)(F)F)N	1
N#Cc1ccc(cc1)C(=O)N	1
CC(c1ccccc1)N	1
N#CSCc1ccccc1	1
CCCCCCCO	1
CCCCCCOC=O	1
C[C](C#C)O	1
NCc1ccc(cc1)C	1
CC(c1ccc(cc1)O)(C)C	1
CCc1cccc(c1)N	1
CCC(C(=O)O)Br	1
C/C=C/c1ccc(c(c1)OC)O	1
O=Cc1ccccc1OC	1
CNCCO	0
OCCc1ccc(cc1)O	0
COC(=O)/C(=C\C)/C	0
OCCNC(C)(C)C	0
CC(CC=C)O	0
CCC[C](CO)O	0
C[C](CC=C)O	0
C[C](CCl)O	0
CCC#N	0
C/C=C/C(=O)OC	0
CCCN	0
CCOC(=O)C(C(=O)OCC)NC(=O)C	0
COc1cc(CO)ccc1O	0
CC[C](CC#C)O	0
CC(=O)CCc1ccc(cc1)O	0
OC(=O)CC=C	0
CC/C=C/CO	0
COC(=O)C(=C)C	0
NCCO	0
OC(=O)Cc1ccc(cc1)O	0
OC[C](C(C)(C)C)N	0
CC(CC(O)(C)C)O	0
CCCC(=O)NN	0
COCCCN	0
C/C=C/C(=O)OC(C)(C)C	0
CCCC(O)C	0
OCCc1ccccc1	0
CC=CCC#N	0
NCCCN	0
N#CC(C)(C)C	0
CNCC#C	0
CC(OC(=O)C(=C)C)C	0
CC#CCOC(=O)C	0
Oc1cccc(c1)Br	1
C=CC(=O)OCCC(C)C	1
Cc1c(O)c(C)c(c(c1C)O)C	1
COc1ccccc1	1
Cc1ccc(cc1)Br	1
N#CCc1ccc(cc1)Br	1
CCCC(=O)OC=C	1
O=Cc1cc(Br)c(c(c1)Br)O	1
OCc1ccc(cc1)Cl	1
COC(=O)CCCCCCC(=O)OC	1
Oc1ccc(cc1)Cl	1
BrCC=CCBr	1
Nc1ccccc1	1
N#Cc1cc([N+](=O)[O-])c(c(c1)[N+](=O)[O-])Cl	1
O=Cc1ccc(c(c1)Br)O	1
CCCCCCCCBr	1
CC(=O)CC(=O)C	1
CCC/C=C\C(=O)O	1
OCCCCCCBr	1
N#Cc1cccc(c1)Cl	1
OCCCCCCCCCl	1
Oc1ccccc1c1ccccc1O	1
COC(=O)c1ccc(cc1[N+](=O)[O-])Cl	1
CCCCCC#CCO	1
N#CCc1ccc(cc1)O	1
OCC(=O)c1ccccc1	1
BrCC(=O)Oc1ccc(cc1)[N+](=O)[O-]	1
CSc1ccccc1	1
c1ccc2c(c1)Sc1c(O2)cccc1	1
CCCOc1ccc(cc1)O	1
OCCCCc1ccccc1	1
CCCCCC(CC)O	1
CC/C=C/CC(=O)O	1
CCOC(=O)C(C(=O)OCC)Cc1ccccc1	1
O=C(c1ccccc1)C=Cc1ccccc1	1
CCCCCCCCCCC(=O)OC	1
CCCCCCCC/C=C/CO	1
C[C](C#C[C](O)C)O	1
NCC(C)C	1
N#Cc1cccc(c1)C	1
CCCC[C](C(=O)O)CC	1
CCC(COC(=O)C)CC	1
CC[C](c1ccccc1O)C	1
C[C@@](c1ccccc1)(Cc1ccccc1)O	1
CCS(=O)(=O)C=C	1
[O-][N+](=O)c1cc(O)c(cc1Cl)N	1
COC(=O)c1cccc(c1)O	1
Cc1ccc(c(c1)C(=O)C)O	1
C=COC(=O)c1ccc(cc1)C(C)(C)C	1
O=Cc1cccc(c1)C	1
CCOc1cc(O)ccc1OC	1
CCc1ccc(cc1)c1ccccc1	1
[O-][N+](=O)c1cc(ccc1Cl)C(F)(F)F	1
CCCCCCCCC#N	1
Brc1ccc(cc1)C(=O)c1cccnc1	1
O=Cc1c(Cl)ccc(c1F)C	1
CCCCCCC=CCO	1
CCOC(=O)[C](C(C)C)Br	1
Cc1cccc(c1N)C	1
CCCCCC(=O)c1ccccc1	1
CCCC(Cc1ccccc1)O	1
c1ccc2c(c1)scc2	1
Oc1c(C)c(Br)c(c(c1Br)Br)Br	1
COc1ccc(cc1)C=O	1
CNc1ccccc1	1
CCCC#CC[C](CC)O	1
CCCCC(C(=O)OCC)C(=O)OCC	1
Cc1c(N)cccc1Cl	1
Clc1ccc(c(c1)C(=O)N)O	1
ON=Cc1ccccc1O	1
O=Cc1ccc(c2c1cccc2)O	1
O=C1C=C(C(=O)C=C1c1ccccc1)c1ccccc1	1
Fc1cccc(c1O)F	1
Cc1cc(C)c(c(c1)O)C	1
CC(C#C)O	1
CCCCCCCS	1
CCCCC(C(=O)OC=C)CC	1
ClCC#N	1
COc1ccc(cc1)Cl	1
O=CC(=Cc1ccccc1)Cl	1
CCCCCCN=C=S	1
CCC(Cc1ccccc1)O	1
CC[C](C(=O)OC)Br	1
[O-][N+](=O)c1c(C)cccc1C	1
Clc1ccc(c(c1N)Cl)C	1
CCOC(=O)CC(=O)C(C(=O)OCC)(C)C	1
Nc1cc(cc(c1O)Cl)[N+](=O)[O-]	1
Oc1ccccc1	1
O=Cc1ccc2-c3c(Cc2c1)cccc3	1
CCCCCCC/C=C/CO	1
CCCCOC(=O)CCCCCCC(=O)OCCCC	1
CC(=O)Nc1cccc(c1)O	1
NCCCCc1ccccc1	1
COc1cc(ccc1O)C(=O)C	1
OCc1cccc(c1)F	1
CCCC[C](C(=O)O)Br	1
Cc1ccc(c(c1O)C)C	1
C=CS(=O)(=O)C	1
CCCOC(=O)C=C	1
Nc1ccc(c(c1)C(F)(F)F)F	1
C/C=C(\C=O)/C	1
CCOC(=O)CC(C)C	0
C/C=C\C(=O)O	0
OCCN(CCO)CCO	0
CCCC[C](CO)O	0
C=CC(O)(C)C	0
CCC[C](O)C	0
CCCOC(=O)C(=C)C	0
CC(OC(=O)C)C	0
CCCC(=O)OC	0
C[C](c1ccccc1)O	0
COC(=O)/C=C(\C)/C	0
OCCC#CCC	0
NCCCCO	0
OCC#C	0
COC(=O)CCC(=O)OC	0
CCC(=O)OC	0
CCC[C](CO)N	0
NC(=O)c1ccccc1	0
CCCNC	0
CCC(CC)N	0
CCC(OC(=O)C)C	0
CC(=C)CO	0
CCOC(=O)CCC(=O)OCC	0
NCCCCCO	0
OCCCCC=C	0
OCC#CCO	0
CC1=CC(=O)CC1	0
CCC[C](C=C)O	0
OCc1ccccc1O	0
CCS(=O)(=O)CC	0
O=C1CCCCCO1	0
OCC(CO)N	0
OCCN(CCO)C	0
CCC(=O)OC=C	0
OCC(CCl)(C)C	0
