# Supplementary material for: A comprehensive evaluation of advanced methods for identifying structural alerts using extensive toxicity data
Source: J Cheminform. 2026 Jan 30;18:27. doi: 10.1186/s13321-026-01157-x (PMC12922411; doi:10.1186/s13321-026-01157-x)
Supplement: Supplementary file 1 — Supplementary material 1. [file 13321_2026_1157_MOESM1_ESM.zip › SI_1_Toxicity_datasets/Environmental toxicity/Avian toxicity_mallard duck.csv]

canonical SMILES	Avian toxicity_mallard duck
CNC(=O)C=C(OP(=O)(OC)OC)C	1
COP(=S)(Oc1nn(c(n1)Cl)C(C)C)OC	1
ClC1=C(Cl)[C@@]2(C([C@@]1(Cl)[C]1[C]2[C]2C[C]1[C]1[C]2O1)(Cl)Cl)Cl	1
COP(=S)(Oc1ccc(cc1)S(=O)(=O)N(C)C)OC	1
CCOP(=S)(Oc1ccc(cc1)S(=O)C)OCC	1
CSc1ccc(cc1C)OP(=S)(OC)OC	1
CCOP(=S)(Oc1ccc(cc1)[N+](=O)[O-])OCC	1
CNC(=O)Oc1cccc2c1OC(C2)(C)C	1
CCCSP(=O)(SCCC)OCC	1
COP(=O)(OC(=CC(=O)N(C)C)C)OC	1
Cn1sc(cc1=O)Cl	1
CCCSP(=O)(Oc1ccc(cc1Cl)Br)OCC	1
CNC(=O)Oc1cc(C)c(c(c1)C)N(C)C	1
ClC1=C(Cl)[C@]2(C([C@@]1(Cl)[C]1[C]2[C]2C[C]1C=C2)(Cl)Cl)Cl	1
CCOP(=S)(SCSC(C)(C)C)OCC	1
CCOP(=S)(OC(C(Cl)(Cl)Cl)Cl)OCC	1
O=C1C[C]2OCC=C3[C]4[C]2[C]2N1c1ccccc1[C@]12CCN([C]1C4)C3	1
[O-]C(=O)CF	1
CCSCSP(=S)(OCC)OCC	1
CCOP(=O)(Oc1ccc(c(c1)C)SC)NC(C)C	1
Nc1ccc(c(c1)Cl)C	1
CCOP(=S)(Oc1ccc2c(c1)oc(=O)c(c2C)Cl)OCC	1
CCOP(=S)(Oc1nccnc1)OCC	1
ClC1[C@]2(Cl)C(C(=C)[C@@]1(Cl)C(C2(Cl)Cl)(Cl)Cl)(C)C	1
ClCC(N1C(=O)c2c(C1=O)cccc2)SP(=S)(OCC)OCC	1
ClC1C=CC2C1C1(Cl)C(=C(C2(C1(Cl)Cl)Cl)Cl)Cl	1
CCSCCSP(=S)(OCC)OCC	1
ClCC1(CCl)C(=C)C2(C(C1(Cl)C(C2Cl)Cl)(Cl)Cl)Cl	1
CCC(c1cc(cc(c1O)[N+](=O)[O-])[N+](=O)[O-])C	1
COc1sc(=O)n(n1)CSP(=S)(OC)OC	1
CCOP(=S)(Oc1cnc(nc1)C(C)(C)C)OC(C)C	1
CCSCCSP(=O)(OCC)OCC	1
Brc1cc(Br)c(c(c1)Br)N(c1c(cc(cc1C(F)(F)F)[N+](=O)[O-])[N+](=O)[O-])C	1
COc1ccc(cc1NNC(=O)OC(C)C)c1ccccc1	1
CCN(C(=O)/C(=C(/OP(=O)(OC)OC)\C)/Cl)CC	1
Cn1sccc1=O	1
Nc1ccncc1	1
CN(C(=O)Oc1nc(nc(c1C)C)N(C)C)C	1
CNC(=O)O/N=C(/C(=O)N(C)C)\SC	1
C/C=C/C(=O)Oc1c(CCCCCC(C)C)cc(cc1[N+](=O)[O-])[N+](=O)[O-]	1
CNC(=O)Oc1cc(C)c(c(c1)C)SC	1
CCCSP(=S)(Oc1ccc(cc1)SC)OCC	1
Cc1cccc2c1n1cnnc1s2	1
CCOP(=S)(Oc1ccccc1C(=O)OC(C)C)NC(C)C	1
CNC(=O)Oc1ccccc1OC(C)C	1
Brc1ccc(cc1)c1ccc(cc1)C(CC(c1c(=O)oc2c(c1O)cccc2)c1ccccc1)O	1
O=S1OCC2C(CO1)C1(C(C2(Cl)C(=C1Cl)Cl)(Cl)Cl)Cl	1
COP(=S)(c1ccccc1)Oc1cc(Cl)c(cc1Cl)Br	1
CC(C(c1ccc(cc1)Cl)(Cn1ncnc1)O)C1CC1	1
CCCCCCCCn1sccc1=O	1
CCP(=S)(Sc1ccccc1)OCC	1
CC(=O)CC(c1c(=O)oc2c(c1O)cccc2)c1ccccc1	1
O=C(C1C(C1(C)C)/C=C(/C(F)(F)F)\Cl)OCc1cccc(c1C)c1ccccc1	1
COP(=O)(OC=C(Cl)Cl)OC	1
N#Cc1cc(Br)c(c(c1)Br)O	1
CCOc1snc(n1)C(Cl)(Cl)Cl	1
OC(C(Cl)(Cl)Cl)(c1ccc(cc1)Cl)c1ccc(cc1)Cl	1
[S-]C(=S)NC	1
ClC(C(c1ccc(cc1)Cl)c1ccc(cc1)Cl)(Cl)Cl	1
CNC(=O)ON=C(SC)C	1
CCC1O[C@]2(CCC1C)C[C]1C[C](O2)CC=C(C)CC(C)C=CC=C2[C@]3([C](C(=O)O1)C=C(C)[C]([C]3OC2)O)O	1
Clc1c(ccc(c1Cl)Cl)c1ccc(c(c1Cl)Cl)Cl	1
COC(=O)C=C(OP(=O)(OC)OC)C	1
OC(=O)COc1ccc(cc1C)Cl	1
N#CC(c1ccccc1)(Cn1cncn1)CCc1ccc(cc1)Cl	0
CCCCCCCC(=O)Oc1c(Br)cc(cc1Br)C#N	0
O=C(C(C)(C)C)C1C(=O)c2c(C1=O)cccc2	0
CCC(c1cccc(c1)OC(=O)N(Sc1ccccc1)C)C	0
CNC(=O)Oc1cc(C)c(c(c1)C)C	0
O=C(C1C(C1(C)C)/C=C(/C(F)(F)F)\Cl)OCc1c(F)c(F)c(c(c1F)F)C	0
[S-]SC(=S)[S-]	0
COP(=S)(Oc1ccc(c(c1)C)[N+](=O)[O-])OC	0
CC(Oc1cc(c(cc1Cl)Cl)n1nc(oc1=O)C(C)(C)C)C	0
CNC(=O)N(c1nnc(s1)C(C)(C)C)C	0
CNC(=O)Oc1ccc(c(c1)C)N(C)C	0
COc1cc2c(cc1OC)OC[C]1[C]2C(=O)c2c(O1)c1C[C](Oc1cc2)C(=C)C	0
N#CC(c1cccc(c1)Oc1ccccc1)OC(=O)C1C(C1(C)C)C=C(Cl)Cl	0
CC1OC(C)OC(OC(O1)C)C	0
Clc1ccc(c(c1Cl)Cl)c1cccc(c1Cl)Cl	0
COP(=O)(OC(C(Br)(Cl)Cl)Br)OC	0
COP(=S)(SCSc1ccc(cc1)Cl)OC	0
CON(C(=O)Nc1ccc(c(c1)Cl)Cl)C	0
COC(=O)c1cc(Cl)cc(c1Cl)N	0
Clc1cc(N)c(c(c1)C(=O)[O-])Cl	0
Clc1ccc(c(c1)Cl)c1cccc(c1Cl)Cl	0
COP(=S)(SCN1C(=O)c2c(C1=O)cccc2)OC	0
NC(=S)Nc1cccc2c1cccc2	0
CCC12COCN2COC1	0
O[C](C(C)(C)C)C(=Cc1ccc(cc1)Cl)n1ncnc1	0
ClC(=C(c1ccc(cc1)Cl)c1ccc(cc1)Cl)Cl	0
CCOP(=S)(SC1OCCOC1SP(=S)(OCC)OCC)OCC	0
CCCCCCCCCCCCCC[P+](CCCC)(CCCC)CCCC	0
CCC([N+](=O)[O-])CN1CCOCC1	0
[S-]C(=S)NCCNC(=S)[S-]	0
COC(=O)c1csc(c1S(=O)(=O)NC(=O)n1nc(n(c1=O)C)OC)C	0
N#C[C](c1cccc(c1)Oc1ccccc1)OC(=O)[C]1[C](C1(C)C)/C=C(/C(F)(F)F)\Cl	0
ClC1=C(Cl)C(=C(C1(Cl)C1(Cl)C(=C(C(=C1Cl)Cl)Cl)Cl)Cl)Cl	0
Cl/C=C/CON=C(C1=C(O)CC(CC1=O)CC(SCC)C)CC	0
C[n+]1ccc(cc1)c1cc[n+](cc1)C	0
O=C(C1=C(C)OCCS1)Nc1ccccc1	0
COc1ncc(c2n1nc(n2)NS(=O)(=O)c1c(cccc1C(F)(F)F)OCC(F)F)OC	0
COC(=O)Nc1nc2c([nH]1)cccc2	0
CCOc1nc(F)cc2n1nc(n2)S(=O)(=O)Nc1c(Cl)cccc1Cl	0
N#CSCSc1nc2c(s1)cccc2	0
CCCCCCCCCCCCCC[N+](Cc1ccccc1)(C)C	0
O=C(N(C)C)Nc1cccc(c1)C(F)(F)F	0
COc1nc(nc(n1)C)NC(=O)N=S(=O)(c1cc(I)ccc1C(=O)OC)[O-]	0
Cn1cc(c2cccc(c2)C(F)(F)F)c(=O)c(c1)c1ccccc1	0
[O-][N+](=O)/C=C\1/NCCCS1	0
COC(=O)NC(=S)Nc1ccccc1NC(=S)NC(=O)OC	0
COC(=O)c1ccccc1S(=O)(=O)NC(=O)Nc1nc(C)cc(n1)C	0
O=c1[nH]sc2c1cccc2	0
CCOC(=O)[C](Oc1ccc(cc1)Oc1nc2c(o1)cc(cc2)Cl)C	0
C#CCOS(=O)OC1CCCCC1Oc1ccc(cc1)C(C)(C)C	0
C#CCOC(=O)/C=C(/C=C/CC(CCCC(C)C)C)\C	0
N#C[C](c1cccc(c1)Oc1ccccc1)OC(=O)[C]1[C](C1(C)C)C=C(Br)Br	0
CCCCCCCCCCCCCC=CCCCCCCCC	0
CCNc1nc(SC)nc(n1)NC(C)(C)C	0
O=CNC(C(Cl)(Cl)Cl)N1CCN(CC1)C(C(Cl)(Cl)Cl)NC=O	0
OC[C]1O[C](O[C]2[C](O[C]3[C](O)[C](O)[C]([C]([C]3NC(=N)N)O)NC(=N)N)O[C]([C@]2(O)C=O)C)[C]([C]([C]1O)O)NC	0
COc1c(Cl)ccc(c1C(=O)[O-])Cl	0
O=C(NC(=O)c1c(F)cccc1F)Nc1ccc(cc1)Cl	0
COc1nn(c(=O)n1C)C(=O)N=S(=O)(c1ccccc1OC(F)(F)F)[O-]	0
O=c1c(Cl)c(SCc2ccc(cc2)C(C)(C)C)cnn1C(C)(C)C	0
CN(C(=S)[S-])C	0
COC(=O)c1ccc(cc1S(=O)(=O)NC(=O)Nc1nc(OC)cc(n1)OC)CNS(=O)(=O)C	0
COc1cc(OC)nc(n1)NC(=O)NS(=O)(=O)Nc1ccccc1C(=O)N(C)C	0
[O-][N+](=O)N=C1NCCN1Cc1ccc(nc1)Cl	0
CCN(c1c(cc(cc1[N+](=O)[O-])C(F)(F)F)[N+](=O)[O-])Cc1c(F)cccc1Cl	0
ClC(C(c1ccc(cc1)Cl)c1ccc(cc1)Cl)Cl	0
Clc1ccc(cc1)CCC(C(C)(C)C)(Cn1cncn1)O	0
CCc1c(C(=O)[O-])c(=O)cnn1c1ccc(cc1)Cl	0
CCCCOC(=O)[C](Oc1ccc(cc1)Oc1ccc(cn1)C(F)(F)F)C	0
N#CC(c1cccc(c1)Oc1ccccc1)OC(=O)[C](c1ccc(cc1)OC(F)F)C(C)C	0
N#C[C](c1cccc(c1)Oc1ccccc1)OC(=O)[C](c1ccc(cc1)Cl)C(C)C	0
[O-]C(=O)[C]1[C]2C=C[C]([C]1C(=O)[O-])O2	0
[O-]C(=O)C1C2CCC(C1C(=O)[O-])O2	0
BrCC(=O)OC/C=C/COC(=O)CBr	0
OC(=O)[C](Oc1ccc(cc1C)Cl)C	0
ClCC[N+](C)(C)C	0
c1cc[n+]2c(-c3cccc[n+]3CC2)c1	0
CC(=CC1C(C1(C)C)C(=O)OCc1coc(c1)Cc1ccccc1)C	0
OC/C=C(/CC/C=C(/CCC=C(C)C)\C)\C	0
C=CC(CC/C=C(/CCC=C(C)C)\C)(O)C	0
CC(=O)Nc1cc(NS(=O)(=O)C(F)(F)F)c(cc1C)C	0
OC(C(C)(C)C)C(n1cncn1)Oc1ccc(cc1)c1ccccc1	0
Clc1ccc(cc1)C(=O)NN(C(C)(C)C)C(=O)c1ccccc1	0
Cc1cnc(c(c1)C(=O)[O-])C1=N[C@](C(=O)N1)(C)C(C)C	0
N#CC(c1cccc(c1)Oc1ccccc1)OC(=O)C(c1ccc(cc1)Cl)C(C)C	0
CC(C(c1cncnc1)(c1ccc(cc1)OC(F)(F)F)O)C	0
CC(C1(C)N=C(NC1=O)c1nc2ccccc2cc1C(=O)O)C	0
CC(C1(C)N=C(NC1=O)c1ncccc1C(=O)O)C	0
OCCOCCCCCCCCCCCCCCCC(C)C	0
ClCC(=O)N(c1ccccc1)C(C)C	0
[O-]C(=O)C(Cl)(Cl)C	0
OC(=O)C(Cl)(Cl)C	0
CC(CSS(=O)(=O)C)O	0
N#C[C](c1ccc(c(c1)Oc1ccccc1)F)OC(=O)[C]1[C](C1(C)C)C=C(Cl)Cl	0
OC1(Cn2ncnc2)C(=Cc2ccc(cc2)Cl)CCC1(C)C	0
BrN1C(=O)N(C(C1=O)(C)C)Cl	0
OCN1C(=O)N(C(C1=O)(C)C)CO	0
Cc1[nH]c(=O)n(c(=O)c1Cl)C(C)(C)C	0
[O-]C(=O)CCCOc1ccc(cc1C)Cl	0
OC(=O)CCCOc1ccc(cc1C)Cl	0
OCCn1c(C)ncc1[N+](=O)[O-]	0
CCC(=O)Nc1ccc(c(c1)Cl)Cl	0
CCC(C(=O)OC1=C(C(=O)OC21CCCCC2)c1cc(Cl)cc(c1)Cl)(C)C	0
CCc1ccc(cc1)C(=O)NN(C(C)(C)C)C(=O)c1cc(C)cc(c1)C	0
CCc1ccc(cc1)C(c1ccc(cc1)CC)C(Cl)Cl	0
COCN(c1c(CC)cccc1CC)C(=O)CCl	0
CCc1nn(c(c1Cl)C(=O)NCc1ccc(cc1)C(C)(C)C)C	0
CCCCC(COC(=O)c1ccccc1C(=O)OCC(CCCC)CC)CC	0
CCCCC(c1ccc(cc1)Cl)(Cn1cncn1)C#N	0
CCCCCCCC[N+](CCCCCCCC)(C)C	0
CCCCCCCCCC[C]1O[C]1CCCCC(C)C	0
CCCCCCCCCCCC(=O)[O-]	0
CCCCCCCCSC(=O)Oc1cc(Cl)nnc1c1ccccc1	0
CCCCN(c1c(cc(cc1[N+](=O)[O-])C(F)(F)F)[N+](=O)[O-])CC	0
CC(C(=O)OCCOCCCC)Oc1cc(Cl)c(cc1Cl)Cl	0
CCCCOCCOC(=O)COc1cc(Cl)c(cc1Cl)Cl	0
CCCCOCCOC(=O)COc1ccc(cc1Cl)Cl	0
CCCN(c1c(cc(cc1[N+](=O)[O-])C(C)C)[N+](=O)[O-])CCC	0
CCCN(c1c(cc(cc1[N+](=O)[O-])C(F)(F)F)[N+](=O)[O-])CCC	0
CCCN(c1c(cc(cc1[N+](=O)[O-])S(=O)(=O)N)[N+](=O)[O-])CCC	0
CCCOP(=S)(OP(=S)(OCCC)OCCC)OCCC	0
CCN(c1c(cc(cc1[N+](=O)[O-])C(F)(F)F)[N+](=O)[O-])CC(=C)C	0
CCN(C(=O)c1cccc(c1)C)CC	0
CCN(C(=O)SCc1ccc(cc1)Cl)CC	0
CCN(C(=S)SCC(=C)Cl)CC	0
CCNc1nc(NC(C)C)nc(n1)Cl	0
CCNc1nc(NCC)nc(n1)Cl	0
CCOC(=O)C(Oc1ccc(cc1)Oc1cnc2c(n1)ccc(c2)Cl)C	0
CCOC(=O)CC(C(=O)OCC)SP(=S)(OC)OC	0
CCOC(=O)COc1cc(c(cc1Cl)F)c1nn(c(c1Cl)OC(F)F)C	0
CCOC(=O)Nc1cccc(c1)OC(=O)Nc1ccccc1	0
CCOc1cc(ccc1[N+](=O)[O-])Oc1ccc(cc1Cl)C(F)(F)F	0
CCOc1ccc(cc1)C(COCc1cccc(c1)Oc1ccccc1)(C)C	0
CCOP(=S)(SCCl)OCC	0
CCOP(=S)(OCC)SCSP(=S)(OCC)OCC	0
CCS(=O)CCSP(=O)(OC)OC	0
ClC1C(Cl)C(Cl)C(C(C1Cl)Cl)Cl	0
ClC(S(=O)(=O)C(Cl)(Cl)Cl)(Cl)Cl	0
ClC(SN1C(=O)C2C(C1=O)CC=CC2)(Cl)Cl	0
ClC(SN1C(=O)c2c(C1=O)cccc2)(Cl)Cl	0
ClC12C(Cl)(Cl)C3(C4(C1(Cl)C1(C2(Cl)C3(C4(C1(Cl)Cl)Cl)Cl)Cl)Cl)Cl	0
Clc1c(Cl)c(Cl)c(c(c1Cl)Cl)Cl	0
BrC1COC(C1)(Cn1cncn1)c1ccc(cc1Cl)Cl	0
O=C(c1ccc(cc1)Cl)c1ccc(cc1)Cl	0
Clc1ccc(cc1)c1ccccc1NC(=O)c1cccnc1Cl	0
Clc1ccc(cc1)S(=O)(=O)c1cc(Cl)c(cc1Cl)Cl	0
Clc1nc(nc(n1)Cl)Nc1ccccc1Cl	0
O=c1n(Cl)c(=O)[n-]c(=O)n1Cl	0
O=c1n(Cl)c(=O)n(c(=O)n1Cl)Cl	0
O=C(N(C)C)Nc1ccc(c(c1)Cl)Cl	0
CN(C(=O)Nc1ccc(cc1)Cl)C	0
CN(C(=O)Nc1ccccc1)C	0
CN(C(=S)SSC(=S)N(C)C)C	0
CN(C=Nc1ccc(cc1C)Cl)C	0
O=c1nc(N(C)C)n(c(=O)n1C1CCCCC1)C	0
N#CN=C(N(Cc1ccc(nc1)Cl)C)C	0
CN/C(=N/[N+](=O)[O-])/NCC1COCC1	0
CN1CN(C)CSC1=S	0
CNC(=O)Oc1cccc2c1cccc2	0
COC(=O)C(Oc1ccc(cc1)Oc1ccc(cc1Cl)Cl)C	0
COC(=O)c1cc(ccc1[N+](=O)[O-])Oc1ccc(cc1Cl)Cl	0
COC(=O)c1ccccc1S(=O)(=O)NC(=O)Nc1nc(OC(F)F)cc(n1)OC(F)F	0
COc1cc(OC)n2c(n1)nc(n2)NS(=O)(=O)c1c(OC)nccc1C(F)(F)F	0
COc1cc(OC)nc(n1)NC(=O)NS(=O)(=O)c1ncccc1C(=O)N(C)C	0
COc1ccc(cc1)C(C(Cl)(Cl)Cl)c1ccc(cc1)OC	0
COc1nc(nc(n1)C)NC(=O)NS(=O)(=O)c1ccccc1Cl	0
COC(=O)N(c1ccccc1COc1ccn(n1)c1ccc(cc1)Cl)OC	0
CON=C(c1ccccc1COc1ccccc1C)C(=O)OC	0
COP(=O)(C(C(Cl)(Cl)Cl)O)OC	0
COP(=S)(Oc1nc(Cl)c(cc1Cl)Cl)OC	0
[O-]C(=O)C(CCP(=O)(O)C)N	0
CSC(=O)c1cccc2c1snn2	0
N#CSCSC#N	0
OC(=O)c1nc(Cl)c(c(c1Cl)N)Cl	0
ClNc1nc(N)nc(n1)N(Cl)Cl	0
Nc1n[nH]cn1	0
O=C(Nc1cnns1)Nc1ccccc1	0
Clc1cnc2c(c1)ccc(c2C(=O)O)Cl	0
OC(=O)Cc1c(Cl)ccc(c1Cl)Cl	0
OC(=O)CN(CP(=O)(O)O)CP(=O)(O)O	0
[O-]CCN(CCO)CC[O-]	0
OCCN1CN(CCO)CN(C1)CCO	0
ClC1CCC(CC1)C(=NO)C1CCC(CC1)Cl	0
ClCCP(=O)(O)O	0
CC1=CCC(CC1)C(=C)C	0
Cc1cnc(c(c1)C(=O)[O-])C1=NC(=O)C(N1)(C)C(C)C	0
O=CC=C1CCCC(C1)(C)C	0
CC1=C(C)S(=O)(=O)CCS1(=O)=O	0
CCCCCCCC1CCC(=O)O1	0
CCCCCCCCCCCCNC(=N)N	0
COC(=O)c1ccc(cc1C1=NC(=O)C(N1)(C)C(C)C)C	0
CO/N=C(\c1ccccc1Oc1ncnc(c1F)Oc1ccccc1Cl)/C1=NOCCO1	0
CC1=NNC(=O)N(C1)/N=C/c1cccnc1	0
N#CCNC(=O)c1cnccc1C(F)(F)F	0
[O-][N+](=O)N=C(NC)NCc1cnc(s1)Cl	0
CSC1=N[C@@](C(=O)N1Nc1ccccc1)(C)c1ccccc1	0
CON=C(c1ccccc1CON=C(c1cccc(c1)C(F)(F)F)C)C(=O)OC	0
Cc1c(ccc(c1C1=NOCC1)S(=O)(=O)C)C(=O)c1cnn(c1O)C	0
Cc1nn(c(c1C(=O)c1ccc(cc1S(=O)(=O)C)C(F)(F)F)O)C	0
CC(N1/C(=N/C(C)(C)C)/SCN(C1=O)c1ccccc1)C	0
O=CCCCC=O	0
O=C1CCCC(=O)C1C(=O)c1ccc(cc1[N+](=O)[O-])S(=O)(=O)C	0
CCCCn1sc2c(c1=O)cccc2	0
Cc1cc(C)nc(n1)Nc1ccccc1	0
CC(Oc1ccccn1)COc1ccc(cc1)Oc1ccccc1	0
ClC(=CC1C(C1(C)C)C(=O)OCc1cccc(c1)Oc1ccccc1)Cl	0
CCCOC(=O)NCCCN(C)C	0
CCOC(=O)CN(c1c(CC)cccc1CC)C(=O)CCl	0
CCOC1Oc2c(C1(C)C)cc(cc2)OS(=O)(=O)C	0
N#Cc1c(Cl)cccc1Cl	0
[O-][N+](=O)N=C1N(Cc2cnc(s2)Cl)COCN1C	0
CO/C=C(\c1ccccc1Oc1ncnc(c1)Oc1ccccc1C#N)/C(=O)OC	0
OC(=O)CNCP(=O)(O)O	0
c1ccc(cc1)Nc1ccccc1	0
CC(OC(=O)COc1ccc(cc1Cl)Cl)C	0
C#CCOC(=O)[C](Oc1ccc(cc1)Oc1ncc(cc1F)Cl)C	0
OC1(Cn2ncnc2)C(CCC1(C)C)Cc1ccc(cc1)Cl	0
C#CCOC(=O)C(Oc1ccc(cc1)Oc1ncc(cc1F)Cl)C	0
CCOc1cc(ccc1C1COC(=N1)c1c(F)cccc1F)C(C)(C)C	0
CC(Oc1cccc(c1)NC(=O)c1ccccc1C(F)(F)F)C	0
CCC(C(=O)CCl)(NC(=O)c1cc(Cl)c(c(c1)Cl)C)C	0
Cc1cc(C)c(c(c1)C)C1=C(OC(=O)C(C)(C)C)C2(OC1=O)CCCC2	0
CCCCCCCCC=CCCCCCCCC(=O)[O-]	0
OC(=O)c1nc(nc(c1Cl)N)C1CC1	0
N#C[C](c1cccc(c1)Oc1ccccc1)OC(=O)[C]1[C](C1(C)C)C=C(Cl)Cl	0
O=C(NC(=O)c1c(F)cccc1F)Nc1ccc(c(c1)Cl)OC(C(OC(F)(F)F)F)(F)F	0
COc1cc(OC)nc(n1)NC(=O)NS(=O)(=O)c1n2ccccc2nc1S(=O)(=O)CC	0
CCN(C(=O)SCC)C1CCCCC1	0
CCCCOCCOC(=O)COc1nc(Cl)c(cc1Cl)Cl	0
Clc1cc(N)c(c(n1)C(=O)O)Cl	0
ClC(=CCOc1cc(Cl)c(c(c1)Cl)OCCCOc1ccc(cn1)C(F)(F)F)Cl	0
CC(Cc1ccc(cc1)C(C)(C)C)CN1C[C](C)O[C](C1)C	0
COc1cc(OC)nc(n1)NC(=O)NS(=O)(=O)c1ncccc1C(F)(F)F	0
Cc1cc(=O)[nH]o1	0
Br/C(=C\c1ccccc1)/[N+](=O)[O-]	0
OC(=O)[C](O)C	0
C[C]1N(C(=O)NC2CCCCC2)C(=O)S[C]1c1ccc(cc1)Cl	0
c1scc(n1)c1nc2c([nH]1)cccc2	0
O=C([C]1[C](C1(C)C)C=C(C)C)OCN1C(=O)C2=C(C1=O)CCCC2	0
C#CCN1CC(=O)N(C1=O)COC(=O)[C]1[C](C1(C)C)C=C(C)C	0
CC(=CC1[C](C1(C)C)C(=O)OCc1cccc(c1)Oc1ccccc1)C	0
C[C]1CC[C@]2([C@@]3([C]1O)O[C@@]1([C@]4([C@@]3(O)[C@@]([C@@]2(C)C1)(O)[C]([C@]4(O)C(C)C)OC(=O)c1[nH]ccc1)C)O)O	0
N#CC(c1cccc(c1)Oc1ccccc1)OC(=O)C(C(C)C)Nc1ccc(cc1Cl)C(F)(F)F	0
CC(N(C(=O)SCC(=C(Cl)Cl)Cl)C(C)C)C	0
CC(NC(=O)N1CC(=O)N(C1=O)c1cc(Cl)cc(c1)Cl)C	0
CC(OP(=S)(OC(C)C)SCCNS(=O)(=O)c1ccccc1)C	0
CC(Cl)(Cl)Cl	0
OC(=O)C(Oc1ccc(cc1)Oc1ncc(cc1Cl)C(F)(F)F)C	0
O=C1N(OCC1(C)C)Cc1ccccc1Cl	0
BrN1C(=O)N(C(C1=O)(C)C)Br	0
ClN1C(=O)N(C(C1=O)(C)C)Br	0
ClN1C(=O)N(C(C1=O)(C)C)Cl	0
O=C1OC(C(=O)N1Nc1ccccc1)(C)c1ccc(cc1)Oc1ccccc1	0
Cc1cc(nn1CO)C	0
Oc1cc(C)c(c(c1)C)Cl	0
CC1OC(C)OC(C1)OC(=O)C	0
IC(S(=O)(=O)c1ccc(cc1)C)I	0
O=C(Nc1ccccc1)NC1CCCCC1C	0
Cc1ccn2c(n1)nc(n2)S(=O)(=O)Nc1c(F)cccc1F	0
CCSC(CC1CC(=C(C(=O)C1)C(=NOCC)CCC)O)C	0
CCCCC(CN1C(=O)C2C(C1=O)C1CC2C=C1)CC	0
CCCCC(COC(=O)[C](Oc1ccc(cc1Cl)Cl)C)CC	0
CCCCC(COC(=O)COc1ccc(cc1Cl)Cl)CC	0
CCCCCCCCCC[N+](CCCCCCC(C)C)(C)C	0
CCCCCCCCCc1ccc(cc1)OCCO	0
CCCCCCNC(=N)NC(=N)N	0
CCCCOC(=O)[C](Oc1ccc(cc1)Oc1ccc(cc1F)C#N)C	0
CCCCOCC(O)C	0
CCCCOCCOCCOCCc1cc2OCOc2cc1CCC	0
CCCN(C(=O)SCC)CCC	0
CCCOC(=O)c1ccc(cn1)C(=O)OCCC	0
CCCOCC(=Nc1ccc(cc1C(F)(F)F)Cl)n1cncc1	0
CCCSC(=O)N(CCC)CCC	0
CCN(C(=O)C(Oc1cccc2c1cccc2)C)CC	0
CCNc1nc(Cl)nc(n1)NC(C)(C)C	0
CCNc1nc(NC(C)C)nc(n1)SC	0
CCOC(=O)C(OC(=O)c1cc(ccc1[N+](=O)[O-])Oc1ccc(cc1Cl)C(F)(F)F)C	0
CCOC(=O)C(Oc1ccc(cc1)Oc1nc2c(o1)cc(cc2)Cl)C	0
CCOC(=O)C(Cc1cc(c(cc1Cl)F)n1nc(n(c1=O)C(F)F)C)Cl	0
CCOc1nc(nc(n1)NC)NC(=O)NS(=O)(=O)c1ccccc1C(=O)OC	0
CCOCCOCCOC(=O)Nc1nc2c([nH]1)cccc2	0
[O-]P(=O)(C(=O)N)OCC	0
CCSC(=O)N(CC(C)C)CC(C)C	0
ClC(C(SN1C(=O)[C]2[C](C1=O)CC=CC2)(Cl)Cl)Cl	0
O=C(Nc1ccnc(c1)Cl)Nc1ccccc1	0
C=CCOC(c1ccc(cc1Cl)Cl)Cn1cncc1	0
Clc1ccc(cc1Cl)n1oc(=O)n(c1=O)C	0
O=c1n(C)sc2c1CCC2	0
COC(=O)c1c(nc(c(c1CC(C)C)C1=NCCS1)C(F)(F)F)C(F)F	0
COC(=O)c1c(Cl)c(Cl)c(c(c1Cl)Cl)C(=O)OC	0
COc1nc(nc(c1)OC)NC(=O)NS(=O)(=O)c1n(C)nc(c1C(=O)OC)Cl	0
COC(=O)c1cccc(c1S(=O)(=O)NC(=O)Nc1nc(OCC(F)(F)F)nc(n1)N(C)C)C	0
COC(=O)c1ccccc1N	0
COc1nc(C)nc(n1)N(C(=O)NS(=O)(=O)c1ccccc1C(=O)OC)C	0
COc1nc(nc(n1)C)NC(=O)NS(=O)(=O)c1ccccc1C(=O)OC	0
COC(=O)CSc1cc(/N=c/2\sc(=O)n3n2CCCC3)c(cc1Cl)F	0
COC(=O)N(C(=O)N1CO[C@@]2(C(=N1)c1ccc(cc1C2)Cl)C(=O)OC)c1ccc(cc1)OC(F)(F)F	0
COC[C](N(c1c(C)csc1C)C(=O)CCl)C	0
COc1nc(Oc2cccc(c2C(=O)[O-])Oc2nc(OC)cc(n2)OC)nc(c1)OC	0
COc1cc(OC)nc(n1)Sc1cccc(c1C(=O)[O-])Cl	0
COc1nc(NC(C)C)nc(n1)NC(C)C	0
COCC(N(c1c(C)csc1C)C(=O)CCl)C	0
CSC(=NOC(=O)N(SN(C(=O)O/N=C(/SC)\C)C)C)C	0
CSC(=O)c1c(nc(c(c1CC(C)C)C(=O)SC)C(F)(F)F)C(F)F	0
CSc1nc(NC2CC2)nc(n1)NC(C)(C)C	0
C#CCN1C(=O)COc2c1cc(c(c2)F)N1C(=O)C2=C(C1=O)CCCC2	0
Fc1ccc(cc1)Oc1ccnc2c1c(Cl)cc(c2)Cl	0
OC(=O)COc1nc(F)c(c(c1Cl)N)Cl	0
Nc1nc(NC2CC2)nc(n1)N	0
O=C/C=C/c1ccccc1	0
OC(=O)c1ccccc1	0
OC(=O)COc1ccc(cc1Cl)Cl	0
OC(=O)COc1nc(Cl)c(cc1Cl)Cl	0
Oc1ccc(cc1)[N+](=O)[O-]	0
Clc1ccc(c(c1)Cc1ccccc1)O	0
Oc1ccccc1c1ccccc1	0
OCNC(=O)N(C1C(=O)N(C(=O)N1CO)CO)CO	0
[O-]C(=O)CNCO	0
O=C(Nc1cc(F)cc(c1)F)N/N=C(/c1ncccc1C(=O)[O-])\C	0
O=C(Nc1cc(F)cc(c1)F)NN=C(c1ncccc1C(=O)O)C	0
C=CCC1=C(C)[C](CC1=O)OC(=O)[C]1[C](C1(C)C)C=C(C)C	0
CC(CCCCCOC(=O)C(Oc1ccc(cc1Cl)Cl)C)C	0
CCCCCCCCCCCC(=O)O	0
CCCCCCCCCCSCCN	0
CCCCCOC(=O)COc1cc(c(cc1Cl)F)N1C(=O)C2=C(C1=O)CCCC2	0
CCCCOCCOCCOCc1cc2OCOc2cc1CCC	0
ClC(C(SN1C(=O)C2C(C1=O)CC=CC2)(Cl)Cl)Cl	0
COc1nc(nc(c1)OC)NC(=O)NS(=O)(=O)Cc1ccccc1C(=O)OC	0
Cl/C=C/C[N+]12CN3CN(C2)CN(C1)C3	0
CNC(=O)C(CCC(C)C)(CC)C	0
CC(C1CCC(C1(O)Cn1ncnc1)Cc1ccc(cc1)Cl)C	0
COCc1c(F)c(F)c(c(c1F)F)COC(=O)[C]1[C](C1(C)C)C=CC	0
CC(CC(c1sccc1NC(=O)c1cn(nc1C(F)(F)F)C)C)C	0
COC(=O)Nc1cccc(c1)OC(=O)Nc1cccc(c1)C	0
O=C1CCCC(=O)C1C(=O)c1ccc(c(c1Cl)COCC(F)(F)F)S(=O)(=O)C	0
Clc1cc(cnc1CNC(=O)c1c(Cl)cccc1Cl)C(F)(F)F	0
CC(=O)Nc1ccc(cc1)O	0
CCc1cc(C)cc(c1c1c(OC(=O)C(C)(C)C)n2n(c1=O)CCOCC2)CC	0
Cl/C=C/CON=C(C1=C(O)CC(CC1=O)C1CCOCC1)CC	0
COc1c(OC)cc(c(c1OC)C(=O)c1c(OC)ccc(c1C)Br)C	0
C#CCOC(c1ccc(cc1)Cl)C(=O)NCCc1ccc(cc1OC)OCC#C	0
[O-][N+](=O)c1cc(Cl)c(c(c1)Cl)N	0
Clc1ccc(cc1)C(c1ccccc1Cl)(c1cncnc1)O	0
CCCCCCCCSCCO	0
CN(/C=N/c1ccc(cc1C)C)/C=N/c1ccc(cc1C)C	0
COC(=O)C[C]1[C@@]2(C)[C](OC(=O)C(=CC)C)C[C]([C@@]3([C]2[C]([C]2[C@@]1(C)C1=C(C)[C](C[C]1O2)c1ccoc1)OC3)C)OC(=O)C	0
CCON=C(C1=C(O)CC(CC1=O)c1c(C)cc(cc1C)C)CC	0
N#C[C](c1cccc(c1)Oc1ccccc1)OC(=O)[C]1[C](C1(C)C)[C](C(Br)(Br)Br)Br	0
CN1CCCC1	0
N#CC(c1cccc(c1)Oc1ccccc1)OC(=O)C1C(C1(C)C)(C)C	0
S=c1ccccn1[O-]	0
N#CCCC(C#N)(CBr)Br	0
C[N+]1(C)CCCCC1	0
C#CC(NC(=O)c1cc(Cl)cc(c1)Cl)(C)C	0
OC(=O)C(Oc1ccc(cc1Cl)Cl)C	0
[O-]C(=O)C(Oc1cccc(c1)Cl)C	0
CCC(n1c(=O)[nH]c(c(c1=O)Br)C)C	0
CCC(Nc1c(cc(cc1[N+](=O)[O-])C(C)(C)C)[N+](=O)[O-])C	0
COCC(N(c1c(C)cccc1CC)C(=O)CCl)C	0
CCCCCCCCn1sc(c(c1=O)Cl)Cl	0
CCCCOC(=O)COc1ccc(cc1Cl)Cl	0
CCCCOCCOC(=O)C(Oc1ccc(cc1Cl)Cl)C	0
CCCN(c1c(cc(c(c1[N+](=O)[O-])N)C(F)(F)F)[N+](=O)[O-])CCC	0
CCN(c1c(cc(c(c1[N+](=O)[O-])N)C(F)(F)F)[N+](=O)[O-])CC	0
CCOC(=O)Cc1cccc2c1cccc2	0
ClC/C=C/Cl	0
N#Cc1c(Cl)c(C#N)c(c(c1Cl)Cl)Cl	0
CN(NC(=O)CCC(=O)O)C	0
CNC(=O)O/N=C/C(S(=O)(=O)C)(C)C	0
CNc1cnn(c(=O)c1Cl)c1cccc(c1)C(F)(F)F	0
COC(CCCC(C/C=C/C(=C/C(=O)OC(C)C)/C)C)(C)C	0
COc1c(Cl)ccc(c1C(=O)O)Cl	0
COCC(=O)N(c1c(C)cccc1C)C(C(=O)OC)C	0
[O-]C(=O)c1nc(Cl)c(c(c1Cl)N)Cl	0
O=C(C1C(=O)c2c(C1=O)cccc2)C(c1ccccc1)c1ccccc1	0
O=c1ccc(=O)[nH][nH]1	0
OC(=O)c1ccccc1C(=O)Nc1cccc2c1cccc2	0
OCC([N+](=O)[O-])(CO)Br	0
CCC(=O)O	0
CCCCCCCCCCO	0
OCOCC12COCN2COC1	0
CC(c1nn(c(=O)n1N)C(=O)NC(C)(C)C)C	0
CCCCC(c1ccc(cc1Cl)Cl)(Cn1cncn1)O	0
CCSC(=O)N1CCCCCC1	0
CCC[N+](CC[N+](CCO)(C)C)(C)C	0
CCOC(=O)NCCOc1ccc(cc1)Oc1ccccc1	0
Clc1cc(ccc1Oc1ccc(c(c1)C(=O)N=S(=O)(C)[O-])[N+](=O)[O-])C(F)(F)F	0
Clc1cc(ccc1Oc1ccc(c(c1)C(=O)NS(=O)(=O)C)[N+](=O)[O-])C(F)(F)F	0
Clc1ccccc1c1nnc(nn1)c1ccccc1Cl	0
CCCCOC(=O)C(Oc1ccc(cc1)Oc1ccc(cn1)C(F)(F)F)C	0
CN(C(=O)C(c1ccccc1)c1ccccc1)C	0
CSc1nc(NC(C)C)nc(n1)NC(C)C	0
COC(=O)NS(=O)(=O)c1ccc(cc1)N	0
CCOCn1c(c2ccc(cc2)Cl)c(c(c1C(F)(F)F)Br)C#N	1
CCOP(=S)(Oc1cc(C)nc(n1)C(C)C)OCC	1
CCOP(=O)(N1CCSC1=O)SC(CC)C	1
CCNS(=O)(=O)C(C(C(C(C(C(C(C(F)(F)F)(F)F)(F)F)(F)F)(F)F)(F)F)(F)F)(F)F	1
CCOP(=S)(c1ccccc1)Oc1ccc(cc1)[N+](=O)[O-]	1
CN(c1ccc(cc1)N=NS(=O)(=O)[O-])C	1
FC(C(C(C(C(S(=O)(=O)[O-])(F)F)(F)F)(F)F)(F)F)(C(C(C(F)(F)F)(F)F)(F)F)F	1
Clc1ccc(cc1)C(C(=O)C1C(=O)c2c(C1=O)cccc2)c1ccccc1	1
CNC(=O)Oc1cccc2c1OC(O2)(C)C	1
CNC(=O)O/N=C/C(SC)(C)C	1
CCN(c1nc(cc(n1)C)OP(=S)(OC)OC)CC	1
CCNc1nc(nc(n1)Cl)NC(C#N)(C)C	1
COP(=O)(SC)N	1
Cl[C]1C[C]2[C]([C]1Cl)[C@]1(C([C@@]2(Cl)C(=C1Cl)Cl)(Cl)Cl)Cl	1
CC(=O)CC(c1c(=O)oc2c(c1[O-])cccc2)c1ccccc1	1
COP(=S)(Oc1ccc(cc1)Sc1ccc(cc1)OP(=S)(OC)OC)OC	1
OC(=O)CCCOc1ccc(cc1Cl)Cl	1
CNC(=O)CSP(=S)(OC)OC	1
COc1cc(OC)nc(n1)NC(=O)NS(=O)(=O)c1ncccc1S(=O)(=O)CC	1
CNC(=O)Oc1cccc(c1)/N=C/N(C)C	1
Clc1cccc(n1)C(Cl)(Cl)Cl	1
COC(CN(C(=O)Nc1nnc(s1)C(C)(C)C)C)OC	1
CCOP(=S)(SCn1c(=O)oc2c1ccc(c2)Cl)OCC	1
Clc1ccc(c(c1)Cl)NC(=O)C1(CC1)C(=O)O	1
CCNP(=S)(O/C(=C/C(=O)OC(C)C)/C)OC	1
COP(=S)(SCn1nnc2c(c1=O)cccc2)OC	1
CCCC(=O)Oc1c(Br)cc(cc1Br)C#N	0
Clc1cc(cc(c1)Cl)c1cc(Cl)cc(c1)Cl	0
[S-]C#N	0
Clc1c(O)c(Cl)c(c(c1Cl)Cl)Cl	0
CSc1nnc(c(=O)n1N)C(C)(C)C	0
CC1(C)NCOC1	0
CCCN(CC1COC2(O1)CCC(CC2)C(C)(C)C)CC	0
CCOCN(c1c(C)cccc1CC)C(=O)CCl	0
O=C(c1ccc(cc1S(=O)(=O)C)C(F)(F)F)c1cnoc1C1CC1	0
FC(c1ccc(cc1)/C=C/C(=NN=C1NCC(CN1)(C)C)/C=C/c1ccc(cc1)C(F)(F)F)(F)F	0
O=CNc1ccc(c(c1)S(=O)(=O)NC(=O)Nc1nc(OC)cc(n1)OC)C(=O)N(C)C	0
CCOC(=O)C(c1ccccc1)SP(=S)(OC)OC	0
O=C(c1cccc(c1C(=O)NC(CS(=O)(=O)C)(C)C)I)Nc1ccc(cc1C)C(C(F)(F)F)(C(F)(F)F)F	0
CCC(Nc1c(cc(c(c1[N+](=O)[O-])C)C)[N+](=O)[O-])CC	0
CCCCCCCCO	0
Clc1c(Cl)c([N+](=O)[O-])c(c(c1Cl)Cl)Cl	0
ClN1C([O-])NC(=O)N(C1=O)Cl	0
OC(C(C)(C)C)C(n1ncnc1)Oc1ccc(cc1)Cl	0
O=C(C1(C)CCCCC1)Nc1ccc(c(c1Cl)Cl)O	0
C=CC=CCC1=CC(C(C1=O)C)OC(=O)C1C(C1(C)C)C=C(C)C	0
Cc1ccc2c(c1)nc1c(n2)sc(=O)s1	0
CCC(c1noc(c1)NC(=O)c1c(OC)cccc1OC)(CC)C	0
CCc1cnc(c(c1)C(=O)O)C1=NC(C(=O)N1)(C)C(C)C	0
CCCC(c1cccc(c1)OC(=O)NC)C	0
CCCCNC(=O)OCC#CI	0
CCCCOC(=O)c1ccccc1C(=O)OCCCC	0
CCCCSP(=O)(SCCCC)SCCCC	0
CCn1c(C)cc(=O)c(c1c1ccc(cc1)Cl)C(=O)[O-]	0
CCOC(=O)C1(C)CC(=NN1c1ccc(cc1Cl)Cl)C(=O)OCC	0
O=C1C(=C(Cl)C(=O)c2c1cccc2)Cl	0
Clc1ssc(=O)c1Cl	0
O=C1CCCN1C	0
COc1cc(Cl)c(cc1Cl)OC	0
COc1nc(nc(n1)C)NC(=O)NS(=O)(=O)c1ccccc1CCC(F)(F)F	0
ClCCOc1ccccc1S(=O)(=O)NC(=O)Nc1nc(C)nc(n1)OC	0
ClC=C(c1cc(Cl)c(cc1Cl)Cl)OP(=O)(OC)OC	0
NC#N	0
OC(=O)C1C2CCC(C1C(=O)O)O2	0
Oc1ccc(c(c1)C(F)(F)F)[N+](=O)[O-]	0
OC(=O)C(Oc1ccc(cc1C)Cl)C	0
ClNc1nc(NCl)nc(n1)NCl	0
O=C(NC(=O)c1c(F)cccc1F)Nc1cc(Cl)c(cc1Cl)OC(C(C(F)(F)F)F)(F)F	0
CC(c1ccc(cc1)CCOc1ncnc2c1cccc2)(C)C	0
COC1NC(NC(=O)NS(=O)(=O)c2c(Cl)nc3n2cccc3)NC(C1)OC	0
N#CN=C1SCCN1Cc1ccc(nc1)Cl	0
CC(Nc1nc(NC(C)C)nc(n1)Cl)C	0
CC[C]1CCCC(O[C]2CC[C]([C](O2)C)N(C)C)[C](C)C(=O)C2=C[C]3[C]([C]2CC(=O)O1)C=C[C]1[C]3C[C](C1)O[C]1O[C](C)[C]([C]([C]1OC)OC)OC	0
CCOC(=O)C1CC(=O)C(=C(C2CC2)O)C(=O)C1	0
O=C(NC(=O)c1c(F)cccc1F)Nc1cc(Cl)c(c(c1)Cl)OC(C(F)F)(F)F	0
CCCCN(C(=O)SCCC)CC	0
Nc1nc(nc(n1)C(F)C)N[C]1[C](C)Cc2c1cc(C)cc2	0
Clc1cc(F)c(cc1C(=O)NS(=O)(=O)N(C(C)C)C)n1c(=O)cc(n(c1=O)C)C(F)(F)F	0
COc1cc(ccc1OC)/C(=C/C(=O)N1CCOCC1)/c1ccc(cc1)Cl	0
O=C(NC(=O)c1c(F)cccc1F)Nc1cc(Cl)c(c(c1F)Cl)OC(C(C(F)(F)F)F)(F)F	0
Clc1ccccc1CC(C1(Cl)CC1)(Cn1[nH]cnc1=S)O	0
COCc1cnc(c(c1)C(=O)O)C1=NC(C(=O)N1)(C)C(C)C	0
CCN(CCOCc1ccc(cc1)C)CC	0
Clc1cc(ccc1Oc1ccc(c(c1)C(=O)[O-])[N+](=O)[O-])C(F)(F)F	0
[O-]C1=CCC(=O)N=N1	0
[O-]c1ccccc1c1ccccc1	0
C#CCC1=C(C)[C](CC1=O)OC(=O)[C]1[C](C1(C)C)C=C(C)C	0
OC(=O)C(Oc1cccc(c1)Cl)C	0
Clc1cc(Cl)c(cc1n1nc(n(c1=O)C(F)F)C)NS(=O)(=O)C	0
COC[C](N(c1c(C)cccc1CC)C(=O)CCl)C	0
CCCC1COC(O1)(Cn1cncn1)c1ccc(cc1Cl)Cl	0
CCCCCCC(OC(=O)COc1nc(F)c(c(c1Cl)N)Cl)C	0
CCCCCCCCCC(=O)C	0
CCCCCCCCCC[N+](CCCCCCCCCC)(C)C	0
CCCCCCCCCCCCN	0
CCNC(=O)NC(=O)/C(=N/OC)/C#N	0
CCOC(=O)C(c1ccc(cc1)Cl)(c1ccc(cc1)Cl)O	0
CCOC(=O)c1ccccc1S(=O)(=O)NC(=O)Nc1nc(Cl)cc(n1)OC	0
Clc1cc(Cl)cc(c1)C1(CO1)CC(Cl)(Cl)Cl	0
C=CCOC(=O)C(OC(=O)c1cc(ccc1Cl)n1c(=O)cc(n(c1=O)C)C(F)(F)F)(C)C	0
COc1nc(nc(n1)C)NC(=O)NS(=O)(=O)c1ccsc1C(=O)OC	0
COCC(=O)N(c1c(C)cccc1C)N1CCOC1=O	0
N#CC(C(=O)N)(Br)Br	0
NC(=O)N	0
BrCC(=O)c1ccc(cc1)O	0
CCCCCCCCC(=O)O	0
CC[N+](=C1C=CC(=C(c2ccccc2S(=O)(=O)[O-])c2ccc(cc2)N(Cc2cccc(c2)S(=O)(=O)[O-])CC)C=C1)Cc1cccc(c1)S(=O)(=O)[O-]	0
CN([C]1C(=C(C(=O)N)C(=O)[C@@]2([C]1[C](O)[C]1C(=C2O)C(=O)c2c([C@@]1(C)O)cccc2O)O)O)C	0
C=CC1(C)OC(=O)N(C1=O)c1cc(Cl)cc(c1)Cl	0
Cn1nc(c(c1)C(=O)Nc1ccccc1C1CC1C1CC1)C(F)F	0
COc1cccc(c1C)C(=O)NN(C(C)(C)C)C(=O)c1cc(C)cc(c1)C	0
CCOC(=O)OC1=C(C(=O)NC21CCC(CC2)OC)c1cc(C)ccc1C	0
CCCC(C1(CC=C)C(=O)NC(=NC1=O)[O-])C	0
N#CN=C([S-])[S-]	0
BrCC(=O)OCc1ccccc1	0
O=C(C(C)(C)C)C(n1ncnc1)Oc1ccc(cc1)Cl	0
CCCC/C=C/CCC=CCCCCCCOC(=O)C	0
CCCCNC(=O)n1c(NC(=O)OC)nc2c1cccc2	0
Oc1nc(O)nc(n1)O	0
Clc1cc(cnc1Nc1c(cc(c(c1[N+](=O)[O-])Cl)C(F)(F)F)[N+](=O)[O-])C(F)(F)F	0
CC(N1C(=O)c2ccccc2N=S1(=O)[O-])C	0
O[C](C(C)(C)C)[C](n1ncnc1)Cc1ccc(cc1)Cl	0
CNC(=O)Oc1cc(C)c(cc1Cl)C	0
OCC([N+](=O)[O-])(CO)CO	0
