# Supplementary material for: A comprehensive evaluation of advanced methods for identifying structural alerts using extensive toxicity data
Source: J Cheminform. 2026 Jan 30;18:27. doi: 10.1186/s13321-026-01157-x (PMC12922411; doi:10.1186/s13321-026-01157-x)
Supplement: Supplementary file 1 — Supplementary material 1. [file 13321_2026_1157_MOESM1_ESM.zip › SI_1_Toxicity_datasets/Environmental toxicity/Biodegradability.csv]

Canonical SMILES	Biodegradability
OC(=O)c1ccc(cc1)[N+](=O)[O-]	1
OC(=O)CC#N	1
COc1ccccc1O	1
COC(=O)C=CC(=O)OC	1
Cc1ccc(cc1)S(=O)O	1
NC(=N)NCCCC(C(=O)O)N	1
CCCCCCCCC(=O)N(CCO)CCO	1
CCCCCCCCCCCC[N+](CC(=O)[O-])(C)C	1
OC(=O)c1ccccn1	1
CCCCN	1
OC(=O)c1ccc(c(c1)O)O	1
CCCCCCCCCCCCCCCCC	1
CCN1CN(CC)CN(C1)CC	1
CCCCCCCCCCCCCCCCCC	1
CCCCCCCC(=O)N(CCO)CCO	1
O=Cc1ccc(cc1)C=O	1
CCCCCCCCC(=O)O	1
COC(=O)CCS	1
CC(COC(=O)C=C)O	1
COC(=O)C	1
CCC	1
CC(CC(O)C)O	1
CCCC=O	1
CCCCCCO	1
Cc1cccc(c1)C(=O)O	1
NC(=O)CC[C](C(=O)O)N	1
OCCN1CN(CCO)CN(C1)CCO	1
Cc1ccccc1N	1
OC1CCCCC1	1
COc1cccc(c1)OC	1
OCCC#CCC	1
OCC(C)C	1
Oc1ccc(cc1)S(=O)(=O)O	1
Oc1ccncc1	1
CC(=O)N	1
OC(=O)c1ccccc1O	1
CCCCCCCCCCCCCCCCCC(=O)OCC1OCC(C(C1O)O)O	1
CCOC(=O)CCCCC(=O)O	1
CCCCCCCCOC(=O)C=C	1
CCCCCCCCCCCCCCCCCC(=O)NCO	1
OC(=O)C(O)C	1
OC(=O)CCl	1
CNC(=O)Oc1cccc2c1cccc2	1
O=C(c1ccccc1)OOC(=O)c1ccccc1	1
CCCCC(COC(=O)c1ccccc1C(=O)OCC(CCCC)CC)CC	1
OC=O	1
CC(=O)C	1
ClC(c1ccccc1)Cl	1
CCCCCCCCCCCCCCCCCCCCCCCCCCCCCCCCCCCC	1
CC(OC(=O)C)C	1
CCC/C=C(/C=O)\CC	1
CCCCCCCCCCCCCCO	1
CCOC(=O)CC(=O)c1ccc(cc1)OC	1
COC(=O)C(Cl)C	1
CCCCC(COC(=O)/C=C/C(=O)OCC(CCCC)CC)CC	1
OC(=O)c1ccnc(c1)C(=O)O	1
O=C1CC(=O)NC(=O)N1	1
CCCNCCC	1
NCC(C)C	1
OCCCCO	1
CCCCCCCCCCCCCCCCCCCCCCCC	1
CCOC(=O)CC(=O)OCC	1
C=CCOC(=O)C(=C)C	1
CCC(COC(=O)C(=C)C)(COC(=O)C(=C)C)COC(=O)C(=C)C	1
CCCCC(COC(=O)CCCCCCCC(=O)OCC(CCCC)CC)CC	1
CC(CCOC(=O)c1ccccc1O)C	1
CCCCC	1
CC1CCC(CC1)C(=C)C	1
N#Cc1ccccc1	1
OC(=O)CC[C](C(=O)O)N	1
CCCCCCCCCCCCCCCCCO	1
CCCCCCCCCCC(=O)O	1
CCCCCCCCCCCCCCCCCCO	1
CCC(=O)OC=C	1
C=CCOC(=O)OCCOCCOC(=O)OCC=C	1
OC(=O)/C=C\C(=O)O	1
O=C(c1ccccc1C(=O)OC1CCCCC1)OC1CCCCC1	1
OCC/C=C\CC	1
CC(=O)c1ccccc1	1
CC(=C)CCl	1
CCNC(=O)C	1
O=CC1CCC(=CC1)CCCC(O)(C)C	1
ClCC(CCl)O	1
CCCCC/C=C\C/C=C\CCCCCCCC(=O)O	1
CNC(=O)C	1
CC1=CCC(CC1)C(O)(C)C	1
CC(CC(=O)C)C	1
COC(CCOC(=O)C)C	1
CC(=O)OC(COC(=O)C)COC(=O)C	1
CCc1cccc(c1)c1ccccc1	1
NCCC(=O)O	1
NC(=N)S(=O)O	1
CCCCC(C(=O)OC(COC(=O)C(CCCC)CC)COC(=O)C(CCCC)CC)CC	1
CCOC(=O)c1ccccc1C(=O)OCC	1
CCC(=O)C	1
Oc1cccc(c1)[N+](=O)[O-]	1
COc1cc(ccc1O)C(=O)O	1
CCOC(=O)c1ccc(cc1)O	1
CCCCCCCCCC	1
N[C](C(=O)O)Cc1ccccc1	1
CC(=O)c1ccc(cc1)O	1
CCCCCCCCC=CCCCCCCCC(=O)OC[C]([C]1OC[C]([C]1O)O)O	1
Oc1ccccc1	1
C=CCc1ccccc1O	1
COc1cccc(c1)C=O	1
NCCO	1
CCN(CCOC(=O)C(=C)C)CC	1
CC(=O)CO	1
c1ccc2c(c1)c1ccccc1cc2	1
OC(=O)c1ccccc1N	1
CNCCCN	1
OC(=O)/C=C/C(=O)O	1
COC(=O)c1ccccc1C(=O)OC	1
COc1ccc(cc1)N	1
O=CC(C)C	1
CCCC(=O)O	1
COc1cccc(c1)O	1
Cc1ccc(cc1)N	1
CC(COC(=O)c1ccccc1C(=O)OCC(C)C)C	1
NC=O	1
CNC(=O)Oc1ccc(c(c1)C)N(C)C	1
OC(=O)c1ccc2c(c1)cccc2	1
Brc1cc(Br)c(c(c1)Br)O	1
Oc1ccccc1O	1
CCCCOCC(O)C	1
CCCCCCCCCCCCN(C)C	1
CCCCCCCCCCCCCCCC(=O)OC[C]([C]1OC[C]([C]1O)O)O	1
OCCOCCOCCOCC	1
O=C(C(=C)C)OC1CCCCC1	1
c1ccccc1	1
CCCCCO	1
O=C1OCc2c1cccc2	1
CNCC(=O)O	1
ClCc1ccccc1	1
OCS(=O)(=O)O	1
CCCOC(=O)C	1
CC(=O)OCc1ccccc1	1
OC(=O)c1cc(O)c(c(c1)O)O	1
O1CC1	1
CCOC(=O)CC(=O)C(=O)OCC	1
C=CC(OC(=O)C)OC(=O)C	1
O=C(C(=C)C)OCCOCCOC(=O)C(=C)C	1
OCC1CO1	1
CCCc1ccccc1	1
ClC(c1ccccc1)(Cl)Cl	1
CCCCCC(=O)CCCCC	1
CC(OC)CCO	1
CCCCCCCCC=CCCCCCCCC(=O)OCCCC	1
CC(=C)C(=O)OCC1CO1	1
CCCCCCCCCCCCCCCCCCOP(OCCCCCCCCCCCCCCCCCC)OCCCCCCCCCCCCCCCCCC	1
CC(=O)Oc1ccccc1C(=O)O	1
ClS(=O)(=O)Cc1ccccc1	1
OCC#C	1
CC(=O)Nc1ccc(cc1)N	1
O=NN1CN2CN(C1)CN(C2)N=O	1
Brc1ccc(cc1)c1ccccc1	1
CCCCC(COC(=O)CCCCC(=O)OCC(CCCC)CC)CC	1
COCCOC(=O)C=C	1
CCCCCCCCCCCCC	1
CCCCO	1
OCC1O[C](O)[C]([C]([C]1O)O)NC(=O)C	1
CC(=CC(=O)C)C	1
COc1ccccc1N	1
CCCCCCCCNCCCCCCCC	1
c1ccc(cc1)COP(OCc1ccccc1)OCc1ccccc1	1
CCCC	1
NCCN	1
CC(=O)Nc1ccccc1	1
CCCCOCCOCCOC(=O)CCCCC(=O)OCCOCCOCCCC	1
CCCCCCCCCCCCCCCCCCCCC	1
CCCCOC(=O)c1cc(ccc1C(=O)OCCCC)C(=O)OCCCC	1
CCCCCCCCCCCCCCCCCCOC(=O)CCSCCC(=O)OCCCCCCCCCCCCCCCCCC	1
COc1ccccc1OC	1
CC(CC(OC(=O)C)C)C	1
OC(=O)c1ccc2c(n1)cccc2	1
CCCCOC(=O)C=C	1
OC(=O)c1cccc(c1)C(=O)O	1
CCCCCCCCC#N	1
CCCCCCCCCCCC(=O)OC[C]([C]1OC[C]([C]1O)O)O	1
NC1CCCCC1	1
CCCCCCCCCCCCCCCO	1
OCCNCCO	1
OC(=O)c1ccc(cc1)C	1
CCCCCCCC	1
N#CCCCCC#N	1
COC(=O)/C=C/C(=O)OC	1
COC(=O)Nc1cccc(c1)C	1
OC(=O)CC(C(=O)O)O	1
OC(=O)CCCCCCCCCCCCC(=O)O	1
CCCCCCCCCCCCCCCCCCCCCC	1
Cn1c(=O)n(C)c2c(c1=O)[nH]cn2	1
Oc1cccc2c1cccc2	1
O=Cc1ccc(cc1)C	1
C1CC=CC1	1
C=CC(=C)CCC=C(C)C	1
CCCCCCCCCCCCOS(=O)(=O)c1ccccc1	1
OCC(CO)O	1
CCCCCCCCCCCCCC(=O)N(CCO)CCO	1
O=Cc1ccc(cc1)O	1
CCC(=O)c1ccccc1	1
CCCCCCCCCCCC(=O)N(CC(=O)O)C	1
COc1ccc(cc1)C=O	1
Cn1cnc2c1c(=O)n(C)c(=O)n2C	1
CC(=O)C(C)C	1
CC(CNCC(O)C)O	1
OCC(C(C(CO)O)O)O	1
CCCCC=C	1
CCCCCCC(=O)O	1
CCCCCCC	1
CCC(OC(=O)C)C	1
CCCCCCCCCCCCCCCC(=O)N(CCO)CCO	1
CCCCCCCCCCCCCCCCCCCCCCCCCC	1
CCCCCCCCCCCCCCCCCCCCCCCCCCO	1
CCCCCCCCCO	1
OC[C]([C]([C]([C](CO)O)O)O)O	1
OS(=O)(=O)c1ccccc1	1
CCCCCCCCCCCCCCCCCCCCCCCCCCCCCCCCCCCCC	1
CCCCCC(=O)OC=C	1
N#CCc1ccccc1	1
COC(=O)C=C	1
CCCCCCC(CCCCCCCCCCC(=O)O)O	1
CCC1CO1	1
CNCCS(=O)(=O)O	1
COCCOCCOCCO	1
CCCCCCCCCCCCCCCCCC(=O)OCCOC(=O)CCCCCCCCCCCCCCCCC	1
OCC=C	1
CCCCCCCCC=CCCCCCCCC(=O)N(CCS(=O)(=O)O)C	1
CCCCCN	1
N#Cc1ccc(cc1)O	1
O=C1CCCCCN1	1
CCOC(=O)C	1
CCCCCCCCCCCCCCC=C	1
NCCCCCCN	1
CCCCCCCCCCCCCCCCCCCCCCCCCCCCCCCCCCCCCC	1
OC1C(COP(=O)(OP(=O)(OCC[N+](C)(C)C)[O-])O)OC(C1O)n1ccc(nc1=O)N	1
Cc1ccc(cc1)C	1
OCCOC(=O)C=C	1
OCCCl	1
COc1cc(/C=C/C(=O)O)ccc1O	1
CCCCCCCCC=CCCCCCCCCCCCC(=O)N	1
OCCCCCCCC(C)C	1
CC(=O)CC(=O)C	1
Cc1cccc(c1)C	1
Cc1ccccc1	1
CCCCOC(=O)COC(=O)c1ccccc1C(=O)OCCCC	1
CCCCCCCCCCCCCCCCCCC1OC1	1
CC(=O)N(C)C	1
Oc1cccnc1	1
CCOCCOCCOC(=O)C	1
Oc1ccccc1c1ccccc1	1
O=C1CCCCC1	1
O=Cc1ccccc1	1
C1CCCNC1	1
COCC(O)C	1
Clc1ccc(c(c1)Cc1ccccc1)O	1
CC(C(NC(=O)N)NC(=O)N)C	1
CCCCCCCCOC(=O)c1ccccc1C(=O)OCCCCCCCC	1
COc1ccc(cc1)O	1
CCCCCCCCCC(=O)O	1
COc1cccc(c1)C(=O)O	1
ClCCNP(=O)(OC1OC(CO)C(C(C1O)O)O)NCCCl	1
COC(=O)C(Oc1ccc(cc1)Oc1ccc(cc1Cl)Cl)C	1
CC(CCCCCCCCCCCCCCC(=O)O)C	1
CCOc1ccc(c(c1)O)C(=O)O	1
OCc1ccccc1	1
OC(=O)C=C	1
CCCCCCCCCCCCCO	1
COC(=O)C(=C)C	1
CCCCCCCCCCCCOS(=O)(=O)O	1
OC(=O)CCSCCC(=O)O	1
CCOC(=O)C=CC(=O)OCC	1
COc1cc(C=O)ccc1OC	1
Cc1ccc(cc1)C(=O)C	1
CC1OC(C)OC(C1)OC(=O)C	1
CC=O	1
Oc1ccc(cc1)C(=O)O	1
CCCCCCCCCCCCCl	1
CCCCCCCCCCOCCCCCCCCCC	1
Oc1ccccn1	1
OCC(OC(=O)C)COC(=O)C	1
OCCCCCO	1
OCc1ccc(cc1)C(C)C	1
OC(=O)/C=C/c1ccc(cc1)O	1
Nc1ccccc1	1
OCNCCO	1
Clc1ccc(cc1)S(=O)(=O)O	1
O=Cc1ccc(cc1)C(C)C	1
CNC(=O)CC(=O)C	1
CCCCOC(=O)CCCCC(=O)OCCCC	1
CCCCCCCCCCCCCCCCCCCN	1
OCC(O)C	1
CC(=O)NCC1CCCCC1	1
C1COC1=O	1
CCCCCC	1
[O-][N+](=O)c1ccccc1C(=O)O	1
O=C(C(=C)C)OCc1ccccc1	1
CCCCCCCCCCCCc1ccccc1	1
C/C=C/C=C/C(=O)O	1
C=CC#N	1
NC(=O)C=C	1
CC(C(=O)O)Cl	1
CCCCCCCCCCCCCCCCCCOC(=O)C(=C)C	1
CCCCNCC	1
COc1ccccc1C(=O)O	1
OC(=O)CC(=C)C(=O)O	1
c1ccc(cc1)c1ccccc1	1
Cc1cc2ccccc2cc1C	1
CCCC(O)C	1
CCCCCCCCCCCCCCCCCCCCCCOC(=O)CCCCCCCCCCCCCCCCCCCCC	1
OC(=O)c1cccc(n1)C(=O)O	1
CCCCCCCCCCCCCCCCCCCCCCCCCCCCCCCCCCC	1
CCCCCCCCCCCCCCOC(=O)CCCCCCCCCCCCC	1
OC(=O)/C=C/c1ccccc1	1
COc1ccc(cc1)C(=O)O	1
O=Cc1ccco1	1
CC1=CCC(=C(C)C)CC1	1
OCc1ccco1	1
CCCCCCCCC(=O)C	1
CCOC(=O)C(=O)OCC	1
ClC(C(=O)O)Cl	1
CCC(=O)O	1
COc1cc(C=O)ccc1O	1
Oc1cccc(c1)OC(=O)c1ccccc1	1
CCCCCCCCCl	1
OC(=O)c1ccccc1C	1
c1ccc[nH]1	1
CCOC(=O)CC#N	1
c1ncc[nH]1	1
CCCCCCCCCCCCOC(=O)CCSCCC(=O)OCCCCCCCCCCCC	1
OCCOC(=O)c1ccc(cc1)C(=O)OCCO	1
O=Cc1ccc2c(c1)OCO2	1
CCCCCCCCCCCC(=O)NCCC[N+](CC(=O)[O-])(C)C	1
CCCCSP(=O)(SCCCC)SCCCC	1
C1CCCO1	1
O=C1OCCO1	1
CC1=CC(=O)C(C(=O)O1)C(=O)C	1
CC(=O)OC=C	1
OCC(CCl)O	1
CCCCCCCCCCCCOCCCCCCCCCCCC	1
Clc1ccc(cc1)c1ccccc1	1
CCCCCCCCCCCCCCCCCCCCCCCCCCCCCCCCCCCCCCCCCCCC	1
OC(=O)c1cccnc1	1
Cc1ccnc(c1)C	1
OCc1ccc(cc1Cl)Cl	1
CCCCCCCCCCCCCCCCCCCCCCCCC	1
CC(c1ccc(cc1)C(=O)O)C	1
COC(=O)CCC(=O)OC	1
OC(=O)CS	1
O=C1OC(=O)c2c1cc(cc2)C(=O)O	1
CCCCCCOC(=O)C=C	1
CC(C#N)C	1
CC(=O)OC1CCCCC1C	1
CCCCCCCC(=O)O	1
OC(c1ccccc1)c1ccccc1	1
CCCCCCCCCCCC	1
OCCc1ccccc1	1
CCCCCCCCCCCCCCCCCCCCCCCCCCCCCC	1
Clc1cccc(c1)C(=O)O	1
CCO	1
CC(C(=O)OCC(C(C(C)C)O)(C)C)C	1
CC(O)C	1
CCCCCCCCO	1
ClCC=C	1
O=C1OC(=O)c2c1cccc2	1
CC(CCCCCCOC(=O)c1ccccc1C(=O)OCCCCCCC(C)C)C	1
Cn1cccc1	1
CCC(=O)CC	1
Oc1cc(O)cc(c1)O	1
CCc1cccc(c1)O	1
COC(=O)c1cccc(c1)C(=O)OC	1
O=C1CCCN1C	1
CCC(CO)O	1
CCC(OC(=O)CC(=O)C)C	1
Cc1ccccn1	1
CCCCCCCCCCO	1
CC(=O)Nc1ccc(cc1)O	1
CCOCCOC(=O)C	1
CCC(C(=O)OCCOCCOCCOC(=O)C(CC)CC)CC	1
CCCCCCCCCCCCCCCCCCC#N	1
OC/C=C(/CCC=C(C)C)\C	1
CCNCC	1
CCCCCCCCCCCCCCCCCCCCCCCCCCCCCCCC	1
COC(=O)CC(=O)C	1
C=CCOC(=O)c1ccccc1C(=O)OCC=C	1
Cc1ccc(cc1)OP(=O)(Oc1ccc(cc1)C)Oc1ccc(cc1)C	1
OCCC(CCO)C	1
C=CCc1ccc(c(c1)OC)OC	1
CC(CNCC(C)C)C	1
OCC1CCCO1	1
OCCC(C)C	1
CCCCN(C(=O)SCCC)CC	1
CCC=O	1
COc1ccc(cc1)OC	1
O[C]1C[C]2C([C@]1(C)CC2)(C)C	1
CCCCOC(=O)C(OC(=O)C)(CC(=O)OCCCC)CC(=O)OCCCC	1
O=C(Nc1ccc(cc1)C)CC(=O)C	1
O=P(Oc1ccccc1)(Oc1ccccc1)Oc1ccccc1	1
CCCCCCC(=O)C	1
CCCCCCCCCC(=O)N(CCO)CCO	1
CC1COC(=O)O1	1
OCC(C(C(C)C)O)(C)C	1
NCc1ccccc1	1
CCCCOCCOCCOC(=O)C	1
O=C1NCC(=O)N1	1
CCCCCCC=CCCCCCCCc1cccc(c1)O	1
CCC(=O)OC(=O)CC	1
CCCCCCCCCCCCO	1
CCCCCCCCCCC	1
CCCCCCCCCCCCCCCCCC(=O)O	1
OC(=O)C(CC(=O)O)(CC(=O)O)O	1
CCCCNCCCC	1
O=C(c1ccccc1)CC(=O)c1ccccc1	1
NC(=O)N	1
OC(=O)CCCCC(=O)O	1
C=C1CC(=O)O1	1
O=C(c1ccccc1)CC(=O)C	1
COCCO	1
CCCCC(COC(=O)C(=C)C)CC	1
CCOc1cc(C=O)ccc1O	1
N#CC(O)(C)C	1
C1CCC(CC1)NC1CCCCC1	1
CC#N	1
O=C1C=CC(=O)O1	1
CCCCC(COC(=O)C=CC(=O)OCC(CCCC)CC)CC	1
CCCCCCCCCCCC[N+](C)(C)[O-]	1
Cc1ccccc1OP(=O)(Oc1ccccc1C)Oc1ccccc1C	1
O=C(Nc1ccccc1C)CC(=O)C	1
CCCCOCNC(=O)C=C	1
CCCCCCCCCCCCCCCCO	1
N[C](C(=O)O)CSSC[C](C(=O)O)N	1
c1cccnc1	1
O=C(c1ccccc1)NCC(=O)O	1
O=C1c2ccccc2C(=O)c2c1cccc2	1
Oc1ccc(c(c1)S(=O)(=O)O)O	1
OC(=O)CC(=O)O	1
CCOC(=O)c1ccc(cc1)NC(=O)CCl	1
OC(=O)CCCCCCCCC(=O)O	1
Cc1ccccc1C	1
COP(=O)(NC(=O)C)SC	1
C=CC(CCC=C(C)C)C	1
O=C(C1=C(C)OCCS1)Nc1ccccc1	1
CCCCC(COC(=O)C=C)CC	1
CCCCCCCCC=CCCCCCCCCO	1
COCCl	1
O=C(c1ccccc1)OCc1ccccc1	1
Oc1ccc(cc1)O	1
NCCCCCCCCN	1
Cc1ccc(c(c1)C)O	1
O=c1oc(=O)c2c1cc1c(=O)oc(=O)c1c2	1
OC(=O)c1ncccc1C(=O)O	1
Oc1cccc(c1)O	1
Cc1ccc(cc1)O	1
CCCCC(CO)CC	1
CCCCCCCCCCCCCCCCBr	1
CCCCC(COC(=O)CCC)CC	1
CCCCCCCCCCCCCCCCCCCCCCCCCCCCCCCCCC	1
CCCC(C)C	1
CCOc1ccccc1	1
BrCC(=O)OC/C=C/COC(=O)CBr	1
NC(C(=O)O)Cc1ccccc1	1
CCCCOC(=O)c1ccccc1C(=O)OCCCC	1
OCCC(OC)(C)C	1
CCCCCCCCCCCCCCCCCCCCCCCCCCCCCCCCCCCCCCCC	1
CCCCCCCCCCCCS(=O)(=O)O	1
CCCCCCCCCCCC(=O)OOC(=O)CCCCCCCCCCC	1
O=CC(=O)O	1
OC(=O)CCC(=O)O	1
CCCCOCC1CO1	1
CCCCCC1C(CCC1=O)CC(=O)OC	1
CN	1
OCCN(C)C	1
CC(COCC(O)C)O	0
Sc1nc2c([nH]1)cccc2	0
Nc1ccc(cc1)[N+](=O)[O-]	0
CN(CCCN(CCCN(C)C)CCCN(C)C)C	0
Clc1ccc(c(c1)O)Cl	0
c1ccc(cc1)Nc1ccc2c(c1)cccc2	0
c1cccs1	0
CCOc1ccc(cc1)N	0
CCc1ccc(cc1)CC	0
OOC1(C)CCC2CC1C2(C)C	0
Oc1c(nc2c(c1Br)cccc2)C1C(=O)c2c(C1=O)cccc2	0
Brc1c(c2c(Br)c(Br)c(c(c2Br)Br)Br)c(Br)c(c(c1Br)Br)Br	0
CCCCCCCCCc1ccc(cc1)OCCOCCOCCOCCOCCOCCOS(=O)(=O)O	0
CC1CCCC(N1)C	0
Nc1ccc(cc1)N	0
[O-][N+](=O)c1cc([N+](=O)[O-])c(c(c1)[N+](=O)[O-])O	0
CCN(CC)CC	0
O=C1OC(=O)C2C1C1(CCC2(C)C=C1)C(C)C	0
[O-][N+](=O)c1cccc(c1C)C	0
Cc1ccc(c(c1)[N+](=O)[O-])O	0
ClCC(Cl)Cl	0
Clc1ccc(c(c1)Cl)C(Cl)(Cl)Cl	0
CNC(=O)Oc1ccccc1OC(C)C	0
CCNc1nc(NCC)nc(n1)Cl	0
O1CCOCC1	0
Clc1ccc(c(c1)[N+](=O)[O-])N	0
c1ccc2c(c1)Sc1c(N2)cccc1	0
CCCCCc1ccc2c(c1)C(=O)c1c(C2=O)cccc1	0
CCC1(C(=O)NC(=O)NC1=O)c1ccccc1	0
Clc1ccc(c(c1)Cl)[N+](=O)[O-]	0
CC(Nc1ccc(cc1)Nc1ccccc1)C	0
Nc1cccc2c1c(N)ccc2	0
NNC(=S)N	0
Clc1ccc(cc1c1cc(Cl)ccc1Cl)Cl	0
OCCOc1ccc(cc1)C(c1ccc(cc1)OCCO)(C)C	0
CCc1cccc(c1)CC	0
CCCCOP(=O)(OCCCC)O	0
OS(=O)(=O)c1cccc(c1)S(=O)(=O)O	0
N#CCCN(c1ccc(cc1)N=Nc1ccc(cc1)[N+](=O)[O-])CCOC(=O)c1ccccc1	0
O=C(Cc1ccccc1)NC1C(=O)N2C1SC(C2C(=O)O)(C)C	0
C1CCC(CC1)N(C1CCCCC1)Sc1nc2c(s1)cccc2	0
Cc1ccccc1Cl	0
CCCCCCCCC=O	0
C=Cc1cccc(c1)C=C	0
Nc1ccc(cc1)S(=O)(=O)N	0
CCOP(=S)(c1ccccc1)Oc1ccc(cc1Cl)Cl	0
OCCC(CCO)(O)C	0
CCN1CCOCC1	0
Brc1c(O)c(Br)c(c(c1Br)Br)Br	0
CCC(c1ccccc1)(C)C	0
[O-][N+](=O)c1ccccc1[N+](=O)[O-]	0
COc1ccccc1NC(=O)CC(=O)C	0
CC(c1cc(cc(c1O)C(C)(C)C)c1ccccc1)(C)C	0
N1CCNCC1	0
CCCCC(COC(=O)c1cc(ccc1C(=O)OCC(CCCC)CC)C(=O)OCC(CCCC)CC)CC	0
OC(=O)C(=O)O	0
C1CCc2c(C1)cccc2	0
Cc1cccc(c1)c1ccccc1	0
C1=CCC2C(C1)C=CC2	0
OCCn1c(C)ncc1[N+](=O)[O-]	0
CCNc1cccc2c1cccc2	0
Brc1c(C)c(Br)c(c(c1Br)Br)Br	0
OC(=O)C(Cl)(Cl)Cl	0
NCCNCCNCCN	0
COP(=O)(OC)OC	0
C1CNCCO1	0
O=C(Nc1ccc2c(c1)cc(cc2O)S(=O)(=O)O)Nc1ccc2c(c1)cc(cc2O)S(=O)(=O)O	0
ClCC1CO1	0
CC1=NN(C(=O)C1)c1cc(Cl)c(cc1Cl)S(=O)(=O)O	0
Oc1ccc(cc1Cc1cc(Cl)ccc1O)Cl	0
CC(c1ccccc1)C	0
COc1cc2N(C)C3C4(c2cc1C1(CC2CN(CCc5c1[nH]c1c5cccc1)CC(C2)(O)CC)C(=O)OC)CCN1C4C(C(C3(O)C(=O)OC)OC(=O)C)(CC)C=CC1	0
ClCC(CCl)Cl	0
CCCCCOP(=O)(OCCCCC)OCCCCC	0
OCCn1c(=O)n(CCO)c(=O)n(c1=O)CCO	0
Clc1ccc(c(c1)Cl)C	0
CCCCCCCC=C	0
Nc1ccc(cc1)S(=O)(=O)Nc1ncccn1	0
OS(=O)(=O)c1cc2ccc(c(c2c(c1)S(=O)(=O)O)N=Nc1ccc(cc1C)c1ccc(c(c1)C)N=Nc1ccc(cc1)OS(=O)(=O)c1ccc(cc1)C)O	0
OC(=O)[C]1[C](C(=O)O)[C@@]2(C([C@@]1(Cl)C(=C2Cl)Cl)(Cl)Cl)Cl	0
Fc1c[nH]c(=O)[nH]c1=O	0
c1ccc2c(c1)sc1c2cccc1	0
COc1ccc(c(c1)[N+](=O)[O-])N	0
C=CC(=O)OCCn1c(=O)n(CCOC(=O)C=C)c(=O)n(c1=O)CCOC(=O)C=C	0
O=C(N(C)C)Nc1ccc(c(c1)Cl)Cl	0
ClC(Br)Br	0
O=NN(c1ccccc1)c1ccccc1	0
ClC1=C(Cl)[C@@]2(C([C@@]1(Cl)[C]1[C]2[C]2C[C]1[C]1[C]2O1)(Cl)Cl)Cl	0
CCOc1ccc(cc1)NC(=O)C	0
Clc1ccc(c(c1)O)Oc1ccc(cc1Cl)Cl	0
Oc1c(cc(cc1C(C)(C)C)C(C)(C)C)C(C)(C)C	0
Cc1cc(C)c(c(c1)C(C)(C)C)O	0
ClC=CCl	0
COc1c2oc(=O)ccc2cc2c1occ2	0
ClCC(OC(CCl)C)C	0
C1CCC2C(C1)CCCC2	0
CNc1cccc(c1)C	0
ClCCc1ccccc1	0
Fc1cc2c(cc1N1CCNCC1)n(cc(c2=O)C(=O)O)C1CC1	0
O=C=Nc1ccc(cc1)Cc1ccc(cc1)N=C=O	0
CC1CC(=O)CC(C1)(C)C	0
Clc1ccc(cc1)C(=O)Cl	0
OC(=O)c1cccc(c1)S(=O)(=O)O	0
COc1ccccc1[N+](=O)[O-]	0
N#Cc1ccccc1C#N	0
Nc1cc(c(c2c1C(=O)c1c(C2=O)c(N)cc(c1O)S(=O)(=O)O)O)S(=O)(=O)O	0
Clc1ccc2c(c1)nn(n2)c1cc(C)cc(c1O)C(C)(C)C	0
Nc1c2c(cc(c1N=Nc1ccc(cc1)S(=O)(=O)CCOS(=O)(=O)O)S(=O)(=O)O)cc(c(c2O)N=Nc1ccc(cc1)S(=O)(=O)CCOS(=O)(=O)O)S(=O)(=O)O	0
OCCOc1c(Br)cc(cc1Br)C(c1cc(Br)c(c(c1)Br)OCCO)(C)C	0
ClC([N+](=O)[O-])(Cl)Cl	0
CCN(C(=O)SCC)C1CCCCC1	0
Oc1ccccc1Br	0
C1CCN2C(=NCCC2)CC1	0
CC(C1C(=O)N2C1C(C)C(=C2C(=O)O)SC1CNC(C1)C(=O)N(C)C)O	0
ClC1=C(Cl)[C@@]2(C([C@@]1(Cl)[C]1[C]2[C]2C[C]1C=C2)(Cl)Cl)Cl	0
COC	0
BrCC(=O)OCCOC(=O)CBr	0
Clc1ccccc1c1ccccc1Cl	0
CNC(=O)NC	0
Oc1ccc(cc1)Cl	0
CCCCCCCCCCCCCCCCCCNC(=O)C(C(C(C(CO)O)O)O)O	0
NCCCO	0
Nc1cccc(c1)[N+](=O)[O-]	0
[O-][N+](=O)c1ccc(c(c1)S(=O)(=O)O)C	0
O=C1c2ccccc2-c2c3c1cccc3ccc2	0
Clc1cc(Cl)c(cc1O)Cl	0
OC(=O)c1cccc(c1C(=O)O)[N+](=O)[O-]	0
CCN(CC)O	0
NCCN1CCNCC1	0
CCCCCCCCCCSSCCCCCCCCCC	0
[O-][N+](=O)c1ccc(c(c1)[N+](=O)[O-])O	0
ClC(C(SN1C(=O)C2C(C1=O)CC=CC2)(Cl)Cl)Cl	0
NCC1CCC(CC1)C(=O)O	0
c1ccc2c(c1)scn2	0
CCCCN(C(=O)Nc1ccc(c(c1)Cl)Cl)C	0
CCCCCCSCCCCCC	0
CC(c1cc(Cc2cc(c(c(c2)C(C)(C)C)O)C(C)(C)C)cc(c1O)C(C)(C)C)(C)C	0
CCCCCCCCCCCCCCCCCCCCCC(=O)N	0
ClC(C(Cl)(Cl)Cl)COCC(C(Cl)(Cl)Cl)Cl	0
OCC=CCO	0
CN(c1cccc(c1)C(=O)O)C	0
OC(C(COS(=O)(=O)C)O)COS(=O)(=O)C	0
CCc1ccccc1[N+](=O)[O-]	0
ClCCCl	0
Nc1ccc(c2c1cccc2)S(=O)(=O)O	0
CCCCCCCCCc1ccc(cc1)O	0
NC(=O)c1c(Cl)cccc1Cl	0
C(COCC1OC1)CCOCC1OC1	0
CCCCCCCCCCCCSCCC(=O)OCC(COC(=O)CCSCCCCCCCCCCCC)(COC(=O)CCSCCCCCCCCCCCC)COC(=O)CCSCCCCCCCCCCCC	0
OC(=O)C(C(C(C(C(C(C(C(C(C(C(F)(F)F)(F)F)(F)F)(F)F)(F)F)(F)F)(F)F)(F)F)(F)F)(F)F)(F)F	0
Clc1ccc(cc1)S(=O)(=O)c1ccc(cc1)Cl	0
Oc1ccccc1C(C)(C)C	0
Clc1ccc(c(c1)NC(=O)Nc1ccc(c(c1)Cl)Cl)Oc1ccc(cc1S(=O)(=O)O)Cl	0
NN	0
c1ccc(cc1)c1ccc(cc1)c1ccccc1	0
Brc1ccc(cc1)Oc1cc(O)c2c(c1N)C(=O)c1c(C2=O)cccc1	0
CCOP(=S)(O/N=C(/c1ccccc1)\C#N)OCC	0
O=C1CCCCCCCCCCCN1	0
CCCCN(CCCC)CCO	0
CCCC[Sn](OC(=O)C(C(C(=O)O[Sn](CCCC)(CCCC)CCCC)Br)Br)(CCCC)CCCC	0
ClC1C=CC2C1C1(Cl)C(=C(C2(C1(Cl)Cl)Cl)Cl)Cl	0
c1ccc2c(c1)oc1c2cccc1	0
Oc1ccc(c(c1)Cl)C	0
O=C1OC(=O)C2C1CCCC2	0
Clc1ccc(c(c1)[N+](=O)[O-])O	0
Clc1cc2Oc3cc(Cl)c(cc3Oc2cc1Cl)Cl	0
Clc1cc(Cl)c(c(c1)Cl)N	0
Oc1ccc(cc1)C(c1ccccc1)C	0
OC(=O)CN(CC(=O)O)CCN(CC(=O)O)CC(=O)O	0
CC(OC(=O)OOC(C)(C)C)C	0
O=CC(Cc1ccc(cc1)C(C)(C)C)C	0
CC(CC(Nc1ccc(cc1)Nc1ccccc1)C)C	0
CN(CCOCCN(C)C)C	0
CC(c1ccccc1)(c1ccc(cc1)Nc1ccc(cc1)C(c1ccccc1)(C)C)C	0
OCc1cc(c(c(c1)C(C)(C)C)O)C(C)(C)C	0
OC(CO)COCC=C	0
CC(c1cc(Sc2cc(c(cc2C)O)C(C)(C)C)c(cc1O)C)(C)C	0
CC(c1ccc(cc1)O)(C)C	0
c1cc2cccc3c2c(c1)CC3	0
[O-][N+](=O)c1cccc(c1)S(=O)(=O)O	0
Cc1cscc1	0
N#Cc1ccc(cc1)C#N	0
COc1ccc(c(c1)C(C)(C)C)O	0
Clc1c(Cl)cccc1Cl	0
Sc1cccc2c1cccc2	0
CNC(=O)CSP(=S)(OC)OC	0
C=CCOCC1CO1	0
Oc1cccc(c1)Cl	0
CC1=CC(=O)CC(C1)(C)C	0
CCC(=O)OC(c1ccccc1)(C(CN(C)C)C)Cc1ccccc1	0
N#CCCN(c1ccc(cc1)N=Nc1c(Cl)cc(cc1Cl)[N+](=O)[O-])CCC#N	0
Cc1ccc(c(c1O)C)C	0
C[C]1C[C](C)C(=O)[C](C1)[C](CC1CC(=O)NC(=O)C1)O	0
COC(=O)c1ccc2c(c1)ccc(c2)C(=O)OC	0
CCC(c1cccc(c1O)C(CC)C)C	0
Nc1ccc(cc1C)c1ccc(c(c1)C)N	0
Clc1ccc(c(c1)Cl)Cl	0
CCC1OC(=O)C(C)C(OC2OC(C)C(C(C2)(C)OC)O)C(C)C(OC2OC(C)CC(C2O)N(C)C)C(CC(C(=O)C(C(C1(C)O)O)C)C)(C)O	0
CC(Cl)Cl	0
NNc1c(Cl)cc(cc1Cl)Cl	0
CCCCOCCCC	0
NC(=S)NN=C(C)C	0
CSc1ccc(cc1C)O	0
Oc1ccccc1Cl	0
OCC1CC2C(C1)C1CC2C(C1)CO	0
Cc1cc(OCC2CO2)c(c(c1)Br)Br	0
OCC(CN(c1c(I)c(C(=O)NCC(CO)O)c(c(c1I)C(=O)NCC(CO)O)I)C(=O)C)O	0
N#CC(N=NC(C#N)(C)C)(C)C	0
NCCNCCNCCNCCNCCN	0
Clc1ccc2c(c1)C(=O)c1c(C2=O)cccc1	0
Clc1ccc(c(c1)[N+](=O)[O-])Cl	0
C=Cc1ccccc1Cl	0
Nc1ccc(cc1)Cc1ccc(cc1)N	0
CCCCCCCCCCCC(=O)Oc1c(Cl)c(Cl)c(c(c1Cl)Cl)Cl	0
N#Cc1cccc(c1)C#N	0
C1CCC=CC1	0
Cc1ccc2c(c1)c(=O)c1c([nH]2)cc2c(c1)[nH]c1c(c2=O)cc(cc1)C	0
Clc1ccc(c(c1)Cl)Oc1ccc(cc1)[N+](=O)[O-]	0
Cc1ccccc1S(=O)(=O)N	0
Nc1nc(N)nc(n1)c1ccccc1	0
N#Cc1c(Cl)c(C#N)c(c(c1Cl)Cl)Cl	0
Cc1ccc(c(c1)[N+](=O)[O-])[N+](=O)[O-]	0
c1ccc(cc1)Oc1ccccc1	0
OC(=O)C1CC=CCC1C(=O)O	0
ClC(=C(Cl)Cl)C(=C(Cl)Cl)Cl	0
CN(CCn1nnnc1SCC1=C(C(=O)O)N2C(SC1)C(C2=O)NC(=O)Cc1csc(n1)N)C	0
SC#N	0
COC(=O)CCl	0
CCCCCCCCC=CCCCCCCCC(=O)N	0
OC(C(Cl)(Cl)Cl)(c1ccc(cc1)Cl)c1ccc(cc1)Cl	0
CN(S(=O)(=O)N(c1ccccc1)SC(Cl)(Cl)F)C	0
CCC(c1cc(cc(c1O)[N+](=O)[O-])[N+](=O)[O-])C	0
OCCN(c1cccc(c1)NC(=O)c1ccccc1)CCO	0
FC(C(Cl)(F)F)(Cl)Cl	0
COCC(=O)N(c1c(C)cccc1C)C(C(=O)OC)C	0
CCOC(=O)C(Oc1ccc(cc1)Cl)(C)C	0
c1ccc2c(c1)cc1-c3cccc4c3c(-c1c2)ccc4	0
Clc1cc(Cl)c(c(c1)[N+](=O)[O-])O	0
Oc1cccc2c1nccc2	0
OC(c1ccccc1)C(N)C	0
CC(=CC1C(C1(C)C)C(=O)OCc1coc(c1)Cc1ccccc1)C	0
OC(=O)c1cccc(c1)[N+](=O)[O-]	0
CCCCC(COP(=O)(OCC(CCCC)CC)O)CC	0
CCCCCCc1ccc(cc1)c1ccc(cc1)C#N	0
OC(=O)c1cc2ccccc2cc1O	0
Oc1nc(O)nc(n1)O	0
Nc1ccc(c(c1)N)C	0
Cc1cccnc1	0
CCCCCCCCOc1ccc(c(c1)O)C(=O)c1ccccc1	0
c1ccc(cc1)Oc1nc(nc(n1)Oc1ccccc1)Oc1ccccc1	0
CC(c1cc(Cc2c(C)c(Cc3cc(c(c(c3)C(C)(C)C)O)C(C)(C)C)c(c(c2C)Cc2cc(c(c(c2)C(C)(C)C)O)C(C)(C)C)C)cc(c1O)C(C)(C)C)(C)C	0
Clc1cccc(c1O)Cl	0
Oc1ccc(c2c1C(=O)c1c(C2=O)c(ccc1O)[N+](=O)[O-])Nc1ccccc1	0
OCCCOCCCO	0
Cc1ccc(c(c1)C)C	0
Cc1cccc(c1O)C(C)(C)C	0
Clc1cc(Cl)c(c(c1O)Cc1c(O)c(Cl)cc(c1Cl)Cl)Cl	0
ClC/C=C/Cl	0
ClCCl	0
Cc1ccc(c(c1)O)C	0
Cc1ccc(c(c1)C)S(=O)(=O)O	0
OCCN(CC)CC	0
CNc1ccc(cc1)C(=O)O	0
ClCc1ccc(cc1)Cl	0
OC(=O)CCC(C(=O)O)NC(=O)c1ccc(cc1)N(Cc1cnc2c(n1)c(N)nc(n2)N)C	0
CC(OCC(O)C)COCC(O)C	0
CC(C1CCc2c(C1)cccc2)C	0
Cc1ccc(c(c1)C(c1ccccc1)C)C	0
ClCS(=O)(=O)Nc1cc(Cl)c(c(c1Oc1cccc(c1)Cl)Cl)Cl	0
O1CC1COc1ccccc1	0
O=C(C(Br)C)Nc1c(C)n(n(c1=O)c1ccccc1)C	0
CCN(c1ccc(cc1)C=O)CC	0
ClCBr	0
N#CCCNCCC#N	0
COc1ccc2c3c1OC1C43CCN(C(C2)C4C=CC1O)C	0
Brc1ccc(cc1Br)Oc1cc(Br)c(c(c1Br)Br)Br	0
CN(C(=S)S)C	0
C=CCS(=O)(=O)O	0
N=C(Nc1ccccc1C)Nc1ccccc1C	0
C=CC(=O)OCC(COC(=O)C=C)(COC(=O)C=C)CC	0
Brc1c(Br)c(Br)c(c(c1Br)Br)Br	0
Oc1ccc(c2c1cccc2)S(=O)(=O)O	0
O=S1(=O)CCCC1	0
CC(=O)/C=C/c1ccccc1	0
CCCCC(C(=O)OCC(COC(=O)C(CCCC)CC)(COC(=O)C(CCCC)CC)COC(=O)C(CCCC)CC)CC	0
O=CN1c2cc(OC)c(cc2C23C1C(O)(C(=O)OC)C(OC(=O)C)C1(C3N(CC2)CC=C1)CC)C1(CC2CN(CCc3c1[nH]c1c3cccc1)CC(C2)(O)CC)C(=O)OC	0
CCCCCCCCc1ccc(cc1)O	0
Cc1ccc(cc1)Cl	0
COc1ccc(cc1N)C	0
CC(CN1CCOCC1)C	0
CCCCNC(=O)NS(=O)(=O)c1ccc(cc1)C	0
N=C(Nc1ccccc1)Nc1ccccc1	0
Oc1cc(C)c(c(c1C)C)O	0
Cc1ccc2c(c1)nc1c(n2)sc(=O)s1	0
c1ccc2c(c1)[nH]c1c2cccc1	0
CCc1cccc(c1)c1cc(CC)cc(c1)CC	0
COc1c(N)cccc1[N+](=O)[O-]	0
O=C(c1ccccc1)c1ccccc1	0
CNc1ccccc1	0
[O-][N+](=O)c1ccccc1	0
BrC1CCC(Br)C(CCC1Br)Br	0
Nc1ccccc1S(=O)(=O)O	0
Nc1ccc(cc1)S(=O)(=O)O	0
Nc1ccncc1	0
O=C1NCCN1	0
OCC(CO)(CO)C	0
Cn1cnc2c1c(=O)[nH]c(=O)n2C	0
CCC(c1cc(c(c(c1)C(C)(C)C)O)C(C)(C)C)C	0
OCC(CBr)(CBr)CO	0
Cc1cccc(c1Cc1ccccc1)Cc1ccccc1	0
OC(=O)C(Cc1ccc(c(c1)O)O)(N)C	0
Nc1cccc(c1)S(=O)(=O)c1cccc(c1)N	0
CN(C1C(=C(C(=O)N)C(=O)C2(C1CC1C(=C2O)C(=O)c2c(C1(C)O)cccc2O)O)O)C	0
OC(=O)c1cc(cc(c1O)C(C)(C)C)C(C)(C)C	0
Cc1cc(cc(c1OCC1OC1)C)c1cc(C)c(c(c1)C)OCC1OC1	0
Cc1ccc(cc1)S(=O)(=O)N	0
O=C(c1ccccc1)OOC(C)(C)C	0
Clc1cc(cc(c1N)S(=O)(=O)O)c1cc(Cl)c(c(c1)S(=O)(=O)O)N	0
[O-][N+](=O)c1ccc(c(c1)[N+](=O)[O-])Cl	0
NCCCC1OCC2(CO1)COC(OC2)CCCN	0
CC(c1ccccc1)(OOC(c1ccccc1)(C)C)C	0
[O-][N+](=O)c1c(C)c([N+](=O)[O-])c(c(c1C(C)(C)C)[N+](=O)[O-])C	0
ClC=C(Cl)Cl	0
OC(=O)COc1ccc(cc1Cl)Cl	0
Cc1ccc(c(c1)n1nc2c(n1)cccc2)O	0
Nc1ccc2c(c1)C(=O)c1c(C2=O)cccc1	0
O1CCN(CC1)Sc1nc2c(s1)cccc2	0
Clc1ccc(c(c1)Cl)C(=O)OOC(=O)c1ccc(cc1Cl)Cl	0
OOC(C)(C)C	0
Oc1ccccc1C(c1ccccc1)C	0
CC(Cc1ccc(cc1)C(C(=O)O)C)C	0
CC(CC(N=NC(C#N)(CC(C)C)C)(C#N)C)C	0
C=CC1CCC=CC1	0
OC(=O)C1CC(C(C1C(=O)O)C(=O)O)C(=O)O	0
BrC=CBr	0
OC(=O)c1ccccc1Cl	0
[O-][N+](=O)c1cc(Cl)c(c(c1)Cl)N	0
O=C=NCCCCCCN=C=O	0
CC(=O)Nc1ccc(cc1)S(=O)(=O)O	0
CCNc1nc(NC(C)C)nc(n1)SC	0
CCCCCCCCC=CCCCCCCCCC1CC(=O)OC1=O	0
CN1CCN(CC1)c1c(F)cc2c3c1OCC(n3cc(c2=O)C(=O)O)C	0
O=C1OC(=O)c2c3c1ccc(c3c(cc2)Cl)Cl	0
Oc1cc(Cl)c(cc1Cl)Br	0
ClC=C(c1cc(Cl)c(cc1Cl)Cl)OP(=O)(OC)OC	0
CCCCC(COP(=O)(CC(CCCC)CC)O)CC	0
NCCN(C)C	0
CN(C(=S)SSC(=S)N(C)C)C	0
COC(=O)c1cc(cc(c1)S(=O)(=O)O)C(=O)OC	0
Cc1cccc(c1O)C	0
Clc1c(N)c(Cl)c(c(c1Cl)Cl)Cl	0
CCCCc1ccc(cc1)C=O	0
O=c1cc(C)[nH]c(n1)C(C)C	0
Oc1ccc(cc1)c1ccc(cc1)O	0
CC1CCC(C(C1)O)C(C)C	0
CNC(=O)Oc1cccc(c1)C	0
Clc1cccc2c1C(=O)c1ccccc1C2=O	0
Clc1ccc(c(c1)C)O	0
[O-][N+](=O)c1cc(ccc1Nc1ccccc1)S(=O)(=O)Nc1ccccc1	0
CCCCC(COP(=O)(OCC(CCCC)CC)OCC(CCCC)CC)CC	0
C/C=C/1\CC2CC1C=C2	0
CC(=O)NCc1ccccc1	0
Cc1cccc(c1)N	0
COC(=O)c1ccccc1C(=O)c1ccccc1	0
FC(C(Br)(F)F)(Br)F	0
Cl[Si](c1ccccc1)(c1ccccc1)c1ccccc1	0
Nc1n[nH]c(n1)S	0
BrCCCBr	0
Cc1ccc(c(c1)C)N	0
COc1cc(ccc1N=Nc1c(O)c2c(N)cc(cc2cc1S(=O)(=O)O)S(=O)(=O)O)c1ccc(c(c1)OC)N=Nc1c(O)c2c(N)cc(cc2cc1S(=O)(=O)O)S(=O)(=O)O	0
CNC(C(c1ccccc1)O)C	0
Clc1c(Cl)c([N+](=O)[O-])c(c(c1Cl)Cl)Cl	0
O=C=Nc1ccc(c(c1)Cl)Cl	0
CCC(c1ccccc1O)C	0
COc1ccc(cc1)[N+](=O)[O-]	0
COc1cccc(c1)N	0
O=C1C=CC(=O)N1c1ccccc1	0
ClP(c1ccccc1)Cl	0
CCC(c1ccc(cc1)O)C	0
CNc1ccccc1C	0
COc1cc(Cl)c(cc1NC(=O)C(C(=O)C)N=Nc1ccc(cc1Cl)c1ccc(c(c1)Cl)N=NC(C(=O)Nc1cc(OC)c(cc1OC)Cl)C(=O)C)OC	0
Nc1ccc2c(c1)c(O)cc(c2)S(=O)(=O)O	0
CCCCc1ccccc1	0
NCCC[Si](OCC)(OCC)OCC	0
OCCOC(C)(C)C	0
CCOc1ccc2c(c1)C(=CC(N2)(C)C)C	0
Clc1ccc(c(c1)Cl)C(=O)O	0
BrCC(COc1c(Br)cc(cc1Br)Br)(Br)C	0
FC(C(C(C(C(S(=O)(=O)O)(F)F)(F)F)(F)F)(F)F)(C(C(C(F)(F)F)(F)F)(F)F)F	0
CCCc1cc(=O)[nH]c(=S)[nH]1	0
Oc1cc(Br)c(c2c1C(=O)c1ccccc1C2=O)N	0
COc1ccc(cc1)Nc1ccc(cc1)OC	0
OCCN(CCO)CCO	0
O=C=Nc1ccc(c(c1)N=C=O)C	0
O=Cc1ccccc1Cl	0
CCOC(=O)C(c1ccc(cc1)Cl)(c1ccc(cc1)Cl)O	0
COC(=O)CC(=O)C(C)(C)C	0
Oc1cccc(c1)Cc1ccccc1O	0
Clc1cccc(c1C)Cl	0
ClCCCCCl	0
Clc1ccc(cc1)SC(P(=O)(O)O)P(=O)(O)O	0
CC(c1cc2ccccc2c(c1C(C)C)C(C)C)C	0
CC(c1ccccc1)N	0
CN(C(=N)NC(=N)N)C	0
Cc1ccc(c(c1)C)OP(=O)(Oc1cccc(c1C)C)Oc1cc(C)cc(c1)C	0
OCC1OC(C(C1O)O)n1ccc(nc1=O)N	0
CCOP(=S)(Oc1cc(C)nc(n1)C(C)C)OCC	0
O=C1OC(=O)c2c1c(Cl)c(c(c2Cl)Cl)Cl	0
CCCCCCCCCc1c(CCCCCCCCC)cccc1O	0
Cc1cc(Cc2cc(C)cc(c2O)C(C)(C)C)c(c(c1)C(C)(C)C)O	0
S=C(NC1CCCCC1)NC1CCCCC1	0
CCNc1nc(NC(C)C)nc(n1)Cl	0
CO[Si](CCCN=C(N(C)C)N(C)C)(OC)OC	0
Nc1cccc(c1)S(=O)(=O)O	0
c1ccc(cc1)Cc1ccccc1	0
OCC(C(CO)O)NC(=O)c1c(I)c(N(C(=O)CC(=O)N(c2c(I)c(C(=O)NC(C(CO)O)CO)c(c(c2I)C(=O)NC(C(CO)O)CO)I)C)C)c(c(c1I)C(=O)NC(C(CO)O)CO)I	0
COCN(c1nc(nc(n1)N(COC)COC)N(COC)COC)COC	0
C=Cc1ccc(cc1)S(=O)(=O)O	0
CCCCCC=O	0
CCC(=O)Nc1cc(ccc1N=Nc1ccc(cc1Cl)[N+](=O)[O-])N(CCOC(=O)C)CCOC(=O)C	0
CCc1ccc(cc1)c1ccccc1	0
Nc1cccc(c1)O	0
Nc1nnn[nH]1	0
Oc1ccc(cc1)[N+](=O)[O-]	0
Clc1cc(N=Nc2ccc3c(c2O)cccc3O)c(c(c1)S(=O)(=O)O)O	0
OCCSCCO	0
O=C(Nc1ccc(cc1C)C)CC(=O)C	0
FC(C(C(C(F)(F)F)(F)F)(F)F)(N(C(C(C(C(F)(F)F)(F)F)(F)F)(F)F)C(C(C(C(F)(F)F)(F)F)(F)F)(F)F)F	0
Clc1ccccc1Cl	0
Nc1cc(Cl)c(cc1S(=O)(=O)O)C	0
COc1cc2N(C)C3C4(c2cc1C1(CC2CN(CCc5c1[nH]c1c5cccc1)CC(C2)(O)CC)C(=O)OC)CCN1C4C(C(C3(O)C(=O)N)O)(CC)C=CC1	0
COP(=S)(Oc1ccc(c(c1)C)[N+](=O)[O-])OC	0
O=C=NCC1(C)CC(N=C=O)CC(C1)(C)C	0
NCc1cccc(c1)CN	0
BrC(=C)c1ccccc1	0
N#COc1ccc(cc1)C(c1ccc(cc1)OC#N)(C)C	0
ClC(C(c1ccc(cc1)Cl)c1ccc(cc1)Cl)(Cl)Cl	0
C=CCN(CC=C)CC=C	0
BrC(C(C(=O)O)Br)C(=O)O	0
CC(=O)OOC(C)(C)C	0
Clc1ccc2c(c1)nn(n2)c1cc(cc(c1O)C(C)(C)C)C(C)(C)C	0
[O-][N+](=O)c1ccc(c(c1)Cl)Cl	0
N#Cc1cc(ccc1N)[N+](=O)[O-]	0
CC(c1cc(cc(c1)C(C)(C)C)C(C)(C)C)(C)C	0
BrC1CCC(Br)C(Br)CCC(C(CCC1Br)Br)Br	0
Cc1cccc2c1cccc2	0
OCCS	0
Cc1ccc(c(c1)O)C(C)C	0
ClC(Br)Cl	0
Nc1ccc(cc1)N=Nc1ccccc1	0
CCCCCCCCCCCCCCCCCCS	0
Cc1ncc[nH]1	0
O=C(Nc1ccc(cc1C)c1ccc(c(c1)C)NC(=O)CC(=O)C)CC(=O)C	0
OC(=O)C(C(C(C(C(C(C(C(C(C(C(C(C(F)(F)F)(F)F)(F)F)(F)F)(F)F)(F)F)(F)F)(F)F)(F)F)(F)F)(F)F)(F)F)(F)F	0
O=C1c2ccccc2N/C/1=C/1\Nc2c(C1=O)cccc2	0
OCC(C(C(C(C(C(F)F)(F)F)(F)F)(F)F)(F)F)(F)F	0
CCc1ccc(cc1)c1cccc(c1)CC	0
C=Cc1ccc(cc1)Cl	0
Nc1ccccc1c1ccccc1	0
COc1ccc(c(c1)O)C(=O)c1ccccc1	0
C#CC1(O)CCC2C1(C)CCC1C2CCc2c1ccc(c2)O	0
Oc1c(cccc1C1CCCCC1)C1CCCCC1	0
Oc1cc(c(cc1C(c1ccccc1)C)C(c1ccccc1)C)C(c1ccccc1)C	0
C1CCC(CC1)N=C=NC1CCCCC1	0
CCCCC(COC(=O)CS)CC	0
C1CC=CCCC=C1	0
CCCCCCCCCCCCCCCCCCC1CC(=O)OC1=O	0
ClCc1ccc(cc1)[N+](=O)[O-]	0
c1ccc2c(c1)cc1c(c2)cccc1	0
N#CCc1ccc(cc1)Cl	0
CSSC	0
O=C1NC(=O)NC1(c1ccccc1)c1ccccc1	0
O=C(N1CC1)Nc1ccc(cc1)Cc1ccc(cc1)NC(=O)N1CC1	0
CCc1ccccc1	0
CC(OOC(C)(C)C)(CCC(OOC(C)(C)C)(C)C)C	0
Cc1ccc2c3c1CCc3c1c(c2)c2ccccc2cc1	0
Clc1cc(Cl)cc(c1[N+](=O)[O-])Cl	0
Nc1ccc(cc1)Nc1ccccc1	0
[O-][N+](=O)c1ccc2c(c1)nc[nH]2	0
Cc1ccc(c(c1)Cc1ccccc1)C	0
CC(CC(CC(C)(C)C)(C)C)CC(C)(C)C	0
C1=CC2C(C1)C1C=CC2C1	0
COc1cc(Cl)c(cc1NC(=O)CC(=O)C)OC	0
NCC1CCCC(C1)CN	0
Nc1cccc(c1)Cl	0
Br/C=C/c1ccccc1	0
ClCCOC(c1ccccc1)c1ccccc1	0
Cc1c(C)cccc1N	0
CCC(O)(C)C	0
CCCCCCCCN(CCCCCCCC)CCCCCCCC	0
Oc1ccccc1F	0
Cc1cc(C)c(c(c1)C)O	0
[O-][N+](=O)c1ccccc1C	0
ClCCCBr	0
N#Cc1c(C#N)c(Cl)c(c(c1Cl)Cl)Cl	0
C=CC(=O)OCC(COC(=O)C=C)(COC(=O)C=C)CO	0
ClC1=C(Cl)C(C(=C1Cl)Cl)(Cl)Cl	0
CCCCC(CO)(CO)CC	0
Clc1c(O)c(Cl)c(c(c1Cl)Cl)Cl	0
COc1ccccc1OCC(COC(=O)N)O	0
O=C1OC(=O)C2C1C(C)C=CC2	0
Nc1ccccc1O	0
OCCN(CCO)C	0
CCCCCCCCc1ccc(cc1)Nc1ccc(cc1)CCCCCCCC	0
CC#CC	0
Cc1cccc(c1)OP(=O)(Oc1cccc(c1)C)Oc1cccc(c1)C	0
O=C=NC1CCC(CC1)CC1CCC(CC1)N=C=O	0
CCCCCCCCCCCCCOP(OC1CCCCC1)OC1CCCCC1	0
Nc1ccc(c(c1)Cl)Cl	0
CN(c1ccccc1)C(=O)C	0
CCC(C(=O)Nc1ccc(c(c1)O)NC(=O)C(C(C(F)(F)F)(F)F)(F)F)Oc1ccc(cc1C(CC)(C)C)C(CC)(C)C	0
Fc1ccccc1F	0
CC(OC(=O)Cl)C	0
Oc1cccc(c1)C(C)(C)C	0
Clc1cccc(c1)C(F)(F)F	0
[O-][N+](=O)c1ccccc1O	0
Clc1c(Cl)c(Cl)c(c(c1Cl)Cl)Cl	0
Clc1cccc(c1)Cl	0
CCCN(c1c(cc(cc1[N+](=O)[O-])S(=O)(=O)C)[N+](=O)[O-])CCC	0
CCCC(CC(=C)C)C	0
Oc1c(Cl)cc(c(c1Cl)Cl)Cl	0
CN1CCCCC1	0
Clc1cc(Cl)cc(c1)Cl	0
OS(=O)(=O)c1ccc2c(c1)ccc(c2)Cc1ccc2c(c1)ccc(c2)S(=O)(=O)O	0
Oc1ccc(c(c1)C)C	0
S=C1NCCN1	0
CC(c1ccccc1C(C)C)C	0
Clc1ccc(c(c1)C)N	0
Clc1cnc(c(c1)Cl)Cl	0
BrCCBr	0
Nc1cccc(c1)N	0
Oc1ccccc1I	0
Nc1ccc(c(c1)S(=O)(=O)O)C=Cc1ccc(cc1S(=O)(=O)O)N	0
Cc1ccc(c(c1)[N+](=O)[O-])N=Nc1c(O)ccc2c1cccc2	0
ClCc1ccccc1Cl	0
Oc1cccc(c1)Br	0
CCCCCCCCCCCCc1cc(Oc2ccc(cc2)S(=O)(=O)O)cc(c1)S(=O)(=O)O	0
BrCC(COc1c(Br)cc(cc1Br)C(c1cc(Br)c(c(c1)Br)OCC(CBr)Br)(C)C)Br	0
[O-][N+](=O)c1ccccc1Cl	0
Nc1cc(Cl)cc(c1)Cl	0
c1ccc(cc1)Nc1ccccc1	0
CCOP(=S)(OCC)S	0
C[C]1CC[C]([C](C1)O)C(C)C	0
NCC1(C)CC(N)CC(C1)(C)C	0
Cc1cccc(c1)C(C)C	0
CCC(NC(CC)C)C	0
[O-][N+](=O)c1ccc(c(c1)Cl)C	0
Oc1cc2ccc(cc2cc1S(=O)(=O)O)S(=O)(=O)O	0
Nc1ccc2c(c1S(=O)(=O)O)cccc2	0
[O-][N+](=O)c1ccc(c(c1)Cl)N	0
CON(C(=O)Nc1ccc(c(c1)Cl)Cl)C	0
O=C1CC(=NN1c1ccccc1)C	0
Clc1ccc(cc1)C(c1ccccc1)Cl	0
OS(=O)c1ccccc1	0
NCCNCCO	0
Oc1ccc(c(c1)C)[N+](=O)[O-]	0
O=CN(C)C	0
c1cc2cccc3c2c(c1)C=C3	0
N#Cc1sc2=c(sc1C#N)c(=O)c1c(c2=O)cccc1	0
CCCCCCCCCCCCCCCCCCCCCC(=O)O	0
c1ccc(cc1)Nc1ccc(cc1)Nc1ccccc1	0
CC(Oc1cc(c(cc1Cl)Cl)n1nc(oc1=O)C(C)(C)C)C	0
Oc1ccc(cc1)S(=O)(=O)c1ccc(cc1)O	0
CC(=O)OCCN(c1ccc(c(c1)NC(=O)c1ccccc1)N=Nc1nc2c(s1)cc(cc2)Cl)CCOC(=O)C	0
CCC(c1ccc(c(c1)C(CC)(C)C)O)(C)C	0
Cc1cccc(c1)O	0
CCC(CO)(CO)N	0
OCC(C(C(C(C(C(C(C(C(C(F)F)(F)F)(F)F)(F)F)(F)F)(F)F)(F)F)(F)F)(F)F)(F)F	0
N#CC(NNC(C#N)(C)C)(C)C	0
CCCCCCCCCCCCCCCCCC(=O)CCCCCCCCCCCCCCCCC	0
Nc1ccc2c(c1)cc(cc2O)S(=O)(=O)O	0
Clc1ccc(c(c1)Cl)O	0
Clc1cccc(c1)c1c(Cl)c(Cl)c(c(c1Cl)Cl)Cl	0
NCCNCc1ccccc1	0
Clc1ccc(cc1Cl)c1ccccc1	0
[O-][N+](=O)c1cc(C)c(c(c1)[N+](=O)[O-])O	0
Clc1ccccn1	0
Clc1ccc(c(c1)N)Cl	0
[O-][N+](=O)c1ccc(c(c1)[N+](=O)[O-])N	0
CCOC(=O)C(c1ccccc1)SP(=S)(OC)OC	0
O=C(CCc1cc(c(c(c1)C(C)(C)C)O)C(C)(C)C)OCC(COC(=O)CCc1cc(c(c(c1)C(C)(C)C)O)C(C)(C)C)(COC(=O)CCc1cc(c(c(c1)C(C)(C)C)O)C(C)(C)C)COC(=O)CCc1cc(c(c(c1)C(C)(C)C)O)C(C)(C)C	0
C1CCC(CC1)NSc1nc2c(s1)cccc2	0
Clc1cc(Cl)c2c(c1O)cccc2	0
CCCCC(CN1C(=O)C2C(C1=O)C1(CCC2(C)C=C1)C(C)C)CC	0
Nc1ccc(c(c1)S(=O)(=O)O)/C=C/c1ccc(cc1S(=O)(=O)O)N	0
COc1cnc(nc1)NS(=O)(=O)c1ccc(cc1)N	0
OC(=O)Cc1cccc2c1cccc2	0
CC1OC(C)OC(O1)C	0
O=C(OCC1CO1)CCCCCC(C)(C)C	0
S=C(N1CCCCC1)SSSSC(=S)N1CCCCC1	0
ClCCOCCCl	0
CC(=O)C(C(=O)Nc1ccccc1C)N=Nc1ccc(cc1Cl)c1ccc(c(c1)Cl)N=NC(C(=O)Nc1ccccc1C)C(=O)C	0
Sc1ccccc1	0
OC(=O)C(c1ccc(cc1)C(CCCN1CCC(CC1)C(c1ccccc1)(c1ccccc1)O)O)(C)C	0
CBr	0
Clc1cc(Cl)cc(c1Oc1ccc(cc1)[N+](=O)[O-])Cl	0
C=Cc1cccc(c1)Cl	0
Brc1ccc(cc1)Br	0
Oc1ccc(cc1)I	0
N=C(NC(=N)Nc1ccc(cc1)Cl)CCCCCCNC(=N)NC(=N)c1ccc(cc1)Cl	0
O=C1NC(=O)c2c1c(Cl)c(c(c2Cl)Cl)Cl	0
Cc1cccc(c1N)C	0
OCC1OC(C(C1O)(F)F)n1ccc(nc1=O)N	0
CC(c1ccc(cc1)N)C	0
O=C(c1cc2ccccc2cc1O)Nc1ccccc1	0
CC(=C)c1ccc(cc1)O	0
c1ccc2c(c1)sc(n2)SSc1nc2c(s1)cccc2	0
Nc1ncccc1N	0
OC(=O)[C]1CC=CC[C]1C(=O)O	0
CCBr	0
ClCC(CCl)(Cl)Cl	0
NC(=O)CI	0
BrCC(COP(=O)(OCC(CBr)Br)OCC(CBr)Br)Br	0
ClC(SN1C(=O)C2C(C1=O)CC=CC2)(Cl)Cl	0
CCCCCCCCc1cccc(c1)Nc1cccc(c1)CCCCCCCC	0
NC(=O)Nc1ccccc1	0
O=c1[nH]cccc1O	0
CNC(=O)Oc1cc(C)cc(c1)C	0
Clc1ccc(c(c1)C(=O)O)Cl	0
NNC(=O)CCCCC(=O)NN	0
CCCCCCCCCCCCCCCCCCCCCCCCCCCCC	0
CCCCCCCCCCCCCOC(=O)c1ccccc1C(=O)OCCCCCCCCCCCCC	0
Cc1ccc(cc1)[N+](=O)[O-]	0
ClCCNP(=O)(OC1OC(O)C(C(C1O)O)O)NCCCl	0
OCCOC(C)C	0
Clc1cccc(n1)C(=O)O	0
FC(C(Cl)(Cl)F)(Cl)Cl	0
Nc1ccc(cc1Cl)c1ccc(c(c1)Cl)N	0
Nc1ccc2c(c1S(=O)(=O)O)cccc2S(=O)(=O)O	0
FC(c1cccc(c1)C(F)(F)F)(F)F	0
FC(C1(F)C(F)(C(F)(F)F)C(F)(F)C(C(C1(F)F)(F)F)(F)F)(F)F	0
C=C(c1ccccc1)CC(c1ccccc1)(C)C	0
Sc1nc2c(s1)cccc2	0
Nc1ccc(cc1)S(=O)(=O)Nc1noc(c1)C	0
Nc1cc(cc2c1c(O)cc(c2)S(=O)(=O)O)S(=O)(=O)O	0
Oc1ccc(c(c1)O)C(=O)c1ccccc1	0
CCCN(c1c(cc(cc1[N+](=O)[O-])S(=O)(=O)N)[N+](=O)[O-])CCC	0
[O-][N+](=O)c1ccc(c(c1)O)C	0
CCCC[Sn](OC(=O)CCCCCCCCCCC)(OC(=O)CCCCCCCCCCC)CCCC	0
CC=CC(=O)N(c1ccccc1C)CC	0
CCS	0
CCCCCCCCCCCCCCCCCCN=C=O	0
COc1c(O)cc(c(c1Cl)Cl)Cl	0
Cl[Si](c1ccccc1)(c1ccccc1)Cl	0
CC(=C)C(=O)OC(C)(C)C	0
CCl	0
Brc1ccc(cc1)c1ccc(cc1)Br	0
c1ccco1	0
[O-][N+](=O)c1cccc(c1Cl)Cl	0
[O-][N+](=O)NC(=N)N	0
CCNc1nc(SC)nc(n1)NC(C)(C)C	0
CCCCCC[Si](CCCCCC)(CCCCCC)Cl	0
OC(=O)COc1ccc(cc1C)Cl	0
CN(CCN(C)C)CCN(C)C	0
Clc1cc(N)c(c(c1)C(=O)O)Cl	0
CCC(OC(CC)O)O	0
CC(c1ccc2c(c1)cccc2)C	0
CC(CCCCCCCOC(=O)c1ccccc1C(=O)OCCCCCCCC(C)C)C	0
O=c1n(CC2OC2)c(=O)n(c(=O)n1CC1OC1)CC1OC1	0
C1CN2CCN1CC2	0
Cc1cc(C)c(c(c1)C)N	0
CN1CN(C)CSC1=S	0
C=Cc1ccccn1	0
c1ccc2-c3c4c(-c2c1)cccc4ccc3	0
BrCCCCCCCCCCBr	0
COC(CC(=O)C)(C)C	0
CCOC(=O)CC(C(=O)OCC)SP(=S)(OC)OC	0
COCCCN	0
CCCCCCC(Nc1ccc(cc1)Nc1ccccc1)C	0
O=c1ccc(=O)[nH][nH]1	0
Nc1cccc2c1cccc2	0
O=C1c2ccccc2C(=O)c2c1cccc2S(=O)(=O)O	0
OC(=O)c1cccc2c1cccc2	0
NC(=N)NC#N	0
CC(OC(C)C)C	0
Clc1ccccc1C1CO1	0
OC(=O)C(Cl)(Cl)C	0
CCCCCCCCCCCCSP(SCCCCCCCCCCCC)SCCCCCCCCCCCC	0
c1ccc2c(c1)cccc2	0
Nc1cccc2c1cccc2N	0
Clc1c(c2c(Cl)c(Cl)c(c(c2Cl)Cl)Cl)c(Cl)c(c(c1Cl)Cl)Cl	0
O=C1C(=C(Cl)C(=O)c2c1cccc2)Cl	0
CCCCCl	0
CC(c1ccccc1)CC(c1ccc(c(c1)C)C)c1ccccc1	0
CCCCC(COC=C)CC	0
COc1cc(ccc1N)c1ccc(c(c1)OC)N	0
BrC(C(Br)Br)Br	0
CSc1ccc(cc1)O	0
CCCCN(CCCC)CCCC	0
CN(Cc1ccccc1)C	0
CC(c1cc(cc(c1O)C(C)(C)C)Cn1c(=O)n(Cc2cc(c(c(c2)C(C)(C)C)O)C(C)(C)C)c(=O)n(c1=O)Cc1cc(c(c(c1)C(C)(C)C)O)C(C)(C)C)(C)C	0
Cc1ccc(cc1)S(=O)(=O)O	0
Cc1cccc(c1)[N+](=O)[O-]	0
O=C(Nc1ccc(c(c1)Cl)Cl)Nc1ccc(cc1)Cl	0
CCCCCCC(c1cc(cc(c1OC(=O)C=CC)[N+](=O)[O-])[N+](=O)[O-])C	0
c1ccc2c(c1)[nH]nn2	0
COc1ccc2c(c1)ccc(c2)C(C(=O)O)C	0
O1CC1CN(c1ccccc1)CC1OC1	0
Nc1ccc(cc1)Cl	0
Oc1ccc(cc1)C1(CCCCC1)c1ccc(cc1)O	0
Oc1ccc(cc1)Br	0
CCCl	0
Nc1ccccc1Cl	0
CCNc1ccccc1	0
ClC1CCCCC1	0
c1ccc(cc1)c1cc2c([nH]1)cccc2	0
Oc1ccc(c(c1)C)Cl	0
NC1CCC(CC1C)CC1CCC(C(C1)C)N	0
ClCCCCCCCCCl	0
OC(=O)C(Oc1ccc(cc1)Cl)(C)C	0
O=CC(Cl)(Cl)Cl	0
Brc1cc(c(c2c1C(=O)c1ccccc1C2=O)N)S(=O)(=O)O	0
CCc1cccc(c1)C=C	0
C=CCn1c(=O)n(CC=C)c(=O)n(c1=O)CC=C	0
ClC(=C(Cl)Cl)Cl	0
ClCc1ccc(c(c1)Cl)Cl	0
COc1cccc2c1cccc2	0
FC(=C(OC(C(C(F)(F)F)(F)F)(F)F)F)F	0
CCCCCCCCCCCC(CC1OC(=O)C1CCCCCC)OC(=O)C(CC(C)C)NC=O	0
OC[C]([C]([C](Cn1c2-c(nc3c1cc(C)c(c3)C)c(=O)[nH]c(=O)n2)O)O)O	0
Cc1cc(cc(c1)[N+](=O)[O-])[N+](=O)[O-]	0
O=CCCCC=O	0
CN(P(=O)(N(C)C)N(C)C)C	0
Cc1ccc(c(c1)S(=O)(=O)O)N	0
CCCCOCCn1c(=N)c2c(c1=O)c(N)c1c(c2N)c(=O)c2c(c1=O)cccc2	0
O=Cc1ccc(cc1S(=O)(=O)O)S(=O)(=O)O	0
CC(c1ccccc1C)C	0
CC(CCOCCC(C)C)C	0
CC(NSc1nc2c(s1)cccc2)(C)C	0
CC1CC(C)(C)CC(C1)(OOC(C)(C)C)OOC(C)(C)C	0
Nc1ccccc1N	0
CCCCCCCCCc1ccc(cc1)OP(Oc1ccc(cc1)CCCCCCCCC)Oc1ccc(cc1)CCCCCCCCC	0
ClCC(OP(=O)(OC(CCl)C)OC(CCl)C)C	0
Clc1cccc2c1cccc2	0
[O-][N+](=O)c1ccc(cc1)S(=O)(=O)O	0
[O-][N+](=O)c1cc(Cl)c(c(c1)[N+](=O)[O-])N	0
N#CSCSC#N	0
c1ccc2c(c1)nccc2	0
CCCCC(COC(=O)CC(S(=O)(=O)O)C(=O)OCC(CCCC)CC)CC	0
CCOC(=O)N	0
Nc1nccs1	0
COP(=S)(Oc1ccc(cc1)C#N)OC	0
O=Cc1c(Cl)cccc1Cl	0
CCOP(=S)(Oc1nc(Cl)c(cc1Cl)Cl)OCC	0
CCN(c1ccc(cc1)C(=C1C=CC(=[N+](Cc2cccc(c2)S(=O)(=O)O)CC)C=C1)c1ccc(cc1)N(C)C)Cc1cccc(c1)S(=O)(=O)[O-]	0
CC(c1c(ccc2c1cccc2)C(C)C)C	0
Oc1cc(Cl)cc(c1)Cl	0
O=Cc1ccccc1O	0
CCCN(N=O)CCC	0
OCC(COCC(CO)(CO)CO)(CO)CO	0
Nc1ccc(c(c1)N)N=Nc1ccc(cc1)c1ccc(cc1)N=Nc1c(N)c2c(cc1S(=O)(=O)O)cc(c(c2O)N=Nc1ccccc1)S(=O)(=O)O	0
CN(c1ccc(cc1)C(=O)c1ccc(cc1)N(C)C)C	0
CN(c1ccccc1)C	0
O=C(C1C(C1(C)C)C=C(C)C)OCN1C(=O)C2=C(C1=O)CCCC2	0
CC(CN(CC(O)C)CCN(CC(O)C)CC(O)C)O	0
Oc1ccc(cc1)Cc1ccccc1	0
CN(c1ccc(cc1)Cc1ccc(cc1)N(C)C)C	0
CC(Nc1ccc(c2c1C(=O)c1c(C2=O)cccc1)NC(C)C)C	0
Nc1c2C(=O)c3ccccc3C(=O)c2c(cc1S(=O)(=O)O)Nc1cccc(c1)S(=O)(=O)CCOS(=O)(=O)O	0
O=C1C=CC(=O)N1c1ccc(cc1)Cc1ccc(cc1)N1C(=O)C=CC1=O	0
OC(=O)c1c(Cl)cccc1Cl	0
O=c1n(Cl)c(=O)n(c(=O)n1Cl)Cl	0
Cc1cc(c(c(c1)C(C)(C)C)O)C(C)(C)C	0
COCC(=O)Nc1c(I)c(C(=O)NCC(CO)O)c(c(c1I)C(=O)N(CC(CO)O)C)I	0
O=C1CCCCC1C1=CCCCC1	0
Nc1cccnc1	0
Brc1c(ccc(c1Br)Br)c1ccc(c(c1Br)Br)Br	0
CC(CC(C)(C)C)C	0
Clc1ccc(cc1)Oc1ccc(cc1)NC(=O)N(C)C	0
ClCCOCCOCCCl	0
OC(=O)C(C(C(C(C(C(C(F)(F)F)(F)F)(F)F)(F)F)(F)F)(F)F)(F)F	0
NC(=O)CC(C(=O)NC(C(CN1CC2CCCCC2CC1C(=O)NC(C)(C)C)O)Cc1ccccc1)NC(=O)c1ccc2c(n1)cccc2	0
Clc1c(O)cccc1Cl	0
OCC([N+](=O)[O-])(CO)Br	0
FC(c1ccccc1)(F)F	0
Brc1c(Oc2c(Br)c(Br)c(c(c2Br)Br)Br)c(Br)c(c(c1Br)Br)Br	0
CC=CC(CC(CC(C)C)C)C	0
CC(=O)C(C(=O)Nc1ccccc1)N=Nc1ccc(cc1Cl)c1ccc(c(c1)Cl)N=NC(C(=O)Nc1ccccc1)C(=O)C	0
CC(c1ccc2c(c1)c(ccc2C(C)C)S(=O)(=O)O)C	0
O=C1CN2C3CC1CC2CC(C3)OC(=O)c1c[nH]c2c1cccc2	0
BrCC(CBr)(CBr)CBr	0
C=CCC1=C(C)C(CC1=O)OC(=O)C1C(C1(C)C)C=C(C)C	0
CCN(c1ccc2c(c1)Oc1c(C32OC(=O)c2c3cccc2)ccc(c1)N(CC)CC)CC	0
CCC(COCC(CO)(CO)CC)(CO)CO	0
C=CC(=O)N(C)C	0
ClC(c1ccccc1)(c1ccccc1)c1ccccc1	0
CCc1cc(c(c(c1)C(C)(C)C)O)C(C)(C)C	0
OCC(COC(=O)C(CO)(C)C)(C)C	0
CC(=C)c1ccccc1	0
Cc1ccccc1S(=O)(=O)O	0
CCc1ccc(cc1)C=C	0
CCC1CCCCC1	0
CCC(=NO[Si](ON=C(CC)C)(ON=C(CC)C)C)C	0
CCCCOCCOP(=O)(OCCOCCCC)OCCOCCCC	0
O=C(N(C)C)Nc1ccc(c(c1)Cl)C	0
CCCCNS(=O)(=O)c1ccccc1	0
OC(=O)c1cc(cc(c1)[N+](=O)[O-])[N+](=O)[O-]	0
Nc1ccc(cc1)O	0
Brc1ccc(c(c1)Br)O	0
CCC(c1ccccc1OC(=O)NC)C	0
CCCC(COC(=O)N)(COC(=O)N)C	0
Brc1ccccc1	0
CN(c1ccc(cc1)C1(OC(=O)c2c1ccc(c2)N(C)C)c1ccc(cc1)N(C)C)C	0
COc1cc(ccc1N)[N+](=O)[O-]	0
CCOP(=O)(OCC)OCC	0
CCCOC(=O)c1ccc(cn1)C(=O)OCCC	0
CC1OC(C)OC(OC(O1)C)C	0
CC1CCC2C(C1)C(=O)OC2=O	0
Clc1c(Cl)c(Cl)c(c2c1cccc2)Cl	0
Cc1cccc(c1)Oc1ccccc1	0
CCC(O)C	1
O=C(Nc1ccccc1)CC(=O)C	1
OC(=O)CCCCCCCCCCCCCCC(=O)O	1
CCC(C(=O)O)CC	1
Clc1cc(Cl)c(c(c1)Cl)O	1
OCCOCCO	1
CCCCCCCCCCCCc1ccc(cc1)S(=O)(=O)O	1
C=CCCCCCCCCCCCCCCCCCCCCC(=O)O	1
COC(=O)c1ccc(cc1)C(=O)OC	1
CCC(=O)CC(=O)CC	1
CC(=O)C1CCOC1=O	1
OC/C=C/c1ccccc1	1
CCCCCCCCCCCCc1ccc(cc1)N	1
N#Cc1cc(Br)c(c(c1)Br)O	1
CCCCCCCCO[C]1OC(CO)[C]([C]([C]1O)O)O	1
OC(C(=O)c1ccccc1)c1ccccc1	1
c1ccc2c(c1)[nH]cc2	1
CCCCCCCCCCCC(=O)N(CCO)CCO	1
Cc1ccccc1O	1
CCCCCCCCCCCO	1
CCCCCCCCCCCCCCC	1
CC(=C)C(=O)OCCO	1
OCCO	1
OC(=O)C1CCCCC1C1CCCCC1C(=O)O	1
CC(=O)Nc1ccccc1O	1
CO	1
CNCCO	1
CCCCCCCCOCCCCCCCC	1
CC(=C)C(=O)O	1
CCOC(=O)C=C	1
Oc1ccc2c(c1)cccc2	1
CC1CCC(CC1)C(C)C	1
CCCCCCCCC	1
Oc1cccc(c1)C(=O)O	1
Cc1ccc(cc1)C(C)(C)C	1
CCCCCCCCCCCC(=O)OC	1
O=Cc1c(O)ccc2c1cccc2	1
CCCCC(=O)O	1
CCCCCCCCC=CCCCCCCCC(=O)OC	1
CCCCCCCCCCCCCC	1
O=c1ccc2c(o1)cccc2	1
CC(=O)CCC=C(C)C	1
OCCOCCOCCO	1
OCC(=O)O	1
CN(C)C	1
O=C/C=C(/CCC=C(C)C)\C	1
C=CC(CCC=C(C)C)(O)C	1
COC(=O)CCCC(=O)OC	1
OC(=O)c1ccc(cc1)N	1
OC(=O)c1ccc(cc1)C(=O)O	1
OCCN(N=O)CCO	1
C=O	1
CCCCCCCCOC(=O)CCCCCCCCC(=O)OCCCCCCCC	1
CCCCCC(=Cc1ccccc1)C=O	1
OC(=O)C[C](C(=O)O)N	1
CC1=CCC(=CC1)C(C)C	1
OC(=O)c1ccccc1	1
CCCCCCCCCCCCCCCCCCCCCCC	1
CC(=C)C#N	1
ClCC(CBr)Br	0
CCCCCCCC/C=C\CCCCCCCCN	0
ClCC(OP(=O)(OC(CCl)CCl)OC(CCl)CCl)CCl	0
C1CCCCCCCCCCC1	0
C1N2CN3CN1CN(C2)C3	0
CCCCCCCCCCCCCCCC(=O)N	0
OC(=O)c1ccccc1I	0
Oc1c(cc(cc1C(C)(C)C)C(C)(C)C)n1nc2c(n1)cccc2	0
NCC=C	0
CC(CC(O)(C)C)O	0
c1ccc2c(c1)cc(cc2)Nc1ccc(cc1)Nc1ccc2c(c1)cccc2	0
Nc1cccc(n1)N	0
OCCNCCNc1ccc(c2c1C(=O)c1c(C2=O)c(O)ccc1O)NCCNCCO	0
C=C1C2CCC(C1(C)C)C2	0
NCCNCCN	0
O1CC1CN(c1ccc(cc1)Cc1ccc(cc1)N(CC1OC1)CC1OC1)CC1OC1	0
FC(SN1C(=O)c2c(C1=O)cccc2)(Cl)Cl	0
CCCCCCCCCCCCCCCCCC(=O)NCCNC(=O)CCCCCCCCCCCCCCCCC	0
CCCCCCCCCCCCc1ccc(cc1)O	0
CNN	0
CNC(=O)Oc1ccccc1C(C)C	0
Cc1cc(N)c(cc1Cl)S(=O)(=O)O	0
[O-][N+](=O)c1cccc(c1)[N+](=O)[O-]	0
O=c1[nH]sc2c1cccc2	0
C=CCOC1=NS(=O)(=O)c2c1cccc2	0
C[Si](N[Si](C)(C)C)(C)C	0
CN(C1C(=C(C(=O)N)C(=O)C2(C1C(O)C1C(=C2O)C(=O)c2c(C1(C)O)cccc2O)O)O)C	0
N#Cc1cccnc1	0
CCC(=O)Nc1ccc(c(c1)Cl)Cl	0
CC(CCCC(CCCC(C)C)C)CCCCC(CCCC(CCCC(C)C)C)C	0
Clc1ccc(c(c1)Cl)N	0
OCNC(=O)C=C	0
CC1(CCl)CO1	0
OC(=O)CN(CC(=O)O)CC(=O)O	0
IC#CCOCOc1ccc(cc1)Cl	0
CCc1ccccc1CC	0
O=NN(C)C	0
[O-][N+](=O)c1cccc2c1cccc2[N+](=O)[O-]	0
Clc1ccc(cc1)Cl	0
C=Cc1ccc(cc1)C=C	0
OOC(c1ccccc1)(C)C	0
Cc1ccc(c(c1)O)C(C)(C)C	0
C=CCOP(=O)(OCC=C)OCC=C	0
Clc1c(Cl)ccc(c1Cl)Cl	0
CCNc1ccc(cc1)C	0
OCC(COCC(CO)O)O	0
Cc1ccc(c(c1)N)C	0
CCOCC	0
CCCCCBr	0
CC(=O)c1ccccc1Cl	0
Cc1ccc(c(c1)O)Cl	0
OC(=O)c1ccc2c(c1)ccc(c2)C(=O)O	0
Clc1cccc(c1)[N+](=O)[O-]	0
CC(=C)c1ccc(cc1)Cl	0
COc1ccc(cc1N)NC(=O)C	0
COC(=O)Nc1nc2c([nH]1)cccc2	0
ClC(C(Cl)Cl)Cl	0
C1CCCCC1	0
CCC(c1ccc(cc1)OCC1OC1)C	0
COc1cccc(c1)[N+](=O)[O-]	0
Cc1ccc(c(c1)O)[N+](=O)[O-]	0
NC(=O)N=NC(=O)N	0
Clc1cccc(n1)Cl	0
O1CCN(CC1)SSN1CCOCC1	0
Clc1cc(Cl)c(cc1Cl)Cl	0
Clc1ccc(c(c1)C(F)(F)F)[N+](=O)[O-]	0
Clc1ccccc1	0
Cn1cc(c2cccc(c2)C(F)(F)F)c(=O)c(c1)c1ccccc1	0
OC(=O)c1ccc(cc1)C(C)(C)C	0
CC(COc1ccc2c(c1)cccc2)C	0
Nc1n[nH]cn1	0
O=Cc1cccc(c1)Oc1ccccc1	0
BrC1C(Cl)C(Br)C(C(C1Br)Br)Br	0
CCCCc1ccc2c(c1)cc(cc2)S(=O)(=O)O	0
CCN(c1ccccc1)CC	0
CC(C(Cl)(Cl)Cl)(O)C	0
ClCCN(P1(=O)NCCCO1)CCCl	0
NCCc1ccccc1	0
Nc1ccccn1	0
CC(c1ccc(cc1)C(C)C)C	0
CCN(C(=O)c1cccc(c1)C)CC	0
O=C1c2ccccc2C(=O)c2c1ccc1c2cccc1	0
Clc1ccc(cc1)[N+](=O)[O-]	0
C=Cc1ccncc1	0
Nc1ccc(cc1)S(=O)(=O)NC(=O)c1ccccc1	0
Nc1cccc2c1c(ccc2)S(=O)(=O)O	0
OC(=O)C(C)(C)C	0
OCC(CO)(CO)CO	0
O=C(c1ccccc1)ON=C1C=CC(=NOC(=O)c2ccccc2)C=C1	0
NS(=O)(=O)c1ccccc1	0
ClCC(Cl)C	0
BrCCCCBr	0
CC(=O)C=C	0
O=C1CC(C)(C)NC(C1)(C)C	0
CC(=C)C(=O)N	0
CCCCCCCCCCCCCCCCCCCCCCCCCCCC(=O)OCCO	0
Cc1cc(C)cc(c1)C	0
CCOC(=O)/C=C(/C(=O)OCC)\Cl	0
NNS(=O)(=O)c1ccc(cc1)Oc1ccc(cc1)S(=O)(=O)NN	0
O=Nc1ccc(cc1)Nc1ccccc1	0
Nc1ccc(c(c1)C)Cl	0
CCCCOC(=O)C(=C)C	1
CCCCOC(=O)C	1
OCCOCC	1
ClCC(=O)OC=C	1
CC1=CCC2CC1C2(C)C	1
CCCCOC(=O)c1ccccc1C(=O)OCc1ccccc1	1
CC(COC(=O)C)C	1
NCC(=O)O	1
OC(=O)CC(C(=O)O)N	1
OCC(C(C(C(CO)O)O)O)O	1
CCCCCCCC(=O)Oc1c(Br)cc(cc1Br)C#N	1
C=Cc1ccccc1	1
CC(=O)CC(O)(C)C	1
O=CC=O	1
Cc1ccc(cc1)S(=O)(=O)Cl	1
CNC	1
NCCCCCCCCCCCC(=O)O	1
CC(=O)C(O)C	1
CCCCOCCOCCO	1
CCCO	1
CCCCCCCC/C=C\CCCCCCCC(=O)O	1
OC(=O)c1ccccc1C(=O)O	1
O=Cc1c(CO)cnc(c1O)C	1
CCCCCCC(O)C	1
CCCCCCCCC=CCCCCCCCCOC(=O)CCCCC(=O)OCCCCCCCCC=CCCCCCCCC	1
O=C1CC2C(C1(C)CC2)(C)C	1
CC1CO1	1
CC(CC(O)C)C	1
CC1=CC(=O)/C(=C(\O)/C)/C(=O)O1	1
O=C1NC(=O)c2c1cccc2	1
CCC(N)C	1
COc1ccccc1	1
O=S1(=O)CCCO1	1
CCOS(=O)(=O)OCC	1
CCCCCNCCCCC	1
CCOC(=O)c1cccc(c1)O	1
CC1=CCC(CC1)C(=C)C	1
CC(C=C)O	1
CCCCCCCCCCCCCCCCCCCCCCCCCCCC	1
CCCCCCCCCCCCCCCCCCC	1
CCOC(=O)c1ccccc1O	1
COC(CCOC(=O)C)(C)C	1
CCCCOCCO	1
COCCOC(=O)C	1
CCCCCCCO	1
OCc1cc(ccc1O)C(CNCCCCCCOCCCCc1ccccc1)O	1
CCCCCCCCCCCCCCCCCC(=O)N(CCO)CCO	1
CC(COC(=O)C(=C)C)O	1
O1CC1c1ccccc1	1
O=C1CCCO1	1
CCCCCCCCCCCCCCCCCCCC	1
CCCCOC(=O)CC(=O)C	1
CNc1ccccc1C(=O)O	1
OC(=O)Cc1ccccc1	1
Cc1ccc(cc1)C(C)C	1
CCOC(=O)Cl	1
OC(C(C(=O)O)O)C(=O)O	1
CCCCCC(=O)O	1
CCCCCCCCCCCCOP(=O)(O)O	1
CCc1ccc(cc1)O	1
OC(=O)c1cc(N=Nc2ccc(cc2)S(=O)(=O)Nc2ccccn2)ccc1O	0
N#Cc1ccccc1Cl	0
Clc1ccc(c(c1)O)C	0
CC1=CCC2C(C1)C(=O)OC2=O	0
c1ccc(cc1)Nc1cccc2c1cccc2	0
ClC(C(Cl)(Cl)Cl)(Cl)Cl	0
Oc1ccc(cc1)C(=O)c1ccc(c(c1O)O)O	0
CCN(c1ccc(c(c1)O)C(=O)c1ccccc1C(=O)O)CC	0
[O-][N+](=O)c1ccc(c(c1)S(=O)(=O)O)Cl	0
ClC1=C(Cl)C2(C(C1(Cl)C1C2CCC2C(CC1)C1(Cl)C(=C(C2(C1(Cl)Cl)Cl)Cl)Cl)(Cl)Cl)Cl	0
[O-][N+](=O)c1ccccc1N=Nc1cc(cc(c1O)C(C)(C)C)C(C)(C)C	0
C1C/C=C/CC/C=C/CCC=C1	0
N#CC(C(=O)N)(Br)Br	0
OC(=O)C(c1ccccc1)(c1ccccc1)O	0
Clc1ccccc1NNc1ccccc1Cl	0
O(Cc1ccccc1)Cc1ccccc1	0
C1OC1C1CCC2C(C1)O2	0
CCc1ccc2c(c1)C(=O)c1c(C2=O)cccc1	0
ClC1C(Cl)C(Cl)C(C(C1Cl)Cl)Cl	0
OC(=O)c1ccc(c(c1)N)Cl	0
Nc1ccc(c(c1)C)C	0
[O-][N+](=O)c1ccc(cc1)[N+](=O)[O-]	0
Oc1ccc(cc1C(C)(C)C)C(C)(C)C	0
Oc1cccc2c1C(=O)c1ccccc1C2=O	0
OS(=O)(=O)c1cccc2c1cccc2S(=O)(=O)O	0
OCCNC(C)(C)C	0
CCCCOP(=O)(OCCCC)OCCCC	0
O=CCC(CC(C)(C)C)C	0
C=CC1CCC2C(C1)O2	0
ClC(C=C)CCl	0
Oc1ccc(cc1)C(c1ccccc1)(C)C	0
CC(c1ccc(cc1)OP(=O)(Oc1ccc(cc1)C(C)C)Oc1ccc(cc1)C(C)C)C	0
OCCC(CC(C)(C)C)C	0
ClCCOP(=O)(OCCCl)OCCCl	0
CC(c1cc(Br)c(c(c1)Br)O)(c1cc(Br)c(c(c1)Br)O)C	0
ClCCNP1(=O)OCCCN1CCCl	0
N#CSCSc1nc2c(s1)cccc2	0
Nc1ccc(cc1Cl)Cc1ccc(c(c1)Cl)N	0
OC(C(F)(F)F)C(F)(F)F	0
O=P(Oc1ccccc1c1ccccc1)(Oc1ccccc1)Oc1ccccc1	0
NC(=O)c1cccnc1	0
ClC(C(F)(F)F)Cl	0
Oc1ccc(cc1)c1ccccc1	0
O=C1C=CC(=O)c2c1cccc2	0
O=C(Nc1ccc(c(c1)C)N=Nc1cc2c(c(c1)S(=O)(=O)O)cccc2S(=O)(=O)O)Nc1ccc(c(c1)C)N=Nc1cc2c(c(c1)S(=O)(=O)O)cccc2S(=O)(=O)O	0
OCCN(CCO)CC	0
Oc1cccc2c1c(N)c(cc2S(=O)(=O)O)S(=O)(=O)O	0
CC(c1ccc(cc1)O)(c1ccc(cc1)O)C	0
CCCCCCCCCCCCCCCCCCOC(=O)CCc1cc(c(c(c1)C(C)(C)C)O)C(C)(C)C	0
Oc1ccc(cc1)Cc1ccc(cc1)O	0
Cc1ccccc1N(CC1CO1)CC1CO1	0
CCCCCCCCCCCCCCCCCCN(C)C	0
CC(C1NC(=O)NC1=O)C	0
Cc1ccc(cc1)OP(=O)(Oc1ccccc1)Oc1ccccc1	0
Nc1cccc2c1C(=O)c1ccccc1C2=O	0
c1ccc2-c3c(Cc2c1)cccc3	0
CC(c1cccc(c1O)C(C)C)C	0
Cn1sc(cc1=O)Cl	0
CN(CCC=C1c2ccccc2CCc2c1cccc2)C	0
CCOP(=S)(c1ccccc1)Oc1ccc(cc1)[N+](=O)[O-]	0
CC(=NO)CC	0
CCC(CO)(CO)CO	0
Cc1ccc(c(c1)C(C)(C)C)O	0
CN=C=S	0
CC(c1cccc(c1)C(OOC(C)(C)C)(C)C)(OOC(C)(C)C)C	0
Cc1c(C)cccc1C	0
OC1CC(C)(C)NC(C1)(C)C	0
CC(CN(CC(O)C)CC(O)C)O	0
ClCc1ccc(cc1)C=C	0
C=CC(=C)C	0
C=CCC(C)C	0
Oc1ccc(c(c1)[N+](=O)[O-])C	0
Clc1cc(Cl)c(c(c1Cl)Cl)Cl	0
Nc1nc(N)nc(n1)N	0
CCCCC(COP(=O)(Oc1ccccc1)Oc1ccccc1)CC	0
CCCCCCCOC(=O)c1ccccc1C(=O)OCCCCCCC	0
CN(CCCCCCN(C)C)C	0
Oc1ccc(c(c1)Cl)Cl	0
COCCOCCOC	0
CCCN(c1c(cc(cc1[N+](=O)[O-])C(F)(F)F)[N+](=O)[O-])CCC	0
Cl[C]1C[C]2[C]([C]1Cl)[C@]1(C([C@@]2(Cl)C(=C1Cl)Cl)(Cl)Cl)Cl	0
Cc1cc(C)c(c(c1)Cl)N	0
ClCC(OP(=O)(OC(CCl)C)OCCOCCOP(=O)(OC(CCl)C)OC(CCl)C)C	0
COC(C)(C)C	0
CCN(N=O)CC	0
O=C1c2cc(ccc2C(=O)c2c1cccc2)C(C)(C)C	0
Clc1ccc(c(c1Cl)C(=O)O)Cl	0
ClC(C(Cl)Cl)C(Cl)Cl	0
NC(c1ccccc1)CONC1C(=O)N2C1SC(C2C(=O)O)(C)C	0
COP1(=S)OCc2c(O1)cccc2	0
Cc1cc(C)cc(c1)N	0
O=C1NC(=O)C2C1CC=CC2	0
CC(Nc1nc(NC(C)C)nc(n1)Cl)C	0
OCC(N)(C)C	0
OCCC(C(C(C(C(C(C(C(F)(F)F)(F)F)(F)F)(F)F)(F)F)(F)F)(F)F)(F)F	0
COc1ccc(c(c1)Cl)OC	0
OCC(CO)(C)C	0
CN(c1ccc2c(c1)Oc1c(C32OC(=O)c2c3cccc2)cc(c(c1)C)Nc1ccccc1)C1CCCCC1	0
[O-][N+](=O)c1ccccc1N	0
