# Supplementary material for: A comprehensive evaluation of advanced methods for identifying structural alerts using extensive toxicity data
Source: J Cheminform. 2026 Jan 30;18:27. doi: 10.1186/s13321-026-01157-x (PMC12922411; doi:10.1186/s13321-026-01157-x)
Supplement: Supplementary file 1 — Supplementary material 1. [file 13321_2026_1157_MOESM1_ESM.zip › SI_1_Toxicity_datasets/Environmental toxicity/Honey bee toxicity.csv]

canonical SMILES	Honey bee toxicity
Cc1cnc(c(c1)C(=O)O)C1=NC(C(=O)N1)(C)C(C)C	0
CN(C(=O)C(c1ccccc1)c1ccccc1)C	0
[O-][N+](=O)c1cc(C)c(c(c1)[N+](=O)[O-])O	0
CON=C(C(=NOC)C)C(=NOCc1ccccc1C(=NOC)C(=O)NC)C	0
CC(Oc1cccc(c1)NC(=O)c1ccccc1C)C	0
CCOC(=O)C=C(C=CCC(CCCC(C)C)C)C	0
CCOP(=O)=O	0
O=C1CCc2c3N1CCc3ccc2	0
Cc1nc(Nc2ccccc2)nc(c1)C1CC1	0
COCCOCc1nc(ccc1C(=C1C(=O)C2CCC(C1=O)C2)O)C(F)(F)F	0
O=C(NS(=O)(=O)c1ccccc1C(=O)OC1COC1)Nc1nc(C)cc(n1)C	0
CCOC(=O)C1(C)CC(=NN1c1ccc(cc1Cl)Cl)C(=O)OCC	0
CC(N(C(=O)SCC(=C(Cl)Cl)Cl)C(C)C)C	0
CC(CC(c1sccc1NC(=O)c1cn(nc1C(F)(F)F)C)C)C	0
BrC1COC(C1)(Cn1cncn1)c1ccc(cc1Cl)Cl	0
O=C(N(C)C)Nc1ccc(c(c1)Cl)n1nc(oc1=O)C(C)(C)C	0
OC(=O)CNCP(=O)(O)O	0
O=C1OCc2c1c(Cl)c(Cl)c(c2Cl)Cl	0
CC(NC(=O)N1CC(=O)N(C1=O)c1cc(Cl)cc(c1)Cl)C	0
Fc1ccc(cc1)Oc1ccnc2c1c(Cl)cc(c2)Cl	0
OC(=O)C(=O)O	0
OC(=O)C(CCP(=O)(O)C)N	0
CCOC(=O)C(OC=CC=C(Oc1nc2c(o1)cc(cc2)Cl)C=C)C	0
Clc1cc2nc(n(c2cc1Cl)C(=O)Oc1ccccc1)C(F)(F)F	0
O=C(N(C)C)SCCCCOc1ccccc1	0
Clc1ccc(c(c1)Cl)n1nc(nc1C(Cl)(Cl)Cl)C(=O)O	0
CCCCOCCOCCOCc1cc2OCOc2cc1CCC	0
CCCCCCCCCCCCC1=C(OC(=O)C)C(=O)c2c(C1=O)cccc2	0
CCC(C(=O)OC1=C(C(=O)OC21CCCCC2)c1ccc(cc1Cl)Cl)(C)C	0
COc1nc(nc(c1)OC)NC(=O)NS(=O)(=O)c1nc(ccc1C(=O)OC)C(F)(F)F	0
CCOC(=O)OC1=C(C(=O)NC21CCC(CC2)OC)c1cc(C)ccc1C	0
COC(=O)Nc1cccc(c1)OC(=O)Nc1cccc(c1)C	0
CNc1cnn(c(=O)c1Cl)c1cccc(c1)C(F)(F)F	0
CCc1ccc(cc1)C(=O)NN(C(C)(C)C)C(=O)c1cc(C)cc(c1)C	0
O=c1[nH]c2CCCc2c(=O)n1C1CCCCC1	0
ClC(SN1C(=O)C2C(C1=O)CC=CC2)(Cl)Cl	0
O=C(C1(C)CCCCC1)Nc1ccc(c(c1Cl)Cl)O	0
CN(NC(=O)CCC(=O)O)C	0
COc1ccnc(c1OCOC(=O)C(C)C)C(=O)NC1COC(=O)C(C(C(OC1=O)C)OC(=O)C(C)C)Cc1ccccc1	0
CCCCCCC(=O)Oc1c(Br)cc(cc1Br)C#N	0
OC(=O)COc1ccc2c(c1)cccc2	0
Nc1cnn(c(=O)c1Cl)c1ccccc1	0
COC(=O)c1csc(c1S(=O)(=O)NC(=O)n1nc(n(c1=O)C)OC)C	0
O=C(N(C)C)Nc1ccc(c(c1)Cl)C	0
CCONC(=C1C(=O)CC(CC1=O)c1c(C)cc(c(c1C)C(=O)CCC)C)CC	0
O=C(CC(C)(C)C)OC1=C(C(=O)OC21CCCC2)c1c(C)cc(cc1C)C	0
OC(C(C)(C)C)C(n1ncnc1)Oc1ccc(cc1)Cl	0
CC(OC(=O)NC(C(=O)NC(c1ccc(cc1)C)C)C(C)C)C	0
CCOc1cc(ccc1C1COC(=N1)c1c(F)cccc1F)C(C)(C)C	0
CCOCN(c1c(C)cccc1CC)C(=O)CCl	0
CON=C(c1ccccc1CON=C(c1cccc(c1)C(F)(F)F)C)C(=O)OC	0
CC(N1C(=NC(C)(C)C)SCN(C1=O)c1ccccc1)C	0
C#CCN1C(=O)COc2c1cc(c(c2)F)N1C(=O)C2=C(C1=O)CCCC2	0
CC(C1C2CCC1c1c2cccc1NC(=O)c1cn(nc1C(F)F)C)C	0
CON=C(c1ccccc1Oc1ncnc(c1F)Oc1ccccc1Cl)C1=NOCCO1	0
CCOC(=O)C(=Cc1cc(ccc1Cl)N1C(=O)C2=C(C1=O)CCCC2)Cl	0
O=C(N(C)C)Nc1ccc(cc1)C(C)C	0
Clc1ccc2c(c1)[n+]([O-])nc(n2)n1cncc1	0
O=C(NC(=O)c1ccccc1Cl)Nc1ccc(cc1)OC(F)(F)F	0
COc1nn(c(=O)n1C)C(=NS(=O)(=O)c1ccccc1OC(F)(F)F)O	0
O=C(NC(=O)c1c(F)cccc1F)Nc1cc(Cl)c(cc1Cl)OC(C(C(F)(F)F)F)(F)F	0
OC(C(C)(C)C)C(n1cncn1)Oc1ccc(cc1)c1ccccc1	0
CCOP(=O)(C(=O)N)O	0
CCOCCN(C(=C(C)C)c1ccccc1)C(=O)CCl	0
CCC(C(=O)NCc1ccccc1)Oc1ccc(c(c1)C(F)(F)F)F	0
NC(=NCCCCCCCCNCCCCCCCCN=C(N)N)N	0
ClC(SN1C(=O)c2c(C1=O)cccc2)(Cl)Cl	0
COCCN(c1c(C)cccc1C)C(=O)CCl	0
COC=C(c1ccccc1Oc1ncnc(c1)Oc1ccccc1C#N)C(=O)OC	0
c1coc(c1)c1nc2c([nH]1)cccc2	0
COC(=O)N(c1ccccc1COc1ccn(n1)c1ccc(cc1)Cl)OC	0
OCC(C(C(C(C=O)O)O)O)O	0
CC=CC=CC(=CN(C(C(=O)OC)C)C(=O)COC)C	0
Clc1ccc(cc1Cl)n1oc(=O)n(c1=O)C	0
COc1nc(NC(=O)NS(=O)(=O)c2ccccc2C(F)(F)F)nc(n1)C(F)(F)F	0
O=C(C(Oc1ccc(cc1)Oc1cnc2c(n1)ccc(c2)Cl)C)OCCON=C(C)C	0
COC(=O)c1cc(ccc1[N+](=O)[O-])Oc1ccc(cc1Cl)Cl	0
O=C1CCCC(=O)C1C(=O)c1ccc(cc1Cl)S(=O)(=O)C	0
FC=CC=C(NC(=O)c1cccc(n1)Oc1cccc(c1)C(F)(F)F)C=C	0
ClC(=CCOc1cc(Cl)c(c(c1)Cl)OCCCOc1ccc(cn1)C(F)(F)F)Cl	0
O=C(c1cccc(c1C(=O)NC(CS(=O)(=O)C)(C)C)I)Nc1ccc(cc1C)C(C(F)(F)F)(C(F)(F)F)F	0
Clc1ccc(cc1)CCC(C(C)(C)C)(Cn1cncn1)O	0
CC1=NNC(=O)N(C1)N=Cc1cccnc1	0
C#CCOC(c1ccc(cc1)Cl)C(=O)NCCc1ccc(c(c1)OC)OCC#C	0
CC(c1nn(c(=O)n1N)C(=O)NC(C)(C)C)C	0
CON(C(=O)Nc1ccc(cc1)Br)C	0
Clc1cc(cnc1Nc1c(cc(c(c1[N+](=O)[O-])Cl)C(F)(F)F)[N+](=O)[O-])C(F)(F)F	0
CON=C(c1cccc(c1C(=O)OC)Oc1nc(OC)cc(n1)OC)C	0
OC(=O)COc1ccc(cc1C)Cl	0
Fc1ccc(cc1)NC(=O)c1cccc(n1)Oc1cccc(c1)C(F)(F)F	0
CCCC(=C1C(=O)CC(CC1=O)C1CCCSC1)NOCC(Oc1ccc(cc1)Cl)C	0
Clc1ccc(cc1)c1ccccc1NC(=O)c1cccnc1Cl	0
FC(CN(C1=CC(=O)OC1)Cc1ccc(nc1)Cl)F	0
CCOC(=O)C(Cc1cc(c(cc1Cl)F)n1nc(n(c1=O)C(F)F)C)Cl	0
CC(N1C(=O)c2ccccc2NS1(=O)=O)C	0
CCOC(=O)C1CC(=O)C(=C(C2CC2)O)C(=O)C1	0
Clc1ccc(cc1)CSC(=Nc1ccc(cc1Cl)Cl)Cn1cncn1	0
COc1nc(nc(n1)C)NC(=O)NS(=O)(=O)c1cc(I)ccc1C(=O)OC	0
CCOc1ccccc1OS(=O)(=O)NC(=O)Nc1nc(OC)cc(n1)OC	0
CC1N(C(=O)NC2CCCCC2)C(=O)SC1c1ccc(cc1)Cl	0
Nc1nc(NC2CC2)nc(n1)N	0
CC(Oc1cccc(c1)NC(=O)c1ccccc1C(F)(F)F)C	0
CCCC(=O)Oc1c(Br)cc(cc1Br)C#N	0
COCC(=O)N(c1c(C)cccc1C)C(C(=O)OC)C	0
CCCn1c(OCCC)nc2c(c1=O)cc(cc2)I	0
CCCCCOC(=O)COc1cc(c(cc1Cl)F)N1C(=O)C2=C(C1=O)CCCC2	0
Cc1ccc(cc1)N(S(=O)(=O)N(C)C)SC(Cl)(Cl)F	0
O=C(N(C)C)Nc1cccc(c1)C(F)(F)F	0
Cc1[nH]c(=O)n(c(=O)c1Cl)C(C)(C)C	0
SC(=S)NCCNC(=S)S	0
CC(OC(=O)C(c1ccc(cc1)Br)(c1ccc(cc1)Br)O)C	0
Clc1cc(ccc1NS(=O)(=O)c1ccc(c(c1)C(F)(F)F)Cl)[N+](=O)[O-]	0
O=C(C1=C(C)OCCS1(=O)=O)Nc1ccccc1	0
O=C(C1=C(C)OCCS1)Nc1ccccc1	0
Clc1cnc2c(c1)ccc(c2C(=O)O)Cl	0
[O-][N+](=O)c1cc(Cl)c(c(c1)Cl)N	0
OC(=O)COc1nc(F)c(c(c1Cl)N)Cl	0
CCCCC(COC(=O)C(Oc1ccc(cc1Cl)Cl)C)CC	0
COc1cc(ccc1OC)C(=CC(=O)N1CCOCC1)c1ccc(cc1)F	0
FC(=C(F)F)CCS(=O)(=O)c1ncc(s1)Cl	0
Clc1ccccc1CC(C1(Cl)CC1)(Cn1[nH]cnc1=S)O	0
SC(=S)NCC(NC(=S)S)C	0
CCOC(=O)C(OC(=O)c1cc(ccc1[N+](=O)[O-])Oc1ccc(cc1Cl)C(F)(F)F)C	0
CCN(C(=O)n1nnn(c1=O)c1ccccc1Cl)C1CCCCC1	0
COc1nc(nc(n1)C)NC(=O)NS(=O)(=O)c1cc(I)ccc1C(=O)O	0
N#Cc1cc(Br)c(c(c1)Br)O	0
O=C(N(C)C)Nc1ccc(c(c1)Cl)Cl	0
CCCCCCCCCCCCN=C(N)N	0
CCCN(C(=O)n1cncc1)CCOc1c(Cl)cc(cc1Cl)Cl	0
C=CC1(C)OC(=O)N(C1=O)c1cc(Cl)cc(c1)Cl	0
Nc1ncn[nH]1	0
C#CC(NC(=O)c1cc(Cl)cc(c1)Cl)(C)C	0
N#Cc1c(Cl)c(C#N)c(c(c1Cl)Cl)Cl	0
O=C(NC(=O)c1c(F)cccc1F)Nc1ccc(c(c1)Cl)OC(C(OC(F)(F)F)F)(F)F	0
Fc1ccc(c(c1)c1ccc(c(c1)Cl)Cl)NC(=O)c1cn(nc1C(F)F)C	0
OC(=O)Cc1cccc2c1cccc2	0
O=C(Nc1ccccc1)NC1CCCCC1C	0
CN(C=Nc1ccc(cc1C)Cl)C	0
Clc1nc(nc(n1)Cl)Nc1ccccc1Cl	0
CCN(C(=O)C(Oc1cccc2c1cccc2)C)CC	0
OC(=O)c1ccccc1C(=O)Nc1cccc2c1cccc2	0
CC1OC(C)OC(OC(O1)C)C	0
COCC(N(c1c(C)cccc1CC)C(=O)CCl)C	0
CCN(C(=O)C(Oc1ccccccccc1)C)CC	0
CN(C(=O)Nc1ccc(cc1)Cl)C	0
Fc1ccc(cc1)N(C(=O)COc1nnc(s1)C(F)(F)F)C(C)C	0
COCCOc1c(C)c(ccc1S(=O)(=O)C)C(=O)c1cnn(c1OC(OC(=O)OC)C)CC	0
CCOC(=O)COc1cc(c(cc1Cl)F)c1nn(c(c1Cl)OC(F)F)C	0
COC(=O)C(N(c1c(C)cccc1C)C(=O)Cc1ccccc1)C	0
CSC1=NC(C(=O)N1Nc1ccccc1)(C)c1ccccc1	0
CCCCC(CN1C(=O)C2C(C1=O)C1CC2C=C1)CC	0
COc1cc(ccc1OC)C(=CC(=O)N1CCOCC1)c1ccc(cc1)Cl	0
COCCOC(=O)C(C(=O)c1ccccc1C(F)(F)F)(c1ccc(cc1)C(C)(C)C)C#N	0
CNc1nc(NC(C)C)nc(n1)SC	0
OC(=O)C(O)C	0
OC(=O)COc1nc(Cl)c(cc1Cl)Cl	0
O=C(Nc1cc(cc(c1Cl)C(F)(F)F)C(F)(F)F)NC(=O)c1c(F)cccc1F	0
Clc1cc(ccc1Oc1ccc(c(c1)C(=O)O)[N+](=O)[O-])C(F)(F)F	0
CCc1cc(C)cc(c1c1c(OC(=O)C(C)(C)C)n2n(c1=O)CCOCC2)CC	0
COc1ncc(c2n1nc(n2)S(=O)(=O)Nc1c(F)cccc1F)F	0
CC(Cc1ccc(cc1)C(C)(C)C)CN1CC(C)OC(C1)C	0
COC(=O)NC(=S)Nc1ccccc1NC(=S)NC(=O)OC	0
S	0
COc1nc(C)nc(n1)N(C(=O)NS(=O)(=O)c1ccccc1C(=O)OC)C	0
Cc1cnc2c(c1)ccc(c2C(=O)O)Cl	0
CC(C(c1ccc(cc1)Cl)(Cn1ncnc1)O)C1CC1	0
Cn1nc(c(c1)C(=O)Nc1ccccc1C1CC1C1CC1)C(F)F	0
Cc1nnc(c(=O)n1N)c1ccccc1	0
CON=C(c1ccccc1COc1cc(C)ccc1C)C(=O)NC	0
COC(c1ccccc1COc1cc(C)ccc1C)C(=O)NC	0
Clc1ccc(cc1)C(=O)NN(C(C)(C)C)C(=O)c1ccccc1	0
COc1ncc(c2n1nc(n2)NS(=O)(=O)c1c(cccc1C(F)(F)F)OCC(F)F)OC	0
O=C(N1CC(OC1(C)C)c1ccco1)C(Cl)Cl	0
Clc1ccc2c(c1)ncc(n2)Oc1ccc(cc1)OC(C(=O)OCC1CCCO1)C	0
CC(Oc1ccc(c(c1)C)C(=O)C(NC(=O)c1sccc1C)(C)C)C	0
CC=CC=CC(=CN(C(C(=O)OC)C)C(=O)Cc1ccccc1)C	0
COC(=O)C(Oc1ccc(cc1)Oc1ccc(cc1Cl)Cl)C	0
O=C(NC(=O)c1c(F)cccc1F)Nc1ccc(cc1F)Oc1ccc(cc1Cl)C(F)(F)F	0
CON=C(c1ccccc1Oc1ccccc1)C(=O)NC	0
OC(=O)CCCOc1ccc(cc1Cl)Cl	0
COc1nc(nc(c1)OC)NC(=O)NS(=O)(=O)c1n(C)nc(c1C(=O)OC)Cl	0
CON(C(=O)c1cn(nc1C(F)F)C)C(Cc1c(Cl)cc(cc1Cl)Cl)C	0
N#CCNC(=O)c1cnccc1C(F)(F)F	0
CC(OC(=O)NC(C(=O)NC(c1nc2c(s1)cc(cc2)F)C)C(C)C)C	0
Clc1cccc(n1)C(Cl)(Cl)Cl	0
CCCN(c1c(cc(c(c1[N+](=O)[O-])N)C(F)(F)F)[N+](=O)[O-])CCC	0
Clc1c(Cl)c([N+](=O)[O-])c(c(c1Cl)Cl)Cl	0
CCc1cnc(c(c1)C(=O)O)C1=NC(C(=O)N1)(C)C(C)C	0
OCC(C(=O)NC1C=CC(OC1C(C(=O)O)(CC(CN=C(N)N)O)O)n1cc(CO)c(nc1=O)N)N	0
COc1cc(OC)nc(n1)NC(=O)NS(=O)(=O)c1ncccc1C(F)(F)F	0
CN(C(=S)SSC(=S)N(C)C)C	0
CCONC(=C1C(=O)CC(CC1=O)c1c(C)cc(cc1C)C)CC	0
CCCCCCCC(=O)Oc1c(Br)cc(cc1Br)C#N	0
CC(C(c1cncnc1)(c1ccc(cc1)OC(F)(F)F)O)C	0
COc1nc(nc(n1)C)NC(=O)NS(=O)(=O)c1ccccc1Cl	0
OC1(Cn2ncnc2)C(CCC1(C)C)Cc1ccc(cc1)Cl	0
N#CC(=C(c1n(C)nc(c1C)C)OC(=O)C(C)(C)C)c1ccc(cc1)C(C)(C)C	0
COC(=O)CC(c1ccc(cc1)Cl)NC(=O)C(C(C)C)NC(=O)OC(C)C	0
ClCC1CN(C(=O)C1Cl)c1cccc(c1)C(F)(F)F	0
CC1COC(O1)(Cn1cncn1)c1ccc(cc1Cl)Oc1ccc(cc1)Cl	0
CC(C1(C)N=C(NC1=O)c1nc2ccccc2cc1C(=O)O)C	0
N#Cc1nc(c(n1S(=O)(=O)N(C)C)c1ccc(cc1)C)Cl	0
CCC(n1c(=O)[nH]c(c(c1=O)Br)C)C	0
COc1c(OC)cc(c(c1OC)C(=O)c1c(OC)ccc(c1C)Br)C	0
CCOC(=O)NCCOc1ccc(cc1)Oc1ccccc1	0
CN(C1C(=C(C(=O)N)C(=O)C2(C1C(O)C1C(=C2O)C(=O)c2c(C1(C)O)cccc2O)O)O)C	0
CCOC(=O)C1(C)OC(=O)N(C1=O)c1cc(Cl)cc(c1)Cl	0
Cc1cccc2c1n1cnnc1s2	0
COc1nc(nc(n1)C)NC(=O)NS(=O)(=O)c1ccsc1C(=O)O	0
Clc1ccc(c(c1)Cl)NC(=O)C1(CC1)C(=O)O	0
CCNc1nc(nc(n1)Cl)NC(C#N)(C)C	0
COC(=O)c1ccc(cc1C1=NC(C(=O)N1)(C)C(C)C)C	0
C=CCOC(=O)C(OC(=O)c1cc(ccc1Cl)n1c(=O)cc(n(c1=O)C)C(F)(F)F)(C)C	0
CCC(c1noc(c1)NC(=O)c1c(OC)cccc1OC)(CC)C	0
CCCCC(Cc1c(Cl)ccc(c1Cl)OOC(=O)C)CC	0
OC(=O)c1nc(Cl)c(c(c1Cl)N)Cl	0
COC(=O)c1c(Cl)c(Cl)c(c(c1Cl)Cl)C(=O)OC	0
ClCC(=O)N(c1c(C)cccc1C)Cn1cccn1	0
Clc1cc(cnc1CNC(=O)c1c(Cl)cccc1Cl)C(F)(F)F	0
COC(=O)c1ccc(cc1S(=O)(=O)NC(=O)Nc1nc(OC)cc(n1)OC)CNS(=O)(=O)C	0
CCCCOCN(c1c(CC)cccc1CC)C(=O)CCl	0
CCCC(=C1C(=O)CC(CC1=O)C1CCCSC1)NOCC	0
O=CNc1ccc(c(c1)S(=O)(=O)NC(=O)Nc1nc(OC)cc(n1)OC)C(=O)N(C)C	0
Cc1sc(c(n1)C(F)(F)F)C(=O)Nc1c(Br)cc(cc1Br)OC(F)(F)F	0
CCCCCCCCc1c(CC)nc2n(c1N)ncn2	0
COc1nc(nc(c1)OC)NC(=O)NS(=O)(=O)Cc1ccccc1C(=O)OC	0
CCC(C(=O)CCl)(NC(=O)c1cc(Cl)c(c(c1)Cl)C)C	0
Cc1ccn2c(n1)nc(n2)S(=O)(=O)Nc1c(F)cccc1F	0
COc1nc(OC)nc(n1)C(=O)c1cccc(c1N(S(=O)(=O)C(F)F)C)F	0
CCOC(=O)c1cnn(c1S(=O)(=O)NC(=O)Nc1nc(OC)cc(n1)OC)C	0
COCC(=O)N(c1c(C)cccc1C)N1CCOC1=O	0
CSC(=O)c1cccc2c1snn2	0
CSc1nnc(c(=O)n1N)C(C)(C)C	0
OC(=O)CCCOc1ccc(cc1C)Cl	0
COc1cc(OC)n2c(n1)nc(n2)S(=O)(=O)Nc1c(Cl)ccc(c1Cl)C	0
COC(=O)CSc1cc(N=c2sc(=O)n3n2CCCC3)c(cc1Cl)F	0
Clc1ccc(cc1)Oc1ccc(c(c1)C(F)(F)F)C(Cn1cncn1)(O)C	0
Cc1cc(C)cc(c1)C(=O)N(C(C)(C)C)NC(=O)c1ccc2c(c1C)CCCO2	0
Fc1ccc(c(c1)F)NC(=O)c1cccnc1Oc1cccc(c1)C(F)(F)F	0
CCC(Nc1c(cc(c(c1[N+](=O)[O-])C)C)[N+](=O)[O-])CC	0
CCNC(=O)NC(=O)C(=NOC)C#N	0
CCC(=O)Nc1ccc(c(c1)Cl)Cl	0
CCCOC(=O)NCCCN(C)C	0
CCCCCCC(OC(=O)COc1nc(F)c(c(c1Cl)N)Cl)C	0
NC(=O)Cc1cccc2c1cccc2	0
COC(=O)NS(=O)(=O)c1ccc(cc1)N	0
FC(Oc1n(C)nc(c1CS(=O)(=O)C1=NOC(C1)(C)C)C(F)(F)F)F	0
CCN(C(=O)SCc1ccc(cc1)Cl)CC	0
CCCCC(c1ccc(cc1Cl)Cl)(Cn1cncn1)O	0
C=CCCCOC(=O)C(N(C(=O)n1cncc1)Cc1ccco1)CC	0
Fc1ccc(cc1)C1(Cn2cncn2)OC1c1ccccc1Cl	0
CCOC(=O)C(Oc1ccc(cc1)Oc1cnc2c(n1)ccc(c2)Cl)C	0
C=CCSC(=O)n1c(N)c(c(=O)n1C(C)C)c1ccccc1C	0
CCCCOCCOC(=O)COc1nc(Cl)c(cc1Cl)Cl	0
O=C1CCCC(=O)C1C(=O)c1ccc(c(c1Cl)COCC(F)(F)F)S(=O)(=O)C	0
CCCCOC(=O)C(Oc1ccc(cc1)Oc1ccc(cc1F)C#N)C	0
Fc1ccc2c(c1)n(c(c2Br)C)S(=O)(=O)c1ncn(n1)S(=O)(=O)N(C)C	0
COc1cc(OC)n2c(n1)nc(n2)NS(=O)(=O)c1c(OC)nccc1C(F)(F)F	0
Cc1c(Cl)cc(cc1Cl)c1ccc(=O)[nH]n1	0
CCC(Nc1c(cc(cc1[N+](=O)[O-])C(C)(C)C)[N+](=O)[O-])C	0
Clc1cc(cnc1CCNC(=O)c1ccccc1C(F)(F)F)C(F)(F)F	0
O=C(NC(=O)c1c(F)cccc1F)Nc1cc(Cl)c(c(c1F)Cl)OC(C(C(F)(F)F)F)(F)F	0
CC(Oc1cc(c(cc1Cl)Cl)n1nc(oc1=O)C(C)(C)C)C	0
O=C1CCCC(=O)C1C(=O)c1ccc(cc1[N+](=O)[O-])S(=O)(=O)C	0
COc1nc(nc(n1)C)NC(=O)NS(=O)(=O)c1ccsc1C(=O)OC	0
COc1nc(nc(n1)C)NC(=O)NS(=O)(=O)c1ccccc1CCC(F)(F)F	0
OC1(Cn2ncnc2)C(=Cc2ccc(cc2)Cl)CCC1(C)C	0
CC(CC(c1ccccc1NC(=O)c1c(C)nn(c1F)C)C)C	0
ClC([N+](=O)[O-])(Cl)Cl	0
CCOc1cc(ccc1[N+](=O)[O-])Oc1ccc(cc1Cl)C(F)(F)F	0
CCNc1nc(NC(C)C)nc(n1)Cl	0
COCCOc1cccc2c1c(=O)c(nn2c1ccc(cc1)C)C(=O)O	0
COC(=O)c1cccc(c1S(=O)(=O)NC(=O)Nc1nc(OCC(F)(F)F)nc(n1)N(C)C)C	0
COc1c(Cl)ccc(c1F)c1nc(C(=O)OCc2ccccc2)c(c(c1F)N)Cl	0
O=C(NC(=O)c1c(F)cccc1F)Nc1cc(Cl)c(c(c1F)Cl)F	0
CSSC	0
COc1cccc(c1C)C(=O)NN(C(C)(C)C)C(=O)c1cc(C)cc(c1)C	0
Clc1cc(F)c(cc1C(=O)NS(=O)(=O)N(C(C)C)C)n1c(=O)cc(n(c1=O)C)C(F)(F)F	0
CNC1=C(c2cccc(c2)C(F)(F)F)C(=O)C(O1)c1ccccc1	0
O=CNC(C(Cl)(Cl)Cl)N1CCN(CC1)C(C(Cl)(Cl)Cl)NC=O	0
COP(=S)(Oc1c(Cl)cc(cc1Cl)C)OC	0
CNC(=O)c1cc(Cl)cc(c1NC(=O)c1cc(nn1c1ncccc1Cl)Br)C	0
CON(C(=O)Nc1ccc(cc1)Oc1ccc2c(c1)OC(CC2(C)C)(C)OC)C	0
Cc1ccc(c(c1)C1=NC(C(=O)N1)(C)C(C)C)C(=O)O	0
CCNC(=O)C(OC(=O)Nc1ccccc1)C	0
N#Cc1sc2=c(sc1C#N)c(=O)c1c(c2=O)cccc1	0
CN(C(=S)S)C	0
OC(=O)C(Oc1ccc(cc1)Oc1ccc(cc1Cl)Cl)C	0
N#Cc1c[nH]cc1c1cccc2c1OC(O2)(F)F	0
ClCCP(=O)(O)O	0
Clc1ccc(c(c1)Cl)n1c(nc2c(c1=O)cc(cc2)F)n1cncn1	0
O=C(c1ccc(cc1S(=O)(=O)C)C(F)(F)F)c1cnoc1C1CC1	0
COC(=O)c1ccccc1S(=O)(=O)NC(=O)Nc1nc(OC(F)F)cc(n1)OC(F)F	0
Cn1nc(c(c1)C(=O)Nc1ccccc1c1cc(F)c(c(c1)F)F)C(F)F	0
CCCCCCCCSC(=O)Oc1cc(Cl)nnc1c1ccccc1	0
O=C(N=C(c1c(F)c(F)ccc1C(F)(F)F)NOCC1CC1)Cc1ccccc1	0
OC(=O)COc1cc(c(cc1Cl)F)c1nn(c(c1Cl)OC(F)F)C	0
OC(=O)COC(=O)c1cc(ccc1[N+](=O)[O-])Oc1ccc(cc1Cl)C(F)(F)F	0
COc1ccc(cc1)C(c1cncnc1)(C1CC1)O	0
CCOc1cc(ccc1OCC)NC(=O)OC(C)C	0
CCN(c1c(cc(cc1[N+](=O)[O-])C(F)(F)F)[N+](=O)[O-])CC(=C)C	0
C=CC[N+]1(CCCCC1)CCC(CCCC(C)C)C	0
COc1cc(OC)nc(n1)NC(=O)NS(=O)(=O)c1ncccc1S(=O)(=O)CC	0
Cc1c(ccc(c1C1=NOCC1)S(=O)(=O)C)C(=O)c1c[nH]n(c1=O)C	0
COc1cc(OC)nc(n1)NC(=O)NS(=O)(=O)N(S(=O)(=O)C)C	0
Cc1cc(=O)[nH]o1	0
FCCOC(=O)Cc1ccc(cc1)c1ccccc1	0
COC(=O)C(Oc1ccc(cc1)Oc1ncc(cc1Cl)C(F)(F)F)C	0
O=C(Nc1cnns1)Nc1ccccc1	0
O=C(N1CCC(CC1)c1scc(n1)C1=NOC(C1)c1c(F)cccc1F)Cn1nc(cc1C)C(F)(F)F	0
Clc1c(ccc(c1N)[N+](=O)[O-])Oc1ccccc1	0
CC(C1CCC(C1(O)Cn1ncnc1)Cc1ccc(cc1)Cl)C	0
CCC(=O)C1C(=O)CC(CC1=O)C(=O)O	0
Clc1ccc(cc1)CN(C(=O)Nc1ccccc1)C1CCCC1	0
CCC(N)C	0
N#CC(=C1SCCN1c1ccccc1OC)Sc1cc(ccc1F)C(F)(F)F	0
O=c1ccc(=O)[nH][nH]1	0
CCNc1nc(NC(C)C)nc(n1)SC	0
COc1cc(OC)nc(n1)NC(=O)NS(=O)(=O)Nc1ccccc1C(=O)N(C)C	0
OC(=O)COc1ccc(cc1)Cl	0
Clc1ccc(cc1)C(c1ccccc1Cl)(c1cncnc1)O	0
OC(=O)C(Oc1ccc(cc1)Oc1ncc(cc1Cl)C(F)(F)F)C	0
CC(=O)N1C(=O)N(NCc2cccnc2)Cc2c1ccc(c2)C(C(F)(F)F)(C(F)(F)F)F	0
COc1cc(OC)nc(n1)Sc1cccc2c1C(=O)OC2C	0
CCSc1nc(NC(C)C)nc(n1)NC(C)C	0
CCCCN(C(=O)Nc1ccc(c(c1)Cl)Cl)C	0
CCOC(=O)NC(=S)Nc1ccccc1NC(=S)NC(=O)OCC	0
CCCCN(c1c(cc(cc1[N+](=O)[O-])C(F)(F)F)[N+](=O)[O-])CC	0
CCOC(=O)Nc1cccc(c1)OC(=O)Nc1ccccc1	0
COc1c(OC)cc(c(c1OC)C(=O)c1c(OC)ncc(c1C)Cl)C	0
COc1c(Cl)ccc(c1C(=O)O)Cl	0
OC(=O)COc1ccc(cc1Cl)Cl	0
CC#Cc1nc(Nc2ccccc2)nc(c1)C	0
OC(=O)NC(C(=O)NC(c1nc2c(s1)cc(cc2)F)C)C(C)C	0
O=C1N(c2cc(Cl)cc(c2)Cl)C(=O)C2(C1(C)C2)C	0
CON=C(c1ccccc1COc1ccccc1C)C(=O)OC	0
CCOP(=O)(OC1CCCCC1)SCC	0
Cn1nc(c(c1)C(=O)Nc1cccc2c1C1CCC2C1=C(Cl)Cl)C(F)F	0
COc1cc(OC)nc(n1)NC(=O)NS(=O)(=O)c1c(Cl)nc2n1cccc2	0
Clc1ccc(c(c1)CN(C(=O)c1c(nn(c1F)C)C(F)F)C1CC1)C(C)C	0
O=C(NS(=O)(=O)c1ccccc1C(=O)O)Nc1nc(OC(F)F)cc(n1)OC(F)F	0
CCC1(CC2(CO2)c2cccc(c2)Cl)C(=O)c2c(C1=O)cccc2	0
O=C(NS(=O)(=O)c1c(C)cccc1C(=O)O)Nc1nc(OCC(F)(F)F)nc(n1)N(C)C	0
O=C(Nc1ccc(cc1)CON=C(c1ccc(cc1)Cl)C1CC1)NC(=O)c1c(F)cccc1F	0
C[N+]1(C)CCCCC1	0
OC(=O)c1nc(nc(c1Cl)N)C1CC1	0
Fc1cccc(c1COCC1(C)ON=C(C1)c1sccc1C)F	0
C=C1CC23CC1CCC3C13C(C2C(=O)O)C(C)(C(CC1)O)C(=O)O3	0
CC(C1(C)N=C(NC1=O)c1ncccc1C(=O)O)C	0
O=c1nc(N(C)C)n(c(=O)n1C1CCCCC1)C	0
CCCC1COC(O1)(Cn1cncn1)c1ccc(cc1Cl)Cl	0
ClCC(=O)N(c1c(C)cccc1CC)COC(C)C	0
COC(=O)c1ccccc1S(=O)(=O)NC(=O)Nc1nc(C)cc(n1)C	0
Oc1cccc2c1nccc2	0
Cc1cc(C)nc(n1)Nc1ccccc1	0
CCCN(c1c(cc(cc1[N+](=O)[O-])C(F)(F)F)[N+](=O)[O-])CCC	0
CCCOc1nn(c(=O)n1C)C(=NS(=O)(=O)c1ccccc1C(=O)OC)O	0
Nc1nc(nc(n1)C(F)C)NC1C(C)Cc2c1cc(C)cc2	0
CSc1nc(NC(C)C)nc(n1)NC(C)C	0
CC(=C1OC(=O)N(C1=O)c1cc(OC2CCCC2)c(cc1F)Cl)C	0
COC(=O)c1nc(cc(c1Cl)N)c1ccc(c(c1F)OC)Cl	0
Clc1ccc(c(n1)C(=O)O)Cl	0
COc1c(Cl)ccc(c1F)c1cc(N)c(c(n1)C(=O)O)Cl	0
CON(C(=O)Nc1ccc(c(c1)Cl)Cl)C	0
ClC(C(SN1C(=O)C2C(C1=O)CC=CC2)(Cl)Cl)Cl	0
CCNc1nc(NCC)nc(n1)Cl	0
CC(OC(=O)Nc1cccc(c1)Cl)C	0
CCC1OCC(O1)COc1ccc(cc1)Oc1ccccc1	0
CCCN(c1c(cc(cc1[N+](=O)[O-])C(F)(F)F)[N+](=O)[O-])CCCl	0
CC(=O)O	0
CCCOCCN(c1c(CC)cccc1CC)C(=O)CCl	0
O=Cc1ccco1	0
O=C1N(OCC1(C)C)Cc1ccccc1Cl	0
CCCCCCC(c1cc(cc(c1OC(=O)C=CC)[N+](=O)[O-])[N+](=O)[O-])C	0
Clc1ccccc1c1nnc(nn1)c1ccccc1Cl	0
Cc1ccc2c(c1)nc1c(n2)sc(=O)s1	0
OC(=O)C12OC3C(C2OC(O1)(C)C)OC(OC3)(C)C	0
O=C(Nc1ccnc(c1)Cl)Nc1ccccc1	0
CCCCCCCC(=O)OC1(OC(CO)C(C(C1O)O)O)C1(CO)OC(C(C1O)O)CO	0
CCCN(C(=O)SCc1ccccc1)CCC	0
NC(=S)c1c(Cl)cccc1Cl	0
CCOc1snc(n1)C(Cl)(Cl)Cl	0
CC1OC(C)CN(C1)C1CCCCCCCCCCC1	0
COc1cc(OC)nc(n1)NC(=O)NS(=O)(=O)c1ncccc1C(=O)N(C)C	0
O=C(Nc1cc(F)cc(c1)F)NN=C(c1ncccc1C(=O)O)C	0
O=C(c1ccc(cc1S(=O)(=O)C)C(F)(F)F)c1c(C)[nH]n(c1=O)C	0
CC(Oc1ccccn1)COc1ccc(cc1)Oc1ccccc1	0
CC#CCOC(c1ccc(c(c1)OC)OC)C	0
Fc1ccc(cc1)C(c1ccccc1F)(Cn1cncn1)O	0
C[n+]1ccc(cc1)c1cc[n+](cc1)C	0
CON=C(c1ccc(cc1Cl)Cl)Cc1cccnc1	0
O=C1C(=C(C(=O)N1c1ccc(cc1)F)Cl)Cl	0
ClCC[N+](C)(C)C	0
Clc1ccc(c(c1)Cl)C(Cn1cncn1)COC(C(F)F)(F)F	0
c1cc[n+]2c(-c3cccc[n+]3CC2)c1	0
CCOP(=S)(Oc1ncn(n1)c1ccccc1)OCC	0
COCc1cnc(c(c1)C(=O)O)C1=NC(C(=O)N1)(C)C(C)C	0
CCCCCCCCSCCO	0
CSC(=O)c1c(nc(c(c1CC(C)C)C(=O)SC)C(F)(F)F)C(F)F	0
CCCCC=NN(C(=N[N+](=O)[O-])N)Cc1ccc(nc1)Cl	0
CCSC(CC1CC(=O)C(=C(NOCC=CCl)CC)C(=O)C1)C	0
CCNc1nc(c(s1)C(=O)NC(c1cccs1)C#N)CC	0
CCCCNC(=O)n1ccccccnc1NC(=O)OC	0
COc1nc(nc(n1)C)NC(=O)NS(=O)(=O)c1ccccc1C(=O)OC	0
CCCCc1c(C)nc(nc1OS(=O)(=O)N(C)C)NCC	0
O=C(C(C)(C)C)C(n1ncnc1)Oc1ccc(cc1)Cl	0
COC(=O)Nc1nc2c([nH]1)cccc2	0
CCC(c1cc(cc(c1OC(=O)C=C(C)C)[N+](=O)[O-])[N+](=O)[O-])C	0
CN1CN(C)CSC1=S	0
CCOC1Oc2c(C1(C)C)cc(cc2)OS(=O)(=O)C	0
CN(C=Nc1ccc(cc1C)C)C=Nc1ccc(cc1C)C	0
CNC(=O)ON=CC(S(=O)(=O)C)(C)C	0
Clc1c(O)c(Cl)c(c(c1Cl)Cl)Cl	0
C#CCOS(=O)OC1CCCCC1Oc1ccc(cc1)C(C)(C)C	0
CNC(=O)Oc1cc(C)c(c(c1)C)C	0
CC(Cc1ccc(cc1)C(C)(C)C)CN1CCCCC1	0
CC1(C)CNC(=NC1)NN=C(C=Cc1ccc(cc1)C(F)(F)F)C=Cc1ccc(cc1)C(F)(F)F	0
CCCCSP(=O)(SCCCC)SCCCC	0
C#CCOC(=O)C(Oc1ccc(cc1)Oc1ncc(cc1F)Cl)C	0
OC(=O)C(Oc1ccc(cc1)Oc1ncc(cc1F)Cl)C	0
CCCN(c1c(cc(cc1[N+](=O)[O-])S(=O)(=O)N)[N+](=O)[O-])CCC	0
OC(C(C)(C)C)C(n1ncnc1)Cc1ccc(cc1)Cl	0
NC1CC(N=C(C(=O)O)N)C(OC1OC1C(O)C(O)C(C(C1O)O)O)C	0
Clc1ccc(cc1COCC(C(F)(F)F)(F)F)n1nc(nc1c1ccccc1)C(=O)N	0
C=CCOC(c1ccc(cc1Cl)Cl)Cn1cncc1	0
N#CN=C1SCCN1Cc1ccc(nc1)Cl	0
CC(OP(=O)(OC(C)C)SCc1ccccc1)C	0
CCOC(=O)C(Oc1ccc(cc1)Oc1nc2c(o1)cc(cc2)Cl)C	0
ClC1=C(Cl)C(=C(C1(Cl)C1(Cl)C(=C(C(=C1Cl)Cl)Cl)Cl)Cl)Cl	0
CC1CCCCN1CCCOC(=O)c1ccc(c(c1)Cl)Cl	0
C[n+]1c(cc(n1C)c1ccccc1)c1ccccc1	0
COc1nc(NC(C)C)nc(n1)NC(C)C	0
C#CCOC(=O)C=C(C=CCC(CCCC(C)C)C)C	0
c1scc(n1)c1nc2c([nH]1)cccc2	0
CCCCC(c1ccc(cc1)Cl)(Cn1cncn1)C#N	0
CCNc1nc(Cl)nc(n1)NC(C)(C)C	0
CCCC(c1ccc(cc1Cl)Cl)Cn1cncn1	0
OC1=CCC(=O)N=N1	0
CNC(=O)N(c1nnc(s1)C(C)(C)C)C	0
CCC(c1ccc(cc1)OC(F)F)Nc1ncnc(c1Cl)C	0
CCOC(=O)CSc1nc(nn1C(=O)N(C)C)C(C)(C)C	0
CN(C(CSS(=O)(=O)c1ccccc1)CSS(=O)(=O)c1ccccc1)C	0
NCC1CCC(C(O1)OC1C(N)CC(C(C1O)OC1OCC(C(C1O)NC)(C)O)N)N	0
Clc1cc(Cl)c(cc1n1nc(n(c1=O)C(F)F)C)NS(=O)(=O)C	0
Fc1cccc(c1c1nnc(nn1)c1ccccc1Cl)F	0
COC(=O)c1ccccc1N	0
CCC(C(=O)OC1CC(OC(=O)C)C2(C3C41COC(C4C(C)(C(C3OC2)O)C12OC2(C)C2CC1OC1C2(O)CCO1)(O)C(=O)OC)C(=O)OC)C	0
CCOc1nc(F)cc2n1nc(n2)S(=O)(=O)Nc1c(Cl)cccc1Cl	0
O=C1OC(C(=O)N1Nc1ccccc1)(C)c1ccc(cc1)Oc1ccccc1	0
COC(=O)C1(O)c2cc(Cl)ccc2-c2c1cccc2	0
CCCCCCCCO	0
COc1nc(nc(n1)C)NC(=O)NS(=O)(=O)c1ccccc1C(=O)O	0
OC(=O)C1C2C3(C4C51CC(=C)C(C5)(O)CC4)C=CC(C2(C)C(=O)O3)O	0
CCOC(=O)COc1cc(c(cc1Cl)F)n1ncc(c(c1=O)C)C(F)(F)F	0
CC(CCCCCOC(=O)c1nc(Cl)c(c(c1Cl)N)Cl)C	0
COc1cc(OC)nc(n1)NC(=O)NS(=O)(=O)c1ncccc1OCC(F)(F)F	0
CC(=O)Nc1cc(NS(=O)(=O)C(F)(F)F)c(cc1C)C	0
SSC(=S)S	0
CCCCC(COC(=O)COc1ccc(cc1C)Cl)CC	0
OC(=O)C(Oc1ccc(cc1Cl)Cl)C	0
CC(CCCCCOC(=O)COc1ccc(cc1C)Cl)C	0
COc1cc(OC)nc(n1)NC(=O)NS(=O)(=O)c1n(C)ncc1c1nnn(n1)C	0
CCOc1nc(F)cc2n1nc(n2)S(=O)(=O)Nc1c(Cl)cccc1C(=O)OC	0
COc1cc(OC)nc(n1)NC(=O)NS(=O)(=O)c1n2ccccc2nc1S(=O)(=O)CC	0
CCCCOCCOC(=O)C(Oc1ccc(cc1Cl)Cl)C	0
Cn1c(nc2c1c(=O)n(c(=O)n2C)C)N1CCCC1	0
CC(OP(=S)(OC(C)C)SCCNS(=O)(=O)c1ccccc1)C	0
COc1ccc(cc1)C(C(Cl)(Cl)Cl)c1ccc(cc1)OC	0
CCCOP(=S)(SCC(=O)N1CCCCC1C)OCCC	0
Fc1ccc(cc1)C(c1ccccc1Cl)(c1cncnc1)O	0
OC(C(C)(C)C)C(=Cc1ccc(cc1)Cl)n1ncnc1	0
Clc1ccc(c(c1)Cl)C=C(C(C(C)(C)C)O)n1cncn1	0
CCCOCC(=Nc1ccc(cc1C(F)(F)F)Cl)n1cncc1	0
Clc1cc(Cl)nc(n1)c1ccccc1	0
CCOP(=S)(Oc1ccc2c(c1)oc(=O)c(c2C)Cl)OCC	0
COP(=S)(Oc1ccc(cc1)[N+](=O)[O-])OC	0
OC(C(Cl)(Cl)Cl)(c1ccc(cc1)Cl)c1ccc(cc1)Cl	0
CN(C(=O)Oc1nc(nc(c1C)C)N(C)C)C	0
C=CCONC(=C1C(=O)CC(C(C1=O)C(=O)OC)(C)C)CCC	0
COCN(c1c(CC)cccc1CC)C(=O)CCl	0
Clc1ccc(cc1)Oc1ccc(cc1)NC(=O)N(C)C	0
CC(OC(=O)Nc1ccccc1)C	0
CC(Nc1nc(NC(C)C)nc(n1)Cl)C	0
CN(S(=O)(=O)N(c1ccccc1)SC(Cl)(Cl)F)C	0
COc1ccc(cc1Cl)NC(=O)N(C)C	0
CON(C(=O)Nc1ccc(c(c1)Cl)Br)C	0
Cc1nn(c(c1C=NOCc1ccc(cc1)C(=O)OC(C)(C)C)Oc1ccccc1)C	0
Clc1cc(N)c(c(c1)C(=O)O)Cl	0
CCCCCCCCCCO	0
COc1cc(OC)nc(n1)NC(=O)NS(=O)(=O)c1cc(ccc1C(=O)O)CNS(=O)(=O)C	0
CCOC(=O)c1ccccc1S(=O)(=O)NC(=O)Nc1nc(Cl)cc(n1)OC	0
CC=C(C(=O)OC1CC(OC(=O)C)C2(C3C41COC(C4C(C)(C(C3OC2)O)C12OC2(C)C2CC1OC1C2(O)C=CO1)(O)C(=O)OC)C(=O)OC)C	0
Clc1ccc(cc1)S(=O)(=O)c1cc(Cl)c(cc1Cl)Cl	0
CCN(c1c(cc(cc1[N+](=O)[O-])C(F)(F)F)[N+](=O)[O-])Cc1c(F)cccc1Cl	0
CCOP(=S)(OCC)SCSP(=S)(OCC)OCC	1
N#Cc1c(Cl)cccc1Cl	1
COC=C(c1ccccc1COC=CC(=NC(=N)OC(C)C)C(F)(F)F)C(=O)OC	1
CCONC(=C1C(=O)CC(CC1=O)CC(SCC)C)CCC	1
OC(C(C1CCC2C1(C)CCC1C2COC(=O)C2C1(C)CC(O)C(C2)O)C)C(C(C(C)C)C)O	1
COc1nc(C)nc(n1)N(C(=O)NS(=O)(=O)c1ccccc1C(=O)O)C	1
COc1ccc(cc1NNC(=O)OC(C)C)c1ccccc1	1
N#CN=C(N(Cc1ccc(nc1)Cl)C)C	1
O=S1OCC2C(CO1)C1(C(C2(Cl)C(=C1Cl)Cl)(Cl)Cl)Cl	1
O=S1OCC2C(CO1)C(Cl)(C(Cl)Cl)C(=C(C2Cl)Cl)Cl	1
CCc1nn(c(c1Cl)C(=O)NCc1ccc(cc1)C(C)(C)C)C	1
C=CC(Cl)Cl	1
FS(=O)(=O)F	1
Clc1cc(N)c(c(n1)C(=O)O)Cl	1
ClC1CC2C(C1Cl)C1(C(C2(Cl)C(=C1Cl)Cl)(Cl)Cl)Cl	1
COP(=S)(SCC(=O)N(c1ccc(cc1)Cl)C(C)C)OC	1
CCCSP(=O)(SCCC)OCC	1
N#CC(c1ccccc1)(Cn1cncn1)CCc1ccc(cc1)Cl	1
C=CCC1=C(C)C(CC1=O)OC(=O)C1C(C1(C)C)C=C(C)C	1
CCOc1nc(nc(n1)NC)NC(=O)NS(=O)(=O)c1ccccc1C(=O)OC	1
CCOP(=S)(SCn1c(=O)oc2c1ccc(c2)Cl)OCC	1
CCCN(CC1COC2(O1)CCC(CC2)C(C)(C)C)CC	1
CCOP(=S)(SCSC(C)(C)C)OCC	1
CCOP(=O)(OC(=CCl)c1ccc(cc1Cl)Cl)OCC	1
COC(=O)C(N(c1c(C)cccc1C)C(=O)c1ccc(cc1)C(=O)c1ccccc1)C	1
CCP(=S)(Sc1ccccc1)OCC	1
CSC(=NOC(=O)N(SN(C(=O)ON=C(SC)C)C)C)C	1
COP(=O)(C(C(Cl)(Cl)Cl)O)OC	1
CCSCCOP(=S)(OCC)OCC	1
O=C(C1C(C1(C)C)C=C(Cl)Cl)OCc1c(F)c(F)cc(c1F)F	1
CNC(=O)Oc1ccccc1C(C)C	1
CN(P(=O)(N(C)C)F)C	1
N#Cc1ccc(cc1)CC(=NNC(=O)Nc1ccc(cc1)OC(F)(F)F)c1cccc(c1)C(F)(F)F	1
COP(=S)(Oc1ccc(cc1)Sc1ccc(cc1)OP(=S)(OC)OC)OC	1
CCSCc1ccccc1OC(=O)NC	1
S=C(NC(C)(C)C)Nc1c(cc(cc1C(C)C)Oc1ccccc1)C(C)C	1
ClC=C(c1cc(Cl)c(cc1Cl)Cl)OP(=O)(OC)OC	1
CCOP(=S)(OCC)SCSc1ccc(cc1)Cl	1
CCOP(=S)(SCn1nnc2c(c1=O)cccc2)OCC	1
CC(c1ccc(cc1)CCOc1ncnc2c1cccc2)(C)C	1
COP(=O)(NC(=O)C)SC	1
CCOP(=O)(SC(CC)C)SC(CC)C	1
CNC(=O)Oc1cccc(c1)N=CN(C)C	1
CSC(C(=NOC(=O)NC)C)C	1
Clc1ccc(cc1)OC(C(=O)C(C)(C)C)n1cncc1	1
COP(=O)(SC)N	1
CCSCCSP(=S)(OCC)OCC	1
N#CC(c1cccc(c1)Oc1ccc(cc1)Br)OC(=O)C(c1ccc(cc1)OC(F)F)C(C)C	1
CCCSP(=O)(Oc1cnn(c1)c1ccc(cc1)Cl)OCC	1
CCOC(=O)CCN(SN(C(=O)ON=C(SC)C)C)Cc1ccccc1	1
CNC(=O)N(c1nc2c(s1)cccc2)C	1
NC1=C(Cl)C(=O)c2c(C1=O)cccc2	1
CCOCCc1ccc(c(c1C)C)OCCNc1ncnc(c1Cl)CC	1
COP(=S)(Oc1ccccc1C(=O)OC(C)C)NC(C)C	1
CCOP(=S)(Oc1ccccc1C(=O)OC(C)C)NC(C)C	1
CCOP(=S)(Oc1ccc(cc1)[N+](=O)[O-])OCC	1
COC(=O)N(C(=O)N1COC2(C(=N1)c1ccc(cc1C2)Cl)C(=O)OC)c1ccc(cc1)OC(F)(F)F	1
CNC(=O)C(SCCSP(=O)(OC)OC)C	1
CCSCCSP(=O)(OC)OC	1
CCSCCSP(=S)(OC)OC	1
Clc1ccc(cc1)C(C(Cl)(Cl)Cl)c1ccccc1Cl	1
ClC(C(c1ccc(cc1)Cl)c1ccc(cc1)Cl)(Cl)Cl	1
CNC(=O)Oc1cc(C)cc(c1)C	1
ClC1C=CC2C1C1(Cl)C(=C(C2(C1(Cl)Cl)Cl)Cl)Cl	1
Clc1cc(Br)c(c(c1)C(=O)NC(C1CC1)C)NC(=O)c1cc(nn1c1ncccc1Cl)Br	1
CCc1nn(c(c1Cl)C(=O)NCc1ccc(cc1)Oc1ccc(cc1)C)C	1
COP(=O)(OC=C(Cl)Cl)OC	1
ClC1=C(Cl)C2(C(C1(Cl)C1C2C2CC1C1C2O1)(Cl)Cl)Cl	1
CCOP(=S)(Oc1cc(Cl)c(cc1Cl)Br)OCC	1
COP(=S)(Oc1cc(Cl)c(cc1Cl)Br)OC	1
CNC(=O)Oc1cccc2c1OC(O2)(C)C	1
COP(=S)(SCn1nnc2c(c1=O)cccc2)OC	1
C#CCN1CC(=O)N(C1=O)COC(=O)C1C(C1(C)C)C=C(C)C	1
Oc1c(c2cccc(c2)C(F)(F)F)c(=O)[n+]2c(n1Cc1cncnc1)cccc2	1
N#CN=S(=O)(C(c1ccc(nc1)C(F)(F)F)C)C	1
SC#N	1
C=CC=CCC1=C(C)C(CC1=O)OC(=O)C1C(C1(C)C)C=C(C(=O)OC)C	1
CCSCSP(=S)(OCC)OCC	1
CCOC(=O)C(c1ccccc1)SP(=S)(OC)OC	1
CSc1ccc(cc1C)OP(=S)(OC)OC	1
CNC(=O)ON=CC(SC)(C)C	1
O=C(C1C(C1(C)C)C=C(C(F)(F)F)Cl)OCc1c(F)c(F)c(c(c1F)F)C	1
CCOP(=O)(Oc1ccc(c(c1)C)SC)NC(C)C	1
COc1sc(=O)n(n1)CSP(=S)(OC)OC	1
CCN(c1nc(cc(n1)C)OP(=S)(OC)OC)CC	1
CNC(=O)ON=C(C(=O)N(C)C)SC	1
CCOP(=O)(N1CCSC1=O)SC(CC)C	1
CCOP(=S)(c1ccccc1)Oc1ccc(cc1)[N+](=O)[O-]	1
CCOC(=O)c1cn2nc(cc2nc1C)OP(=S)(OCC)OCC	1
COc1cc2c(cc1OC)OCC1C2C(=O)c2c(O1)c1CC(Oc1cc2)C(=C)C	1
CNC(=O)Oc1cc(C)c(c(c1)C)SC	1
ClC1C(Cl)C(Cl)C(C(C1Cl)Cl)Cl	1
N#CC(c1cccc(c1)Oc1ccccc1)OC(=O)C(C(C)C)C=CC=C(C=C)Cl	1
COP(=S)(SCN1C(=O)c2c(C1=O)cccc2)OC	1
COCc1c(F)c(F)c(c(c1F)F)COC(=O)C1C(C1(C)C)C=C(C#N)C	1
CCOC(NC(=O)c1ccc(cc1)Cl)C#N	1
CCOC(=O)CCN(C(C)C)SN(C(=O)Oc1cccc2c1OC(C2)(C)C)C	1
CCCCN(SN(C(=O)Oc1cccc2c1OC(C2)(C)C)C)CCCC	1
CCS(=O)CCSP(=O)(OC)OC	1
CCN(C(=O)C(=C(OP(=O)(OC)OC)C)Cl)CC	1
COP(=S)(Oc1ccc(c(c1)C)[N+](=O)[O-])OC	1
CCOC(=O)CC(C(=O)OCC)SP(=S)(OC)OC	1
O=C(C1C(C1(C)C)C=C(C)C)OCN1C(=O)C2=C(C1=O)CCCC2	1
CCNc1nc(SC)nc(n1)NC(C)(C)C	1
CNC(=O)ON=C(SC)C	1
COP(=S)(SCC(=O)N(C=O)C)OC	1
COP(=S)(Oc1nc(Cl)c(cc1Cl)Cl)OC	1
ClCC12C(Cl)C(C(C2(CCl)C(Cl)Cl)CC1(Cl)Cl)Cl	1
C=CC=CCC1=C(C)C(CC1=O)OC(=O)C1C(C1(C)C)C=C(C)C	1
CNC(=O)Oc1cccc2c1cccc2	1
CC(=CC1C(C1(C)C)C(=O)OCc1cccc(c1)Oc1ccccc1)C	1
CCOP(=S)(Oc1cc(C)nc(n1)C(C)C)OCC	1
N#CC(c1cccc(c1)Oc1ccccc1)OC(=O)C1C(C1(C)C)C(C(Br)(Br)Br)Br	1
CNC(=O)C=C(OP(=O)(OC)OC)C	1
CCC1CCCC(OC2CCC(C(O2)C)N(C)C)C(C)C(=O)C2=CC3C(C2CC(=O)O1)C=CC1C3CC(C1)OC1OC(C)C(C(C1OC)OC)OC	1
CCOCn1c(c2ccc(cc2)Cl)c(c(c1C(F)(F)F)Br)C#N	1
CNC(=O)Oc1ccccc1OC(C)C	1
CNC(=O)CSP(=S)(OC)OC	1
CCOc1cc(nc(n1)CC)OP(=S)(OC)OC	1
COP(=O)(SCn1c(=O)oc2c1ncc(c2)Cl)OC	1
CCCSP(=O)(Oc1ccc(cc1Cl)Br)OCC	1
COC(=O)C=C(OP(=O)(OC)OC)C	1
N#Cc1cc(C)c(c(c1)C(=O)NC)NC(=O)c1cc(nn1c1ncccc1Cl)Br	1
N#CC(c1cccc(c1)Oc1ccccc1)OC(=O)C1C(C1(C)C)C=CC(=O)OC(C(F)(F)F)C(F)(F)F	1
CCOP(=S)(Oc1noc(c1)c1ccccc1)OCC	1
[O-][N+](=O)NC1=NCCN1Cc1ccc(nc1)Cl	1
CCOP(=S)(Oc1ccc(=O)n(n1)c1ccccc1)OCC	1
N#CC(c1cccc(c1)Oc1ccccc1)OC(=O)C(c1ccc(cc1)OC(F)F)C(C)C	1
CCOP(=S)(Oc1cnc2c(n1)cccc2)OCC	1
N#CC(c1cccc(c1)Oc1ccccc1)OC(=O)C(c1ccc(cc1)Cl)C(C)C	1
CCOP(=S)(Oc1nc(Cl)c(cc1Cl)Cl)OCC	1
CSCC(=NOC(=O)NC)C(C)(C)C	1
Clc1ccc(c(c1)Cl)CC(C(C(C)(C)C)O)n1cncn1	1
N#CC(c1cccc(c1)Oc1ccccc1)OC(=O)C1C(C1(C)C)(C)C	1
N#CC(c1ccc(c(c1)Oc1ccccc1)F)OC(=O)C1C(C1(C)C)C=C(c1ccc(cc1)Cl)Cl	1
CNC(=O)Oc1cc(C)c(c(c1)C)N(C)C	1
[O-][N+](=O)NC(=NC)NCc1cnc(s1)Cl	1
N#CC(OC(=O)C1C(C1(C)C)C=C(Cl)Cl)C=CC=CC(=C)Oc1ccccc1	1
COC1CC(OC2C(C)C=CC=C3COC4C3(O)C(C=C(C4O)C)C(=O)OC3CC(CC=C2C)OC2(C3)C=CC(C(O2)C(CC)C)C)OC(C1OC1CC(OC)C(C(O1)C)O)C	1
CCOP(=S)(OC(C(Cl)(Cl)Cl)Cl)OCC	1
CCOc1ccc(cc1)C(COCc1cccc(c1)Oc1ccccc1)(C)C	1
N#CC(OC(=O)C1C(C1(C)C)C=C(C(F)(F)F)Cl)C=CC=CC(=C)Oc1ccccc1	1
COP(=O)(OC(=CC(=O)N(C)C)C)OC	1
CNC(=O)Oc1cccc2c1OC(C2)(C)C	1
ClCC(N1C(=O)c2c(C1=O)cccc2)SP(=S)(OCC)OCC	1
FC(Oc1ccc(cc1)C(COCc1cccc(c1)Oc1ccccc1)(C)C)(Br)F	1
C#CCC1=C(C)C(CC1=O)OC(=O)C1C(C1(C)C)C=C(C)C	1
CCC1OC2(CCC1C)CC1CC(O2)CC=C(C)CC(C)C=CC=C2C3(C(C(=O)O1)C=C(C)C(C3OC2)O)O	1
O=c1c(Cl)c(SCc2ccc(cc2)C(C)(C)C)cnn1C(C)(C)C	1
[O-][N+](=O)N=C1N(Cc2cnc(s2)Cl)COCN1C	1
CCOC1C(OC)C(OC2CC3C(C2)C2C=C4C(C2CC3)CC(=O)OC(CC)CCCC(C(C4=O)C)OC2CCC(C(O2)C)N(C)C)OC(C1OC)C	1
ClC(=CC1C(C1(C)C)C(=O)OCc1cccc(c1)Oc1ccccc1)Cl	1
N#CC(c1cccc(c1)Oc1ccccc1)OC(=O)C1C(C1(C)C)C=C(Cl)Cl	1
CN=C(N[N+](=O)[O-])NCC1COCC1	1
N#CC(c1cccc(c1)Oc1ccccc1)OC(=O)C1C(C1(C)C)C=C(C(F)(F)F)Cl	1
C=CC=CCC1=CC(C(C1=O)C)OC(=O)C1C(C1(C)C)C=C(C)C	1
CC(=CC1C(C1(C)C)C(=O)OCc1coc(c1)Cc1ccccc1)C	1
O=C(C1C(C1(C)C)C=C(C(F)(F)F)Cl)OCc1cccc(c1C)c1ccccc1	1
COCc1c(F)c(F)c(c(c1F)F)COC(=O)C1C(C1(C)C)C=CC	1
N#CC(c1ccc(c(c1)Oc1ccccc1)F)OC(=O)C1C(C1(C)C)C=C(Cl)Cl	1
N#Cc1nn(c(c1S(=O)C(F)(F)F)N)c1c(Cl)cc(cc1Cl)C(F)(F)F	1
CCC(C1OC2(C=CC1C)OC1CC=C(C)C(OC3CC(OC)C(C(O3)C)OC3CC(OC)C(C(O3)C)NC)C(C)C=CC=C3C4(C(C(=O)OC(C2)C1)C=C(C)C(C4OC3)O)O)C	1
CCOP(=O)(N=C1SCC(S1)C)OCC	1
CNC(=O)Oc1ccc(c(c1)C)N(C)C	1
COP(=O)(OC(C(Br)(Cl)Cl)Br)OC	1
N#CC(c1cccc(c1)Oc1ccccc1)OC(=O)C1C(C1(C)C)C=C(Br)Br	1
