# Supplementary material for: A comprehensive evaluation of advanced methods for identifying structural alerts using extensive toxicity data
Source: J Cheminform. 2026 Jan 30;18:27. doi: 10.1186/s13321-026-01157-x (PMC12922411; doi:10.1186/s13321-026-01157-x)
Supplement: Supplementary file 1 — Supplementary material 1. [file 13321_2026_1157_MOESM1_ESM.zip › SI_1_Toxicity_datasets/Table 1_toxicity endpoint.xlsx]

## Sheet: Sheet1
	Endpoint	Dataset(+/-)	Original Reference
Drug toxicity	Ames mutagenicity	7579(4227,3352)	admetlab3.0
	Carcinogenicity	1031(510,521)	admetlab3.0
	Cardiotoxicity_Cav1.2	776(509,267)	admetlab3.0
	Cardiotoxicity_hERG inhibitor	21703(10332,11371)	admetlab3.0
	Cardiotoxicity_Nav1.5	2014(1372,642)	admetlab3.0
	Cytotoxicity_HPEG2	401355(2965,398390)	admetlab3.0
	Developmental toxicity	2197(1001,1196)	admetlab3.0
	DILI	842(398,444)	admetlab3.0
	Eye_Corrosion	2298(886,1412)	admetlab3.0
	Eye_Irritation	5216(3872,1344)	admetlab3.0
	Genotoxicity	641(264,377)	admetlab3.0
	Hematotoxicity	2344(736,1608)	admetlab3.0
	Hemolytic toxicity	738(325,413)	admetlab3.0
	Hepatotoxicity	2238(921,1317)	admetlab3.0
	Immunotoxicity	12661(7888,4773)	admetlab3.0
	Mitochondrial toxicity	3338(1513,1825)	In silico prediction of mitochondrial toxicity of chemicals using machine learning methods
	Nephrotoxicity	2196(961,1235)	admetlab3.0
	Neurotoxicity	2184(1329,855)	admetlab3.0
	Ototoxicity	2756(1064,1692)	admetlab3.0
	Photosensitizer_in human	1395(576,819)	Computational Investigation of Drug Phototoxicity: Photosafety Assessment, Photo-Toxophore Identification, and Machine Learning
	Phototoxicity_in Vitro	442(189,253)	Computational Investigation of Drug Phototoxicity: Photosafety Assessment, Photo-Toxophore Identification, and Machine Learning
	Pregnancy toxicity	399(206,193)	PregTox: A Resource of Knowledge about Drug Fetal Toxicity
	Rat oral acute toxicity	7334(2804,4530)	admetlab3.0
	Reproductive toxicity	2207(787,1420)	admetlab3.0
	Respiratory toxicity	3814(2210,1604)	admetlab3.0
	Rhabdomyolysis toxicity	1479(153,1326)	admetlab3.0
	Skin_corrosion	1936(731,1205)	admetSAR3.0
	Skin_irritation	2488(1283,1205)	admetSAR3.0
	Skin_sensitization	1284(525,759)	admetlab3.0
Environmental toxicity	Aquatic toxicity_Bluegill sunfish	895(557,338)	admetSAR3.0
	Aquatic toxicity_Crustacean	1021(533,488)	admetlab3.0
	Aquatic toxicity_Daphnia magna	1504(749,755)	Global classification models for predicting acute toxicity of chemicals towards Daphnia magna
	Aquatic toxicity_Fathead minnow	993(470,523)	admetSAR3.0
	Aquatic toxicity_Fish	1651(913,738)	admetSAR3.0
	Aquatic toxicity_Oncorhynchus mykiss	967(688,279)	AquaticTox
	Aquatic toxicity_Pimephales promelas	1111(535,576)	AquaticTox
	Aquatic toxicity_Pseudokirchneriella subcapitata	517(342,175)	AquaticTox
	Aquatic toxicity_Sheepshead minnow	367(239,128)	admetSAR3.0
	Aquatic toxicity_Tetrahymena pyriformis	1447(1099,348)	admetlab3.0
	Avian toxicity_mallard duck	581(90,491)	In silico prediction of chemical toxicity on avian species using chemical category approaches
	Avian toxicity_northern bobwhite quail	543(92,451)	In silico prediction of chemical toxicity on avian species using chemical category approaches
	Biodegradability	1600(590,1010)	admetlab3.0
	Honey bee toxicity	660(166,494)	In silico prediction of chemical acute contact toxicity on honey bees via machine learning methods

## Sheet: Sheet2
admetlab2.0
admetlab3.0
admetSAR3.0
AquaticTox
Computational Investigation of Drug Phototoxicity: Photosafety Assessment, Photo-Toxophore Identification, and Machine Learning
DeepToxLab
Global classification models for predicting acute toxicity of chemicals towards Daphnia magna
In silico prediction of chemical acute contact toxicity on honey bees via machine learning methods
In silico prediction of chemical toxicity on avian species using chemical category approaches
In silico prediction of mitochondrial toxicity of chemicals using machine learning methods
PregTox: A Resource of Knowledge about Drug Fetal Toxicity
