# Supplementary material for: A comprehensive evaluation of advanced methods for identifying structural alerts using extensive toxicity data
Source: J Cheminform. 2026 Jan 30;18:27. doi: 10.1186/s13321-026-01157-x (PMC12922411; doi:10.1186/s13321-026-01157-x)
Supplement: Supplementary file 3 — Supplementary material 3. [file 13321_2026_1157_MOESM3_ESM.zip]

Archive with 371 entries (345 files):
- SI_3_The substructure sets/
- SI_3_The substructure sets/SI_3_1_Original set of SAs/
- SI_3_The substructure sets/SI_3_1_Original set of SAs/bioalerts/
- SI_3_The substructure sets/SI_3_1_Original set of SAs/bioalerts/Drug/
- SI_3_The substructure sets/SI_3_1_Original set of SAs/bioalerts/Drug/Ames mutagenicity__ruleset.csv
- SI_3_The substructure sets/SI_3_1_Original set of SAs/bioalerts/Drug/Carcinogenicity__ruleset.csv
- SI_3_The substructure sets/SI_3_1_Original set of SAs/bioalerts/Drug/Cardiotoxicity_Cav1.2__ruleset.csv
- SI_3_The substructure sets/SI_3_1_Original set of SAs/bioalerts/Drug/Cardiotoxicity_Nav1.5__ruleset.csv
- SI_3_The substructure sets/SI_3_1_Original set of SAs/bioalerts/Drug/Cardiotoxicity_hERG inhibitor__ruleset.csv
- SI_3_The substructure sets/SI_3_1_Original set of SAs/bioalerts/Drug/Cytotoxicity_HPEG2__ruleset.csv
- SI_3_The substructure sets/SI_3_1_Original set of SAs/bioalerts/Drug/DILI__ruleset.csv
- SI_3_The substructure sets/SI_3_1_Original set of SAs/bioalerts/Drug/Developmental toxicity__ruleset.csv
- SI_3_The substructure sets/SI_3_1_Original set of SAs/bioalerts/Drug/Eye_Corrosion__ruleset.csv
- SI_3_The substructure sets/SI_3_1_Original set of SAs/bioalerts/Drug/Eye_Irritation__ruleset.csv
- SI_3_The substructure sets/SI_3_1_Original set of SAs/bioalerts/Drug/Genotoxicity__ruleset.csv
- SI_3_The substructure sets/SI_3_1_Original set of SAs/bioalerts/Drug/Hematotoxicity__ruleset.csv
- SI_3_The substructure sets/SI_3_1_Original set of SAs/bioalerts/Drug/Hemolytic toxicity__ruleset.csv
- SI_3_The substructure sets/SI_3_1_Original set of SAs/bioalerts/Drug/Hepatotoxicity__ruleset.csv
- SI_3_The substructure sets/SI_3_1_Original set of SAs/bioalerts/Drug/Immunotoxicity__ruleset.csv
- SI_3_The substructure sets/SI_3_1_Original set of SAs/bioalerts/Drug/Mitochondrial toxicity__ruleset.csv
- SI_3_The substructure sets/SI_3_1_Original set of SAs/bioalerts/Drug/Nephrotoxicity__ruleset.csv
- SI_3_The substructure sets/SI_3_1_Original set of SAs/bioalerts/Drug/Neurotoxicity__ruleset.csv
- SI_3_The substructure sets/SI_3_1_Original set of SAs/bioalerts/Drug/Ototoxicity__ruleset.csv
- SI_3_The substructure sets/SI_3_1_Original set of SAs/bioalerts/Drug/Photosensitizer_in human__ruleset.csv
- SI_3_The substructure sets/SI_3_1_Original set of SAs/bioalerts/Drug/Phototoxicity_in Vitro__ruleset.csv
- SI_3_The substructure sets/SI_3_1_Original set of SAs/bioalerts/Drug/Pregnancy toxicity__ruleset.csv
- SI_3_The substructure sets/SI_3_1_Original set of SAs/bioalerts/Drug/Rat oral acute toxicity__ruleset.csv
- SI_3_The substructure sets/SI_3_1_Original set of SAs/bioalerts/Drug/Reproductive toxicity__ruleset.csv
- SI_3_The substructure sets/SI_3_1_Original set of SAs/bioalerts/Drug/Respiratory toxicity__ruleset.csv
- SI_3_The substructure sets/SI_3_1_Original set of SAs/bioalerts/Drug/Rhabdomyolysis toxicity__ruleset.csv
- SI_3_The substructure sets/SI_3_1_Original set of SAs/bioalerts/Drug/Skin_corrosion__ruleset.csv
- SI_3_The substructure sets/SI_3_1_Original set of SAs/bioalerts/Drug/Skin_irritation__ruleset.csv
- SI_3_The substructure sets/SI_3_1_Original set of SAs/bioalerts/Drug/Skin_sensitization__ruleset.csv
- SI_3_The substructure sets/SI_3_1_Original set of SAs/bioalerts/Environ/
- SI_3_The substructure sets/SI_3_1_Original set of SAs/bioalerts/Environ/Aquatic toxicity_Bluegill sunfish__ruleset.csv
- SI_3_The substructure sets/SI_3_1_Original set of SAs/bioalerts/Environ/Aquatic toxicity_Crustacean__ruleset.csv
- SI_3_The substructure sets/SI_3_1_Original set of SAs/bioalerts/Environ/Aquatic toxicity_Daphnia magna__ruleset.csv
- SI_3_The substructure sets/SI_3_1_Original set of SAs/bioalerts/Environ/Aquatic toxicity_Fathead minnow__ruleset.csv
- SI_3_The substructure sets/SI_3_1_Original set of SAs/bioalerts/Environ/Aquatic toxicity_Fish__ruleset.csv
- SI_3_The substructure sets/SI_3_1_Original set of SAs/bioalerts/Environ/Aquatic toxicity_Oncorhynchus mykiss__ruleset.csv
- SI_3_The substructure sets/SI_3_1_Original set of SAs/bioalerts/Environ/Aquatic toxicity_Pimephales promelas__ruleset.csv
- SI_3_The substructure sets/SI_3_1_Original set of SAs/bioalerts/Environ/Aquatic toxicity_Pseudokirchneriella subcapitata__ruleset.csv
- SI_3_The substructure sets/SI_3_1_Original set of SAs/bioalerts/Environ/Aquatic toxicity_Sheepshead minnow__ruleset.csv
- SI_3_The substructure sets/SI_3_1_Original set of SAs/bioalerts/Environ/Aquatic toxicity_Tetrahymena pyriformis__ruleset.csv
- SI_3_The substructure sets/SI_3_1_Original set of SAs/bioalerts/Environ/Avian toxicity_mallard duck__ruleset.csv
- SI_3_The substructure sets/SI_3_1_Original set of SAs/bioalerts/Environ/Avian toxicity_northern bobwhite quail__ruleset.csv
- SI_3_The substructure sets/SI_3_1_Original set of SAs/bioalerts/Environ/Biodegradability__ruleset.csv
- SI_3_The substructure sets/SI_3_1_Original set of SAs/bioalerts/Environ/Honey bee toxicity__ruleset.csv
- SI_3_The substructure sets/SI_3_1_Original set of SAs/krfp/
- SI_3_The substructure sets/SI_3_1_Original set of SAs/krfp/Drug/
- SI_3_The substructure sets/SI_3_1_Original set of SAs/krfp/Drug/Ames mutagenicity__ruleset.csv
- SI_3_The substructure sets/SI_3_1_Original set of SAs/krfp/Drug/Carcinogenicity__ruleset.csv
- SI_3_The substructure sets/SI_3_1_Original set of SAs/krfp/Drug/Cardiotoxicity_Cav1.2__ruleset.csv
- SI_3_The substructure sets/SI_3_1_Original set of SAs/krfp/Drug/Cardiotoxicity_Nav1.5__ruleset.csv
- SI_3_The substructure sets/SI_3_1_Original set of SAs/krfp/Drug/Cardiotoxicity_hERG inhibitor__ruleset.csv
- SI_3_The substructure sets/SI_3_1_Original set of SAs/krfp/Drug/Cytotoxicity_HPEG2__ruleset.csv
- SI_3_The substructure sets/SI_3_1_Original set of SAs/krfp/Drug/DILI__ruleset.csv
- SI_3_The substructure sets/SI_3_1_Original set of SAs/krfp/Drug/Developmental toxicity__ruleset.csv
- SI_3_The substructure sets/SI_3_1_Original set of SAs/krfp/Drug/Eye_Corrosion__ruleset.csv
- SI_3_The substructure sets/SI_3_1_Original set of SAs/krfp/Drug/Eye_Irritation__ruleset.csv
- SI_3_The substructure sets/SI_3_1_Original set of SAs/krfp/Drug/Genotoxicity__ruleset.csv
- SI_3_The substructure sets/SI_3_1_Original set of SAs/krfp/Drug/Hematotoxicity__ruleset.csv
- SI_3_The substructure sets/SI_3_1_Original set of SAs/krfp/Drug/Hemolytic toxicity__ruleset.csv
- SI_3_The substructure sets/SI_3_1_Original set of SAs/krfp/Drug/Hepatotoxicity__ruleset.csv
- SI_3_The substructure sets/SI_3_1_Original set of SAs/krfp/Drug/Immunotoxicity__ruleset.csv
- SI_3_The substructure sets/SI_3_1_Original set of SAs/krfp/Drug/Mitochondrial toxicity__ruleset.csv
- SI_3_The substructure sets/SI_3_1_Original set of SAs/krfp/Drug/Nephrotoxicity__ruleset.csv
- SI_3_The substructure sets/SI_3_1_Original set of SAs/krfp/Drug/Neurotoxicity__ruleset.csv
- SI_3_The substructure sets/SI_3_1_Original set of SAs/krfp/Drug/Ototoxicity__ruleset.csv
- SI_3_The substructure sets/SI_3_1_Original set of SAs/krfp/Drug/Photosensitizer_in human__ruleset.csv
- SI_3_The substructure sets/SI_3_1_Original set of SAs/krfp/Drug/Phototoxicity_in Vitro__ruleset.csv
- SI_3_The substructure sets/SI_3_1_Original set of SAs/krfp/Drug/Pregnancy toxicity__ruleset.csv
- SI_3_The substructure sets/SI_3_1_Original set of SAs/krfp/Drug/Rat oral acute toxicity__ruleset.csv
- SI_3_The substructure sets/SI_3_1_Original set of SAs/krfp/Drug/Reproductive toxicity__ruleset.csv
- SI_3_The substructure sets/SI_3_1_Original set of SAs/krfp/Drug/Respiratory toxicity__ruleset.csv
- SI_3_The substructure sets/SI_3_1_Original set of SAs/krfp/Drug/Rhabdomyolysis toxicity__ruleset.csv
- SI_3_The substructure sets/SI_3_1_Original set of SAs/krfp/Drug/Skin_corrosion__ruleset.csv
- SI_3_The substructure sets/SI_3_1_Original set of SAs/krfp/Drug/Skin_irritation__ruleset.csv
- SI_3_The substructure sets/SI_3_1_Original set of SAs/krfp/Drug/Skin_sensitization__ruleset.csv
- SI_3_The substructure sets/SI_3_1_Original set of SAs/krfp/Environ/
- SI_3_The substructure sets/SI_3_1_Original set of SAs/krfp/Environ/Aquatic toxicity_Bluegill sunfish__ruleset.csv
- SI_3_The substructure sets/SI_3_1_Original set of SAs/krfp/Environ/Aquatic toxicity_Crustacean__ruleset.csv
- SI_3_The substructure sets/SI_3_1_Original set of SAs/krfp/Environ/Aquatic toxicity_Daphnia magna__ruleset.csv
- SI_3_The substructure sets/SI_3_1_Original set of SAs/krfp/Environ/Aquatic toxicity_Fathead minnow__ruleset.csv
- SI_3_The substructure sets/SI_3_1_Original set of SAs/krfp/Environ/Aquatic toxicity_Fish__ruleset.csv
- SI_3_The substructure sets/SI_3_1_Original set of SAs/krfp/Environ/Aquatic toxicity_Oncorhynchus mykiss__ruleset.csv
- SI_3_The substructure sets/SI_3_1_Original set of SAs/krfp/Environ/Aquatic toxicity_Pimephales promelas__ruleset.csv
- SI_3_The substructure sets/SI_3_1_Original set of SAs/krfp/Environ/Aquatic toxicity_Pseudokirchneriella subcapitata__ruleset.csv
- SI_3_The substructure sets/SI_3_1_Original set of SAs/krfp/Environ/Aquatic toxicity_Sheepshead minnow__ruleset.csv
- SI_3_The substructure sets/SI_3_1_Original set of SAs/krfp/Environ/Aquatic toxicity_Tetrahymena pyriformis__ruleset.csv
- SI_3_The substructure sets/SI_3_1_Original set of SAs/krfp/Environ/Avian toxicity_mallard duck__ruleset.csv
- SI_3_The substructure sets/SI_3_1_Original set of SAs/krfp/Environ/Avian toxicity_northern bobwhite quail__ruleset.csv
- SI_3_The substructure sets/SI_3_1_Original set of SAs/krfp/Environ/Biodegradability__ruleset.csv
- SI_3_The substructure sets/SI_3_1_Original set of SAs/krfp/Environ/Honey bee toxicity__ruleset.csv
- SI_3_The substructure sets/SI_3_1_Original set of SAs/moss/
- SI_3_The substructure sets/SI_3_1_Original set of SAs/moss/Drug/
- SI_3_The substructure sets/SI_3_1_Original set of SAs/moss/Drug/Ames mutagenicity__ruleset.csv
- SI_3_The substructure sets/SI_3_1_Original set of SAs/moss/Drug/Carcinogenicity__ruleset.csv
- SI_3_The substructure sets/SI_3_1_Original set of SAs/moss/Drug/Cardiotoxicity_Cav1.2__ruleset.csv
- SI_3_The substructure sets/SI_3_1_Original set of SAs/moss/Drug/Cardiotoxicity_Nav1.5__ruleset.csv
- SI_3_The substructure sets/SI_3_1_Original set of SAs/moss/Drug/Cardiotoxicity_hERG inhibitor__ruleset.csv
- SI_3_The substructure sets/SI_3_1_Original set of SAs/moss/Drug/Cytotoxicity_HPEG2__ruleset.csv
- SI_3_The substructure sets/SI_3_1_Original set of SAs/moss/Drug/DILI__ruleset.csv
- SI_3_The substructure sets/SI_3_1_Original set of SAs/moss/Drug/Developmental toxicity__ruleset.csv
- SI_3_The substructure sets/SI_3_1_Original set of SAs/moss/Drug/Eye_Corrosion__ruleset.csv
- SI_3_The substructure sets/SI_3_1_Original set of SAs/moss/Drug/Eye_Irritation__ruleset.csv
- SI_3_The substructure sets/SI_3_1_Original set of SAs/moss/Drug/Genotoxicity__ruleset.csv
- SI_3_The substructure sets/SI_3_1_Original set of SAs/moss/Drug/Hematotoxicity__ruleset.csv
- SI_3_The substructure sets/SI_3_1_Original set of SAs/moss/Drug/Hemolytic toxicity__ruleset.csv
- SI_3_The substructure sets/SI_3_1_Original set of SAs/moss/Drug/Hepatotoxicity__ruleset.csv
- SI_3_The substructure sets/SI_3_1_Original set of SAs/moss/Drug/Immunotoxicity__ruleset.csv
- SI_3_The substructure sets/SI_3_1_Original set of SAs/moss/Drug/Mitochondrial toxicity__ruleset.csv
- SI_3_The substructure sets/SI_3_1_Original set of SAs/moss/Drug/Nephrotoxicity__ruleset.csv
- SI_3_The substructure sets/SI_3_1_Original set of SAs/moss/Drug/Neurotoxicity__ruleset.csv
- SI_3_The substructure sets/SI_3_1_Original set of SAs/moss/Drug/Ototoxicity__ruleset.csv
- SI_3_The substructure sets/SI_3_1_Original set of SAs/moss/Drug/Photosensitizer_in human__ruleset.csv
- SI_3_The substructure sets/SI_3_1_Original set of SAs/moss/Drug/Phototoxicity_in Vitro__ruleset.csv
- SI_3_The substructure sets/SI_3_1_Original set of SAs/moss/Drug/Pregnancy toxicity__ruleset.csv
- SI_3_The substructure sets/SI_3_1_Original set of SAs/moss/Drug/Rat oral acute toxicity__ruleset.csv
- SI_3_The substructure sets/SI_3_1_Original set of SAs/moss/Drug/Reproductive toxicity__ruleset.csv
- SI_3_The substructure sets/SI_3_1_Original set of SAs/moss/Drug/Respiratory toxicity__ruleset.csv
- SI_3_The substructure sets/SI_3_1_Original set of SAs/moss/Drug/Rhabdomyolysis toxicity__ruleset.csv
- SI_3_The substructure sets/SI_3_1_Original set of SAs/moss/Drug/Skin_corrosion__ruleset.csv
- SI_3_The substructure sets/SI_3_1_Original set of SAs/moss/Drug/Skin_irritation__ruleset.csv
- SI_3_The substructure sets/SI_3_1_Original set of SAs/moss/Drug/Skin_sensitization__ruleset.csv
- SI_3_The substructure sets/SI_3_1_Original set of SAs/moss/Environ/
- SI_3_The substructure sets/SI_3_1_Original set of SAs/moss/Environ/Aquatic toxicity_Bluegill sunfish__ruleset.csv
- SI_3_The substructure sets/SI_3_1_Original set of SAs/moss/Environ/Aquatic toxicity_Crustacean__ruleset.csv
- SI_3_The substructure sets/SI_3_1_Original set of SAs/moss/Environ/Aquatic toxicity_Daphnia magna__ruleset.csv
- SI_3_The substructure sets/SI_3_1_Original set of SAs/moss/Environ/Aquatic toxicity_Fathead minnow__ruleset.csv
- SI_3_The substructure sets/SI_3_1_Original set of SAs/moss/Environ/Aquatic toxicity_Fish__ruleset.csv
- SI_3_The substructure sets/SI_3_1_Original set of SAs/moss/Environ/Aquatic toxicity_Oncorhynchus mykiss__ruleset.csv
- SI_3_The substructure sets/SI_3_1_Original set of SAs/moss/Environ/Aquatic toxicity_Pimephales promelas__ruleset.csv
- SI_3_The substructure sets/SI_3_1_Original set of SAs/moss/Environ/Aquatic toxicity_Pseudokirchneriella subcapitata__ruleset.csv
- SI_3_The substructure sets/SI_3_1_Original set of SAs/moss/Environ/Aquatic toxicity_Sheepshead minnow__ruleset.csv
- SI_3_The substructure sets/SI_3_1_Original set of SAs/moss/Environ/Aquatic toxicity_Tetrahymena pyriformis__ruleset.csv
- SI_3_The substructure sets/SI_3_1_Original set of SAs/moss/Environ/Avian toxicity_mallard duck__ruleset.csv
- SI_3_The substructure sets/SI_3_1_Original set of SAs/moss/Environ/Avian toxicity_northern bobwhite quail__ruleset.csv
- SI_3_The substructure sets/SI_3_1_Original set of SAs/moss/Environ/Biodegradability__ruleset.csv
- SI_3_The substructure sets/SI_3_1_Original set of SAs/moss/Environ/Honey bee toxicity__ruleset.csv
- SI_3_The substructure sets/SI_3_1_Original set of SAs/pysmash_circular/
- SI_3_The substructure sets/SI_3_1_Original set of SAs/pysmash_circular/Drug/
- SI_3_The substructure sets/SI_3_1_Original set of SAs/pysmash_circular/Drug/Ames mutagenicity__ruleset.csv
- SI_3_The substructure sets/SI_3_1_Original set of SAs/pysmash_circular/Drug/Carcinogenicity__ruleset.csv
- SI_3_The substructure sets/SI_3_1_Original set of SAs/pysmash_circular/Drug/Cardiotoxicity_Cav1.2__ruleset.csv
- SI_3_The substructure sets/SI_3_1_Original set of SAs/pysmash_circular/Drug/Cardiotoxicity_Nav1.5__ruleset.csv
- SI_3_The substructure sets/SI_3_1_Original set of SAs/pysmash_circular/Drug/Cardiotoxicity_hERG inhibitor__ruleset.csv
- SI_3_The substructure sets/SI_3_1_Original set of SAs/pysmash_circular/Drug/Cytotoxicity_HPEG2__ruleset.csv
- SI_3_The substructure sets/SI_3_1_Original set of SAs/pysmash_circular/Drug/DILI__ruleset.csv
- SI_3_The substructure sets/SI_3_1_Original set of SAs/pysmash_circular/Drug/Developmental toxicity__ruleset.csv
- SI_3_The substructure sets/SI_3_1_Original set of SAs/pysmash_circular/Drug/Eye_Corrosion__ruleset.csv
- SI_3_The substructure sets/SI_3_1_Original set of SAs/pysmash_circular/Drug/Eye_Irritation__ruleset.csv
- SI_3_The substructure sets/SI_3_1_Original set of SAs/pysmash_circular/Drug/Genotoxicity__ruleset.csv
- SI_3_The substructure sets/SI_3_1_Original set of SAs/pysmash_circular/Drug/Hematotoxicity__ruleset.csv
- SI_3_The substructure sets/SI_3_1_Original set of SAs/pysmash_circular/Drug/Hemolytic toxicity__ruleset.csv
- SI_3_The substructure sets/SI_3_1_Original set of SAs/pysmash_circular/Drug/Hepatotoxicity__ruleset.csv
- SI_3_The substructure sets/SI_3_1_Original set of SAs/pysmash_circular/Drug/Immunotoxicity__ruleset.csv
- SI_3_The substructure sets/SI_3_1_Original set of SAs/pysmash_circular/Drug/Mitochondrial toxicity__ruleset.csv
- SI_3_The substructure sets/SI_3_1_Original set of SAs/pysmash_circular/Drug/Nephrotoxicity__ruleset.csv
- SI_3_The substructure sets/SI_3_1_Original set of SAs/pysmash_circular/Drug/Neurotoxicity__ruleset.csv
- SI_3_The substructure sets/SI_3_1_Original set of SAs/pysmash_circular/Drug/Ototoxicity__ruleset.csv
- SI_3_The substructure sets/SI_3_1_Original set of SAs/pysmash_circular/Drug/Photosensitizer_in human__ruleset.csv
- SI_3_The substructure sets/SI_3_1_Original set of SAs/pysmash_circular/Drug/Phototoxicity_in Vitro__ruleset.csv
- SI_3_The substructure sets/SI_3_1_Original set of SAs/pysmash_circular/Drug/Pregnancy toxicity__ruleset.csv
- SI_3_The substructure sets/SI_3_1_Original set of SAs/pysmash_circular/Drug/Rat oral acute toxicity__ruleset.csv
- SI_3_The substructure sets/SI_3_1_Original set of SAs/pysmash_circular/Drug/Reproductive toxicity__ruleset.csv
- SI_3_The substructure sets/SI_3_1_Original set of SAs/pysmash_circular/Drug/Respiratory toxicity__ruleset.csv
- SI_3_The substructure sets/SI_3_1_Original set of SAs/pysmash_circular/Drug/Rhabdomyolysis toxicity__ruleset.csv
- SI_3_The substructure sets/SI_3_1_Original set of SAs/pysmash_circular/Drug/Skin_corrosion__ruleset.csv
- SI_3_The substructure sets/SI_3_1_Original set of SAs/pysmash_circular/Drug/Skin_irritation__ruleset.csv
- SI_3_The substructure sets/SI_3_1_Original set of SAs/pysmash_circular/Drug/Skin_sensitization__ruleset.csv
- SI_3_The substructure sets/SI_3_1_Original set of SAs/pysmash_circular/Environ/
- SI_3_The substructure sets/SI_3_1_Original set of SAs/pysmash_circular/Environ/Aquatic toxicity_Bluegill sunfish__ruleset.csv
- SI_3_The substructure sets/SI_3_1_Original set of SAs/pysmash_circular/Environ/Aquatic toxicity_Crustacean__ruleset.csv
- SI_3_The substructure sets/SI_3_1_Original set of SAs/pysmash_circular/Environ/Aquatic toxicity_Daphnia magna__ruleset.csv
- SI_3_The substructure sets/SI_3_1_Original set of SAs/pysmash_circular/Environ/Aquatic toxicity_Fathead minnow__ruleset.csv
- SI_3_The substructure sets/SI_3_1_Original set of SAs/pysmash_circular/Environ/Aquatic toxicity_Fish__ruleset.csv
- SI_3_The substructure sets/SI_3_1_Original set of SAs/pysmash_circular/Environ/Aquatic toxicity_Oncorhynchus mykiss__ruleset.csv
- SI_3_The substructure sets/SI_3_1_Original set of SAs/pysmash_circular/Environ/Aquatic toxicity_Pimephales promelas__ruleset.csv
- SI_3_The substructure sets/SI_3_1_Original set of SAs/pysmash_circular/Environ/Aquatic toxicity_Pseudokirchneriella subcapitata__ruleset.csv
- SI_3_The substructure sets/SI_3_1_Original set of SAs/pysmash_circular/Environ/Aquatic toxicity_Sheepshead minnow__ruleset.csv
- SI_3_The substructure sets/SI_3_1_Original set of SAs/pysmash_circular/Environ/Aquatic toxicity_Tetrahymena pyriformis__ruleset.csv
- SI_3_The substructure sets/SI_3_1_Original set of SAs/pysmash_circular/Environ/Avian toxicity_mallard duck__ruleset.csv
- SI_3_The substructure sets/SI_3_1_Original set of SAs/pysmash_circular/Environ/Avian toxicity_northern bobwhite quail__ruleset.csv
- SI_3_The substructure sets/SI_3_1_Original set of SAs/pysmash_circular/Environ/Biodegradability__ruleset.csv
- SI_3_The substructure sets/SI_3_1_Original set of SAs/pysmash_circular/Environ/Honey bee toxicity__ruleset.csv
- SI_3_The substructure sets/SI_3_1_Original set of SAs/pysmash_group/
- SI_3_The substructure sets/SI_3_1_Original set of SAs/pysmash_group/Drug/
- SI_3_The substructure sets/SI_3_1_Original set of SAs/pysmash_group/Drug/Ames mutagenicity__ruleset.csv
- SI_3_The substructure sets/SI_3_1_Original set of SAs/pysmash_group/Drug/Carcinogenicity__ruleset.csv
- SI_3_The substructure sets/SI_3_1_Original set of SAs/pysmash_group/Drug/Cardiotoxicity_Cav1.2__ruleset.csv
- SI_3_The substructure sets/SI_3_1_Original set of SAs/pysmash_group/Drug/Cardiotoxicity_Nav1.5__ruleset.csv
- SI_3_The substructure sets/SI_3_1_Original set of SAs/pysmash_group/Drug/Cardiotoxicity_hERG inhibitor__ruleset.csv
- SI_3_The substructure sets/SI_3_1_Original set of SAs/pysmash_group/Drug/Cytotoxicity_HPEG2__ruleset.csv
- SI_3_The substructure sets/SI_3_1_Original set of SAs/pysmash_group/Drug/DILI__ruleset.csv
- SI_3_The substructure sets/SI_3_1_Original set of SAs/pysmash_group/Drug/Developmental toxicity__ruleset.csv
- SI_3_The substructure sets/SI_3_1_Original set of SAs/pysmash_group/Drug/Eye_Corrosion__ruleset.csv
- SI_3_The substructure sets/SI_3_1_Original set of SAs/pysmash_group/Drug/Eye_Irritation__ruleset.csv
- SI_3_The substructure sets/SI_3_1_Original set of SAs/pysmash_group/Drug/Genotoxicity__ruleset.csv
- SI_3_The substructure sets/SI_3_1_Original set of SAs/pysmash_group/Drug/Hematotoxicity__ruleset.csv
- SI_3_The substructure sets/SI_3_1_Original set of SAs/pysmash_group/Drug/Hemolytic toxicity__ruleset.csv
- SI_3_The substructure sets/SI_3_1_Original set of SAs/pysmash_group/Drug/Hepatotoxicity__ruleset.csv
- SI_3_The substructure sets/SI_3_1_Original set of SAs/pysmash_group/Drug/Immunotoxicity__ruleset.csv
- SI_3_The substructure sets/SI_3_1_Original set of SAs/pysmash_group/Drug/Mitochondrial toxicity__ruleset.csv
- SI_3_The substructure sets/SI_3_1_Original set of SAs/pysmash_group/Drug/Nephrotoxicity__ruleset.csv
- SI_3_The substructure sets/SI_3_1_Original set of SAs/pysmash_group/Drug/Neurotoxicity__ruleset.csv
- SI_3_The substructure sets/SI_3_1_Original set of SAs/pysmash_group/Drug/Ototoxicity__ruleset.csv
- SI_3_The substructure sets/SI_3_1_Original set of SAs/pysmash_group/Drug/Photosensitizer_in human__ruleset.csv
- SI_3_The substructure sets/SI_3_1_Original set of SAs/pysmash_group/Drug/Phototoxicity_in Vitro__ruleset.csv
- SI_3_The substructure sets/SI_3_1_Original set of SAs/pysmash_group/Drug/Pregnancy toxicity__ruleset.csv
- SI_3_The substructure sets/SI_3_1_Original set of SAs/pysmash_group/Drug/Rat oral acute toxicity__ruleset.csv
- SI_3_The substructure sets/SI_3_1_Original set of SAs/pysmash_group/Drug/Reproductive toxicity__ruleset.csv
- SI_3_The substructure sets/SI_3_1_Original set of SAs/pysmash_group/Drug/Respiratory toxicity__ruleset.csv
- SI_3_The substructure sets/SI_3_1_Original set of SAs/pysmash_group/Drug/Rhabdomyolysis toxicity__ruleset.csv
- SI_3_The substructure sets/SI_3_1_Original set of SAs/pysmash_group/Drug/Skin_corrosion__ruleset.csv
- SI_3_The substructure sets/SI_3_1_Original set of SAs/pysmash_group/Drug/Skin_irritation__ruleset.csv
- SI_3_The substructure sets/SI_3_1_Original set of SAs/pysmash_group/Drug/Skin_sensitization__ruleset.csv
- SI_3_The substructure sets/SI_3_1_Original set of SAs/pysmash_group/Environ/
- SI_3_The substructure sets/SI_3_1_Original set of SAs/pysmash_group/Environ/Aquatic toxicity_Bluegill sunfish__ruleset.csv
- SI_3_The substructure sets/SI_3_1_Original set of SAs/pysmash_group/Environ/Aquatic toxicity_Crustacean__ruleset.csv
- SI_3_The substructure sets/SI_3_1_Original set of SAs/pysmash_group/Environ/Aquatic toxicity_Daphnia magna__ruleset.csv
- SI_3_The substructure sets/SI_3_1_Original set of SAs/pysmash_group/Environ/Aquatic toxicity_Fathead minnow__ruleset.csv
- SI_3_The substructure sets/SI_3_1_Original set of SAs/pysmash_group/Environ/Aquatic toxicity_Fish__ruleset.csv
- SI_3_The substructure sets/SI_3_1_Original set of SAs/pysmash_group/Environ/Aquatic toxicity_Oncorhynchus mykiss__ruleset.csv
- SI_3_The substructure sets/SI_3_1_Original set of SAs/pysmash_group/Environ/Aquatic toxicity_Pimephales promelas__ruleset.csv
- SI_3_The substructure sets/SI_3_1_Original set of SAs/pysmash_group/Environ/Aquatic toxicity_Pseudokirchneriella subcapitata__ruleset.csv
- SI_3_The substructure sets/SI_3_1_Original set of SAs/pysmash_group/Environ/Aquatic toxicity_Sheepshead minnow__ruleset.csv
- SI_3_The substructure sets/SI_3_1_Original set of SAs/pysmash_group/Environ/Aquatic toxicity_Tetrahymena pyriformis__ruleset.csv
- SI_3_The substructure sets/SI_3_1_Original set of SAs/pysmash_group/Environ/Avian toxicity_mallard duck__ruleset.csv
- SI_3_The substructure sets/SI_3_1_Original set of SAs/pysmash_group/Environ/Avian toxicity_northern bobwhite quail__ruleset.csv
- SI_3_The substructure sets/SI_3_1_Original set of SAs/pysmash_group/Environ/Biodegradability__ruleset.csv
- SI_3_The substructure sets/SI_3_1_Original set of SAs/pysmash_group/Environ/Honey bee toxicity__ruleset.csv
- SI_3_The substructure sets/SI_3_1_Original set of SAs/pysmash_path/
- SI_3_The substructure sets/SI_3_1_Original set of SAs/pysmash_path/Drug/
- SI_3_The substructure sets/SI_3_1_Original set of SAs/pysmash_path/Drug/Ames mutagenicity__ruleset.csv
- SI_3_The substructure sets/SI_3_1_Original set of SAs/pysmash_path/Drug/Carcinogenicity__ruleset.csv
- SI_3_The substructure sets/SI_3_1_Original set of SAs/pysmash_path/Drug/Cardiotoxicity_Cav1.2__ruleset.csv
- SI_3_The substructure sets/SI_3_1_Original set of SAs/pysmash_path/Drug/Cardiotoxicity_Nav1.5__ruleset.csv
- SI_3_The substructure sets/SI_3_1_Original set of SAs/pysmash_path/Drug/Cardiotoxicity_hERG inhibitor__ruleset.csv
- SI_3_The substructure sets/SI_3_1_Original set of SAs/pysmash_path/Drug/Cytotoxicity_HPEG2__ruleset.csv
- SI_3_The substructure sets/SI_3_1_Original set of SAs/pysmash_path/Drug/DILI__ruleset.csv
- SI_3_The substructure sets/SI_3_1_Original set of SAs/pysmash_path/Drug/Developmental toxicity__ruleset.csv
- SI_3_The substructure sets/SI_3_1_Original set of SAs/pysmash_path/Drug/Eye_Corrosion__ruleset.csv
- SI_3_The substructure sets/SI_3_1_Original set of SAs/pysmash_path/Drug/Eye_Irritation__ruleset.csv
- SI_3_The substructure sets/SI_3_1_Original set of SAs/pysmash_path/Drug/Genotoxicity__ruleset.csv
- SI_3_The substructure sets/SI_3_1_Original set of SAs/pysmash_path/Drug/Hematotoxicity__ruleset.csv
- SI_3_The substructure sets/SI_3_1_Original set of SAs/pysmash_path/Drug/Hemolytic toxicity__ruleset.csv
- SI_3_The substructure sets/SI_3_1_Original set of SAs/pysmash_path/Drug/Hepatotoxicity__ruleset.csv
- SI_3_The substructure sets/SI_3_1_Original set of SAs/pysmash_path/Drug/Immunotoxicity__ruleset.csv
- SI_3_The substructure sets/SI_3_1_Original set of SAs/pysmash_path/Drug/Mitochondrial toxicity__ruleset.csv
- SI_3_The substructure sets/SI_3_1_Original set of SAs/pysmash_path/Drug/Nephrotoxicity__ruleset.csv
- SI_3_The substructure sets/SI_3_1_Original set of SAs/pysmash_path/Drug/Neurotoxicity__ruleset.csv
- SI_3_The substructure sets/SI_3_1_Original set of SAs/pysmash_path/Drug/Ototoxicity__ruleset.csv
- SI_3_The substructure sets/SI_3_1_Original set of SAs/pysmash_path/Drug/Photosensitizer_in human__ruleset.csv
- SI_3_The substructure sets/SI_3_1_Original set of SAs/pysmash_path/Drug/Phototoxicity_in Vitro__ruleset.csv
- SI_3_The substructure sets/SI_3_1_Original set of SAs/pysmash_path/Drug/Pregnancy toxicity__ruleset.csv
- SI_3_The substructure sets/SI_3_1_Original set of SAs/pysmash_path/Drug/Rat oral acute toxicity__ruleset.csv
- SI_3_The substructure sets/SI_3_1_Original set of SAs/pysmash_path/Drug/Reproductive toxicity__ruleset.csv
- SI_3_The substructure sets/SI_3_1_Original set of SAs/pysmash_path/Drug/Respiratory toxicity__ruleset.csv
- SI_3_The substructure sets/SI_3_1_Original set of SAs/pysmash_path/Drug/Rhabdomyolysis toxicity__ruleset.csv
- SI_3_The substructure sets/SI_3_1_Original set of SAs/pysmash_path/Drug/Skin_corrosion__ruleset.csv
- SI_3_The substructure sets/SI_3_1_Original set of SAs/pysmash_path/Drug/Skin_irritation__ruleset.csv
- SI_3_The substructure sets/SI_3_1_Original set of SAs/pysmash_path/Drug/Skin_sensitization__ruleset.csv
- SI_3_The substructure sets/SI_3_1_Original set of SAs/pysmash_path/Environ/
- SI_3_The substructure sets/SI_3_1_Original set of SAs/pysmash_path/Environ/Aquatic toxicity_Bluegill sunfish__ruleset.csv
- SI_3_The substructure sets/SI_3_1_Original set of SAs/pysmash_path/Environ/Aquatic toxicity_Crustacean__ruleset.csv
- SI_3_The substructure sets/SI_3_1_Original set of SAs/pysmash_path/Environ/Aquatic toxicity_Daphnia magna__ruleset.csv
- SI_3_The substructure sets/SI_3_1_Original set of SAs/pysmash_path/Environ/Aquatic toxicity_Fathead minnow__ruleset.csv
- SI_3_The substructure sets/SI_3_1_Original set of SAs/pysmash_path/Environ/Aquatic toxicity_Fish__ruleset.csv
- SI_3_The substructure sets/SI_3_1_Original set of SAs/pysmash_path/Environ/Aquatic toxicity_Oncorhynchus mykiss__ruleset.csv
- SI_3_The substructure sets/SI_3_1_Original set of SAs/pysmash_path/Environ/Aquatic toxicity_Pimephales promelas__ruleset.csv
- SI_3_The substructure sets/SI_3_1_Original set of SAs/pysmash_path/Environ/Aquatic toxicity_Pseudokirchneriella subcapitata__ruleset.csv
- SI_3_The substructure sets/SI_3_1_Original set of SAs/pysmash_path/Environ/Aquatic toxicity_Sheepshead minnow__ruleset.csv
- SI_3_The substructure sets/SI_3_1_Original set of SAs/pysmash_path/Environ/Aquatic toxicity_Tetrahymena pyriformis__ruleset.csv
- SI_3_The substructure sets/SI_3_1_Original set of SAs/pysmash_path/Environ/Avian toxicity_mallard duck__ruleset.csv
- SI_3_The substructure sets/SI_3_1_Original set of SAs/pysmash_path/Environ/Avian toxicity_northern bobwhite quail__ruleset.csv
- SI_3_The substructure sets/SI_3_1_Original set of SAs/pysmash_path/Environ/Biodegradability__ruleset.csv
- SI_3_The substructure sets/SI_3_1_Original set of SAs/pysmash_path/Environ/Honey bee toxicity__ruleset.csv
- SI_3_The substructure sets/SI_3_1_Original set of SAs/sarpy/
- SI_3_The substructure sets/SI_3_1_Original set of SAs/sarpy/Drug/
- SI_3_The substructure sets/SI_3_1_Original set of SAs/sarpy/Drug/Ames mutagenicity__ruleset.csv
- SI_3_The substructure sets/SI_3_1_Original set of SAs/sarpy/Drug/Carcinogenicity__ruleset.csv
- SI_3_The substructure sets/SI_3_1_Original set of SAs/sarpy/Drug/Cardiotoxicity_Cav1.2__ruleset.csv
- SI_3_The substructure sets/SI_3_1_Original set of SAs/sarpy/Drug/Cardiotoxicity_Nav1.5__ruleset.csv
- SI_3_The substructure sets/SI_3_1_Original set of SAs/sarpy/Drug/Cardiotoxicity_hERG inhibitor__ruleset.csv
- SI_3_The substructure sets/SI_3_1_Original set of SAs/sarpy/Drug/Cytotoxicity_HPEG2__ruleset.csv
- SI_3_The substructure sets/SI_3_1_Original set of SAs/sarpy/Drug/DILI__ruleset.csv
- SI_3_The substructure sets/SI_3_1_Original set of SAs/sarpy/Drug/Developmental toxicity__ruleset.csv
- SI_3_The substructure sets/SI_3_1_Original set of SAs/sarpy/Drug/Eye_Corrosion__ruleset.csv
- SI_3_The substructure sets/SI_3_1_Original set of SAs/sarpy/Drug/Eye_Irritation__ruleset.csv
- SI_3_The substructure sets/SI_3_1_Original set of SAs/sarpy/Drug/Genotoxicity__ruleset.csv
- SI_3_The substructure sets/SI_3_1_Original set of SAs/sarpy/Drug/Hematotoxicity__ruleset.csv
- SI_3_The substructure sets/SI_3_1_Original set of SAs/sarpy/Drug/Hemolytic toxicity__ruleset.csv
- SI_3_The substructure sets/SI_3_1_Original set of SAs/sarpy/Drug/Hepatotoxicity__ruleset.csv
- SI_3_The substructure sets/SI_3_1_Original set of SAs/sarpy/Drug/Immunotoxicity__ruleset.csv
- SI_3_The substructure sets/SI_3_1_Original set of SAs/sarpy/Drug/Mitochondrial toxicity__ruleset.csv
- SI_3_The substructure sets/SI_3_1_Original set of SAs/sarpy/Drug/Nephrotoxicity__ruleset.csv
- SI_3_The substructure sets/SI_3_1_Original set of SAs/sarpy/Drug/Neurotoxicity__ruleset.csv
- SI_3_The substructure sets/SI_3_1_Original set of SAs/sarpy/Drug/Ototoxicity__ruleset.csv
- SI_3_The substructure sets/SI_3_1_Original set of SAs/sarpy/Drug/Photosensitizer_in human__ruleset.csv
[truncated: 71 more entries]
