# Supplementary material for: A comprehensive evaluation of advanced methods for identifying structural alerts using extensive toxicity data
Source: J Cheminform. 2026 Jan 30;18:27. doi: 10.1186/s13321-026-01157-x (PMC12922411; doi:10.1186/s13321-026-01157-x)
Supplement: Supplementary file 3 — Supplementary material 3. [file 13321_2026_1157_MOESM3_ESM.zip › SI_3_The substructure sets/SI_3_1_Original set of SAs/bioalerts/Drug/Ames mutagenicity__ruleset.csv]

Substructure	N_total	N_pos	N_neg	N_s	N_s_pos	Precision	Coverage Rate	Enrichment Factor	Likelihood Ratio	Information Gain	tn_fp_fn_tp
C(-[N&+](=O)-[O&-])(:C):C	7579	4227	3352	844	692	0.819905	0.11136	1.470088	3.610225	0.027554	[3200, 152, 3535, 692]
C(:C:C:C)(-[N&+]):C	7579	4227	3352	1032	843	0.81686	0.136166	1.464629	3.53702	0.033708	[3163, 189, 3384, 843]
C(:C:C(-[N&+]):C)(:C)-[N&+]	7579	4227	3352	123	99	0.804878	0.016229	1.443144	3.271114	0.003222	[3328, 24, 4128, 99]
O-N-C(:N):C	7579	4227	3352	46	42	0.913043	0.006069	1.637085	8.326473	0.002716	[3348, 4, 4185, 42]
C1:C:C:C:C:C:1:C	7579	4227	3352	1856	1393	0.750539	0.244887	1.345714	2.385843	0.036839	[2889, 463, 2834, 1393]
C(-O-C(=O)-C)(-O)-C	7579	4227	3352	28	26	0.928571	0.003694	1.664926	10.308966	0.001834	[3350, 2, 4201, 26]
O(-C(=O)-C(=C)-Cl)-C	7579	4227	3352	18	17	0.944444	0.002375	1.693386	13.480956	0.001312	[3351, 1, 4210, 17]
[N&+](-C(:C:C):C(:C):C)(-[O&-])=O	7579	4227	3352	158	151	0.955696	0.020847	1.713561	17.106087	0.01262	[3345, 7, 4076, 151]
C(:C(:C(:C):C):C:C):C	7579	4227	3352	1142	941	0.823993	0.15068	1.477417	3.71249	0.040167	[3151, 201, 3286, 941]
C(:C(:C(:C):C):C(:C):C)(:C):C	7579	4227	3352	227	201	0.885463	0.029951	1.587632	6.13048	0.01129	[3326, 26, 4026, 201]
C(:C(:C:C):C(-[N&+]):C)(:C):C	7579	4227	3352	155	148	0.954839	0.020451	1.712023	16.766231	0.012304	[3345, 7, 4079, 148]
C(:C(:C(:C):C):C(:C):C):C	7579	4227	3352	598	527	0.881271	0.078902	1.580116	5.886051	0.030182	[3281, 71, 3700, 527]
C1:C:C(:C:C):C(:C):C:C:1:N	7579	4227	3352	58	51	0.87931	0.007653	1.576601	5.777552	0.002707	[3345, 7, 4176, 51]
C(:N:C(:C):C)(:C):C	7579	4227	3352	246	223	0.906504	0.032458	1.625359	7.688627	0.014202	[3329, 23, 4004, 223]
C(:C(:C:C):C(:C):C)(:N):C	7579	4227	3352	164	141	0.859756	0.021639	1.54154	4.861419	0.006715	[3329, 23, 4086, 141]
[O&-]-[N&+](=O)-C(:C):C	7579	4227	3352	844	692	0.819905	0.11136	1.470088	3.610225	0.027554	[3200, 152, 3535, 692]
[N&+](-C(:C:C):C:C)(-[O&-])=O	7579	4227	3352	838	686	0.818616	0.110569	1.467776	3.578922	0.027046	[3200, 152, 3541, 686]
C(:C:C(:C):C)(-[N&+]):C	7579	4227	3352	282	269	0.953901	0.037208	1.710341	16.408946	0.022545	[3339, 13, 3958, 269]
C(:C(:C:C):C(:C):C):C	7579	4227	3352	1142	941	0.823993	0.15068	1.477417	3.71249	0.040167	[3151, 201, 3286, 941]
C1:C:C:C(-C):C:C:1:C	7579	4227	3352	774	635	0.820413	0.102124	1.470999	3.622686	0.025138	[3213, 139, 3592, 635]
C1:C:C(-C(:C):C):C(:C):C:C:1	7579	4227	3352	108	95	0.87963	0.01425	1.577174	5.794981	0.005082	[3339, 13, 4132, 95]
C(:C(-C(:C):C):C(:C):C):C	7579	4227	3352	119	102	0.857143	0.015701	1.536855	4.757984	0.004752	[3335, 17, 4125, 102]
C(:C(-C(:C):C):C:C)(-C):C	7579	4227	3352	287	232	0.808362	0.037868	1.449392	3.345007	0.007908	[3297, 55, 3995, 232]
C(:C(:C:C):C(:C):N)(-N):C	7579	4227	3352	100	86	0.86	0.013194	1.541978	4.87127	0.004071	[3338, 14, 4141, 86]
C1(:C:C:C:C:C:1:N):C(-N):C	7579	4227	3352	83	72	0.86747	0.010951	1.555371	5.190528	0.003565	[3341, 11, 4155, 72]
C1:C2:N:C(:C:C(:C:2:C:C:C:1)-N):C	7579	4227	3352	62	58	0.935484	0.00818	1.67732	11.498462	0.004273	[3348, 4, 4169, 58]
C(:C(:C:C)-[N&+](=O)-[O&-])(:C):C	7579	4227	3352	158	151	0.955696	0.020847	1.713561	17.106087	0.01262	[3345, 7, 4076, 151]
C(:C:C(:C):C)(:C):C	7579	4227	3352	891	774	0.868687	0.117562	1.557553	5.245983	0.042646	[3235, 117, 3453, 774]
C1(:C:C:C:C:C:1:C):C:C	7579	4227	3352	1069	879	0.822264	0.141048	1.474317	3.668656	0.036696	[3162, 190, 3348, 879]
C1:C:C(:C:C):C(:C:C:1):C	7579	4227	3352	1069	879	0.822264	0.141048	1.474317	3.668656	0.036696	[3162, 190, 3348, 879]
C-C(=O)-O-N	7579	4227	3352	46	42	0.913043	0.006069	1.637085	8.326473	0.002716	[3348, 4, 4185, 42]
C(-O-N(-C)-O)(-C)=O	7579	4227	3352	32	32	1.0	0.004222	1.792997	inf	0.003567	[3352, 0, 4195, 32]
O(-N(-C(=O)-C)-O-C)-C	7579	4227	3352	32	32	1.0	0.004222	1.792997	inf	0.003567	[3352, 0, 4195, 32]
N(-C(=O)-C(:C):C)(-O)-O	7579	4227	3352	32	32	1.0	0.004222	1.792997	inf	0.003567	[3352, 0, 4195, 32]
N(-O-C-C)(-O)-C	7579	4227	3352	32	32	1.0	0.004222	1.792997	inf	0.003567	[3352, 0, 4195, 32]
O(-C-C(:C):C)-N	7579	4227	3352	29	25	0.862069	0.003826	1.545687	4.956234	0.001189	[3348, 4, 4202, 25]
C(-C1:C:C:C:C:C:1)-O-N	7579	4227	3352	29	25	0.862069	0.003826	1.545687	4.956234	0.001189	[3348, 4, 4202, 25]
C1:C:C(:C(:C:C:1):C):C(:C):C	7579	4227	3352	594	525	0.883838	0.078374	1.58472	6.033676	0.030516	[3283, 69, 3702, 525]
C12:C(:C:C:C:C:1):C:C:C:C:2:C	7579	4227	3352	579	514	0.887737	0.076395	1.591711	6.270779	0.030518	[3287, 65, 3713, 514]
C1(:C:C:C(:C:C:1:C):C):C:C	7579	4227	3352	667	589	0.883058	0.088006	1.583322	5.988147	0.034388	[3274, 78, 3638, 589]
C1:C:C(:C(:C):C:C:1:C):C:C	7579	4227	3352	667	589	0.883058	0.088006	1.583322	5.988147	0.034388	[3274, 78, 3638, 589]
C(:C(:C:C):C(:C):C)(:C):C	7579	4227	3352	598	527	0.881271	0.078902	1.580116	5.886051	0.030182	[3281, 71, 3700, 527]
C-S(=O)(=O)-O-C	7579	4227	3352	34	28	0.823529	0.004486	1.476586	3.700655	0.001032	[3346, 6, 4199, 28]
C(:C:C:C)(-C):O	7579	4227	3352	229	176	0.768559	0.030215	1.378024	2.63335	0.004331	[3299, 53, 4051, 176]
C(:C:C(:O)-[N&+]):C	7579	4227	3352	164	164	1.0	0.021639	1.792997	inf	0.018501	[3352, 0, 4063, 164]
C(:C(:O:C)-[N&+](-O)-[O&-]):C	7579	4227	3352	40	40	1.0	0.005278	1.792997	inf	0.004462	[3352, 0, 4187, 40]
C(:O:C(-C):C)(:C)-[N&+]	7579	4227	3352	153	153	1.0	0.020187	1.792997	inf	0.017243	[3352, 0, 4074, 153]
C(-[N&+](-O)-[O&-])(:C):O	7579	4227	3352	40	40	1.0	0.005278	1.792997	inf	0.004462	[3352, 0, 4187, 40]
C1:C2:C(:C(:C):C:C:C:2:C:C:C:1):C:C	7579	4227	3352	534	475	0.889513	0.070458	1.594895	6.384301	0.028344	[3293, 59, 3752, 475]
C1(:C:C:C:C:C:1:C)-[N&+](=O)-[O&-]	7579	4227	3352	155	148	0.954839	0.020451	1.712023	16.766231	0.012304	[3345, 7, 4079, 148]
C1:C:C:C(:C):C:C:1-[N&+]	7579	4227	3352	278	265	0.953237	0.03668	1.709152	16.164947	0.022115	[3339, 13, 3962, 265]
C1:C:C(:C(:C):C):C(:C:C:1):C	7579	4227	3352	594	525	0.883838	0.078374	1.58472	6.033676	0.030516	[3283, 69, 3702, 525]
[O&-]-[N&+](-C(:C):S)-O	7579	4227	3352	9	9	1.0	0.001187	1.792997	inf	0.001001	[3352, 0, 4218, 9]
C(:C:C:C)(-[N&+]):S	7579	4227	3352	39	39	1.0	0.005146	1.792997	inf	0.00435	[3352, 0, 4188, 39]
C(:C:C(:S)-C):C	7579	4227	3352	33	25	0.757576	0.004354	1.358331	2.478117	0.000544	[3344, 8, 4202, 25]
C(:S:C(-[N&+]):C)(:C)-C	7579	4227	3352	14	14	1.0	0.001847	1.792997	inf	0.001558	[3352, 0, 4213, 14]
C(:C(:C:C):C(-C):C)(:C):C	7579	4227	3352	541	469	0.866913	0.071381	1.554373	5.165497	0.024447	[3280, 72, 3758, 469]
C1:C:C:C(:C):C:C:1:C	7579	4227	3352	721	630	0.873786	0.095131	1.566697	5.489982	0.035029	[3261, 91, 3597, 630]
N(-C(:C:C):C(:C):C)-C	7579	4227	3352	81	72	0.888889	0.010687	1.593775	6.343979	0.004059	[3343, 9, 4155, 72]
C1(:C:C:C(:C):C:C:1:C):C:C	7579	4227	3352	667	589	0.883058	0.088006	1.583322	5.988147	0.034388	[3274, 78, 3638, 589]
C1(:C:C:C(-[N&+]):C:C:1:C):C:C	7579	4227	3352	143	136	0.951049	0.018868	1.705228	15.406807	0.011048	[3345, 7, 4091, 136]
C1:C:C(-C(:C):C):C(-C):C:C:1	7579	4227	3352	280	226	0.807143	0.036944	1.447205	3.318841	0.007628	[3298, 54, 4001, 226]
C(:C(-C(:C):C):C(-C):C):C	7579	4227	3352	287	232	0.808362	0.037868	1.449392	3.345007	0.007908	[3297, 55, 3995, 232]
C(:C:C(:C):C)(-C):C	7579	4227	3352	832	670	0.805288	0.109777	1.44388	3.279681	0.023966	[3190, 162, 3557, 670]
C1:C:C2:C(:C(:C:1:C:C):C):C:C:C:C:2	7579	4227	3352	533	475	0.891182	0.070326	1.597887	6.494375	0.02862	[3294, 58, 3752, 475]
C12:C(:C(:C:C):C(:C):C:C:1):C:C:C:C:2	7579	4227	3352	534	475	0.889513	0.070458	1.594895	6.384301	0.028344	[3293, 59, 3752, 475]
C(:C(:C:C)-[N&+](-O)-[O&-])(:C):N	7579	4227	3352	16	16	1.0	0.002111	1.792997	inf	0.001781	[3352, 0, 4211, 16]
C(-[N&+](-O)-[O&-])(:C):C	7579	4227	3352	176	146	0.829545	0.023222	1.487373	3.859254	0.005708	[3322, 30, 4081, 146]
C1(:C:N:C(:C:N:1):C)-C	7579	4227	3352	40	33	0.825	0.005278	1.479223	3.738416	0.00123	[3345, 7, 4194, 33]
C(:C(:C(:N):C):N(:C)-C)(:C)-C	7579	4227	3352	15	14	0.933333	0.001979	1.673464	11.101964	0.001014	[3351, 1, 4213, 14]
C(:C(:N:C):C(:N):C)(:C):N	7579	4227	3352	27	22	0.814815	0.003562	1.460961	3.489189	0.000761	[3347, 5, 4205, 22]
C(:N:C(:N)-N)(:C):C	7579	4227	3352	83	66	0.795181	0.010951	1.425757	3.078696	0.001985	[3335, 17, 4161, 66]
C(:N(-C):C(:C):C)(:N)-N	7579	4227	3352	66	56	0.848485	0.008708	1.521331	4.440785	0.002452	[3342, 10, 4171, 56]
O1-C-C-1-C	7579	4227	3352	426	323	0.758216	0.056208	1.359479	2.486778	0.007435	[3249, 103, 3904, 323]
C(-C(=O)-C(:C):C)(:C):C	7579	4227	3352	181	144	0.79558	0.023882	1.426473	3.08626	0.004398	[3315, 37, 4083, 144]
C(-C1-O-C-1)-O	7579	4227	3352	185	148	0.8	0.02441	1.434398	3.17199	0.004678	[3315, 37, 4079, 148]
C(:C(-C):C(:C):C)(:C):C	7579	4227	3352	131	119	0.908397	0.017285	1.628753	7.863891	0.007563	[3340, 12, 4108, 119]
C1(:N:C(:C:C):C(:C):C:C:1:C):C(:C):C	7579	4227	3352	26	22	0.846154	0.003431	1.517152	4.361486	0.000944	[3348, 4, 4205, 22]
C1:C:C(:C(:C)-C):C(:N):C:C:1:C	7579	4227	3352	14	12	0.857143	0.001847	1.536855	4.757984	0.000552	[3350, 2, 4215, 12]
C(:C(:C:C)-[N&+](=O)-[O&-]):C	7579	4227	3352	838	686	0.818616	0.110569	1.467776	3.578922	0.027046	[3200, 152, 3541, 686]
C1:C:C(:C:C):C(:C(:C:1):C(:C):C):C	7579	4227	3352	273	246	0.901099	0.036021	1.615668	7.225087	0.01523	[3325, 27, 3981, 246]
C(-C(:C:S):C:C)(-N)=O	7579	4227	3352	12	12	1.0	0.001583	1.792997	inf	0.001335	[3352, 0, 4215, 12]
C(:C:S:C)(-C):C	7579	4227	3352	39	35	0.897436	0.005146	1.6091	6.938727	0.002065	[3348, 4, 4192, 35]
C(:S:C(:C)-[N&+]):C	7579	4227	3352	39	39	1.0	0.005146	1.792997	inf	0.00435	[3352, 0, 4188, 39]
S(:C(:C:C)-[N&+](=O)-[O&-]):C	7579	4227	3352	33	33	1.0	0.004354	1.792997	inf	0.003679	[3352, 0, 4194, 33]
C(:C:C(-C):C)(:S)-[N&+]	7579	4227	3352	24	24	1.0	0.003167	1.792997	inf	0.002673	[3352, 0, 4203, 24]
C(-[N&+](=O)-[O&-])(:S):C	7579	4227	3352	42	41	0.97619	0.005542	1.750307	32.512893	0.003829	[3351, 1, 4186, 41]
C12:C(:C:C:C:C:1):C(:C:C):C(:C:C:2):C	7579	4227	3352	534	475	0.889513	0.070458	1.594895	6.384301	0.028344	[3293, 59, 3752, 475]
C(:C:C(-N):C)(-N):C	7579	4227	3352	254	210	0.826772	0.033514	1.482399	3.78476	0.008131	[3308, 44, 4017, 210]
C1(:C:C:C(:C:C:1:C):C):C(-C):C	7579	4227	3352	267	235	0.88015	0.035229	1.578106	5.823575	0.012845	[3320, 32, 3992, 235]
C1:C:C2:C(:C:C:C:C:2):C(:C:1:C(-C):C):C	7579	4227	3352	218	190	0.87156	0.028764	1.562704	5.381054	0.0098	[3324, 28, 4037, 190]
C1:C2:C(:C:C:C:1:C):C:C:C(:C:2:C:C):C	7579	4227	3352	175	152	0.868571	0.02309	1.557346	5.240678	0.007659	[3329, 23, 4075, 152]
C12:C:C:C(:C(:C:1:C:C:C(:C:2):C):C):C:C	7579	4227	3352	213	189	0.887324	0.028104	1.59097	6.244855	0.010716	[3328, 24, 4038, 189]
C12:C(:C:C:C:C:1):C1:C:C(:C:C:C:1:C:C:2):C	7579	4227	3352	175	152	0.868571	0.02309	1.557346	5.240678	0.007659	[3329, 23, 4075, 152]
C1:C:C:C(:C:C:1:C):C	7579	4227	3352	721	630	0.873786	0.095131	1.566697	5.489982	0.035029	[3261, 91, 3597, 630]
C1:C2:C(:C(:C:C:C:2):C):C(:C):C:C:1	7579	4227	3352	223	199	0.892377	0.029423	1.600029	6.57527	0.01164	[3328, 24, 4028, 199]
C1:C:C(:C:C):C(:C):C:C:1:C	7579	4227	3352	667	589	0.883058	0.088006	1.583322	5.988147	0.034388	[3274, 78, 3638, 589]
C1:C:C2:C:C:C:C(:C:2:C(:C:1:C:C):C):C	7579	4227	3352	216	194	0.898148	0.0285	1.610377	6.992795	0.011729	[3330, 22, 4033, 194]
C(N=C(:S):C)(=O)-C	7579	4227	3352	21	19	0.904762	0.002771	1.622236	7.533475	0.001168	[3350, 2, 4208, 19]
S(:N(:C(:C):C)-C(=O)-C):C	7579	4227	3352	21	19	0.904762	0.002771	1.622236	7.533475	0.001168	[3350, 2, 4208, 19]
C(:C(:C:C):C(=N):S)(:N):C	7579	4227	3352	21	19	0.904762	0.002771	1.622236	7.533475	0.001168	[3350, 2, 4208, 19]
C(:C:C(:C)-[N&+])(:C):C	7579	4227	3352	282	269	0.953901	0.037208	1.710341	16.408946	0.022545	[3339, 13, 3958, 269]
C1:C(:C:C:C:C:1:C)-[N&+](=O)-[O&-]	7579	4227	3352	256	243	0.949219	0.033778	1.701947	14.822951	0.01977	[3339, 13, 3984, 243]
C1:C:C(:N(:S)-C):C(:C:C:1-[N&+]):C	7579	4227	3352	19	19	1.0	0.002507	1.792997	inf	0.002115	[3352, 0, 4208, 19]
C1(:C:C(:C(:C):C:C:1:C):C:C):C(:C):C	7579	4227	3352	191	167	0.874346	0.025201	1.567699	5.51794	0.008734	[3328, 24, 4060, 167]
C1:C2:C(:C(:C):C:C:1):C(:C):C:C:C:2	7579	4227	3352	223	199	0.892377	0.029423	1.600029	6.57527	0.01164	[3328, 24, 4028, 199]
C12:C3:C(:C(:C:C:C:3:C(:C:C:1)-[N&+]):C):C(:C):C:C:2	7579	4227	3352	53	51	0.962264	0.006993	1.725337	20.221434	0.004382	[3350, 2, 4176, 51]
C1:C:C(:C(:C)-[N&+]):C(:C):C:C:1:C	7579	4227	3352	75	72	0.96	0.009896	1.721278	19.031938	0.006117	[3349, 3, 4155, 72]
C1:C2:C(:C:C:C(:C:2:C(:C:C:1):C):C)-[N&+](=O)-[O&-]	7579	4227	3352	62	60	0.967742	0.00818	1.735159	23.789922	0.005331	[3350, 2, 4167, 60]
C1(:C(:C:C:C:C:1:C)-[N&+](=O)-[O&-]):C:C	7579	4227	3352	141	134	0.950355	0.018604	1.703983	15.180236	0.010839	[3345, 7, 4093, 134]
C1(:C:C:C(:C):C:C:1:C)-[N&+](=O)-[O&-]	7579	4227	3352	94	90	0.957447	0.012403	1.7167	17.842441	0.007548	[3348, 4, 4137, 90]
C1:C:C2:C:C:C:C(:C:2:C(:C:1-[N&+](=O)-[O&-]):C):C	7579	4227	3352	62	60	0.967742	0.00818	1.735159	23.789922	0.005331	[3350, 2, 4167, 60]
C1(:C:C:C(:C:C:1)-[N&+])-C=C	7579	4227	3352	37	37	1.0	0.004882	1.792997	inf	0.004126	[3352, 0, 4190, 37]
C1:C:C(:C:C:C:1-C)-[N&+](=O)-[O&-]	7579	4227	3352	206	180	0.873786	0.02718	1.566697	5.489982	0.009399	[3326, 26, 4047, 180]
C(-C1-C-O-1)-O	7579	4227	3352	185	148	0.8	0.02441	1.434398	3.17199	0.004678	[3315, 37, 4079, 148]
C1(:C:C:C(:C:C:1)-N)-C(:C):C	7579	4227	3352	161	134	0.832298	0.021243	1.492308	3.935617	0.005329	[3325, 27, 4093, 134]
C12:C3:C(:C:C:C(:C:3:C(:C:C:1):C):C):C:C:C:2	7579	4227	3352	193	171	0.88601	0.025465	1.588614	6.163753	0.009598	[3330, 22, 4056, 171]
C1:C:C:C(:C:C):C(:C:1:C:C):C	7579	4227	3352	578	513	0.887543	0.076263	1.591363	6.258579	0.03042	[3287, 65, 3714, 513]
N(=C1:S:N(:C(:C:1:C:C):C)-C)C(-C)=O	7579	4227	3352	21	19	0.904762	0.002771	1.622236	7.533475	0.001168	[3350, 2, 4208, 19]
N1(:C2:C(:C:C:C:C:2):C(:S:1)=N)-C(=O)-C	7579	4227	3352	21	19	0.904762	0.002771	1.622236	7.533475	0.001168	[3350, 2, 4208, 19]
C12:C(:C:C(:C:C:1)-[N&+]):C(=NC):S:N:2-C	7579	4227	3352	19	19	1.0	0.002507	1.792997	inf	0.002115	[3352, 0, 4208, 19]
C1(:C:C(:C:C:C:1:N)-[N&+](=O)-[O&-]):C(=N):S	7579	4227	3352	19	19	1.0	0.002507	1.792997	inf	0.002115	[3352, 0, 4208, 19]
C1(:C:C:C(:N(:S)-C):C(:C:1):C)-[N&+](=O)-[O&-]	7579	4227	3352	19	19	1.0	0.002507	1.792997	inf	0.002115	[3352, 0, 4208, 19]
C1:C:C2:N(:S:C(:C:2:C:C:1-[N&+](=O)-[O&-])=N)-C(=O)-C	7579	4227	3352	19	19	1.0	0.002507	1.792997	inf	0.002115	[3352, 0, 4208, 19]
C(-C-N(-N)-C)-C	7579	4227	3352	171	149	0.871345	0.022562	1.562319	5.370755	0.007633	[3330, 22, 4078, 149]
C(-N(-N=O)-C-C)-C	7579	4227	3352	117	105	0.897436	0.015437	1.6091	6.938727	0.006251	[3340, 12, 4122, 105]
N(-N=O)(-C)-C	7579	4227	3352	244	220	0.901639	0.032194	1.616637	7.269143	0.013618	[3328, 24, 4007, 220]
C12:C(-C(=O)-C(:C):C-C-1=O):C(-O):C:C:C:2-O	7579	4227	3352	39	37	0.948718	0.005146	1.701049	14.670452	0.002933	[3350, 2, 4190, 37]
S(:C:C(:N)-C):C	7579	4227	3352	48	40	0.833333	0.006333	1.494164	3.964987	0.00158	[3344, 8, 4187, 40]
C(:C(:N:C)-C(:C):O):S	7579	4227	3352	16	16	1.0	0.002111	1.792997	inf	0.001781	[3352, 0, 4211, 16]
C(-C(:C:C):O:C)(:C):N	7579	4227	3352	20	20	1.0	0.002639	1.792997	inf	0.002227	[3352, 0, 4207, 20]
C1(:C:C:C(:O:1)-[N&+])-C(:C):N	7579	4227	3352	16	16	1.0	0.002111	1.792997	inf	0.001781	[3352, 0, 4211, 16]
C1:C:C(:O:C:1-C)-[N&+](=O)-[O&-]	7579	4227	3352	113	113	1.0	0.01491	1.792997	inf	0.012688	[3352, 0, 4114, 113]
C(:C(:O:C)-[N&+](=O)-[O&-]):C	7579	4227	3352	124	124	1.0	0.016361	1.792997	inf	0.013938	[3352, 0, 4103, 124]
C(-[N&+](=O)-[O&-])(:C):O	7579	4227	3352	124	124	1.0	0.016361	1.792997	inf	0.013938	[3352, 0, 4103, 124]
C(-C(:C(:C):O):C(:C)-O)(-C)-C	7579	4227	3352	35	29	0.828571	0.004618	1.485626	3.832821	0.001107	[3346, 6, 4198, 29]
N(-C(:C:C):C:C)=O	7579	4227	3352	872	716	0.821101	0.115055	1.472232	3.639655	0.028859	[3196, 156, 3511, 716]
C(-C=C-C(:C):O)(-O-C)=O	7579	4227	3352	28	24	0.857143	0.003694	1.536855	4.757984	0.001106	[3348, 4, 4203, 24]
C(=C-C(:C):O)-C	7579	4227	3352	85	77	0.905882	0.011215	1.624245	7.6326	0.004798	[3344, 8, 4150, 77]
C(-C(:C:C):O:C)=C	7579	4227	3352	89	79	0.88764	0.011743	1.591537	6.264679	0.004424	[3342, 10, 4148, 79]
N(-C(=O)-C(:C:S):C:C)-C(:C):C	7579	4227	3352	10	10	1.0	0.001319	1.792997	inf	0.001112	[3352, 0, 4217, 10]
C(-C1:C:S:C(:C:1)-[N&+])(-N-C)=O	7579	4227	3352	10	10	1.0	0.001319	1.792997	inf	0.001112	[3352, 0, 4217, 10]
C1(:C:S:C(:C:1)-[N&+])-C(-N)=O	7579	4227	3352	11	11	1.0	0.001451	1.792997	inf	0.001224	[3352, 0, 4216, 11]
S1:C(:C:C(:C:1)-C)-[N&+](=O)-[O&-]	7579	4227	3352	24	24	1.0	0.003167	1.792997	inf	0.002673	[3352, 0, 4203, 24]
C1(:C:C(-C(-N)=O):C:S:1)-[N&+](=O)-[O&-]	7579	4227	3352	11	11	1.0	0.001451	1.792997	inf	0.001224	[3352, 0, 4216, 11]
C(:C:C(:C)-[N&+])(:C)-[N&+]	7579	4227	3352	123	99	0.804878	0.016229	1.443144	3.271114	0.003222	[3328, 24, 4128, 99]
C1(:C:C:C(:C):C:C:1:C):C(:C):C	7579	4227	3352	246	220	0.894309	0.032458	1.603494	6.709978	0.01305	[3326, 26, 4007, 220]
C1:C2:C(:C:C:C:1):C(:C:C:C:2):C	7579	4227	3352	579	514	0.887737	0.076395	1.591711	6.270779	0.030518	[3287, 65, 3713, 514]
C1(:C:C(-O):C:C:C:1:C):C(:C):C	7579	4227	3352	72	56	0.777778	0.0095	1.394554	2.775491	0.001462	[3336, 16, 4171, 56]
C12:C(:C:C:C:C:1):C:C(:C(:C:2):C):C(:C):C	7579	4227	3352	189	165	0.873016	0.024937	1.565315	5.451857	0.008558	[3328, 24, 4062, 165]
C1(:C:C(:C(:C:C:1:C):C):C(:C):C):C:C	7579	4227	3352	191	167	0.874346	0.025201	1.567699	5.51794	0.008734	[3328, 24, 4060, 167]
Cl-C-C-N	7579	4227	3352	116	96	0.827586	0.015305	1.48386	3.806388	0.003676	[3332, 20, 4131, 96]
C(-C-N(-P)-C)-Cl	7579	4227	3352	11	11	1.0	0.001451	1.792997	inf	0.001224	[3352, 0, 4216, 11]
C1-C(-C-O-C)-O-1	7579	4227	3352	124	99	0.798387	0.016361	1.431506	3.14027	0.003068	[3327, 25, 4128, 99]
C1(-C-O-C(:C):C)-C-O-1	7579	4227	3352	32	29	0.90625	0.004222	1.624904	7.665642	0.0018	[3349, 3, 4198, 29]
C1:C(:C:C:C:C:1)-[N&+](=O)-[O&-]	7579	4227	3352	833	681	0.817527	0.109909	1.465824	3.552837	0.026625	[3200, 152, 3546, 681]
O-C(=N-C)-C(:C):C	7579	4227	3352	18	18	1.0	0.002375	1.792997	inf	0.002004	[3352, 0, 4209, 18]
C(=N-C(:C):C)(-O)-C	7579	4227	3352	23	20	0.869565	0.003035	1.559128	5.286649	0.000996	[3349, 3, 4207, 20]
C(-C(:C:S):C:C)(-O)=N	7579	4227	3352	13	13	1.0	0.001715	1.792997	inf	0.001447	[3352, 0, 4214, 13]
C1(:C:S:C(:C:1)-[N&+])-C(-O)=N	7579	4227	3352	13	13	1.0	0.001715	1.792997	inf	0.001447	[3352, 0, 4214, 13]
C1(:C:C(-C(-O)=N):C:S:1)-[N&+](=O)-[O&-]	7579	4227	3352	13	13	1.0	0.001715	1.792997	inf	0.001447	[3352, 0, 4214, 13]
C(:[#7&H1]:C(:C):C)(:C):C	7579	4227	3352	70	62	0.885714	0.009236	1.588083	6.14573	0.003425	[3344, 8, 4165, 62]
C(-N1-C(-C-1-C)-C)-C	7579	4227	3352	16	15	0.9375	0.002111	1.680935	11.894961	0.001112	[3351, 1, 4212, 15]
N1(-C(-C-1-C)-C(:C):C)-C	7579	4227	3352	15	14	0.933333	0.001979	1.673464	11.101964	0.001014	[3351, 1, 4213, 14]
C12-C(-C(:C:C):C(:C)-C:C-1:C)-N-2-C-C	7579	4227	3352	15	14	0.933333	0.001979	1.673464	11.101964	0.001014	[3351, 1, 4213, 14]
C1:C2-C3:C(:C:C:C:C:3)-C3-C(-C:2:C:C:C:1)-N-3-C	7579	4227	3352	15	14	0.933333	0.001979	1.673464	11.101964	0.001014	[3351, 1, 4213, 14]
C(:O:C(:C)-[N&+])(-C):C	7579	4227	3352	153	153	1.0	0.020187	1.792997	inf	0.017243	[3352, 0, 4074, 153]
C(-[N&+](=O)-[O&-])(:O):C	7579	4227	3352	124	124	1.0	0.016361	1.792997	inf	0.013938	[3352, 0, 4103, 124]
C1(:C:C:C(:C:C:1-C):C)-C	7579	4227	3352	275	230	0.836364	0.036284	1.499598	4.053098	0.009533	[3307, 45, 3997, 230]
C(:C(:C(-C):C):C(-C):C)(:C):C	7579	4227	3352	164	149	0.908537	0.021639	1.629004	7.877107	0.009512	[3337, 15, 4078, 149]
C(:C(-C-C):C(-C):C)(:C):C	7579	4227	3352	163	135	0.828221	0.021507	1.484998	3.82338	0.005222	[3324, 28, 4092, 135]
C1(-C-C-C(:C:1:C):C):C(-C):C	7579	4227	3352	17	16	0.941176	0.002243	1.687527	12.687958	0.001212	[3351, 1, 4211, 16]
C1:C:C(-C(-C)-N):C(-C):C:C:1	7579	4227	3352	60	47	0.783333	0.007917	1.404515	2.866991	0.001283	[3339, 13, 4180, 47]
C(-C1-C(-N-1)-C)(:C):C	7579	4227	3352	43	42	0.976744	0.005674	1.7513	33.305891	0.003936	[3351, 1, 4185, 42]
C1(-N-C-1-C)-C	7579	4227	3352	49	47	0.959184	0.006465	1.719814	18.635439	0.003964	[3350, 2, 4180, 47]
O=N-N(-C)-C	7579	4227	3352	244	220	0.901639	0.032194	1.616637	7.269143	0.013618	[3328, 24, 4007, 220]
N(-N(-C-C)-C-C)=O	7579	4227	3352	117	105	0.897436	0.015437	1.6091	6.938727	0.006251	[3340, 12, 4122, 105]
N(-C-C-C)(-N)-C	7579	4227	3352	171	149	0.871345	0.022562	1.562319	5.370755	0.007633	[3330, 22, 4078, 149]
O-C(-C=C)-C(-C)-O	7579	4227	3352	112	88	0.785714	0.014778	1.408784	2.907657	0.002464	[3328, 24, 4139, 88]
C(-C(-O)-C(-O)-C)(:C):C	7579	4227	3352	177	140	0.79096	0.023354	1.41819	3.000531	0.004121	[3315, 37, 4087, 140]
C1(-C2:C:C:C:C(:C:2:C(-C:1:C):C):C):C:C	7579	4227	3352	74	67	0.905405	0.009764	1.62339	7.590118	0.004158	[3345, 7, 4160, 67]
C12:C3:C(-C(:C):C(-C:3:C:C:C:1):C):C:C:C:2	7579	4227	3352	74	67	0.905405	0.009764	1.62339	7.590118	0.004158	[3345, 7, 4160, 67]
C(-C(:C:C):C(:C)-C)(:C):C	7579	4227	3352	287	232	0.808362	0.037868	1.449392	3.345007	0.007908	[3297, 55, 3995, 232]
[N&+](-C1:C:C:C:C(:C:1:C(:C):C):C)(-[O&-])=O	7579	4227	3352	19	19	1.0	0.002507	1.792997	inf	0.002115	[3352, 0, 4208, 19]
C1(:C:C:C(:C:C:1:C):C)-[N&+](-[O&-])=O	7579	4227	3352	94	90	0.957447	0.012403	1.7167	17.842441	0.007548	[3348, 4, 4137, 90]
C1:C:C2:C(:C(:C:1-[N&+](-[O&-])=O):C):C(:C):C:C:C:2	7579	4227	3352	62	60	0.967742	0.00818	1.735159	23.789922	0.005331	[3350, 2, 4167, 60]
C(:C(:C(:C):C):C(-[N&+]):C)(:C):C	7579	4227	3352	19	19	1.0	0.002507	1.792997	inf	0.002115	[3352, 0, 4208, 19]
C1(:C:C:C:C:C:1:C):C(:C):C	7579	4227	3352	594	525	0.883838	0.078374	1.58472	6.033676	0.030516	[3283, 69, 3702, 525]
C(=N-C(:C):C)(-C)-O	7579	4227	3352	23	20	0.869565	0.003035	1.559128	5.286649	0.000996	[3349, 3, 4207, 20]
C(\C1:C:C:C(:C:C:1)-[N&+])=C/C(:C):C	7579	4227	3352	25	25	1.0	0.003299	1.792997	inf	0.002785	[3352, 0, 4202, 25]
C1(:C:C:C(:C:C:1)-[N&+](=O)-[O&-])/C=C/C	7579	4227	3352	36	36	1.0	0.00475	1.792997	inf	0.004014	[3352, 0, 4191, 36]
C1:C:C(:C:C:C:1-C=C)-[N&+](=O)-[O&-]	7579	4227	3352	37	37	1.0	0.004882	1.792997	inf	0.004126	[3352, 0, 4190, 37]
C1(:C:C:C:C:C:1-C)-C(:C):C	7579	4227	3352	280	226	0.807143	0.036944	1.447205	3.318841	0.007628	[3298, 54, 4001, 226]
C1(:N:C(:N(:C:1:C)-C)-N):C(:C):N	7579	4227	3352	26	22	0.846154	0.003431	1.517152	4.361486	0.000944	[3348, 4, 4205, 22]
N1:C(:N(:C(:C:1:C):C)-C)-N	7579	4227	3352	57	50	0.877193	0.007521	1.572805	5.664267	0.00262	[3345, 7, 4177, 50]
C(:N(-C):C(:C):C)(:C):C	7579	4227	3352	25	24	0.96	0.003299	1.721278	19.031938	0.002029	[3351, 1, 4203, 24]
N#[N&+]-[N&-]-C	7579	4227	3352	44	42	0.954545	0.005806	1.711498	16.652945	0.003446	[3350, 2, 4185, 42]
[N&+](-[N&-]-C-C)#N	7579	4227	3352	30	29	0.966667	0.003958	1.733231	22.996925	0.002552	[3351, 1, 4198, 29]
C1(:S:N(:C(:C:1:C):C)-C(=O)-C)=NC	7579	4227	3352	21	19	0.904762	0.002771	1.622236	7.533475	0.001168	[3350, 2, 4208, 19]
C12:C(:C:C(:C:C:1)-[N&+](=O)-[O&-]):C(=NC(-C)=O):S:N:2-C(=O)-C	7579	4227	3352	19	19	1.0	0.002507	1.792997	inf	0.002115	[3352, 0, 4208, 19]
C12:C:C(:C:C:C:1:N(:S:C:2=NC)-C)-[N&+](=O)-[O&-]	7579	4227	3352	19	19	1.0	0.002507	1.792997	inf	0.002115	[3352, 0, 4208, 19]
O=C1-C(:C:C):C(:C)-C:C(:C-1:C:C):C	7579	4227	3352	11	10	0.909091	0.001451	1.629998	7.929974	0.00063	[3351, 1, 4217, 10]
C1:C:C:C(:C):C:C:1-C	7579	4227	3352	774	635	0.820413	0.102124	1.470999	3.622686	0.025138	[3213, 139, 3592, 635]
C1(:C:C(-O-C):C(-C):C:C:1:C)-O-C	7579	4227	3352	32	27	0.84375	0.004222	1.512842	4.282186	0.001142	[3347, 5, 4200, 27]
C(-O-C(-C)-O)(:C):C	7579	4227	3352	95	73	0.768421	0.012535	1.377777	2.63131	0.001764	[3330, 22, 4154, 73]
O(-C(-C(-C)-C)-O-C)-C	7579	4227	3352	56	47	0.839286	0.007389	1.504837	4.141209	0.001935	[3343, 9, 4180, 47]
C(-C(-C(:C):C)-C=C)(-O)-O	7579	4227	3352	37	36	0.972973	0.004882	1.744538	28.547906	0.003294	[3351, 1, 4191, 36]
C(:C(:C(:C):C):O:C)(-C):C	7579	4227	3352	48	38	0.791667	0.006333	1.419456	3.01339	0.001107	[3342, 10, 4189, 38]
C(-O-C(-O)-C)=C	7579	4227	3352	42	41	0.97619	0.005542	1.750307	32.512893	0.003829	[3351, 1, 4186, 41]
C1:C2-O-C(-C(-C:2:C(:C:C:1-O):O)-C)-O	7579	4227	3352	35	29	0.828571	0.004618	1.485626	3.832821	0.001107	[3346, 6, 4198, 29]
C12-C(-C(:C(:C):O):C(-O-1):C)-C=C-O-2	7579	4227	3352	25	25	1.0	0.003299	1.792997	inf	0.002785	[3352, 0, 4202, 25]
C1(-C2:C(:C(:C):C:C:C:2-O-C-1-O):O:C)-C=C	7579	4227	3352	25	25	1.0	0.003299	1.792997	inf	0.002785	[3352, 0, 4202, 25]
C1(:O:C(:C(-C):C):C(:C:C:1-C):C)=O	7579	4227	3352	17	14	0.823529	0.002243	1.476586	3.700655	0.000515	[3349, 3, 4213, 14]
C1(:C2:C:C:C:C:C:2:C(:C:C:1:C):C):C(-[N&+]):C	7579	4227	3352	11	11	1.0	0.001451	1.792997	inf	0.001224	[3352, 0, 4216, 11]
C1:C2:C(:C(:C):C:C(:C:2:C:C:C:1):C):C:C	7579	4227	3352	108	92	0.851852	0.01425	1.527368	4.559735	0.004138	[3336, 16, 4135, 92]
C1(:C2:C(:C(:C):C:C:1:C):C(:C):C:C:C:2):C:C	7579	4227	3352	93	78	0.83871	0.012271	1.503804	4.123586	0.003213	[3337, 15, 4149, 78]
C1:C:C(:O:C:1-[N&+])-C=C	7579	4227	3352	79	79	1.0	0.010424	1.792997	inf	0.008843	[3352, 0, 4148, 79]
C1:C(:O:C(:C:1)-[N&+])/C=C/C	7579	4227	3352	77	77	1.0	0.01016	1.792997	inf	0.008618	[3352, 0, 4150, 77]
C1(:O:C(-[N&+](-[O&-])=O):C:C:1)-C=C	7579	4227	3352	67	67	1.0	0.00884	1.792997	inf	0.007492	[3352, 0, 4160, 67]
C(/C=C/C(=O)-O)(:C:C):O:C	7579	4227	3352	31	27	0.870968	0.00409	1.561643	5.352732	0.001358	[3348, 4, 4200, 27]
C(:C:C(:N):C)(-N):C	7579	4227	3352	212	182	0.858491	0.027972	1.539271	4.810851	0.008648	[3322, 30, 4045, 182]
[N&+](-C(:C:C):C(:C):C)(-[O&-])-O	7579	4227	3352	14	14	1.0	0.001847	1.792997	inf	0.001558	[3352, 0, 4213, 14]
C1(:C:C:C:C:C:1:C):C(-[N&+]):C	7579	4227	3352	153	146	0.954248	0.020187	1.710965	16.53966	0.012094	[3345, 7, 4081, 146]
C1:C:C(-[N&+](=O)-[O&-]):C(:C:C):C(:C:1:C:C):C	7579	4227	3352	93	89	0.956989	0.012271	1.715879	17.644192	0.007444	[3348, 4, 4138, 89]
C(:C(:C:C):C(-N):C)(:C):C	7579	4227	3352	267	224	0.838951	0.035229	1.504238	4.130963	0.009437	[3309, 43, 4003, 224]
C1:C:C(:C(:C)-O):C(:C):C:C:1:C	7579	4227	3352	55	43	0.781818	0.007257	1.401798	2.841574	0.001158	[3340, 12, 4184, 43]
N-C1:C:C:C:C(:C:1)-[N&+]	7579	4227	3352	197	158	0.80203	0.025993	1.438039	3.212656	0.00508	[3313, 39, 4069, 158]
C1:C:C(-O):C(-C(-C)=O):C(:C:1-O)-C	7579	4227	3352	45	41	0.911111	0.005937	1.63362	8.128223	0.002622	[3348, 4, 4186, 41]
C(-C-N(-C)-N)-Cl	7579	4227	3352	15	15	1.0	0.001979	1.792997	inf	0.001669	[3352, 0, 4212, 15]
C(-N(-C(=O)-N)-N=O)-C	7579	4227	3352	27	26	0.962963	0.003562	1.72659	20.617932	0.002237	[3351, 1, 4201, 26]
C1:C2:C3:C(:C(:C):C:C:C:3:C:C:C:2-[N&+](=O)-[O&-]):C(:C:1):C	7579	4227	3352	52	50	0.961538	0.006861	1.724036	19.824935	0.004277	[3350, 2, 4177, 50]
C12:C(:C:C(-C):C:C:1:C):C:C:C:C:2:C	7579	4227	3352	70	62	0.885714	0.009236	1.588083	6.14573	0.003425	[3344, 8, 4165, 62]
[N&+](-[N&-]-C-C(-C)-O)#N	7579	4227	3352	19	19	1.0	0.002507	1.792997	inf	0.002115	[3352, 0, 4208, 19]
[N&-](-C-C(-C)-O)-[N&+]	7579	4227	3352	20	19	0.95	0.002639	1.703348	15.066951	0.001514	[3351, 1, 4208, 19]
C(-C(-C-N)-O)-[N&-]	7579	4227	3352	12	12	1.0	0.001583	1.792997	inf	0.001335	[3352, 0, 4215, 12]
C(:C(:C(:C):C):C:C)(:C)-C	7579	4227	3352	541	469	0.866913	0.071381	1.554373	5.165497	0.024447	[3280, 72, 3758, 469]
C1:C2:C:C:C:C(:C:2:C(-C):C:C:1:C)-C	7579	4227	3352	71	66	0.929577	0.009368	1.66673	10.467566	0.004705	[3347, 5, 4161, 66]
C1:C:C:C(:C:C:1:C)-C	7579	4227	3352	774	635	0.820413	0.102124	1.470999	3.622686	0.025138	[3213, 139, 3592, 635]
C(:C(:C(:C):C)-C=C):C	7579	4227	3352	85	76	0.894118	0.011215	1.603151	6.696422	0.004421	[3343, 9, 4151, 76]
C(:C(:C(-C):C):C(:C):C)(:C)-C	7579	4227	3352	164	149	0.908537	0.021639	1.629004	7.877107	0.009512	[3337, 15, 4078, 149]
C(:C(-C=C):C(:C):C)(:C):C	7579	4227	3352	14	14	1.0	0.001847	1.792997	inf	0.001558	[3352, 0, 4213, 14]
C1(-C=C-C(:C:1:C):C):C(:C):C	7579	4227	3352	14	14	1.0	0.001847	1.792997	inf	0.001558	[3352, 0, 4213, 14]
C1(-C(-O)-C=C-C:C-1:C)-O	7579	4227	3352	85	75	0.882353	0.011215	1.582057	5.94748	0.004067	[3342, 10, 4152, 75]
C1=C-C(-C(-C:C-1:C)-O)-O	7579	4227	3352	84	74	0.880952	0.011083	1.579545	5.868181	0.003979	[3342, 10, 4153, 74]
C1(:C:C(:C(:C):C:C:1:C):C:C)-C	7579	4227	3352	98	91	0.928571	0.01293	1.664926	10.308966	0.006469	[3345, 7, 4136, 91]
C1:C2:C(:C:C:C:C:2):C(:C):C:C:1-C	7579	4227	3352	137	126	0.919708	0.018076	1.649034	9.083425	0.008552	[3341, 11, 4101, 126]
C(:C(-C(=O)-C):C(-N):C)(:C)-C	7579	4227	3352	38	36	0.947368	0.005014	1.698629	14.273953	0.002832	[3350, 2, 4191, 36]
C1:C:C(:O:C:1-[N&+](-[O&-])=O)-C=C-C	7579	4227	3352	65	65	1.0	0.008576	1.792997	inf	0.007267	[3352, 0, 4162, 65]
C1:C(:O:C(:C:1)-[N&+](-[O&-])=O)-C=C-C(=N)-O	7579	4227	3352	12	12	1.0	0.001583	1.792997	inf	0.001335	[3352, 0, 4215, 12]
C(-C=C-C(=N)-O)(:C:C):O:C	7579	4227	3352	12	12	1.0	0.001583	1.792997	inf	0.001335	[3352, 0, 4215, 12]
C(=C-C(=N)-O)-C	7579	4227	3352	14	13	0.928571	0.001847	1.664926	10.308966	0.000916	[3351, 1, 4214, 13]
C1:C(:C:C(:C):C:C:1)-N	7579	4227	3352	473	405	0.856237	0.062409	1.53523	4.722999	0.019582	[3284, 68, 3822, 405]
C(:C(:C:C)-[N&+](-O)-[O&-]):C	7579	4227	3352	172	142	0.825581	0.022694	1.480265	3.753521	0.005399	[3322, 30, 4085, 142]
C1(:C2:C(:C:C:C:C:2):C(:C):C:C:1:C):C:C	7579	4227	3352	108	92	0.851852	0.01425	1.527368	4.559735	0.004138	[3336, 16, 4135, 92]
C12:C(:C:C:C:C:1):C(:C:C):C(:C:C:2:C):C	7579	4227	3352	108	92	0.851852	0.01425	1.527368	4.559735	0.004138	[3336, 16, 4135, 92]
C1(:C:C:C:C:C:1:C)-N	7579	4227	3352	298	251	0.842282	0.039319	1.510209	4.234944	0.010852	[3305, 47, 3976, 251]
C(-C-N(-C)-N)-C	7579	4227	3352	171	149	0.871345	0.022562	1.562319	5.370755	0.007633	[3330, 22, 4078, 149]
C(-N(-C(=N)-N)-N=O)-C	7579	4227	3352	12	12	1.0	0.001583	1.792997	inf	0.001335	[3352, 0, 4215, 12]
C(\C1:C:C:C(:O:1)-[N&+](=O)-[O&-])=C/C(-O)=O	7579	4227	3352	26	26	1.0	0.003431	1.792997	inf	0.002897	[3352, 0, 4201, 26]
C1=C-C(-C(-O-1)-O)-C	7579	4227	3352	37	36	0.972973	0.004882	1.744538	28.547906	0.003294	[3351, 1, 4191, 36]
C1(-O-C=C-C-1-C)-O-C	7579	4227	3352	37	36	0.972973	0.004882	1.744538	28.547906	0.003294	[3351, 1, 4191, 36]
C1:C:C(-C(:C):C):C(-C):C:C:1-N	7579	4227	3352	61	53	0.868852	0.008049	1.55785	5.253608	0.00264	[3344, 8, 4174, 53]
C1-C2:C:C(-N):C:C:C:2-C(:C-1:C):C	7579	4227	3352	46	38	0.826087	0.006069	1.481172	3.766738	0.001428	[3344, 8, 4189, 38]
C1:C2-C3-C(-O-3)-C:C(-C:2:C:C:C:1):C	7579	4227	3352	17	17	1.0	0.002243	1.792997	inf	0.001892	[3352, 0, 4210, 17]
C1(-O-C-1-C(:C):C)-C(:C):C	7579	4227	3352	29	27	0.931034	0.003826	1.669342	10.705465	0.001932	[3350, 2, 4200, 27]
C1:C2:[#7&H1]:C(:C):C(:C:2:C:C:C:1):C	7579	4227	3352	57	49	0.859649	0.007521	1.541349	4.857109	0.002303	[3344, 8, 4178, 49]
[N&+](-C1:C:C:C:C(:C:1)-N)(-[O&-])=O	7579	4227	3352	148	118	0.797297	0.019528	1.429552	3.119123	0.003637	[3322, 30, 4109, 118]
C1(:C:C:C(:C:C:1)-N)-[N&+](-[O&-])=O	7579	4227	3352	92	79	0.858696	0.012139	1.539639	4.818984	0.003706	[3339, 13, 4148, 79]
C(:C(:C:C)-N)(:C)-N	7579	4227	3352	138	116	0.84058	0.018208	1.507157	4.181259	0.004864	[3330, 22, 4111, 116]
C(-N-C(:S):N)=O	7579	4227	3352	30	27	0.9	0.003958	1.613698	7.136977	0.001616	[3349, 3, 4200, 27]
N(-C(:S:C):N:C)-C	7579	4227	3352	29	26	0.896552	0.003826	1.607515	6.872644	0.001525	[3349, 3, 4201, 26]
C(:S:C:C)(-N):N	7579	4227	3352	67	54	0.80597	0.00884	1.445102	3.293989	0.00176	[3339, 13, 4173, 54]
C(:C(:N:C)-C(:S):C):S	7579	4227	3352	10	10	1.0	0.001319	1.792997	inf	0.001112	[3352, 0, 4217, 10]
C(:N:C(-N):S)(:C)-C	7579	4227	3352	41	35	0.853659	0.00541	1.530608	4.625818	0.00158	[3346, 6, 4192, 35]
C1:C:C(:O:C:1-C)-[N&+](-O)-[O&-]	7579	4227	3352	40	40	1.0	0.005278	1.792997	inf	0.004462	[3352, 0, 4187, 40]
C1:C:C(:C(:C:C:1):C):C(:C)-C	7579	4227	3352	521	452	0.867562	0.068743	1.555537	5.194708	0.023597	[3283, 69, 3775, 452]
C(:C(:C(:C):C):C(:C)-C):C	7579	4227	3352	541	469	0.866913	0.071381	1.554373	5.165497	0.024447	[3280, 72, 3758, 469]
C1:C:C(:C(:C):C:C:1)-C(-O)-C	7579	4227	3352	109	95	0.87156	0.014382	1.562704	5.381054	0.004838	[3338, 14, 4132, 95]
C(:C(:C(:C):C)-C(-O)-C):C	7579	4227	3352	116	98	0.844828	0.015305	1.514774	4.31743	0.004215	[3334, 18, 4129, 98]
C1(:C:C:C(:O:1)-[N&+])-C=C	7579	4227	3352	79	79	1.0	0.010424	1.792997	inf	0.008843	[3352, 0, 4148, 79]
C1(:O:C(-C=C):C:C:1)-[N&+](=O)-[O&-]	7579	4227	3352	67	67	1.0	0.00884	1.792997	inf	0.007492	[3352, 0, 4160, 67]
C1(:C2:C:C:C:C:C:2:C:C:C:1:C)-C	7579	4227	3352	109	101	0.926606	0.014382	1.661401	10.011592	0.007108	[3344, 8, 4126, 101]
C1(:C:C:C(-C):C:C:1)-[N&+](-[O&-])=O	7579	4227	3352	206	180	0.873786	0.02718	1.566697	5.489982	0.009399	[3326, 26, 4047, 180]
C(-C1-O-C-1)-O-C	7579	4227	3352	124	99	0.798387	0.016361	1.431506	3.14027	0.003068	[3327, 25, 4128, 99]
C1:C(:C:C(-N):C:C:1)-N	7579	4227	3352	243	199	0.81893	0.032062	1.468339	3.586511	0.007283	[3308, 44, 4028, 199]
N(-C(=O)-N(-N)-C)-C	7579	4227	3352	32	32	1.0	0.004222	1.792997	inf	0.003567	[3352, 0, 4195, 32]
C1(:C:C:C:C:C:1:C)-[N&+](-[O&-])=O	7579	4227	3352	155	148	0.954839	0.020451	1.712023	16.766231	0.012304	[3345, 7, 4079, 148]
C(:C(-N):C(:C)-N):C	7579	4227	3352	138	116	0.84058	0.018208	1.507157	4.181259	0.004864	[3330, 22, 4111, 116]
C1:C(:C:C:C(:C:1)-N)-C1:C:C:C:C:C:1	7579	4227	3352	161	134	0.832298	0.021243	1.492308	3.935617	0.005329	[3325, 27, 4093, 134]
C(-C1:C:C:C(:O:1)-[N&+])(:C:S):N:C	7579	4227	3352	16	16	1.0	0.002111	1.792997	inf	0.001781	[3352, 0, 4211, 16]
C1:C2:C:C(-C):C:C:C:2:C:C:C:1	7579	4227	3352	399	334	0.837093	0.052645	1.500905	4.074787	0.014126	[3287, 65, 3893, 334]
C1(:C:C(-C(:C):C):C(:C:C:1:C)-C):C:C	7579	4227	3352	40	34	0.85	0.005278	1.524048	4.493652	0.001499	[3346, 6, 4193, 34]
C1:C:C(:C(:C):C:C:1:C):C(:C):C	7579	4227	3352	246	220	0.894309	0.032458	1.603494	6.709978	0.01305	[3326, 26, 4007, 220]
[N&-]=[N&+]=N-C	7579	4227	3352	19	19	1.0	0.002507	1.792997	inf	0.002115	[3352, 0, 4208, 19]
C(=N-N(:N:N):C(:C)=O)-C(:C):C	7579	4227	3352	7	7	1.0	0.000924	1.792997	inf	0.000779	[3352, 0, 4220, 7]
N(-N(:N:N):C(:C)=O)=C	7579	4227	3352	7	7	1.0	0.000924	1.792997	inf	0.000779	[3352, 0, 4220, 7]
N1(:N:N:C(:C:C:1=O):C)-N=C	7579	4227	3352	7	7	1.0	0.000924	1.792997	inf	0.000779	[3352, 0, 4220, 7]
N(:C(:C(:C):[#7&H1]):C(:C):C):N	7579	4227	3352	7	7	1.0	0.000924	1.792997	inf	0.000779	[3352, 0, 4220, 7]
C(:C(:C(=O):N):[#7&H1]:C)(:N):C	7579	4227	3352	7	7	1.0	0.000924	1.792997	inf	0.000779	[3352, 0, 4220, 7]
C(:C(=O):N(-N):N)(:C):[#7&H1]	7579	4227	3352	7	7	1.0	0.000924	1.792997	inf	0.000779	[3352, 0, 4220, 7]
C1(:[#7&H1]:C(:C(:C:1:N):C):C:C):C(=O):N	7579	4227	3352	7	7	1.0	0.000924	1.792997	inf	0.000779	[3352, 0, 4220, 7]
[#7&H1]1:C2:C(:C:C:C:C:2):C(:C:1:C):N	7579	4227	3352	7	7	1.0	0.000924	1.792997	inf	0.000779	[3352, 0, 4220, 7]
C(:C(:C:C):C(:N):C)(:[#7&H1]):C	7579	4227	3352	7	7	1.0	0.000924	1.792997	inf	0.000779	[3352, 0, 4220, 7]
C1(:C:C:C:C:C:1:[#7&H1]):C(:N):C	7579	4227	3352	7	7	1.0	0.000924	1.792997	inf	0.000779	[3352, 0, 4220, 7]
C(-N-C(:C(:C):C):C(:C):C)-C-C	7579	4227	3352	21	21	1.0	0.002771	1.792997	inf	0.002338	[3352, 0, 4206, 21]
N(-C(:C(:C):C):C(:C):C)-C	7579	4227	3352	40	39	0.975	0.005278	1.748172	30.926899	0.003614	[3351, 1, 4188, 39]
C1(:C2:C:C:C:C:C:2:N:C:C:1:C)-N-C	7579	4227	3352	40	39	0.975	0.005278	1.748172	30.926899	0.003614	[3351, 1, 4188, 39]
C12:N:C3:C(:C:C:C:C:3):C(:C:1:C:C:C:C:2)-N	7579	4227	3352	58	54	0.931034	0.007653	1.669342	10.705465	0.003876	[3348, 4, 4173, 54]
C1(:C:C:C(:C:C:1-C)-C)-C(=O)-C	7579	4227	3352	88	66	0.75	0.011611	1.344748	2.378992	0.001347	[3330, 22, 4161, 66]
C1(:C2:C(:N:C:C:1:C):C:C:C:C:2)-N-C	7579	4227	3352	40	39	0.975	0.005278	1.748172	30.926899	0.003614	[3351, 1, 4188, 39]
C12:C(:N:C(:C:C):C(:C:1-N-C):C):C:C:C:C:2	7579	4227	3352	40	39	0.975	0.005278	1.748172	30.926899	0.003614	[3351, 1, 4188, 39]
C1:C2:C(:C:C:C:1):C:C:C(:C:2:C:C):C	7579	4227	3352	534	475	0.889513	0.070458	1.594895	6.384301	0.028344	[3293, 59, 3752, 475]
C12:C(:C:C:C:C:1):C:C(:C:C:2:C)-C	7579	4227	3352	137	126	0.919708	0.018076	1.649034	9.083425	0.008552	[3341, 11, 4101, 126]
C1-O-C-1-C	7579	4227	3352	426	323	0.758216	0.056208	1.359479	2.486778	0.007435	[3249, 103, 3904, 323]
C1:C:C(-C(:C):C):C(-C):C:C:1-[N&+]	7579	4227	3352	27	26	0.962963	0.003562	1.72659	20.617932	0.002237	[3351, 1, 4201, 26]
C1:C:C2:C(:C:C:1-O):C(:C:C:C:2):C	7579	4227	3352	69	56	0.811594	0.009104	1.455186	3.415989	0.001903	[3339, 13, 4171, 56]
C1:C:C(:C(:C)-[N&+]):C(:C):C:C:1	7579	4227	3352	153	146	0.954248	0.020187	1.710965	16.53966	0.012094	[3345, 7, 4081, 146]
C(:C(:C(:C)-[N&+]):C(:C):C):C	7579	4227	3352	155	148	0.954839	0.020451	1.712023	16.766231	0.012304	[3345, 7, 4079, 148]
C(:C:C(:S):C):C	7579	4227	3352	81	61	0.753086	0.010687	1.350282	2.418642	0.001281	[3332, 20, 4166, 61]
C1(:C:C:C(:C:C:1):C)-[N&+](-[O&-])=O	7579	4227	3352	153	146	0.954248	0.020187	1.710965	16.53966	0.012094	[3345, 7, 4081, 146]
C1:C:C(:C(:C(:C:1:C:C):C)-C-C)-C	7579	4227	3352	135	115	0.851852	0.017812	1.527368	4.559735	0.00519	[3332, 20, 4112, 115]
C1:C(:C(:C(:C):C:C:1)-C-C)-C	7579	4227	3352	147	121	0.823129	0.019396	1.475869	3.690488	0.004508	[3326, 26, 4106, 121]
C1(:C2:C(:C(:C)-C-C-2):C(:C):C:C:1)-C	7579	4227	3352	17	16	0.941176	0.002243	1.687527	12.687958	0.001212	[3351, 1, 4211, 16]
C1(:C:C:C(:C:C:1:N)-Cl):C(-N):C	7579	4227	3352	12	11	0.916667	0.001583	1.643581	8.722971	0.000724	[3351, 1, 4216, 11]
C1(:C:C(:N:C):C(:C:C:1):C)-Cl	7579	4227	3352	13	11	0.846154	0.001715	1.517152	4.361486	0.000472	[3350, 2, 4216, 11]
[N&+](-C(:C:C):C(:C)-N)(-[O&-])=O	7579	4227	3352	67	58	0.865672	0.00884	1.552147	5.110428	0.002834	[3343, 9, 4169, 58]
C1:C:C(:O:C:1-[N&+])-C=N	7579	4227	3352	35	35	1.0	0.004618	1.792997	inf	0.003902	[3352, 0, 4192, 35]
C(:C(:O:C)-C=N):C	7579	4227	3352	35	35	1.0	0.004618	1.792997	inf	0.003902	[3352, 0, 4192, 35]
C1(:O:C(-[N&+](-[O&-])=O):C:C:1)-C=N	7579	4227	3352	24	24	1.0	0.003167	1.792997	inf	0.002673	[3352, 0, 4203, 24]
C(-C=N-N)(:C):O	7579	4227	3352	29	29	1.0	0.003826	1.792997	inf	0.003232	[3352, 0, 4198, 29]
C(=N-N(-C)-C)-C	7579	4227	3352	24	20	0.833333	0.003167	1.494164	3.964987	0.000788	[3348, 4, 4207, 20]
[N&-](-C-C(-C-N)-O)-[N&+]#N	7579	4227	3352	12	12	1.0	0.001583	1.792997	inf	0.001335	[3352, 0, 4215, 12]
C(-C(-C-N(:C):C)-O)-[N&-]-[N&+]	7579	4227	3352	10	10	1.0	0.001319	1.792997	inf	0.001112	[3352, 0, 4217, 10]
[N&+](-N-C(=N)-N)(-[O&-])=O	7579	4227	3352	10	9	0.9	0.001319	1.613698	7.136977	0.000537	[3351, 1, 4218, 9]
N(-C(=N)-N(-N)-C)-[N&+]	7579	4227	3352	8	8	1.0	0.001056	1.792997	inf	0.00089	[3352, 0, 4219, 8]
[N&+](-C1:C:C:C(:O:1)-C)(-[O&-])-O	7579	4227	3352	40	40	1.0	0.005278	1.792997	inf	0.004462	[3352, 0, 4187, 40]
C1:C(:O:C(:C:1)-[N&+])-C=N-N	7579	4227	3352	29	29	1.0	0.003826	1.792997	inf	0.003232	[3352, 0, 4198, 29]
C1(:O:C(-[N&+](-[O&-])-O):C:C:1)-C=N	7579	4227	3352	11	11	1.0	0.001451	1.792997	inf	0.001224	[3352, 0, 4216, 11]
C(-C=N-N(-C)-C)(:C:C):O:C	7579	4227	3352	17	17	1.0	0.002243	1.792997	inf	0.001892	[3352, 0, 4210, 17]
[N&+](-C1:C:C(:C):C:C(:C:1:C:C):C)(-[O&-])=O	7579	4227	3352	38	34	0.894737	0.005014	1.604261	6.740478	0.001974	[3348, 4, 4193, 34]
C1(:C:C:C(:C(:C):C):C(:C:1):C)-[N&+](=O)-[O&-]	7579	4227	3352	30	30	1.0	0.003958	1.792997	inf	0.003343	[3352, 0, 4197, 30]
C1:C:C(:C(:C):C):C(:C):C:C:1-[N&+]	7579	4227	3352	31	31	1.0	0.00409	1.792997	inf	0.003455	[3352, 0, 4196, 31]
C1:C2:C(:C(:C):C:C:1-C):C(:C):C:C:C:2	7579	4227	3352	70	62	0.885714	0.009236	1.588083	6.14573	0.003425	[3344, 8, 4165, 62]
C1(-O-C(-C(-C:1:C)-C)-O-C):C:C	7579	4227	3352	49	41	0.836735	0.006465	1.500263	4.064112	0.001658	[3344, 8, 4186, 41]
O1-C2-C(-C=C-O-2)-C(:C-1:C):C	7579	4227	3352	37	36	0.972973	0.004882	1.744538	28.547906	0.003294	[3351, 1, 4191, 36]
C1(-C=C-O-C-1-O)-C(:C):C	7579	4227	3352	37	36	0.972973	0.004882	1.744538	28.547906	0.003294	[3351, 1, 4191, 36]
C1=C-O-C2-C-1-C(:C):C-O-2	7579	4227	3352	37	36	0.972973	0.004882	1.744538	28.547906	0.003294	[3351, 1, 4191, 36]
C(=C\C(:C:C):O:C)\C(-N)=O	7579	4227	3352	21	21	1.0	0.002771	1.792997	inf	0.002338	[3352, 0, 4206, 21]
C(\C1:C:C:C(:O:1)-[N&+](=O)-[O&-])=C\C(-N)=O	7579	4227	3352	16	16	1.0	0.002111	1.792997	inf	0.001781	[3352, 0, 4211, 16]
C12:C(:C:C:C:C:1):C(-C(:C):C):C(:C:C:2)-C	7579	4227	3352	27	24	0.888889	0.003562	1.593775	6.343979	0.001345	[3349, 3, 4203, 24]
N(:C(:C(:N):C):C(:C):C):C	7579	4227	3352	37	31	0.837838	0.004882	1.502241	4.097153	0.001261	[3346, 6, 4196, 31]
C1:C:C(:C(:C):C:C:1:N):N:C	7579	4227	3352	18	16	0.888889	0.002375	1.593775	6.343979	0.000896	[3350, 2, 4211, 16]
C1:C2:C(:C:C:C:N:2):C(:N):C:C:1	7579	4227	3352	21	19	0.904762	0.002771	1.622236	7.533475	0.001168	[3350, 2, 4208, 19]
C(-N-C(:S:C):N:C)=O	7579	4227	3352	27	24	0.888889	0.003562	1.593775	6.343979	0.001345	[3349, 3, 4203, 24]
C(:N:N:C)(-N):C	7579	4227	3352	15	14	0.933333	0.001979	1.673464	11.101964	0.001014	[3351, 1, 4213, 14]
C(:N:O:[N&+])(:C):C	7579	4227	3352	11	11	1.0	0.001451	1.792997	inf	0.001224	[3352, 0, 4216, 11]
N(:O:[N&+](-[O&-]):C):C	7579	4227	3352	12	12	1.0	0.001583	1.792997	inf	0.001335	[3352, 0, 4215, 12]
C(:C(-C):C(-N):C)(:C):N	7579	4227	3352	12	11	0.916667	0.001583	1.643581	8.722971	0.000724	[3351, 1, 4216, 11]
N(:C:C:C)(:C):C	7579	4227	3352	20	18	0.9	0.002639	1.613698	7.136977	0.001076	[3350, 2, 4209, 18]
C1:C:C(:C:C:C:1-N)-[N&+](=O)-[O&-]	7579	4227	3352	92	79	0.858696	0.012139	1.539639	4.818984	0.003706	[3339, 13, 4148, 79]
O(-C(:C:C):C(:C)-[N&+])-C	7579	4227	3352	17	15	0.882353	0.002243	1.582057	5.94748	0.000807	[3350, 2, 4212, 15]
C(-C-C-O-N)-C	7579	4227	3352	22	17	0.772727	0.002903	1.385498	2.696191	0.000423	[3347, 5, 4210, 17]
C(-O-N(-C)-O)-C	7579	4227	3352	32	32	1.0	0.004222	1.792997	inf	0.003567	[3352, 0, 4195, 32]
O(-N(-C(=O)-C(:C):C)-O-C(=O)-C)-C-C	7579	4227	3352	32	32	1.0	0.004222	1.792997	inf	0.003567	[3352, 0, 4195, 32]
N(-C(=O)-C(:C:C):C:C)(-O-C)-O-C	7579	4227	3352	32	32	1.0	0.004222	1.792997	inf	0.003567	[3352, 0, 4195, 32]
C(-C1:C:C:C:C:C:1)(-N(-O)-O)=O	7579	4227	3352	32	32	1.0	0.004222	1.792997	inf	0.003567	[3352, 0, 4195, 32]
N(-O-C(=O)-C)(-O-C)-C(=O)-C	7579	4227	3352	32	32	1.0	0.004222	1.792997	inf	0.003567	[3352, 0, 4195, 32]
C1:C(:C:C:C:C:1)-C(=O)-O-N	7579	4227	3352	12	12	1.0	0.001583	1.792997	inf	0.001335	[3352, 0, 4215, 12]
C(-C(=O)-O-N)(:C):C	7579	4227	3352	12	12	1.0	0.001583	1.792997	inf	0.001335	[3352, 0, 4215, 12]
O(-N(-C(=O)-C(:C):C)-O-C-C)-C(-C)=O	7579	4227	3352	32	32	1.0	0.004222	1.792997	inf	0.003567	[3352, 0, 4195, 32]
N(-C(=O)-C1:C:C:C:C:C:1)(-O-C(-C)=O)-O-C-C	7579	4227	3352	32	32	1.0	0.004222	1.792997	inf	0.003567	[3352, 0, 4195, 32]
N(-O-C-C(:C):C)(-O-C)-C(=O)-C	7579	4227	3352	19	19	1.0	0.002507	1.792997	inf	0.002115	[3352, 0, 4208, 19]
O(-C-C(:C:C):C:C)-N(-O)-C	7579	4227	3352	19	19	1.0	0.002507	1.792997	inf	0.002115	[3352, 0, 4208, 19]
C1(:C:C:C(:C:C:1):[#7&H1])-[N&+](-[O&-])=O	7579	4227	3352	17	17	1.0	0.002243	1.792997	inf	0.001892	[3352, 0, 4210, 17]
C1:C:C(:C(:C:C:1-[N&+]):C):[#7&H1]:C	7579	4227	3352	17	17	1.0	0.002243	1.792997	inf	0.001892	[3352, 0, 4210, 17]
C(:C(:[#7&H1]:C):C(-C):C)(:C):C	7579	4227	3352	28	22	0.785714	0.003694	1.408784	2.907657	0.00061	[3346, 6, 4205, 22]
C1(:[#7&H1]:C(:C:C):C(:C:1:C):C):C(-C):C	7579	4227	3352	17	16	0.941176	0.002243	1.687527	12.687958	0.001212	[3351, 1, 4211, 16]
Cl-C-C-S	7579	4227	3352	16	13	0.8125	0.002111	1.45681	3.436322	0.000442	[3349, 3, 4214, 13]
C(-C-S-C)-Cl	7579	4227	3352	15	13	0.866667	0.001979	1.553931	5.154483	0.000635	[3350, 2, 4214, 13]
