# Supplementary material for: A comprehensive evaluation of advanced methods for identifying structural alerts using extensive toxicity data
Source: J Cheminform. 2026 Jan 30;18:27. doi: 10.1186/s13321-026-01157-x (PMC12922411; doi:10.1186/s13321-026-01157-x)
Supplement: Supplementary file 3 — Supplementary material 3. [file 13321_2026_1157_MOESM3_ESM.zip › SI_3_The substructure sets/SI_3_1_Original set of SAs/bioalerts/Drug/Carcinogenicity__ruleset.csv]

Substructure	N_total	N_pos	N_neg	N_s	N_s_pos	Precision	Coverage Rate	Enrichment Factor	Likelihood Ratio	Information Gain	tn_fp_fn_tp
C(:C:C(:O)-[N&+]):C	1031	510	521	28	26	0.928571	0.027158	1.877171	13.280392	0.017849	[519, 2, 484, 26]
C(:C(:O:C)-[N&+](=O)-[O&-]):C	1031	510	521	28	26	0.928571	0.027158	1.877171	13.280392	0.017849	[519, 2, 484, 26]
C(:O:C(-C):C)(:C)-[N&+]	1031	510	521	28	26	0.928571	0.027158	1.877171	13.280392	0.017849	[519, 2, 484, 26]
C(-[N&+](=O)-[O&-])(:C):O	1031	510	521	28	26	0.928571	0.027158	1.877171	13.280392	0.017849	[519, 2, 484, 26]
C(-C-N(-N)-C)-C	1031	510	521	72	57	0.791667	0.069835	1.600408	3.881961	0.020245	[506, 15, 453, 57]
C(-N(-N=O)-C)-C	1031	510	521	102	87	0.852941	0.098933	1.724279	5.925098	0.044446	[506, 15, 423, 87]
N(-N=O)(-C)-C	1031	510	521	119	98	0.823529	0.115422	1.664821	4.76732	0.043692	[500, 21, 412, 98]
C1(:C:C:C:C:C:1-C)-C(-C)=O	1031	510	521	22	17	0.772727	0.021339	1.562121	3.473333	0.005124	[516, 5, 493, 17]
C1(:C:C:C(:O:1)-C)-[N&+](-[O&-])=O	1031	510	521	28	26	0.928571	0.027158	1.877171	13.280392	0.017849	[519, 2, 484, 26]
C(-N(-N=O)-C)-C-C	1031	510	521	65	54	0.830769	0.063046	1.679457	5.014973	0.023722	[510, 11, 456, 54]
