# Supplementary material for: A comprehensive evaluation of advanced methods for identifying structural alerts using extensive toxicity data
Source: J Cheminform. 2026 Jan 30;18:27. doi: 10.1186/s13321-026-01157-x (PMC12922411; doi:10.1186/s13321-026-01157-x)
Supplement: Supplementary file 3 — Supplementary material 3. [file 13321_2026_1157_MOESM3_ESM.zip › SI_3_The substructure sets/SI_3_1_Original set of SAs/bioalerts/Drug/Cardiotoxicity_Cav1.2__ruleset.csv]

Substructure	N_total	N_pos	N_neg	N_s	N_s_pos	Precision	Coverage Rate	Enrichment Factor	Likelihood Ratio	Information Gain	tn_fp_fn_tp
C(:C(:C:C)-C(-C)-C):C	776	509	267	305	237	0.777049	0.393041	1.184657	1.828239	0.031383	[199, 68, 272, 237]
C(-C(-C(=C)-C)-C(=C)-C)(:C):C	776	509	267	174	165	0.948276	0.224227	1.445702	9.616896	0.098499	[258, 9, 344, 165]
C(=C(-C)-N-C)(-C)-C	776	509	267	193	178	0.92228	0.248711	1.406069	6.224754	0.089339	[252, 15, 331, 178]
C(-N-C(=C)-C)(=C)-C	776	509	267	143	134	0.937063	0.184278	1.428607	7.810085	0.07069	[258, 9, 375, 134]
N1-C(=C(-C(=O)-O)-C(-C)-C=C-1-C)-C	776	509	267	143	134	0.937063	0.184278	1.428607	7.810085	0.07069	[258, 9, 375, 134]
C(=C(-C(=O)-O)-C(-C)-C)(-N)-C	776	509	267	198	187	0.944444	0.255155	1.43986	8.917485	0.111856	[256, 11, 322, 187]
C(-C(=O)-O-C)(=C(-N)-C)-C(-C)-C	776	509	267	198	187	0.944444	0.255155	1.43986	8.917485	0.111856	[256, 11, 322, 187]
C(-O-C)(-C)=O	776	509	267	275	241	0.876364	0.354381	1.336067	3.71819	0.09405	[233, 34, 268, 241]
C(-C(=O)-O-C)(-C)=C	776	509	267	227	212	0.933921	0.292526	1.423816	7.413752	0.121909	[252, 15, 297, 212]
C-C-O-C	776	509	267	453	355	0.783664	0.583763	1.194742	1.900184	0.073255	[169, 98, 154, 355]
C(-O-C(=O)-C)-C	776	509	267	243	210	0.864198	0.313144	1.317519	3.338096	0.069718	[234, 33, 299, 210]
O(-C(=O)-C(=C(-C)-N)-C(-C)-C)-C-C	776	509	267	171	160	0.935673	0.220361	1.426487	7.629934	0.086475	[256, 11, 349, 160]
C(-C1=C(-C)-N-C=C(-C-1-C(:C):C)-C)(-O-C)=O	776	509	267	143	134	0.937063	0.184278	1.428607	7.810085	0.07069	[258, 9, 375, 134]
C1(=C(-C)-N-C(=C(-C-1-C(:C):C)-C)-C)-C(-O-C)=O	776	509	267	141	132	0.93617	0.181701	1.427246	7.693517	0.068991	[258, 9, 377, 132]
C1(-N-C(=C(-C-C=1-C)-C)-C)-C	776	509	267	143	134	0.937063	0.184278	1.428607	7.810085	0.07069	[258, 9, 375, 134]
C(-C(-C(:C):C)-C(-C)=C)(=C)-C	776	509	267	174	165	0.948276	0.224227	1.445702	9.616896	0.098499	[258, 9, 344, 165]
C(:C(:O:N)-C-C)(-C):C	776	509	267	22	21	0.954545	0.028351	1.45526	11.015717	0.01112	[266, 1, 488, 21]
C(:O:N:C)(:C)-C	776	509	267	39	38	0.974359	0.050258	1.485467	19.933202	0.023985	[266, 1, 471, 38]
O(:N:C(-C):C):C	776	509	267	40	38	0.95	0.051546	1.44833	9.966601	0.019766	[265, 2, 471, 38]
N(:C(-C(:C):C):C(-C):C):O	776	509	267	21	21	1.0	0.027062	1.524558	inf	0.016748	[267, 0, 488, 21]
C(-C1:C:C:C:C:C:1)(:N:O):C(-C):C	776	509	267	21	21	1.0	0.027062	1.524558	inf	0.016748	[267, 0, 488, 21]
C(-C-C-C)(:C):O	776	509	267	22	20	0.909091	0.028351	1.385962	5.24558	0.007356	[265, 2, 489, 20]
C(-C(=O)-O-C)(=C)-C	776	509	267	227	212	0.933921	0.292526	1.423816	7.413752	0.121909	[252, 15, 297, 212]
C(-O-C-C)(-C(=C)-C)=O	776	509	267	195	184	0.94359	0.251289	1.438557	8.774424	0.108926	[256, 11, 325, 184]
C(-O-C(:C):N)(-C)-C	776	509	267	42	41	0.97619	0.054124	1.488259	21.506876	0.026349	[266, 1, 468, 41]
C(-C(=C(-C)-N)-C(-C)-C)(-O)=O	776	509	267	198	187	0.944444	0.255155	1.43986	8.917485	0.111856	[256, 11, 322, 187]
C(:C:C(:C)-[N&+]):C	776	509	267	83	76	0.915663	0.106959	1.395981	5.695201	0.031563	[260, 7, 433, 76]
C(:C(:C:C)-[N&+](=O)-[O&-]):C	776	509	267	83	76	0.915663	0.106959	1.395981	5.695201	0.031563	[260, 7, 433, 76]
C(-[N&+](=O)-[O&-])(:C):C	776	509	267	83	76	0.915663	0.106959	1.395981	5.695201	0.031563	[260, 7, 433, 76]
O(-C(:C:C):N:N)-C	776	509	267	40	40	1.0	0.051546	1.524558	inf	0.032412	[267, 0, 469, 40]
C(:C:C(:N)-C)(-O):N	776	509	267	40	40	1.0	0.051546	1.524558	inf	0.032412	[267, 0, 469, 40]
C(:C(:N(:N)-C)-C(:C):C):C	776	509	267	43	41	0.953488	0.055412	1.453648	10.753438	0.021986	[265, 2, 468, 41]
C(:N(:N:C)-C(:C):C)(:C)-C	776	509	267	41	41	1.0	0.052835	1.524558	inf	0.03325	[267, 0, 468, 41]
N(:N:C(-O):C)(:C)-C	776	509	267	40	40	1.0	0.051546	1.524558	inf	0.032412	[267, 0, 469, 40]
N(-C(:C:C):C(:C)-O)(:C):N	776	509	267	39	39	1.0	0.050258	1.524558	inf	0.031575	[267, 0, 470, 39]
C(:C(-O-C):C(-N):C):C	776	509	267	43	40	0.930233	0.055412	1.418193	6.994106	0.017859	[264, 3, 469, 40]
C(-C(:C:C):C:C)(:C):N	776	509	267	105	87	0.828571	0.135309	1.263205	2.535363	0.016471	[249, 18, 422, 87]
C1(:C:C:C(:C:C:1)-Cl)-C(:C):N	776	509	267	32	32	1.0	0.041237	1.524558	inf	0.025755	[267, 0, 477, 32]
C(-[#6@](-O)(-C)-C)-C-N	776	509	267	25	20	0.8	0.032216	1.219646	2.098232	0.002411	[262, 5, 489, 20]
C(-C-C(:N):[#7&H1])-C	776	509	267	24	22	0.916667	0.030928	1.397511	5.770138	0.00863	[265, 2, 487, 22]
C(-C(:N:C):[#7&H1]:C)-C	776	509	267	24	22	0.916667	0.030928	1.397511	5.770138	0.00863	[265, 2, 487, 22]
C(:N:C(:C):C)(-C):[#7&H1]	776	509	267	20	17	0.85	0.025773	1.295874	2.972495	0.003643	[264, 3, 492, 17]
C(:C(:[#7&H1]:C):C:C)(:N):C	776	509	267	21	19	0.904762	0.027062	1.379362	4.983301	0.006733	[265, 2, 490, 19]
C(:[#7&H1]:C(-C):N)(:C):C	776	509	267	19	17	0.894737	0.024485	1.364078	4.458743	0.005521	[265, 2, 492, 17]
C(-C(-C(-C)-C)-[#6@](-O)(-C)-C)(:C):C	776	509	267	7	7	1.0	0.009021	1.524558	inf	0.005519	[267, 0, 502, 7]
C(-C(-C)-C)(-C)-[#6@]	776	509	267	66	53	0.80303	0.085052	1.224266	2.138582	0.007	[254, 13, 456, 53]
C1:C:C(:C:C:C:1-C)-F	776	509	267	59	46	0.779661	0.076031	1.188638	1.856128	0.004312	[254, 13, 463, 46]
N(-C-C-[#6@](-O)(-C)-C)(-C)-C-C	776	509	267	19	18	0.947368	0.024485	1.444318	9.442043	0.008979	[266, 1, 491, 18]
C(-C-[#6@](-O-C)(-C-C)-C(-C)-C)-N(-C)-C	776	509	267	16	16	1.0	0.020619	1.524558	inf	0.012708	[267, 0, 493, 16]
C(-[#6@](-O-C)(-C-C)-C(-C)-C)-C	776	509	267	16	16	1.0	0.020619	1.524558	inf	0.012708	[267, 0, 493, 16]
O(-[#6@](-C)(-C)-C)-C(=O)-C	776	509	267	16	16	1.0	0.020619	1.524558	inf	0.012708	[267, 0, 493, 16]
O(-C(=O)-C(-C)-C)-[#6@]	776	509	267	24	23	0.958333	0.030928	1.461035	12.064833	0.012575	[266, 1, 486, 23]
C(-C(-C)-C)(-O)=O	776	509	267	32	26	0.8125	0.041237	1.238703	2.273084	0.003714	[261, 6, 483, 26]
C(-[#6@](-C)(-O)-C)-C(-C)-C	776	509	267	22	17	0.772727	0.028351	1.178068	1.783497	0.00136	[262, 5, 492, 17]
C(-C(-C-C)-C(:C):C)-[#6@]	776	509	267	222	207	0.932432	0.286082	1.421547	7.2389	0.116877	[252, 15, 302, 207]
C(-C(-C(:C):C)-[#6@](-C)(-O)-C)-C	776	509	267	15	15	1.0	0.01933	1.524558	inf	0.011904	[267, 0, 494, 15]
C(-C(:C(:C)-C):C:C)(-C)-[#6@]	776	509	267	20	18	0.9	0.025773	1.372102	4.721022	0.006121	[265, 2, 491, 18]
C(:C(:C:C)-C(-C)-C)(-C):C	776	509	267	20	18	0.9	0.025773	1.372102	4.721022	0.006121	[265, 2, 491, 18]
C1(:C:C:C:C:C:1-C)-C(-C)-C	776	509	267	20	18	0.9	0.025773	1.372102	4.721022	0.006121	[265, 2, 491, 18]
C1:C:C(-C(-C)-[#6@]):C(:C:C:1)-C	776	509	267	20	18	0.9	0.025773	1.372102	4.721022	0.006121	[265, 2, 491, 18]
C(-C-C-C(:N):[#7&H1])-N(-C)-C	776	509	267	17	17	1.0	0.021907	1.524558	inf	0.013513	[267, 0, 492, 17]
C(-C-C(:N:C):[#7&H1]:C)-C-N	776	509	267	18	17	0.944444	0.023196	1.43986	8.917485	0.008278	[266, 1, 492, 17]
C(-C1:N:C(:C(:[#7&H1]:1):C):C)-C-C	776	509	267	18	17	0.944444	0.023196	1.43986	8.917485	0.008278	[266, 1, 492, 17]
C1(:N:C(:C(:[#7&H1]:1):C):C:C)-C-C	776	509	267	18	17	0.944444	0.023196	1.43986	8.917485	0.008278	[266, 1, 492, 17]
C12:C(:[#7&H1]:C(:N:1)-C):C:C:C:C:2	776	509	267	19	17	0.894737	0.024485	1.364078	4.458743	0.005521	[265, 2, 492, 17]
C1(:[#7&H1]:C(-C-C):N:C:1:C):C:C	776	509	267	18	17	0.944444	0.023196	1.43986	8.917485	0.008278	[266, 1, 492, 17]
C1(:C:C:C:C:C:1:N):[#7&H1]:C	776	509	267	21	19	0.904762	0.027062	1.379362	4.983301	0.006733	[265, 2, 490, 19]
C1:C:C(:N:C):C(:[#7&H1]):C:C:1	776	509	267	21	19	0.904762	0.027062	1.379362	4.983301	0.006733	[265, 2, 490, 19]
C1:C:C:C(:C:C:1-C)-[N&+]	776	509	267	70	64	0.914286	0.090206	1.393882	5.595285	0.025898	[261, 6, 445, 64]
C1:C:C(:C:C:C:1)-[N&+](=O)-[O&-]	776	509	267	83	76	0.915663	0.106959	1.395981	5.695201	0.031563	[260, 7, 433, 76]
C1:C(:C:C(-C):C:C:1)-[N&+](=O)-[O&-]	776	509	267	70	64	0.914286	0.090206	1.393882	5.595285	0.025898	[261, 6, 445, 64]
C(:C:C(-C):C)(:C)-[N&+]	776	509	267	70	64	0.914286	0.090206	1.393882	5.595285	0.025898	[261, 6, 445, 64]
C(-O-C(=C)-O)-C	776	509	267	48	44	0.916667	0.061856	1.397511	5.770138	0.017713	[263, 4, 465, 44]
O(/C(=C(/C)-C)-O)-C	776	509	267	60	56	0.933333	0.07732	1.422921	7.343811	0.026094	[263, 4, 453, 56]
C(-C(=N-C)-C)(=C)-C	776	509	267	60	56	0.933333	0.07732	1.422921	7.343811	0.026094	[263, 4, 453, 56]
C(=N-C(=C)-C)(-C)-C	776	509	267	35	35	1.0	0.045103	1.524558	inf	0.028241	[267, 0, 474, 35]
N(-C(=C(-C)-C)-C)=C	776	509	267	35	35	1.0	0.045103	1.524558	inf	0.028241	[267, 0, 474, 35]
C(-O/C(=C(\C)-C)-O)-C	776	509	267	44	44	1.0	0.056701	1.524558	inf	0.035774	[267, 0, 465, 44]
O(/C(=C(/C(=N)-C)-C(-C)-C)-O)-C-C	776	509	267	28	28	1.0	0.036082	1.524558	inf	0.02246	[267, 0, 481, 28]
C(=C(/C(=N)-C)-C(-C)-C)(\O)-O	776	509	267	39	39	1.0	0.050258	1.524558	inf	0.031575	[267, 0, 470, 39]
C1(\C(=N-C(=C-C-1-C)-C)-C)=C(\O)-O	776	509	267	35	35	1.0	0.045103	1.524558	inf	0.028241	[267, 0, 474, 35]
C1(=N-C(=C(-C-C-1=C)-C)-C)-C	776	509	267	35	35	1.0	0.045103	1.524558	inf	0.028241	[267, 0, 474, 35]
N1-C(=C(-C(-C)-C-C=1-C)-C(=O)-O)-C	776	509	267	35	35	1.0	0.045103	1.524558	inf	0.028241	[267, 0, 474, 35]
C(=C(-C(-C)-C)-C(=O)-O)(-N)-C	776	509	267	198	187	0.944444	0.255155	1.43986	8.917485	0.111856	[256, 11, 322, 187]
C(-C(-C(:C):C)-C(=C)-C)(=C)-C	776	509	267	174	165	0.948276	0.224227	1.445702	9.616896	0.098499	[258, 9, 344, 165]
C(-C(:C(-C):N):C(:O)-C)(-C)-C	776	509	267	37	37	1.0	0.04768	1.524558	inf	0.029905	[267, 0, 472, 37]
C(:C(-C):N:O)(-C):C	776	509	267	37	37	1.0	0.04768	1.524558	inf	0.029905	[267, 0, 472, 37]
C(:N:O:C)(:C)-C	776	509	267	40	38	0.95	0.051546	1.44833	9.966601	0.019766	[265, 2, 471, 38]
N1:O:C(-C-C):C(:C:1-C)-C	776	509	267	21	21	1.0	0.027062	1.524558	inf	0.016748	[267, 0, 488, 21]
O1:C(-C-C-C):C(-C(-C)-C):C(:N:1)-C	776	509	267	17	17	1.0	0.021907	1.524558	inf	0.013513	[267, 0, 492, 17]
C(-C(=O)-O-C-C)(=C(-N)-C)-C(-C)-C	776	509	267	171	160	0.935673	0.220361	1.426487	7.629934	0.086475	[256, 11, 349, 160]
C(-O-C(-C)(-C)-C)(=O)-N	776	509	267	14	14	1.0	0.018041	1.524558	inf	0.011101	[267, 0, 495, 14]
O(-C(-C)(-C)-C)-C	776	509	267	45	35	0.777778	0.05799	1.185767	1.835953	0.003128	[257, 10, 474, 35]
C(:C(:C:C)-C(:C):N):C	776	509	267	105	87	0.828571	0.135309	1.263205	2.535363	0.016471	[249, 18, 422, 87]
C(-C(:C:C):N(:C)-C)(:C):C	776	509	267	15	15	1.0	0.01933	1.524558	inf	0.011904	[267, 0, 494, 15]
C(:N(-C-C):C(-C):C)(:C):C	776	509	267	17	16	0.941176	0.021907	1.434878	8.392927	0.007584	[266, 1, 493, 16]
C(-N-C(-C)(-C)-C)(-C)=O	776	509	267	19	15	0.789474	0.024485	1.203598	1.967092	0.00155	[263, 4, 494, 15]
C1(:C:C:C(:C:C:1:C)-C):N(-C):C	776	509	267	29	22	0.758621	0.037371	1.156561	1.648611	0.001385	[260, 7, 487, 22]
C1:C:C(:C:C:C:1:N)-C(-C)(-C)-C	776	509	267	19	18	0.947368	0.024485	1.444318	9.442043	0.008979	[266, 1, 491, 18]
C(:C(:C:C)-C(-C)(-C)-C):C	776	509	267	40	32	0.8	0.051546	1.219646	2.098232	0.003929	[259, 8, 477, 32]
C(-C(-C(=O)-N)(-C)-C)(:C):C	776	509	267	19	16	0.842105	0.024485	1.283838	2.797642	0.003156	[264, 3, 493, 16]
C(-C(=O)-N-C)(-C)(-C)-C	776	509	267	19	16	0.842105	0.024485	1.283838	2.797642	0.003156	[264, 3, 493, 16]
O=C(-N-C(-C)(-C)-C)-C-N(:C):C	776	509	267	12	12	1.0	0.015464	1.524558	inf	0.0095	[267, 0, 497, 12]
C(-N-C(-C)(-C)-C)(=O)-C-N	776	509	267	14	13	0.928571	0.018041	1.415661	6.819253	0.005557	[266, 1, 496, 13]
C(-C-N(:C(:C)-C):C(:C):C)(=O)-N-C	776	509	267	12	12	1.0	0.015464	1.524558	inf	0.0095	[267, 0, 497, 12]
C1:C2:C(:C:C:C(:C:2)-C):N(:C:1-C)-C	776	509	267	17	17	1.0	0.021907	1.524558	inf	0.013513	[267, 0, 492, 17]
C12:C(:C:C:C:C:1):N(-C-C):C(:C:2)-C	776	509	267	17	16	0.941176	0.021907	1.434878	8.392927	0.007584	[266, 1, 493, 16]
C12:C:C:C(:C:C:1:C:C(:N:2-C-C)-C)-C(-C)(-C)-C	776	509	267	16	16	1.0	0.020619	1.524558	inf	0.012708	[267, 0, 493, 16]
C1:C:C(:C:C(:C:1:N(-C):C):C)-C(-C(=O)-N)(-C)-C	776	509	267	15	15	1.0	0.01933	1.524558	inf	0.011904	[267, 0, 494, 15]
C1:C(:C:C(:C):C:C:1)-C(-C(=O)-N)(-C)-C	776	509	267	16	16	1.0	0.020619	1.524558	inf	0.012708	[267, 0, 493, 16]
C1(:C:C(:C:C):C(:C:C:1):N)-C(-C)(-C)-C	776	509	267	18	18	1.0	0.023196	1.524558	inf	0.01432	[267, 0, 491, 18]
C(-C(-C(=O)-N-C)(-C)-C)(:C:C):C:C	776	509	267	16	16	1.0	0.020619	1.524558	inf	0.012708	[267, 0, 493, 16]
C(-C(=O)-N-C(-C)(-C)-C)(-C(:C):C)(-C)-C	776	509	267	14	14	1.0	0.018041	1.524558	inf	0.011101	[267, 0, 495, 14]
C(-N-C(-C)(-C)-C)(-C(-C)(-C)-C)=O	776	509	267	14	14	1.0	0.018041	1.524558	inf	0.011101	[267, 0, 495, 14]
C(-C(:C:C):C:C)(-C)-C	776	509	267	305	237	0.777049	0.393041	1.184657	1.828239	0.031383	[199, 68, 272, 237]
C1(:C:C:C:C:C:1)-C(-C)-C	776	509	267	303	236	0.778878	0.390464	1.187444	1.847697	0.032025	[200, 67, 273, 236]
C1(:C:C(-C(-C)-C):C:C:C:1)-[N&+](=O)-[O&-]	776	509	267	36	35	0.972222	0.046392	1.482209	18.359528	0.021645	[266, 1, 474, 35]
C(-C(=O)-O-C)(-[#6@])-C	776	509	267	24	23	0.958333	0.030928	1.461035	12.064833	0.012575	[266, 1, 486, 23]
C(-O-C-C)(-C(-[#6@])-C)=O	776	509	267	21	20	0.952381	0.027062	1.45196	10.491159	0.0104	[266, 1, 489, 20]
O(-C(=O)-C(=C)-C)-C	776	509	267	227	212	0.933921	0.292526	1.423816	7.413752	0.121909	[252, 15, 297, 212]
O(-C(=O)-C1=C(-C)-N-C=C(-C-1-C(:C):C)-C)-C-C	776	509	267	119	110	0.92437	0.153351	1.409255	6.411264	0.051078	[258, 9, 399, 110]
C1(-N-C(=C(-C(-C=1-C(-O)=O)-C)-C(=O)-O)-C)-C	776	509	267	140	131	0.935714	0.180412	1.426551	7.635232	0.068145	[258, 9, 378, 131]
C1(:C:C:C:C:C:1)-C(:N):C	776	509	267	105	87	0.828571	0.135309	1.263205	2.535363	0.016471	[249, 18, 422, 87]
O(/C(=C1/C(=N-C=C(-C-1-C(:C):C)-C)-C)-O)-C-C	776	509	267	21	21	1.0	0.027062	1.524558	inf	0.016748	[267, 0, 488, 21]
C(=C1/C(=N-C=C(-C-1-C(:C):C)-C)-C)(\O-C)-O	776	509	267	31	31	1.0	0.039948	1.524558	inf	0.024929	[267, 0, 478, 31]
C1(\C(=N-C(=C(-C-1-C(:C):C)-C)-C)-C)=C(\O-C)-O	776	509	267	31	31	1.0	0.039948	1.524558	inf	0.024929	[267, 0, 478, 31]
C1(=N-C(=C(-C(/C-1=C(\O)-O)-C)-C(=O)-O)-C)-C	776	509	267	35	35	1.0	0.045103	1.524558	inf	0.028241	[267, 0, 474, 35]
N1-C(=C(-C(-C(:C):C)-C(-C=1-C)=C)-C(=O)-O-C)-C	776	509	267	31	31	1.0	0.039948	1.524558	inf	0.024929	[267, 0, 478, 31]
C1(=C(-C(-C(:C):C)-C(=C)-C=N-1)-C(=O)-O-C)-C	776	509	267	31	31	1.0	0.039948	1.524558	inf	0.024929	[267, 0, 478, 31]
C(-C1:C:C:C:C(:C:1)-[N&+])(-C(=C)-C)-C(=C)-C	776	509	267	31	30	0.967742	0.039948	1.475379	15.736739	0.017804	[266, 1, 479, 30]
C1(:C:C(-C(-C(=C)-C)-C(=C)-C):C:C:C:1)-[N&+](=O)-[O&-]	776	509	267	31	30	0.967742	0.039948	1.475379	15.736739	0.017804	[266, 1, 479, 30]
O(/C(=C(\C(=N)-C)-C(-C)-C)-O)-C-C	776	509	267	28	28	1.0	0.036082	1.524558	inf	0.02246	[267, 0, 481, 28]
C(=C1\C(=N-C(=C(-C-1-C(:C:C):C:C)-C(=O)-O)-C)-C)(\O-C-C)-O	776	509	267	8	8	1.0	0.010309	1.524558	inf	0.006313	[267, 0, 501, 8]
C1(=C(-C(-C(:C:C):C:C)/C(=C(\O)-O)-C(=N-1)-C)-C(=O)-O-C-C)-C	776	509	267	17	17	1.0	0.021907	1.524558	inf	0.013513	[267, 0, 492, 17]
C1(-C(=O)-O-C-C)=C(-N=C-C(-C-1-C(:C):C)=C)-C	776	509	267	30	30	1.0	0.03866	1.524558	inf	0.024105	[267, 0, 479, 30]
C(-C-C-N(-C-C)-C)-C(:[#7&H1]:C):N:C	776	509	267	17	17	1.0	0.021907	1.524558	inf	0.013513	[267, 0, 492, 17]
C(-C-N(-C-C-[#6@])-C)-C-C(:[#7&H1]):N	776	509	267	17	17	1.0	0.021907	1.524558	inf	0.013513	[267, 0, 492, 17]
C(-N(-C-C-[#6@](-O)(-C)-C)-C)-C-C-C	776	509	267	16	16	1.0	0.020619	1.524558	inf	0.012708	[267, 0, 493, 16]
N(-C-C-[#6@](-O-C)(-C-C)-C(-C)-C)(-C-C-C)-C	776	509	267	16	16	1.0	0.020619	1.524558	inf	0.012708	[267, 0, 493, 16]
O(-C(=O)-C(-C)-C)-[#6@](-C)(-C)-C	776	509	267	11	11	1.0	0.014175	1.524558	inf	0.008701	[267, 0, 498, 11]
C1(-C2:C(:C:C:C:C:2)-C(-C-[#6@]-1(-C)-O)-C)-C-C	776	509	267	5	5	1.0	0.006443	1.524558	inf	0.003936	[267, 0, 504, 5]
C12:C(:C:C:C:C:1)-C(-C-[#6@]-C-2-C)-C-C	776	509	267	10	10	1.0	0.012887	1.524558	inf	0.007904	[267, 0, 499, 10]
C1(-C(-C(:C:C):C:C)-C(-C(-O)=O)=C(-C)-N-C=1-C)-C(=O)-O	776	509	267	115	106	0.921739	0.148196	1.405245	6.178127	0.047979	[258, 9, 403, 106]
C(-C1:C:C:C:C:C:1)(-C(=C)-C)-C(-C)=C	776	509	267	134	125	0.932836	0.17268	1.422162	7.285527	0.063135	[258, 9, 384, 125]
C(:C(:C:C)-Br):C	776	509	267	44	34	0.772727	0.056701	1.178068	1.783497	0.002797	[257, 10, 475, 34]
C1:C(:C:C:C:C:1)-C(:C:C):N(:N)-C	776	509	267	41	40	0.97561	0.052835	1.487374	20.982318	0.025559	[266, 1, 469, 40]
C(-C1:C:C(:N:N:1-C(:C):C)-O)(:C:C):C:C	776	509	267	40	40	1.0	0.051546	1.524558	inf	0.032412	[267, 0, 469, 40]
C1(:C:C(:N:N:1-C)-O-C)-C(:C):C	776	509	267	40	40	1.0	0.051546	1.524558	inf	0.032412	[267, 0, 469, 40]
C1:C(:N:N(:C:1-C)-C)-O-C(-C)-C	776	509	267	40	40	1.0	0.051546	1.524558	inf	0.032412	[267, 0, 469, 40]
C1(:N:N(-C(:C):C):C(:C:1)-C)-O-C	776	509	267	40	40	1.0	0.051546	1.524558	inf	0.032412	[267, 0, 469, 40]
N1:N(-C(:C:C):C(:C)-O):C(-C(:C):C):C:C:1-O	776	509	267	38	38	1.0	0.048969	1.524558	inf	0.030739	[267, 0, 471, 38]
N(-C1:C:C:C:C:C:1-O-C)(:N:C):C(-C):C	776	509	267	39	39	1.0	0.050258	1.524558	inf	0.031575	[267, 0, 470, 39]
C1(:C:C:C:C:C:1-O)-N(:N):C	776	509	267	39	39	1.0	0.050258	1.524558	inf	0.031575	[267, 0, 470, 39]
C1:C:C(-O-C):C(-N):C:C:1	776	509	267	43	40	0.930233	0.055412	1.418193	6.994106	0.017859	[264, 3, 469, 40]
C1:C(-O-C):C(-N(:N):C):C:C:C:1	776	509	267	39	39	1.0	0.050258	1.524558	inf	0.031575	[267, 0, 470, 39]
C(-O-C(-C-C)-C-C)(:C:C):N:N	776	509	267	34	34	1.0	0.043814	1.524558	inf	0.027411	[267, 0, 475, 34]
O(-C(-C-C)-C-C)-C	776	509	267	74	62	0.837838	0.095361	1.277332	2.710216	0.012486	[255, 12, 447, 62]
O-C-C-C	776	509	267	437	335	0.76659	0.563144	1.168711	1.722813	0.050575	[165, 102, 174, 335]
C(-C-C(-C)(-C)-N)-O	776	509	267	8	8	1.0	0.010309	1.524558	inf	0.006313	[267, 0, 501, 8]
C(-C(-C-C)(-C(:C):C)-N(-N)-C)-C	776	509	267	11	11	1.0	0.014175	1.524558	inf	0.008701	[267, 0, 498, 11]
C(-C-C(=N)-C)(-C)(-C)-N	776	509	267	13	13	1.0	0.016753	1.524558	inf	0.0103	[267, 0, 496, 13]
C(-C(=N-N)-C(:C):C)-C	776	509	267	33	32	0.969697	0.042526	1.478359	16.785855	0.019331	[266, 1, 477, 32]
C(=N-N(-C)-C)(-C)-C	776	509	267	32	32	1.0	0.041237	1.524558	inf	0.025755	[267, 0, 477, 32]
N(-N(-C(=O)-N)-C(-C)(-C)-C)=C	776	509	267	13	13	1.0	0.016753	1.524558	inf	0.0103	[267, 0, 496, 13]
N(-C(=O)-N-C)(-N)-C	776	509	267	31	30	0.967742	0.039948	1.475379	15.736739	0.017804	[266, 1, 479, 30]
C1(:C:C:C(:C:C:1)-F)-N-C	776	509	267	21	20	0.952381	0.027062	1.45196	10.491159	0.0104	[266, 1, 489, 20]
C1:C:C(:C:C:C:1-N)-F	776	509	267	23	21	0.913043	0.029639	1.391988	5.507859	0.007989	[265, 2, 488, 21]
C(-C(:C:C):C:C)(-C)=N	776	509	267	30	30	1.0	0.03866	1.524558	inf	0.024105	[267, 0, 479, 30]
C1(:C:C:C:C:C:1)-C(-C)=N	776	509	267	25	25	1.0	0.032216	1.524558	inf	0.020004	[267, 0, 484, 25]
C(-C(:C:C):C:C)(-C)(-C)-N	776	509	267	16	13	0.8125	0.020619	1.238703	2.273084	0.001822	[264, 3, 496, 13]
C(-C-[#6@](-C-C)(-C(:C):C)-N(-N)-C)-O	776	509	267	8	8	1.0	0.010309	1.524558	inf	0.006313	[267, 0, 501, 8]
C1-[#6@@](-N(-N=C-1-C(:C):C)-C)(-C-C)-C(:C):C	776	509	267	11	11	1.0	0.014175	1.524558	inf	0.008701	[267, 0, 498, 11]
C1(=N-N(-C(=O)-N)-[#6@](-C-1)(-C)-C)-C(:C):C	776	509	267	13	13	1.0	0.016753	1.524558	inf	0.0103	[267, 0, 496, 13]
N1-N(-C(=O)-N-C)-[#6@](-C-C)(-C-C=1-C)-C(:C):C	776	509	267	11	11	1.0	0.014175	1.524558	inf	0.008701	[267, 0, 498, 11]
N(-C(=O)-N-C(:C):C)(-N=C)-[#6@](-C)(-C)-C	776	509	267	13	13	1.0	0.016753	1.524558	inf	0.0103	[267, 0, 496, 13]
C(-N-C(:C:C):C:C)(-N(-N)-[#6@])=O	776	509	267	26	26	1.0	0.033505	1.524558	inf	0.020821	[267, 0, 483, 26]
C1:C(:C:C:C:C:1)-Br	776	509	267	44	34	0.772727	0.056701	1.178068	1.783497	0.002797	[257, 10, 475, 34]
C1(-[#6@](-C-C)(-C-C)-N(-N)-C):C:C:C:C:C:1	776	509	267	10	10	1.0	0.012887	1.524558	inf	0.007904	[267, 0, 499, 10]
O(-C(=O)-N(-C)-C)-C	776	509	267	40	37	0.925	0.051546	1.410216	6.469548	0.015793	[264, 3, 472, 37]
C(-N(-C(=S)-N)-C(-C)-C)(-O)=O	776	509	267	26	26	1.0	0.033505	1.524558	inf	0.020821	[267, 0, 483, 26]
N(-C(=S)-N=C)(-C)-C	776	509	267	15	15	1.0	0.01933	1.524558	inf	0.011904	[267, 0, 494, 15]
C(-N=C(-C)-C)(-N)=S	776	509	267	15	15	1.0	0.01933	1.524558	inf	0.011904	[267, 0, 494, 15]
N1=C(/C(=C(/O)-O)-C(-C)-N-C-1=S)-C	776	509	267	15	15	1.0	0.01933	1.524558	inf	0.011904	[267, 0, 494, 15]
C(/C(=C(\O)-O)-C(-C)-N)(=N)-C	776	509	267	21	17	0.809524	0.027062	1.234166	2.229371	0.002309	[263, 4, 492, 17]
C(=C(\O-C-C)-O)(\C(=N)-C)-C(-C)-N	776	509	267	16	16	1.0	0.020619	1.524558	inf	0.012708	[267, 0, 493, 16]
C(-C(-C(:C):C)-N(-C)-C)(-C)=C	776	509	267	32	32	1.0	0.041237	1.524558	inf	0.025755	[267, 0, 477, 32]
C(-C(:C:C):C:C)(-C)-N	776	509	267	148	114	0.77027	0.190722	1.174322	1.758812	0.01038	[233, 34, 395, 114]
C1(:C:C:C:C:C:1)-C(-C)-N	776	509	267	148	114	0.77027	0.190722	1.174322	1.758812	0.01038	[233, 34, 395, 114]
C1(/C(=C(\O-C)-O)-C(=N-C=C-1-C)-C)-C(:C):C	776	509	267	31	31	1.0	0.039948	1.524558	inf	0.024929	[267, 0, 478, 31]
C1(=C(\O-C-C)-O)\C(-C(:C):C)-C(=C-N=C-1-C)-C	776	509	267	21	21	1.0	0.027062	1.524558	inf	0.016748	[267, 0, 488, 21]
N1-C(=C(-C(=O)-O-C)-C(-C(:C):C)-C(-C=1-C)=C)-C	776	509	267	31	31	1.0	0.039948	1.524558	inf	0.024929	[267, 0, 478, 31]
C1(=C(-C(=O)-O-C)-C(-C(:C):C)-C(=C)-C=N-1)-C	776	509	267	31	31	1.0	0.039948	1.524558	inf	0.024929	[267, 0, 478, 31]
C(-O-C(=O)-C(=C)-C)-C	776	509	267	195	184	0.94359	0.251289	1.438557	8.774424	0.108926	[256, 11, 325, 184]
C1-N(-C-C-N-C-1)-C-C(=O)-N	776	509	267	9	7	0.777778	0.011598	1.185767	1.835953	0.000598	[265, 2, 502, 7]
C(-N(-C(:C):C)-C(:C):C)(-C)=O	776	509	267	7	7	1.0	0.009021	1.524558	inf	0.005519	[267, 0, 502, 7]
C1:C(:C:C(:C:C):C(:C:1):N)-C(-C(=O)-N-C)(-C)-C	776	509	267	16	16	1.0	0.020619	1.524558	inf	0.012708	[267, 0, 493, 16]
C1(-C(-C(=O)-N-C(-C)(-C)-C)(-C)-C):C:C:C:C(:C:1):C	776	509	267	14	14	1.0	0.018041	1.524558	inf	0.011101	[267, 0, 495, 14]
C(-C(=O)-N-C(-C)(-C)-C)(-C(:C:C):C:C)(-C)-C	776	509	267	14	14	1.0	0.018041	1.524558	inf	0.011101	[267, 0, 495, 14]
C1(-C2-C(=C(-C)-N-C(=C-2-C(=O)-O-C)-C)-C(=O)-O-C):C:C:C:C:C:1	776	509	267	115	106	0.921739	0.148196	1.405245	6.178127	0.047979	[258, 9, 403, 106]
N1-C(=C(-C(=O)-O-C)-C(-C(:C):C)-C(=C-1-C)-C)-C	776	509	267	141	132	0.93617	0.181701	1.427246	7.693517	0.068991	[258, 9, 377, 132]
C1(=C(-C(=O)-O-C)-C(-C(:C):C)-C(=C-N-1)-C)-C	776	509	267	143	134	0.937063	0.184278	1.428607	7.810085	0.07069	[258, 9, 375, 134]
C1(:C:C:C(:C:C:1)-C)-F	776	509	267	59	46	0.779661	0.076031	1.188638	1.856128	0.004312	[254, 13, 463, 46]
C1:C:C(:C:C:C:1-F)-C(-C)-N	776	509	267	20	19	0.95	0.025773	1.44833	9.966601	0.009686	[266, 1, 490, 19]
C(:C(:C:C)-C(-C)-N):C	776	509	267	148	114	0.77027	0.190722	1.174322	1.758812	0.01038	[233, 34, 395, 114]
C(-C(-C-C)-N(-N)-C)(:C):C	776	509	267	31	31	1.0	0.039948	1.524558	inf	0.024929	[267, 0, 478, 31]
C(-C-C(=N)-C)(-C)-N	776	509	267	53	49	0.924528	0.068299	1.409497	6.425835	0.02113	[263, 4, 460, 49]
N(-N(-C(=O)-N)-C(-C)-C)=C	776	509	267	30	30	1.0	0.03866	1.524558	inf	0.024105	[267, 0, 479, 30]
C(-N-C(:C:C):C:C)(-N(-N)-C)=O	776	509	267	26	26	1.0	0.033505	1.524558	inf	0.020821	[267, 0, 483, 26]
C1(:C:C:C(:C:C:1)-F)-N-C(-N)=O	776	509	267	19	19	1.0	0.024485	1.524558	inf	0.015128	[267, 0, 490, 19]
C1:C(-C):C:C(:C:C:1-C)-C	776	509	267	16	13	0.8125	0.020619	1.238703	2.273084	0.001822	[264, 3, 496, 13]
C(-O-C(=O)-N(-C)-C)-C	776	509	267	38	35	0.921053	0.048969	1.404198	6.119843	0.014442	[264, 3, 474, 35]
O(-C(=O)-N(-C(=S)-N)-C(-C)-C)-C-C	776	509	267	24	24	1.0	0.030928	1.524558	inf	0.019188	[267, 0, 485, 24]
N1(-C(=S)-N=C(-C-C-1-C)-C)-C(-O)=O	776	509	267	13	13	1.0	0.016753	1.524558	inf	0.0103	[267, 0, 496, 13]
C1(-N=C(-C(=C)-C-N-1-C)-C)=S	776	509	267	15	15	1.0	0.01933	1.524558	inf	0.011904	[267, 0, 494, 15]
C(=C(\O-C)-O)(\C)-C	776	509	267	60	56	0.933333	0.07732	1.422921	7.343811	0.026094	[263, 4, 453, 56]
C(-O-C)(=C)-O	776	509	267	60	56	0.933333	0.07732	1.422921	7.343811	0.026094	[263, 4, 453, 56]
C(-C1:C:C:C:C(:C:1)-[N&+])(-C(-C)=C)-N(-C)-C	776	509	267	20	20	1.0	0.025773	1.524558	inf	0.015937	[267, 0, 489, 20]
C1(:C:C(-C(-C)-N):C:C:C:1)-[N&+](=O)-[O&-]	776	509	267	33	29	0.878788	0.042526	1.339763	3.803045	0.00831	[263, 4, 480, 29]
C1:C:C(:C:C:C:1-F)-C(-C-C)-N(-N)-C	776	509	267	17	17	1.0	0.021907	1.524558	inf	0.013513	[267, 0, 492, 17]
C1:C(:C:C:C:C:1)-C(-C-C)-N(-N)-C	776	509	267	30	30	1.0	0.03866	1.524558	inf	0.024105	[267, 0, 479, 30]
C(-C1-C-C(=N-N-1-C(=O)-N)-C)(:C:C):C:C	776	509	267	28	28	1.0	0.036082	1.524558	inf	0.02246	[267, 0, 481, 28]
C1(-C-C(=N-N-1-C)-C(:C):C)-C(:C):C	776	509	267	31	31	1.0	0.039948	1.524558	inf	0.024929	[267, 0, 478, 31]
C1-C(=N-N(-C-1-C)-C)-C(:C:C):C:C	776	509	267	30	30	1.0	0.03866	1.524558	inf	0.024105	[267, 0, 479, 30]
C1(=N-N(-C(=O)-N)-C(-C-1)-C)-C(:C):C	776	509	267	30	30	1.0	0.03866	1.524558	inf	0.024105	[267, 0, 479, 30]
N1-N(-C(=O)-N-C)-C(-C(:C):C)-C-C=1-C	776	509	267	29	29	1.0	0.037371	1.524558	inf	0.023282	[267, 0, 480, 29]
N(-C(=O)-N-C(:C):C)(-N=C)-C(-C)-C	776	509	267	26	26	1.0	0.033505	1.524558	inf	0.020821	[267, 0, 483, 26]
C(-N-C1:C:C:C:C:C:1)(-N(-N=C)-C(-C)-C)=O	776	509	267	25	25	1.0	0.032216	1.524558	inf	0.020004	[267, 0, 484, 25]
C(-C1:C:C:C:C:C:1)(-C-C)=N-N	776	509	267	25	25	1.0	0.032216	1.524558	inf	0.020004	[267, 0, 484, 25]
C1(:C:C:C(:C:C:1)-Br)-C(-C)=N	776	509	267	11	11	1.0	0.014175	1.524558	inf	0.008701	[267, 0, 498, 11]
C1:C:C(:C:C:C:1-C)-Br	776	509	267	20	20	1.0	0.025773	1.524558	inf	0.015937	[267, 0, 489, 20]
