# Supplementary material for: A comprehensive evaluation of advanced methods for identifying structural alerts using extensive toxicity data
Source: J Cheminform. 2026 Jan 30;18:27. doi: 10.1186/s13321-026-01157-x (PMC12922411; doi:10.1186/s13321-026-01157-x)
Supplement: Supplementary file 3 — Supplementary material 3. [file 13321_2026_1157_MOESM3_ESM.zip › SI_3_The substructure sets/SI_3_1_Original set of SAs/bioalerts/Drug/Cardiotoxicity_Nav1.5__ruleset.csv]

Substructure	N_total	N_pos	N_neg	N_s	N_s_pos	Precision	Coverage Rate	Enrichment Factor	Likelihood Ratio	Information Gain	tn_fp_fn_tp
C(-S-C-C)(:C):C	2014	1372	642	34	32	0.941176	0.016882	1.381581	7.48688	0.005053	[640, 2, 1340, 32]
S(-C-C(-C)-C)-C	2014	1372	642	29	26	0.896552	0.014399	1.316075	4.055394	0.002729	[639, 3, 1346, 26]
C(-C(-C-N)-C)-S	2014	1372	642	25	24	0.96	0.012413	1.409213	11.230321	0.004451	[641, 1, 1348, 24]
C(-C-N-C)(-C)-C	2014	1372	642	415	336	0.809639	0.206058	1.188493	1.990183	0.015267	[563, 79, 1036, 336]
N(-C(-C-S)-C-O)-C	2014	1372	642	33	31	0.939394	0.016385	1.378965	7.252915	0.004818	[640, 2, 1341, 31]
C(-S-C(:C):C)-C	2014	1372	642	34	32	0.941176	0.016882	1.381581	7.48688	0.005053	[640, 2, 1340, 32]
S(-C(:C(-O):C):C:C)-C	2014	1372	642	31	31	1.0	0.015392	1.46793	inf	0.008605	[642, 0, 1341, 31]
C(:C(-O-C):C:C)(-S):C	2014	1372	642	34	33	0.970588	0.016882	1.424756	15.441691	0.006742	[641, 1, 1339, 33]
C(-N1-C-C-C-C-C-1)-C(:C):N	2014	1372	642	40	39	0.975	0.019861	1.431232	18.249271	0.008308	[641, 1, 1333, 39]
C(-C-C(-C)-O)-N	2014	1372	642	284	254	0.894366	0.141013	1.312867	3.961808	0.029224	[612, 30, 1118, 254]
O(-C(:N:C):C(:C):C)-C	2014	1372	642	40	39	0.975	0.019861	1.431232	18.249271	0.008308	[641, 1, 1333, 39]
C(:N:C:N)(-O):C	2014	1372	642	44	43	0.977273	0.021847	1.434568	20.120991	0.009365	[641, 1, 1329, 43]
N1:C:N:C(:C:C:1-O):N	2014	1372	642	37	37	1.0	0.018371	1.46793	inf	0.010289	[642, 0, 1335, 37]
N(:C(:C(:C):C):N(:C)-C):C	2014	1372	642	38	38	1.0	0.018868	1.46793	inf	0.010571	[642, 0, 1334, 38]
C(:C(:C:C):C(-O):N)(:N):N	2014	1372	642	36	36	1.0	0.017875	1.46793	inf	0.010008	[642, 0, 1336, 36]
C(:N(-C-C):C(:N):C):C	2014	1372	642	37	37	1.0	0.018371	1.46793	inf	0.010289	[642, 0, 1335, 37]
N(-C-C(:C):C)(:C):C	2014	1372	642	38	37	0.973684	0.018868	1.4293	17.313411	0.007783	[641, 1, 1335, 37]
C(-C(:C:C):C(:C)-C)(:C):C	2014	1372	642	175	138	0.788571	0.086892	1.157568	1.745253	0.003897	[605, 37, 1234, 138]
C1(:C:C:C:C:C:1-C)-C(:C):C	2014	1372	642	174	137	0.787356	0.086395	1.155784	1.732606	0.003782	[605, 37, 1235, 137]
C1:C:C:C(:C:C:1-C)-C	2014	1372	642	483	397	0.821946	0.239821	1.206559	2.160096	0.022387	[556, 86, 975, 397]
C(-N(-C-C)-S(=O)(=O)-N)-C	2014	1372	642	61	61	1.0	0.030288	1.46793	inf	0.017091	[642, 0, 1311, 61]
N(-C-C-C)(-C)-S	2014	1372	642	61	60	0.983607	0.030288	1.443866	28.075802	0.013948	[641, 1, 1312, 60]
N(-S(=O)(=O)-N-C)(-C)-C	2014	1372	642	81	77	0.950617	0.040218	1.39544	9.007653	0.013439	[638, 4, 1295, 77]
S(-N-C(:N):S)(-N)(=O)=O	2014	1372	642	55	55	1.0	0.027309	1.46793	inf	0.015381	[642, 0, 1317, 55]
N(-C1:N:C:N:S:1)-S(-N)(=O)=O	2014	1372	642	42	42	1.0	0.020854	1.46793	inf	0.011698	[642, 0, 1330, 42]
C(-N(-C-C)-C(:C):C)(:C):C	2014	1372	642	198	196	0.989899	0.098312	1.453102	45.857143	0.050856	[640, 2, 1176, 196]
N(-C-C-O)(-C)-C	2014	1372	642	444	396	0.891892	0.220457	1.309235	3.860423	0.048175	[594, 48, 976, 396]
C(-C-O-C)-N	2014	1372	642	533	457	0.857411	0.264647	1.258619	2.813737	0.041019	[566, 76, 915, 457]
C(-O-C(:C):C)-C	2014	1372	642	681	581	0.853157	0.338133	1.252375	2.718673	0.054411	[542, 100, 791, 581]
O(-C(:C(:C)-N):C:C)-C	2014	1372	642	263	230	0.874525	0.130586	1.283741	3.261331	0.02151	[609, 33, 1142, 230]
N(-C(:N:C):S:C)-S	2014	1372	642	281	228	0.811388	0.139523	1.191061	2.012982	0.009892	[589, 53, 1144, 228]
C(:N:C:C)(-N):S	2014	1372	642	294	230	0.782313	0.145978	1.148381	1.681624	0.006148	[578, 64, 1142, 230]
N(:C:C:S):C	2014	1372	642	344	268	0.77907	0.170804	1.14362	1.650069	0.006911	[566, 76, 1104, 268]
C(:C:S:C):N	2014	1372	642	344	268	0.77907	0.170804	1.14362	1.650069	0.006911	[566, 76, 1104, 268]
C(:S:C(-N):N):C	2014	1372	642	294	230	0.782313	0.145978	1.148381	1.681624	0.006148	[578, 64, 1142, 230]
O=C(-N(-C)-C)-C(:C):C	2014	1372	642	283	233	0.823322	0.140516	1.208578	2.180554	0.012005	[592, 50, 1139, 233]
C(-N(-C-C)-C-C)(=O)-C	2014	1372	642	521	432	0.829175	0.258689	1.21717	2.271301	0.027441	[553, 89, 940, 432]
C(-C-O-C(:C):C)-N(-C)-C	2014	1372	642	170	155	0.911765	0.084409	1.338407	4.835277	0.01992	[627, 15, 1217, 155]
C(-O-C(:C(:C)-C):C:C)-C-N	2014	1372	642	179	172	0.960894	0.088878	1.410525	11.497709	0.034079	[635, 7, 1200, 172]
C(:C(:C:C)-C(=O)-N)(-O):C	2014	1372	642	151	150	0.993377	0.074975	1.458209	70.189504	0.039697	[641, 1, 1222, 150]
N(-C-C(:N):N)(-C)-C	2014	1372	642	72	65	0.902778	0.03575	1.325215	4.345065	0.007371	[635, 7, 1307, 65]
C(-C(:N:C):N:C)-N	2014	1372	642	75	70	0.933333	0.037239	1.370068	6.55102	0.010486	[637, 5, 1302, 70]
O=S(=O)(-C1:C:C:C:C(:C:1)-O)-N-C(:N:C):S:C	2014	1372	642	167	165	0.988024	0.08292	1.45035	38.604227	0.041554	[640, 2, 1207, 165]
S(-C1:C:C:C:C(:C:1)-O)(=O)(=O)-N-C	2014	1372	642	256	254	0.992188	0.12711	1.456462	59.427114	0.068911	[640, 2, 1118, 254]
C1(:C:C:C(:C:C:1)-N)-S(=O)(=O)-N	2014	1372	642	284	255	0.897887	0.141013	1.318036	4.114557	0.030336	[613, 29, 1117, 255]
C1:C:C(:C(:C:C:1-S)-O)-N(-C)-C	2014	1372	642	206	204	0.990291	0.102284	1.453678	47.728863	0.053296	[640, 2, 1168, 204]
C(:C(:C(:C)-O)-N(-C)-C):C	2014	1372	642	245	221	0.902041	0.121648	1.324133	4.308856	0.026847	[618, 24, 1151, 221]
C12:C(:C:C(-S):C:C:1)-O-C-C-N-2-C	2014	1372	642	206	204	0.990291	0.102284	1.453678	47.728863	0.053296	[640, 2, 1168, 204]
C(:C:C(-S):C)(:C)-O	2014	1372	642	260	257	0.988462	0.129096	1.450992	40.086006	0.06726	[639, 3, 1115, 257]
C1(-O-C-C-N-C:1:C):C:C	2014	1372	642	210	207	0.985714	0.10427	1.44696	32.287172	0.051781	[639, 3, 1165, 207]
O1-C-C-N(-C)-C:C-1:C	2014	1372	642	208	206	0.990385	0.103277	1.453815	48.196793	0.053909	[640, 2, 1166, 206]
C1-C-N(-C(:C):C)-C(:C):C-O-1	2014	1372	642	192	190	0.989583	0.095333	1.452639	44.453353	0.049037	[640, 2, 1182, 190]
C1-N(-C(:C:C):C(:C)-C)-C(:C:C):C(:C)-O-C-1	2014	1372	642	80	80	1.0	0.039722	1.46793	inf	0.022548	[642, 0, 1292, 80]
N(-C(:C:C):C(:C)-C)(-C)-C	2014	1372	642	110	107	0.972727	0.054618	1.427896	16.689504	0.022901	[639, 3, 1265, 107]
C1(:C:C:C(:C:C:1-C)-C)-N(-C)-C	2014	1372	642	52	50	0.961538	0.025819	1.411471	11.698251	0.009492	[640, 2, 1322, 50]
C1:C:C(:C:C:C:1-N)-C(-F)(-F)-F	2014	1372	642	78	77	0.987179	0.038729	1.44911	36.030612	0.018641	[641, 1, 1295, 77]
C(:C(-C(=C)-C):C(-N):C):C	2014	1372	642	16	15	0.9375	0.007944	1.376184	7.01895	0.002278	[641, 1, 1357, 15]
S(-N-C(:N:C):S:C)(=O)(=O)-C(:C):C	2014	1372	642	268	215	0.802239	0.133069	1.17763	1.898207	0.00804	[589, 53, 1157, 215]
N(-C1:N:C:C:S:1)-S(=O)(=O)-C	2014	1372	642	268	215	0.802239	0.133069	1.17763	1.898207	0.00804	[589, 53, 1157, 215]
N1:C:C:S:C:1-N	2014	1372	642	294	230	0.782313	0.145978	1.148381	1.681624	0.006148	[578, 64, 1142, 230]
C1:S:C(-N-S):N:C:1	2014	1372	642	281	228	0.811388	0.139523	1.191061	2.012982	0.009892	[589, 53, 1144, 228]
C(-O-C(-F)(-F)-F)(:C):C	2014	1372	642	185	152	0.821622	0.091857	1.206083	2.155314	0.007282	[609, 33, 1220, 152]
O(-C(-F)(-F)-F)-C	2014	1372	642	185	152	0.821622	0.091857	1.206083	2.155314	0.007282	[609, 33, 1220, 152]
C(:C:C(:C)-C)(:C)-C	2014	1372	642	499	406	0.813627	0.247766	1.194348	2.042791	0.020543	[549, 93, 966, 406]
C1:C(:C:C:C:C:1-C)-C(:C:C):C:C	2014	1372	642	232	202	0.87069	0.115194	1.278111	3.150729	0.017882	[612, 30, 1170, 202]
C1(:C:C:C(-O):C:C:1)-C(:C):C	2014	1372	642	175	158	0.902857	0.086892	1.325331	4.348997	0.018742	[625, 17, 1214, 158]
C1:C:C(-O-C):C(-C):C:C:1-C	2014	1372	642	209	180	0.861244	0.103774	1.264246	2.904393	0.014234	[613, 29, 1192, 180]
C1:C:C(:C:C:C:1-C(:C):C)-C(-F)(-F)-F	2014	1372	642	115	94	0.817391	0.0571	1.199873	2.094544	0.004101	[621, 21, 1278, 94]
C1(-C-C-1)-C	2014	1372	642	103	86	0.834951	0.051142	1.22565	2.367175	0.004735	[625, 17, 1286, 86]
C1(:C:C(-F):C(-C):C:C:1-C)-O-C	2014	1372	642	29	28	0.965517	0.014399	1.417312	13.102041	0.005458	[641, 1, 1344, 28]
C(-O-C-C)(:C):C	2014	1372	642	681	581	0.853157	0.338133	1.252375	2.718673	0.054411	[542, 100, 791, 581]
C(-C(-C-C)(-C(:C):C)-C-N)-C	2014	1372	642	20	19	0.95	0.00993	1.394534	8.890671	0.003223	[641, 1, 1353, 19]
C1-C-C-N(-C-C-1(-C)-C)-C	2014	1372	642	20	20	1.0	0.00993	1.46793	inf	0.005533	[642, 0, 1352, 20]
C1-C-N(-C-C-C-1)-C(=O)-N	2014	1372	642	60	59	0.983333	0.029791	1.443465	27.607872	0.013675	[641, 1, 1313, 59]
C(-N(-C-C)-C(=O)-N)-C	2014	1372	642	71	63	0.887324	0.035253	1.302529	3.684949	0.006149	[634, 8, 1309, 63]
N(-C-C(-C)(-C)-C)(-C)-C	2014	1372	642	35	28	0.8	0.017378	1.174344	1.87172	0.0009	[635, 7, 1344, 28]
N(-C(=O)-N-C)(-C)-C	2014	1372	642	74	64	0.864865	0.036743	1.269561	2.994752	0.004951	[632, 10, 1308, 64]
C1(:C:C:C(:C:C:1)-Cl)-N-C	2014	1372	642	33	33	1.0	0.016385	1.46793	inf	0.009166	[642, 0, 1339, 33]
C1:C:C(:C:C:C:1-N)-Cl	2014	1372	642	35	35	1.0	0.017378	1.46793	inf	0.009727	[642, 0, 1337, 35]
C(-C1:C:C:C:C:C:1)(-C-C)(-C-C)-C-N	2014	1372	642	17	17	1.0	0.008441	1.46793	inf	0.004699	[642, 0, 1355, 17]
C(-C-C(-N-C(=O)-C)-C(-N-C)=O)-C-C-N	2014	1372	642	197	187	0.949239	0.097815	1.393416	8.750292	0.033771	[632, 10, 1185, 187]
C(-C(-N-C(=O)-C(-C)-N)-C(-N-C(-C)-C)=O)-C-C-C	2014	1372	642	197	187	0.949239	0.097815	1.393416	8.750292	0.033771	[632, 10, 1185, 187]
C(-N-C(=O)-C(-C-C)-N-C)(-C-C-C)-C(-N-C)=O	2014	1372	642	197	187	0.949239	0.097815	1.393416	8.750292	0.033771	[632, 10, 1185, 187]
N(-C(=O)-C(-C)-N)-C	2014	1372	642	289	227	0.785467	0.143496	1.153011	1.713228	0.006424	[580, 62, 1145, 227]
C(-C(-C-C)-N-C)(-N)=O	2014	1372	642	210	187	0.890476	0.10427	1.307157	3.804475	0.020022	[619, 23, 1185, 187]
C(-C-C(=O)-O)(-C)-N	2014	1372	642	198	188	0.949495	0.098312	1.393792	8.797085	0.03404	[632, 10, 1184, 188]
C(-C(=O)-O)-C	2014	1372	642	228	202	0.885965	0.113208	1.300534	3.635456	0.020863	[616, 26, 1170, 202]
C(-N-C(=O)-C)(-C)-C	2014	1372	642	345	261	0.756522	0.171301	1.110521	1.453925	0.004048	[558, 84, 1111, 261]
N(-C(=O)-C(-C-C)-N-C)-C(-C)-C	2014	1372	642	203	187	0.921182	0.100794	1.352231	5.468932	0.026537	[626, 16, 1185, 187]
C(-C(-C-C(=O)-N)-N-C(=O)-C)(-N-C)=O	2014	1372	642	191	181	0.947644	0.094836	1.391075	8.469534	0.032165	[632, 10, 1191, 181]
C(-C-C(=O)-N)(-C)-N	2014	1372	642	197	182	0.923858	0.097815	1.356159	5.677551	0.026379	[627, 15, 1190, 182]
C(-N-C(=O)-C(-C-C)-N-C)(-C(-N-C)=O)-C-C(=O)-N	2014	1372	642	190	181	0.952632	0.09434	1.398397	9.410593	0.033555	[633, 9, 1191, 181]
N(-C(=O)-C(-C-C(=O)-O)-N-C(=O)-C)-C(-C(-N)=O)-C-C	2014	1372	642	192	182	0.947917	0.095333	1.391475	8.516327	0.032432	[632, 10, 1190, 182]
C(-C(-C-C(=O)-O)-N-C(=O)-C(-C)-N)(-N-C(-C)-C)=O	2014	1372	642	197	187	0.949239	0.097815	1.393416	8.750292	0.033771	[632, 10, 1185, 187]
C(-N-C(=O)-C(-C)-N)(-C(-N)=O)-C-C	2014	1372	642	197	187	0.949239	0.097815	1.393416	8.750292	0.033771	[632, 10, 1185, 187]
C(-C(-C-C)-N(-C)-C)(-N)=O	2014	1372	642	198	182	0.919192	0.098312	1.349309	5.322704	0.025318	[626, 16, 1190, 182]
C1-C-N(-C(=O)-C)-C(-C-1)-C	2014	1372	642	199	185	0.929648	0.098808	1.364659	6.183361	0.028238	[628, 14, 1187, 185]
C(-N(-C(=O)-C)-C(-C)-C)-C	2014	1372	642	287	228	0.794425	0.142502	1.16616	1.808272	0.007564	[583, 59, 1144, 228]
N(-C(=O)-C(-N)-C)(-C)-C	2014	1372	642	201	181	0.900498	0.099801	1.321867	4.234767	0.021244	[622, 20, 1191, 181]
C(-C(-N-C)-C(-C)-C)(-N)=O	2014	1372	642	197	186	0.944162	0.097815	1.385964	7.912271	0.032161	[631, 11, 1186, 186]
C(-N-C(=O)-C(-C)-N)(-C(-N)=O)-C(-C)-C	2014	1372	642	196	186	0.94898	0.097319	1.393036	8.703499	0.033502	[632, 10, 1186, 186]
N(-C(=O)-C(-C-S)-N-C)-C(-C)-C	2014	1372	642	197	187	0.949239	0.097815	1.393416	8.750292	0.033771	[632, 10, 1185, 187]
C(-C(-C-S-S-C)-N-C(-C(-N)-C)=O)(-N-C(-C)-C)=O	2014	1372	642	197	187	0.949239	0.097815	1.393416	8.750292	0.033771	[632, 10, 1185, 187]
C(-S-S-C)-C	2014	1372	642	197	187	0.949239	0.097815	1.393416	8.750292	0.033771	[632, 10, 1185, 187]
S(-S-C-C(-N-C)-C(-N)=O)-C-C(-C)-N	2014	1372	642	197	187	0.949239	0.097815	1.393416	8.750292	0.033771	[632, 10, 1185, 187]
C(-C(-N-C(=O)-C(-N)-C)-C(-N-C(-C)-C)=O)-S-S-C	2014	1372	642	197	187	0.949239	0.097815	1.393416	8.750292	0.033771	[632, 10, 1185, 187]
C(-N-C(=O)-C(-N)-C)(-C-S)-C(-N)=O	2014	1372	642	197	187	0.949239	0.097815	1.393416	8.750292	0.033771	[632, 10, 1185, 187]
N(-C(=O)-C(-N)-C)-C	2014	1372	642	289	227	0.785467	0.143496	1.153011	1.713228	0.006424	[580, 62, 1145, 227]
N(-C(=O)-C(-N-C)-C-C)-C(-C)-C	2014	1372	642	203	187	0.921182	0.100794	1.352231	5.468932	0.026537	[626, 16, 1185, 187]
C(-C(-N-C(=O)-C)-C-C(-C)-C)(-N-C)=O	2014	1372	642	197	187	0.949239	0.097815	1.393416	8.750292	0.033771	[632, 10, 1185, 187]
C(-N-C(=O)-C(-N)-C)(-C(-N)=O)-C-C	2014	1372	642	197	187	0.949239	0.097815	1.393416	8.750292	0.033771	[632, 10, 1185, 187]
N(-C(=O)-C(-N-C(=O)-C)-C-C(=O)-N)-C(-C(-N)=O)-C-C	2014	1372	642	191	181	0.947644	0.094836	1.391075	8.469534	0.032165	[632, 10, 1191, 181]
C(-C(-N-C(=O)-C(-N)-C)-C-C(=O)-N)(-N-C(-C)-C)=O	2014	1372	642	191	181	0.947644	0.094836	1.391075	8.469534	0.032165	[632, 10, 1191, 181]
C(-N-C(=O)-C(-N(-C)-C)-C-C)(-C(-N-C)=O)-C-C(=O)-N	2014	1372	642	181	173	0.955801	0.089871	1.403049	10.118987	0.032835	[634, 8, 1199, 173]
C(-C1-N(-C(=O)-C(-N)-C)-C-C-C-1)(-N-C(-C)-C)=O	2014	1372	642	191	181	0.947644	0.094836	1.391075	8.469534	0.032165	[632, 10, 1191, 181]
C1(-N(-C(=O)-C(-N)-C)-C-C-C-1)-C(-N)=O	2014	1372	642	191	181	0.947644	0.094836	1.391075	8.469534	0.032165	[632, 10, 1191, 181]
C(-C(-N-C)-C-C)(-N)=O	2014	1372	642	210	187	0.890476	0.10427	1.307157	3.804475	0.020022	[619, 23, 1185, 187]
N(-C(=O)-C(-N-C)-C-S)-C(-C)-C	2014	1372	642	197	187	0.949239	0.097815	1.393416	8.750292	0.033771	[632, 10, 1185, 187]
C(-C(-N-C(=O)-C)-C-S-S)(-N-C)=O	2014	1372	642	197	187	0.949239	0.097815	1.393416	8.750292	0.033771	[632, 10, 1185, 187]
C(-C(-N-C)-C-S)(-N)=O	2014	1372	642	197	187	0.949239	0.097815	1.393416	8.750292	0.033771	[632, 10, 1185, 187]
C(-N-C(=O)-C(-C)-N)(-C(-N)=O)-C-S	2014	1372	642	197	187	0.949239	0.097815	1.393416	8.750292	0.033771	[632, 10, 1185, 187]
C(-C-S-S)(-C)-N	2014	1372	642	197	187	0.949239	0.097815	1.393416	8.750292	0.033771	[632, 10, 1185, 187]
C(-S-S-C-C)-C(-C)-N	2014	1372	642	197	187	0.949239	0.097815	1.393416	8.750292	0.033771	[632, 10, 1185, 187]
S(-S-C-C(-N)-C)-C-C	2014	1372	642	197	187	0.949239	0.097815	1.393416	8.750292	0.033771	[632, 10, 1185, 187]
S(-C-C(-N)-C)-S	2014	1372	642	197	187	0.949239	0.097815	1.393416	8.750292	0.033771	[632, 10, 1185, 187]
C(-C(-N-C)-C(=O)-N)-S	2014	1372	642	197	187	0.949239	0.097815	1.393416	8.750292	0.033771	[632, 10, 1185, 187]
C(-C(-N-C(=O)-C)-C-C(:C):C)(-N-C)=O	2014	1372	642	198	187	0.944444	0.098312	1.386378	7.95481	0.032426	[631, 11, 1185, 187]
C(-C-C(:[#7&H1]):C)(-C)-N	2014	1372	642	170	162	0.952941	0.084409	1.398851	9.475583	0.029871	[634, 8, 1210, 162]
C(-C(:[#7&H1]:C):C:N)-C	2014	1372	642	170	162	0.952941	0.084409	1.398851	9.475583	0.029871	[634, 8, 1210, 162]
C(:[#7&H1]:C:N)(-C):C	2014	1372	642	174	163	0.936782	0.086395	1.37513	6.933872	0.026196	[631, 11, 1209, 163]
[#7&H1](:C:N:C):C	2014	1372	642	207	186	0.898551	0.102781	1.31901	4.144523	0.021491	[621, 21, 1186, 186]
C(:N:C:C):[#7&H1]	2014	1372	642	207	186	0.898551	0.102781	1.31901	4.144523	0.021491	[621, 21, 1186, 186]
N(:C:C(-C):[#7&H1]):C	2014	1372	642	174	163	0.936782	0.086395	1.37513	6.933872	0.026196	[631, 11, 1209, 163]
C(-C(-N-C)-C(-O)-C)(-N)=O	2014	1372	642	187	177	0.946524	0.09285	1.389431	8.282362	0.031103	[632, 10, 1195, 177]
C(-N-C(=N)-N)-C	2014	1372	642	216	203	0.939815	0.107249	1.379582	7.306907	0.034083	[629, 13, 1169, 203]
N(-C(=N)-N)-C	2014	1372	642	216	203	0.939815	0.107249	1.379582	7.306907	0.034083	[629, 13, 1169, 203]
N(-C(=O)-C(-N-C)-C-O)-C(-C)-C	2014	1372	642	197	187	0.949239	0.097815	1.393416	8.750292	0.033771	[632, 10, 1185, 187]
C(-C(-N-C)-C-O)(-N)=O	2014	1372	642	198	187	0.944444	0.098312	1.386378	7.95481	0.032426	[631, 11, 1185, 187]
C(-N-C(=O)-C(-C)-N)(-C(-N)=O)-C-O	2014	1372	642	197	187	0.949239	0.097815	1.393416	8.750292	0.033771	[632, 10, 1185, 187]
N(-C(=O)-C(-C-S-S)-N-C(=O)-C)-C(-C(-N)=O)-C-O	2014	1372	642	189	179	0.94709	0.093843	1.390262	8.375948	0.031633	[632, 10, 1193, 179]
C(-C-O)(-C)-N	2014	1372	642	356	269	0.755618	0.176763	1.109194	1.446818	0.0041	[555, 87, 1103, 269]
C(-C(-O)-C)(-C)-N	2014	1372	642	244	183	0.75	0.121152	1.100948	1.40379	0.00225	[581, 61, 1189, 183]
C(-C-C(:C):C)(-C)-N	2014	1372	642	296	249	0.841216	0.146971	1.234847	2.479034	0.016284	[595, 47, 1123, 249]
C(-C(:C:[#7&H1]):C(:C):C)-C	2014	1372	642	197	184	0.93401	0.097815	1.371062	6.62301	0.029148	[629, 13, 1188, 184]
C(:C:[#7&H1]:C)(-C):C	2014	1372	642	207	187	0.903382	0.102781	1.326101	4.375146	0.02261	[622, 20, 1185, 187]
C(:[#7&H1]:C(:C):C):C	2014	1372	642	209	187	0.894737	0.103774	1.313411	3.977405	0.020854	[620, 22, 1185, 187]
[#7&H1](:C(:C(:C):C):C:C):C	2014	1372	642	209	187	0.894737	0.103774	1.313411	3.977405	0.020854	[620, 22, 1185, 187]
C(:C(:C:C):C(-C):C)(:[#7&H1]):C	2014	1372	642	199	186	0.934673	0.098808	1.372035	6.694999	0.02966	[629, 13, 1186, 186]
C1:C:C:C(:[#7&H1]):C:C:1	2014	1372	642	222	198	0.891892	0.110228	1.309235	3.860423	0.021611	[618, 24, 1174, 198]
C(:C:C(:[#7&H1]):C):C	2014	1372	642	223	198	0.887892	0.110725	1.303364	3.706006	0.020794	[617, 25, 1174, 198]
C(-C(=O)-N-C)(-C)-N	2014	1372	642	289	227	0.785467	0.143496	1.153011	1.713228	0.006424	[580, 62, 1145, 227]
C(-N-C(-C)-C)(-C)=O	2014	1372	642	345	261	0.756522	0.171301	1.110521	1.453925	0.004048	[558, 84, 1111, 261]
N(-C(-C(=O)-N)-C-C)-C	2014	1372	642	210	187	0.890476	0.10427	1.307157	3.804475	0.020022	[619, 23, 1185, 187]
C(-C(=O)-N-C(-C)-C)(-N-C)-C-C	2014	1372	642	203	187	0.921182	0.100794	1.352231	5.468932	0.026537	[626, 16, 1185, 187]
C(-N-C(-C(=O)-N)-C-C)(-C(-N)-C)=O	2014	1372	642	197	187	0.949239	0.097815	1.393416	8.750292	0.033771	[632, 10, 1185, 187]
C(-C(=O)-N-C)(-N)-C	2014	1372	642	289	227	0.785467	0.143496	1.153011	1.713228	0.006424	[580, 62, 1145, 227]
N(-C(-C(=O)-N)-C(-C)-C)-C	2014	1372	642	197	186	0.944162	0.097815	1.385964	7.912271	0.032161	[631, 11, 1186, 186]
C(-C(=O)-N)(-N)-C	2014	1372	642	290	227	0.782759	0.143992	1.149035	1.686034	0.006107	[579, 63, 1145, 227]
C(-C-C(:C):C)(-N)-C	2014	1372	642	296	249	0.841216	0.146971	1.234847	2.479034	0.016284	[595, 47, 1123, 249]
C(-C(:C:C):C:C)-C	2014	1372	642	766	601	0.784595	0.380338	1.151731	1.7044	0.022521	[477, 165, 771, 601]
C1(:C:C:C:C:C:1)-C-C	2014	1372	642	762	599	0.786089	0.378352	1.153924	1.719571	0.023004	[479, 163, 773, 599]
C(-C(-C)-C)(-N)-C	2014	1372	642	220	197	0.895455	0.109235	1.314465	4.007922	0.022232	[619, 23, 1175, 197]
C(-C-C(:C:C):C:C)(-N-C)-C(=O)-N	2014	1372	642	195	185	0.948718	0.096822	1.392652	8.656706	0.033234	[632, 10, 1187, 185]
C(-C1:C:C:C:C:C:1)-C(-N)-C	2014	1372	642	292	247	0.84589	0.144985	1.241708	2.568416	0.017058	[597, 45, 1125, 247]
C1(:C:C:C(:C:C:1)-O)-C-C	2014	1372	642	214	194	0.906542	0.106256	1.33074	4.538921	0.02423	[622, 20, 1178, 194]
C(-C-S-S-C-C)(-C(-N-C)=O)-N-C(=O)-C	2014	1372	642	197	187	0.949239	0.097815	1.393416	8.750292	0.033771	[632, 10, 1185, 187]
C(-S-S-C-C(-N)-C)-C(-C(-N)=O)-N-C	2014	1372	642	197	187	0.949239	0.097815	1.393416	8.750292	0.033771	[632, 10, 1185, 187]
C(-C(-C-C)-N)(-N)=O	2014	1372	642	216	187	0.865741	0.107249	1.270847	3.017342	0.015584	[613, 29, 1185, 187]
C(-N-C(-C-C)-C(=O)-N)(-C(-C)-N)=O	2014	1372	642	197	187	0.949239	0.097815	1.393416	8.750292	0.033771	[632, 10, 1185, 187]
N(-C(-C-C)-C(=O)-N)-C	2014	1372	642	210	187	0.890476	0.10427	1.307157	3.804475	0.020022	[619, 23, 1185, 187]
C(-C-C(-C)-C)(-N)-C	2014	1372	642	224	195	0.870536	0.111221	1.277886	3.146426	0.017169	[613, 29, 1177, 195]
C(-C(-C)-C)-C	2014	1372	642	649	492	0.758089	0.322244	1.112822	1.466379	0.009597	[485, 157, 880, 492]
C(-N-C-C)(-C)=O	2014	1372	642	645	498	0.772093	0.320258	1.133379	1.585232	0.013381	[495, 147, 874, 498]
N(-C-C(=O)-N)-C	2014	1372	642	295	231	0.783051	0.146475	1.149464	1.688935	0.006266	[578, 64, 1141, 231]
C(-C(=O)-N-C)-N	2014	1372	642	308	231	0.75	0.152929	1.100948	1.40379	0.002941	[565, 77, 1141, 231]
N(-C(-C-C(:C):C)-C(=O)-N-C)-C(-C)=O	2014	1372	642	198	187	0.944444	0.098312	1.386378	7.95481	0.032426	[631, 11, 1185, 187]
C(-N-C(-C-C-S)-C(=O)-N-C)(-C(-N-C)-C-C)=O	2014	1372	642	170	162	0.952941	0.084409	1.398851	9.475583	0.029871	[634, 8, 1210, 162]
N(-C(-C-C-S)-C(=O)-N-C)-C(-C)=O	2014	1372	642	173	164	0.947977	0.085899	1.391564	8.526725	0.029014	[633, 9, 1208, 164]
C(-C-C-S)(-N)-C	2014	1372	642	175	165	0.942857	0.086892	1.384048	7.720845	0.027957	[632, 10, 1207, 165]
C(-C-S-C)-C	2014	1372	642	229	205	0.895197	0.113704	1.314086	3.996902	0.023173	[618, 24, 1167, 205]
C(-S-C)-C	2014	1372	642	240	211	0.879167	0.119166	1.290555	3.404594	0.02047	[613, 29, 1161, 211]
C(-N-C(-C(=O)-N-C)-C-C-C)(-C(-N-C)-C-C)=O	2014	1372	642	197	187	0.949239	0.097815	1.393416	8.750292	0.033771	[632, 10, 1185, 187]
N(-C(-C(=O)-N-C(-C)-C)-C-C-C-N)-C(-C(-N)-C)=O	2014	1372	642	197	187	0.949239	0.097815	1.393416	8.750292	0.033771	[632, 10, 1185, 187]
C(-C(=O)-N-C(-C(=O)-N)-C-C)(-N-C(-C)=O)-C-C-C	2014	1372	642	197	187	0.949239	0.097815	1.393416	8.750292	0.033771	[632, 10, 1185, 187]
C(-C-C-C-C)(-N-C)-C(=O)-N	2014	1372	642	199	187	0.939698	0.098808	1.379412	7.29191	0.031143	[630, 12, 1185, 187]
C(-C-C-C-N)-C(-N)-C	2014	1372	642	210	192	0.914286	0.10427	1.342107	4.991254	0.025692	[624, 18, 1180, 192]
C(-C-C-C-N)(-C(-N)=O)-N-C	2014	1372	642	197	187	0.949239	0.097815	1.393416	8.750292	0.033771	[632, 10, 1185, 187]
C(-C-C-N-C(=N)-N)-C(-C(-N)=O)-N-C	2014	1372	642	197	187	0.949239	0.097815	1.393416	8.750292	0.033771	[632, 10, 1185, 187]
C(-C(-C)-C)(-C)-N	2014	1372	642	220	197	0.895455	0.109235	1.314465	4.007922	0.022232	[619, 23, 1175, 197]
C(-C(-C-C)-C)(-C)-N	2014	1372	642	192	175	0.911458	0.095333	1.337957	4.816927	0.022644	[625, 17, 1197, 175]
C(-C-C)(-C)-C	2014	1372	642	649	492	0.758089	0.322244	1.112822	1.466379	0.009597	[485, 157, 880, 492]
C(-C(:C:C):C(:C)-N)#N	2014	1372	642	35	35	1.0	0.017378	1.46793	inf	0.009727	[642, 0, 1337, 35]
C(:C(-N(-C)-C):C(-C):C):C	2014	1372	642	110	107	0.972727	0.054618	1.427896	16.689504	0.022901	[639, 3, 1265, 107]
C(-N1-C-C-O-C(:C-1:C:C):C)(:C:C):C(-C):C	2014	1372	642	80	80	1.0	0.039722	1.46793	inf	0.022548	[642, 0, 1292, 80]
C1-C-O-C(:C(-N-1-C(:C):C):C):C:C	2014	1372	642	192	190	0.989583	0.095333	1.452639	44.453353	0.049037	[640, 2, 1182, 190]
O1-C2:C(:C:C:C(:C:2)-S(=O)(=O)-N)-N(-C(:C):C)-C-C-1	2014	1372	642	192	190	0.989583	0.095333	1.452639	44.453353	0.049037	[640, 2, 1182, 190]
C12:C(:C:C:C:C:1)-N(-C(:C):C)-C-C-O-2	2014	1372	642	192	190	0.989583	0.095333	1.452639	44.453353	0.049037	[640, 2, 1182, 190]
C1:C:C(:C:C(:C:1-N(-C)-C)-O)-S(=O)(=O)-N-C	2014	1372	642	206	204	0.990291	0.102284	1.453678	47.728863	0.053296	[640, 2, 1168, 204]
C1:C(:C:C(-O-C):C(:C:1)-N)-S(=O)(=O)-N-C(:N):S	2014	1372	642	178	176	0.988764	0.088381	1.451436	41.177843	0.044827	[640, 2, 1196, 176]
C1(:C:C(-O-C):C(:C:C:1)-N)-S(=O)(=O)-N	2014	1372	642	206	204	0.990291	0.102284	1.453678	47.728863	0.053296	[640, 2, 1168, 204]
S(-N-C1:N:C:C:S:1)(-C(:C:C):C:C)(=O)=O	2014	1372	642	267	215	0.805243	0.132572	1.182041	1.934711	0.008429	[590, 52, 1157, 215]
N(-C1:N:C:C:S:1)-S(-C(:C):C)(=O)=O	2014	1372	642	268	215	0.802239	0.133069	1.17763	1.898207	0.00804	[589, 53, 1157, 215]
O=C(-N(-C-C)-C-C)-C(:C(-O):C):C:C	2014	1372	642	141	141	1.0	0.07001	1.46793	inf	0.040527	[642, 0, 1231, 141]
C(-N(-C-C-O)-C-C(:C):C)(=O)-C(:C):C	2014	1372	642	22	22	1.0	0.010924	1.46793	inf	0.00609	[642, 0, 1350, 22]
N(-C-C-O-C)(-C(=O)-C)-C-C	2014	1372	642	155	152	0.980645	0.076961	1.439518	23.708455	0.035532	[639, 3, 1220, 152]
C1-C-O-C(:C(-C(-N-1-C-C)=O):C):C:C	2014	1372	642	130	130	1.0	0.064548	1.46793	inf	0.037232	[642, 0, 1242, 130]
C1-O-C2:C(:C:C:C:C:2)-C(-N(-C-1)-C)=O	2014	1372	642	133	133	1.0	0.066038	1.46793	inf	0.038128	[642, 0, 1239, 133]
O(-C1:C(:C:C:C:C:1)-C(=O)-N)-C-C	2014	1372	642	138	138	1.0	0.06852	1.46793	inf	0.039626	[642, 0, 1234, 138]
C1(:C(:C:C(:C:C:1)-C)-C(=O)-N(-C)-C)-O-C	2014	1372	642	127	127	1.0	0.063059	1.46793	inf	0.036337	[642, 0, 1245, 127]
C1(:C:C(:C:C:C:1-O)-C(:C):C)-C(=O)-N	2014	1372	642	115	115	1.0	0.0571	1.46793	inf	0.032776	[642, 0, 1257, 115]
C1:C(:C:C:C(:C:1-C(=O)-N)-O)-C1:C:C:C:C:C:1	2014	1372	642	115	115	1.0	0.0571	1.46793	inf	0.032776	[642, 0, 1257, 115]
C1(:C:C:C(-O-C):C(:C:1)-C)-C(:C:C):C:C	2014	1372	642	138	130	0.942029	0.06852	1.382833	7.603863	0.021544	[634, 8, 1242, 130]
C1:C:C(-O-C-C):C(:C:C:1-C(:C):C)-C(=O)-N	2014	1372	642	115	115	1.0	0.0571	1.46793	inf	0.032776	[642, 0, 1257, 115]
C1(:C:C:C(:C:C:1)-O)-C(:C):C	2014	1372	642	175	158	0.902857	0.086892	1.325331	4.348997	0.018742	[625, 17, 1214, 158]
C1:C:C(:C:C:C:1-C)-O-C	2014	1372	642	379	286	0.754617	0.188183	1.107726	1.439011	0.004303	[549, 93, 1086, 286]
C(-O-C(-F)(-F)-F)(:C:C):C:C	2014	1372	642	184	152	0.826087	0.09136	1.212638	2.222668	0.007739	[610, 32, 1220, 152]
N(-C-C(:C):C)(-C)-C	2014	1372	642	333	265	0.795796	0.165343	1.168173	1.823551	0.009225	[574, 68, 1107, 265]
C(-C1:C:C:C:C:C:1)-N(-C)-C	2014	1372	642	320	256	0.8	0.158888	1.174344	1.87172	0.00949	[578, 64, 1116, 256]
C1:C(-N(-C-C)-C(:C):C):C(-C#N):C:C:C:1	2014	1372	642	35	35	1.0	0.017378	1.46793	inf	0.009727	[642, 0, 1337, 35]
C1(-N2-C-C-O-C3:C-2:C:C:C:C:3):C:C:C:C:C:1-C#N	2014	1372	642	35	35	1.0	0.017378	1.46793	inf	0.009727	[642, 0, 1337, 35]
C12:C(:C:C:C(:C:1)-S)-N(-C(:C:C):C(-C):C)-C-C-O-2	2014	1372	642	80	80	1.0	0.039722	1.46793	inf	0.022548	[642, 0, 1292, 80]
C1(:C:C2-O-C-C-N(-C:2:C:C:1)-C)-S(=O)(=O)-N-C	2014	1372	642	206	204	0.990291	0.102284	1.453678	47.728863	0.053296	[640, 2, 1168, 204]
C(-C-C-N)(:C):C	2014	1372	642	519	402	0.774566	0.257696	1.137009	1.60776	0.010485	[525, 117, 970, 402]
C(-C-N-C(=O)-C)-C(:C):C	2014	1372	642	258	227	0.879845	0.128103	1.291551	3.426455	0.022365	[611, 31, 1145, 227]
N1(-C-C-C(-C-C-1)-O)-C-C	2014	1372	642	45	45	1.0	0.022344	1.46793	inf	0.012545	[642, 0, 1327, 45]
C1-C-C(-C-C-N-1-C)-O-C	2014	1372	642	61	60	0.983607	0.030288	1.443866	28.075802	0.013948	[641, 1, 1312, 60]
C1-C(-C-C-N-C-1)-O-C(:N):C	2014	1372	642	39	39	1.0	0.019364	1.46793	inf	0.010852	[642, 0, 1333, 39]
C(-O-C(:N:C):C(:C):C)(-C-C)-C-C	2014	1372	642	37	37	1.0	0.018371	1.46793	inf	0.010289	[642, 0, 1335, 37]
O(-C1:N:C:N:C(:C:1:C:C):N)-C(-C)-C	2014	1372	642	36	36	1.0	0.017875	1.46793	inf	0.010008	[642, 0, 1336, 36]
C1(:N:C:N:C:C:1:C)-O-C	2014	1372	642	37	37	1.0	0.018371	1.46793	inf	0.010289	[642, 0, 1335, 37]
N1:C:N:C(:C(:C:1-O-C):C):N(:C)-C	2014	1372	642	36	36	1.0	0.017875	1.46793	inf	0.010008	[642, 0, 1336, 36]
C1:N:C(:C(:C):C:N:1):N(:C)-C	2014	1372	642	36	36	1.0	0.017875	1.46793	inf	0.010008	[642, 0, 1336, 36]
N1:C2:C(:C:C:N:2-C-C):C(-O):N:C:1	2014	1372	642	36	36	1.0	0.017875	1.46793	inf	0.010008	[642, 0, 1336, 36]
C12:C(:C:C:N:1-C):C(-O-C):N:C:N:2	2014	1372	642	36	36	1.0	0.017875	1.46793	inf	0.010008	[642, 0, 1336, 36]
C1(:C:C:N(:C:1:N)-C):C(-O):N	2014	1372	642	36	36	1.0	0.017875	1.46793	inf	0.010008	[642, 0, 1336, 36]
C1:C:N(-C-C):C(:C:1:C):N	2014	1372	642	37	37	1.0	0.018371	1.46793	inf	0.010289	[642, 0, 1335, 37]
C1:N(-C-C(:C):C):C(:N:C):C(:C:1):C	2014	1372	642	36	36	1.0	0.017875	1.46793	inf	0.010008	[642, 0, 1336, 36]
N(-C-C(:C:C):C:C)(:C:C):C(:N):C	2014	1372	642	36	36	1.0	0.017875	1.46793	inf	0.010008	[642, 0, 1336, 36]
C(-C1:C:C:C:C:C:1)-N(:C):C	2014	1372	642	38	37	0.973684	0.018868	1.4293	17.313411	0.007783	[641, 1, 1335, 37]
N(-C(=O)-C(-C-C(=O)-O)-N-C(=O)-C)-C(-C-C)-C(-N)=O	2014	1372	642	192	182	0.947917	0.095333	1.391475	8.516327	0.032432	[632, 10, 1190, 182]
C(-C(-C-C(=O)-O)-N-C(=O)-C)(-N-C)=O	2014	1372	642	197	187	0.949239	0.097815	1.393416	8.750292	0.033771	[632, 10, 1185, 187]
C(-C-C(=O)-O)(-C(-N)=O)-N-C	2014	1372	642	197	187	0.949239	0.097815	1.393416	8.750292	0.033771	[632, 10, 1185, 187]
N(-C(=O)-C(-C-C(=O)-N)-N-C(=O)-C)-C(-C(-N)=O)-C-C	2014	1372	642	191	181	0.947644	0.094836	1.391075	8.469534	0.032165	[632, 10, 1191, 181]
C(-C(-C-C(=O)-N)-N-C(=O)-C(-C)-N)(-N-C(-C)-C)=O	2014	1372	642	191	181	0.947644	0.094836	1.391075	8.469534	0.032165	[632, 10, 1191, 181]
C(-C-C(=O)-N)(-C(-N)=O)-N-C	2014	1372	642	191	181	0.947644	0.094836	1.391075	8.469534	0.032165	[632, 10, 1191, 181]
C(-N-C(=O)-C(-C-C)-N(-C)-C)(-C(-N-C)=O)-C-C(=O)-O	2014	1372	642	181	172	0.950276	0.089871	1.394939	8.942663	0.031136	[633, 9, 1200, 172]
N(-C(=O)-C(-C-C)-N(-C)-C)-C(-C)-C	2014	1372	642	194	182	0.938144	0.096326	1.37713	7.096939	0.029844	[630, 12, 1190, 182]
C(-C1-C-C-C-N-1-C(=O)-C)(-N-C)=O	2014	1372	642	194	182	0.938144	0.096326	1.37713	7.096939	0.029844	[630, 12, 1190, 182]
C1(-C-C-C-N-1-C)-C(-N)=O	2014	1372	642	196	182	0.928571	0.097319	1.363078	6.08309	0.027484	[628, 14, 1190, 182]
C1-C-C-N(-C-1-C)-C	2014	1372	642	220	190	0.863636	0.109235	1.267758	2.963557	0.015505	[612, 30, 1182, 190]
C1-N(-C(=O)-C(-N)-C)-C(-C(-N)=O)-C-C-1	2014	1372	642	191	181	0.947644	0.094836	1.391075	8.469534	0.032165	[632, 10, 1191, 181]
N(-C(=O)-C(-N-C)-C(-C)-C)(-C-C)-C(-C)-C	2014	1372	642	170	162	0.952941	0.084409	1.398851	9.475583	0.029871	[634, 8, 1210, 162]
C(-C(-N-C(=O)-C)-C(-C-C)-C)(-N(-C)-C)=O	2014	1372	642	169	161	0.952663	0.083913	1.398442	9.417092	0.029604	[634, 8, 1211, 161]
C(-N-C(=O)-C(-C-S)-N-C)(-C(-N(-C)-C)=O)-C(-C-C)-C	2014	1372	642	169	161	0.952663	0.083913	1.398442	9.417092	0.029604	[634, 8, 1211, 161]
N(-C(=O)-C(-C-S-S)-N-C(-C)=O)-C(-C(-N)=O)-C(-C)-C	2014	1372	642	173	165	0.953757	0.085899	1.400049	9.651057	0.030675	[634, 8, 1207, 165]
C(-N-C(=O)-C(-N-C)-C(-C)-C)(-C-S-S)-C(-N-C)=O	2014	1372	642	188	178	0.946809	0.093347	1.389849	8.329155	0.031368	[632, 10, 1194, 178]
N(-C(=O)-C(-N-C)-C(-C)-C)-C(-C)-C	2014	1372	642	193	183	0.948187	0.095829	1.391871	8.56312	0.032699	[632, 10, 1189, 183]
C(-C(-N-C(=O)-C)-C(-C)-C)(-N-C)=O	2014	1372	642	194	183	0.943299	0.096326	1.384697	7.784654	0.03137	[631, 11, 1189, 183]
C(-N-C(=O)-C(-N)-C)(-C(-N)=O)-C(-C)-C	2014	1372	642	196	186	0.94898	0.097319	1.393036	8.703499	0.033502	[632, 10, 1186, 186]
N(-C(=O)-C(-N-C(=O)-C)-C-C(-C)-C)-C(-C(-N)=O)-C(-C)-C	2014	1372	642	183	174	0.95082	0.090864	1.395737	9.046647	0.031671	[633, 9, 1198, 174]
C(-C(-N-C(=O)-C(-N)-C)-C-C(-C)-C)(-N-C(-C)-C)=O	2014	1372	642	193	184	0.953368	0.095829	1.399477	9.566569	0.034368	[633, 9, 1188, 184]
C(-N-C(=O)-C(-N-C)-C-C)(-C(-N-C)=O)-C-C(-C)-C	2014	1372	642	193	184	0.953368	0.095829	1.399477	9.566569	0.034368	[633, 9, 1188, 184]
C1(-N(-C(=O)-C(-N-C)-C-C)-C-C-C-1)-C(-N-C)=O	2014	1372	642	191	181	0.947644	0.094836	1.391075	8.469534	0.032165	[632, 10, 1191, 181]
N(-C(=O)-C(-N-C)-C-C)(-C(-C)-C)-C-C	2014	1372	642	192	181	0.942708	0.095333	1.38383	7.699576	0.030844	[631, 11, 1191, 181]
C(-C(-N-C(=O)-C)-C-C-C)(-N(-C)-C)=O	2014	1372	642	192	181	0.942708	0.095333	1.38383	7.699576	0.030844	[631, 11, 1191, 181]
C(-N-C(=O)-C(-N-C)-C-S)(-C(-N(-C)-C)=O)-C-C-C	2014	1372	642	190	181	0.952632	0.09434	1.398397	9.410593	0.033555	[633, 9, 1191, 181]
N(-C(=O)-C(-N-C(=O)-C)-C-S-S)-C(-C(-N)=O)-C-C	2014	1372	642	197	187	0.949239	0.097815	1.393416	8.750292	0.033771	[632, 10, 1185, 187]
C(-C(-N-C(=O)-C(-N)-C)-C-S-S-C)(-N-C(-C)-C)=O	2014	1372	642	197	187	0.949239	0.097815	1.393416	8.750292	0.033771	[632, 10, 1185, 187]
C(-N-C(=O)-C(-N)-C)(-C(-N)=O)-C-S	2014	1372	642	197	187	0.949239	0.097815	1.393416	8.750292	0.033771	[632, 10, 1185, 187]
C(-C(-N-C(=O)-C(-C)-N)-C-S-S-C)(-N-C(-C)-C)=O	2014	1372	642	197	187	0.949239	0.097815	1.393416	8.750292	0.033771	[632, 10, 1185, 187]
C(-N-C(=O)-C(-C-C)-N-C)(-C(-N-C)=O)-C-S-S	2014	1372	642	197	187	0.949239	0.097815	1.393416	8.750292	0.033771	[632, 10, 1185, 187]
N(-C(=O)-C(-C-C-C)-N-C(=O)-C)-C(-C(-N)=O)-C-S	2014	1372	642	196	186	0.94898	0.097319	1.393036	8.703499	0.033502	[632, 10, 1186, 186]
C(-C-S-S-C)(-C(-N)=O)-N-C	2014	1372	642	197	187	0.949239	0.097815	1.393416	8.750292	0.033771	[632, 10, 1185, 187]
S(-S-C-C(-N-C)-C(=O)-N)-C-C(-C)-N	2014	1372	642	197	187	0.949239	0.097815	1.393416	8.750292	0.033771	[632, 10, 1185, 187]
S(-C-C(-N-C)-C(=O)-N)-S-C	2014	1372	642	197	187	0.949239	0.097815	1.393416	8.750292	0.033771	[632, 10, 1185, 187]
C(-C(-N-C(=O)-C)-C(=O)-N-C)-S-S	2014	1372	642	197	187	0.949239	0.097815	1.393416	8.750292	0.033771	[632, 10, 1185, 187]
C(-N-C(=O)-C(-N)-C)(-C-S)-C(=O)-N	2014	1372	642	197	187	0.949239	0.097815	1.393416	8.750292	0.033771	[632, 10, 1185, 187]
N(-C(=O)-C(-N-C(=O)-C)-C-C(:C):C)-C(-C-S)-C(=O)-N	2014	1372	642	194	184	0.948454	0.096326	1.392264	8.609913	0.032966	[632, 10, 1188, 184]
C(-C(-N-C(=O)-C(-C)-N)-C-C(:C:[#7&H1]):C(:C):C)(-N-C(-C)-C)=O	2014	1372	642	193	183	0.948187	0.095829	1.391871	8.56312	0.032699	[632, 10, 1189, 183]
N(-C(=O)-C(-C-C-C)-N-C(=O)-C)-C(-C(-N)=O)-C-C	2014	1372	642	197	187	0.949239	0.097815	1.393416	8.750292	0.033771	[632, 10, 1185, 187]
C(-C(-C-C-C)-N-C(=O)-C)(-N-C)=O	2014	1372	642	199	187	0.939698	0.098808	1.379412	7.29191	0.031143	[630, 12, 1185, 187]
C(-C-C-C-N)-C(-C(-N)=O)-N-C	2014	1372	642	197	187	0.949239	0.097815	1.393416	8.750292	0.033771	[632, 10, 1185, 187]
C(-N-C(=O)-C(-C-C)-N-C)(-C(-N-C)=O)-C-C-C	2014	1372	642	197	187	0.949239	0.097815	1.393416	8.750292	0.033771	[632, 10, 1185, 187]
N(-C(=O)-C(-C-C(:[#7&H1]):C)-N-C(=O)-C)-C(-C(-N)=O)-C-C	2014	1372	642	169	161	0.952663	0.083913	1.398442	9.417092	0.029604	[634, 8, 1211, 161]
C(-C(-C-C(:[#7&H1]):C)-N-C(=O)-C)(-N-C)=O	2014	1372	642	170	162	0.952941	0.084409	1.398851	9.475583	0.029871	[634, 8, 1210, 162]
C(-C-C(:[#7&H1]:C):C:N)(-C(-N)=O)-N-C	2014	1372	642	170	162	0.952941	0.084409	1.398851	9.475583	0.029871	[634, 8, 1210, 162]
C(-C1:[#7&H1]:C:N:C:1)-C(-C)-N	2014	1372	642	170	162	0.952941	0.084409	1.398851	9.475583	0.029871	[634, 8, 1210, 162]
C1:N:C:C(:[#7&H1]:1)-C	2014	1372	642	174	163	0.936782	0.086395	1.37513	6.933872	0.026196	[631, 11, 1209, 163]
N1:C:C(-C-C):[#7&H1]:C:1	2014	1372	642	170	162	0.952941	0.084409	1.398851	9.475583	0.029871	[634, 8, 1210, 162]
C(-N-C(=O)-C(-N-C)-C(-O)-C)(-C(-N-C)=O)-C-C(:[#7&H1]):C	2014	1372	642	159	151	0.949686	0.078947	1.394072	8.832179	0.026956	[634, 8, 1221, 151]
N(-C(=O)-C(-N-C)-C(-O)-C)-C(-C)-C	2014	1372	642	187	177	0.946524	0.09285	1.389431	8.282362	0.031103	[632, 10, 1195, 177]
C(-C(-N-C(=O)-C)-C(-O)-C)(-N-C)=O	2014	1372	642	187	177	0.946524	0.09285	1.389431	8.282362	0.031103	[632, 10, 1195, 177]
C(-N-C(=O)-C(-C)-N)(-C(-N)=O)-C(-O)-C	2014	1372	642	187	177	0.946524	0.09285	1.389431	8.282362	0.031103	[632, 10, 1195, 177]
N(-C(=O)-C(-C-C-C)-N-C(=O)-C)-C(-C(-N)=O)-C(-O)-C	2014	1372	642	181	171	0.944751	0.089871	1.386829	8.001603	0.029522	[632, 10, 1201, 171]
C(-C(-C-C-C-N)-N-C(=O)-C(-N)-C)(-N-C(-C)-C)=O	2014	1372	642	197	187	0.949239	0.097815	1.393416	8.750292	0.033771	[632, 10, 1185, 187]
C(-C-C-N-C)-C(-C)-N	2014	1372	642	224	191	0.852679	0.111221	1.251672	2.708322	0.013811	[609, 33, 1181, 191]
C(-C-N-C(=N)-N)-C-C	2014	1372	642	204	194	0.95098	0.101291	1.395973	9.077843	0.035663	[632, 10, 1178, 194]
C(-N-C(=N)-N)-C-C	2014	1372	642	204	194	0.95098	0.101291	1.395973	9.077843	0.035663	[632, 10, 1178, 194]
C(-N-C(=O)-C(-N-C)-C-O)(-C(-N-C)=O)-C-C-C	2014	1372	642	192	182	0.947917	0.095333	1.391475	8.516327	0.032432	[632, 10, 1190, 182]
N(-C(=O)-C(-N-C(=O)-C)-C-O)-C(-C(-N)=O)-C-C	2014	1372	642	196	186	0.94898	0.097319	1.393036	8.703499	0.033502	[632, 10, 1186, 186]
C(-C(-N-C(=O)-C)-C-O)(-N-C)=O	2014	1372	642	198	187	0.944444	0.098312	1.386378	7.95481	0.032426	[631, 11, 1185, 187]
C(-N-C(=O)-C(-C-S)-N-C)(-C(-N-C)=O)-C-O	2014	1372	642	189	179	0.94709	0.093843	1.390262	8.375948	0.031633	[632, 10, 1193, 179]
C(-C-C(:C:[#7&H1]):C(:C):C)(-C(-N)=O)-N-C	2014	1372	642	194	183	0.943299	0.096326	1.384697	7.784654	0.03137	[631, 11, 1189, 183]
C(-C1:C:[#7&H1]:C(:C:1:C:C):C)-C(-C)-N	2014	1372	642	195	183	0.938462	0.096822	1.377596	7.135933	0.030103	[630, 12, 1189, 183]
C1(:C:[#7&H1]:C(:C:1:C):C)-C-C	2014	1372	642	196	184	0.938776	0.097319	1.378057	7.174927	0.030362	[630, 12, 1188, 184]
C1:[#7&H1]:C(:C(:C:1-C):C):C:C	2014	1372	642	199	186	0.934673	0.098808	1.372035	6.694999	0.02966	[629, 13, 1186, 186]
[#7&H1]1:C2:C(:C:C:C:C:2):C(:C:1)-C	2014	1372	642	199	186	0.934673	0.098808	1.372035	6.694999	0.02966	[629, 13, 1186, 186]
C12:C(:C:C:C:C:1):C(-C-C):C:[#7&H1]:2	2014	1372	642	196	184	0.938776	0.097319	1.378057	7.174927	0.030362	[630, 12, 1188, 184]
C1(:C:C:C:C:C:1:[#7&H1]):C(-C):C	2014	1372	642	199	186	0.934673	0.098808	1.372035	6.694999	0.02966	[629, 13, 1186, 186]
C1:C:C(:[#7&H1]:C):C(:C:C:1):C	2014	1372	642	209	187	0.894737	0.103774	1.313411	3.977405	0.020854	[620, 22, 1185, 187]
C(-C(=O)-N-C(-C)-C)(-C-S)-N-C	2014	1372	642	197	187	0.949239	0.097815	1.393416	8.750292	0.033771	[632, 10, 1185, 187]
C(-N-C(-C(=O)-N)-C-C)(-C(-C)-N)=O	2014	1372	642	197	187	0.949239	0.097815	1.393416	8.750292	0.033771	[632, 10, 1185, 187]
N(-C(-C(=O)-N-C)-C-C-C)-C(-C)=O	2014	1372	642	199	187	0.939698	0.098808	1.379412	7.29191	0.031143	[630, 12, 1185, 187]
C(-N-C(-C(=O)-N-C)-C-C(:C):C)(-C(-N-C)-C-C)=O	2014	1372	642	197	187	0.949239	0.097815	1.393416	8.750292	0.033771	[632, 10, 1185, 187]
N(-C(-C(=O)-N-C(-C)-C)-C-C(:C:C):C:C)-C(-C(-N)-C)=O	2014	1372	642	188	178	0.946809	0.093347	1.389849	8.329155	0.031368	[632, 10, 1194, 178]
C(-N-C(-C(=O)-N)-C(-C)-C)(-C(-N)-C)=O	2014	1372	642	196	186	0.94898	0.097319	1.393036	8.703499	0.033502	[632, 10, 1186, 186]
N(-C(-C(=O)-N-C)-C(-C)-C)-C(-C)=O	2014	1372	642	194	183	0.943299	0.096326	1.384697	7.784654	0.03137	[631, 11, 1189, 183]
C(-C(=O)-N-C(-C)-C)(-N-C)-C(-C)-C	2014	1372	642	193	183	0.948187	0.095829	1.391871	8.56312	0.032699	[632, 10, 1189, 183]
N(-C(-C(=O)-N-C)-C-C(:C):C)-C(-C)=O	2014	1372	642	198	187	0.944444	0.098312	1.386378	7.95481	0.032426	[631, 11, 1185, 187]
C(-C-C1:C:C:C:C:C:1)(-N-C(-C)=O)-C(=O)-N-C	2014	1372	642	195	185	0.948718	0.096822	1.392652	8.656706	0.033234	[632, 10, 1187, 185]
C(-C1:C:C:C(:C:C:1)-O)-C(-N-C)-C(=O)-N	2014	1372	642	188	178	0.946809	0.093347	1.389849	8.329155	0.031368	[632, 10, 1194, 178]
C1(:C:C:C(:C:C:1)-O)-C-C(-N)-C	2014	1372	642	189	179	0.94709	0.093843	1.390262	8.375948	0.031633	[632, 10, 1193, 179]
C1:C:C(:C:C:C:1-C)-O	2014	1372	642	570	466	0.817544	0.283019	1.200097	2.096686	0.026033	[538, 104, 906, 466]
C(-N-C(=O)-C(-C)-N)(-C-S)-C(=O)-N	2014	1372	642	197	187	0.949239	0.097815	1.393416	8.750292	0.033771	[632, 10, 1185, 187]
N(-C(=O)-C(-C-C)-N)-C(-C)-C	2014	1372	642	203	187	0.921182	0.100794	1.352231	5.468932	0.026537	[626, 16, 1185, 187]
C(-C(-C-C(=O)-O)-N)(-N-C)=O	2014	1372	642	197	187	0.949239	0.097815	1.393416	8.750292	0.033771	[632, 10, 1185, 187]
C(-C-C(=O)-O)(-C(-N)=O)-N	2014	1372	642	197	187	0.949239	0.097815	1.393416	8.750292	0.033771	[632, 10, 1185, 187]
C(-N-C(-C-C(-C)-C)-C(=O)-N-C)(-C(-C-S)-N-C)=O	2014	1372	642	187	177	0.946524	0.09285	1.389431	8.282362	0.031103	[632, 10, 1195, 177]
N(-C(-C-C(-C)-C)-C(=O)-N-C)-C(-C)=O	2014	1372	642	197	187	0.949239	0.097815	1.393416	8.750292	0.033771	[632, 10, 1185, 187]
C(-C-C(-C)-C)(-N-C)-C(=O)-N	2014	1372	642	198	187	0.944444	0.098312	1.386378	7.95481	0.032426	[631, 11, 1185, 187]
C(-C(=O)-N-C-C)(-N-C)-C-C	2014	1372	642	205	187	0.912195	0.101787	1.339039	4.861273	0.024499	[624, 18, 1185, 187]
C(-N-C-C(=O)-N)(-C(-N)-C)=O	2014	1372	642	198	187	0.944444	0.098312	1.386378	7.95481	0.032426	[631, 11, 1185, 187]
N(-C-C(=O)-N-C)-C(-C)=O	2014	1372	642	257	215	0.836576	0.127607	1.228035	2.395356	0.013014	[600, 42, 1157, 215]
C(-C(=O)-N-C(-C)-C)-N-C	2014	1372	642	206	188	0.912621	0.102284	1.339664	4.887269	0.024737	[624, 18, 1184, 188]
C(-N-C(-C-C)-C(=O)-N)(-C-N)=O	2014	1372	642	197	187	0.949239	0.097815	1.393416	8.750292	0.033771	[632, 10, 1185, 187]
N(-C(-C-C(:C:C):C:C)-C(=O)-N-C(-C)-C)-C(-C-N)=O	2014	1372	642	195	185	0.948718	0.096822	1.392652	8.656706	0.033234	[632, 10, 1187, 185]
C(-C(=O)-N-C(-C-C)-C(=O)-N)(-N-C(-C)=O)-C-C(:C):C	2014	1372	642	197	187	0.949239	0.097815	1.393416	8.750292	0.033771	[632, 10, 1185, 187]
N(-C(-C-C-S-C)-C(=O)-N-C(-C)-C)-C(-C(-N)-C)=O	2014	1372	642	172	163	0.947674	0.085402	1.39112	8.474733	0.028751	[633, 9, 1209, 163]
C(-C-C-S-C)(-N-C)-C(=O)-N	2014	1372	642	173	164	0.947977	0.085899	1.391564	8.526725	0.029014	[633, 9, 1208, 164]
C(-C-S-C)-C(-N)-C	2014	1372	642	175	165	0.942857	0.086892	1.384048	7.720845	0.027957	[632, 10, 1207, 165]
C(-C(=O)-N-C(-C(=O)-N)-C-C)(-N-C(-C)=O)-C-C-S	2014	1372	642	172	163	0.947674	0.085402	1.39112	8.474733	0.028751	[633, 9, 1209, 163]
C(-C-C-C-N-C)(-C(-N(-C)-C)=O)-N-C(=O)-C	2014	1372	642	181	176	0.972376	0.089871	1.427379	16.471137	0.038564	[637, 5, 1196, 176]
C(-C(-C-C)-C)(-C(-N)=O)-N-C	2014	1372	642	177	167	0.943503	0.087885	1.384996	7.814431	0.028477	[632, 10, 1205, 167]
C-N1:C:C(:C2:C:1:C:C(:C:C:2)-S)-C(:C):C	2014	1372	642	50	49	0.98	0.024826	1.438571	22.928571	0.010968	[641, 1, 1323, 49]
C12:C(:C:C(:C:C:1)-S):N(-C):C:C:2-C	2014	1372	642	52	51	0.980769	0.025819	1.439701	23.864431	0.011506	[641, 1, 1321, 51]
C1(:C:C:C(:C(:C)-C):C(:C:1):N)-S(=O)(=O)-N-C	2014	1372	642	62	57	0.919355	0.030785	1.349549	5.334402	0.007501	[637, 5, 1315, 57]
C1:C:C(:C(:C)-C):C(:C:C:1-S):N	2014	1372	642	62	57	0.919355	0.030785	1.349549	5.334402	0.007501	[637, 5, 1315, 57]
C1(-S(=O)(=O)-N-C(:N:C):S:N):C:C(:C:C:C:1):N	2014	1372	642	56	51	0.910714	0.027805	1.336865	4.772886	0.006187	[637, 5, 1321, 51]
C1:C(:C:C:C:C:1)-O-C(-F)(-F)-F	2014	1372	642	184	152	0.826087	0.09136	1.212638	2.222668	0.007739	[610, 32, 1220, 152]
O1-C2:C(-C(=O)-N(-C-C-1)-C):C:C(:C:C:2)-C	2014	1372	642	127	127	1.0	0.063059	1.46793	inf	0.036337	[642, 0, 1245, 127]
C1(:C:C(:C:C:C:1-O-C)-C(:C:C):C:C)-C(=O)-N(-C)-C	2014	1372	642	111	111	1.0	0.055114	1.46793	inf	0.031596	[642, 0, 1261, 111]
C1(-C2:C:C:C(:C:C:2)-O):C:C(:C:C:C:1)-C	2014	1372	642	95	92	0.968421	0.04717	1.421574	14.349854	0.018849	[639, 3, 1280, 92]
C1(:C:C:C(:C:C:1)-O-C)-C(:C:C):C:C	2014	1372	642	145	134	0.924138	0.071996	1.35657	5.700239	0.019045	[631, 11, 1238, 134]
C1:C:C(:C:C:C:1-C(:C):C)-O-C(-F)(-F)-F	2014	1372	642	94	92	0.978723	0.046673	1.436697	21.524781	0.020668	[640, 2, 1280, 92]
C1:C(:C:C:C(:C:1)-C)-O-C(-F)(-F)-F	2014	1372	642	153	130	0.849673	0.075968	1.247261	2.644822	0.008776	[619, 23, 1242, 130]
C1:C(:C:C:C(:C:1)-O)-N-C(:N:C):N:C	2014	1372	642	11	11	1.0	0.005462	1.46793	inf	0.003035	[642, 0, 1361, 11]
C(-N-C(:N:C):N:C)(:C:C):C:C	2014	1372	642	19	17	0.894737	0.009434	1.313411	3.977405	0.001746	[640, 2, 1355, 17]
N1:C:C:C(:N:C:1-N)-N	2014	1372	642	13	11	0.846154	0.006455	1.242095	2.573615	0.000668	[640, 2, 1361, 11]
C(:N:C(-N):N)(:C)-N	2014	1372	642	14	11	0.785714	0.006951	1.153374	1.715743	0.000273	[639, 3, 1361, 11]
C(-C(-C)(-C)-C)(:C):C	2014	1372	642	49	38	0.77551	0.02433	1.138395	1.616486	0.000783	[631, 11, 1334, 38]
C(-N-C(=O)-C(-C-C)-N-C)(-C(-N-C)=O)-C-C(=O)-O	2014	1372	642	192	182	0.947917	0.095333	1.391475	8.516327	0.032432	[632, 10, 1190, 182]
N(-C(=O)-C1-C-C-C-N-1-C(=O)-C)-C(-C(-N)=O)-C-C	2014	1372	642	191	182	0.95288	0.094836	1.398761	9.462585	0.033826	[633, 9, 1190, 182]
C(-C1-C-C-C-N-1-C(=O)-C(-N)-C)(-N-C(-C)-C)=O	2014	1372	642	191	181	0.947644	0.094836	1.391075	8.469534	0.032165	[632, 10, 1191, 181]
C1-C-C-N(-C-1-C(-N)=O)-C(=O)-C	2014	1372	642	194	182	0.938144	0.096326	1.37713	7.096939	0.029844	[630, 12, 1190, 182]
C1-N(-C(=O)-C(-N-C)-C(-C)-C)-C(-C(-N-C)=O)-C-C-1	2014	1372	642	170	162	0.952941	0.084409	1.398851	9.475583	0.029871	[634, 8, 1210, 162]
N1(-C(=O)-C(-N-C(=O)-C)-C(-C-C)-C)-C-C-C-C-1-C(-N)=O	2014	1372	642	169	161	0.952663	0.083913	1.398442	9.417092	0.029604	[634, 8, 1211, 161]
C(-C(-N-C(=O)-C(-C)-N)-C(-C-C)-C)(-N(-C-C)-C(-C)-C)=O	2014	1372	642	169	161	0.952663	0.083913	1.398442	9.417092	0.029604	[634, 8, 1211, 161]
N(-C(=O)-C(-N-C(=O)-C)-C(-C)-C)-C(-C-S)-C(-N)=O	2014	1372	642	188	178	0.946809	0.093347	1.389849	8.329155	0.031368	[632, 10, 1194, 178]
C(-C(-N-C(=O)-C(-N)-C)-C(-C)-C)(-N-C(-C)-C)=O	2014	1372	642	193	183	0.948187	0.095829	1.391871	8.56312	0.032699	[632, 10, 1189, 183]
C(-N-C(=O)-C(-N-C)-C-C)(-C(-N-C)=O)-C(-C)-C	2014	1372	642	193	183	0.948187	0.095829	1.391871	8.56312	0.032699	[632, 10, 1189, 183]
N1(-C(=O)-C(-N-C(=O)-C)-C-C-C)-C(-C(-N)=O)-C-C-C-1	2014	1372	642	190	181	0.952632	0.09434	1.398397	9.410593	0.033555	[633, 9, 1191, 181]
C(-C(-N-C(=O)-C(-N)-C)-C-C-C-N)(-N(-C(-C)-C)-C-C)=O	2014	1372	642	181	176	0.972376	0.089871	1.427379	16.471137	0.038564	[637, 5, 1196, 176]
C(-N-C(=O)-C(-N-C)-C-S)(-C(-N-C)=O)-C-S-S	2014	1372	642	197	187	0.949239	0.097815	1.393416	8.750292	0.033771	[632, 10, 1185, 187]
N(-C(=O)-C(-N-C(=O)-C)-C-S-S)-C(-C(-N)=O)-C-S	2014	1372	642	197	187	0.949239	0.097815	1.393416	8.750292	0.033771	[632, 10, 1185, 187]
S(-C-C(-N-C(=O)-C)-C(=O)-N-C)-S-C-C	2014	1372	642	197	187	0.949239	0.097815	1.393416	8.750292	0.033771	[632, 10, 1185, 187]
C(-C(-N-C(=O)-C(-N)-C)-C(=O)-N-C(-C)-C)-S-S-C	2014	1372	642	197	187	0.949239	0.097815	1.393416	8.750292	0.033771	[632, 10, 1185, 187]
C(-N-C(=O)-C(-N-C)-C-C)(-C-S-S)-C(=O)-N-C	2014	1372	642	197	187	0.949239	0.097815	1.393416	8.750292	0.033771	[632, 10, 1185, 187]
C(-C(-C-C-C-C)-N-C(=O)-C(-C)-N)(-N-C(-C)-C)=O	2014	1372	642	197	187	0.949239	0.097815	1.393416	8.750292	0.033771	[632, 10, 1185, 187]
C(-C(-C-C(:[#7&H1]:C):C:N)-N-C(=O)-C(-N)-C)(-N-C(-C)-C)=O	2014	1372	642	170	162	0.952941	0.084409	1.398851	9.475583	0.029871	[634, 8, 1210, 162]
C(-C-C1:[#7&H1]:C:N:C:1)(-C(-N-C)=O)-N-C(=O)-C	2014	1372	642	170	162	0.952941	0.084409	1.398851	9.475583	0.029871	[634, 8, 1210, 162]
C(-C1:[#7&H1]:C:N:C:1)-C(-C(-N)=O)-N-C	2014	1372	642	170	162	0.952941	0.084409	1.398851	9.475583	0.029871	[634, 8, 1210, 162]
C(-N-C(=O)-C(-C-C)-N-C)(-C(-N-C)=O)-C-C(:C):C	2014	1372	642	197	187	0.949239	0.097815	1.393416	8.750292	0.033771	[632, 10, 1185, 187]
C(-C-C-C-N-C)(-C(-N-C)=O)-N-C(=O)-C	2014	1372	642	197	187	0.949239	0.097815	1.393416	8.750292	0.033771	[632, 10, 1185, 187]
C(-C-N-C(=N)-N)-C-C(-C)-N	2014	1372	642	197	187	0.949239	0.097815	1.393416	8.750292	0.033771	[632, 10, 1185, 187]
C(-C(-N-C(=O)-C(-C)-N)-C-O)(-N-C(-C)-C)=O	2014	1372	642	197	187	0.949239	0.097815	1.393416	8.750292	0.033771	[632, 10, 1185, 187]
C(-C-C1:C:[#7&H1]:C(:C:1:C:C):C)(-C(-N-C)=O)-N-C(=O)-C	2014	1372	642	194	183	0.943299	0.096326	1.384697	7.784654	0.03137	[631, 11, 1189, 183]
C(-C1:C:[#7&H1]:C2:C:1:C:C:C:C:2)-C(-C(-N)=O)-N-C	2014	1372	642	194	183	0.943299	0.096326	1.384697	7.784654	0.03137	[631, 11, 1189, 183]
C1(:C:[#7&H1]:C(:C:1:C:C):C:C)-C-C(-C)-N	2014	1372	642	195	183	0.938462	0.096822	1.377596	7.135933	0.030103	[630, 12, 1189, 183]
C12:C(:C:C:C:C:1):C(-C-C(-C)-N):C:[#7&H1]:2	2014	1372	642	195	183	0.938462	0.096822	1.377596	7.135933	0.030103	[630, 12, 1189, 183]
C(-C(=O)-N-C(-C(=O)-N)-C-C)(-C-S-S)-N-C(=O)-C	2014	1372	642	197	187	0.949239	0.097815	1.393416	8.750292	0.033771	[632, 10, 1185, 187]
C(-N-C(-C(=O)-N-C)-C-C-C)(-C(-C-S)-N-C)=O	2014	1372	642	197	187	0.949239	0.097815	1.393416	8.750292	0.033771	[632, 10, 1185, 187]
N(-C(-C(=O)-N-C(-C)-C)-C-C-C-C)-C(-C(-C)-N)=O	2014	1372	642	197	187	0.949239	0.097815	1.393416	8.750292	0.033771	[632, 10, 1185, 187]
C(-C(=O)-N-C(-C(=O)-N)-C(-C)-C)(-N-C(-C)=O)-C-C(:C):C	2014	1372	642	178	169	0.949438	0.088381	1.393709	8.786686	0.030337	[633, 9, 1203, 169]
C(-N-C(-C(=O)-N-C)-C(-C)-C)(-C(-N-C)-C-C)=O	2014	1372	642	193	183	0.948187	0.095829	1.391871	8.56312	0.032699	[632, 10, 1189, 183]
N(-C(-C(=O)-N-C(-C)-C)-C(-C)-C)-C(-C(-N)-C)=O	2014	1372	642	193	183	0.948187	0.095829	1.391871	8.56312	0.032699	[632, 10, 1189, 183]
C(-C(=O)-N-C(-C(=O)-N)-C-C)(-N-C(-C)=O)-C(-C)-C	2014	1372	642	191	181	0.947644	0.094836	1.391075	8.469534	0.032165	[632, 10, 1191, 181]
N(-C(-C(=O)-N)-C-C(:C):C)-C(-C)=O	2014	1372	642	198	187	0.944444	0.098312	1.386378	7.95481	0.032426	[631, 11, 1185, 187]
C(-C1:C:C:C:C:C:1)-C(-N-C)-C(=O)-N	2014	1372	642	195	185	0.948718	0.096822	1.392652	8.656706	0.033234	[632, 10, 1187, 185]
C(-C-C-C-C-N)(-N-C(-C)=O)-C(=O)-N-C	2014	1372	642	197	187	0.949239	0.097815	1.393416	8.750292	0.033771	[632, 10, 1185, 187]
C(-C-C-C-N)-C(-N-C)-C(=O)-N	2014	1372	642	197	187	0.949239	0.097815	1.393416	8.750292	0.033771	[632, 10, 1185, 187]
C(-C(-N-C(=O)-C(-C)-N)-C(=O)-N-C(-C)-C)-S-S-C	2014	1372	642	197	187	0.949239	0.097815	1.393416	8.750292	0.033771	[632, 10, 1185, 187]
C(-N-C(=O)-C(-C-C)-N)(-C-S-S)-C(=O)-N-C	2014	1372	642	197	187	0.949239	0.097815	1.393416	8.750292	0.033771	[632, 10, 1185, 187]
N(-C(=O)-C(-C-C(=O)-O)-N)-C(-C-S)-C(=O)-N	2014	1372	642	184	175	0.951087	0.09136	1.396129	9.098639	0.031939	[633, 9, 1197, 175]
C(-C(-C-C(=O)-O)-N)(-N-C(-C)-C)=O	2014	1372	642	197	187	0.949239	0.097815	1.393416	8.750292	0.033771	[632, 10, 1185, 187]
C(-C(=O)-N-C(-C-C)-C(=O)-N)(-C-S-S)-N-C(=O)-C	2014	1372	642	197	187	0.949239	0.097815	1.393416	8.750292	0.033771	[632, 10, 1185, 187]
N(-C(-C-C(-C)-C)-C(=O)-N-C-C)-C(-C(-C)-N)=O	2014	1372	642	197	187	0.949239	0.097815	1.393416	8.750292	0.033771	[632, 10, 1185, 187]
C(-C(=O)-N-C-C(=O)-N)(-N-C(-C)=O)-C-C(-C)-C	2014	1372	642	197	187	0.949239	0.097815	1.393416	8.750292	0.033771	[632, 10, 1185, 187]
C(-N-C-C(=O)-N-C)(-C(-N-C)-C-C)=O	2014	1372	642	198	187	0.944444	0.098312	1.386378	7.95481	0.032426	[631, 11, 1185, 187]
N(-C-C(=O)-N-C(-C)-C)-C(-C(-N)-C)=O	2014	1372	642	197	187	0.949239	0.097815	1.393416	8.750292	0.033771	[632, 10, 1185, 187]
C(-C(=O)-N-C(-C-C)-C(=O)-N)-N-C(-C)=O	2014	1372	642	197	187	0.949239	0.097815	1.393416	8.750292	0.033771	[632, 10, 1185, 187]
C(-N-C(-C-C(:C):C)-C(=O)-N-C)(-C-N-C)=O	2014	1372	642	197	187	0.949239	0.097815	1.393416	8.750292	0.033771	[632, 10, 1185, 187]
C(-C-C-S-C)(-N-C(-C)=O)-C(=O)-N-C	2014	1372	642	173	164	0.947977	0.085899	1.391564	8.526725	0.029014	[633, 9, 1208, 164]
N(-C(=O)-C(-N-C(=O)-C)-C(-O)-C)-C(-C(-N)=O)-C-C	2014	1372	642	181	171	0.944751	0.089871	1.386829	8.001603	0.029522	[632, 10, 1201, 171]
C(-C(-N-C(=O)-C(-C)-N)-C(-O)-C)(-N-C(-C)-C)=O	2014	1372	642	187	177	0.946524	0.09285	1.389431	8.282362	0.031103	[632, 10, 1195, 177]
C(-N-C(=O)-C(-C-C)-N-C)(-C(-N-C)=O)-C(-O)-C	2014	1372	642	186	176	0.946237	0.092354	1.389009	8.235569	0.030838	[632, 10, 1196, 176]
C(-C-C1:C:C:C:C:C:1)(-N-C(-C)=O)-C(=O)-N	2014	1372	642	195	185	0.948718	0.096822	1.392652	8.656706	0.033234	[632, 10, 1187, 185]
C(-C-C(:C):C)-C	2014	1372	642	577	480	0.831889	0.286495	1.221155	2.31553	0.032657	[545, 97, 892, 480]
N(-C(-C(=O)-N-C(-C)-C)-C-C(-C)-C)-C(-C(-N)-C)=O	2014	1372	642	193	184	0.953368	0.095829	1.399477	9.566569	0.034368	[633, 9, 1188, 184]
C(-C(=O)-N-C(-C(=O)-N)-C-C)(-N-C(-C)=O)-C-C(:C):C	2014	1372	642	197	187	0.949239	0.097815	1.393416	8.750292	0.033771	[632, 10, 1185, 187]
C1:C(-C2-C-C-2):C(:C:C:C:1-C)-O-C	2014	1372	642	29	28	0.965517	0.014399	1.417312	13.102041	0.005458	[641, 1, 1344, 28]
C1(:C(:C:C(-F):C:C:1)-O-C-C)-C(-C)-C	2014	1372	642	28	27	0.964286	0.013903	1.415504	12.634111	0.005205	[641, 1, 1345, 27]
C1(:C:C(-F):C(-C(-N)=O):C:C:1-C(-C)-C)-O-C-C	2014	1372	642	28	27	0.964286	0.013903	1.415504	12.634111	0.005205	[641, 1, 1345, 27]
C1:C(-F):C(-C(-N-S)=O):C:C(:C:1-O-C)-C	2014	1372	642	28	27	0.964286	0.013903	1.415504	12.634111	0.005205	[641, 1, 1345, 27]
C(-O-C-C(-C)(-C)-C)(:C(:C)-C):C:C	2014	1372	642	23	23	1.0	0.01142	1.46793	inf	0.006369	[642, 0, 1349, 23]
O(-C-C(-C-C)(-C-C)-C-C)-C(:C):C	2014	1372	642	24	24	1.0	0.011917	1.46793	inf	0.006648	[642, 0, 1348, 24]
O=C(-N(-C)-C)-N-C	2014	1372	642	74	64	0.864865	0.036743	1.269561	2.994752	0.004951	[632, 10, 1308, 64]
C(-N(-C-C)-C-C)(=O)-N	2014	1372	642	71	63	0.887324	0.035253	1.302529	3.684949	0.006149	[634, 8, 1309, 63]
C(-N-C(-C)-C)(=O)-N	2014	1372	642	40	38	0.95	0.019861	1.394534	8.890671	0.006495	[640, 2, 1334, 38]
N(-C1-C-C-1-C)-C	2014	1372	642	32	32	1.0	0.015889	1.46793	inf	0.008885	[642, 0, 1340, 32]
C1(-C-C-1-C)-N	2014	1372	642	32	32	1.0	0.015889	1.46793	inf	0.008885	[642, 0, 1340, 32]
C1-C(-C(:C):C)-C-1-N	2014	1372	642	32	32	1.0	0.015889	1.46793	inf	0.008885	[642, 0, 1340, 32]
C(-C(:C:C):C:C)(-C)-C	2014	1372	642	225	196	0.871111	0.111718	1.27873	3.162562	0.017371	[613, 29, 1176, 196]
C1(:C:C:C:C:C:1)-C(-C)-C	2014	1372	642	223	195	0.874439	0.110725	1.283616	3.258798	0.017878	[614, 28, 1177, 195]
C(-C-N(:C):C)(:C):C	2014	1372	642	38	37	0.973684	0.018868	1.4293	17.313411	0.007783	[641, 1, 1335, 37]
C(-N1:C:C:C(:C:1:N:C):C)-C(:C):C	2014	1372	642	36	36	1.0	0.017875	1.46793	inf	0.010008	[642, 0, 1336, 36]
N1(:C:C:C(:C:1:N:C):C(:N)-O)-C-C(:C):C	2014	1372	642	36	36	1.0	0.017875	1.46793	inf	0.010008	[642, 0, 1336, 36]
C1:C:C2:C(:N:1-C-C):N:C:N:C:2-O-C	2014	1372	642	36	36	1.0	0.017875	1.46793	inf	0.010008	[642, 0, 1336, 36]
C1:C2:C(:N:C:N:C:2-O-C(-C)-C):N(:C:1)-C-C	2014	1372	642	36	36	1.0	0.017875	1.46793	inf	0.010008	[642, 0, 1336, 36]
C12:C(:N:C:N:C:1-O-C):N(-C-C(:C):C):C:C:2	2014	1372	642	36	36	1.0	0.017875	1.46793	inf	0.010008	[642, 0, 1336, 36]
N1:C(-O-C(-C-C)-C-C):C2:C:C:N(:C:2:N:C:1)-C	2014	1372	642	36	36	1.0	0.017875	1.46793	inf	0.010008	[642, 0, 1336, 36]
C1(-O-C2-C-C-N-C-C-2):N:C:N:C(:C:1:C:C):N	2014	1372	642	36	36	1.0	0.017875	1.46793	inf	0.010008	[642, 0, 1336, 36]
O(-C1-C-C-N(-C-C-1)-C)-C(:N:C):C(:C):C	2014	1372	642	37	37	1.0	0.018371	1.46793	inf	0.010289	[642, 0, 1335, 37]
C1(-C-C-N(-C-C-1)-C-C)-O-C(:N):C	2014	1372	642	39	39	1.0	0.019364	1.46793	inf	0.010852	[642, 0, 1333, 39]
C1-C-N(-C-C-C-1-O-C)-C-C(:C):N	2014	1372	642	37	37	1.0	0.018371	1.46793	inf	0.010289	[642, 0, 1335, 37]
C1-N(-C-C-C(-C-1)-O)-C-C(:C:C):N:C	2014	1372	642	12	12	1.0	0.005958	1.46793	inf	0.003312	[642, 0, 1360, 12]
N(-C-C(:C:C):N:C)(-C-C)-C-C	2014	1372	642	47	39	0.829787	0.023337	1.21807	2.281159	0.001956	[634, 8, 1333, 39]
C1(:C:C:C:C:N:1)-C-N	2014	1372	642	53	43	0.811321	0.026316	1.190962	2.012099	0.001666	[632, 10, 1329, 43]
O=C(-C(:C:C):C:C)-N-C(:C):C	2014	1372	642	17	14	0.823529	0.008441	1.208884	2.183673	0.000637	[639, 3, 1358, 14]
C(-C1:C:C:C:C(:C:1)-C)(=O)-N-C	2014	1372	642	155	151	0.974194	0.076961	1.430048	17.664359	0.033295	[638, 4, 1221, 151]
C(-N-C(:C:C):C(:C)-C)(=O)-C(:C):C	2014	1372	642	14	13	0.928571	0.006951	1.363078	6.08309	0.001823	[641, 1, 1359, 13]
N(-C(:C:C):C(:C)-C)-C	2014	1372	642	151	128	0.847682	0.074975	1.244338	2.604132	0.008432	[619, 23, 1244, 128]
C1(:C:C:C:C:C:1-C)-N-C	2014	1372	642	137	124	0.905109	0.068024	1.328637	4.463333	0.014775	[629, 13, 1248, 124]
C1:C:C:C(:C:C:1-N)-C	2014	1372	642	109	90	0.825688	0.054121	1.212052	2.216511	0.004397	[623, 19, 1282, 90]
C1:C:C(:C(-C):C:C:1)-C(-F)(-F)-F	2014	1372	642	24	21	0.875	0.011917	1.284439	3.27551	0.001772	[639, 3, 1351, 21]
C(:C(:C(-C):C)-C(-F)(-F)-F):C	2014	1372	642	24	21	0.875	0.011917	1.284439	3.27551	0.001772	[639, 3, 1351, 21]
C1(:C:C(-C2-C-C-2):C(:C:C:1-F)-O-C)-C(-N-S)=O	2014	1372	642	28	27	0.964286	0.013903	1.415504	12.634111	0.005205	[641, 1, 1345, 27]
C1:C(-C2-C-C-2):C(:C:C(:C:1-C(-N)=O)-F)-O-C-C	2014	1372	642	28	27	0.964286	0.013903	1.415504	12.634111	0.005205	[641, 1, 1345, 27]
C1(:C(:C:C(-F):C(:C:1)-C)-O-C-C(-C)(-C)-C)-C1-C-C-1	2014	1372	642	20	20	1.0	0.00993	1.46793	inf	0.005533	[642, 0, 1352, 20]
C1(-O-C-C(-C-C)(-C-C)-C-C):C(:C:C:C(:C:1)-F)-C(-C)-C	2014	1372	642	16	16	1.0	0.007944	1.46793	inf	0.004421	[642, 0, 1356, 16]
O(-C-C12-C-C3-C-C(-C-1)-C-C(-C-2)-C-3)-C(:C(:C)-C):C:C	2014	1372	642	19	19	1.0	0.009434	1.46793	inf	0.005255	[642, 0, 1353, 19]
C(-C12-C-C3-C-C(-C-1)-C-C(-C-2)-C-3)-O-C(:C):C	2014	1372	642	24	24	1.0	0.011917	1.46793	inf	0.006648	[642, 0, 1348, 24]
C(-N-C(-C(=O)-N)-C-C(:C):C)(-C(-N-C)-C(-C)-C)=O	2014	1372	642	177	167	0.943503	0.087885	1.384996	7.814431	0.028477	[632, 10, 1205, 167]
N(-C(-C(=O)-N)-C-C(:C:C):C:C)-C(-C(-N)-C)=O	2014	1372	642	194	184	0.948454	0.096326	1.392264	8.609913	0.032966	[632, 10, 1188, 184]
C1:C(:C(:C:C(:C:1)-Cl)-C(:C:C):C:C)-O-C(:C:C):C(:C)-F	2014	1372	642	7	7	1.0	0.003476	1.46793	inf	0.001929	[642, 0, 1365, 7]
C1(:C(:C:C(-Cl):C:C:1)-C(:C:C):C:C)-O-C	2014	1372	642	8	8	1.0	0.003972	1.46793	inf	0.002205	[642, 0, 1364, 8]
C1(-O-C2:C:C(-F):C:C:C:2-F):C:C:C:C:C:1-C(:C):C	2014	1372	642	7	7	1.0	0.003476	1.46793	inf	0.001929	[642, 0, 1365, 7]
C1:C(:C:C(:N(:C)-C):C(:C:1):C)-S(=O)(=O)-N-C(:N):S	2014	1372	642	50	49	0.98	0.024826	1.438571	22.928571	0.010968	[641, 1, 1323, 49]
C1(:C:C(:N(:C)-C):C(:C:C:1):C)-S(=O)(=O)-N	2014	1372	642	52	51	0.980769	0.025819	1.439701	23.864431	0.011506	[641, 1, 1321, 51]
O=S(=O)(-C1:C:C:C:C(:C:1)-O)-N-C(:N:C):S:N	2014	1372	642	22	22	1.0	0.010924	1.46793	inf	0.00609	[642, 0, 1350, 22]
C1:C:C(:C:C(:C:1-N(-C)-C)-C)-C(-F)(-F)-F	2014	1372	642	44	44	1.0	0.021847	1.46793	inf	0.012263	[642, 0, 1328, 44]
O=S(=O)(-C1:C:C:C:C(:C:1)-O)-N-C(:C:C):N:C	2014	1372	642	29	29	1.0	0.014399	1.46793	inf	0.008045	[642, 0, 1343, 29]
S(-C1:C:C:C(:C(:C:1)-O-C)-N)(=O)(=O)-N-C(:C):N	2014	1372	642	21	21	1.0	0.010427	1.46793	inf	0.005811	[642, 0, 1351, 21]
C1-N(-C2:C:C:C:C:C:2-C(=C)-C)-C2:C:C:C:C:C:2-O-C-1	2014	1372	642	15	15	1.0	0.007448	1.46793	inf	0.004143	[642, 0, 1357, 15]
N(-C1:C:C:C:C:C:1-C(=C)-C)(-C-C)-C(:C):C	2014	1372	642	15	15	1.0	0.007448	1.46793	inf	0.004143	[642, 0, 1357, 15]
C1(:C:C:C(:C:C:1-C(=C)-C)-C(-F)(-F)-F)-N(-C-C)-C(:C):C	2014	1372	642	14	14	1.0	0.006951	1.46793	inf	0.003866	[642, 0, 1358, 14]
C1(:C:C(-C(=C)-C):C(-N):C:C:1)-C(-F)(-F)-F	2014	1372	642	14	14	1.0	0.006951	1.46793	inf	0.003866	[642, 0, 1358, 14]
C1:C(-C(=C-C)-C-C):C(-N(-C)-C):C:C:C:1-C	2014	1372	642	14	14	1.0	0.006951	1.46793	inf	0.003866	[642, 0, 1358, 14]
C(-C1=C-C-N-C-C-1)(:C:C):C(-N):C	2014	1372	642	14	14	1.0	0.006951	1.46793	inf	0.003866	[642, 0, 1358, 14]
C1:C:C(:O:C:1-C)-C(:C):C	2014	1372	642	11	10	0.909091	0.005462	1.334482	4.6793	0.001173	[641, 1, 1362, 10]
C1:C(:O:C(:C:1)-C)-C(:C:C):C:C	2014	1372	642	11	10	0.909091	0.005462	1.334482	4.6793	0.001173	[641, 1, 1362, 10]
C(:O:C(-C):C)(:C)-C	2014	1372	642	11	10	0.909091	0.005462	1.334482	4.6793	0.001173	[641, 1, 1362, 10]
C1(:C:C:C(:C:C:1)-Cl)-C(:C):O	2014	1372	642	7	7	1.0	0.003476	1.46793	inf	0.001929	[642, 0, 1365, 7]
C1:C:C(:C:C:C:1-O)-C(=O)-N	2014	1372	642	58	55	0.948276	0.028798	1.392003	8.578717	0.009324	[639, 3, 1317, 55]
C12:C(:C:C(-C(:C):C):C:C:1)-C(=O)-N(-C-C-O-2)-C-C	2014	1372	642	108	108	1.0	0.053625	1.46793	inf	0.030712	[642, 0, 1264, 108]
C12-C(=O)-N(-C-C-O-C:1:C:C:C(:C:2)-C)-C-C(:N):N	2014	1372	642	55	55	1.0	0.027309	1.46793	inf	0.015381	[642, 0, 1317, 55]
C(-N(-C-C-O)-C-C(:N):N)(-C(:C):C)=O	2014	1372	642	62	62	1.0	0.030785	1.46793	inf	0.017376	[642, 0, 1310, 62]
N1(-C-C-O-C(:C(-C-1=O):C):C)-C-C(:N):N	2014	1372	642	62	62	1.0	0.030785	1.46793	inf	0.017376	[642, 0, 1310, 62]
N(-C-C(:N:C):N:C)(-C(-C)=O)-C-C	2014	1372	642	62	62	1.0	0.030785	1.46793	inf	0.017376	[642, 0, 1310, 62]
C(-C1:N:C:C:C:N:1)-N(-C)-C	2014	1372	642	62	62	1.0	0.030785	1.46793	inf	0.017376	[642, 0, 1310, 62]
C1(:N:C:C:C:N:1)-C-N	2014	1372	642	67	65	0.970149	0.033267	1.424111	15.207726	0.013385	[640, 2, 1307, 65]
N1:C:C:C:N:C:1-C	2014	1372	642	96	75	0.78125	0.047666	1.14682	1.671179	0.001775	[621, 21, 1297, 75]
C1(:C:C2:N(:C:C(:C:2:C:C:1)-C)-C)-S(=O)(=O)-N-C	2014	1372	642	52	51	0.980769	0.025819	1.439701	23.864431	0.011506	[641, 1, 1321, 51]
N(-C(-C)-C(=O)-N-C)-C(-C)=O	2014	1372	642	254	213	0.838583	0.126117	1.230981	2.430954	0.013201	[601, 41, 1159, 213]
C(-C1:C:C:C:C:C:1)-C-C	2014	1372	642	548	466	0.850365	0.272095	1.248276	2.659212	0.038973	[560, 82, 906, 466]
C(:C(:C:C)-N(-C)-C):C	2014	1372	642	303	265	0.874587	0.150447	1.283833	3.263196	0.025286	[604, 38, 1107, 265]
N1(-C-C-O-C:C-1:C)-C(:C):C	2014	1372	642	192	190	0.989583	0.095333	1.452639	44.453353	0.049037	[640, 2, 1182, 190]
C12:C:C:C(:C:C:1-O-C-C-N-2-C(:C):C)-S(=O)(=O)-N	2014	1372	642	192	190	0.989583	0.095333	1.452639	44.453353	0.049037	[640, 2, 1182, 190]
C1(-N(-C-C-O-C(:C-1:C:C):C)-C-C(:N:C):N:C)=O	2014	1372	642	62	62	1.0	0.030785	1.46793	inf	0.017376	[642, 0, 1310, 62]
N(-C-C1:N:C:C:C:N:1)(-C(=O)-C(:C):C)-C-C-O	2014	1372	642	60	60	1.0	0.029791	1.46793	inf	0.016805	[642, 0, 1312, 60]
C(-C1:N:C:C:C:N:1)-N(-C(=O)-C)-C-C	2014	1372	642	60	60	1.0	0.029791	1.46793	inf	0.016805	[642, 0, 1312, 60]
O=C(-N(-C-C)-C-C)-N-C(-C)-C	2014	1372	642	38	38	1.0	0.018868	1.46793	inf	0.010571	[642, 0, 1334, 38]
C(-N1-C-C-C(-C-C-1)(-C)-O)(=O)-N-C(-C)-C	2014	1372	642	15	15	1.0	0.007448	1.46793	inf	0.004143	[642, 0, 1357, 15]
N1(-C-C-C(-C-C-1)(-C)-O)-C(=O)-N	2014	1372	642	15	15	1.0	0.007448	1.46793	inf	0.004143	[642, 0, 1357, 15]
C(-C-C(-C)(-C)-O)-N	2014	1372	642	27	24	0.888889	0.013406	1.304827	3.74344	0.002335	[639, 3, 1348, 24]
C(-C(-C-C)(-C-C)-O-C)-C	2014	1372	642	19	19	1.0	0.009434	1.46793	inf	0.005255	[642, 0, 1353, 19]
C(-C-C(=O)-C)(-C)(-C)-O	2014	1372	642	10	10	1.0	0.004965	1.46793	inf	0.002758	[642, 0, 1362, 10]
C(-C(=O)-C(:C):C)-C	2014	1372	642	18	15	0.833333	0.008937	1.223275	2.33965	0.000778	[639, 3, 1357, 15]
C(-O-C(-C)(-C)-C)(:C):C	2014	1372	642	17	17	1.0	0.008441	1.46793	inf	0.004699	[642, 0, 1355, 17]
C1(:C:C:C(-C(-C)-C):C(:C:1)-C)-C(-F)(-F)-F	2014	1372	642	36	36	1.0	0.017875	1.46793	inf	0.010008	[642, 0, 1336, 36]
C1:C:C(-C(-C)-C):C(-C):C:C:1-C	2014	1372	642	36	36	1.0	0.017875	1.46793	inf	0.010008	[642, 0, 1336, 36]
C(:C(-C(-C)-C):C(-C):C):C	2014	1372	642	47	42	0.893617	0.023337	1.311767	3.930612	0.004317	[637, 5, 1330, 42]
C(-C(-C-C)-C(:C):C)(:C):C	2014	1372	642	65	64	0.984615	0.032274	1.445346	29.947522	0.015043	[641, 1, 1308, 64]
C1-O-C(:C(:C)-C-C-1):C:C	2014	1372	642	95	87	0.915789	0.04717	1.344315	5.088739	0.011236	[634, 8, 1285, 87]
C(:C(:C:C)-C(-C)-C)(-O):C	2014	1372	642	87	83	0.954023	0.043198	1.400439	9.709548	0.014954	[638, 4, 1289, 83]
C1(:C:C:C(:C:C:1-O)-S)-C(-C)-C	2014	1372	642	50	50	1.0	0.024826	1.46793	inf	0.013961	[642, 0, 1322, 50]
C1:C:C(:C:C:C:1-C)-S(=O)(=O)-N	2014	1372	642	58	56	0.965517	0.028798	1.417312	13.102041	0.011032	[640, 2, 1316, 56]
C1:C(:C:C(-O-C):C(:C:1)-C)-S(=O)(=O)-N-C(:C):N	2014	1372	642	20	20	1.0	0.00993	1.46793	inf	0.005533	[642, 0, 1352, 20]
C1(:C:C(-O-C):C(:C:C:1)-C)-S(=O)(=O)-N	2014	1372	642	50	50	1.0	0.024826	1.46793	inf	0.013961	[642, 0, 1322, 50]
C1(-C-C-C-N-C-1)(-C-C)-C(:C):C	2014	1372	642	17	17	1.0	0.008441	1.46793	inf	0.004699	[642, 0, 1355, 17]
C1-N(-C-C(-C)(-C-C-1)-C)-C(=O)-N-C	2014	1372	642	20	20	1.0	0.00993	1.46793	inf	0.005533	[642, 0, 1352, 20]
N1(-C-C(-C-C)(-C-C-C-1)-C(:C):C)-C(=O)-N	2014	1372	642	17	17	1.0	0.008441	1.46793	inf	0.004699	[642, 0, 1355, 17]
N(-C(=O)-N-C(:C):C)(-C-C)-C-C	2014	1372	642	28	21	0.75	0.013903	1.100948	1.40379	0.000231	[635, 7, 1351, 21]
N(-C1:C:C:C(:C:C:1)-Cl)-C(-N(-C)-C)=O	2014	1372	642	18	18	1.0	0.008937	1.46793	inf	0.004977	[642, 0, 1354, 18]
C1(:C:C:C(:C:C:1)-Cl)-N-C(-N)=O	2014	1372	642	18	18	1.0	0.008937	1.46793	inf	0.004977	[642, 0, 1354, 18]
O=C1-N(-C-C-O-C2:C-1:C:C(:C:C:2)-C)-C-C(:C):N	2014	1372	642	28	28	1.0	0.013903	1.46793	inf	0.007765	[642, 0, 1344, 28]
C(-N(-C-C-O)-C-C(:C):N)(=O)-C(:C):C	2014	1372	642	32	32	1.0	0.015889	1.46793	inf	0.008885	[642, 0, 1340, 32]
N1(-C-C-O-C(:C(-C-1=O):C):C)-C-C(:C):N	2014	1372	642	32	32	1.0	0.015889	1.46793	inf	0.008885	[642, 0, 1340, 32]
N(-C-C(:C):N)(-C)-C	2014	1372	642	91	81	0.89011	0.045184	1.306619	3.790233	0.008197	[632, 10, 1291, 81]
C(-C1:C:C:C:C:N:1)-N(-C)-C	2014	1372	642	43	39	0.906977	0.021351	1.331378	4.562318	0.004546	[638, 4, 1333, 39]
C1:C(:C:C:C:C:1)-C-N(:C:C):C(:C):N	2014	1372	642	36	36	1.0	0.017875	1.46793	inf	0.010008	[642, 0, 1336, 36]
C1(-C-N2:C:C:C(:C:2:N:C):C):C:C:C:C:C:1	2014	1372	642	36	36	1.0	0.017875	1.46793	inf	0.010008	[642, 0, 1336, 36]
C(-N1:C:C:C2:C:1:N:C:N:C:2-O)-C(:C:C):C:C	2014	1372	642	36	36	1.0	0.017875	1.46793	inf	0.010008	[642, 0, 1336, 36]
C1-N(-C-C-C(-C-1)-O)-C-C(:C:S):N:C	2014	1372	642	23	23	1.0	0.01142	1.46793	inf	0.006369	[642, 0, 1349, 23]
N(-C-C(:C:S):N:C)(-C-C)-C-C	2014	1372	642	25	24	0.96	0.012413	1.409213	11.230321	0.004451	[641, 1, 1348, 24]
C(-C(:C:S):N:C)-N	2014	1372	642	25	24	0.96	0.012413	1.409213	11.230321	0.004451	[641, 1, 1348, 24]
O=C(-C1:C:C:C:C(:C:1)-C)-N-C(:C:C):C(:C)-C	2014	1372	642	14	13	0.928571	0.006951	1.363078	6.08309	0.001823	[641, 1, 1359, 13]
C(-C1:C:C:C:C(:C:1)-C(:N):C)(=O)-N-C(:C):C	2014	1372	642	14	13	0.928571	0.006951	1.363078	6.08309	0.001823	[641, 1, 1359, 13]
C1(:C:C(-C(=O)-N):C:C:C:1)-C(:N):C	2014	1372	642	15	14	0.933333	0.007448	1.370068	6.55102	0.002049	[641, 1, 1358, 14]
C1:C:C:C(:C(:C:1-N-C)-C)-C(-F)(-F)-F	2014	1372	642	14	13	0.928571	0.006951	1.363078	6.08309	0.001823	[641, 1, 1359, 13]
S(-C(:C:C):C(:C)-O)-C	2014	1372	642	31	31	1.0	0.015392	1.46793	inf	0.008605	[642, 0, 1341, 31]
C1(:C:C:C:C:C:1-O)-S-C	2014	1372	642	31	31	1.0	0.015392	1.46793	inf	0.008605	[642, 0, 1341, 31]
C1:C:C(-O-C):C(-S):C:C:1	2014	1372	642	34	33	0.970588	0.016882	1.424756	15.441691	0.006742	[641, 1, 1339, 33]
C(:C(-O-C):C(-S):C):C	2014	1372	642	34	33	0.970588	0.016882	1.424756	15.441691	0.006742	[641, 1, 1339, 33]
N(-C(-C-S-C)-C-O-C)-C-C	2014	1372	642	31	31	1.0	0.015392	1.46793	inf	0.008605	[642, 0, 1341, 31]
C(-C-S-C(:C):C)(-N-C)-C-O	2014	1372	642	32	31	0.96875	0.015889	1.422057	14.505831	0.006226	[641, 1, 1341, 31]
C(-S-C(:C(-O):C):C:C)-C(-N)-C	2014	1372	642	31	31	1.0	0.015392	1.46793	inf	0.008605	[642, 0, 1341, 31]
S(-C1:C(-O-C):C:C:C:C:1)-C-C	2014	1372	642	31	31	1.0	0.015392	1.46793	inf	0.008605	[642, 0, 1341, 31]
C1(:C(-O-C-C):C:C:C:C:1)-S-C	2014	1372	642	31	31	1.0	0.015392	1.46793	inf	0.008605	[642, 0, 1341, 31]
C(-O-C-C(-N)-C)(:C(-S):C):C:C	2014	1372	642	31	31	1.0	0.015392	1.46793	inf	0.008605	[642, 0, 1341, 31]
O(-C-C(-N-C)-C-S)-C(:C):C	2014	1372	642	31	31	1.0	0.015392	1.46793	inf	0.008605	[642, 0, 1341, 31]
C1(:C:C:C:C:C:1-S)-O-C	2014	1372	642	34	33	0.970588	0.016882	1.424756	15.441691	0.006742	[641, 1, 1339, 33]
C1:C:C(-S-C):C(-O):C:C:1	2014	1372	642	31	31	1.0	0.015392	1.46793	inf	0.008605	[642, 0, 1341, 31]
C1(:C2:C(:C:C(:C:C:2)-S):N(:C:1)-C)-C(:C:C):C:C	2014	1372	642	47	46	0.978723	0.023337	1.436697	21.524781	0.010164	[641, 1, 1326, 46]
C1:C:C2:C(:C:N(:C:2:C:C:1-S(=O)(=O)-N)-C)-C(:C):C	2014	1372	642	50	49	0.98	0.024826	1.438571	22.928571	0.010968	[641, 1, 1323, 49]
C1:C:C(:C:C:C:1-O-C)-N-C(:N):N	2014	1372	642	11	11	1.0	0.005462	1.46793	inf	0.003035	[642, 0, 1361, 11]
C1(-N-C2:N:C:C:C(:N:2)-N):C:C:C:C:C:1	2014	1372	642	12	11	0.916667	0.005958	1.345603	5.14723	0.001385	[641, 1, 1361, 11]
N(-C1:N:C:C:C(:N:1)-N)-C(:C):C	2014	1372	642	12	11	0.916667	0.005958	1.345603	5.14723	0.001385	[641, 1, 1361, 11]
C1(:N:C(-N-C):N:C:C:1)-N	2014	1372	642	13	11	0.846154	0.006455	1.242095	2.573615	0.000668	[640, 2, 1361, 11]
C(:C(:C(:C)-Cl)-N(-C)-C):C	2014	1372	642	28	26	0.928571	0.013903	1.363078	6.08309	0.003666	[640, 2, 1346, 26]
C(-N1-C-C-O-C(:C-1:C:C):C)(:C:C):C(:C)-Cl	2014	1372	642	23	23	1.0	0.01142	1.46793	inf	0.006369	[642, 0, 1349, 23]
C12:C(:C:C:C(:C:1)-S)-N(-C(:C:C):C(:C)-Cl)-C-C-O-2	2014	1372	642	23	23	1.0	0.01142	1.46793	inf	0.006369	[642, 0, 1349, 23]
O=S(=O)(-N(-C-C)-C-C)-N-C(:N):S	2014	1372	642	55	55	1.0	0.027309	1.46793	inf	0.015381	[642, 0, 1317, 55]
S(-N1-C-C-C:C(-C-1):C)(=O)(=O)-N-C	2014	1372	642	57	57	1.0	0.028302	1.46793	inf	0.01595	[642, 0, 1315, 57]
N1(-C-C-C(:C-C-1):C)-S(=O)(=O)-N	2014	1372	642	59	59	1.0	0.029295	1.46793	inf	0.01652	[642, 0, 1313, 59]
C(-C-C(:C):C)-N	2014	1372	642	519	402	0.774566	0.257696	1.137009	1.60776	0.010485	[525, 117, 970, 402]
C(-C(:C(-C):C):C(:C)-C)-C	2014	1372	642	59	57	0.966102	0.029295	1.41817	13.336006	0.011291	[640, 2, 1315, 57]
C(-C-N(-S)-C)(:C):C	2014	1372	642	57	57	1.0	0.028302	1.46793	inf	0.01595	[642, 0, 1315, 57]
C1:C:C:C(-C(:C):C):C(:C:1-C-N)-C	2014	1372	642	54	54	1.0	0.026812	1.46793	inf	0.015096	[642, 0, 1318, 54]
C1:C(-C(:C:C):C(:C)-C):C(-C-C):C(-C):C:C:1	2014	1372	642	27	27	1.0	0.013406	1.46793	inf	0.007485	[642, 0, 1345, 27]
C(-C1:C:C:C:C:C:1-C(:C):C)(:C:C):C(-C):C	2014	1372	642	8	8	1.0	0.003972	1.46793	inf	0.002205	[642, 0, 1364, 8]
C1(:C:C:C(:C:C:1-C(:C):C)-C(-F)(-F)-F)-C(:C:C):C(-C):C	2014	1372	642	8	8	1.0	0.003972	1.46793	inf	0.002205	[642, 0, 1364, 8]
S(-N-C(:N:C):S:N)(=O)(=O)-N(-C)-C	2014	1372	642	42	42	1.0	0.020854	1.46793	inf	0.011698	[642, 0, 1330, 42]
N(-C1:N:C:N:S:1)-S(=O)(=O)-N(-C)-C	2014	1372	642	42	42	1.0	0.020854	1.46793	inf	0.011698	[642, 0, 1330, 42]
N1(-C-C2:C:S:C:N:2)-C-C-C-C-C-1	2014	1372	642	25	24	0.96	0.012413	1.409213	11.230321	0.004451	[641, 1, 1348, 24]
C(-C1:C:S:C:N:1)-N(-C)-C	2014	1372	642	25	24	0.96	0.012413	1.409213	11.230321	0.004451	[641, 1, 1348, 24]
C1:N:C(-C-N):C:S:1	2014	1372	642	25	24	0.96	0.012413	1.409213	11.230321	0.004451	[641, 1, 1348, 24]
C1:C:C(:C:C:C:1)-N(-C)-C	2014	1372	642	303	265	0.874587	0.150447	1.283833	3.263196	0.025286	[604, 38, 1107, 265]
C(-N1-C-C-O-C(:C-1:C:C):C)(:C:C):C:C	2014	1372	642	181	179	0.98895	0.089871	1.45171	41.879738	0.045725	[640, 2, 1193, 179]
C12:C(:C:C:C(:C:1)-S)-N(-C(:C:C):C:C)-C-C-O-2	2014	1372	642	181	179	0.98895	0.089871	1.45171	41.879738	0.045725	[640, 2, 1193, 179]
C1(:C:C:C(:C(:C:1)-O)-C(-C)-C)-S(-N-C)(=O)=O	2014	1372	642	50	50	1.0	0.024826	1.46793	inf	0.013961	[642, 0, 1322, 50]
C1:C:C2:C(:C:C:1-S(-N)(=O)=O)-O-C-C-C-2-C(:C):C	2014	1372	642	50	50	1.0	0.024826	1.46793	inf	0.013961	[642, 0, 1322, 50]
C1:C2:C(:C:C:C:1)-O-C-C-C-2-C(:C):C	2014	1372	642	50	50	1.0	0.024826	1.46793	inf	0.013961	[642, 0, 1322, 50]
C12:C(:C:C(-S):C:C:1)-O-C-C-C-2-C	2014	1372	642	50	50	1.0	0.024826	1.46793	inf	0.013961	[642, 0, 1322, 50]
C12:C:C(-S(-N-C)(=O)=O):C:C:C:1-C(-C-C-O-2)-C	2014	1372	642	50	50	1.0	0.024826	1.46793	inf	0.013961	[642, 0, 1322, 50]
O1-C-C-C(-C)-C:C-1:C	2014	1372	642	51	51	1.0	0.025323	1.46793	inf	0.014244	[642, 0, 1321, 51]
C1-C-C(-C(:C):C)-C(:C):C-O-1	2014	1372	642	50	50	1.0	0.024826	1.46793	inf	0.013961	[642, 0, 1322, 50]
C1-C(-C(:C:C):C(:C)-N)-C(:C:C):C(:C)-O-C-1	2014	1372	642	18	18	1.0	0.008937	1.46793	inf	0.004977	[642, 0, 1354, 18]
C(-C(:C:C):C(:C)-N)(-C)-C	2014	1372	642	24	22	0.916667	0.011917	1.345603	5.14723	0.002782	[640, 2, 1350, 22]
C1(:C:C:C(:C:C:1-N)-C)-C(-C)-C	2014	1372	642	20	20	1.0	0.00993	1.46793	inf	0.005533	[642, 0, 1352, 20]
C1:C:C(:C:C(:C:1-C(-C)-C)-N)-C(-F)(-F)-F	2014	1372	642	19	19	1.0	0.009434	1.46793	inf	0.005255	[642, 0, 1353, 19]
C1:C(:C:C(-N):C:C:1)-C(-F)(-F)-F	2014	1372	642	49	46	0.938776	0.02433	1.378057	7.174927	0.007154	[639, 3, 1326, 46]
C(:C:C(-N):C)(:C)-C	2014	1372	642	114	93	0.815789	0.056604	1.197522	2.072262	0.003962	[621, 21, 1279, 93]
C(:C:C(:C)-C)(-C):C	2014	1372	642	499	406	0.813627	0.247766	1.194348	2.042791	0.020543	[549, 93, 966, 406]
C1:C(:C:C:C:C:1-C)-C(-F)(-F)-F	2014	1372	642	167	140	0.838323	0.08292	1.2306	2.426304	0.00829	[615, 27, 1232, 140]
C(-O-C(:C(-C):C):C:C)-C-N	2014	1372	642	179	172	0.960894	0.088878	1.410525	11.497709	0.034079	[635, 7, 1200, 172]
C(:C(-C-N):C:C)(-O):C	2014	1372	642	167	164	0.982036	0.08292	1.44156	25.580175	0.039006	[639, 3, 1208, 164]
C(-C-N(-C(=O)-C)-C-C)(:C(-O):C):C:C	2014	1372	642	12	12	1.0	0.005958	1.46793	inf	0.003312	[642, 0, 1360, 12]
C1(:C:C(:C:C:C:1-O)-C(:C):C)-C-N	2014	1372	642	127	127	1.0	0.063059	1.46793	inf	0.036337	[642, 0, 1245, 127]
N1:C(:N:C(-N):C:C:1)-N-C(:C:C):C:C	2014	1372	642	12	11	0.916667	0.005958	1.345603	5.14723	0.001385	[641, 1, 1361, 11]
C-C(-C-S-C)-C-N-C	2014	1372	642	25	24	0.96	0.012413	1.409213	11.230321	0.004451	[641, 1, 1348, 24]
C(-C-S-C(:C):C)(-C)-C-N	2014	1372	642	23	23	1.0	0.01142	1.46793	inf	0.006369	[642, 0, 1349, 23]
C(-C-N-C(-C)-C)(-C)-C-S	2014	1372	642	23	23	1.0	0.01142	1.46793	inf	0.006369	[642, 0, 1349, 23]
C(-N-C(-C-S)-C-O)-C(-C)-C	2014	1372	642	23	23	1.0	0.01142	1.46793	inf	0.006369	[642, 0, 1349, 23]
N(-C1-C-S-C(:C(-O-C-1):C):C)-C-C(-C)-C	2014	1372	642	23	23	1.0	0.01142	1.46793	inf	0.006369	[642, 0, 1349, 23]
C1(-C-S-C(:C(-O-C-1):C):C:C)-N-C-C	2014	1372	642	31	31	1.0	0.015392	1.46793	inf	0.008605	[642, 0, 1341, 31]
S1-C2:C(-O-C-C(-C-1)-N):C:C:C:C:2	2014	1372	642	31	31	1.0	0.015392	1.46793	inf	0.008605	[642, 0, 1341, 31]
C12-O-C-C(-N-C)-C-S-C:1:C:C:C:C:2	2014	1372	642	31	31	1.0	0.015392	1.46793	inf	0.008605	[642, 0, 1341, 31]
O1-C-C(-N-C-C)-C-S-C(:C-1:C:C):C	2014	1372	642	31	31	1.0	0.015392	1.46793	inf	0.008605	[642, 0, 1341, 31]
C(-N1-C-C-C-C-C-1)(=O)-N-C	2014	1372	642	60	59	0.983333	0.029791	1.443465	27.607872	0.013675	[641, 1, 1313, 59]
N1(-C-C-C(-C-C-1)-C)-C(=O)-N	2014	1372	642	37	36	0.972973	0.018371	1.428256	16.845481	0.007522	[641, 1, 1336, 36]
C1-C-C(-C-C-N-1-C)-C(:N):O	2014	1372	642	17	17	1.0	0.008441	1.46793	inf	0.004699	[642, 0, 1355, 17]
C(-C(-C-C)-C(:N):O)-C	2014	1372	642	17	17	1.0	0.008441	1.46793	inf	0.004699	[642, 0, 1355, 17]
C(-N-C1-C-C-1-C)(=O)-N(-C)-C	2014	1372	642	32	32	1.0	0.015889	1.46793	inf	0.008885	[642, 0, 1340, 32]
N(-C1-C-C-1-C(:C):C)-C(=O)-N	2014	1372	642	32	32	1.0	0.015889	1.46793	inf	0.008885	[642, 0, 1340, 32]
C1(-C-C-1-C(:C):C)-N-C	2014	1372	642	32	32	1.0	0.015889	1.46793	inf	0.008885	[642, 0, 1340, 32]
C1-C(-C(:C:C):C:C)-C-1-N-C	2014	1372	642	32	32	1.0	0.015889	1.46793	inf	0.008885	[642, 0, 1340, 32]
C1(-C2:C:C:C:C:C:2)-C-C-1-N	2014	1372	642	32	32	1.0	0.015889	1.46793	inf	0.008885	[642, 0, 1340, 32]
O=S(=O)(-N1-C-C-C:C(-C-1):C)-N-C(:N:C):S:N	2014	1372	642	42	42	1.0	0.020854	1.46793	inf	0.011698	[642, 0, 1330, 42]
S(-N1-C-C-C(:C(-C-1):C:C):C)(=O)(=O)-N-C(:N):S	2014	1372	642	53	53	1.0	0.026316	1.46793	inf	0.014812	[642, 0, 1319, 53]
N1(-C-C-C(:C(-C-1):C):C(:C)-C)-S(=O)(=O)-N-C	2014	1372	642	54	54	1.0	0.026812	1.46793	inf	0.015096	[642, 0, 1318, 54]
C1-C-C(:C(-C-N-1-S):C):C(:C)-C	2014	1372	642	54	54	1.0	0.026812	1.46793	inf	0.015096	[642, 0, 1318, 54]
C1-C2:C(-C-N-C-1):C:C:C:C:2-C(:C):C	2014	1372	642	54	54	1.0	0.026812	1.46793	inf	0.015096	[642, 0, 1318, 54]
C12:C(-C-N(-S)-C-C-1):C:C:C:C:2-C	2014	1372	642	54	54	1.0	0.026812	1.46793	inf	0.015096	[642, 0, 1318, 54]
C1(-C-N(-S(=O)(=O)-N)-C-C-C:1:C):C:C	2014	1372	642	57	57	1.0	0.028302	1.46793	inf	0.01595	[642, 0, 1315, 57]
C1:C(-C2:C:C:C:C:C:2-C(=C)-C):C2-C-C-N-C-C:2:C:C:1	2014	1372	642	14	14	1.0	0.006951	1.46793	inf	0.003866	[642, 0, 1358, 14]
C(-C1:C:C:C:C:C:1-C(=C)-C)(:C:C):C(-C):C	2014	1372	642	14	14	1.0	0.006951	1.46793	inf	0.003866	[642, 0, 1358, 14]
C1(:C:C:C(:C:C:1-C(=C)-C)-C(-F)(-F)-F)-C(:C:C):C(-C):C	2014	1372	642	12	12	1.0	0.005958	1.46793	inf	0.003312	[642, 0, 1360, 12]
S(-N-C1:N:C:N:S:1)(=O)(=O)-N(-C-C)-C-C	2014	1372	642	42	42	1.0	0.020854	1.46793	inf	0.011698	[642, 0, 1330, 42]
C1(-C2:C(-Cl):C:C:C:C:2-Cl):N:O:C(:C:1-N-C)-C	2014	1372	642	10	8	0.8	0.004965	1.174344	1.87172	0.000254	[640, 2, 1364, 8]
C12-C-C-N(-C-C:1:C:C:C:C:2-C(:C):C)-S(=O)(=O)-N	2014	1372	642	53	53	1.0	0.026316	1.46793	inf	0.014812	[642, 0, 1319, 53]
N1(-C-C2:C:C:C:C(:C:2-C-C-1)-C)-S(=O)(=O)-N-C	2014	1372	642	54	54	1.0	0.026812	1.46793	inf	0.015096	[642, 0, 1318, 54]
N1(-C2:C:C:C(:C:C:2-C(=C-C)-C-C)-C)-C-C-O-C(:C-1:C:C):C	2014	1372	642	14	14	1.0	0.006951	1.46793	inf	0.003866	[642, 0, 1358, 14]
C1(:C:C(-C(=C-C)-C-C):C(-N(-C)-C):C:C:1)-C(-F)(-F)-F	2014	1372	642	14	14	1.0	0.006951	1.46793	inf	0.003866	[642, 0, 1358, 14]
N(-C(:C:C):C:C)(-C)-C	2014	1372	642	303	265	0.874587	0.150447	1.283833	3.263196	0.025286	[604, 38, 1107, 265]
C1-C-N(-C-C-C-1(-C)-N)-C(=O)-C	2014	1372	642	40	38	0.95	0.019861	1.394534	8.890671	0.006495	[640, 2, 1334, 38]
N(-C(=O)-C(:C:C):C:C)(-C-C)-C-C	2014	1372	642	260	217	0.834615	0.129096	1.225157	2.361414	0.012831	[599, 43, 1155, 217]
C1(:C:C:C(-N(-C)-C):C(:C:1)-Cl)-C(-F)(-F)-F	2014	1372	642	19	19	1.0	0.009434	1.46793	inf	0.005255	[642, 0, 1353, 19]
C1:C:C(-N(-C)-C):C(-Cl):C:C:1-C	2014	1372	642	21	21	1.0	0.010427	1.46793	inf	0.005811	[642, 0, 1351, 21]
C1:C(-N(-C-C)-C(:C):C):C(-Cl):C:C:C:1	2014	1372	642	25	25	1.0	0.012413	1.46793	inf	0.006927	[642, 0, 1347, 25]
C1(-N2-C-C-O-C3:C-2:C:C:C:C:3):C:C:C:C:C:1-Cl	2014	1372	642	23	23	1.0	0.01142	1.46793	inf	0.006369	[642, 0, 1349, 23]
C(-C(=O)-N-C(-C)-C(=O)-N)-N-C(-C)=O	2014	1372	642	197	187	0.949239	0.097815	1.393416	8.750292	0.033771	[632, 10, 1185, 187]
C(-N-C(-C)-C(=O)-N)(-C-N)=O	2014	1372	642	197	187	0.949239	0.097815	1.393416	8.750292	0.033771	[632, 10, 1185, 187]
N(-C(-C)-C(=O)-N-C(-C)-C)-C(-C-N)=O	2014	1372	642	197	187	0.949239	0.097815	1.393416	8.750292	0.033771	[632, 10, 1185, 187]
C(-N-C(-C-C)-C(=O)-N)(-C(-N)-C)=O	2014	1372	642	197	187	0.949239	0.097815	1.393416	8.750292	0.033771	[632, 10, 1185, 187]
N(-C-C(:C:C):C:C)(-C(=O)-C)-C-C	2014	1372	642	39	32	0.820513	0.019364	1.204455	2.139109	0.001409	[635, 7, 1340, 32]
C(-C1:C:C:C:C:C:1)-N(-C(=O)-C)-C-C	2014	1372	642	38	31	0.815789	0.018868	1.197522	2.072262	0.001275	[635, 7, 1341, 31]
C1(-N(-C-C-O-C(:C-1:C:C):C)-C-C(:C:C):N:C)=O	2014	1372	642	21	21	1.0	0.010427	1.46793	inf	0.005811	[642, 0, 1351, 21]
N(-C-C(:C:C):N:C)(-C(=O)-C)-C-C	2014	1372	642	23	22	0.956522	0.01142	1.404107	10.294461	0.003955	[641, 1, 1350, 22]
C(-C1:C:C:C:C:N:1)-N(-C(=O)-C)-C-C	2014	1372	642	22	22	1.0	0.010924	1.46793	inf	0.00609	[642, 0, 1350, 22]
C1-O-C2:C(-C-N(-C-1)-C):C:C:C:C:2	2014	1372	642	145	145	1.0	0.071996	1.46793	inf	0.041731	[642, 0, 1227, 145]
O(-C1:C(-C-N):C:C:C:C:1)-C-C	2014	1372	642	150	150	1.0	0.074479	1.46793	inf	0.043241	[642, 0, 1222, 150]
C1(:C(-C-N(-C)-C):C:C(:C:C:1)-C)-O-C	2014	1372	642	139	139	1.0	0.069017	1.46793	inf	0.039926	[642, 0, 1233, 139]
C1(:C:C(:C:C:C:1-O-C)-C(:C:C):C:C)-C-N(-C)-C	2014	1372	642	123	123	1.0	0.061072	1.46793	inf	0.035147	[642, 0, 1249, 123]
C1:C(:C:C:C(:C:1-C-N)-O)-C1:C:C:C:C:C:1	2014	1372	642	127	127	1.0	0.063059	1.46793	inf	0.036337	[642, 0, 1245, 127]
C1:C:C(-O-C-C):C(-C-N):C:C:1-C(:C):C	2014	1372	642	127	127	1.0	0.063059	1.46793	inf	0.036337	[642, 0, 1245, 127]
C1(:C:C:C(:C:C:1)-C(-F)(-F)-F)-C(:C:C):C:C	2014	1372	642	82	67	0.817073	0.040715	1.199406	2.090087	0.002865	[627, 15, 1305, 67]
C1-C2:C(-C-N(-C-1)-S):C:C:C:C:2-C(:C:C):C(:C)-C	2014	1372	642	27	27	1.0	0.013406	1.46793	inf	0.007485	[642, 0, 1345, 27]
C1(-C2:C:C:C(:C:C:2-C(=C-C)-C-C)-C):C:C:C:C(:C:1-C-C)-C	2014	1372	642	11	11	1.0	0.005462	1.46793	inf	0.003035	[642, 0, 1361, 11]
C(-C-C-N-C)-C(-N)-C	2014	1372	642	224	191	0.852679	0.111221	1.251672	2.708322	0.013811	[609, 33, 1181, 191]
C(-C-N-C(=N)-N)-C-C(-N)-C	2014	1372	642	197	187	0.949239	0.097815	1.393416	8.750292	0.033771	[632, 10, 1185, 187]
C12(-C-C-N(-C-C-1)-C(=O)-C)-C(:C:C):N(-C:C(-N-2):C):C	2014	1372	642	40	38	0.95	0.019861	1.394534	8.890671	0.006495	[640, 2, 1334, 38]
C1-N(-C-C-C(-C-1)(-C)-N)-C(=O)-C(:C:C):C:C	2014	1372	642	39	37	0.948718	0.019364	1.392652	8.656706	0.006251	[640, 2, 1335, 37]
C(-C1:C:C:C:C(:C:1)-N)(-N(-C)-C)=O	2014	1372	642	17	17	1.0	0.008441	1.46793	inf	0.004699	[642, 0, 1355, 17]
C1(:C:C:C(:C:C:1)-O)-C(-N)=O	2014	1372	642	58	55	0.948276	0.028798	1.392003	8.578717	0.009324	[639, 3, 1317, 55]
C1:C:C(:C(:C:C:1-C(-N)=O)-N(-C)-C)-O-C	2014	1372	642	13	12	0.923077	0.006455	1.355012	5.61516	0.001601	[641, 1, 1360, 12]
C1(:C:C(-C(-N)=O):C:C:C:1-O)-N(-C)-C	2014	1372	642	13	12	0.923077	0.006455	1.355012	5.61516	0.001601	[641, 1, 1360, 12]
C-C(-C-S-C(:C):C)-C-N-C(-C)-C	2014	1372	642	23	23	1.0	0.01142	1.46793	inf	0.006369	[642, 0, 1349, 23]
C(-C-N-C(-C-S)-C-O)(-C)-C-S-C	2014	1372	642	23	23	1.0	0.01142	1.46793	inf	0.006369	[642, 0, 1349, 23]
C(-N-C(-C-S-C)-C-O-C)-C(-C)-C-S	2014	1372	642	23	23	1.0	0.01142	1.46793	inf	0.006369	[642, 0, 1349, 23]
C1(-C2:C:C:C(:N(:C:2):C(:N)-C):N):C:C:C:C:C:1	2014	1372	642	17	17	1.0	0.008441	1.46793	inf	0.004699	[642, 0, 1355, 17]
C1(:C:C:C(:N(:C:1):C):N:N)-C(:C:C):C:C	2014	1372	642	28	24	0.857143	0.013903	1.258226	2.80758	0.001669	[638, 4, 1348, 24]
C1:C:C(:N(:C:C:1-C):C):N:N	2014	1372	642	30	26	0.866667	0.014896	1.272206	3.041545	0.002012	[638, 4, 1346, 26]
C(:C(:N(:C):C):N:N):C	2014	1372	642	30	26	0.866667	0.014896	1.272206	3.041545	0.002012	[638, 4, 1346, 26]
C(:N(:C:C):C(:N)-C)(:C):N	2014	1372	642	17	17	1.0	0.008441	1.46793	inf	0.004699	[642, 0, 1355, 17]
N1(:C:C(-C(:C):C):C:C:C:1:N):C(:N)-C	2014	1372	642	17	17	1.0	0.008441	1.46793	inf	0.004699	[642, 0, 1355, 17]
N(:C(:N:N)-C(-F)(-F)-F)(:C):C	2014	1372	642	15	15	1.0	0.007448	1.46793	inf	0.004143	[642, 0, 1357, 15]
N(:N:C(:C):N):C	2014	1372	642	38	29	0.763158	0.018868	1.120262	1.507775	0.000452	[633, 9, 1343, 29]
O=C(-N1-C-C-C-C-C-1)-N-C1-C-C-1-C	2014	1372	642	31	31	1.0	0.015392	1.46793	inf	0.008605	[642, 0, 1341, 31]
C(-N1-C-C-C(-C-C-1)-C)(=O)-N-C(-C)-C	2014	1372	642	35	35	1.0	0.017378	1.46793	inf	0.009727	[642, 0, 1337, 35]
N1(-C-C-C(-C-C-1)-C(:N):O)-C(=O)-N-C	2014	1372	642	17	17	1.0	0.008441	1.46793	inf	0.004699	[642, 0, 1355, 17]
C(-N-C1-C-C-1-C(:C):C)(=O)-N(-C-C)-C-C	2014	1372	642	32	32	1.0	0.015889	1.46793	inf	0.008885	[642, 0, 1340, 32]
N(-C1-C-C-1-C(:C:C):C:C)-C(=O)-N(-C)-C	2014	1372	642	32	32	1.0	0.015889	1.46793	inf	0.008885	[642, 0, 1340, 32]
C1(-C-C-1-C(:C:C):C:C)-N-C(=O)-N	2014	1372	642	32	32	1.0	0.015889	1.46793	inf	0.008885	[642, 0, 1340, 32]
C1-C(-C2:C:C:C:C:C:2)-C-1-N-C(=O)-N	2014	1372	642	32	32	1.0	0.015889	1.46793	inf	0.008885	[642, 0, 1340, 32]
C1(-C2:C:C:C:C:C:2)-C-C-1-N-C	2014	1372	642	32	32	1.0	0.015889	1.46793	inf	0.008885	[642, 0, 1340, 32]
C(-N(-C-C)-C(:C):C)(:N):C	2014	1372	642	11	11	1.0	0.005462	1.46793	inf	0.003035	[642, 0, 1361, 11]
N1(-C-C-O-C:C-1:C)-C(:N):C	2014	1372	642	11	11	1.0	0.005462	1.46793	inf	0.003035	[642, 0, 1361, 11]
C1-C-O-C(:C(-N-1-C(:N):C):C):C:C	2014	1372	642	11	11	1.0	0.005462	1.46793	inf	0.003035	[642, 0, 1361, 11]
C12:C(:C:C:C:C:1)-N(-C(:N):C)-C-C-O-2	2014	1372	642	11	11	1.0	0.005462	1.46793	inf	0.003035	[642, 0, 1361, 11]
C12:C:C:C(:C:C:1-O-C-C-N-2-C(:N):C)-S(=O)(=O)-N	2014	1372	642	11	11	1.0	0.005462	1.46793	inf	0.003035	[642, 0, 1361, 11]
