# Supplementary material for: A comprehensive evaluation of advanced methods for identifying structural alerts using extensive toxicity data
Source: J Cheminform. 2026 Jan 30;18:27. doi: 10.1186/s13321-026-01157-x (PMC12922411; doi:10.1186/s13321-026-01157-x)
Supplement: Supplementary file 3 — Supplementary material 3. [file 13321_2026_1157_MOESM3_ESM.zip › SI_3_The substructure sets/SI_3_1_Original set of SAs/bioalerts/Drug/Cardiotoxicity_hERG inhibitor__ruleset.csv]

Substructure	N_total	N_pos	N_neg	N_s	N_s_pos	Precision	Coverage Rate	Enrichment Factor	Likelihood Ratio	Information Gain	tn_fp_fn_tp
C1-N(-C-C-N-C-1)-C(:C:C):C(:C):C	9852	4871	4981	38	37	0.973684	0.003857	1.969357	37.835557	0.003249	[4980, 1, 4834, 37]
N(-C(:C:C):C(:C):C)(-C)-C	9852	4871	4981	61	50	0.819672	0.006192	1.657855	4.648103	0.002053	[4970, 11, 4821, 50]
C1(:C:C:C:C:C:1:C)-N(-C)-C	9852	4871	4981	41	34	0.829268	0.004162	1.677264	4.96683	0.001468	[4974, 7, 4837, 34]
C1:C:C(:C:C:C:1-Cl)-C(:S:C):N:C	9852	4871	4981	10	9	0.9	0.001015	1.820324	9.203244	0.000553	[4980, 1, 4862, 9]
S1:C:C(:N:C:1-C)-C-O	9852	4871	4981	11	10	0.909091	0.001117	1.838711	10.225826	0.000641	[4980, 1, 4861, 10]
C(:C(:N:C)-C-O):S	9852	4871	4981	13	10	0.769231	0.00132	1.555833	3.408609	0.000303	[4978, 3, 4861, 10]
C(:C(:N:C)-C(:C):C):[#7&H1]	9852	4871	4981	40	34	0.85	0.00406	1.719195	5.794635	0.001636	[4975, 6, 4837, 34]
N(:C(=O):C(:C):C)(:C):C	9852	4871	4981	41	39	0.95122	0.004162	1.92392	19.940361	0.003063	[4979, 2, 4832, 39]
N(:C(:N(-C):C)-C(:C):C):N	9852	4871	4981	95	78	0.821053	0.009643	1.660647	4.69185	0.003237	[4964, 17, 4793, 78]
O(-C(:N:C):C(:C)-F)-C	9852	4871	4981	9	9	1.0	0.000914	2.022583	inf	0.000929	[4981, 0, 4862, 9]
C(-C(-C(-C)(-N)-C)-C(-N)=O)-N	9852	4871	4981	10	10	1.0	0.001015	2.022583	inf	0.001032	[4981, 0, 4861, 10]
C(-N=C(-N)-N)(-C)(-C)-C	9852	4871	4981	13	13	1.0	0.00132	2.022583	inf	0.001342	[4981, 0, 4858, 13]
N(=C(-N(-C)-C)-N)-C	9852	4871	4981	52	42	0.807692	0.005278	1.633624	4.294847	0.001611	[4971, 10, 4829, 42]
C(-N(-C(=O)-C)-C)(=N)-N	9852	4871	4981	16	13	0.8125	0.001624	1.643348	4.431191	0.000511	[4978, 3, 4858, 13]
C1-N(-C-C-C-C-1)-C-C-C	9852	4871	4981	829	628	0.757539	0.084145	1.532186	3.194935	0.019156	[4780, 201, 4243, 628]
C(-N(:N:C):C(:N)-C)-C	9852	4871	4981	17	14	0.823529	0.001726	1.665656	4.772052	0.000585	[4978, 3, 4857, 14]
N(:N:C(:N)-N)(-C):C	9852	4871	4981	17	14	0.823529	0.001726	1.665656	4.772052	0.000585	[4978, 3, 4857, 14]
N(:C(-C(:C):C):N(-C):N):C	9852	4871	4981	10	10	1.0	0.001015	2.022583	inf	0.001032	[4981, 0, 4861, 10]
N1(-C-C-N(-C-C-1)-C(:C):C)-C-C-C	9852	4871	4981	128	105	0.820312	0.012992	1.65915	4.668312	0.004353	[4958, 23, 4766, 105]
C(-N(:C(=N):C):C(:C):N)-C	9852	4871	4981	37	36	0.972973	0.003756	1.967918	36.812975	0.003149	[4980, 1, 4835, 36]
N(:C(=N):C(:C)-C)(-C):C	9852	4871	4981	43	41	0.953488	0.004365	1.928509	20.962944	0.003256	[4979, 2, 4830, 41]
C(:C(:C:C)-C(=O)-N)(:N)=N	9852	4871	4981	25	25	1.0	0.002538	2.022583	inf	0.002583	[4981, 0, 4846, 25]
C1(:C:C(:C(:N):N:C:1=N):C(:N)=O)-C(=O)-N	9852	4871	4981	25	25	1.0	0.002538	2.022583	inf	0.002583	[4981, 0, 4846, 25]
C(:C(:C(:N):N):C(:N)=O):C	9852	4871	4981	48	43	0.895833	0.004872	1.811897	8.794211	0.002597	[4976, 5, 4828, 43]
C(:C(:N:C):N(-C):C)(:C):C	9852	4871	4981	103	78	0.757282	0.010455	1.531665	3.190458	0.002205	[4956, 25, 4793, 78]
C(:N:C(:C):N)(:C):N	9852	4871	4981	41	39	0.95122	0.004162	1.92392	19.940361	0.003063	[4979, 2, 4832, 39]
N1:C2:C:C:C:C:N:2:C(=O):C:C:1:N	9852	4871	4981	40	39	0.975	0.00406	1.972018	39.880723	0.003449	[4980, 1, 4832, 39]
N1(:C(=O):C(:C:C):C(:N:C:1:C):N):C:C	9852	4871	4981	40	39	0.975	0.00406	1.972018	39.880723	0.003449	[4980, 1, 4832, 39]
C-N(:C(-S):N):C(:N)-C	9852	4871	4981	196	162	0.826531	0.019894	1.671726	4.872305	0.006993	[4947, 34, 4709, 162]
N(:C(-S-C):N:N)(-C):C	9852	4871	4981	198	165	0.833333	0.020097	1.685486	5.112913	0.007388	[4948, 33, 4706, 165]
C(-C-N(-C-C)-C-C)-C-S	9852	4871	4981	182	161	0.884615	0.018473	1.789208	7.8398	0.009325	[4960, 21, 4710, 161]
N1:N:C(-C(:N):C):N(:C:1-S)-C	9852	4871	4981	17	15	0.882353	0.001726	1.784632	7.66937	0.000847	[4979, 2, 4856, 15]
C(-N(-C-C-C)-C-C-C)-C-C	9852	4871	4981	364	282	0.774725	0.036947	1.566946	3.516687	0.009161	[4899, 82, 4589, 282]
N1(-C-C-C(:C:C):C(-C-C-1):C)-C-C-C	9852	4871	4981	68	60	0.882353	0.006902	1.784632	7.66937	0.003402	[4973, 8, 4811, 60]
N(-C-C-C-S)(-C-C)-C-C	9852	4871	4981	182	161	0.884615	0.018473	1.789208	7.8398	0.009325	[4960, 21, 4710, 161]
C(-C-C-S-C)-N(-C)-C	9852	4871	4981	190	164	0.863158	0.019285	1.745808	6.450137	0.008555	[4955, 26, 4707, 164]
C(-C-S-C(:N):N)-C-N	9852	4871	4981	150	141	0.94	0.015225	1.901228	16.020461	0.010592	[4972, 9, 4730, 141]
C(-S-C(:N:N):N(:C)-C)-C-C	9852	4871	4981	155	142	0.916129	0.015733	1.852947	11.169749	0.009535	[4968, 13, 4729, 142]
S(-C1:N:N:C(:N:1-C)-C)-C-C	9852	4871	4981	189	162	0.857143	0.019184	1.733642	6.135496	0.008198	[4954, 27, 4709, 162]
C1(:N:N:C(:N:1-C)-C)-S-C	9852	4871	4981	189	162	0.857143	0.019184	1.733642	6.135496	0.008198	[4954, 27, 4709, 162]
N1:N:C(:N(:C:1-S)-C)-C(:C):C	9852	4871	4981	83	72	0.86747	0.008425	1.75453	6.693268	0.0038	[4970, 11, 4799, 72]
C1(:N(-C):C(-S-C):N:N:1)-C(:C):C	9852	4871	4981	81	72	0.888889	0.008222	1.797851	8.180661	0.004218	[4972, 9, 4799, 72]
C(-C(:C:C):C(:C):C)(:N):N	9852	4871	4981	40	34	0.85	0.00406	1.719195	5.794635	0.001636	[4975, 6, 4837, 34]
C1(:C:C:C:C:C:1:C)-C(:N):N	9852	4871	4981	40	34	0.85	0.00406	1.719195	5.794635	0.001636	[4975, 6, 4837, 34]
C1:C2:C(:C:C:C(:N:2)-C):C(-C):C:C:1	9852	4871	4981	38	33	0.868421	0.003857	1.756453	6.749045	0.001743	[4976, 5, 4838, 33]
C12:C(:C:C:C:N:1):C(-C(:N):N):C:C:C:2	9852	4871	4981	37	33	0.891892	0.003756	1.803925	8.436307	0.001954	[4977, 4, 4838, 33]
C1(:C:C:C(:N:C:1:C)-C):C(-C):C	9852	4871	4981	38	33	0.868421	0.003857	1.756453	6.749045	0.001743	[4976, 5, 4838, 33]
C(-C-C-N(-C-C)-C-C)-O-C(:N):C	9852	4871	4981	33	29	0.878788	0.00335	1.777421	7.413724	0.001611	[4977, 4, 4842, 29]
C1(:C:C(-N-C):C:C:C:1:N):C(-C):N	9852	4871	4981	10	10	1.0	0.001015	2.022583	inf	0.001032	[4981, 0, 4861, 10]
C1(:C:C(:C:C:C:1-N)-C(:C):S)-N-C	9852	4871	4981	9	9	1.0	0.000914	2.022583	inf	0.000929	[4981, 0, 4862, 9]
C1:C(:C:C:C:C:1-N)-C(:C:C):S:C	9852	4871	4981	9	9	1.0	0.000914	2.022583	inf	0.000929	[4981, 0, 4862, 9]
C1(:C:C:C(-N):C:C:1)-C(:C):S	9852	4871	4981	9	9	1.0	0.000914	2.022583	inf	0.000929	[4981, 0, 4862, 9]
N(-C1-C-C-1)(-C(-C)-C)-S(=O)(=O)-C	9852	4871	4981	7	7	1.0	0.000711	2.022583	inf	0.000722	[4981, 0, 4864, 7]
C(-N1-C-C-C-C-C-1)-C-C	9852	4871	4981	829	628	0.757539	0.084145	1.532186	3.194935	0.019156	[4780, 201, 4243, 628]
C-N1:C(-S-C):N:N:C:1-C(:C):C	9852	4871	4981	81	72	0.888889	0.008222	1.797851	8.180661	0.004218	[4972, 9, 4799, 72]
N1(:C(-S-C-C-C):N:N:C:1-C(:C):C)-C	9852	4871	4981	69	64	0.927536	0.007004	1.876019	13.089058	0.004501	[4976, 5, 4807, 64]
C1(-S-C-C-C-N):N(-C):C(:N:N:1)-C	9852	4871	4981	148	140	0.945946	0.015022	1.913254	17.895196	0.010817	[4973, 8, 4731, 140]
S(-C-C-C-N(-C)-C)-C(:N(-C):C):N:N	9852	4871	4981	144	136	0.944444	0.014616	1.910217	17.383905	0.010429	[4973, 8, 4735, 136]
C(-C-C-N(-C-C)-C-[#6@@])-S-C(:N):N	9852	4871	4981	144	136	0.944444	0.014616	1.910217	17.383905	0.010429	[4973, 8, 4735, 136]
C(-C-N(-C-C)-C-[#6@@])-C-S	9852	4871	4981	182	161	0.884615	0.018473	1.789208	7.8398	0.009325	[4960, 21, 4710, 161]
N1(-C-C-[#6@@](-C-1)(-C)-C)-C-C	9852	4871	4981	75	65	0.866667	0.007613	1.752905	6.646787	0.003414	[4971, 10, 4806, 65]
C1(:N:N:C(:N:1-C)-C(:C):C)-S-C-C	9852	4871	4981	81	72	0.888889	0.008222	1.797851	8.180661	0.004218	[4972, 9, 4799, 72]
N1:N:C(-C(:C):C):N(:C:1-S)-C	9852	4871	4981	83	72	0.86747	0.008425	1.75453	6.693268	0.0038	[4970, 11, 4799, 72]
N1:C(-C(:C:C):C:C):N(-C):C(:N:1)-S	9852	4871	4981	62	56	0.903226	0.006293	1.826849	9.544105	0.003508	[4975, 6, 4815, 56]
C(-C1:C:C:C:C:C:1)(:N:N):N(-C):C	9852	4871	4981	66	58	0.878788	0.006699	1.777421	7.413724	0.003231	[4973, 8, 4813, 58]
N(-C(=O)-C(:C:C):C:C)(-C(:N):S)-C-C	9852	4871	4981	7	7	1.0	0.000711	2.022583	inf	0.000722	[4981, 0, 4864, 7]
N(-C-C-C-N)(-C(:N):S)-C(=O)-C	9852	4871	4981	14	14	1.0	0.001421	2.022583	inf	0.001446	[4981, 0, 4857, 14]
C1:C:C(:C(:C:C:1-F):O):C(:N)-C	9852	4871	4981	10	10	1.0	0.001015	2.022583	inf	0.001032	[4981, 0, 4861, 10]
C(:C(:C(:C):O):C(:N)-C):C	9852	4871	4981	16	13	0.8125	0.001624	1.643348	4.431191	0.000511	[4978, 3, 4858, 13]
N(:C(-C(-C)-C):C(:C):C):O	9852	4871	4981	11	10	0.909091	0.001117	1.838711	10.225826	0.000641	[4980, 1, 4861, 10]
C(-C1-C-C-N-C-C-1)(:N:O):C(:C):C	9852	4871	4981	10	10	1.0	0.001015	2.022583	inf	0.001032	[4981, 0, 4861, 10]
N(-C-C-C(:N):N)(-C-C)-C-C	9852	4871	4981	21	18	0.857143	0.002132	1.733642	6.135496	0.000897	[4978, 3, 4853, 18]
N1:C2:C(:N(:C:1-C)-C):C:C:C(:C:2)-N	9852	4871	4981	16	14	0.875	0.001624	1.76976	7.158078	0.000762	[4979, 2, 4857, 14]
C1(:C:C:C(:C:C:1:N)-N):N(-C):C	9852	4871	4981	19	15	0.789474	0.001929	1.596776	3.834685	0.000516	[4977, 4, 4856, 15]
C1(:C:C:C(:C:C:1:C)-Cl):N(-C):C	9852	4871	4981	28	22	0.785714	0.002842	1.589172	3.74947	0.00074	[4975, 6, 4849, 22]
C1(:C:C(:C:C(:C:1)-C)-C(-F)(-F)-F)-C(-F)(-F)-F	9852	4871	4981	37	28	0.756757	0.003756	1.530603	3.181368	0.000784	[4972, 9, 4843, 28]
C-N1:C(-S-C):N:N:C:1-C(:O):C	9852	4871	4981	57	54	0.947368	0.005786	1.916131	18.406487	0.004168	[4978, 3, 4817, 54]
N1(:C(-S-C-C-C):N:N:C:1-C(:O):C)-C	9852	4871	4981	53	50	0.943396	0.00538	1.908097	17.043044	0.003786	[4978, 3, 4821, 50]
C(-C-C-N(-C-C)-C-C)-S-C(:N):N	9852	4871	4981	144	136	0.944444	0.014616	1.910217	17.383905	0.010429	[4973, 8, 4735, 136]
C(-C-N(-C-C-C)-C-C-C)-C-S-C	9852	4871	4981	95	88	0.926316	0.009643	1.87355	12.855325	0.006167	[4974, 7, 4783, 88]
C1(:N:N:C(:N:1-C)-C(:O):C)-S-C-C	9852	4871	4981	57	54	0.947368	0.005786	1.916131	18.406487	0.004168	[4978, 3, 4817, 54]
N1:N:C(-C(:O):C):N(:C:1-S)-C	9852	4871	4981	57	54	0.947368	0.005786	1.916131	18.406487	0.004168	[4978, 3, 4817, 54]
N(:C(-C(:O):C):N(-C):C):N	9852	4871	4981	57	54	0.947368	0.005786	1.916131	18.406487	0.004168	[4978, 3, 4817, 54]
C(-C(:O:C):C(:N)-C)(:N):N	9852	4871	4981	51	49	0.960784	0.005177	1.943266	25.053274	0.004035	[4979, 2, 4822, 49]
C(:O:C:N)(-C):C	9852	4871	4981	110	84	0.763636	0.011165	1.544518	3.303729	0.002479	[4955, 26, 4787, 84]
C(:N:C(-C):C):O	9852	4871	4981	117	88	0.752137	0.011876	1.521259	3.103009	0.002407	[4952, 29, 4783, 88]
N(:C(-C):C(-C):O):C	9852	4871	4981	95	77	0.810526	0.009643	1.639356	4.374381	0.003014	[4963, 18, 4794, 77]
C1:C:C(:N:C):C(:N:C:1-O):C	9852	4871	4981	59	51	0.864407	0.005989	1.748334	6.518964	0.002645	[4973, 8, 4820, 51]
C1-N(-C-C-N-C-1)-C(=O)-C(:C):O	9852	4871	4981	26	25	0.961538	0.002639	1.944791	25.564566	0.002062	[4980, 1, 4846, 25]
N(-C(=O)-C(:C):O)(-C)-C	9852	4871	4981	57	46	0.807018	0.005786	1.63226	4.276255	0.001759	[4970, 11, 4825, 46]
F-C(-C-C)-C(-C)-C	9852	4871	4981	12	11	0.916667	0.001218	1.854034	11.248409	0.000731	[4980, 1, 4860, 11]
C(-C(:C(:[#7&H1])-C):C(:C):C)(-C)-C	9852	4871	4981	28	21	0.75	0.002842	1.516937	3.067748	0.000561	[4974, 7, 4850, 21]
C1(-C-C-C-N-C-1)-C(-C)=O	9852	4871	4981	25	22	0.88	0.002538	1.779873	7.498939	0.001228	[4978, 3, 4849, 22]
C1(-C-C-N(-C-C-1)-C)(-C(-O)=O)-C-C	9852	4871	4981	21	19	0.904762	0.002132	1.829956	9.714535	0.001195	[4979, 2, 4852, 19]
C1-C-C-N(:C(:C)=O):C(-C-C-1):N	9852	4871	4981	8	7	0.875	0.000812	1.76976	7.158078	0.000381	[4980, 1, 4864, 7]
C(-C-N(:C(:C)=O):C(:N)-C)-C-C	9852	4871	4981	28	23	0.821429	0.002842	1.661407	4.70388	0.00095	[4976, 5, 4848, 23]
C(:C(:C(:N)-N)-C-N)(:N)-C	9852	4871	4981	13	12	0.923077	0.00132	1.866999	12.270992	0.000822	[4980, 1, 4859, 12]
C(-N(-C(=O)-N)-C(:C):C)(:C):N	9852	4871	4981	10	10	1.0	0.001015	2.022583	inf	0.001032	[4981, 0, 4861, 10]
N(-C(:C(-Cl):C):C(:C)-Cl)(-C)-C	9852	4871	4981	11	10	0.909091	0.001117	1.838711	10.225826	0.000641	[4980, 1, 4861, 10]
C1(:C(-Cl):C:C:C:C:1-Cl)-N(-C)-C	9852	4871	4981	10	10	1.0	0.001015	2.022583	inf	0.001032	[4981, 0, 4861, 10]
[#7&H1]1:C:C(:N:C:1-C)-C(:C):C	9852	4871	4981	38	32	0.842105	0.003857	1.703227	5.453774	0.001478	[4975, 6, 4839, 32]
C1:C(:N:C(:[#7&H1]:1)-C)-C(:C:C):C:C	9852	4871	4981	35	30	0.857143	0.003553	1.733642	6.135496	0.001497	[4976, 5, 4841, 30]
C1(:N:C(-C(-N)-C):[#7&H1]:C:1)-C(:C):C	9852	4871	4981	30	27	0.9	0.003045	1.820324	9.203244	0.001661	[4978, 3, 4844, 27]
O(-C(=O)-C(-C-C)(-C-C)-C-C)-C-C	9852	4871	4981	23	19	0.826087	0.002335	1.670829	4.857268	0.000805	[4977, 4, 4852, 19]
C1-N(-C-C-C(-C-1)(-O)-C)-C-C(:C:C):C:C	9852	4871	4981	18	16	0.888889	0.001827	1.797851	8.180661	0.000932	[4979, 2, 4855, 16]
C1(:C:C:C(:C:C:1-O)-C)-C#N	9852	4871	4981	17	17	1.0	0.001726	2.022583	inf	0.001756	[4981, 0, 4854, 17]
C(-N1-C-C-N-C-C-1)-C(-N)=O	9852	4871	4981	64	50	0.78125	0.006496	1.580143	3.652081	0.001642	[4967, 14, 4821, 50]
C1(-C-N2-C-C-C-C-C-2):C:C:C:C:C:1	9852	4871	4981	339	255	0.752212	0.034409	1.521412	3.104269	0.007133	[4897, 84, 4616, 255]
N1(-C-C-N(-C-C-1)-C(:N):C)-C-C-C	9852	4871	4981	40	35	0.875	0.00406	1.76976	7.158078	0.00191	[4976, 5, 4836, 35]
C1-N(-C-C-N-C-1)-C(:N:S):C(:C):C	9852	4871	4981	10	10	1.0	0.001015	2.022583	inf	0.001032	[4981, 0, 4861, 10]
N(-C(:N:S):C(:C):C)(-C)-C	9852	4871	4981	10	10	1.0	0.001015	2.022583	inf	0.001032	[4981, 0, 4861, 10]
C(:N:S:C)(-N):C	9852	4871	4981	11	11	1.0	0.001117	2.022583	inf	0.001136	[4981, 0, 4860, 11]
N(:S:C(:C):C):C	9852	4871	4981	13	11	0.846154	0.00132	1.711416	5.624204	0.000518	[4979, 2, 4860, 11]
S(:C(:C(:C):C):C:C):N	9852	4871	4981	13	11	0.846154	0.00132	1.711416	5.624204	0.000518	[4979, 2, 4860, 11]
C(:C(:C:C):C(-N):N)(:S):C	9852	4871	4981	15	12	0.8	0.001523	1.618066	4.090331	0.000439	[4978, 3, 4859, 12]
C1(:C:C:C:C:C:1:S):C(-N):N	9852	4871	4981	11	11	1.0	0.001117	2.022583	inf	0.001136	[4981, 0, 4860, 11]
C1:C:C(:S:N):C(:C:C:1):C	9852	4871	4981	12	11	0.916667	0.001218	1.854034	11.248409	0.000731	[4980, 1, 4860, 11]
C(-C(-C-C)(-C-C)-C(-C)(-C)-C)-N	9852	4871	4981	10	9	0.9	0.001015	1.820324	9.203244	0.000553	[4980, 1, 4862, 9]
C(-N(:C(=N):N):C(:C):C)-C	9852	4871	4981	19	17	0.894737	0.001929	1.809679	8.691952	0.001019	[4979, 2, 4854, 17]
C(:C(:C(:C):N):C(:C)-F)(:C)-C	9852	4871	4981	11	11	1.0	0.001117	2.022583	inf	0.001136	[4981, 0, 4860, 11]
C1:C:C:C(-F):C(:C:1:N(-C):C):C	9852	4871	4981	13	11	0.846154	0.00132	1.711416	5.624204	0.000518	[4979, 2, 4860, 11]
C1:C(-F):C(:C(:C)-C):C(:C:C:1):N	9852	4871	4981	11	11	1.0	0.001117	2.022583	inf	0.001136	[4981, 0, 4860, 11]
C(-C(-C-N)-C(-C)(-O)-C)(-N)=O	9852	4871	4981	14	14	1.0	0.001421	2.022583	inf	0.001446	[4981, 0, 4857, 14]
N1-C-C-C(-O)(-C)-C-C-1	9852	4871	4981	152	121	0.796053	0.015428	1.610082	3.991371	0.004381	[4950, 31, 4750, 121]
C1(:C:C:C(:C:C:1)-F)-C(-C)(-O)-C	9852	4871	4981	39	32	0.820513	0.003959	1.659555	4.674663	0.001317	[4974, 7, 4839, 32]
N(-C1-C-C-1)(-C-C)-C(=O)-C	9852	4871	4981	26	22	0.846154	0.002639	1.711416	5.624204	0.001037	[4977, 4, 4849, 22]
C1-C-C(-O)(-C(:C):C)-C(-C)-C-N-1	9852	4871	4981	31	29	0.935484	0.003147	1.892093	14.827448	0.002111	[4979, 2, 4842, 29]
C(-C1:C:C:C:C(:C:1)-F)(-C-C)(-O)-C(-C)-C	9852	4871	4981	26	25	0.961538	0.002639	1.944791	25.564566	0.002062	[4980, 1, 4846, 25]
C1(:C:C(-C(-C)(-O)-C):C:C:C:1-F)-F	9852	4871	4981	25	24	0.96	0.002538	1.941679	24.541983	0.001965	[4980, 1, 4847, 24]
C(-C(-C-N)-C(-C)-C)(:C):C	9852	4871	4981	146	117	0.80137	0.014819	1.620837	4.125592	0.004367	[4952, 29, 4754, 117]
C(:C(:C(:N):N):C(:C)-Cl)(:C)-Cl	9852	4871	4981	10	10	1.0	0.001015	2.022583	inf	0.001032	[4981, 0, 4861, 10]
C(:N(-C(-C)-C):C(:C)-C)(:C):N	9852	4871	4981	10	10	1.0	0.001015	2.022583	inf	0.001032	[4981, 0, 4861, 10]
N(-C(-C-C)-C-N)(:C):C	9852	4871	4981	22	17	0.772727	0.002233	1.562905	3.476781	0.000527	[4976, 5, 4854, 17]
N1-C-C(-N(:C):C)-C-C-C-1	9852	4871	4981	10	10	1.0	0.001015	2.022583	inf	0.001032	[4981, 0, 4861, 10]
N(:C(:C(-Cl):C)-C#C)(:C)-C	9852	4871	4981	9	9	1.0	0.000914	2.022583	inf	0.000929	[4981, 0, 4862, 9]
C(:C(-Cl):C(:C):C)(:N)-C	9852	4871	4981	12	10	0.833333	0.001218	1.685486	5.112913	0.00044	[4979, 2, 4861, 10]
C1-N(-C-C-N(-C-1)-C)-C1:C:C:C:C:C:1	9852	4871	4981	288	216	0.75	0.029233	1.516937	3.067748	0.005921	[4909, 72, 4655, 216]
C-N1:C(-S-C-C):N:N:C:1-C(:O:C):C(:N)-C	9852	4871	4981	51	49	0.960784	0.005177	1.943266	25.053274	0.004035	[4979, 2, 4822, 49]
N1:N:C(-C(:O:C):C(:N)-C):N(:C:1-S-C)-C	9852	4871	4981	51	49	0.960784	0.005177	1.943266	25.053274	0.004035	[4979, 2, 4822, 49]
N1:C(-C(:O:C):C(:N)-C):N(-C):C(:N:1)-S	9852	4871	4981	51	49	0.960784	0.005177	1.943266	25.053274	0.004035	[4979, 2, 4822, 49]
C(-C1:O:C:N:C:1-C)(:N:N):N(-C):C	9852	4871	4981	51	49	0.960784	0.005177	1.943266	25.053274	0.004035	[4979, 2, 4822, 49]
C1(:O:C:N:C:1-C)-C(:N):N	9852	4871	4981	51	49	0.960784	0.005177	1.943266	25.053274	0.004035	[4979, 2, 4822, 49]
C1:N:C(-C):C(:O:1)-C	9852	4871	4981	95	77	0.810526	0.009643	1.639356	4.374381	0.003014	[4963, 18, 4794, 77]
C1(-C-C-1(-C)-C)-C	9852	4871	4981	127	98	0.771654	0.012891	1.560733	3.455624	0.00305	[4952, 29, 4773, 98]
C(=C(/C(=O)-N-C)-N-C(=O)-C)\C(:C):C	9852	4871	4981	21	17	0.809524	0.002132	1.637329	4.345976	0.000657	[4977, 4, 4854, 17]
N(-C(:C(:O)-C):C(:C):C)-C	9852	4871	4981	15	14	0.933333	0.001523	1.887744	14.316157	0.001007	[4980, 1, 4857, 14]
C(:C(:O:C)-C(=O)-N)(-N):C	9852	4871	4981	13	12	0.923077	0.00132	1.866999	12.270992	0.000822	[4980, 1, 4859, 12]
O1:C2:C(:C:C:C:C:2):C(:C:1-C)-N	9852	4871	4981	15	13	0.866667	0.001523	1.752905	6.646787	0.000679	[4979, 2, 4858, 13]
C-N(-C(=C)-C)-C(=C)-C	9852	4871	4981	23	19	0.826087	0.002335	1.670829	4.857268	0.000805	[4977, 4, 4852, 19]
N1(-C-C-C(-C-C-1)-O)-C-C	9852	4871	4981	226	170	0.752212	0.02294	1.521412	3.104269	0.004702	[4925, 56, 4701, 170]
N(:C(:C:C)-C-N):O	9852	4871	4981	36	27	0.75	0.003654	1.516937	3.067748	0.000722	[4972, 9, 4844, 27]
C1:C:C2:C(:N:C:1-C):C:C:C:C:2-C(:N):N	9852	4871	4981	37	33	0.891892	0.003756	1.803925	8.436307	0.001954	[4977, 4, 4838, 33]
C1:C2:C(:N:C(:C:1)-C):C:C:C:C:2-C(:N:N):N(:C)-C	9852	4871	4981	37	33	0.891892	0.003756	1.803925	8.436307	0.001954	[4977, 4, 4838, 33]
C1:C:C:C(-C(:N):N):C(:C:1:N:C):C	9852	4871	4981	39	33	0.846154	0.003959	1.711416	5.624204	0.001557	[4975, 6, 4838, 33]
C1:C(-C(:N:N):N(:C)-C):C(:C:C):C(:N):C:C:1	9852	4871	4981	37	33	0.891892	0.003756	1.803925	8.436307	0.001954	[4977, 4, 4838, 33]
C(-C1:N:N:C(:N:1-C)-S)(:C:C):C(:C):C	9852	4871	4981	38	34	0.894737	0.003857	1.809679	8.691952	0.002041	[4977, 4, 4837, 34]
C1(:N:N:C(:N:1-C)-S-C)-C(:C:C):C(:C):C	9852	4871	4981	38	34	0.894737	0.003857	1.809679	8.691952	0.002041	[4977, 4, 4837, 34]
N1:N:C(:N(:C:1-C(:C):C)-C)-S-C-C	9852	4871	4981	81	72	0.888889	0.008222	1.797851	8.180661	0.004218	[4972, 9, 4799, 72]
N1:C(:N(-C):C(:N:1)-C(:C):C)-S-C-C-C	9852	4871	4981	69	64	0.927536	0.007004	1.876019	13.089058	0.004501	[4976, 5, 4807, 64]
C1(:N(-C):C(-C(:C:C):C(:C):C):N:N:1)-S-C-C	9852	4871	4981	38	34	0.894737	0.003857	1.809679	8.691952	0.002041	[4977, 4, 4837, 34]
N(:C(:N:C):C(-C):C)(:C):C	9852	4871	4981	34	26	0.764706	0.003451	1.546681	3.323394	0.000767	[4973, 8, 4845, 26]
C(-C-C-C-C)-[C&-](-[N&+])-N	9852	4871	4981	10	10	1.0	0.001015	2.022583	inf	0.001032	[4981, 0, 4861, 10]
C(-C-C-C-N)-C-[C&-]	9852	4871	4981	12	10	0.833333	0.001218	1.685486	5.112913	0.00044	[4979, 2, 4861, 10]
N1(-C-C-N(-C-C-1)-C-C)-C(:C:C):C:C	9852	4871	4981	243	192	0.790123	0.024665	1.59809	3.849723	0.006772	[4930, 51, 4679, 192]
C1-C-N(-C-C-N-1-C(:C):C)-C-C-C	9852	4871	4981	128	105	0.820312	0.012992	1.65915	4.668312	0.004353	[4958, 23, 4766, 105]
C1(-C-N(-C(-N-1-C)=O)-C-C)=O	9852	4871	4981	18	14	0.777778	0.001827	1.57312	3.579039	0.000448	[4977, 4, 4857, 14]
C1-N(-C(=O)-N(-C-1)-C)-C-C-N	9852	4871	4981	33	26	0.787879	0.00335	1.59355	3.798164	0.000887	[4974, 7, 4845, 26]
N(-C-C(-C-C)(-C-C)-C(-C)(-C)-C)(-C-C)-C	9852	4871	4981	9	9	1.0	0.000914	2.022583	inf	0.000929	[4981, 0, 4862, 9]
C(-C12-C-C-C(-C-1(-C)-C)-C-C-2)-N(-C)-C	9852	4871	4981	8	8	1.0	0.000812	2.022583	inf	0.000826	[4981, 0, 4863, 8]
C12(-C-C-C(-C-1(-C)-C)-C-C-2)-C-N	9852	4871	4981	9	8	0.888889	0.000914	1.797851	8.180661	0.000466	[4980, 1, 4863, 8]
C(-N1-C-C-C(-C-1-C-N)-C)(:C:C):C:C	9852	4871	4981	20	20	1.0	0.00203	2.022583	inf	0.002066	[4981, 0, 4851, 20]
N1(-C-C-C(-C-1-C)-C)-C(:C):C	9852	4871	4981	22	20	0.909091	0.002233	1.838711	10.225826	0.001284	[4979, 2, 4851, 20]
C1-C-C(-C(-N-1-C)-C)-C-N	9852	4871	4981	39	31	0.794872	0.003959	1.607694	3.962508	0.001103	[4973, 8, 4840, 31]
C1-C2-C(-C-N(-C-2)-C)-N(-C-1)-C	9852	4871	4981	27	26	0.962963	0.002741	1.947672	26.587148	0.00216	[4980, 1, 4845, 26]
C12-C(-C-N(-C-1)-C)-N(-C(:C):C)-C-C-2	9852	4871	4981	20	20	1.0	0.00203	2.022583	inf	0.002066	[4981, 0, 4851, 20]
C1(-C-N(-C-C-1-C)-C-C)-N(-C)-C	9852	4871	4981	26	25	0.961538	0.002639	1.944791	25.564566	0.002062	[4980, 1, 4846, 25]
C1-N(-C-C(-C-1-N)-C)-C-C-C	9852	4871	4981	23	22	0.956522	0.002335	1.934644	22.496818	0.00177	[4980, 1, 4849, 22]
N1(-C-C(-C-C)-C(-C-1)-N)-C-C	9852	4871	4981	33	27	0.818182	0.00335	1.65484	4.601622	0.001096	[4975, 6, 4844, 27]
N1(-C-C-C-S-C)-C-C(-C(-C-1)-C)-N	9852	4871	4981	20	20	1.0	0.00203	2.022583	inf	0.002066	[4981, 0, 4851, 20]
C(-C-C-S-C(:N):N)-N(-C-C)-C-C	9852	4871	4981	144	136	0.944444	0.014616	1.910217	17.383905	0.010429	[4973, 8, 4735, 136]
N(-C(=O)-C(:C:C):C(:C)-N)-C(:C):N	9852	4871	4981	9	9	1.0	0.000914	2.022583	inf	0.000929	[4981, 0, 4862, 9]
C1-N(-C-C-N(-C-1)-C)-C1:C:C:C:C(:C:1:C:C):S	9852	4871	4981	9	9	1.0	0.000914	2.022583	inf	0.000929	[4981, 0, 4862, 9]
N(-C1:C:C:C:C(:C:1:C:C):S)(-C-C)-C-C	9852	4871	4981	9	9	1.0	0.000914	2.022583	inf	0.000929	[4981, 0, 4862, 9]
C1:C2:C(:C:C:S:2):C(-N):C:C:1	9852	4871	4981	11	9	0.818182	0.001117	1.65484	4.601622	0.000365	[4979, 2, 4862, 9]
C1(:C:C:S:C:1:C):C(-N):C	9852	4871	4981	11	9	0.818182	0.001117	1.65484	4.601622	0.000365	[4979, 2, 4862, 9]
C1-C-N(-C-C-N-1-C-C)-C(:C:C):C:C	9852	4871	4981	243	192	0.790123	0.024665	1.59809	3.849723	0.006772	[4930, 51, 4679, 192]
C1:C(:C:C:C(:C:1)-O)-N-S(=O)(=O)-C	9852	4871	4981	28	23	0.821429	0.002842	1.661407	4.70388	0.00095	[4976, 5, 4848, 23]
C(-N(:C(:S):C):C(:N)=O)-C	9852	4871	4981	10	8	0.8	0.001015	1.618066	4.090331	0.000292	[4979, 2, 4863, 8]
N1(:C(=O):N(-C-C):C(:S):C:C:1:N):N:C	9852	4871	4981	9	8	0.888889	0.000914	1.797851	8.180661	0.000466	[4980, 1, 4863, 8]
O(-C(=O)-N(-C)-N)-C	9852	4871	4981	9	9	1.0	0.000914	2.022583	inf	0.000929	[4981, 0, 4862, 9]
C(-N(-C(:C):C)-N-C)(-O)=O	9852	4871	4981	9	9	1.0	0.000914	2.022583	inf	0.000929	[4981, 0, 4862, 9]
C(-C(:C(-C):C):C(:C):C)(-N)=O	9852	4871	4981	12	11	0.916667	0.001218	1.854034	11.248409	0.000731	[4980, 1, 4860, 11]
C(-C-N(-C-C)-C-C)(:C(-C):C):C(:N)-C	9852	4871	4981	12	10	0.833333	0.001218	1.685486	5.112913	0.00044	[4979, 2, 4861, 10]
C(-C1-C-C-1-C)-C	9852	4871	4981	91	70	0.769231	0.009237	1.555833	3.408609	0.002138	[4960, 21, 4801, 70]
C(-C1(-C(-C)-C-1)-C(:C):C)-C	9852	4871	4981	24	24	1.0	0.002436	2.022583	inf	0.00248	[4981, 0, 4847, 24]
C1(-C-C-1(-C-C)-C(:C):C)-C-C	9852	4871	4981	10	10	1.0	0.001015	2.022583	inf	0.001032	[4981, 0, 4861, 10]
C1(-C2:C:C:C:C(:C:2)-C)(-C-C)-C(-C)-C-1	9852	4871	4981	9	9	1.0	0.000914	2.022583	inf	0.000929	[4981, 0, 4862, 9]
C12:C(:C:C(-N):C:C:1):C(-C):N:C:N:2	9852	4871	4981	10	10	1.0	0.001015	2.022583	inf	0.001032	[4981, 0, 4861, 10]
C1(:N:C(:C:C):C(:C):C:N:1)-N(-C)-C	9852	4871	4981	17	13	0.764706	0.001726	1.546681	3.323394	0.000383	[4977, 4, 4858, 13]
C(-C-N(:C(:S):C):C(:N)=O)(:C:C):C:C	9852	4871	4981	8	8	1.0	0.000812	2.022583	inf	0.000826	[4981, 0, 4863, 8]
C(-N1:C(:S:C):C(:C):C:N(:C:1=O):N)-C(:C):C	9852	4871	4981	8	8	1.0	0.000812	2.022583	inf	0.000826	[4981, 0, 4863, 8]
N12:C(=O):N(-C-C(:C):C):C(:S:C):C(:C:1:N:C:N:2):C	9852	4871	4981	8	8	1.0	0.000812	2.022583	inf	0.000826	[4981, 0, 4863, 8]
O(-C-C(-C-N)-O)-C(:C):C	9852	4871	4981	90	70	0.777778	0.009135	1.57312	3.579039	0.002256	[4961, 20, 4801, 70]
N(-C1-C-C-N-C-C-1)(:N:C):C(-N):C	9852	4871	4981	10	10	1.0	0.001015	2.022583	inf	0.001032	[4981, 0, 4861, 10]
C1-C-N(-C-C-C-1-N(:N):C)-C-C(:C):C	9852	4871	4981	9	9	1.0	0.000914	2.022583	inf	0.000929	[4981, 0, 4862, 9]
C1(:[#7&H1]:C:C(:N:1)-C(:C):C)-C(-N-C)-C-C	9852	4871	4981	27	26	0.962963	0.002741	1.947672	26.587148	0.00216	[4980, 1, 4845, 26]
[#7&H1]1:C:C(:N:C:1-C(-N)-C)-C(:C:C):C:C	9852	4871	4981	28	25	0.892857	0.002842	1.805877	8.521522	0.001486	[4978, 3, 4846, 25]
C1(:N:C(-C(-N-C)-C-C):[#7&H1]:C:1)-C(:C:C):C:C	9852	4871	4981	25	24	0.96	0.002538	1.941679	24.541983	0.001965	[4980, 1, 4847, 24]
C(-C-C(:N):[#7&H1])-C	9852	4871	4981	90	75	0.833333	0.009135	1.685486	5.112913	0.003324	[4966, 15, 4796, 75]
C1(:[#7&H1]:C(-C-C):N:C:1:C):C:C	9852	4871	4981	46	36	0.782609	0.004669	1.582891	3.681297	0.00119	[4971, 10, 4835, 36]
C1-N(-C-C-N(-C-1)-C)-C-C(-C-O)-O	9852	4871	4981	21	18	0.857143	0.002132	1.733642	6.135496	0.000897	[4978, 3, 4853, 18]
C(-N1-C-C-C(-C-C-1)-O)-C(-O)-C-N	9852	4871	4981	21	18	0.857143	0.002132	1.733642	6.135496	0.000897	[4978, 3, 4853, 18]
N1(-C-C-C(-C-C-1)-O-C)-C-C(-O)-C	9852	4871	4981	31	25	0.806452	0.003147	1.631115	4.260761	0.00095	[4975, 6, 4846, 25]
C(-C-N1-C-C-[#6@@](-C-1)(-C)-C)-C-S-C	9852	4871	4981	49	48	0.979592	0.004974	1.981305	49.083966	0.004353	[4980, 1, 4823, 48]
C(-N1-C-C-[#6@@](-C-1)(-C)-C)-C-C	9852	4871	4981	65	59	0.907692	0.006598	1.835883	10.055396	0.003776	[4975, 6, 4812, 59]
C1(-C-C-N(-C-C-1)-C(:N):S)-N(-C-C)-C-C	9852	4871	4981	7	7	1.0	0.000711	2.022583	inf	0.000722	[4981, 0, 4864, 7]
C1-C-N(-C-C-C-1-N)-C(:N):S	9852	4871	4981	8	8	1.0	0.000812	2.022583	inf	0.000826	[4981, 0, 4863, 8]
C1-N(-C-C-C-C-1)-C(:N:C):S:C	9852	4871	4981	9	9	1.0	0.000914	2.022583	inf	0.000929	[4981, 0, 4862, 9]
N1(-C-C-C(:C:C):C:C)-C-C-C-C-C-1	9852	4871	4981	141	107	0.758865	0.014312	1.534868	3.218128	0.003069	[4947, 34, 4764, 107]
C1:C:N(:C(:N):C:C:1):C(:C)=O	9852	4871	4981	52	45	0.865385	0.005278	1.750312	6.573745	0.002344	[4974, 7, 4826, 45]
C(:N(:C(:N):C):C(:C)=O):C	9852	4871	4981	54	46	0.851852	0.005481	1.722941	5.87985	0.002238	[4973, 8, 4825, 46]
C1:C:C2:C(:C:C:1-C):C(-C):C(:N:2-C-C)-C	9852	4871	4981	15	12	0.8	0.001523	1.618066	4.090331	0.000439	[4978, 3, 4859, 12]
N(-C-C(=O)-O)(:C):C	9852	4871	4981	17	14	0.823529	0.001726	1.665656	4.772052	0.000585	[4978, 3, 4857, 14]
C(-C-C-N(-C-C)-C-C)-N-C(-C)=O	9852	4871	4981	294	231	0.785714	0.029842	1.589172	3.74947	0.007975	[4918, 63, 4640, 231]
C(-C-C-C-C)(:N:N):N(-C):C	9852	4871	4981	15	12	0.8	0.001523	1.618066	4.090331	0.000439	[4978, 3, 4859, 12]
C(-C1-C(-C)(-C-1)-C)-N	9852	4871	4981	78	61	0.782051	0.007917	1.581763	3.669267	0.002016	[4964, 17, 4810, 61]
C1(-C(-C-N)(-C-1)-C(:C):C)-C	9852	4871	4981	44	40	0.909091	0.004466	1.838711	10.225826	0.002572	[4977, 4, 4831, 40]
C12(-C-C-1-C-N-C-2)-C(:C):C	9852	4871	4981	43	40	0.930233	0.004365	1.881472	13.634435	0.002843	[4978, 3, 4831, 40]
C1(-C2:C:C:C:C:C:2)(-C(-C)-C-1)-C-N	9852	4871	4981	44	40	0.909091	0.004466	1.838711	10.225826	0.002572	[4977, 4, 4831, 40]
C1(-C-C-N(-C-C-1)-C-C)-N-C(:C):C	9852	4871	4981	53	41	0.773585	0.00538	1.564639	3.493824	0.001283	[4969, 12, 4830, 41]
N1(-C-C2:C:C:C:C(:C:2)-O)-C-C-C-C-C-1	9852	4871	4981	52	39	0.75	0.005278	1.516937	3.067748	0.001044	[4968, 13, 4832, 39]
N1(-C2:C:C:C:C3:C:2:C:C:S:3)-C-C-N-C-C-1	9852	4871	4981	9	9	1.0	0.000914	2.022583	inf	0.000929	[4981, 0, 4862, 9]
C1:C:C:C(:C(:C:1-N(-C)-C):C):S:C	9852	4871	4981	9	9	1.0	0.000914	2.022583	inf	0.000929	[4981, 0, 4862, 9]
C12:C(:C:C:S:1):C(-N(-C)-C):C:C:C:2	9852	4871	4981	9	9	1.0	0.000914	2.022583	inf	0.000929	[4981, 0, 4862, 9]
C1:C:S:C(:C:1:C(-N):C):C:C	9852	4871	4981	11	9	0.818182	0.001117	1.65484	4.601622	0.000365	[4979, 2, 4862, 9]
C(-C(:N:O):C:C)(-C)-C	9852	4871	4981	26	23	0.884615	0.002639	1.789208	7.8398	0.001313	[4978, 3, 4848, 23]
C(-C(:N:C):C(:C):N)-N	9852	4871	4981	9	8	0.888889	0.000914	1.797851	8.180661	0.000466	[4980, 1, 4863, 8]
C1(:N:C:C:C:C:1:N)-C-N	9852	4871	4981	7	7	1.0	0.000711	2.022583	inf	0.000722	[4981, 0, 4864, 7]
C1:C:C(:C(:N):C:N:1):C(:C):C	9852	4871	4981	14	12	0.857143	0.001421	1.733642	6.135496	0.000597	[4979, 2, 4859, 12]
C(:C(:N(-C):C):C(-C):N)(:C):C	9852	4871	4981	7	7	1.0	0.000711	2.022583	inf	0.000722	[4981, 0, 4864, 7]
C1:C(:C:C:C(:C:1)-O)-C-C(-C-N)-N(-C)-C	9852	4871	4981	10	8	0.8	0.001015	1.618066	4.090331	0.000292	[4979, 2, 4863, 8]
C1-C-C(-C-C-N-1-C-C)-O-C(:N):C	9852	4871	4981	15	13	0.866667	0.001523	1.752905	6.646787	0.000679	[4979, 2, 4858, 13]
C(-O-C(:N:C):C(:C):C)(-C-C)-C-C	9852	4871	4981	14	11	0.785714	0.001421	1.589172	3.74947	0.00037	[4978, 3, 4860, 11]
N1:C:N:C(:C(:C:1-O-C):C):N(:C)-C	9852	4871	4981	10	10	1.0	0.001015	2.022583	inf	0.001032	[4981, 0, 4861, 10]
C1:N:C(:C(:C):C:N:1):N(:C)-C	9852	4871	4981	73	62	0.849315	0.00741	1.71781	5.763648	0.002982	[4970, 11, 4809, 62]
N(:C(:C(:C):C):N(:C)-C):C	9852	4871	4981	103	78	0.757282	0.010455	1.531665	3.190458	0.002205	[4956, 25, 4793, 78]
C1:C:N(-C-C):C(:C:1:C):N	9852	4871	4981	38	34	0.894737	0.003857	1.809679	8.691952	0.002041	[4977, 4, 4837, 34]
C(:N(-C-C):C(:N):C):C	9852	4871	4981	93	79	0.849462	0.00944	1.718108	5.770288	0.00381	[4967, 14, 4792, 79]
C1(:C:C:C(:C:C:1)-C)-[N&+](-[O&-])-O	9852	4871	4981	21	19	0.904762	0.002132	1.829956	9.714535	0.001195	[4979, 2, 4852, 19]
C1(:C:C(:C:C:C:1-N)-C=C)-O-C	9852	4871	4981	18	16	0.888889	0.001827	1.797851	8.180661	0.000932	[4979, 2, 4855, 16]
C(/C=C(\C-C)-C(-N)=N)(:C:C):C:C	9852	4871	4981	7	7	1.0	0.000711	2.022583	inf	0.000722	[4981, 0, 4864, 7]
C(=C(\C-C)-C(-N)=N)\C	9852	4871	4981	7	7	1.0	0.000711	2.022583	inf	0.000722	[4981, 0, 4864, 7]
C1(\C-C-C-N-C-1=N)=C\C	9852	4871	4981	7	7	1.0	0.000711	2.022583	inf	0.000722	[4981, 0, 4864, 7]
N(-C(=N-C)-N(-C)-C)(-C)-C	9852	4871	4981	24	22	0.916667	0.002436	1.854034	11.248409	0.001464	[4979, 2, 4849, 22]
C1-C(-C-C-N-C-1)-C1-C-C-1-C	9852	4871	4981	12	10	0.833333	0.001218	1.685486	5.112913	0.00044	[4979, 2, 4861, 10]
C(-C1-C-C-1-C-C)(-C-C)-C-C	9852	4871	4981	10	9	0.9	0.001015	1.820324	9.203244	0.000553	[4980, 1, 4862, 9]
C1-C(-C-C-O)-C-1-C(-C)-C	9852	4871	4981	10	9	0.9	0.001015	1.820324	9.203244	0.000553	[4980, 1, 4862, 9]
C1(-C-C-O-C)-C-C-1-C	9852	4871	4981	12	9	0.75	0.001218	1.516937	3.067748	0.00024	[4978, 3, 4862, 9]
C1:C:C(:C:C:C:1-O-C)-N-S(=O)(=O)-C	9852	4871	4981	28	23	0.821429	0.002842	1.661407	4.70388	0.00095	[4976, 5, 4848, 23]
C(-N-C(:C:C):C:C)(-N(-C)-C)=O	9852	4871	4981	118	89	0.754237	0.011977	1.525507	3.138271	0.002469	[4952, 29, 4782, 89]
O(-C(-C(:C):C)-C(:C):C)-C	9852	4871	4981	21	18	0.857143	0.002132	1.733642	6.135496	0.000897	[4978, 3, 4853, 18]
C1(:C:C(-C-C):C(-C):C:C:1)-C(:C):N	9852	4871	4981	18	16	0.888889	0.001827	1.797851	8.180661	0.000932	[4979, 2, 4855, 16]
C1(-C-C-N(-C-C-1)-C)-C(-C)=O	9852	4871	4981	13	13	1.0	0.00132	2.022583	inf	0.001342	[4981, 0, 4858, 13]
C1(:C:C:C(:C:C:1-O-C)-C-N)-C#N	9852	4871	4981	10	10	1.0	0.001015	2.022583	inf	0.001032	[4981, 0, 4861, 10]
C1:C(:C:C(-O):C:C:1)-C-N(:C):C	9852	4871	4981	12	12	1.0	0.001218	2.022583	inf	0.001239	[4981, 0, 4859, 12]
C1:C(-O-C(:C):C):C(-C#N):C:C:C:1-C	9852	4871	4981	10	10	1.0	0.001015	2.022583	inf	0.001032	[4981, 0, 4861, 10]
N(-C-C(:C:C):C:C)(:C(-C):C):C:N	9852	4871	4981	34	30	0.882353	0.003451	1.784632	7.66937	0.001696	[4977, 4, 4841, 30]
C1:C(-Cl):C(-C#N):C:C:C:1-N	9852	4871	4981	12	11	0.916667	0.001218	1.854034	11.248409	0.000731	[4980, 1, 4860, 11]
F-C1:N:C:C:C(:C:1)-C	9852	4871	4981	13	10	0.769231	0.00132	1.555833	3.408609	0.000303	[4978, 3, 4861, 10]
C(:C(:C(:C)-C)-C(-O)(-C)-C):N	9852	4871	4981	10	9	0.9	0.001015	1.820324	9.203244	0.000553	[4980, 1, 4862, 9]
C(:C:C(-F):N)(:C)-C	9852	4871	4981	13	10	0.769231	0.00132	1.555833	3.408609	0.000303	[4978, 3, 4861, 10]
C1(:C(:[#7&H1]:C(:C:1:C):C)-C(:C:C):C:C)-C(-C)-C	9852	4871	4981	14	13	0.928571	0.001421	1.878112	13.293574	0.000914	[4980, 1, 4858, 13]
C1(:[#7&H1]:C(:C(:C:1-C):C):C:C)-C(:C):C	9852	4871	4981	21	17	0.809524	0.002132	1.637329	4.345976	0.000657	[4977, 4, 4854, 17]
N1:C(-C2:O:C:N:C:2-C):N(-C):C(:N:1)-S-C	9852	4871	4981	51	49	0.960784	0.005177	1.943266	25.053274	0.004035	[4979, 2, 4822, 49]
C1(-C2:O:C:N:C:2-C):N:N:C(:N:1-C)-S	9852	4871	4981	51	49	0.960784	0.005177	1.943266	25.053274	0.004035	[4979, 2, 4822, 49]
C1-C-N(-C-C-C-1(-C)-C)-C(:C):N	9852	4871	4981	12	12	1.0	0.001218	2.022583	inf	0.001239	[4981, 0, 4859, 12]
C1-N(-C-C-C(-C-1)(-C)-C)-C1:C:C:C:C:N:1	9852	4871	4981	11	11	1.0	0.001117	2.022583	inf	0.001136	[4981, 0, 4860, 11]
C1:C2:C(:C:C:C:1):O:N:C:2-C(-C)-C	9852	4871	4981	10	10	1.0	0.001015	2.022583	inf	0.001032	[4981, 0, 4861, 10]
C12:C(:C:C(-F):C:C:1):O:N:C:2-C	9852	4871	4981	10	10	1.0	0.001015	2.022583	inf	0.001032	[4981, 0, 4861, 10]
C1(:C:C(-F):C:C:C:1:C):O:N	9852	4871	4981	10	10	1.0	0.001015	2.022583	inf	0.001032	[4981, 0, 4861, 10]
C1(:O:N:C(:C:1:C)-C):C:C	9852	4871	4981	15	13	0.866667	0.001523	1.752905	6.646787	0.000679	[4979, 2, 4858, 13]
O1:N:C(-C(-C)-C):C(:C:1:C):C	9852	4871	4981	10	10	1.0	0.001015	2.022583	inf	0.001032	[4981, 0, 4861, 10]
N1:C(-C(-C-C)-C-C):C(:C:C):C(:O:1):C	9852	4871	4981	10	10	1.0	0.001015	2.022583	inf	0.001032	[4981, 0, 4861, 10]
C1(-C2-C-C-N(-C-C-2)-C):N:O:C(:C:1:C:C):C	9852	4871	4981	10	10	1.0	0.001015	2.022583	inf	0.001032	[4981, 0, 4861, 10]
C1(-C-C-N(-C-C-1)-C-C)-C(:N:O):C(:C):C	9852	4871	4981	10	10	1.0	0.001015	2.022583	inf	0.001032	[4981, 0, 4861, 10]
C1-C-N(-C-C-C-1-C(:N):C)-C-C-C	9852	4871	4981	26	24	0.923077	0.002639	1.866999	12.270992	0.001646	[4979, 2, 4847, 24]
C1(-C-C-C(-C-C-1-C)-N)-C(=O)-N	9852	4871	4981	39	33	0.846154	0.003959	1.711416	5.624204	0.001557	[4975, 6, 4838, 33]
C1(:C:C:C(:C:C:1)-Br)-C(-C)-C	9852	4871	4981	32	28	0.875	0.003248	1.76976	7.158078	0.001526	[4977, 4, 4843, 28]
N(:C(:N:C)-C(:C):O):C	9852	4871	4981	13	10	0.769231	0.00132	1.555833	3.408609	0.000303	[4978, 3, 4861, 10]
C1(:N:C(:C:C:N:1)-N(:N):C)-C(:C):O	9852	4871	4981	10	10	1.0	0.001015	2.022583	inf	0.001032	[4981, 0, 4861, 10]
C1(:C:C(-N-C):N:C:N:1)-N(:N):C	9852	4871	4981	11	10	0.909091	0.001117	1.838711	10.225826	0.000641	[4980, 1, 4861, 10]
C(-C-N(:C(=N):C):C(:C):N)-C-O	9852	4871	4981	10	9	0.9	0.001015	1.820324	9.203244	0.000553	[4980, 1, 4862, 9]
C1:C2:C(:N:C:N(:C:2=O):C):N(-C):C:C:1-C	9852	4871	4981	37	36	0.972973	0.003756	1.967918	36.812975	0.003149	[4980, 1, 4835, 36]
C1(:N:C(:C:C):N(:C):C:C:1:C):N(-C):C	9852	4871	4981	37	36	0.972973	0.003756	1.967918	36.812975	0.003149	[4980, 1, 4835, 36]
N1:C2:C:C:C:C:N:2:C(=O):C(:C:1:N(-C):C):C	9852	4871	4981	37	36	0.972973	0.003756	1.967918	36.812975	0.003149	[4980, 1, 4835, 36]
C1:N2:C(=O):C(:C):C:N:C:2:C:C:C:1	9852	4871	4981	41	39	0.95122	0.004162	1.92392	19.940361	0.003063	[4979, 2, 4832, 39]
N12:C(=O):C3:C:C(:C:N(:C:3:N:C:1:C:C:C:C:2)-C)-C	9852	4871	4981	37	36	0.972973	0.003756	1.967918	36.812975	0.003149	[4980, 1, 4835, 36]
C(-N1-C-C-C-C-C-1)(-C-N)(-C-C)-C-C	9852	4871	4981	10	9	0.9	0.001015	1.820324	9.203244	0.000553	[4980, 1, 4862, 9]
N1(-C-C-C-C-C-1)-C(-C)(-C)-C	9852	4871	4981	25	20	0.8	0.002538	1.618066	4.090331	0.000732	[4976, 5, 4851, 20]
C(-C1:C:C:C(:C:C:1)-Cl)-C(:N:N):C(:C):C	9852	4871	4981	9	8	0.888889	0.000914	1.797851	8.180661	0.000466	[4980, 1, 4863, 8]
C1(-C2:N:N:C(:N:2-C)-S-C):C:C:C:C:C:1	9852	4871	4981	57	53	0.929825	0.005786	1.880647	13.54922	0.003764	[4977, 4, 4818, 53]
C1(:N:N:C(:N:1-C)-S-C)-C(:C:C):C:C	9852	4871	4981	62	56	0.903226	0.006293	1.826849	9.544105	0.003508	[4975, 6, 4815, 56]
C1(:N(-C):C(-C(:C:C):C:C):N:N:1)-S-C-C	9852	4871	4981	62	56	0.903226	0.006293	1.826849	9.544105	0.003508	[4975, 6, 4815, 56]
C1:C2:C(:C:C(:C:1)-F):O:N:C:2-C(-C-C)-C-C	9852	4871	4981	10	10	1.0	0.001015	2.022583	inf	0.001032	[4981, 0, 4861, 10]
C12:C(:C:C(-F):C:C:1):O:N:C:2-C(-C)-C	9852	4871	4981	10	10	1.0	0.001015	2.022583	inf	0.001032	[4981, 0, 4861, 10]
O1:N:C(-C(-C-C)-C-C):C(:C:1:C:C):C:C	9852	4871	4981	10	10	1.0	0.001015	2.022583	inf	0.001032	[4981, 0, 4861, 10]
N1:C(-C2-C-C-N-C-C-2):C2:C:C:C:C:C:2:O:1	9852	4871	4981	10	10	1.0	0.001015	2.022583	inf	0.001032	[4981, 0, 4861, 10]
C(-N1-C-C2-C(-C-1)(-C-2)-C)-C-C	9852	4871	4981	30	29	0.966667	0.003045	1.955163	29.654896	0.002455	[4980, 1, 4842, 29]
N1(-C-C2-C(-C-1)(-C-2)-C)-C-C	9852	4871	4981	33	32	0.969697	0.00335	1.961292	32.722644	0.002752	[4980, 1, 4839, 32]
C1-C2-C(-C-N-1-C)(-C-2)-C(:C):C	9852	4871	4981	34	33	0.970588	0.003451	1.963095	33.745227	0.002851	[4980, 1, 4838, 33]
C12-C(-C-N(-C-1)-C)(-C-2)-C(:C:C):C:C	9852	4871	4981	34	33	0.970588	0.003451	1.963095	33.745227	0.002851	[4980, 1, 4838, 33]
C12(-C-N(-C-C)-C-C-1-C-2)-C(:C):C	9852	4871	4981	32	32	1.0	0.003248	2.022583	inf	0.003308	[4981, 0, 4839, 32]
C12(-C3:C:C:C(:C:C:3)-C)-C(-C-N(-C-1)-C)-C-2	9852	4871	4981	19	19	1.0	0.001929	2.022583	inf	0.001963	[4981, 0, 4852, 19]
C1(:C:C:C(:C:C:1)-C(-F)(-F)-F)-C1(-C(-C)-C-1)-C-N	9852	4871	4981	16	16	1.0	0.001624	2.022583	inf	0.001652	[4981, 0, 4855, 16]
C1:C:C(:C:C:C:1-C(-C)(-C)-C)-C(-F)(-F)-F	9852	4871	4981	22	21	0.954545	0.002233	1.930647	21.474235	0.001673	[4980, 1, 4850, 21]
C(=NC(=O)-C)(:N):C	9852	4871	4981	10	9	0.9	0.001015	1.820324	9.203244	0.000553	[4980, 1, 4862, 9]
C1:N2:C(=O):C(:C:C):C(:N:C:2:C:C:C:1):N	9852	4871	4981	40	39	0.975	0.00406	1.972018	39.880723	0.003449	[4980, 1, 4832, 39]
C1(-C-N(-C-C)-C-C-C-1)-C(=O)-C	9852	4871	4981	22	21	0.954545	0.002233	1.930647	21.474235	0.001673	[4980, 1, 4850, 21]
C(-C1:C:C(-Cl):C:C(:N:1):N)(-N)=O	9852	4871	4981	10	10	1.0	0.001015	2.022583	inf	0.001032	[4981, 0, 4861, 10]
C1(:C:C(-Cl):C(:C:N:1):C)-C(-N)=O	9852	4871	4981	10	10	1.0	0.001015	2.022583	inf	0.001032	[4981, 0, 4861, 10]
C1:C(-Cl):C(:C(:N:C:1-C):N):C(:C)-Cl	9852	4871	4981	10	10	1.0	0.001015	2.022583	inf	0.001032	[4981, 0, 4861, 10]
C1(:C2:C(:N:C:C:1):N(-C):C(:C:2-Cl)-C)-Cl	9852	4871	4981	10	10	1.0	0.001015	2.022583	inf	0.001032	[4981, 0, 4861, 10]
C12:C(:N:C(-C):C:C:1-Cl):N(-C(-C)-C):C(:C:2-Cl)-C	9852	4871	4981	10	10	1.0	0.001015	2.022583	inf	0.001032	[4981, 0, 4861, 10]
C1(:N:C(-C(-N)=O):C:C:C:1:C):N(-C):C	9852	4871	4981	10	10	1.0	0.001015	2.022583	inf	0.001032	[4981, 0, 4861, 10]
C1(:N(-C(-C-C)-C-N):C(:C(:C:1:C)-Cl)-C#C):N:C	9852	4871	4981	9	9	1.0	0.000914	2.022583	inf	0.000929	[4981, 0, 4862, 9]
N(-C1-C-C-C-N-C-1)(:C(:C):N):C(:C)-C	9852	4871	4981	10	10	1.0	0.001015	2.022583	inf	0.001032	[4981, 0, 4861, 10]
C1(:C(-Cl):C(:C(:C)-Cl):C(:N:1-C):N)-C#C	9852	4871	4981	9	9	1.0	0.000914	2.022583	inf	0.000929	[4981, 0, 4862, 9]
C1-C-C(-C-C-N-1-C-C)-N(:N:C):C(:C)-N	9852	4871	4981	10	10	1.0	0.001015	2.022583	inf	0.001032	[4981, 0, 4861, 10]
C1-C(-C-C-N(-C-1)-C)-N1:N:C:C:C:1-N-C	9852	4871	4981	10	10	1.0	0.001015	2.022583	inf	0.001032	[4981, 0, 4861, 10]
C(-N1:N:C:C:C:1-N-C)(-C-C)-C-C	9852	4871	4981	10	10	1.0	0.001015	2.022583	inf	0.001032	[4981, 0, 4861, 10]
N1:C:C:C(:N:1-C(-C)-C)-N-C	9852	4871	4981	16	13	0.8125	0.001624	1.643348	4.431191	0.000511	[4978, 3, 4858, 13]
C1(-C-C-C-N-C-1)(-C-O)-C-C	9852	4871	4981	12	10	0.833333	0.001218	1.685486	5.112913	0.00044	[4979, 2, 4861, 10]
C1(:C:C:C(:C:N:1):N)-O-C	9852	4871	4981	63	53	0.84127	0.006395	1.701538	5.419688	0.002443	[4971, 10, 4818, 53]
O1:N:C(:C:C:1-C)-C(-C)-C	9852	4871	4981	15	13	0.866667	0.001523	1.752905	6.646787	0.000679	[4979, 2, 4858, 13]
N1:C(:C:C(:O:1)-C)-C(-C-C)-C(-C)-C	9852	4871	4981	8	7	0.875	0.000812	1.76976	7.158078	0.000381	[4980, 1, 4864, 7]
C(-C1-C-C-C-C-1-C(=O)-N)(:N:O):C:C	9852	4871	4981	8	7	0.875	0.000812	1.76976	7.158078	0.000381	[4980, 1, 4864, 7]
C1-C-C-C(-C-1-C(:N):C)-C(=O)-N	9852	4871	4981	9	7	0.777778	0.000914	1.57312	3.579039	0.000224	[4979, 2, 4864, 7]
C1-C(-C(=O)-N-C)-C(-C(:N):C)-C-C-1	9852	4871	4981	9	7	0.777778	0.000914	1.57312	3.579039	0.000224	[4979, 2, 4864, 7]
