# Supplementary material for: A comprehensive evaluation of advanced methods for identifying structural alerts using extensive toxicity data
Source: J Cheminform. 2026 Jan 30;18:27. doi: 10.1186/s13321-026-01157-x (PMC12922411; doi:10.1186/s13321-026-01157-x)
Supplement: Supplementary file 3 — Supplementary material 3. [file 13321_2026_1157_MOESM3_ESM.zip › SI_3_The substructure sets/SI_3_1_Original set of SAs/bioalerts/Drug/Cytotoxicity_HPEG2__ruleset.csv]

Substructure	N_total	N_pos	N_neg	N_s	N_s_pos	Precision	Coverage Rate	Enrichment Factor	Likelihood Ratio	Information Gain	tn_fp_fn_tp
C1:C(:C:C:C:C:1-[N&+])-[N&+](=O)-[O&-]	6000	2965	3035	24	21	0.875	0.004	1.770658	7.165261	0.001883	[3032, 3, 2944, 21]
C(-C(:C(-C):C):C:C)(=C)-O	6000	2965	3035	20	20	1.0	0.003333	2.023609	inf	0.003398	[3035, 0, 2945, 20]
C(:C(-C(=O)-C):C:C)(-C):C	6000	2965	3035	171	152	0.888889	0.0285	1.798763	8.18887	0.014909	[3016, 19, 2813, 152]
C(-C(=O)-C(=O)-C)(:C):C	6000	2965	3035	30	29	0.966667	0.005	1.956155	29.684654	0.004041	[3034, 1, 2936, 29]
C1(:C:C:C:C:C:1-C)-C(=O)-C	6000	2965	3035	171	152	0.888889	0.0285	1.798763	8.18887	0.014909	[3016, 19, 2813, 152]
C1:C:C(-C(=C)-O):C(-C):C:C:1	6000	2965	3035	20	20	1.0	0.003333	2.023609	inf	0.003398	[3035, 0, 2945, 20]
C12:C(-C(=O)-C(-N)=C-C-1=O):C:C:C:C:2	6000	2965	3035	35	34	0.971429	0.005833	1.965791	34.802698	0.004857	[3034, 1, 2931, 34]
C(-C(=O)-C(-N)=C)(:C):C	6000	2965	3035	61	57	0.934426	0.010167	1.890913	14.586425	0.006825	[3031, 4, 2908, 57]
N(:C(-C(:N):N):C(:N)=O):C	6000	2965	3035	16	16	1.0	0.002667	2.023609	inf	0.002717	[3035, 0, 2949, 16]
C(:N:C(=O):N)(-C):N	6000	2965	3035	17	16	0.941176	0.002833	1.904573	16.37774	0.001966	[3034, 1, 2949, 16]
N(:C(=O):C(:N)-C)(:C)-C	6000	2965	3035	18	16	0.888889	0.003	1.798763	8.18887	0.001534	[3033, 2, 2949, 16]
C(-S(=O)(=O)-C(:N):N)-C	6000	2965	3035	61	61	1.0	0.010167	2.023609	inf	0.010416	[3035, 0, 2904, 61]
S(-C(:N:C):N:C)(-C)(=O)=O	6000	2965	3035	71	70	0.985915	0.011833	1.995107	71.652614	0.010863	[3034, 1, 2895, 70]
N(:C:C(:C)-Cl):C	6000	2965	3035	86	71	0.825581	0.014333	1.670654	4.845082	0.004987	[3020, 15, 2894, 71]
C(:C(:C(:N)-C)-Cl):N	6000	2965	3035	61	58	0.95082	0.010167	1.924087	19.78977	0.007509	[3032, 3, 2907, 58]
C(:C(:N:C)-C(=O)-N)(:C)-Cl	6000	2965	3035	56	55	0.982143	0.009333	1.987473	56.298482	0.00834	[3034, 1, 2910, 55]
C(:N:C(-S):N)(:C)-C	6000	2965	3035	101	78	0.772277	0.016833	1.562787	3.471369	0.004024	[3012, 23, 2887, 78]
C(-N-C(:C:C):C:C)(-C(:C):N)=O	6000	2965	3035	95	73	0.768421	0.015833	1.554984	3.39652	0.003671	[3013, 22, 2892, 73]
C(-C-Cl)(-C)=O	6000	2965	3035	27	26	0.962963	0.0045	1.94866	26.613828	0.003555	[3034, 1, 2939, 26]
S(-C-C(:C):C)(-C)(=O)=O	6000	2965	3035	50	44	0.88	0.008333	1.780776	7.506464	0.00406	[3029, 6, 2921, 44]
C(-C(:C:C):S:C)=N	6000	2965	3035	33	25	0.757576	0.0055	1.533037	3.198777	0.00116	[3027, 8, 2940, 25]
C(-C1:N:C(:N:C:C:1-Cl)-S)(-N-C)=O	6000	2965	3035	55	55	1.0	0.009167	2.023609	inf	0.009384	[3035, 0, 2910, 55]
C1(:N:C(:N:C:C:1-Cl)-S(=O)(=O)-C)-C(-N)=O	6000	2965	3035	55	55	1.0	0.009167	2.023609	inf	0.009384	[3035, 0, 2910, 55]
N1:C(:N:C:C:C:1-C)-S(=O)(=O)-C-C	6000	2965	3035	59	59	1.0	0.009833	2.023609	inf	0.010072	[3035, 0, 2906, 59]
C1(:N:C:C(-Cl):C:N:1)-S(=O)(=O)-C	6000	2965	3035	56	56	1.0	0.009333	2.023609	inf	0.009556	[3035, 0, 2909, 56]
N1:C:C(-Cl):C(-C):N:C:1-S	6000	2965	3035	56	56	1.0	0.009333	2.023609	inf	0.009556	[3035, 0, 2909, 56]
C1:C(-Cl):C(-C(-N)=O):N:C:N:1	6000	2965	3035	55	55	1.0	0.009167	2.023609	inf	0.009384	[3035, 0, 2910, 55]
C(-S(=O)(=O)-C-C)(:N):N	6000	2965	3035	61	61	1.0	0.010167	2.023609	inf	0.010416	[3035, 0, 2904, 61]
C(:C(:C:C):C(-N):C)(:N):C	6000	2965	3035	64	50	0.78125	0.010667	1.580944	3.655746	0.002712	[3021, 14, 2915, 50]
O=C(-C(:C):C)-C=C	6000	2965	3035	161	142	0.881988	0.026833	1.784798	7.650129	0.013452	[3016, 19, 2823, 142]
C(-C=C-C)(=O)-C	6000	2965	3035	298	239	0.802013	0.049667	1.622961	4.146483	0.015232	[2976, 59, 2726, 239]
C(-C(-C(:C):N)-N)-C	6000	2965	3035	79	69	0.873418	0.013167	1.767456	7.062901	0.006191	[3025, 10, 2896, 69]
C(-C(:C:S):N:C)(-C)-N	6000	2965	3035	66	65	0.984848	0.011	1.992948	66.53457	0.01002	[3034, 1, 2900, 65]
C(-N-C(:N):N)(:S):N	6000	2965	3035	7	7	1.0	0.001167	2.023609	inf	0.001187	[3035, 0, 2958, 7]
C(:C(:C:C)-C(:C):S):C	6000	2965	3035	43	38	0.883721	0.007167	1.788305	7.779427	0.003566	[3030, 5, 2927, 38]
C(-C(:C:C):S:C)(:C):C	6000	2965	3035	47	41	0.87234	0.007833	1.765276	6.99466	0.003642	[3029, 6, 2924, 41]
C(:C:C(:C):N)(-C):S	6000	2965	3035	18	18	1.0	0.003	2.023609	inf	0.003057	[3035, 0, 2947, 18]
C(:S:C(-C):C)(:C):C	6000	2965	3035	53	42	0.792453	0.008833	1.603614	3.908324	0.002433	[3024, 11, 2923, 42]
C(:C:C(:O)-[N&+]):C	6000	2965	3035	57	54	0.947368	0.0095	1.917103	18.424958	0.006872	[3032, 3, 2911, 54]
C(:C(:O:C)-[N&+](=O)-[O&-]):C	6000	2965	3035	57	54	0.947368	0.0095	1.917103	18.424958	0.006872	[3032, 3, 2911, 54]
C(-[N&+](=O)-[O&-])(:C):O	6000	2965	3035	57	54	0.947368	0.0095	1.917103	18.424958	0.006872	[3032, 3, 2911, 54]
C(-C1:C:N(:C(:N:1):S):C)(:C:C):C:C	6000	2965	3035	10	9	0.9	0.001667	1.821248	9.212479	0.000909	[3034, 1, 2956, 9]
C(:N(:C(:N):S):C(:C):C):C	6000	2965	3035	10	10	1.0	0.001667	2.023609	inf	0.001697	[3035, 0, 2955, 10]
N12:C(:N:C(:C:1)-C):S:C(:C:2:C):C	6000	2965	3035	9	9	1.0	0.0015	2.023609	inf	0.001527	[3035, 0, 2956, 9]
C1(:N:C(-C(:C):C):C:N:1:C):S:C	6000	2965	3035	10	9	0.9	0.001667	1.821248	9.212479	0.000909	[3034, 1, 2956, 9]
C(:C(:C:C):N(:C):C)(:S):C	6000	2965	3035	13	10	0.769231	0.002167	1.556622	3.412029	0.000499	[3032, 3, 2955, 10]
C1(:C:C:C(:C:C:1:S)-C):N(:C):C	6000	2965	3035	9	9	1.0	0.0015	2.023609	inf	0.001527	[3035, 0, 2956, 9]
C1:C:C(:C:C(:C:1:N(:C):C):S)-C(=O)-N-C	6000	2965	3035	9	9	1.0	0.0015	2.023609	inf	0.001527	[3035, 0, 2956, 9]
C1:C(:C:C(:S):C:C:1)-C(=O)-N-C	6000	2965	3035	10	9	0.9	0.001667	1.821248	9.212479	0.000909	[3034, 1, 2956, 9]
C1(:C:C(:S:C):C(:C:C:1):N)-C(=O)-N	6000	2965	3035	10	9	0.9	0.001667	1.821248	9.212479	0.000909	[3034, 1, 2956, 9]
C(-C(:C:C):C(:C)-O)(-C)-C	6000	2965	3035	58	44	0.758621	0.009667	1.535151	3.217056	0.002063	[3021, 14, 2921, 44]
C1(:C:C:C:C:C:1-O)-C(-C)-C	6000	2965	3035	58	44	0.758621	0.009667	1.535151	3.217056	0.002063	[3021, 14, 2921, 44]
N(:N(-C):C(-C):N):C	6000	2965	3035	21	19	0.904762	0.0035	1.830884	9.724283	0.001966	[3033, 2, 2946, 19]
N(:C(-C(:N):C):N:C)(:N)-C	6000	2965	3035	16	16	1.0	0.002667	2.023609	inf	0.002717	[3035, 0, 2949, 16]
C12-C(:N:C(-C):N:N:1-C):C(=O):N(:C:N:2)-C	6000	2965	3035	15	15	1.0	0.0025	2.023609	inf	0.002547	[3035, 0, 2950, 15]
C1(:N:C(-C(:C):C):N:N:C-1:N):C(=O):N	6000	2965	3035	10	10	1.0	0.001667	2.023609	inf	0.001697	[3035, 0, 2955, 10]
C1(:C(=O):N(:C(=O):N:C-1:N)-C):N:C	6000	2965	3035	16	16	1.0	0.002667	2.023609	inf	0.002717	[3035, 0, 2949, 16]
C1(:N(:C(=O):N:C-C:1:N)-C)=O	6000	2965	3035	16	16	1.0	0.002667	2.023609	inf	0.002717	[3035, 0, 2949, 16]
N1(:C(=O):N:C(:N)-C:C:1=O)-C	6000	2965	3035	16	16	1.0	0.002667	2.023609	inf	0.002717	[3035, 0, 2949, 16]
C1(:N:C(:N(:N)-C)-C(:N):C:N:1-C)=O	6000	2965	3035	16	16	1.0	0.002667	2.023609	inf	0.002717	[3035, 0, 2949, 16]
C(:C(:N:C)-C(:N):N):C	6000	2965	3035	15	12	0.8	0.0025	1.618887	4.094435	0.000722	[3032, 3, 2953, 12]
C1(:N:C:C:C:C:1)-C(:N):N	6000	2965	3035	15	12	0.8	0.0025	1.618887	4.094435	0.000722	[3032, 3, 2953, 12]
C(-C(:N:O):N:C)(:C):N	6000	2965	3035	10	9	0.9	0.001667	1.821248	9.212479	0.000909	[3034, 1, 2956, 9]
C1(:N:O:C(:N:1)-C)-C(:C):N	6000	2965	3035	10	9	0.9	0.001667	1.821248	9.212479	0.000909	[3034, 1, 2956, 9]
C1(:N:C(-C(:C):N):N:O:1)-C(:C):C	6000	2965	3035	9	9	1.0	0.0015	2.023609	inf	0.001527	[3035, 0, 2956, 9]
C(-[N&+](=O)-[O&-])(:S):C	6000	2965	3035	38	34	0.894737	0.006333	1.810597	8.700675	0.003362	[3031, 4, 2931, 34]
C(-C(-C(:C):N)-N-C)(:C):C	6000	2965	3035	22	19	0.863636	0.003667	1.747662	6.482856	0.00161	[3032, 3, 2946, 19]
C1(-C-C-N(-C-C-1)-C-C)-C(-N-C)=O	6000	2965	3035	42	34	0.809524	0.007	1.638159	4.350337	0.002171	[3027, 8, 2931, 34]
C1:C(:C:C:C:C:1)-C(-C(:C):C)-C-C	6000	2965	3035	46	40	0.869565	0.007667	1.75966	6.824058	0.003504	[3029, 6, 2925, 40]
C(-C(-C(:C):C)-C-C)(:C):C	6000	2965	3035	48	41	0.854167	0.008	1.728499	5.995423	0.003326	[3028, 7, 2924, 41]
C(-C-Cl)(-N)=O	6000	2965	3035	66	62	0.939394	0.011	1.900966	15.865936	0.007605	[3031, 4, 2903, 62]
C(-N(-C-C)-C(=C)-C)-C	6000	2965	3035	23	18	0.782609	0.003833	1.583694	3.684992	0.000978	[3030, 5, 2947, 18]
C(-C(=O)-C(:O):C)(:C):C	6000	2965	3035	12	11	0.916667	0.002	1.854975	11.259696	0.001203	[3034, 1, 2954, 11]
C(:C(:C(:C):C)-C=C):N	6000	2965	3035	21	16	0.761905	0.0035	1.541797	3.275548	0.000762	[3030, 5, 2949, 16]
C(=C/[N&+](=O)-[O&-])\C	6000	2965	3035	16	16	1.0	0.002667	2.023609	inf	0.002717	[3035, 0, 2949, 16]
C(-[N&+](=O)-[O&-])=C	6000	2965	3035	16	16	1.0	0.002667	2.023609	inf	0.002717	[3035, 0, 2949, 16]
[N&+](:C(:C(:C):N):C:C)(:C)-C	6000	2965	3035	13	12	0.923077	0.002167	1.867947	12.283305	0.001353	[3034, 1, 2953, 12]
C(:C(:C:C):N(-C):C)(:[N&+]):C	6000	2965	3035	11	10	0.909091	0.001833	1.839644	10.236088	0.001055	[3034, 1, 2955, 10]
C1(:C:C:C:C:C:1:[N&+]):N(-C):C	6000	2965	3035	11	10	0.909091	0.001833	1.839644	10.236088	0.001055	[3034, 1, 2955, 10]
C(-N(:C(:C):C):C(:C):C)-C	6000	2965	3035	13	12	0.923077	0.002167	1.867947	12.283305	0.001353	[3034, 1, 2953, 12]
N1(:C2:C:C:C:C:C:2:C(:C:1:C):C)-C-C	6000	2965	3035	13	12	0.923077	0.002167	1.867947	12.283305	0.001353	[3034, 1, 2953, 12]
C(-C(=O)-C(=C)-C)(-C)=C	6000	2965	3035	20	20	1.0	0.003333	2.023609	inf	0.003398	[3035, 0, 2945, 20]
C(:C:C(:S)-[N&+]):C	6000	2965	3035	36	32	0.888889	0.006	1.798763	8.18887	0.003076	[3031, 4, 2933, 32]
C(:C(:S:C)-[N&+](=O)-[O&-]):C	6000	2965	3035	36	32	0.888889	0.006	1.798763	8.18887	0.003076	[3031, 4, 2933, 32]
C(:S:C(-C):C)(:C)-[N&+]	6000	2965	3035	35	31	0.885714	0.005833	1.792339	7.932968	0.002934	[3031, 4, 2934, 31]
C(-C(:C(-C):[#7&H1]):C(:N)-C)(-N)-C	6000	2965	3035	28	26	0.928571	0.004667	1.879065	13.306914	0.003014	[3033, 2, 2939, 26]
C(:C(-C(=O)-N):[#7&H1]:N)(-C):C	6000	2965	3035	20	19	0.95	0.003333	1.922428	19.448567	0.002436	[3034, 1, 2946, 19]
C(:[#7&H1]:N:C)(:C)-C	6000	2965	3035	118	92	0.779661	0.019667	1.577729	3.622	0.004984	[3009, 26, 2873, 92]
N(:C(=N):N(:C)-C)(-C):C	6000	2965	3035	15	14	0.933333	0.0025	1.888702	14.330523	0.001657	[3034, 1, 2951, 14]
N-C(=N-N)-N	6000	2965	3035	9	9	1.0	0.0015	2.023609	inf	0.001527	[3035, 0, 2956, 9]
C(=N-N=C)(-N)-N	6000	2965	3035	9	9	1.0	0.0015	2.023609	inf	0.001527	[3035, 0, 2956, 9]
C(:C(-C(=O)-C):C(-C):O)(-C):C	6000	2965	3035	14	13	0.928571	0.002333	1.879065	13.306914	0.001504	[3034, 1, 2952, 13]
C1(-C2:C:C:C:C:C:2-C(=O)-C:C-1:C)=O	6000	2965	3035	15	13	0.866667	0.0025	1.753794	6.653457	0.001117	[3033, 2, 2952, 13]
C1:C2-C(=O)-C(:O):C-C(-C:2:C:C:C:1)=O	6000	2965	3035	10	10	1.0	0.001667	2.023609	inf	0.001697	[3035, 0, 2955, 10]
C1(-C(=O)-C(:O:C):C(:C)-C-C:1:C):C:C	6000	2965	3035	10	10	1.0	0.001667	2.023609	inf	0.001697	[3035, 0, 2955, 10]
C(-C(:O:C):C(:C)-C)(-C)=O	6000	2965	3035	10	10	1.0	0.001667	2.023609	inf	0.001697	[3035, 0, 2955, 10]
C(-N-C(:N):S)(=O)-N	6000	2965	3035	38	34	0.894737	0.006333	1.810597	8.700675	0.003362	[3031, 4, 2931, 34]
[#7&H1](:C(:C(:C)-C)-C):N	6000	2965	3035	85	69	0.811765	0.014167	1.642694	4.414313	0.004491	[3019, 16, 2896, 69]
C(:C(:C(=O):N)-C=N)(:[#7&H1])-C	6000	2965	3035	23	21	0.913043	0.003833	1.847643	10.747892	0.002261	[3033, 2, 2944, 21]
C(:C(=O):N(-C):[#7&H1])(:C)-C	6000	2965	3035	25	22	0.88	0.004167	1.780776	7.506464	0.002022	[3032, 3, 2943, 22]
C(:C(:C(:C)-Cl)-Cl):N	6000	2965	3035	12	11	0.916667	0.002	1.854975	11.259696	0.001203	[3034, 1, 2954, 11]
C(:O:C(:N)-C)(-S):C	6000	2965	3035	13	12	0.923077	0.002167	1.867947	12.283305	0.001353	[3034, 1, 2953, 12]
O1:C(:N:C(:C:1-S)-S)-C(:C:C):C:C	6000	2965	3035	9	9	1.0	0.0015	2.023609	inf	0.001527	[3035, 0, 2956, 9]
N(:C(-S(=O)(=O)-C):C(-S):O):C	6000	2965	3035	13	12	0.923077	0.002167	1.867947	12.283305	0.001353	[3034, 1, 2953, 12]
C(-S(=O)(=O)-C(:C:C):C:C)(:N:C):C(-S):O	6000	2965	3035	13	12	0.923077	0.002167	1.867947	12.283305	0.001353	[3034, 1, 2953, 12]
C1(-C2:C:C:C(:C:C:2)-F):O:C(-S):C(:N:1)-S	6000	2965	3035	9	9	1.0	0.0015	2.023609	inf	0.001527	[3035, 0, 2956, 9]
C(-S(=O)(=O)-N=C)(:C):C	6000	2965	3035	29	24	0.827586	0.004833	1.674711	4.913322	0.001689	[3030, 5, 2941, 24]
C(-C=C(-N)-C)(=N)-C	6000	2965	3035	17	16	0.941176	0.002833	1.904573	16.37774	0.001966	[3034, 1, 2949, 16]
C(=C(-N-C)-C(=O)-C)-C	6000	2965	3035	59	56	0.949153	0.009833	1.920713	19.107364	0.00719	[3032, 3, 2909, 56]
C(-N-C(:C):C)(=C)-C	6000	2965	3035	50	45	0.9	0.008333	1.821248	9.212479	0.004571	[3030, 5, 2920, 45]
N(-C1:C:C:C:C:C:1)-C(=C)-C	6000	2965	3035	49	44	0.897959	0.008167	1.817118	9.007757	0.004426	[3030, 5, 2921, 44]
C(-C(=O)-C(:C):C)(=C)-N	6000	2965	3035	61	57	0.934426	0.010167	1.890913	14.586425	0.006825	[3031, 4, 2908, 57]
C1(-C2:C(:C:C:C:C:2)-C(=N)-C=C-1-N)=O	6000	2965	3035	15	15	1.0	0.0025	2.023609	inf	0.002547	[3035, 0, 2950, 15]
O(-C(:C:C):C(:C):N)-C	6000	2965	3035	28	21	0.75	0.004667	1.517707	3.070826	0.000925	[3028, 7, 2944, 21]
C1:C2:C(:N:C:C:C:2):C(-O):C:C:1	6000	2965	3035	44	39	0.886364	0.007333	1.793653	7.984148	0.003708	[3030, 5, 2926, 39]
C(:C(:N:C):C(-O):C)(:C):C	6000	2965	3035	44	39	0.886364	0.007333	1.793653	7.984148	0.003708	[3030, 5, 2926, 39]
C1(:N:C:C:C:C:1:C):C(-O):C	6000	2965	3035	44	39	0.886364	0.007333	1.793653	7.984148	0.003708	[3030, 5, 2926, 39]
N(:[#7&H1]:C(-C):C):C	6000	2965	3035	118	92	0.779661	0.019667	1.577729	3.622	0.004984	[3009, 26, 2873, 92]
C(-C1:C(-C):[#7&H1]:N(:C:1=O)-C)=N-C	6000	2965	3035	17	16	0.941176	0.002833	1.904573	16.37774	0.001966	[3034, 1, 2949, 16]
C1(:C(-C):[#7&H1]:N(:C:1=O)-C)-C=N	6000	2965	3035	23	21	0.913043	0.003833	1.847643	10.747892	0.002261	[3033, 2, 2944, 21]
C1(:[#7&H1]:N(:C(:C:1-C)=O)-C(:C):C)-C	6000	2965	3035	20	17	0.85	0.003333	1.720067	5.80045	0.001344	[3032, 3, 2948, 17]
[#7&H1]1:N(:C(=O):C(:C:1-C)-C)-C(:C:C):C:C	6000	2965	3035	20	17	0.85	0.003333	1.720067	5.80045	0.001344	[3032, 3, 2948, 17]
N1(:C(=O):C(-C=N):C(:[#7&H1]:1)-C)-C(:C):C	6000	2965	3035	18	16	0.888889	0.003	1.798763	8.18887	0.001534	[3033, 2, 2949, 16]
C1(-N-C(=O)-C(:N:C):C(:C)-Cl):C:C:C:C:C:1	6000	2965	3035	37	37	1.0	0.006167	2.023609	inf	0.006299	[3035, 0, 2928, 37]
N(-C(=O)-C(:N:C):C(:C)-Cl)-C(:C):C	6000	2965	3035	37	37	1.0	0.006167	2.023609	inf	0.006299	[3035, 0, 2928, 37]
C(-C1:N:C(:N:C:C:1-Cl)-S(=O)(=O)-C)(-N-C(:C):C)=O	6000	2965	3035	37	37	1.0	0.006167	2.023609	inf	0.006299	[3035, 0, 2928, 37]
C1(:N:C(:N:C:C:1-Cl)-S(=O)(=O)-C-C)-C(-N-C)=O	6000	2965	3035	47	47	1.0	0.007833	2.023609	inf	0.008012	[3035, 0, 2918, 47]
N1:C(:N:C:C(:C:1-C(-N)=O)-Cl)-S(=O)(=O)-C-C(:C):C	6000	2965	3035	35	35	1.0	0.005833	2.023609	inf	0.005957	[3035, 0, 2930, 35]
C1(:N:C:C(-Cl):C(:N:1)-C)-S(=O)(=O)-C-C	6000	2965	3035	47	47	1.0	0.007833	2.023609	inf	0.008012	[3035, 0, 2918, 47]
C(-S(=O)(=O)-C-C(:C):C)(:N:C):N:C	6000	2965	3035	35	35	1.0	0.005833	2.023609	inf	0.005957	[3035, 0, 2930, 35]
S(-C-C(:C:C):C(:C)-F)(-C(:N):N)(=O)=O	6000	2965	3035	10	10	1.0	0.001667	2.023609	inf	0.001697	[3035, 0, 2955, 10]
C(-C(:C:C):C(:C)-F)-S	6000	2965	3035	18	15	0.833333	0.003	1.686341	5.118044	0.001087	[3032, 3, 2950, 15]
C1:C(-F):C(-C-S):C:C:C:1	6000	2965	3035	18	15	0.833333	0.003	1.686341	5.118044	0.001087	[3032, 3, 2950, 15]
C1(:C:C:C:C:C:1-C)-C(:C):C	6000	2965	3035	39	31	0.794872	0.0065	1.60851	3.966484	0.001818	[3027, 8, 2934, 31]
C(:C(-C-C):C(-C):N)(-N):C	6000	2965	3035	9	9	1.0	0.0015	2.023609	inf	0.001527	[3035, 0, 2956, 9]
C1-C2:N:C(:C:C(:C:2-C-C-C-1)-N):C	6000	2965	3035	7	7	1.0	0.001167	2.023609	inf	0.001187	[3035, 0, 2958, 7]
N1:C2:C(:C:C:C:C:2):C(-N):C:C:1-C	6000	2965	3035	24	22	0.916667	0.004	1.854975	11.259696	0.00241	[3033, 2, 2943, 22]
C(:C:C(:C)-N)(:C):C	6000	2965	3035	101	77	0.762376	0.016833	1.542751	3.284078	0.003727	[3011, 24, 2888, 77]
C1:C:C(:N:C):C(:C:C:1-N):C	6000	2965	3035	35	30	0.857143	0.005833	1.734522	6.141653	0.002466	[3030, 5, 2935, 30]
O(:C(:C(:C):C):C(:C)-C):C	6000	2965	3035	23	18	0.782609	0.003833	1.583694	3.684992	0.000978	[3030, 5, 2947, 18]
C1(:C:C(:C(-C):C:C:1:C)-O-C)-O-C	6000	2965	3035	9	9	1.0	0.0015	2.023609	inf	0.001527	[3035, 0, 2956, 9]
C(:C(-C(-C)-C):C(:O):C)(:C)-O	6000	2965	3035	9	9	1.0	0.0015	2.023609	inf	0.001527	[3035, 0, 2956, 9]
C(:C(:C:C):C(-N):N)(:N):C	6000	2965	3035	35	30	0.857143	0.005833	1.734522	6.141653	0.002466	[3030, 5, 2935, 30]
C1(:C:C:C:C:C:1:N):C(-N):N	6000	2965	3035	35	30	0.857143	0.005833	1.734522	6.141653	0.002466	[3030, 5, 2935, 30]
C(=C1\S-C(:C):C-N-C-1=O)\C(:C):C	6000	2965	3035	17	16	0.941176	0.002833	1.904573	16.37774	0.001966	[3034, 1, 2949, 16]
C1(-N-C(=O)-C(=C)-S-C:1:C):C:C	6000	2965	3035	17	16	0.941176	0.002833	1.904573	16.37774	0.001966	[3034, 1, 2949, 16]
N1-C(=O)/C(=C\C)-S-C:C-1:C	6000	2965	3035	17	16	0.941176	0.002833	1.904573	16.37774	0.001966	[3034, 1, 2949, 16]
C1(:N:C2:N(:C:1):C(:C(:S:2):C):C)-C(:C:C):C:C	6000	2965	3035	9	9	1.0	0.0015	2.023609	inf	0.001527	[3035, 0, 2956, 9]
N1:C2:N(:C:C:1-C(:C):C):C(:C(:S:2):C:C):C:C	6000	2965	3035	9	9	1.0	0.0015	2.023609	inf	0.001527	[3035, 0, 2956, 9]
C12:N(:C:C(:N:1)-C):C(:C(:S:2):C):C:C	6000	2965	3035	9	9	1.0	0.0015	2.023609	inf	0.001527	[3035, 0, 2956, 9]
N1(:C:C(-C(:C):C):N:C:1:S):C(:C):C	6000	2965	3035	9	9	1.0	0.0015	2.023609	inf	0.001527	[3035, 0, 2956, 9]
N1(:C2:C(:S:C:1:N):C:C:C:C:2):C:C	6000	2965	3035	10	10	1.0	0.001667	2.023609	inf	0.001697	[3035, 0, 2955, 10]
C12:C(:S:C(:N:1:C):N):C:C(:C:C:2)-C	6000	2965	3035	9	9	1.0	0.0015	2.023609	inf	0.001527	[3035, 0, 2956, 9]
C1(:S:C(:N:C):N(:C:1:C):C):C:C	6000	2965	3035	10	10	1.0	0.001667	2.023609	inf	0.001697	[3035, 0, 2955, 10]
C12:C:C(:C:C:C:1:N(:C(:S:2):N):C)-C(=O)-N-C	6000	2965	3035	9	9	1.0	0.0015	2.023609	inf	0.001527	[3035, 0, 2956, 9]
C1:C(:C:C:C(:C:1:S:C):N)-C(=O)-N-C-C	6000	2965	3035	9	9	1.0	0.0015	2.023609	inf	0.001527	[3035, 0, 2956, 9]
C1:C:C2:N(:C(:N):S:C:2:C:C:1-C(=O)-N):C:C	6000	2965	3035	9	9	1.0	0.0015	2.023609	inf	0.001527	[3035, 0, 2956, 9]
C(-C=C-C)(-C)=O	6000	2965	3035	298	239	0.802013	0.049667	1.622961	4.146483	0.015232	[2976, 59, 2726, 239]
C(:C(:C(-C):C):C(-C):C)(:O):C	6000	2965	3035	12	9	0.75	0.002	1.517707	3.070826	0.000395	[3032, 3, 2956, 9]
C(\C1:C:C:C(:S:1)-[N&+])=N/N	6000	2965	3035	17	17	1.0	0.002833	2.023609	inf	0.002887	[3035, 0, 2948, 17]
C1(:C:C:C(:S:1)-[N&+])-C=N	6000	2965	3035	18	18	1.0	0.003	2.023609	inf	0.003057	[3035, 0, 2947, 18]
C1:C:C(:S:C:1-C)-[N&+](=O)-[O&-]	6000	2965	3035	35	31	0.885714	0.005833	1.792339	7.932968	0.002934	[3031, 4, 2934, 31]
C1(:S:C(-C=N):C:C:1)-[N&+](=O)-[O&-]	6000	2965	3035	18	18	1.0	0.003	2.023609	inf	0.003057	[3035, 0, 2947, 18]
C(-C1:C:C:C(:C(:C:1)-[N&+](=O)-[O&-])-S)(-O-C-C)=O	6000	2965	3035	10	10	1.0	0.001667	2.023609	inf	0.001697	[3035, 0, 2955, 10]
C1:C:C(:C(:C:C:1-C)-[N&+])-S(=O)(=O)-C	6000	2965	3035	11	9	0.818182	0.001833	1.65568	4.606239	0.0006	[3033, 2, 2956, 9]
C(:C(:C(:C)-[N&+])-S(=O)(=O)-C):C	6000	2965	3035	11	9	0.818182	0.001833	1.65568	4.606239	0.0006	[3033, 2, 2956, 9]
C1(:C(:C:C(-C):C:C:1)-[N&+](=O)-[O&-])-S(=O)(=O)-C	6000	2965	3035	11	9	0.818182	0.001833	1.65568	4.606239	0.0006	[3033, 2, 2956, 9]
C1(:C:C(-C(-O)=O):C:C:C:1-S)-[N&+](=O)-[O&-]	6000	2965	3035	10	10	1.0	0.001667	2.023609	inf	0.001697	[3035, 0, 2955, 10]
C(-N-C(:S:C):N:C)(=O)-N-C	6000	2965	3035	35	34	0.971429	0.005833	1.965791	34.802698	0.004857	[3034, 1, 2931, 34]
S1:C:C(:N:C:1-N)-C(-C)-N	6000	2965	3035	65	65	1.0	0.010833	2.023609	inf	0.011104	[3035, 0, 2900, 65]
C1:C(:N:C(:S:1)-N)-C(-C-C)-N	6000	2965	3035	60	60	1.0	0.01	2.023609	inf	0.010244	[3035, 0, 2905, 60]
C1(:N:C(-N-C):S:C:1)-C(-C)-N	6000	2965	3035	65	65	1.0	0.010833	2.023609	inf	0.011104	[3035, 0, 2900, 65]
C(-C(-C-C)-N)(:C):N	6000	2965	3035	79	69	0.873418	0.013167	1.767456	7.062901	0.006191	[3025, 10, 2896, 69]
N(-C1:C:C:C:C(:C:1)-C)-C(=O)-N	6000	2965	3035	20	17	0.85	0.003333	1.720067	5.80045	0.001344	[3032, 3, 2948, 17]
C1(:C:C(-N-C(=O)-N):C:C:C:1)-C(-F)(-F)-F	6000	2965	3035	8	8	1.0	0.001333	2.023609	inf	0.001357	[3035, 0, 2957, 8]
C1:C:C(:O:C:1-C)-[N&+](=O)-[O&-]	6000	2965	3035	56	53	0.946429	0.009333	1.915201	18.083755	0.006714	[3032, 3, 2912, 53]
C(:O:C(-C):C)(:C)-[N&+]	6000	2965	3035	56	53	0.946429	0.009333	1.915201	18.083755	0.006714	[3032, 3, 2912, 53]
C(-C-C-N(-C(=O)-C)-C(:N):S)-N(-C)-C	6000	2965	3035	26	25	0.961538	0.004333	1.945778	25.590219	0.003394	[3034, 1, 2940, 25]
C(-C-N(-C(=O)-C)-C(:N):S)-C-N	6000	2965	3035	26	25	0.961538	0.004333	1.945778	25.590219	0.003394	[3034, 1, 2940, 25]
C(-N(-C(=O)-C(:C):C)-C(:N:C):S:C)-C-C	6000	2965	3035	15	15	1.0	0.0025	2.023609	inf	0.002547	[3035, 0, 2950, 15]
C1(:N:C2:C(:S:1):C:C:C:C:2)-N(-C-C)-C(=O)-C	6000	2965	3035	36	31	0.861111	0.006	1.742552	6.346374	0.0026	[3030, 5, 2934, 31]
O=C1:N:C(-C(:C(:N:1-C)=O):N):N(:N)-C	6000	2965	3035	16	16	1.0	0.002667	2.023609	inf	0.002717	[3035, 0, 2949, 16]
C(=C-C(=O)-C)(-N)-C	6000	2965	3035	78	64	0.820513	0.013	1.660397	4.679354	0.004368	[3021, 14, 2901, 64]
C1(-C2:C(:C:C:C:C:2)-C(-N)=C-C-1=O)=O	6000	2965	3035	14	13	0.928571	0.002333	1.879065	13.306914	0.001504	[3034, 1, 2952, 13]
C1(:N:C(:N(:C:1-N):C):C:C)-C(:C):C	6000	2965	3035	12	11	0.916667	0.002	1.854975	11.259696	0.001203	[3034, 1, 2954, 11]
C(-C-N(-C(=O)-C(:C):C)-C(:N:C):S:C)-C-N(-C)-C	6000	2965	3035	15	15	1.0	0.0025	2.023609	inf	0.002547	[3035, 0, 2950, 15]
C(-N(-C(=O)-C(:C:C):C:C)-C1:N:C(:C(:S:1):C):C)-C-C-N	6000	2965	3035	14	14	1.0	0.002333	2.023609	inf	0.002377	[3035, 0, 2951, 14]
N(-C(=O)-C(:C:C):C:C)(-C-C)-C(:N):S	6000	2965	3035	16	15	0.9375	0.002667	1.897133	15.354132	0.001811	[3034, 1, 2950, 15]
C(-C1:C:C:C(:C:C:1)-S)(-N(-C-C)-C(:N):S)=O	6000	2965	3035	7	7	1.0	0.001167	2.023609	inf	0.001187	[3035, 0, 2958, 7]
C(-C1:C:C:C:C(:C:1)-C)(-F)(-F)-F	6000	2965	3035	42	36	0.857143	0.007	1.734522	6.141653	0.002962	[3029, 6, 2929, 36]
O(-C(-C(:C):C)-C(:C):C)-C	6000	2965	3035	14	13	0.928571	0.002333	1.879065	13.306914	0.001504	[3034, 1, 2952, 13]
C(-C1-C-C-N(-C-C-1)-C)(=O)-N-C(-C)-C	6000	2965	3035	23	21	0.913043	0.003833	1.847643	10.747892	0.002261	[3033, 2, 2944, 21]
C1-C-N(-C-C-C-1-C(=O)-N)-C-C(:C):C	6000	2965	3035	19	15	0.789474	0.003167	1.597586	3.838533	0.000849	[3031, 4, 2950, 15]
C(-N-C(-C(:N):C)-C(:C):C)(=O)-C(-C)-C	6000	2965	3035	16	16	1.0	0.002667	2.023609	inf	0.002717	[3035, 0, 2949, 16]
C(-C1:C:C:C:C:C:1)(-N-C)-C(:N):C	6000	2965	3035	22	19	0.863636	0.003667	1.747662	6.482856	0.00161	[3032, 3, 2946, 19]
N1:C(-C(=O)-N-C(:C):C):C(-Cl):C:N:C:1-S(=O)(=O)-C	6000	2965	3035	37	37	1.0	0.006167	2.023609	inf	0.006299	[3035, 0, 2928, 37]
C(-C(=O)-N-C(:C):C)(:N:C):C(-Cl):C	6000	2965	3035	37	37	1.0	0.006167	2.023609	inf	0.006299	[3035, 0, 2928, 37]
C1(-S(=O)(=O)-C-C(:C:C):C(:C)-F):N:C:C:C(:N:1)-C	6000	2965	3035	10	10	1.0	0.001667	2.023609	inf	0.001697	[3035, 0, 2955, 10]
S(-C-C1:C:C:C:C:C:1-F)(-C(:N:C):N:C)(=O)=O	6000	2965	3035	10	10	1.0	0.001667	2.023609	inf	0.001697	[3035, 0, 2955, 10]
C(-C1:C:C:C:C:C:1-F)-S(-C)(=O)=O	6000	2965	3035	11	11	1.0	0.001833	2.023609	inf	0.001867	[3035, 0, 2954, 11]
N1(:C2-C(:N:C:N:1):C(=O):N:C(:N:2)=O)-C	6000	2965	3035	16	16	1.0	0.002667	2.023609	inf	0.002717	[3035, 0, 2949, 16]
C1(:N:C2:N(:N:C:N:C-2:C(:N:1-C)=O)-C)=O	6000	2965	3035	16	16	1.0	0.002667	2.023609	inf	0.002717	[3035, 0, 2949, 16]
C1:S:C(:N:C:1-C(-N)-C)-N-C(=O)-N	6000	2965	3035	31	31	1.0	0.005167	2.023609	inf	0.005274	[3035, 0, 2934, 31]
S1:C(:N:C(:C:1)-C)-N-C(=O)-N	6000	2965	3035	34	33	0.970588	0.005667	1.964091	33.779089	0.004693	[3034, 1, 2932, 33]
C1(-N-C(=O)-N-C(:C):C):S:C:C(:N:1)-C	6000	2965	3035	29	28	0.965517	0.004833	1.953829	28.661046	0.003879	[3034, 1, 2937, 28]
C1(:C:C:C(:O:1)-[N&+])-C(-N)=O	6000	2965	3035	25	24	0.96	0.004167	1.942664	24.56661	0.003233	[3034, 1, 2941, 24]
C1(:O:C(-C(-N)=O):C:C:1)-[N&+](=O)-[O&-]	6000	2965	3035	25	24	0.96	0.004167	1.942664	24.56661	0.003233	[3034, 1, 2941, 24]
S(-C-C(:C:C):C:C)(-C(:N):N)(=O)=O	6000	2965	3035	35	35	1.0	0.005833	2.023609	inf	0.005957	[3035, 0, 2930, 35]
C(-C1:C:C:C:C:C:1)-S(-C)(=O)=O	6000	2965	3035	48	43	0.895833	0.008	1.812816	8.803035	0.004281	[3030, 5, 2922, 43]
N(-C(=O)-C1:N:C(:N:C:C:1-Cl)-S)-C(:C:C):C:C	6000	2965	3035	37	37	1.0	0.006167	2.023609	inf	0.006299	[3035, 0, 2928, 37]
C(:C(:C(:C):C)-N-S):C	6000	2965	3035	9	8	0.888889	0.0015	1.798763	8.18887	0.000766	[3034, 1, 2957, 8]
C1:C:C(:C(:C)-N):C(:C:C:1):C	6000	2965	3035	30	23	0.766667	0.005	1.551433	3.363286	0.001132	[3028, 7, 2942, 23]
C(-N-S(=O)(=O)-C(:C):C)(:C:C):C(:C):C	6000	2965	3035	8	8	1.0	0.001333	2.023609	inf	0.001357	[3035, 0, 2957, 8]
N1:C2:C(:S:C(:C:2)-C):C(-N):N:C:1-N	6000	2965	3035	8	8	1.0	0.001333	2.023609	inf	0.001357	[3035, 0, 2957, 8]
C(:C(:S:C):C(-N):N)(:N):C	6000	2965	3035	20	17	0.85	0.003333	1.720067	5.80045	0.001344	[3032, 3, 2948, 17]
C1(:S:C(:C:C:1:N)-C(:C):C):C(-N):N	6000	2965	3035	8	8	1.0	0.001333	2.023609	inf	0.001357	[3035, 0, 2957, 8]
S1:C(:C:C(:C:1:C):N)-C(:C:C):C:C	6000	2965	3035	17	17	1.0	0.002833	2.023609	inf	0.002887	[3035, 0, 2948, 17]
C1(:C:C(:N:C):C(:S:1):C)-C(:C):C	6000	2965	3035	17	17	1.0	0.002833	2.023609	inf	0.002887	[3035, 0, 2948, 17]
C(-C1:C:C:C:C:C:1)(:S:C):C:C	6000	2965	3035	43	38	0.883721	0.007167	1.788305	7.779427	0.003566	[3030, 5, 2927, 38]
C1(:C:C:C:C:C:1)-C(:S):C	6000	2965	3035	43	38	0.883721	0.007167	1.788305	7.779427	0.003566	[3030, 5, 2927, 38]
C(-C(-C)(-C(=O)-N)-C(:C):C)-C	6000	2965	3035	12	11	0.916667	0.002	1.854975	11.259696	0.001203	[3034, 1, 2954, 11]
C1(:C(-C):[#7&H1]:N(:C:1=O)-C(:C):C)-C=N-C	6000	2965	3035	14	13	0.928571	0.002333	1.879065	13.306914	0.001504	[3034, 1, 2952, 13]
C1(:[#7&H1]:N(:C(:C:1-C=N)=O)-C(:C:C):C:C)-C	6000	2965	3035	18	16	0.888889	0.003	1.798763	8.18887	0.001534	[3033, 2, 2949, 16]
[#7&H1]1:N(:C(=O):C(:C:1-C)-C=N)-C1:C:C:C:C:C:1	6000	2965	3035	18	16	0.888889	0.003	1.798763	8.18887	0.001534	[3033, 2, 2949, 16]
N(-C1:C:C:C:C:C:1)(:[#7&H1]:C):C(=O):C	6000	2965	3035	21	18	0.857143	0.0035	1.734522	6.141653	0.001476	[3032, 3, 2947, 18]
C(=C/C(=O)-C(:C):C)\C(:C):C	6000	2965	3035	58	48	0.827586	0.009667	1.674711	4.913322	0.003394	[3025, 10, 2917, 48]
C1(:C2:C(:N:C:N:1):C:C(:S:2)-C)-N-C	6000	2965	3035	8	8	1.0	0.001333	2.023609	inf	0.001357	[3035, 0, 2957, 8]
C12:C:C(:S:C:1:C(:N:C(:N:2)-N)-N)-C(:C:C):C:C	6000	2965	3035	8	8	1.0	0.001333	2.023609	inf	0.001357	[3035, 0, 2957, 8]
C1:C(:S:C(:C:1:N:C):C(:N)-N)-C1:C:C:C:C:C:1	6000	2965	3035	8	8	1.0	0.001333	2.023609	inf	0.001357	[3035, 0, 2957, 8]
C1(:S:C2:C(:N:C:N:C:2:C:1)-N-C)-C(:C:C):C:C	6000	2965	3035	8	8	1.0	0.001333	2.023609	inf	0.001357	[3035, 0, 2957, 8]
C1(-C2:C:C:C:C:C:2):C:C(:C(:S:1):C):N	6000	2965	3035	17	17	1.0	0.002833	2.023609	inf	0.002887	[3035, 0, 2948, 17]
C(-C1:C:C:C(:O:1)-[N&+])(=O)-N-C	6000	2965	3035	25	24	0.96	0.004167	1.942664	24.56661	0.003233	[3034, 1, 2941, 24]
C1(:C:C:C(:O:1)-[N&+](=O)-[O&-])-C(=O)-N-C	6000	2965	3035	25	24	0.96	0.004167	1.942664	24.56661	0.003233	[3034, 1, 2941, 24]
C1(:C2:C(:N:C:C:1:C)-C-C-C-C-2)-N-C	6000	2965	3035	7	7	1.0	0.001167	2.023609	inf	0.001187	[3035, 0, 2958, 7]
C1(:N:C(:C:C):C(:C):C:C:1-C)-C-C	6000	2965	3035	15	15	1.0	0.0025	2.023609	inf	0.002547	[3035, 0, 2950, 15]
C1(:C:N2:C(:N:1):S:C(:C:2:C:C):C)-C(:C:C):C:C	6000	2965	3035	9	9	1.0	0.0015	2.023609	inf	0.001527	[3035, 0, 2956, 9]
C1:N2:C(:N:C:1-C(:C):C):S:C1:C:2:C:C:C:C:1	6000	2965	3035	9	9	1.0	0.0015	2.023609	inf	0.001527	[3035, 0, 2956, 9]
S1:C2:C(:C:C:C(:C:2)-C(=O)-N):N2:C:1:N:C:C:2	6000	2965	3035	9	9	1.0	0.0015	2.023609	inf	0.001527	[3035, 0, 2956, 9]
C12:C(:C:C:C(:C:1)-C):N1:C:C(-C):N:C:1:S:2	6000	2965	3035	9	9	1.0	0.0015	2.023609	inf	0.001527	[3035, 0, 2956, 9]
C(:C(-O):C(:C):N):C	6000	2965	3035	56	46	0.821429	0.009333	1.66225	4.7086	0.003144	[3025, 10, 2919, 46]
C(:C(:C(:C):C):N:C)(:C)-O	6000	2965	3035	44	39	0.886364	0.007333	1.793653	7.984148	0.003708	[3030, 5, 2926, 39]
C1:N:C(:C(:C)-O):C(:C):C:C:1	6000	2965	3035	44	39	0.886364	0.007333	1.793653	7.984148	0.003708	[3030, 5, 2926, 39]
C(-N-C(=C-C)-C(-C)=O)(:C:C):C:C	6000	2965	3035	30	29	0.966667	0.005	1.956155	29.684654	0.004041	[3034, 1, 2936, 29]
N(-C1=C-C(=N)-C:C(-C-1=O):C)-C(:C):C	6000	2965	3035	15	15	1.0	0.0025	2.023609	inf	0.002547	[3035, 0, 2950, 15]
C1(=C/C(=N/S)-C(:C-C-1=O):C)-N-C	6000	2965	3035	15	15	1.0	0.0025	2.023609	inf	0.002547	[3035, 0, 2950, 15]
C1/C(=N/S(=O)(=O)-C)-C(:C(-C-C=1-N):C):C:C	6000	2965	3035	15	15	1.0	0.0025	2.023609	inf	0.002547	[3035, 0, 2950, 15]
N(-S(=O)(=O)-C(:C):S)=C	6000	2965	3035	9	9	1.0	0.0015	2.023609	inf	0.001527	[3035, 0, 2956, 9]
C12:C(-C(=O)-C(-N-C)=C/C-1=N/S):C:C:C:C:2	6000	2965	3035	15	15	1.0	0.0025	2.023609	inf	0.002547	[3035, 0, 2950, 15]
C1(-C(=O)-C(-N-C)=C-C-C:1:C):C:C	6000	2965	3035	47	46	0.978723	0.007833	1.980553	47.086003	0.006839	[3034, 1, 2919, 46]
