# Supplementary material for: A comprehensive evaluation of advanced methods for identifying structural alerts using extensive toxicity data
Source: J Cheminform. 2026 Jan 30;18:27. doi: 10.1186/s13321-026-01157-x (PMC12922411; doi:10.1186/s13321-026-01157-x)
Supplement: Supplementary file 3 — Supplementary material 3. [file 13321_2026_1157_MOESM3_ESM.zip › SI_3_The substructure sets/SI_3_1_Original set of SAs/bioalerts/Drug/DILI__ruleset.csv]

Substructure	N_total	N_pos	N_neg	N_s	N_s_pos	Precision	Coverage Rate	Enrichment Factor	Likelihood Ratio	Information Gain	tn_fp_fn_tp
N(-C1-C(=O)-N-C-1-S)-C	842	398	444	22	20	0.909091	0.026128	1.923253	11.155779	0.016775	[442, 2, 378, 20]
C1(-C(=O)-N(-C-1)-C)-N	842	398	444	23	21	0.913043	0.027316	1.931615	11.713568	0.017943	[442, 2, 377, 21]
C1(-N(-C(-S)-C-1)-C(=C)-C)=O	842	398	444	13	13	1.0	0.015439	2.115578	inf	0.016886	[444, 0, 385, 13]
N1(-C(-S-C)-C(-N)-C-1)-C	842	398	444	22	20	0.909091	0.026128	1.923253	11.155779	0.016775	[442, 2, 378, 20]
C(-S-C-C)(-N)-C	842	398	444	25	23	0.92	0.029691	1.946332	12.829146	0.020308	[442, 2, 375, 23]
S(-C-C(=C)-C)-C	842	398	444	13	13	1.0	0.015439	2.115578	inf	0.016886	[444, 0, 385, 13]
C(=C(-C(=O)-O)-N(-C)-C)(-C)-C	842	398	444	13	13	1.0	0.015439	2.115578	inf	0.016886	[444, 0, 385, 13]
C(-C(=O)-O)(=C)-N	842	398	444	15	15	1.0	0.017815	2.115578	inf	0.019519	[444, 0, 383, 15]
C(:C:C:C)(-S):C	842	398	444	64	48	0.75	0.07601	1.586683	3.346734	0.018901	[428, 16, 350, 48]
F-C(:C:C):C:C	842	398	444	40	30	0.75	0.047506	1.586683	3.346734	0.01147	[434, 10, 368, 30]
C(:C:C(:C):C)(:C)-F	842	398	444	11	11	1.0	0.013064	2.115578	inf	0.014262	[444, 0, 387, 11]
C(:C(:C(=O):C)-C(=O)-O):N	842	398	444	13	13	1.0	0.015439	2.115578	inf	0.016886	[444, 0, 385, 13]
C(:C(=O):C(:C):C)(:C)-C	842	398	444	16	15	0.9375	0.019002	1.983354	16.733668	0.014176	[443, 1, 383, 15]
