# Supplementary material for: A comprehensive evaluation of advanced methods for identifying structural alerts using extensive toxicity data
Source: J Cheminform. 2026 Jan 30;18:27. doi: 10.1186/s13321-026-01157-x (PMC12922411; doi:10.1186/s13321-026-01157-x)
Supplement: Supplementary file 3 — Supplementary material 3. [file 13321_2026_1157_MOESM3_ESM.zip › SI_3_The substructure sets/SI_3_1_Original set of SAs/bioalerts/Drug/Developmental toxicity__ruleset.csv]

Substructure	N_total	N_pos	N_neg	N_s	N_s_pos	Precision	Coverage Rate	Enrichment Factor	Likelihood Ratio	Information Gain	tn_fp_fn_tp
N(-C(:C(-C):C):C(:C)-C)-C	2197	1001	1196	10	9	0.9	0.004552	1.975325	10.753247	0.002922	[1195, 1, 992, 9]
C1(:C(-C):C:C:C:C:1-C)-N-C	2197	1001	1196	10	9	0.9	0.004552	1.975325	10.753247	0.002922	[1195, 1, 992, 9]
C1:C:C:C(-C):C(:C:1-C)-N	2197	1001	1196	13	11	0.846154	0.005917	1.857143	6.571429	0.002828	[1194, 2, 990, 11]
C(:C:C(:C)-Cl)(:C)-N	2197	1001	1196	32	27	0.84375	0.014565	1.851867	6.451948	0.006921	[1191, 5, 974, 27]
C(:C(:C:C)-S(=O)(=O)-N)(:C)-Cl	2197	1001	1196	22	20	0.909091	0.010014	1.995277	11.948052	0.006782	[1194, 2, 981, 20]
C(-S(=O)(=O)-N)(:C):C	2197	1001	1196	75	63	0.84	0.034137	1.843636	6.272727	0.016178	[1184, 12, 938, 63]
C(:C(:C(:C)-C)-I)(:C)-C	2197	1001	1196	9	9	1.0	0.004096	2.194805	inf	0.00466	[1196, 0, 992, 9]
C(-C-O-C(:C):C)(-O)-C-N	2197	1001	1196	26	20	0.769231	0.011834	1.688312	3.982684	0.003537	[1190, 6, 981, 20]
C(=C/C(-C)-O)\C	2197	1001	1196	50	39	0.78	0.022758	1.711948	4.236128	0.007387	[1185, 11, 962, 39]
