# Supplementary material for: A comprehensive evaluation of advanced methods for identifying structural alerts using extensive toxicity data
Source: J Cheminform. 2026 Jan 30;18:27. doi: 10.1186/s13321-026-01157-x (PMC12922411; doi:10.1186/s13321-026-01157-x)
Supplement: Supplementary file 3 — Supplementary material 3. [file 13321_2026_1157_MOESM3_ESM.zip › SI_3_The substructure sets/SI_3_1_Original set of SAs/bioalerts/Drug/Eye_Corrosion__ruleset.csv]

Substructure	N_total	N_pos	N_neg	N_s	N_s_pos	Precision	Coverage Rate	Enrichment Factor	Likelihood Ratio	Information Gain	tn_fp_fn_tp
Cl-C(=O)-C(:C):C	2298	886	1412	29	29	1.0	0.01262	2.593679	inf	0.017538	[1412, 0, 857, 29]
C(-C(:C:C):C:C)(-Cl)=O	2298	886	1412	29	29	1.0	0.01262	2.593679	inf	0.017538	[1412, 0, 857, 29]
C(-C-C-C(=O)-Cl)-C-C	2298	886	1412	13	13	1.0	0.005657	2.593679	inf	0.007816	[1412, 0, 873, 13]
C(-C-C(=O)-Cl)-C	2298	886	1412	25	25	1.0	0.010879	2.593679	inf	0.015097	[1412, 0, 861, 25]
C(-C(=O)-Cl)-C	2298	886	1412	33	33	1.0	0.01436	2.593679	inf	0.019987	[1412, 0, 853, 33]
C(-S(=O)(=O)-Cl)(:C):C	2298	886	1412	20	20	1.0	0.008703	2.593679	inf	0.012055	[1412, 0, 866, 20]
C(-C-Cl)(:C):C	2298	886	1412	71	69	0.971831	0.030896	2.520618	54.981941	0.037215	[1410, 2, 817, 69]
Cl-C-C(:C):C	2298	886	1412	71	69	0.971831	0.030896	2.520618	54.981941	0.037215	[1410, 2, 817, 69]
C(-C(:C:C):C:C)-Cl	2298	886	1412	71	69	0.971831	0.030896	2.520618	54.981941	0.037215	[1410, 2, 817, 69]
C(-C-C(=O)-Cl)-C-C	2298	886	1412	16	16	1.0	0.006963	2.593679	inf	0.00963	[1412, 0, 870, 16]
Br-C-C(=O)-C	2298	886	1412	9	9	1.0	0.003916	2.593679	inf	0.005403	[1412, 0, 877, 9]
C(-C(=O)-C(:C):C)-Br	2298	886	1412	9	9	1.0	0.003916	2.593679	inf	0.005403	[1412, 0, 877, 9]
C(-[#14](-Cl)(-Cl)-Cl)-C	2298	886	1412	9	9	1.0	0.003916	2.593679	inf	0.005403	[1412, 0, 877, 9]
