# Supplementary material for: A comprehensive evaluation of advanced methods for identifying structural alerts using extensive toxicity data
Source: J Cheminform. 2026 Jan 30;18:27. doi: 10.1186/s13321-026-01157-x (PMC12922411; doi:10.1186/s13321-026-01157-x)
Supplement: Supplementary file 3 — Supplementary material 3. [file 13321_2026_1157_MOESM3_ESM.zip › SI_3_The substructure sets/SI_3_1_Original set of SAs/bioalerts/Drug/Eye_Irritation__ruleset.csv]

Substructure	N_total	N_pos	N_neg	N_s	N_s_pos	Precision	Coverage Rate	Enrichment Factor	Likelihood Ratio	Information Gain	tn_fp_fn_tp
C1:C:C:C(:C:C:1-N):C	5216	3872	1344	52	50	0.961538	0.009969	1.295296	8.677686	0.002544	[1342, 2, 3822, 50]
N#C-C-C	5216	3872	1344	106	98	0.924528	0.020322	1.245439	4.252066	0.003285	[1336, 8, 3774, 98]
C(-C-C(:C):C)#N	5216	3872	1344	30	27	0.9	0.005752	1.212397	3.123967	0.000656	[1341, 3, 3845, 27]
C(-C-C-C-I)-C-C	5216	3872	1344	15	15	1.0	0.002876	1.347107	inf	0.001238	[1344, 0, 3857, 15]
C(-C-C-I)-C	5216	3872	1344	21	21	1.0	0.004026	1.347107	inf	0.001735	[1344, 0, 3851, 21]
C(-C-I)-C	5216	3872	1344	27	27	1.0	0.005176	1.347107	inf	0.002232	[1344, 0, 3845, 27]
[O&-]-[N&+](=O)-C(:C):C	5216	3872	1344	287	266	0.926829	0.055023	1.248539	4.396694	0.009427	[1323, 21, 3606, 266]
C(:C(:C(:C):C):C:C):C	5216	3872	1344	140	122	0.871429	0.02684	1.173908	2.352617	0.001996	[1326, 18, 3750, 122]
C(:C:C:C)(-[N&+]):C	5216	3872	1344	282	261	0.925532	0.054064	1.246791	4.31405	0.009101	[1323, 21, 3611, 261]
C(:C:C(-N):C)(:C)-[N&+]	5216	3872	1344	50	48	0.96	0.009586	1.293223	8.330579	0.0024	[1342, 2, 3824, 48]
C(-S(=O)(=O)-O)(:C):C	5216	3872	1344	36	35	0.972222	0.006902	1.309688	12.14876	0.002005	[1343, 1, 3837, 35]
C(:C:C(:C)-Br):C	5216	3872	1344	194	183	0.943299	0.037193	1.270725	5.774606	0.007738	[1333, 11, 3689, 183]
C1:C(:C:C(-[N&+]):C:C:1)-[N&+](=O)-[O&-]	5216	3872	1344	29	28	0.965517	0.00556	1.300655	9.719008	0.001485	[1343, 1, 3844, 28]
C(:C:C(-[N&+]):C)(:C)-[N&+]	5216	3872	1344	30	29	0.966667	0.005752	1.302204	10.066116	0.001559	[1343, 1, 3843, 29]
C(-C-C-C-C-Br)-C-C-C	5216	3872	1344	11	11	1.0	0.002109	1.347107	inf	0.000908	[1344, 0, 3861, 11]
C(-C-C-C-Br)-C-C	5216	3872	1344	19	19	1.0	0.003643	1.347107	inf	0.001569	[1344, 0, 3853, 19]
C(-C-C-Br)-C	5216	3872	1344	42	42	1.0	0.008052	1.347107	inf	0.003478	[1344, 0, 3830, 42]
C(-C-Br)-C	5216	3872	1344	69	68	0.985507	0.013229	1.327584	23.603306	0.004573	[1343, 1, 3804, 68]
C(:C:C:C)(-Br):C	5216	3872	1344	194	183	0.943299	0.037193	1.270725	5.774606	0.007738	[1333, 11, 3689, 183]
C1:C:C:C:C:C:1-Br	5216	3872	1344	188	177	0.941489	0.036043	1.268287	5.585274	0.007325	[1333, 11, 3695, 177]
F-C(:C(-F):C):C(:C)-F	5216	3872	1344	29	29	1.0	0.00556	1.347107	inf	0.002398	[1344, 0, 3843, 29]
C(:C(:C(:C)-F)-F)(:C)-C	5216	3872	1344	25	25	1.0	0.004793	1.347107	inf	0.002066	[1344, 0, 3847, 25]
C1(:C(-F):C(-F):C(-F):C:C:1-F)-F	5216	3872	1344	16	16	1.0	0.003067	1.347107	inf	0.001321	[1344, 0, 3856, 16]
C(-C#N)-C	5216	3872	1344	106	98	0.924528	0.020322	1.245439	4.252066	0.003285	[1336, 8, 3774, 98]
C(-C1:C:C:C(:C:C:1)-O)(-O-C-C)=O	5216	3872	1344	20	16	0.8	0.003834	1.077686	1.38843	5.1e-05	[1340, 4, 3856, 16]
C1(:C:C:C(:C:C:1)-O)-C(-O)=O	5216	3872	1344	63	55	0.873016	0.012078	1.176046	2.386364	0.000911	[1336, 8, 3817, 55]
C(:C:C(:C)-O)(:C)-O	5216	3872	1344	115	92	0.8	0.022048	1.077686	1.38843	0.000298	[1321, 23, 3780, 92]
C(-C=C-C(=O)-C)(:C:C):C:C	5216	3872	1344	18	17	0.944444	0.003451	1.272268	5.900826	0.00071	[1343, 1, 3855, 17]
O=C(-C(:C):C)-C(:C):C	5216	3872	1344	81	64	0.790123	0.015529	1.064381	1.306757	0.000142	[1327, 17, 3808, 64]
O-C(=O)-C(:C):C	5216	3872	1344	488	415	0.85041	0.093558	1.145593	1.973282	0.005044	[1271, 73, 3457, 415]
C(-C-C-C-Br)-C-C-C	5216	3872	1344	14	14	1.0	0.002684	1.347107	inf	0.001156	[1344, 0, 3858, 14]
C(-C-C-Br)-C-C	5216	3872	1344	28	28	1.0	0.005368	1.347107	inf	0.002315	[1344, 0, 3844, 28]
[N&+](-C(:C:C):C(:C)-O)(-[O&-])=O	5216	3872	1344	35	32	0.914286	0.00671	1.231641	3.702479	0.000936	[1341, 3, 3840, 32]
O=C-C(:C):C	5216	3872	1344	941	720	0.765143	0.180406	1.03073	1.130848	0.000439	[1123, 221, 3152, 720]
C(-C(:C:C):C:C)=O	5216	3872	1344	862	678	0.786543	0.165261	1.059558	1.279015	0.001508	[1160, 184, 3194, 678]
Cl-C-C-C	5216	3872	1344	82	73	0.890244	0.015721	1.199254	2.815427	0.001565	[1335, 9, 3799, 73]
C(:C(:C(:C)-Cl)-O):C	5216	3872	1344	46	37	0.804348	0.008819	1.083543	1.426997	0.000137	[1335, 9, 3835, 37]
C(:C(:C:C)-Cl)(:C)-O	5216	3872	1344	45	37	0.822222	0.008627	1.107622	1.605372	0.000227	[1336, 8, 3835, 37]
Cl-C(:C:C):N:C	5216	3872	1344	35	33	0.942857	0.00671	1.27013	5.727273	0.001356	[1342, 2, 3839, 33]
C(-C(:C:C):C(:C)-O)(-O)=O	5216	3872	1344	70	59	0.842857	0.01342	1.135419	1.861758	0.000575	[1333, 11, 3813, 59]
C1(:C:C:C:C:C:1-O)-C(-O)=O	5216	3872	1344	70	59	0.842857	0.01342	1.135419	1.861758	0.000575	[1333, 11, 3813, 59]
O-C(=O)-C(:C):N	5216	3872	1344	38	33	0.868421	0.007285	1.169856	2.290909	0.000506	[1339, 5, 3839, 33]
N(-C(=O)-C(:C):C)-N	5216	3872	1344	18	15	0.833333	0.003451	1.12259	1.735537	0.000119	[1341, 3, 3857, 15]
[N&+](-C(:C:C):C:C)(-[O&-])=O	5216	3872	1344	278	257	0.92446	0.053298	1.245348	4.247934	0.008842	[1323, 21, 3615, 257]
C(-C-C#N)-C	5216	3872	1344	43	37	0.860465	0.008244	1.159139	2.140496	0.000497	[1338, 6, 3835, 37]
C(:C(:C:C)-C(=O)-O)(:C)-O	5216	3872	1344	70	59	0.842857	0.01342	1.135419	1.861758	0.000575	[1333, 11, 3813, 59]
C(-C1-C-O-1)-C	5216	3872	1344	24	18	0.75	0.004601	1.010331	1.041322	1e-06	[1338, 6, 3854, 18]
C1:C(:C:C(:O):C:C:1)-O	5216	3872	1344	18	17	0.944444	0.003451	1.272268	5.900826	0.00071	[1343, 1, 3855, 17]
C(:C:C(:O):C)(:C)-O	5216	3872	1344	24	18	0.75	0.004601	1.010331	1.041322	1e-06	[1338, 6, 3854, 18]
C(:C:C(:N)-Cl):C	5216	3872	1344	28	26	0.928571	0.005368	1.250885	4.512397	0.000904	[1342, 2, 3846, 26]
O-C(=O)-C(:C):S	5216	3872	1344	14	12	0.857143	0.002684	1.154664	2.082645	0.000151	[1342, 2, 3860, 12]
C(-C(:C:C):C:C)#N	5216	3872	1344	72	67	0.930556	0.013804	1.253558	4.65124	0.0024	[1339, 5, 3805, 67]
N#C-C(:C):C	5216	3872	1344	77	69	0.896104	0.014762	1.207148	2.993802	0.001603	[1336, 8, 3803, 69]
O=C=N-C	5216	3872	1344	26	26	1.0	0.004985	1.347107	inf	0.002149	[1344, 0, 3846, 26]
C(=N-C(:C):C)=O	5216	3872	1344	18	18	1.0	0.003451	1.347107	inf	0.001486	[1344, 0, 3854, 18]
C(-N=C=O)(:C):C	5216	3872	1344	18	18	1.0	0.003451	1.347107	inf	0.001486	[1344, 0, 3854, 18]
Cl-C-C-O	5216	3872	1344	33	28	0.848485	0.006327	1.143	1.943802	0.000302	[1339, 5, 3844, 28]
O(-C(=O)-C=C)-C-C	5216	3872	1344	79	63	0.797468	0.015146	1.074276	1.366736	0.000186	[1328, 16, 3809, 63]
C(:C:C(-O):C)(:C)-O	5216	3872	1344	115	92	0.8	0.022048	1.077686	1.38843	0.000298	[1321, 23, 3780, 92]
C(-C-C#N)-C-C	5216	3872	1344	29	24	0.827586	0.00556	1.114848	1.666116	0.000167	[1339, 5, 3848, 24]
C(:C(:C(:C)-N)-O):C	5216	3872	1344	95	80	0.842105	0.018213	1.134406	1.85124	0.000771	[1329, 15, 3792, 80]
C(:C(:C:C)-N)(:C)-O	5216	3872	1344	94	80	0.851064	0.018021	1.146474	1.983471	0.000917	[1330, 14, 3792, 80]
O-B(-C(:C):C)-O	5216	3872	1344	12	12	1.0	0.002301	1.347107	inf	0.00099	[1344, 0, 3860, 12]
C(-C-C(:C:C):C:C)#N	5216	3872	1344	29	26	0.896552	0.00556	1.207751	3.008264	0.000603	[1341, 3, 3846, 26]
C(:C:C:C)(-[#14]):C	5216	3872	1344	8	8	1.0	0.001534	1.347107	inf	0.00066	[1344, 0, 3864, 8]
C1:C:C:C:C:C:1-[#14]	5216	3872	1344	8	8	1.0	0.001534	1.347107	inf	0.00066	[1344, 0, 3864, 8]
C(-C-C-C-C)-C#N	5216	3872	1344	15	12	0.8	0.002876	1.077686	1.38843	3.8e-05	[1341, 3, 3860, 12]
C(-C-C-C-C-C)-C-C#N	5216	3872	1344	10	8	0.8	0.001917	1.077686	1.38843	2.5e-05	[1342, 2, 3864, 8]
C1:C:C(:C:C:C:1-O)-C(=O)-O	5216	3872	1344	63	55	0.873016	0.012078	1.176046	2.386364	0.000911	[1336, 8, 3817, 55]
O(-C(=O)-C(:C):C)-C	5216	3872	1344	142	111	0.78169	0.027224	1.053021	1.242869	0.000169	[1313, 31, 3761, 111]
O-C(:C:C):C(:C):C	5216	3872	1344	39	30	0.769231	0.007477	1.036236	1.157025	2.1e-05	[1335, 9, 3842, 30]
