# Supplementary material for: A comprehensive evaluation of advanced methods for identifying structural alerts using extensive toxicity data
Source: J Cheminform. 2026 Jan 30;18:27. doi: 10.1186/s13321-026-01157-x (PMC12922411; doi:10.1186/s13321-026-01157-x)
Supplement: Supplementary file 3 — Supplementary material 3. [file 13321_2026_1157_MOESM3_ESM.zip › SI_3_The substructure sets/SI_3_1_Original set of SAs/bioalerts/Drug/Genotoxicity__ruleset.csv]

Substructure	N_total	N_pos	N_neg	N_s	N_s_pos	Precision	Coverage Rate	Enrichment Factor	Likelihood Ratio	Information Gain	tn_fp_fn_tp
N(-C(:C:C):C:C)=N	641	264	377	19	19	1.0	0.029641	2.42803	inf	0.038871	[377, 0, 245, 19]
C(:C:C:C)(-N):C	641	264	377	111	99	0.891892	0.173167	2.165541	11.78125	0.152128	[365, 12, 165, 99]
C1:C:C:C:C:C:1-N	641	264	377	106	94	0.886792	0.165367	2.153159	11.186237	0.140431	[365, 12, 170, 94]
C(:C(:C:C)-C(:C):C):C	641	264	377	21	17	0.809524	0.032761	1.965548	6.069129	0.01623	[373, 4, 247, 17]
C1(:C:C:C(:C:C:1)-N)-C(:C):C	641	264	377	15	14	0.933333	0.023401	2.266162	19.992424	0.021333	[376, 1, 250, 14]
C(:C:C(:C)-N):C	641	264	377	111	99	0.891892	0.173167	2.165541	11.78125	0.152128	[365, 12, 165, 99]
C(-[N&+](=O)-[O&-])(:C):C	641	264	377	25	25	1.0	0.039002	2.42803	inf	0.051554	[377, 0, 239, 25]
C(:C(:C:C)-N(-C)-C):C	641	264	377	22	20	0.909091	0.034321	2.2073	14.280303	0.028138	[375, 2, 244, 20]
C(-N(-C)-C)(:C):C	641	264	377	22	20	0.909091	0.034321	2.2073	14.280303	0.028138	[375, 2, 244, 20]
C(:C:C:C)(-[N&+]):C	641	264	377	27	27	1.0	0.042122	2.42803	inf	0.055828	[377, 0, 237, 27]
C(:C:C:C)(:C):C	641	264	377	40	33	0.825	0.062402	2.003125	6.732143	0.034627	[370, 7, 231, 33]
C1:C:C:C:C:C:1:C	641	264	377	40	33	0.825	0.062402	2.003125	6.732143	0.034627	[370, 7, 231, 33]
