# Supplementary material for: A comprehensive evaluation of advanced methods for identifying structural alerts using extensive toxicity data
Source: J Cheminform. 2026 Jan 30;18:27. doi: 10.1186/s13321-026-01157-x (PMC12922411; doi:10.1186/s13321-026-01157-x)
Supplement: Supplementary file 3 — Supplementary material 3. [file 13321_2026_1157_MOESM3_ESM.zip › SI_3_The substructure sets/SI_3_1_Original set of SAs/bioalerts/Drug/Hematotoxicity__ruleset.csv]

Substructure	N_total	N_pos	N_neg	N_s	N_s_pos	Precision	Coverage Rate	Enrichment Factor	Likelihood Ratio	Information Gain	tn_fp_fn_tp
C(-N(:C:C):C(:C):N)-C	2344	736	1608	37	35	0.945946	0.015785	3.012632	38.233696	0.02097	[1606, 2, 701, 35]
C(:C(:C(:C):C)-C(:C):C):N	2344	736	1608	40	39	0.975	0.017065	3.105163	85.206522	0.025596	[1607, 1, 697, 39]
C(:C(:C(:N):N):C(:N)-N)(:C)-C	2344	736	1608	39	39	1.0	0.016638	3.184783	inf	0.028252	[1608, 0, 697, 39]
C(:C(:N:C):N(-C):C)(:C):C	2344	736	1608	42	40	0.952381	0.017918	3.033126	43.695652	0.024483	[1606, 2, 696, 40]
N(:C(-N):C(:C):C):C	2344	736	1608	72	63	0.875	0.030717	2.786685	15.293478	0.031345	[1599, 9, 673, 63]
C1:C(:C(:C:C:C:1)-F)-N-C(=O)-N	2344	736	1608	12	9	0.75	0.005119	2.388587	6.554348	0.002976	[1605, 3, 727, 9]
C(-N-C(=O)-N-C)(:C:C):C(:C)-F	2344	736	1608	12	9	0.75	0.005119	2.388587	6.554348	0.002976	[1605, 3, 727, 9]
C(-N-C(:N):C)(-N)=O	2344	736	1608	40	40	1.0	0.017065	3.184783	inf	0.028989	[1608, 0, 696, 40]
N(-C(:N:O):C:C)-C	2344	736	1608	40	40	1.0	0.017065	3.184783	inf	0.028989	[1608, 0, 696, 40]
C(:N:O:C)(-N):C	2344	736	1608	41	40	0.97561	0.017491	3.107105	87.391304	0.026317	[1607, 1, 696, 40]
N(:O:C(:C)-C):C	2344	736	1608	50	46	0.92	0.021331	2.93	25.125	0.025722	[1604, 4, 690, 46]
O(:C(:C:C)-C(-C)(-C)-C):N	2344	736	1608	40	40	1.0	0.017065	3.184783	inf	0.028989	[1608, 0, 696, 40]
C(:C:C(-N):N)(:O)-C	2344	736	1608	40	40	1.0	0.017065	3.184783	inf	0.028989	[1608, 0, 696, 40]
C(-C(-C)(-C)-C)(:O):C	2344	736	1608	40	40	1.0	0.017065	3.184783	inf	0.028989	[1608, 0, 696, 40]
N1:C:N:C(-N):C:C:1:N	2344	736	1608	72	61	0.847222	0.030717	2.698219	12.115613	0.028034	[1597, 11, 675, 61]
C1:N:C(-N):C(:C):C:N:1	2344	736	1608	70	62	0.885714	0.029863	2.820807	16.932065	0.031765	[1600, 8, 674, 62]
N1:C(-N):C(:C(:C)-C):C(:N:C:1):N	2344	736	1608	39	39	1.0	0.016638	3.184783	inf	0.028252	[1608, 0, 697, 39]
C1(:C:C:C(:C:C:1)-N)-C(:C):C	2344	736	1608	43	39	0.906977	0.018345	2.888524	21.30163	0.020949	[1604, 4, 697, 39]
C(-N-C(=O)-N)(:C):C	2344	736	1608	67	56	0.835821	0.028584	2.661908	11.12253	0.024838	[1597, 11, 680, 56]
N(-C(=O)-N-C(:N):C)-C(:C):C	2344	736	1608	40	40	1.0	0.017065	3.184783	inf	0.028989	[1608, 0, 696, 40]
C(-N-C(:N:O):C:C)(-N-C)=O	2344	736	1608	40	40	1.0	0.017065	3.184783	inf	0.028989	[1608, 0, 696, 40]
N(-C1:N:O:C(:C:1)-C)-C(-N)=O	2344	736	1608	40	40	1.0	0.017065	3.184783	inf	0.028989	[1608, 0, 696, 40]
C1(:N:O:C(:C:1)-C)-N-C	2344	736	1608	40	40	1.0	0.017065	3.184783	inf	0.028989	[1608, 0, 696, 40]
O1:C(:C:C(:N:1)-N)-C(-C)(-C)-C	2344	736	1608	40	40	1.0	0.017065	3.184783	inf	0.028989	[1608, 0, 696, 40]
C1(:C:C(-N-C):N:O:1)-C(-C)(-C)-C	2344	736	1608	40	40	1.0	0.017065	3.184783	inf	0.028989	[1608, 0, 696, 40]
C1(:C2:C(:N:C:N:C:2-N):N(:C:1)-C)-C(:C):C	2344	736	1608	37	37	1.0	0.015785	3.184783	inf	0.026781	[1608, 0, 699, 37]
C1(:N:C:N:C:C:1:C):N(-C):C	2344	736	1608	39	37	0.948718	0.016638	3.02146	40.418478	0.022371	[1606, 2, 699, 37]
N1:C:N:C(-N):C(:C:1:N(-C):C):C	2344	736	1608	37	37	1.0	0.015785	3.184783	inf	0.026781	[1608, 0, 699, 37]
N(-C1:N:O:C(:C:1)-C(-C)(-C)-C)-C(-N-C)=O	2344	736	1608	40	40	1.0	0.017065	3.184783	inf	0.028989	[1608, 0, 696, 40]
C1(:N:O:C(:C:1)-C(-C)(-C)-C)-N-C(-N)=O	2344	736	1608	40	40	1.0	0.017065	3.184783	inf	0.028989	[1608, 0, 696, 40]
C1:C(:C:C:C:C:1)-N-C(=O)-N	2344	736	1608	65	56	0.861538	0.02773	2.743813	13.594203	0.026726	[1599, 9, 680, 56]
C(-N-C(=O)-N-C)(:C:C):C:C	2344	736	1608	62	54	0.870968	0.026451	2.773843	14.747283	0.026435	[1600, 8, 682, 54]
C(:C:C(:C):C)(-N):C	2344	736	1608	66	50	0.757576	0.028157	2.412714	6.827446	0.017402	[1592, 16, 686, 50]
C1:C:C(:C(:C):C:C:1)-C(-N)=O	2344	736	1608	36	34	0.944444	0.015358	3.00785	37.141304	0.020271	[1606, 2, 702, 34]
C(:C(:C(:C):C)-C(-N)=O):C	2344	736	1608	37	34	0.918919	0.015785	2.926557	24.76087	0.01884	[1605, 3, 702, 34]
C(:C(:C(:C)-C):C(:C):C)(:C)-C	2344	736	1608	33	33	1.0	0.014078	3.184783	inf	0.023847	[1608, 0, 703, 33]
C(:C(:C:C)-C(=O)-N)(:C):C	2344	736	1608	37	34	0.918919	0.015785	2.926557	24.76087	0.01884	[1605, 3, 702, 34]
C(-N(-C(=O)-C)-C-C)(-C)=O	2344	736	1608	39	36	0.923077	0.016638	2.939799	26.217391	0.020205	[1605, 3, 700, 36]
N1(-C(=O)-C(:C:C):C(:C-C-1=O):C)-C-C	2344	736	1608	33	33	1.0	0.014078	3.184783	inf	0.023847	[1608, 0, 703, 33]
C1:C2:C:C:C:C(:C:2:C(:C:C:1-N)-C)-C	2344	736	1608	32	32	1.0	0.013652	3.184783	inf	0.023114	[1608, 0, 704, 32]
C1:C:C:C(:C(:C:1:C:C):C)-C(-N)=O	2344	736	1608	34	34	1.0	0.014505	3.184783	inf	0.024579	[1608, 0, 702, 34]
C1:C2:C(:C(:C)-C-N(-C-2=O)-C):C(:C):C:C:1	2344	736	1608	33	33	1.0	0.014078	3.184783	inf	0.023847	[1608, 0, 703, 33]
C12:C3:C(:C:C:C:C:3:C:C:C:1)-C(=O)-N-C-2=O	2344	736	1608	33	33	1.0	0.014078	3.184783	inf	0.023847	[1608, 0, 703, 33]
C12:C(:C:C(-N):C:C:1:C)-C(=O)-N(-C-C:2:C)-C	2344	736	1608	32	32	1.0	0.013652	3.184783	inf	0.023114	[1608, 0, 704, 32]
C1(-C(=O)-N(-C(=O)-C:C:1:C)-C-C):C:C	2344	736	1608	33	33	1.0	0.014078	3.184783	inf	0.023847	[1608, 0, 703, 33]
C1(-N(-C(=O)-C(:C):C:C-1:C)-C-C-N)=O	2344	736	1608	33	33	1.0	0.014078	3.184783	inf	0.023847	[1608, 0, 703, 33]
N1(-C(=O)-C2:C:C:C:C(:C:2:C(-C-1=O):C):C)-C-C-N	2344	736	1608	33	33	1.0	0.014078	3.184783	inf	0.023847	[1608, 0, 703, 33]
N(-C-C-N(-C)-C)(-C(-C)=O)-C(=O)-C	2344	736	1608	33	33	1.0	0.014078	3.184783	inf	0.023847	[1608, 0, 703, 33]
Cl-C-C-N	2344	736	1608	32	25	0.78125	0.013652	2.488111	7.802795	0.00924	[1601, 7, 711, 25]
O=C(-N-C(:N:O):C:C)-N-C(:C:C):C:C	2344	736	1608	40	40	1.0	0.017065	3.184783	inf	0.028989	[1608, 0, 696, 40]
C(-N-C1:N:O:C(:C:1)-C)(=O)-N-C(:C):C	2344	736	1608	40	40	1.0	0.017065	3.184783	inf	0.028989	[1608, 0, 696, 40]
C(-N-C1:C:C:C:C:C:1)(=O)-N-C(:N):C	2344	736	1608	40	40	1.0	0.017065	3.184783	inf	0.028989	[1608, 0, 696, 40]
N(-C1:C:C:C(:C:C:1)-C)-C(=O)-N-C	2344	736	1608	44	42	0.954545	0.018771	3.04002	45.880435	0.025898	[1606, 2, 694, 42]
C1(:C:C:C(:C:C:1)-C(:C):C)-N-C(=O)-N	2344	736	1608	39	39	1.0	0.016638	3.184783	inf	0.028252	[1608, 0, 697, 39]
C1:C:C(:C:C:C:1-N-C)-C(:C:N):C(:C):C	2344	736	1608	39	39	1.0	0.016638	3.184783	inf	0.028252	[1608, 0, 697, 39]
C1:C(:C:C:C:C:1)-C(:C:N):C(:C):C	2344	736	1608	40	39	0.975	0.017065	3.105163	85.206522	0.025596	[1607, 1, 697, 39]
C(-C1:C:N(:C(:C:1:C(-N):N):N)-C)(:C:C):C:C	2344	736	1608	37	37	1.0	0.015785	3.184783	inf	0.026781	[1608, 0, 699, 37]
C1(:C:N(:C(:C:1:C):N)-C-C)-C(:C):C	2344	736	1608	34	34	1.0	0.014505	3.184783	inf	0.024579	[1608, 0, 702, 34]
N1(:C2:C(:C(-N):N:C:N:2):C(:C:1)-C)-C-C	2344	736	1608	34	34	1.0	0.014505	3.184783	inf	0.024579	[1608, 0, 702, 34]
C12:C(:C(-N):N:C:N:1):C(-C(:C:C):C:C):C:N:2-C-C	2344	736	1608	34	34	1.0	0.014505	3.184783	inf	0.024579	[1608, 0, 702, 34]
C1:C(:C:C:C(:C:1)-N)-C1:C:N(:C(:C:1:C(-N):N):N)-C	2344	736	1608	37	37	1.0	0.015785	3.184783	inf	0.026781	[1608, 0, 699, 37]
C1(-C2:C:N(:C3:C:2:C(-N):N:C:N:3)-C-C):C:C:C:C:C:1	2344	736	1608	34	34	1.0	0.014505	3.184783	inf	0.024579	[1608, 0, 702, 34]
C(:[#7&H1]:C(:C)-C)(:C)-C	2344	736	1608	41	40	0.97561	0.017491	3.107105	87.391304	0.026317	[1607, 1, 696, 40]
[#7&H1](:C(:C(-[#6@@]):C)-C(-C)=O):C	2344	736	1608	37	37	1.0	0.015785	3.184783	inf	0.026781	[1608, 0, 699, 37]
C(-[#6@@]1(-C-C-1-C)-C(-N)=C)(:C):C	2344	736	1608	37	37	1.0	0.015785	3.184783	inf	0.026781	[1608, 0, 699, 37]
C1-[#6@](-C-1-C)(-C)-C	2344	736	1608	43	38	0.883721	0.018345	2.814459	16.604348	0.019115	[1603, 5, 698, 38]
C1-C(-C-N)-[#6@@]-1(-C)-C	2344	736	1608	41	38	0.926829	0.017491	2.95175	27.673913	0.021577	[1605, 3, 698, 38]
C(-N(-C(=C)-[#6@@])-C(=O)-C)-C	2344	736	1608	41	40	0.97561	0.017491	3.107105	87.391304	0.026317	[1607, 1, 696, 40]
N(-C(=C-C)-[#6@@](-C)(-C)-C)(-C)-C	2344	736	1608	37	37	1.0	0.015785	3.184783	inf	0.026781	[1608, 0, 699, 37]
C(=C-C(=O)-C)(-N)-[#6@@]	2344	736	1608	41	38	0.926829	0.017491	2.95175	27.673913	0.021577	[1605, 3, 698, 38]
C(-C(=O)-C(:[#7&H1]):C)=C	2344	736	1608	37	37	1.0	0.015785	3.184783	inf	0.026781	[1608, 0, 699, 37]
N(-C(=O)-C(:C):[#7&H1])(-C)-C	2344	736	1608	35	35	1.0	0.014932	3.184783	inf	0.025313	[1608, 0, 701, 35]
C(-C(:C:C):[#7&H1]:C)(-N)=O	2344	736	1608	36	35	0.972222	0.015358	3.096316	76.467391	0.022723	[1607, 1, 701, 35]
C(:C(:[#7&H1]:C):C(-O):C)(:C):C	2344	736	1608	36	34	0.944444	0.015358	3.00785	37.141304	0.020271	[1606, 2, 702, 34]
C(:C(-O-C):C(:C)-O)(:C):[#7&H1]	2344	736	1608	32	32	1.0	0.013652	3.184783	inf	0.023114	[1608, 0, 704, 32]
C1(:C(:C:C(:C):C:C:1-O)-O-C)-O-C	2344	736	1608	32	32	1.0	0.013652	3.184783	inf	0.023114	[1608, 0, 704, 32]
C(-C(=C(-C)-N)-C-S)-O	2344	736	1608	13	11	0.846154	0.005546	2.694816	12.016304	0.004901	[1606, 2, 725, 11]
C1-C-C(-C-N-C-1)-N(:N):C	2344	736	1608	11	11	1.0	0.004693	3.184783	inf	0.007878	[1608, 0, 725, 11]
C(-C(-C-N)-N(:N):C)-C	2344	736	1608	15	14	0.933333	0.006399	2.972464	30.586957	0.008005	[1607, 1, 722, 14]
C(-N(:N:C):C(:C):N)(-C)-C	2344	736	1608	17	17	1.0	0.007253	3.184783	inf	0.012204	[1608, 0, 719, 17]
N(:C(:C(:C):C)-C(:C):C):N	2344	736	1608	17	17	1.0	0.007253	3.184783	inf	0.012204	[1608, 0, 719, 17]
C(:C(:C(:N):N):C(:N)-N)(:N)-C	2344	736	1608	17	17	1.0	0.007253	3.184783	inf	0.012204	[1608, 0, 719, 17]
C(:C(:N:C):N(-C):N)(:C):C	2344	736	1608	19	18	0.947368	0.008106	3.017162	39.326087	0.010743	[1607, 1, 718, 18]
C1(:N:C:N:C:C:1:C):N(-C):N	2344	736	1608	17	17	1.0	0.007253	3.184783	inf	0.012204	[1608, 0, 719, 17]
N1:C:N:C(-N):C(:C:1:N(-C):N):C	2344	736	1608	17	17	1.0	0.007253	3.184783	inf	0.012204	[1608, 0, 719, 17]
N1:C(-N):C(:C(:N)-C):C(:N:C:1):N	2344	736	1608	17	17	1.0	0.007253	3.184783	inf	0.012204	[1608, 0, 719, 17]
C(-C1:C:C:C:C:C:1)(:N:N):C(:C):C	2344	736	1608	17	17	1.0	0.007253	3.184783	inf	0.012204	[1608, 0, 719, 17]
C1(:C:C:C(:C:C:1)-O)-C(:N):C	2344	736	1608	20	17	0.85	0.008532	2.707065	12.380435	0.007684	[1605, 3, 719, 17]
C(-C(:C(-C):[#7&H1]):C(:C)-[#6@@])(-O)=O	2344	736	1608	9	9	1.0	0.00384	3.184783	inf	0.00644	[1608, 0, 727, 9]
C1(:[#7&H1]:C(:C(:C:1-C)-[#6@@])-C(-C)=O)-C	2344	736	1608	30	30	1.0	0.012799	3.184783	inf	0.021652	[1608, 0, 706, 30]
[#7&H1]1:C2:C(-[#6@@](-C)(-C)-C=C-C-2=O):C(:C:1-C)-C	2344	736	1608	30	30	1.0	0.012799	3.184783	inf	0.021652	[1608, 0, 706, 30]
C(:C(-[#6@@](-C)(-C)-C):C(-C):C)(:[#7&H1])-C	2344	736	1608	30	30	1.0	0.012799	3.184783	inf	0.021652	[1608, 0, 706, 30]
C1(-[#6@@]23-C-C-2-C-N(-C-3=C-C-C:1:[#7&H1])-C):C(-C):C	2344	736	1608	30	30	1.0	0.012799	3.184783	inf	0.021652	[1608, 0, 706, 30]
C1-[#6@]2(-C-1-C-N-C-2=C)-C(:C):C	2344	736	1608	37	37	1.0	0.015785	3.184783	inf	0.026781	[1608, 0, 699, 37]
C1-C2-C-N(-C(-[#6@]-1-2-C(:C):C)=C)-C	2344	736	1608	37	37	1.0	0.015785	3.184783	inf	0.026781	[1608, 0, 699, 37]
C12-C-N(-C(-[#6@@]-1(-C-2)-C)=C)-C(=O)-C	2344	736	1608	37	37	1.0	0.015785	3.184783	inf	0.026781	[1608, 0, 699, 37]
C1-N(-C(=C-C)-[#6@@]2(-C-1-C-2)-C)-C(=O)-C(:C):[#7&H1]	2344	736	1608	28	28	1.0	0.011945	3.184783	inf	0.020192	[1608, 0, 708, 28]
N1(-C2=C-C(=O)-C:C(-[#6@@]-23-C-C-3-C-1):C)-C(=O)-C	2344	736	1608	37	37	1.0	0.015785	3.184783	inf	0.026781	[1608, 0, 699, 37]
C1(=C-C(=O)-C(:[#7&H1]):C-[#6@@]-1(-C)-C)-N(-C)-C	2344	736	1608	37	37	1.0	0.015785	3.184783	inf	0.026781	[1608, 0, 699, 37]
C1-C(=O)-C(:[#7&H1]:C):C(-[#6@@]-C=1-N):C	2344	736	1608	37	37	1.0	0.015785	3.184783	inf	0.026781	[1608, 0, 699, 37]
N(-C(=O)-C(:C:C):[#7&H1]:C)(-C-C)-C(=C)-[#6@@]	2344	736	1608	28	28	1.0	0.011945	3.184783	inf	0.020192	[1608, 0, 708, 28]
C(-C1:C:C(:C(:[#7&H1]:1):C):C)(-N(-C)-C)=O	2344	736	1608	35	35	1.0	0.014932	3.184783	inf	0.025313	[1608, 0, 701, 35]
C1(:C:C(:C(:[#7&H1]:1):C):C:C)-C(-N)=O	2344	736	1608	36	35	0.972222	0.015358	3.096316	76.467391	0.022723	[1607, 1, 701, 35]
C1:C2:C(:[#7&H1]:C:1-C):C(-O):C:C(:C:2)-O	2344	736	1608	32	32	1.0	0.013652	3.184783	inf	0.023114	[1608, 0, 704, 32]
C12:C(:[#7&H1]:C(:C:1)-C):C(-O-C):C(:C:C:2)-O	2344	736	1608	32	32	1.0	0.013652	3.184783	inf	0.023114	[1608, 0, 704, 32]
C1(:[#7&H1]:C(-C(-N)=O):C:C:1:C):C(-O):C	2344	736	1608	32	32	1.0	0.013652	3.184783	inf	0.023114	[1608, 0, 704, 32]
C1(:C(-O-C):C(:C(:C:C:1:C)-O)-O-C):[#7&H1]:C	2344	736	1608	32	32	1.0	0.013652	3.184783	inf	0.023114	[1608, 0, 704, 32]
C1(:C(:C(:C:C:C:1:[#7&H1])-O-C)-O-C)-O-C	2344	736	1608	32	32	1.0	0.013652	3.184783	inf	0.023114	[1608, 0, 704, 32]
C1(:C(:C:C(:C:C):C(:C:1-O-C):[#7&H1])-O-C)-O-C	2344	736	1608	32	32	1.0	0.013652	3.184783	inf	0.023114	[1608, 0, 704, 32]
C1(:C:C(:C:C):C(:[#7&H1]):C:C:1-O)-O-C	2344	736	1608	34	32	0.941176	0.014505	2.997442	34.956522	0.01888	[1606, 2, 704, 32]
C(-C-N1-C(=O)-C(:C):C:C(-C-1=O):C)-N(-C)-C	2344	736	1608	33	33	1.0	0.014078	3.184783	inf	0.023847	[1608, 0, 703, 33]
C(-N1-C(=O)-C(:C:C):C(:C(-C-1=O):C:C):C)-C-N(-C)-C	2344	736	1608	33	33	1.0	0.014078	3.184783	inf	0.023847	[1608, 0, 703, 33]
N1(-C(=O)-C2:C:C(-N):C:C(:C:2:C(-C-1=O):C):C)-C-C-N	2344	736	1608	32	32	1.0	0.013652	3.184783	inf	0.023114	[1608, 0, 704, 32]
C1(-C2:C:C(-N-C):C:C3:C:2:C(-C(-N-1-C-C)=O):C:C:C:3)=O	2344	736	1608	25	25	1.0	0.010666	3.184783	inf	0.018006	[1608, 0, 711, 25]
C1(:C:C(-N-C):C:C:C:1:C)-C(-N)=O	2344	736	1608	25	25	1.0	0.010666	3.184783	inf	0.018006	[1608, 0, 711, 25]
C1(:C:C(:C(:C):C:C:1):C:C)-N-C	2344	736	1608	26	25	0.961538	0.011092	3.062291	54.619565	0.015623	[1607, 1, 711, 25]
C1:C2:C3:C(-C(=O)-N-C(-C:3:C:C:1-N-C)=O):C:C:C:2	2344	736	1608	25	25	1.0	0.010666	3.184783	inf	0.018006	[1608, 0, 711, 25]
C12:C3:C(-C(=O)-N(-C(-C:3:C:C(:C:1)-N)=O)-C):C:C:C:2	2344	736	1608	32	32	1.0	0.013652	3.184783	inf	0.023114	[1608, 0, 704, 32]
C12:C3-C(=O)-N(-C-C)-C(-C:1:C:C:C:C:2:C:C:C:3)=O	2344	736	1608	33	33	1.0	0.014078	3.184783	inf	0.023847	[1608, 0, 703, 33]
C(-N(-C(-C)(-C)-N)-C-C)(-C)=O	2344	736	1608	8	8	1.0	0.003413	3.184783	inf	0.005722	[1608, 0, 728, 8]
N(-C(-C)(-C)-N(-C)-C)(-C)-C	2344	736	1608	8	8	1.0	0.003413	3.184783	inf	0.005722	[1608, 0, 728, 8]
C12:C:C(-N-C(=O)-N):C:C(:C:1:C(-C-N(-C-2=O)-C):C):C	2344	736	1608	10	10	1.0	0.004266	3.184783	inf	0.007159	[1608, 0, 726, 10]
C1:C(-N-C(=O)-N):C:C(:C:C:1-C):C	2344	736	1608	10	10	1.0	0.004266	3.184783	inf	0.007159	[1608, 0, 726, 10]
C1(:C:C2:C(:C(-C):C:C:C:2):C(:C:1)-C)-N-C(=O)-N	2344	736	1608	10	10	1.0	0.004266	3.184783	inf	0.007159	[1608, 0, 726, 10]
C(-N-C1:C:C(-O):C:C(:C:1:N:C):C)(-C-C-C)-C	2344	736	1608	10	8	0.8	0.004266	2.547826	8.73913	0.003102	[1606, 2, 728, 8]
