# Supplementary material for: A comprehensive evaluation of advanced methods for identifying structural alerts using extensive toxicity data
Source: J Cheminform. 2026 Jan 30;18:27. doi: 10.1186/s13321-026-01157-x (PMC12922411; doi:10.1186/s13321-026-01157-x)
Supplement: Supplementary file 3 — Supplementary material 3. [file 13321_2026_1157_MOESM3_ESM.zip › SI_3_The substructure sets/SI_3_1_Original set of SAs/bioalerts/Drug/Hemolytic toxicity__ruleset.csv]

Substructure	N_total	N_pos	N_neg	N_s	N_s_pos	Precision	Coverage Rate	Enrichment Factor	Likelihood Ratio	Information Gain	tn_fp_fn_tp
C(-C(-O)-C(-O)-C)-C	738	325	413	159	120	0.754717	0.215447	1.713788	3.910059	0.080932	[374, 39, 205, 120]
C(-[#6@](-O)(-C-C)-O-C)-C	738	325	413	90	68	0.755556	0.121951	1.715692	3.927832	0.041103	[391, 22, 257, 68]
C(-[#6@](-C)(-O)-O)-C(-O)-C	738	325	413	12	12	1.0	0.01626	2.270769	inf	0.019485	[413, 0, 313, 12]
C(-C(-O)-C(-C)-C)-[#6@]	738	325	413	143	111	0.776224	0.193767	1.762625	4.407981	0.081302	[381, 32, 214, 111]
C(-C(-C(-O)-C)-C(=O)-N)(-C)-O	738	325	413	11	11	1.0	0.014905	2.270769	inf	0.017843	[413, 0, 314, 11]
C(-C(-O-[#6@])-C-C)(-C)-C	738	325	413	128	98	0.765625	0.173442	1.738558	4.151179	0.066343	[383, 30, 227, 98]
C(-O-[#6@](-C)(-O)-C)(-C)-C	738	325	413	92	70	0.76087	0.124661	1.727759	4.043357	0.043646	[391, 22, 255, 70]
C(-C-C(-C)-O)(-C)-O	738	325	413	151	116	0.768212	0.204607	1.744432	4.211692	0.082742	[378, 35, 209, 116]
C(-C(-C=C)-O-C)-C	738	325	413	13	13	1.0	0.017615	2.270769	inf	0.021132	[413, 0, 312, 13]
C(/C=C\C)(-C)-O	738	325	413	17	17	1.0	0.023035	2.270769	inf	0.027754	[413, 0, 308, 17]
C(=C\C=C)\C	738	325	413	23	22	0.956522	0.031165	2.17204	27.956923	0.029149	[412, 1, 303, 22]
C(/C=C/C)=C	738	325	413	23	22	0.956522	0.031165	2.17204	27.956923	0.029149	[412, 1, 303, 22]
C(=C/C=C/C)\C=C	738	325	413	19	19	1.0	0.025745	2.270769	inf	0.031087	[413, 0, 306, 19]
C(/C=C/C=C/C)=C\C=C	738	325	413	12	12	1.0	0.01626	2.270769	inf	0.019485	[413, 0, 313, 12]
C(=C/C=C/C(-C)-C)\C=C\C	738	325	413	12	12	1.0	0.01626	2.270769	inf	0.019485	[413, 0, 313, 12]
C(/C=C/C(-C)-C)=C\C	738	325	413	12	12	1.0	0.01626	2.270769	inf	0.019485	[413, 0, 313, 12]
C(=C/C(-C)-C)\C	738	325	413	120	92	0.766667	0.162602	1.740923	4.175385	0.061797	[385, 28, 233, 92]
C(-C(-C(-C)-O)-C)=C	738	325	413	15	14	0.933333	0.020325	2.119385	17.790769	0.016698	[412, 1, 311, 14]
C(-C(-C(-C)-C)-O)(-C)-C	738	325	413	16	16	1.0	0.02168	2.270769	inf	0.026093	[413, 0, 309, 16]
C(-C(-C(-O)-C)-C)(-C)-O	738	325	413	23	22	0.956522	0.031165	2.17204	27.956923	0.029149	[412, 1, 303, 22]
C(-C(-O-C)-C)(-C)-C	738	325	413	129	98	0.75969	0.174797	1.725081	4.01727	0.064443	[382, 31, 227, 98]
C(-O-C(=O)-C)(-C)-C	738	325	413	55	44	0.8	0.074526	1.816615	5.083077	0.031506	[402, 11, 281, 44]
C(-C-C(-C)-O)(-O)=O	738	325	413	34	29	0.852941	0.04607	1.936833	7.370462	0.025526	[408, 5, 296, 29]
C(-C-C(-O)-C)(-C)-O	738	325	413	151	116	0.768212	0.204607	1.744432	4.211692	0.082742	[378, 35, 209, 116]
C(-O-C(-O)-C)(-C)-C	738	325	413	143	108	0.755245	0.193767	1.714987	3.921231	0.071036	[378, 35, 217, 108]
O(-C(-O-C)-C(-C)-O)-C	738	325	413	140	105	0.75	0.189702	1.703077	3.812308	0.066812	[378, 35, 220, 105]
C(-O-C(-C)-C)(-O)-C	738	325	413	143	108	0.755245	0.193767	1.714987	3.921231	0.071036	[378, 35, 217, 108]
O(-C(-C)-C(-C)-O)-C	738	325	413	151	117	0.774834	0.204607	1.75947	4.372941	0.086287	[379, 34, 208, 117]
C(-C(-C(-C)-N)-O)(-O)-C	738	325	413	23	20	0.869565	0.031165	1.974582	8.471795	0.018601	[410, 3, 305, 20]
C(-C(-C(-O)-C)-N)(-C)-O	738	325	413	15	15	1.0	0.020325	2.270769	inf	0.024436	[413, 0, 310, 15]
C(-C(-O)-C(-O)-O)(-C)-N	738	325	413	15	15	1.0	0.020325	2.270769	inf	0.024436	[413, 0, 310, 15]
C(-C(=O)-N-C)(-C)-C	738	325	413	16	15	0.9375	0.02168	2.128846	19.061538	0.018219	[412, 1, 310, 15]
C(-C(=O)-N(-C)-C)-C	738	325	413	67	59	0.880597	0.090786	1.999633	9.371923	0.060952	[405, 8, 266, 59]
C(-C-N-C(=O)-C)-C-N	738	325	413	72	58	0.805556	0.097561	1.829231	5.264615	0.043688	[399, 14, 267, 58]
N(-C(=O)-C-C-C)-C-C	738	325	413	150	114	0.76	0.203252	1.725785	4.024103	0.077813	[377, 36, 211, 114]
C(-C(-C-C)-[#6@](-C)(-C)-C)(-C)-C	738	325	413	143	108	0.755245	0.193767	1.714987	3.921231	0.071036	[378, 35, 217, 108]
C(-C(-[#6@](-C)(-C)-C)-C(-C)-C)-C	738	325	413	143	108	0.755245	0.193767	1.714987	3.921231	0.071036	[378, 35, 217, 108]
C(-[#6@](-C)(-C(-O)-C)-C(-C)-C)(-C)-C	738	325	413	14	14	1.0	0.01897	2.270769	inf	0.022782	[413, 0, 311, 14]
C(-[#6@](-C)(-C)-C)(-O)-C-C	738	325	413	58	50	0.862069	0.078591	1.95756	7.942308	0.047264	[405, 8, 275, 50]
C(-C-C(-C)-[#6@])(-[#6@])-O	738	325	413	146	113	0.773973	0.197832	1.757513	4.351422	0.082265	[380, 33, 212, 113]
C(-C(-C-C)-C(-C)-[#6@])(-C)-[#6@]	738	325	413	143	108	0.755245	0.193767	1.714987	3.921231	0.071036	[378, 35, 217, 108]
C(-C(-[#6@](-C)(-C)-C)-C-C)-C	738	325	413	143	108	0.755245	0.193767	1.714987	3.921231	0.071036	[378, 35, 217, 108]
C(-N-C(=O)-C-C-C)-C-C-C	738	325	413	131	101	0.770992	0.177507	1.750746	4.278256	0.07062	[383, 30, 224, 101]
C(-C(-C)-O-C)(-O)-C	738	325	413	151	117	0.774834	0.204607	1.75947	4.372941	0.086287	[379, 34, 208, 117]
C1(-O-C(-C(-C-C-1-O)-O)-O-C)-C	738	325	413	138	104	0.753623	0.186992	1.711304	3.887059	0.067243	[379, 34, 221, 104]
O1-C(-C(-C(-O)-C(-C-1-C)-O)-O)-O-C(-C(-C)-O)-C(-C)-O	738	325	413	90	70	0.777778	0.121951	1.766154	4.447692	0.047422	[393, 20, 255, 70]
O(-C(-C(-C)-O)-C(-C)-O)-C	738	325	413	110	86	0.781818	0.149051	1.775329	4.55359	0.061324	[389, 24, 239, 86]
O(-C(-C(-C)-O)-O-C)-C	738	325	413	140	105	0.75	0.189702	1.703077	3.812308	0.066812	[378, 35, 220, 105]
C(-C(-C(-O)-C)-O-C)(-O)-O	738	325	413	102	79	0.77451	0.138211	1.758733	4.364816	0.053645	[390, 23, 246, 79]
C(-O-C(-O-C)-C(-C)-O)(-C(-O)-O)-C(-O)-C	738	325	413	101	78	0.772277	0.136856	1.753663	4.309565	0.052293	[390, 23, 247, 78]
O(-C1-O-C(-C)-C(-C(-C-1-O)-O)-O)-C(-C(-O)-O)-C(-O)-C	738	325	413	99	77	0.777778	0.134146	1.766154	4.447692	0.052896	[391, 22, 248, 77]
C1(-O-C(-C)-C(-C-C-1-O)-O)-O-C	738	325	413	138	104	0.753623	0.186992	1.711304	3.887059	0.067243	[379, 34, 221, 104]
C12-C(-C(-[#6@@](-C)(-C)-C-C-1)-C-C)-C-C-C-[#6@]-2(-C)-C	738	325	413	72	60	0.833333	0.097561	1.892308	6.353846	0.0512	[401, 12, 265, 60]
C(-C(-C-C-C)-C)(-[#6@@](-C)(-C)-C)-C-C	738	325	413	143	108	0.755245	0.193767	1.714987	3.921231	0.071036	[378, 35, 217, 108]
C1(-C-C-C(-[#6@]-C-1-C)-C)-C(-[#6@@])-C	738	325	413	139	108	0.776978	0.188347	1.764339	4.427196	0.078864	[382, 31, 217, 108]
C1-C-C(-[#6@](-C)(-C)-C-C-1-C)-C-C	738	325	413	72	60	0.833333	0.097561	1.892308	6.353846	0.0512	[401, 12, 265, 60]
C12-[#6@](-C)(-C-C-C-C-1)-C(-C-C)-C(-C)-C-C-2	738	325	413	72	60	0.833333	0.097561	1.892308	6.353846	0.0512	[401, 12, 265, 60]
C(-C(-C(=O)-O)-N-C)-C	738	325	413	24	24	1.0	0.03252	2.270769	inf	0.039483	[413, 0, 301, 24]
C(-C(=O)-O)(-C)-N	738	325	413	31	28	0.903226	0.042005	2.051017	11.860513	0.030186	[410, 3, 297, 28]
N(-C(=O)-C-N)-C	738	325	413	102	77	0.754902	0.138211	1.714208	3.913969	0.04726	[388, 25, 248, 77]
C(-C-N(:N):C)(-N)=O	738	325	413	9	9	1.0	0.012195	2.270769	inf	0.014567	[413, 0, 316, 9]
C(-N(:N:N):C:C)-C	738	325	413	11	9	0.818182	0.014905	1.857902	5.718462	0.006597	[411, 2, 316, 9]
C1-C-[#6@](-C(-C-C-1-O)-C)(-C)-C(-[#6@@])-C	738	325	413	68	60	0.882353	0.092141	2.00362	9.530769	0.062516	[405, 8, 265, 60]
C(-[#6@](-C(-C)-C)(-C)-C(-[#6@@])-C)-C	738	325	413	143	108	0.755245	0.193767	1.714987	3.921231	0.071036	[378, 35, 217, 108]
C(-[#6@](-C)(-C)-C)(-C(-C)(-C)-C)-C-C	738	325	413	46	37	0.804348	0.062331	1.826488	5.224274	0.026695	[404, 9, 288, 37]
C(-[#6@@](-C(-C)-[#6@])(-C)-[#6@@](-C)(-C)-C)-C	738	325	413	42	37	0.880952	0.056911	2.00044	9.403692	0.036984	[408, 5, 288, 37]
C(-[#6@@](-C)(-C)-[#6@@])(-C-C)-[#6@](-C)(-C)-C	738	325	413	46	37	0.804348	0.062331	1.826488	5.224274	0.026695	[404, 9, 288, 37]
C1-C-C(-[#6@@](-[#6@@]-C=1-C)(-C)-C)-[#6@](-C)(-C)-C	738	325	413	32	29	0.90625	0.04336	2.057885	12.284103	0.031688	[410, 3, 296, 29]
C1-C2-[#6@@](-[#6@@](-C)(-C)-C=C-1)(-C)-C-C-C(-[#6@]-2(-C)-C-C)-C	738	325	413	32	29	0.90625	0.04336	2.057885	12.284103	0.031688	[410, 3, 296, 29]
C12-[#6@@](-[#6@@](-C-C)(-C)-C(-C)=C-C-1)(-C)-C-C-C-[#6@]-2(-C)-C	738	325	413	28	25	0.892857	0.03794	2.027473	10.589744	0.025747	[410, 3, 300, 25]
C(-[#6@](-[#6@@](-C)(-C)-C)(-C)-C(-C)=C)-C	738	325	413	28	25	0.892857	0.03794	2.027473	10.589744	0.025747	[410, 3, 300, 25]
C1-[#6@](-C(-[#6@]-C(-C-1)-C)-C)(-[#6@@](-C)(-C)-C)-C	738	325	413	40	37	0.925	0.054201	2.100462	15.672821	0.04404	[410, 3, 288, 37]
C1-C-C(-[#6@](-C)(-C)-C-[#6@@]-1(-[#6@@])-C)-C(-C)(-C)-C	738	325	413	40	37	0.925	0.054201	2.100462	15.672821	0.04404	[410, 3, 288, 37]
C12-[#6@](-C)(-C-C-C-C-1(-C)-C)-C(-C-C)-[#6@@](-[#6@@])(-C)-C-C-2	738	325	413	40	37	0.925	0.054201	2.100462	15.672821	0.04404	[410, 3, 288, 37]
C(-[#6@](-C)(-C)-C)(-C-C)-[#6@](-[#6@@])(-C)-C	738	325	413	46	37	0.804348	0.062331	1.826488	5.224274	0.026695	[404, 9, 288, 37]
N(-C(-C(=O)-N)-C-C)-C	738	325	413	97	74	0.762887	0.131436	1.732339	4.088562	0.046991	[390, 23, 251, 74]
C(-C-C-C-N)(-N-C)-C(=O)-N	738	325	413	87	69	0.793103	0.117886	1.800955	4.871282	0.050133	[395, 18, 256, 69]
C1(-C(-C(-C(-O)-C-O-1)-O)-O-C(-O)-C)-O-C	738	325	413	101	78	0.772277	0.136856	1.753663	4.309565	0.052293	[390, 23, 247, 78]
C1(-C(-C(-O-C)-C(-C)-O-C-1-O)-O)-O-C	738	325	413	66	50	0.757576	0.089431	1.72028	3.971154	0.02946	[397, 16, 275, 50]
C(-O-C(-O-C)-C(-C)-O)(-C(-C)-O)-C(-C)-O	738	325	413	101	80	0.792079	0.136856	1.798629	4.841026	0.059104	[392, 21, 245, 80]
C1(-O-C2-O-C(-C)-C-C(-C-2-O)-O)-C(-O-C-C(-C-1-O)-O)-O-C	738	325	413	99	77	0.777778	0.134146	1.766154	4.447692	0.052896	[391, 22, 248, 77]
C1:C(:C:C(:C:C:1-C(-N)=O)-C(-C)(-C)-C)-C(-C)(-C)-C	738	325	413	19	16	0.842105	0.025745	1.912227	6.777436	0.013178	[410, 3, 309, 16]
C(-C(-C(-C)-O)-O-C)(-C)-O	738	325	413	110	86	0.781818	0.149051	1.775329	4.55359	0.061324	[389, 24, 239, 86]
O(-C1-O-C(-C)-C-C(-C-1-O)-O)-C(-C)-C	738	325	413	116	88	0.758621	0.157182	1.722653	3.993846	0.056329	[385, 28, 237, 88]
C1(-C(-O)-C(-O-C(-C)-C)-O-C(-C-1-O)-C)-O	738	325	413	116	88	0.758621	0.157182	1.722653	3.993846	0.056329	[385, 28, 237, 88]
C(-C1-O-C(-O)-C-C(-C-1-O-C)-O)-O	738	325	413	51	41	0.803922	0.069106	1.82552	5.210154	0.029732	[403, 10, 284, 41]
C(-C1:C:C(:C:C(:C:1)-C)-C)(-N-C)=O	738	325	413	19	16	0.842105	0.025745	1.912227	6.777436	0.013178	[410, 3, 309, 16]
C1(:C:C(-C(-N)=O):C:C:C:1)-C(-C)(-C)-C	738	325	413	19	16	0.842105	0.025745	1.912227	6.777436	0.013178	[410, 3, 309, 16]
N(-C(-C-C)-C(=O)-N)-C	738	325	413	97	74	0.762887	0.131436	1.732339	4.088562	0.046991	[390, 23, 251, 74]
C(-C-C(=O)-N)(-N)-C	738	325	413	34	33	0.970588	0.04607	2.203982	41.935385	0.047061	[412, 1, 292, 33]
C(-C(=O)-N-C)(-N)-C	738	325	413	98	74	0.755102	0.132791	1.714662	3.918205	0.045181	[389, 24, 251, 74]
N(-C(-C-C(:C):C)-C(=O)-N-C)-C(-C)=O	738	325	413	71	54	0.760563	0.096206	1.727064	4.036561	0.032561	[396, 17, 271, 54]
C1(:C:C:C(:C:C:1)-O)-C-C	738	325	413	54	41	0.759259	0.073171	1.724103	4.007811	0.023948	[400, 13, 284, 41]
C(-C(=O)-N-C(-C-C)-C(=O)-N)(-N-C(-C)=O)-C-C(:C):C	738	325	413	70	53	0.757143	0.094851	1.719297	3.96181	0.031342	[396, 17, 272, 53]
C(-N-C(-C-C)-C(=O)-N)(-C(-N)-C)=O	738	325	413	86	65	0.755814	0.116531	1.716279	3.933333	0.039102	[392, 21, 260, 65]
N(-C(-C-C(=O)-N)-C(=O)-N-C)-C(-C)=O	738	325	413	31	30	0.967742	0.042005	2.197519	38.123077	0.042101	[412, 1, 295, 30]
C(-C(=O)-N(-C)-C)(-N)-C	738	325	413	38	36	0.947368	0.051491	2.151255	22.873846	0.046782	[411, 2, 289, 36]
C(-N(-C(-C)-C)-C-C)(-C)=O	738	325	413	42	39	0.928571	0.056911	2.108571	16.52	0.047212	[410, 3, 286, 39]
N(-C(-C(=O)-N)-C-C)(-C)-C	738	325	413	42	39	0.928571	0.056911	2.108571	16.52	0.047212	[410, 3, 286, 39]
C1-[#6@@]2(-C(-C-C=C3-[#6@@]-2(-C)-C-C(-[#6@@]-C-3-C)-O)-[#6@](-C-C)(-C(-C-1)-[#6@])-C)-C	738	325	413	13	12	0.923077	0.017615	2.096095	15.249231	0.013697	[412, 1, 313, 12]
C1-C=C2-[#6@@](-C)(-C-C-[#6@@](-C-2-C-C)(-C)-C)-[#6@@](-C-1-[#6@](-C)(-C)-C)(-C)-C	738	325	413	28	25	0.892857	0.03794	2.027473	10.589744	0.025747	[410, 3, 300, 25]
C1=C2-[#6@@](-C)(-C-C-[#6@@](-C-2-C-C)(-C)-C)-[#6@@](-C)(-C-C-1)-C	738	325	413	28	25	0.892857	0.03794	2.027473	10.589744	0.025747	[410, 3, 300, 25]
C12-[#6@@](-C)(-C-C(-[#6@@]-C-1-C)-O)-[#6@@](-C-C)(-C(-C-C=2)-[#6@])-C	738	325	413	13	12	0.923077	0.017615	2.096095	15.249231	0.013697	[412, 1, 313, 12]
C1-[#6@](-C(-C-[#6@](-C-1-O)(-C)-C)=C)(-C)-[#6@@](-C)(-C)-C	738	325	413	13	12	0.923077	0.017615	2.096095	15.249231	0.013697	[412, 1, 313, 12]
C(-C(-[#6@@](-C)(-C)-C)-O)-[#6@@]	738	325	413	58	50	0.862069	0.078591	1.95756	7.942308	0.047264	[405, 8, 275, 50]
C1(-C-C(-C)(-C)-C(-C-[#6@@]-1(-C)-C)-O)-C(=C)-[#6@@]	738	325	413	12	11	0.916667	0.01626	2.081538	13.978462	0.01222	[412, 1, 314, 11]
C(-C(-C)(-C)-C(-C)-O)-C	738	325	413	58	50	0.862069	0.078591	1.95756	7.942308	0.047264	[405, 8, 275, 50]
C(-C(-C(-O)-[#6@@])-O-C)(-C)(-C)-C	738	325	413	11	11	1.0	0.014905	2.270769	inf	0.017843	[413, 0, 314, 11]
C(-C(-O-C)-[#6@@](-C)(-C)-C)(-C)-O	738	325	413	11	11	1.0	0.014905	2.270769	inf	0.017843	[413, 0, 314, 11]
C(-C(-C-C)-N-C)(-N)=O	738	325	413	97	74	0.762887	0.131436	1.732339	4.088562	0.046991	[390, 23, 251, 74]
O-C(-C-C-C)-C-C(-C)-O	738	325	413	28	27	0.964286	0.03794	2.18967	34.310769	0.037195	[412, 1, 298, 27]
C(-C-C-C(-O)-C)(-O)-C-C	738	325	413	110	86	0.781818	0.149051	1.775329	4.55359	0.061324	[389, 24, 239, 86]
C(-C-C(-O)-C(-O)-C)-C(-O)-C	738	325	413	20	19	0.95	0.0271	2.157231	24.144615	0.02441	[412, 1, 306, 19]
C1-[#6@@](-O-C-C(-C-1-O)-C)(-C-C)-O	738	325	413	12	12	1.0	0.01626	2.270769	inf	0.019485	[413, 0, 313, 12]
C1-C(-O)-C(-C(-O-[#6@]-1(-C)-O)-C)-C(=O)-N	738	325	413	11	11	1.0	0.014905	2.270769	inf	0.017843	[413, 0, 314, 11]
C1(-C(-C(-O-[#6@]-C-1)-C-C)-C(=O)-N-C)-O	738	325	413	11	11	1.0	0.014905	2.270769	inf	0.017843	[413, 0, 314, 11]
C1(-C(-O-[#6@](-C)(-O)-C-C-1-O)-C-C(-C)-O)-C(=O)-N	738	325	413	11	11	1.0	0.014905	2.270769	inf	0.017843	[413, 0, 314, 11]
C1(-O-[#6@](-C-C)(-O)-C-C-C-1-C)-C-C	738	325	413	12	12	1.0	0.01626	2.270769	inf	0.019485	[413, 0, 313, 12]
C(-C-C(-C=C)-O-C)(-C(-C)-C)-O-[#6@]	738	325	413	12	12	1.0	0.01626	2.270769	inf	0.019485	[413, 0, 313, 12]
C(-C(/C=C\C)-O-C(-O)-C)-C(-C)-O	738	325	413	12	12	1.0	0.01626	2.270769	inf	0.019485	[413, 0, 313, 12]
C(/C=C\C=C)(-C-C)-O-C	738	325	413	12	12	1.0	0.01626	2.270769	inf	0.019485	[413, 0, 313, 12]
C(=C\C=C\C)\C(-C)-O	738	325	413	12	12	1.0	0.01626	2.270769	inf	0.019485	[413, 0, 313, 12]
C(/C=C/C=C)=C/C	738	325	413	19	19	1.0	0.025745	2.270769	inf	0.031087	[413, 0, 306, 19]
C(=C/C=C/C=C)\C=C/C	738	325	413	12	12	1.0	0.01626	2.270769	inf	0.019485	[413, 0, 313, 12]
C(/C=C/C(-C(-C)-O)-C)=C\C=C	738	325	413	12	12	1.0	0.01626	2.270769	inf	0.019485	[413, 0, 313, 12]
C(=C/C(-C(-C)-O)-C)\C=C	738	325	413	12	12	1.0	0.01626	2.270769	inf	0.019485	[413, 0, 313, 12]
C(\C(-C(-C(-C)-C)-O)-C)=C/C	738	325	413	12	12	1.0	0.01626	2.270769	inf	0.019485	[413, 0, 313, 12]
C(-C(-C(-C(-O)-C)-C)-O)(-C=C)-C	738	325	413	12	12	1.0	0.01626	2.270769	inf	0.019485	[413, 0, 313, 12]
C(-C(-C(-O-C)-C)-C)(-C(-C)-C)-O	738	325	413	12	12	1.0	0.01626	2.270769	inf	0.019485	[413, 0, 313, 12]
C(-C(-O-C(=O)-C)-C)(-C(-C)-O)-C	738	325	413	19	19	1.0	0.025745	2.270769	inf	0.031087	[413, 0, 306, 19]
C(-O-C(=O)-C-C)(-C(-C)-C)-C	738	325	413	28	26	0.928571	0.03794	2.108571	16.52	0.030916	[411, 2, 299, 26]
O(-C(=O)-C-C(-C)-O)-C(-C)-C	738	325	413	13	13	1.0	0.017615	2.270769	inf	0.021132	[413, 0, 312, 13]
C(-C-C(-C-C)-O)(-O-C)=O	738	325	413	16	16	1.0	0.02168	2.270769	inf	0.026093	[413, 0, 309, 16]
C(-C(-C-C(-C)-O)-O)-C(-O)=O	738	325	413	31	27	0.870968	0.042005	1.977767	8.577692	0.025525	[409, 4, 298, 27]
C(-C-C(-O)-C-C)(-C-C)-O	738	325	413	28	27	0.964286	0.03794	2.18967	34.310769	0.037195	[412, 1, 298, 27]
C(-O-C(-O-C)-C(-C)-O)(-C-C)-C=C	738	325	413	13	13	1.0	0.017615	2.270769	inf	0.021132	[413, 0, 312, 13]
O(-C1-O-C(-C)-C-C(-C-1-O)-N)-C(-C)-C	738	325	413	15	15	1.0	0.020325	2.270769	inf	0.024436	[413, 0, 310, 15]
O1-C(-C)-C(-C(-C-C-1-O)-N)-O	738	325	413	15	15	1.0	0.020325	2.270769	inf	0.024436	[413, 0, 310, 15]
C1(-C(-C(-C(-O)-C-O-1)-N)-O)-C	738	325	413	15	15	1.0	0.020325	2.270769	inf	0.024436	[413, 0, 310, 15]
C1(-C(-C(-O)-C(-O)-O-C-1-C)-N)-O	738	325	413	15	15	1.0	0.020325	2.270769	inf	0.024436	[413, 0, 310, 15]
C1(-C(-O)-C(-O-C)-O-C-C-1-O)-N	738	325	413	15	15	1.0	0.020325	2.270769	inf	0.024436	[413, 0, 310, 15]
C(-C(=O)-N-C-C)(-C(-C)-O)-C(-O)-C	738	325	413	11	11	1.0	0.014905	2.270769	inf	0.017843	[413, 0, 314, 11]
C(-N(-C-C-C)-C-C-C)(-C-C)=O	738	325	413	12	12	1.0	0.01626	2.270769	inf	0.019485	[413, 0, 313, 12]
N(-C-C-C-N)(-C(-C)=O)-C-C	738	325	413	12	12	1.0	0.01626	2.270769	inf	0.019485	[413, 0, 313, 12]
C(-C-N-C(=O)-C-C)-C-N(-C)-C	738	325	413	18	16	0.888889	0.02439	2.018462	10.166154	0.016006	[411, 2, 309, 16]
C(-N-C(=O)-C-C-C)-C-C-N	738	325	413	53	49	0.924528	0.071816	2.09939	15.566923	0.059214	[409, 4, 276, 49]
N(-C(=O)-C-C-C(-C)-C)-C-C-C	738	325	413	67	51	0.761194	0.090786	1.728496	4.050577	0.030671	[397, 16, 274, 51]
C(-C-C-C(-C)-C)(-N-C)=O	738	325	413	71	55	0.774648	0.096206	1.759047	4.368269	0.035644	[397, 16, 270, 55]
C(-C-C(-C(-C)-[#6@])-C)-C(-N)=O	738	325	413	12	12	1.0	0.01626	2.270769	inf	0.019485	[413, 0, 313, 12]
C(-C(-C1-C-C-C(-[#6@]-1(-C)-C(-O)-C)-C)-C)-C-C(-N)=O	738	325	413	11	11	1.0	0.014905	2.270769	inf	0.017843	[413, 0, 314, 11]
C(-C1-C-C-C(-[#6@]-1(-C)-C(-O)-C)-C)(-C-C)-C	738	325	413	13	13	1.0	0.017615	2.270769	inf	0.021132	[413, 0, 312, 13]
C1(-[#6@@](-C(-C-C(-C-1)-[#6@])-C)(-C)-C(-C)-C)-O	738	325	413	14	14	1.0	0.01897	2.270769	inf	0.022782	[413, 0, 311, 14]
C12-C-C-C(-[#6@](-C-1-C-C-[#6@](-C-2-C-C)(-C)-C)(-C)-C)-C-C	738	325	413	40	31	0.775	0.054201	1.759846	4.377094	0.019244	[404, 9, 294, 31]
C1-C-C2-[#6@](-C)(-C-C-C(-C-2)-O)-C(-C-1-C(-C)-[#6@])-C	738	325	413	68	60	0.882353	0.092141	2.00362	9.530769	0.062516	[405, 8, 265, 60]
C1-C2-[#6@](-C)(-C-C-C(-C-2)-O)-C(-C)-C-C-1	738	325	413	68	60	0.882353	0.092141	2.00362	9.530769	0.062516	[405, 8, 265, 60]
C1(-C-C(-C-C)-[#6@](-C)(-C-C-1)-C)-O	738	325	413	73	60	0.821918	0.098916	1.866386	5.865089	0.048756	[400, 13, 265, 60]
N(-C-C-C-C-N)(-C(-C-C)=O)-C-C-C	738	325	413	11	11	1.0	0.014905	2.270769	inf	0.017843	[413, 0, 314, 11]
C(-C-N-C(=O)-C-C)-C-C-N	738	325	413	104	84	0.807692	0.140921	1.834083	5.337231	0.06708	[393, 20, 241, 84]
C(-C-C(-N-C)-C(-N)=O)-C-N	738	325	413	87	69	0.793103	0.117886	1.800955	4.871282	0.050133	[395, 18, 256, 69]
C(-C(-N-C(=O)-C(-N)-C)-C(-N-C(-C)-C)=O)-C-C-N	738	325	413	75	59	0.786667	0.101626	1.786338	4.685962	0.040816	[397, 16, 266, 59]
C(-N-C(=O)-C(-N)-C)(-C-C)-C(-N)=O	738	325	413	86	65	0.755814	0.116531	1.716279	3.933333	0.039102	[392, 21, 260, 65]
N(-C(=O)-C(-N)-C)-C	738	325	413	98	74	0.755102	0.132791	1.714662	3.918205	0.045181	[389, 24, 251, 74]
C(-C(-N-C)-C(-C)-C)(-N)=O	738	325	413	40	39	0.975	0.054201	2.214	49.56	0.057132	[412, 1, 286, 39]
N(-C(=O)-C(-C-C)-N-C)-C(-C)-C	738	325	413	88	67	0.761364	0.119241	1.728881	4.054359	0.041626	[392, 21, 258, 67]
C(-C-C1:C:C:C:C:C:1)(-C(-N-C)=O)-N-C(=O)-C	738	325	413	69	54	0.782609	0.093496	1.777124	4.574769	0.036299	[398, 15, 271, 54]
C(-C1:C:C:C:C:C:1)-C(-C)-N	738	325	413	76	59	0.776316	0.102981	1.762834	4.410317	0.038846	[396, 17, 266, 59]
C1(:C:C:C(:C:C:1)-O)-C-C(-C)-N	738	325	413	40	37	0.925	0.054201	2.100462	15.672821	0.04404	[410, 3, 288, 37]
C(-C-C(=O)-N)(-C(-N)=O)-N-C	738	325	413	31	30	0.967742	0.042005	2.197519	38.123077	0.042101	[412, 1, 295, 30]
C(-N-C(=O)-C(-N-C)-C-C)(-C(-N-C)=O)-C-C(=O)-N	738	325	413	30	29	0.966667	0.04065	2.195077	36.852308	0.04046	[412, 1, 296, 29]
C(-C(-N-C(=O)-C(-N)-C)-C-C(:C:C):C:C)(-N-C(-C)-C)=O	738	325	413	69	54	0.782609	0.093496	1.777124	4.574769	0.036299	[398, 15, 271, 54]
C(-N-C(=O)-C(-N-C)-C-C)(-C(-N-C)=O)-C-C(:C):C	738	325	413	71	54	0.760563	0.096206	1.727064	4.036561	0.032561	[396, 17, 271, 54]
N(-C(=O)-C(-N-C(=O)-C)-C-C(:C):C)-C(-C(-N)=O)-C-C	738	325	413	70	53	0.757143	0.094851	1.719297	3.96181	0.031342	[396, 17, 272, 53]
C(-N-C(=O)-C(-N)-C)(-C(-N)=O)-C-C	738	325	413	86	65	0.755814	0.116531	1.716279	3.933333	0.039102	[392, 21, 260, 65]
N(-C(=O)-C(-N(-C)-C)-C-C)-C(-C)-C	738	325	413	41	38	0.926829	0.055556	2.104615	16.09641	0.045622	[410, 3, 287, 38]
C(-C1-N(-C(=O)-C)-C-C-C-1)(-N-C)=O	738	325	413	41	38	0.926829	0.055556	2.104615	16.09641	0.045622	[410, 3, 287, 38]
C1(-N(-C(=O)-C(-N)-C)-C-C-C-1)-C(-N)=O	738	325	413	38	36	0.947368	0.051491	2.151255	22.873846	0.046782	[411, 2, 289, 36]
N(-C(=O)-C(-N-C)-C-C)(-C(-C)-C)-C-C	738	325	413	37	35	0.945946	0.050136	2.148025	22.238462	0.045162	[411, 2, 290, 35]
C(-C(-N-C)-C-C)(-N)=O	738	325	413	97	74	0.762887	0.131436	1.732339	4.088562	0.046991	[390, 23, 251, 74]
C(-N-C(=O)-C(-C-C)-N-C)(-C(-N-C)=O)-C-C(-C)-C	738	325	413	54	41	0.759259	0.073171	1.724103	4.007811	0.023948	[400, 13, 284, 41]
N(-C(=O)-C(-C-C-C)-N-C(=O)-C)-C(-C(-N)=O)-C-C	738	325	413	83	64	0.771084	0.112466	1.750955	4.280486	0.04148	[394, 19, 261, 64]
C(-C-C(:C:C):C:C)(-C(-N)=O)-N-C	738	325	413	69	54	0.782609	0.093496	1.777124	4.574769	0.036299	[398, 15, 271, 54]
N1(-C-C-C-C-1-C)-C(=O)-C	738	325	413	41	38	0.926829	0.055556	2.104615	16.09641	0.045622	[410, 3, 287, 38]
C1-C-C-C(-N-1-C)-C	738	325	413	42	39	0.928571	0.056911	2.108571	16.52	0.047212	[410, 3, 286, 39]
C1-C-C(-C(-N)=O)-N(-C-1)-C	738	325	413	41	38	0.926829	0.055556	2.104615	16.09641	0.045622	[410, 3, 287, 38]
C(-C1:C:C:C:C:C:1)-C(-C(-N)=O)-N-C	738	325	413	69	54	0.782609	0.093496	1.777124	4.574769	0.036299	[398, 15, 271, 54]
O-C(-C-C-C(-O)-C)-C-C(-C-C)-O	738	325	413	17	17	1.0	0.023035	2.270769	inf	0.027754	[413, 0, 308, 17]
C(-C-C-C(-O)-C(-O)-C)(-O)-C-C(-C)-O	738	325	413	17	17	1.0	0.023035	2.270769	inf	0.027754	[413, 0, 308, 17]
C1-C(-O)-C(-C(-O-[#6@]-1(-C-C)-O)-C-C)-C(=O)-N-C	738	325	413	11	11	1.0	0.014905	2.270769	inf	0.017843	[413, 0, 314, 11]
C1(-C(-C(-O-[#6@](-C-1)(-C)-O)-C-C(-C)-O)-C(=O)-N-C-C)-O	738	325	413	11	11	1.0	0.014905	2.270769	inf	0.017843	[413, 0, 314, 11]
C1(-C(-O-[#6@](-C-C)(-O)-C-C-1-O)-C-C(-C=C)-O-C)-C(=O)-N-C	738	325	413	11	11	1.0	0.014905	2.270769	inf	0.017843	[413, 0, 314, 11]
C1(-C-C(/C=C\C)-O-C(-O)-C)-C(-C(-C-[#6@](-O-1)(-C)-O)-O)-C(=O)-N	738	325	413	11	11	1.0	0.014905	2.270769	inf	0.017843	[413, 0, 314, 11]
C(-C(/C=C\C=C)-O-C(-O-C)-C(-C)-O)-C(-C(-C)-C)-O-[#6@]	738	325	413	12	12	1.0	0.01626	2.270769	inf	0.019485	[413, 0, 313, 12]
C(/C=C\C=C\C)(-C-C(-C)-O)-O-C(-O)-C	738	325	413	12	12	1.0	0.01626	2.270769	inf	0.019485	[413, 0, 313, 12]
C(=C\C=C\C=C)\C(-C-C)-O-C	738	325	413	12	12	1.0	0.01626	2.270769	inf	0.019485	[413, 0, 313, 12]
C(/C=C/C=C/C)=C/C(-C)-O	738	325	413	12	12	1.0	0.01626	2.270769	inf	0.019485	[413, 0, 313, 12]
C(=C\C(-C(-C(-C)-C)-O)-C)\C=C\C	738	325	413	12	12	1.0	0.01626	2.270769	inf	0.019485	[413, 0, 313, 12]
C(\C(-C(-C(-C(-O)-C)-C)-O)-C)=C\C=C	738	325	413	12	12	1.0	0.01626	2.270769	inf	0.019485	[413, 0, 313, 12]
C(-C(-C(-C(-O-C)-C)-C)-O)(/C=C\C)-C	738	325	413	12	12	1.0	0.01626	2.270769	inf	0.019485	[413, 0, 313, 12]
C(-C(-C(-O-C(=O)-C)-C)-C)(-C(-C=C)-C)-O	738	325	413	12	12	1.0	0.01626	2.270769	inf	0.019485	[413, 0, 313, 12]
C(-C(-O-C(=O)-C-C)-C)(-C(-C(-C)-C)-O)-C	738	325	413	12	12	1.0	0.01626	2.270769	inf	0.019485	[413, 0, 313, 12]
C(-O-C(=O)-C-C(-C)-O)(-C(-C(-C)-O)-C)-C	738	325	413	12	12	1.0	0.01626	2.270769	inf	0.019485	[413, 0, 313, 12]
O(-C(=O)-C-C(-C-C)-O)-C(-C(-C)-C)-C	738	325	413	12	12	1.0	0.01626	2.270769	inf	0.019485	[413, 0, 313, 12]
C(-C-C(-C-C(-C)-O)-O)(-O-C(-C)-C)=O	738	325	413	12	12	1.0	0.01626	2.270769	inf	0.019485	[413, 0, 313, 12]
C(-O-C1-O-C(-C)-C-C(-C-1-O)-N)(-C-C(-C)-O)/C=C\C	738	325	413	12	12	1.0	0.01626	2.270769	inf	0.019485	[413, 0, 313, 12]
O(-C1-O-C(-C)-C(-C(-C-1-O)-N)-O)-C(-C-C)-C=C	738	325	413	12	12	1.0	0.01626	2.270769	inf	0.019485	[413, 0, 313, 12]
O1-C(-C)-C(-C(-C(-C-1-O-C)-O)-N)-O	738	325	413	15	15	1.0	0.020325	2.270769	inf	0.024436	[413, 0, 310, 15]
C1(-C(-O)-C(-O-C(-C)-C)-O-C(-C-1-O)-C)-N	738	325	413	15	15	1.0	0.020325	2.270769	inf	0.024436	[413, 0, 310, 15]
C1(-C(=O)-N-C-C-C)-C(-C-[#6@]-O-C-1-C-C)-O	738	325	413	11	11	1.0	0.014905	2.270769	inf	0.017843	[413, 0, 314, 11]
C(-N-C-C-C)(-C(-C)-C)=O	738	325	413	14	13	0.928571	0.01897	2.108571	16.52	0.015191	[412, 1, 312, 13]
C(-C(=O)-N(-C-C)-C-C)-C-C	738	325	413	49	46	0.938776	0.066396	2.131743	19.485128	0.058546	[410, 3, 279, 46]
C(-N(-C-C-C-N)-C-C-C-C)(-C-C-C)=O	738	325	413	10	10	1.0	0.01355	2.270769	inf	0.016203	[413, 0, 315, 10]
N(-C-C-C-N-C)(-C(-C-C)=O)-C-C-C	738	325	413	12	12	1.0	0.01626	2.270769	inf	0.019485	[413, 0, 313, 12]
C(-C-C-N-C(=O)-C)-N(-C(-C)=O)-C-C	738	325	413	12	12	1.0	0.01626	2.270769	inf	0.019485	[413, 0, 313, 12]
C(-C-C-C(-C(-C)-[#6@])-C)(-N-C-C)=O	738	325	413	12	12	1.0	0.01626	2.270769	inf	0.019485	[413, 0, 313, 12]
C(-C-C(-C(-C-C)-[#6@](-C)(-C)-C)-C)-C(-N-C)=O	738	325	413	12	12	1.0	0.01626	2.270769	inf	0.019485	[413, 0, 313, 12]
C(-C-C-C-N-C)-N(-C(-C)=O)-C-C	738	325	413	11	11	1.0	0.014905	2.270769	inf	0.017843	[413, 0, 314, 11]
