# Supplementary material for: A comprehensive evaluation of advanced methods for identifying structural alerts using extensive toxicity data
Source: J Cheminform. 2026 Jan 30;18:27. doi: 10.1186/s13321-026-01157-x (PMC12922411; doi:10.1186/s13321-026-01157-x)
Supplement: Supplementary file 3 — Supplementary material 3. [file 13321_2026_1157_MOESM3_ESM.zip › SI_3_The substructure sets/SI_3_1_Original set of SAs/bioalerts/Drug/Hepatotoxicity__ruleset.csv]

Substructure	N_total	N_pos	N_neg	N_s	N_s_pos	Precision	Coverage Rate	Enrichment Factor	Likelihood Ratio	Information Gain	tn_fp_fn_tp
C(:C(-I):C(-C):C)(-C):C	2238	921	1317	9	9	1.0	0.004021	2.429967	inf	0.005168	[1317, 0, 912, 9]
C-O-N=C	2238	921	1317	18	14	0.777778	0.008043	1.889975	5.004886	0.00326	[1313, 4, 907, 14]
O(-N=C(-C)-C)-C	2238	921	1317	16	14	0.875	0.007149	2.126221	10.009772	0.004844	[1315, 2, 907, 14]
N(=C(-C(:C):N)-C(=O)-N)-O	2238	921	1317	12	11	0.916667	0.005362	2.22747	15.729642	0.004441	[1316, 1, 910, 11]
C(-C(:C:S):N:C)(=N)-C	2238	921	1317	12	11	0.916667	0.005362	2.22747	15.729642	0.004441	[1316, 1, 910, 11]
C(:N:C(-C):C)(:S)-N	2238	921	1317	18	14	0.777778	0.008043	1.889975	5.004886	0.00326	[1313, 4, 907, 14]
N(-C1-C(=O)-N-C-1-S)-C	2238	921	1317	50	39	0.78	0.022341	1.895375	5.069885	0.009306	[1306, 11, 882, 39]
C(-C(=O)-O)(=C)-N	2238	921	1317	35	27	0.771429	0.015639	1.874546	4.82614	0.006156	[1309, 8, 894, 27]
C(:C:C(-N):C)(-Cl):C	2238	921	1317	34	28	0.823529	0.015192	2.00115	6.673181	0.007982	[1311, 6, 893, 28]
C(:C(-N-C):C(-S):C):C	2238	921	1317	37	32	0.864865	0.016533	2.101593	9.151792	0.010749	[1312, 5, 889, 32]
N(-S(=O)(=O)-C(:C):C)-C	2238	921	1317	51	42	0.823529	0.022788	2.00115	6.673181	0.012064	[1308, 9, 879, 42]
S(-C(:C:C):C(:C)-N)(-N)(=O)=O	2238	921	1317	15	14	0.933333	0.006702	2.26797	20.019544	0.006023	[1316, 1, 907, 14]
N1(-C(=O)-C(-C-1)-N)-C	2238	921	1317	52	41	0.788462	0.023235	1.915936	5.329879	0.010164	[1306, 11, 880, 41]
C1(-C(-C(-S)-N-1)-N-C)=O	2238	921	1317	50	39	0.78	0.022341	1.895375	5.069885	0.009306	[1306, 11, 882, 39]
O(-N=C(-C(:C):N)-C(=O)-N)-C	2238	921	1317	11	10	0.909091	0.004915	2.209061	14.299674	0.003923	[1316, 1, 911, 10]
C(-C1:C:S:C(:N:1)-N)(=N-O)-C(=O)-N	2238	921	1317	12	11	0.916667	0.005362	2.22747	15.729642	0.004441	[1316, 1, 910, 11]
C1:S:C(:N:C:1-C)-N	2238	921	1317	18	14	0.777778	0.008043	1.889975	5.004886	0.00326	[1313, 4, 907, 14]
C1(:N:C(-C(=N)-C):C:S:1)-N	2238	921	1317	12	11	0.916667	0.005362	2.22747	15.729642	0.004441	[1316, 1, 910, 11]
C(-N-C(:C):C)(:N):C	2238	921	1317	10	8	0.8	0.004468	1.943974	5.71987	0.002046	[1315, 2, 913, 8]
C(:C(:C(:C):[#7&H1]):N:C):C	2238	921	1317	13	10	0.769231	0.005809	1.869206	4.766558	0.002235	[1314, 3, 911, 10]
