# Supplementary material for: A comprehensive evaluation of advanced methods for identifying structural alerts using extensive toxicity data
Source: J Cheminform. 2026 Jan 30;18:27. doi: 10.1186/s13321-026-01157-x (PMC12922411; doi:10.1186/s13321-026-01157-x)
Supplement: Supplementary file 3 — Supplementary material 3. [file 13321_2026_1157_MOESM3_ESM.zip › SI_3_The substructure sets/SI_3_1_Original set of SAs/bioalerts/Drug/Immunotoxicity__ruleset.csv]

Substructure	N_total	N_pos	N_neg	N_s	N_s_pos	Precision	Coverage Rate	Enrichment Factor	Likelihood Ratio	Information Gain	tn_fp_fn_tp
C1(:C:C(-O-C):C:C:C:1:N):C(-N):C	8956	5557	3399	37	34	0.918919	0.004131	1.480986	6.932158	0.00141	[3396, 3, 5523, 34]
C1:C2:N:C(:C:C(:C:2:C:C:C:1)-N):C	8956	5557	3399	59	58	0.983051	0.006588	1.584345	35.476336	0.003816	[3398, 1, 5499, 58]
C(:N:C(:C):C)(:C):C	8956	5557	3399	258	213	0.825581	0.028808	1.330557	2.895195	0.004273	[3354, 45, 5344, 213]
C(:C(:C:C):C(-N):C)(:N):C	8956	5557	3399	233	194	0.832618	0.026016	1.341898	3.042621	0.004143	[3360, 39, 5363, 194]
C1:C:C(:C:C:C:1:C)-Cl	8956	5557	3399	133	117	0.879699	0.01485	1.417777	4.472771	0.003664	[3383, 16, 5440, 117]
C1:N:C(:C(:N:1-C):[#7&H1]):C(:N)=S	8956	5557	3399	7	7	1.0	0.000782	1.611661	inf	0.000538	[3399, 0, 5550, 7]
N(:C(:C(:[#7&H1]):N):C(:N)=S):C	8956	5557	3399	8	8	1.0	0.000893	1.611661	inf	0.000615	[3399, 0, 5549, 8]
N1:C:C(-C(:C):N):C:C:C:1	8956	5557	3399	19	15	0.789474	0.002121	1.272364	2.293729	0.000203	[3395, 4, 5542, 15]
C1:C:C2:C(:C:C:1-O-C):C(-N):C:C(:N:2):C	8956	5557	3399	25	25	1.0	0.002791	1.611661	inf	0.001925	[3399, 0, 5532, 25]
C1:C2:C(:C:C(:C:1)-O):C(-N-C):C(:C(:N:2):C:C):C	8956	5557	3399	23	23	1.0	0.002568	1.611661	inf	0.001771	[3399, 0, 5534, 23]
C12:C(:C:C(-O):C:C:1):C(-N-C):C(:C:N:2):C	8956	5557	3399	23	23	1.0	0.002568	1.611661	inf	0.001771	[3399, 0, 5534, 23]
C12:C:C(-O-C):C:C:C:1:N:C:C(:C:2-N-C):C	8956	5557	3399	22	22	1.0	0.002456	1.611661	inf	0.001694	[3399, 0, 5535, 22]
C(:C(-N-C):C(:C):C)(:C):C	8956	5557	3399	66	63	0.954545	0.007369	1.538404	12.84488	0.003365	[3396, 3, 5494, 63]
C1(:C2:C(:N:C:C:1:C):C:C:C:C:2)-N-C	8956	5557	3399	66	63	0.954545	0.007369	1.538404	12.84488	0.003365	[3396, 3, 5494, 63]
C12:C(:N:C(:C):C:C:1-N):C:C(:C:C:2)-Cl	8956	5557	3399	22	21	0.954545	0.002456	1.538404	12.84488	0.001117	[3398, 1, 5536, 21]
C(:[#7&H1]:C(:C):C)(:C):C	8956	5557	3399	71	61	0.859155	0.007928	1.384666	3.731132	0.001612	[3389, 10, 5496, 61]
C(-C(=O)-C(=C)-C)=C	8956	5557	3399	101	89	0.881188	0.011277	1.420176	4.536486	0.002811	[3387, 12, 5468, 89]
C(-N-C(=O)-N)(:C):C	8956	5557	3399	197	154	0.781726	0.021996	1.259877	2.1906	0.001939	[3356, 43, 5403, 154]
C(-N-C1:C:C:C:C(:C:1)-C)(-N-C(:C):C)=O	8956	5557	3399	43	40	0.930233	0.004801	1.49922	8.15548	0.001798	[3396, 3, 5517, 40]
N(-C1:C:C:C:C(:C:1)-C)-C(-N)=O	8956	5557	3399	64	59	0.921875	0.007146	1.48575	7.217599	0.002504	[3394, 5, 5498, 59]
C1:C:C(:C(:C:C:1-N)-C)-Cl	8956	5557	3399	28	25	0.892857	0.003126	1.438983	5.097175	0.000857	[3396, 3, 5532, 25]
C(/C(=C(\C)-C)-C(:C):C)(:C):C	8956	5557	3399	30	26	0.866667	0.00335	1.396773	3.975796	0.000728	[3395, 4, 5531, 26]
C(\C1:C:C:C:C:C:1)(-C(:C):C)=C(\C)-C	8956	5557	3399	30	26	0.866667	0.00335	1.396773	3.975796	0.000728	[3395, 4, 5531, 26]
N(:C(:N(-C):C)-C=C):C	8956	5557	3399	27	26	0.962963	0.003015	1.55197	15.903185	0.001469	[3398, 1, 5531, 26]
C(/C=C/C(:C):C)(:N:C):N(-C):C	8956	5557	3399	12	11	0.916667	0.00134	1.477356	6.728271	0.000448	[3398, 1, 5546, 11]
N(-C1:C:C:C(:C:C:1)-N)-C(=O)-C(:C):C	8956	5557	3399	18	15	0.833333	0.00201	1.343051	3.058305	0.000316	[3396, 3, 5542, 15]
C1:C:C(:C:C:C:1-N)-N(:C):C	8956	5557	3399	15	13	0.866667	0.001675	1.396773	3.975796	0.000363	[3397, 2, 5544, 13]
C(-N(:C:C):C(:C):N)(:C):C	8956	5557	3399	9	8	0.888889	0.001005	1.432588	4.893288	0.000266	[3398, 1, 5549, 8]
C1:C(:C:C(-N):C:C:1-C)-C(-F)(-F)-F	8956	5557	3399	25	25	1.0	0.002791	1.611661	inf	0.001925	[3399, 0, 5532, 25]
C1:C:C(:C:C:C:1)-C(-F)(-F)-F	8956	5557	3399	308	233	0.756494	0.03439	1.219211	1.900227	0.002147	[3324, 75, 5324, 233]
C1:C(:C:C(-C):C:C:1)-C(-F)(-F)-F	8956	5557	3399	85	77	0.905882	0.009491	1.459975	5.887237	0.00292	[3391, 8, 5480, 77]
O(-C(:C(-O):C):C(:C)-O)-C	8956	5557	3399	344	279	0.811047	0.03841	1.307132	2.625437	0.004905	[3334, 65, 5278, 279]
C(-C(:C:C):N:C)(=N)-C	8956	5557	3399	30	25	0.833333	0.00335	1.343051	3.058305	0.000527	[3394, 5, 5532, 25]
C(-C(-F)(-F)-F)(:C):N	8956	5557	3399	121	102	0.842975	0.01351	1.35859	3.283654	0.002362	[3380, 19, 5455, 102]
C1(:C(-O-C):C(-O-C):C:C:C:1)-O-C	8956	5557	3399	318	257	0.808176	0.035507	1.302506	2.576998	0.004377	[3338, 61, 5300, 257]
C(-C-C-C-C-C)-C(-N-O)=O	8956	5557	3399	9	8	0.888889	0.001005	1.432588	4.893288	0.000266	[3398, 1, 5549, 8]
C1:C:C:C(:C(:C)-C):C(:C:1-C):C	8956	5557	3399	12	12	1.0	0.00134	1.611661	inf	0.000923	[3399, 0, 5545, 12]
O1-[#6@](-C)(-C-C-C)-C-1-C-C	8956	5557	3399	53	41	0.773585	0.005918	1.246757	2.089842	0.000461	[3387, 12, 5516, 41]
C(-C(=O)-C(-C)(-C)-C)(-C)-C	8956	5557	3399	15	12	0.8	0.001675	1.289329	2.446644	0.000182	[3396, 3, 5545, 12]
C(-C(-C-C)-O)(-C)(-C)-C	8956	5557	3399	192	147	0.765625	0.021438	1.233928	1.998092	0.001514	[3354, 45, 5410, 147]
C(-O-C(:C):C)(=C)-N	8956	5557	3399	15	14	0.933333	0.001675	1.504217	8.563254	0.000641	[3398, 1, 5543, 14]
C(-C(:O:N):C(:C)-C)(:C):C	8956	5557	3399	14	13	0.928571	0.001563	1.496542	7.951593	0.000576	[3398, 1, 5544, 13]
N(:C:C(-C):C):O	8956	5557	3399	38	33	0.868421	0.004243	1.3996	4.036962	0.000937	[3394, 5, 5524, 33]
C(:C(-C-C):C(-C):O):N	8956	5557	3399	19	19	1.0	0.002121	1.611661	inf	0.001463	[3399, 0, 5538, 19]
C1(-C-C-C(:C):C-C:1:O):C:N	8956	5557	3399	15	15	1.0	0.001675	1.611661	inf	0.001154	[3399, 0, 5542, 15]
C(-C-C-C-C-[N&+])-C-C-C	8956	5557	3399	28	23	0.821429	0.003126	1.323864	2.81364	0.000433	[3394, 5, 5534, 23]
C(-C-C-C-[N&+])-C-C	8956	5557	3399	32	26	0.8125	0.003573	1.309475	2.650531	0.000449	[3393, 6, 5531, 26]
C(-C-C-[N&+])-C	8956	5557	3399	57	44	0.77193	0.006364	1.244089	2.070237	0.000484	[3386, 13, 5513, 44]
C(-C(=O)-C(:C):C)=C	8956	5557	3399	363	291	0.801653	0.040531	1.291993	2.47213	0.004655	[3327, 72, 5266, 291]
C(-N1:C:C(-F):C:[#7&H1]:C:1=O)(-O-C)-C-C	8956	5557	3399	8	8	1.0	0.000893	1.611661	inf	0.000615	[3399, 0, 5549, 8]
N(:C:C(-F):C)(-C):C	8956	5557	3399	17	16	0.941176	0.001898	1.516857	9.786575	0.000775	[3398, 1, 5541, 16]
[#7&H1]1:C(=O):N(-C(-O-C)-C-C):C:C(:C:1=O)-F	8956	5557	3399	8	8	1.0	0.000893	1.611661	inf	0.000615	[3399, 0, 5549, 8]
N(-C1:C:C:N:C(:C:1)-C)-C(:C):C	8956	5557	3399	33	28	0.848485	0.003685	1.36747	3.425301	0.000674	[3394, 5, 5529, 28]
C1(:[#7&H1]:C(:C(:C:1-C):C):C:C)-C(:C):C	8956	5557	3399	18	15	0.833333	0.00201	1.343051	3.058305	0.000316	[3396, 3, 5542, 15]
C(/C=C(\C)-C)(:C):C	8956	5557	3399	400	310	0.775	0.044663	1.249037	2.106832	0.003677	[3309, 90, 5247, 310]
C(-C(:C(:[#7&H1])-C):C(:C):C)=C	8956	5557	3399	11	11	1.0	0.001228	1.611661	inf	0.000846	[3399, 0, 5546, 11]
C1(:C(:[#7&H1]:C(:C:1:C):C)-C(:C:C):C:C)-C=C	8956	5557	3399	9	9	1.0	0.001005	1.611661	inf	0.000692	[3399, 0, 5548, 9]
C1(:[#7&H1]:C2:C(:C:1-C=C):C:C:C:C:2)-C(:C:C):C:C	8956	5557	3399	9	9	1.0	0.001005	1.611661	inf	0.000692	[3399, 0, 5548, 9]
[#7&H1]1:C2:C(:C:C:C:C:2):C(:C:1-C(:C):C)-C=C	8956	5557	3399	10	10	1.0	0.001117	1.611661	inf	0.000769	[3399, 0, 5547, 10]
C12:C(:C:C:C:C:1):C(-C=C):C(:[#7&H1]:2)-C	8956	5557	3399	11	11	1.0	0.001228	1.611661	inf	0.000846	[3399, 0, 5546, 11]
C(-C-C(:C(-C):C):C:C)-C(-C)-N	8956	5557	3399	49	37	0.755102	0.005471	1.216968	1.885955	0.000325	[3387, 12, 5520, 37]
C(-C1:C(-C(:C):C):C(-O):C:C(:C:1)-O)-C-C	8956	5557	3399	9	9	1.0	0.001005	1.611661	inf	0.000692	[3399, 0, 5548, 9]
C(:C(-C(:C):C):C(-O):C)(-C):C	8956	5557	3399	19	16	0.842105	0.002121	1.357188	3.262192	0.000364	[3396, 3, 5541, 16]
C1(:C(-O-C):C(:C(:C:C:1-C)-O)-O-C)-C(:C):C	8956	5557	3399	9	9	1.0	0.001005	1.611661	inf	0.000692	[3399, 0, 5548, 9]
C1(:C(:C(:C:C(:C:1-C(:C):C)-C)-O-C)-O-C)-O-C	8956	5557	3399	9	9	1.0	0.001005	1.611661	inf	0.000692	[3399, 0, 5548, 9]
C1(:C:C(-C-C-C):C(-C(:C):C):C(:C:1-O-C)-O)-O-C	8956	5557	3399	9	9	1.0	0.001005	1.611661	inf	0.000692	[3399, 0, 5548, 9]
C1:C2:C(:C:C:C:1):[N&+](=O):C:C(:N:2-[O&-])-C	8956	5557	3399	61	56	0.918033	0.006811	1.479558	6.850603	0.002312	[3394, 5, 5501, 56]
C(:[N&+](=O):C(:C)-C)(:C):C	8956	5557	3399	74	58	0.783784	0.008263	1.263194	2.217271	0.000738	[3383, 16, 5499, 58]
[N&+](:C(:C(:N)-C)-C(=O)-C)(:C)=O	8956	5557	3399	47	44	0.93617	0.005248	1.508789	8.971028	0.002062	[3396, 3, 5513, 44]
C(:C(:N(-[O&-]):C)-C(-F)(-F)-F)(:[N&+])-C	8956	5557	3399	38	38	1.0	0.004243	1.611661	inf	0.002929	[3399, 0, 5519, 38]
C(:N(-[O&-]):C(:C):C)(:C)-C	8956	5557	3399	71	57	0.802817	0.007928	1.293869	2.490334	0.000895	[3385, 14, 5500, 57]
C(-C(=O)-C(:C:C):O:C)(:[N&+](:C)=O):C(:N)-C	8956	5557	3399	9	9	1.0	0.001005	1.611661	inf	0.000692	[3399, 0, 5548, 9]
C(-C1:C:C:C:O:1)(-C(:[N&+](:C)=O):C(:N)-C)=O	8956	5557	3399	9	9	1.0	0.001005	1.611661	inf	0.000692	[3399, 0, 5548, 9]
C1:C(-O-C):C(:C(:C:C:1-C)-O)-O-C	8956	5557	3399	292	251	0.859589	0.032604	1.385366	3.744559	0.006804	[3358, 41, 5306, 251]
C1(:C(:C(:C:C(:C:1)-C)-O-C)-O-C)-O-C	8956	5557	3399	271	230	0.848708	0.030259	1.36783	3.431269	0.005681	[3358, 41, 5327, 230]
C1-C=C(-[#6@@](-C)(-C)-[#6@@]-C-1-[#6@])-C(-[#6@@])-C	8956	5557	3399	17	14	0.823529	0.001898	1.32725	2.854418	0.000269	[3396, 3, 5543, 14]
C(-[#6@@](-C)(-C)-C)(-C(-C)-C)-C(=C)-[#6@@]	8956	5557	3399	11	10	0.909091	0.001228	1.465146	6.11661	0.000385	[3398, 1, 5547, 10]
N(:C(-C(:C):N):C(-C):C)(:C)-C	8956	5557	3399	17	17	1.0	0.001898	1.611661	inf	0.001309	[3399, 0, 5540, 17]
C(-C(=C(-C)-C)-C(:C):C)(:C):C	8956	5557	3399	30	26	0.866667	0.00335	1.396773	3.975796	0.000728	[3395, 4, 5531, 26]
C(-C1:C:C:C:C:C:1)(-C(:C):C)=C(-C)-C	8956	5557	3399	30	26	0.866667	0.00335	1.396773	3.975796	0.000728	[3395, 4, 5531, 26]
C(:C(:C(:C):[#7&H1]):N(:C):C):C	8956	5557	3399	20	17	0.85	0.002233	1.369912	3.466079	0.000414	[3396, 3, 5540, 17]
C(-C(-C-C(:N):C)-N-C(=O)-C)(-O-C)=O	8956	5557	3399	10	9	0.9	0.001117	1.450495	5.504949	0.000325	[3398, 1, 5548, 9]
C(-C-C(:N):C)(-C)-N	8956	5557	3399	16	13	0.8125	0.001787	1.309475	2.650531	0.000224	[3396, 3, 5544, 13]
C(-N-C(:C:C):C:C)(-N-C)=O	8956	5557	3399	172	142	0.825581	0.019205	1.330557	2.895195	0.002824	[3369, 30, 5415, 142]
N(-C1:C:C(:C:C(:C:1)-C)-C)-C(-N)=O	8956	5557	3399	16	16	1.0	0.001787	1.611661	inf	0.001232	[3399, 0, 5541, 16]
C1:C(:C:C(:C:C:1-N-C)-C(-F)(-F)-F)-C(-F)(-F)-F	8956	5557	3399	23	23	1.0	0.002568	1.611661	inf	0.001771	[3399, 0, 5534, 23]
C1(:C:C(:C:C:C:1)-C(-F)(-F)-F)-C(-F)(-F)-F	8956	5557	3399	39	37	0.948718	0.004355	1.529012	11.315728	0.001892	[3397, 2, 5520, 37]
C1(:C:C(-N-C):C:C:C:1)-C(-F)(-F)-F	8956	5557	3399	118	99	0.838983	0.013176	1.352156	3.187076	0.002213	[3380, 19, 5458, 99]
C(=C/C(=O)-C)\C	8956	5557	3399	644	521	0.809006	0.071907	1.303844	2.590857	0.009265	[3276, 123, 5036, 521]
C(\C(=O)-C(:C:C):C:C)=C/C	8956	5557	3399	307	256	0.833876	0.034279	1.343926	3.070298	0.005572	[3348, 51, 5301, 256]
C(-O-C(:C:C):C(:C)-O)-C-C	8956	5557	3399	107	82	0.766355	0.011947	1.235105	2.006248	0.000845	[3374, 25, 5475, 82]
C(:C(-N=C):C(-C):C):C	8956	5557	3399	83	65	0.783133	0.009268	1.262144	2.208776	0.000822	[3381, 18, 5492, 65]
C1(:C:C(-O-C):C(-O):C:C:1-N)-C(-N)=O	8956	5557	3399	61	51	0.836066	0.006811	1.347454	3.119471	0.001104	[3389, 10, 5506, 51]
C1:C(-O-C):C(-O-C):C:C:C:1-C	8956	5557	3399	548	418	0.762774	0.061188	1.229333	1.966725	0.004309	[3269, 130, 5139, 418]
C(-C(-C-C)-[#6@](-C)(-C)-C)(-C)-C	8956	5557	3399	288	218	0.756944	0.032157	1.219938	1.904887	0.002017	[3329, 70, 5339, 218]
C(-C(-[#6@](-C)(-C)-C)-C(-C)-C)-C	8956	5557	3399	288	218	0.756944	0.032157	1.219938	1.904887	0.002017	[3329, 70, 5339, 218]
C(-[#6@](-C)(-C(-O)-C)-C(-C)-C)(-C)-C	8956	5557	3399	26	23	0.884615	0.002903	1.4257	4.689401	0.00074	[3396, 3, 5534, 23]
C(-[#6@](-C)(-C)-C)(-O-C)-C-C	8956	5557	3399	102	79	0.77451	0.011389	1.248247	2.100922	0.000902	[3376, 23, 5478, 79]
C(-O-C(=O)-C)(-[#6@](-C)(-C)-C)-C-C	8956	5557	3399	56	49	0.875	0.006253	1.410203	4.281627	0.001469	[3392, 7, 5508, 49]
C1(-C-C(-C(-C)-C-[#6@]-1(-C)-C)-[#6@](-C)(-C)-C)-O-C	8956	5557	3399	18	14	0.777778	0.00201	1.253514	2.140813	0.000165	[3395, 4, 5543, 14]
C1-C2-C(-C(-O-C)-C-C3-[#6@]-2(-C)-C-C-C-C-3)-C(-C-C)-[#6@](-C-1-O-C)(-C)-C	8956	5557	3399	15	14	0.933333	0.001675	1.504217	8.563254	0.000641	[3398, 1, 5543, 14]
C12-C(-C(-O-C)-C-C-[#6@]-1(-C)-C)-C(-C-C)-[#6@](-C)(-C-C-2)-C	8956	5557	3399	15	14	0.933333	0.001675	1.504217	8.563254	0.000641	[3398, 1, 5543, 14]
C12-C(-O-C(=O)-C)-C-C(-[#6@](-C-1-C-C-[#6@](-C-2-C-C)(-C)-C)(-C)-C)-C-C	8956	5557	3399	11	10	0.909091	0.001228	1.465146	6.11661	0.000385	[3398, 1, 5547, 10]
O1-O-C(-O-O-C-1(-C)-C)(-C-C)-C-C	8956	5557	3399	17	16	0.941176	0.001898	1.516857	9.786575	0.000775	[3398, 1, 5541, 16]
O(-C(-O-O)(-C-C)-C-C)-O	8956	5557	3399	17	16	0.941176	0.001898	1.516857	9.786575	0.000775	[3398, 1, 5541, 16]
N(-C1:C:C:N:C(:C:1)-C(-F)(-F)-F)-C(:C:C):C(-C):C	8956	5557	3399	10	9	0.9	0.001117	1.450495	5.504949	0.000325	[3398, 1, 5548, 9]
C(/C=C/C(:C):C)(=O)-C(:C):C	8956	5557	3399	166	144	0.86747	0.018535	1.398067	4.003599	0.00411	[3377, 22, 5413, 144]
N(-C1:C:C:C:C(:C:1)-N)-C(-C)=O	8956	5557	3399	42	32	0.761905	0.00469	1.227932	1.957315	0.000309	[3389, 10, 5525, 32]
C1:C:C(:C(:N:1-C):C):C(:N)-N	8956	5557	3399	13	11	0.846154	0.001452	1.363713	3.364135	0.000259	[3397, 2, 5546, 11]
C1(:C:C:N:C:C:1:C):N(-C):C	8956	5557	3399	23	18	0.782609	0.002568	1.2613	2.201979	0.000225	[3394, 5, 5539, 18]
C1:C:N:C(-N):C:C:1:N	8956	5557	3399	37	32	0.864865	0.004131	1.393869	3.91463	0.000883	[3394, 5, 5525, 32]
N1:C(-N-C(=O)-C):C(:C:C):C(:C:C:1):N	8956	5557	3399	10	10	1.0	0.001117	1.611661	inf	0.000769	[3399, 0, 5547, 10]
C(-N-C(=O)-C(:C):C)(:N:C):C(:C):C	8956	5557	3399	16	16	1.0	0.001787	1.611661	inf	0.001232	[3399, 0, 5541, 16]
N(-C(=O)-C1:C:C:C:C:C:1)-C(:N:C):C(:C):C	8956	5557	3399	16	16	1.0	0.001787	1.611661	inf	0.001232	[3399, 0, 5541, 16]
C(-C1:C:C:C:C:C:1)(-N-C(:N):C)=O	8956	5557	3399	22	20	0.909091	0.002456	1.465146	6.11661	0.000772	[3397, 2, 5537, 20]
C(-C-C-C(-C(-C)-O)-C)-[#6@]1(-O-C-1-C)-C	8956	5557	3399	9	9	1.0	0.001005	1.611661	inf	0.000692	[3399, 0, 5548, 9]
C(-C(-C(-C(-C(=O)-C)-C)-O)-C)-C-C-[#6@]	8956	5557	3399	21	18	0.857143	0.002345	1.381424	3.669966	0.000466	[3396, 3, 5539, 18]
C(-C(-C(=O)-C(-C)(-C)-C)-C)(-C(-C)-C)-O	8956	5557	3399	10	10	1.0	0.001117	1.611661	inf	0.000769	[3399, 0, 5547, 10]
C(-C(=O)-C(-C(-C)-O)(-C)-C)(-C(-C)-O)-C	8956	5557	3399	10	10	1.0	0.001117	1.611661	inf	0.000769	[3399, 0, 5547, 10]
C(-C(-C(-C-C)-O)(-C)-C)(-C(-C)-C)=O	8956	5557	3399	9	9	1.0	0.001005	1.611661	inf	0.000692	[3399, 0, 5548, 9]
C(-C(-C-C(=O)-O)-O)(-C(-C)=O)(-C)-C	8956	5557	3399	8	8	1.0	0.000893	1.611661	inf	0.000615	[3399, 0, 5549, 8]
C(-C-C(=O)-O-C)(-C(-C)(-C)-C)-O	8956	5557	3399	18	16	0.888889	0.00201	1.432588	4.893288	0.000532	[3397, 2, 5541, 16]
C12:C(:N:C(-Cl):N:C:1-Cl):N(:C:N:2)-C-C	8956	5557	3399	11	9	0.818182	0.001228	1.318632	2.752474	0.000164	[3397, 2, 5548, 9]
N1(:C:N:C(:C:1:N:C):C(:N)-Cl)-C-C(:C):C	8956	5557	3399	17	15	0.882353	0.001898	1.422054	4.587457	0.000474	[3397, 2, 5542, 15]
O(-C1:C:C(:C(:C:C:1-O-C-C)-N)-C(-N)=O)-C	8956	5557	3399	58	49	0.844828	0.006476	1.361576	3.330154	0.001146	[3390, 9, 5508, 49]
C1(:C:C(:C(:C:C:1-O-C)-N=C)-C(-N(-C)-C)=O)-O-C	8956	5557	3399	53	49	0.924528	0.005918	1.490026	7.492847	0.002117	[3395, 4, 5508, 49]
C1:C(:C(:C:C:C:1-O)-N=C)-C(-N(-C)-C)=O	8956	5557	3399	56	52	0.928571	0.006253	1.496542	7.951593	0.002312	[3395, 4, 5505, 52]
C1(:C(:C:C(-O):C:C:1)-N=C-C)-C(-N)=O	8956	5557	3399	54	50	0.925926	0.006029	1.492279	7.645762	0.002182	[3395, 4, 5507, 50]
C1(:C:C(-O-C):C(-O):C:C:1-C)-N=C	8956	5557	3399	54	50	0.925926	0.006029	1.492279	7.645762	0.002182	[3395, 4, 5507, 50]
C1:C(-O-C-C):C(-O-C):C:C:C:1-N	8956	5557	3399	61	51	0.836066	0.006811	1.347454	3.119471	0.001104	[3389, 10, 5506, 51]
N(=C-C(-N)-C)-C	8956	5557	3399	60	55	0.916667	0.006699	1.477356	6.728271	0.002249	[3394, 5, 5502, 55]
C(-C(-N(-C)-C)-C-C)=N	8956	5557	3399	56	52	0.928571	0.006253	1.496542	7.951593	0.002312	[3395, 4, 5505, 52]
C1(:C:C:C(:C:C:1-O-C)-C=C)-O-C	8956	5557	3399	150	127	0.846667	0.016749	1.36454	3.377432	0.003046	[3376, 23, 5430, 127]
C1(:C:C(-O-C):C(-O):C:C:1)-C=C	8956	5557	3399	199	166	0.834171	0.02222	1.344401	3.07684	0.003583	[3366, 33, 5391, 166]
C1:C(-O-C-C):C(-O-C):C:C:C:1-C	8956	5557	3399	31	24	0.774194	0.003461	1.247738	2.097123	0.000271	[3392, 7, 5533, 24]
O=C(-C(:C:C):C:C)-C-C(-C)-S	8956	5557	3399	9	7	0.777778	0.001005	1.253514	2.140813	8.2e-05	[3397, 2, 5550, 7]
C(-C-C(-C)-S)(=O)-C	8956	5557	3399	17	13	0.764706	0.001898	1.232447	1.987898	0.00013	[3395, 4, 5544, 13]
C1(:C:C(:C:C(:C:1-O-C)-O)-C(:N:[#7&H1]):C:C)-O-C	8956	5557	3399	12	12	1.0	0.00134	1.611661	inf	0.000923	[3399, 0, 5545, 12]
C1:C(:C:C(:C:C:1-O)-O)-C(:N:[#7&H1]):C:C	8956	5557	3399	12	12	1.0	0.00134	1.611661	inf	0.000923	[3399, 0, 5545, 12]
O=[N&+]1:C(:C:C):C(:C):N:C(:C:1-C(=O)-C)-C	8956	5557	3399	47	44	0.93617	0.005248	1.508789	8.971028	0.002062	[3396, 3, 5513, 44]
[N&+]1(:C2:C:C(-F):C:C:C:2:N(:C:C:1-C)-[O&-])=O	8956	5557	3399	17	14	0.823529	0.001898	1.32725	2.854418	0.000269	[3396, 3, 5543, 14]
C1(:C:C(-F):C(:C:C:1:N)-F):[N&+](=O):C	8956	5557	3399	9	9	1.0	0.001005	1.611661	inf	0.000692	[3399, 0, 5548, 9]
C1:C(-F):C(:C:C:C:1:[N&+])-F	8956	5557	3399	9	9	1.0	0.001005	1.611661	inf	0.000692	[3399, 0, 5548, 9]
C1(:N(:C(:C(-C):[N&+]:C:1:C)-C(-F)(-F)-F)-[O&-]):C:C	8956	5557	3399	38	38	1.0	0.004243	1.611661	inf	0.002929	[3399, 0, 5519, 38]
N1(:C(:C(-C(=O)-C):[N&+](=O):C:C:1:C)-C(-F)(-F)-F)-[O&-]	8956	5557	3399	38	38	1.0	0.004243	1.611661	inf	0.002929	[3399, 0, 5519, 38]
C1(:C(-C(=O)-C(:C):C):[N&+](=O):C(:C):C:N:1-[O&-])-C(-F)(-F)-F	8956	5557	3399	10	10	1.0	0.001117	1.611661	inf	0.000769	[3399, 0, 5547, 10]
C(-C(=O)-C(:C):C)(:C):[N&+]	8956	5557	3399	14	14	1.0	0.001563	1.611661	inf	0.001077	[3399, 0, 5543, 14]
C(\C1:C:C:C:C:N:1)(=N\N)-C	8956	5557	3399	21	16	0.761905	0.002345	1.227932	1.957315	0.000154	[3394, 5, 5541, 16]
C1:N:C(-C(=N)-C):C:C:C:1	8956	5557	3399	21	16	0.761905	0.002345	1.227932	1.957315	0.000154	[3394, 5, 5541, 16]
C1(:N:C(:C(:C):C:C:1:C):C:C):C:C	8956	5557	3399	81	74	0.91358	0.009044	1.472382	6.46613	0.002965	[3392, 7, 5483, 74]
O(-C1:C(-C(:C:C):C(:C)-C):C(-C-C):C:C(:C:1-O-C)-O-C)-C	8956	5557	3399	9	9	1.0	0.001005	1.611661	inf	0.000692	[3399, 0, 5548, 9]
C1(:C(-C(:C:C):C(:C)-C):C(-C-C):C:C:C:1-O)-O-C	8956	5557	3399	9	9	1.0	0.001005	1.611661	inf	0.000692	[3399, 0, 5548, 9]
C(-C(:C:C:C):C(:C:C)-C(-C)-N)(:C(-O):C):C(-C):C	8956	5557	3399	7	7	1.0	0.000782	1.611661	inf	0.000538	[3399, 0, 5550, 7]
C(:C(-C(-C-C)-N-C):C(-C(:C):C):C:C):C(:C)=O	8956	5557	3399	7	7	1.0	0.000782	1.611661	inf	0.000538	[3399, 0, 5550, 7]
C(-C(-C-C-C)-N-C(=O)-C)(:C:C):C(-C):C	8956	5557	3399	9	9	1.0	0.001005	1.611661	inf	0.000692	[3399, 0, 5548, 9]
C1(-C-C-C(:C:C):C(-C(:C-1:C:C):C):C)-N-C(=O)-C	8956	5557	3399	9	9	1.0	0.001005	1.611661	inf	0.000692	[3399, 0, 5548, 9]
C1-C-C2:C:C(:C:C(:C:2-C(:C(-C-1-N-C):C):C)-O)-O	8956	5557	3399	9	9	1.0	0.001005	1.611661	inf	0.000692	[3399, 0, 5548, 9]
C1-C2:C:C(:C(:C(:C:2-C(:C:C):C(-C(-C-1)-N):C)-O-C)-O)-O-C	8956	5557	3399	9	9	1.0	0.001005	1.611661	inf	0.000692	[3399, 0, 5548, 9]
C1:C(:C:C:C:C:1:[#7&H1])/C=C(/C)-C	8956	5557	3399	10	10	1.0	0.001117	1.611661	inf	0.000769	[3399, 0, 5547, 10]
C1(:C:C:C(:N:C):C(:C:1):[#7&H1])/C=C(/C)-C	8956	5557	3399	10	10	1.0	0.001117	1.611661	inf	0.000769	[3399, 0, 5547, 10]
C1:C:C(:N:C):C(:[#7&H1]):C:C:1-C	8956	5557	3399	31	29	0.935484	0.003461	1.507683	8.869084	0.001351	[3397, 2, 5528, 29]
C(/C=C(/C(=O)-N)-C(:C):C)(:C:C):C:C	8956	5557	3399	41	33	0.804878	0.004578	1.297191	2.523101	0.000528	[3391, 8, 5524, 33]
N(-C(:N:C):N:C)-C	8956	5557	3399	338	264	0.781065	0.03774	1.258812	2.182142	0.003347	[3325, 74, 5293, 264]
C1:C(:C:C:C(:C:1-O-C)-O)/C=C\C(:C):N	8956	5557	3399	12	11	0.916667	0.00134	1.477356	6.728271	0.000448	[3398, 1, 5546, 11]
C1(:C:C:C(-O):C(:C:1)-O)/C=C\C	8956	5557	3399	219	174	0.794521	0.024453	1.280498	2.365089	0.002539	[3354, 45, 5383, 174]
C(=C\C(:C):N)\C	8956	5557	3399	198	160	0.808081	0.022108	1.302352	2.575415	0.002689	[3361, 38, 5397, 160]
C(:C(:N:N)-C=C):C	8956	5557	3399	43	39	0.906977	0.004801	1.461739	5.963694	0.001485	[3395, 4, 5518, 39]
C(/C=C\C(:C):C)(:C:C):N:N	8956	5557	3399	18	16	0.888889	0.00201	1.432588	4.893288	0.000532	[3397, 2, 5541, 16]
C(=C\C1:C:C:C:C(:C:1)-O)\C(:C:C):N:N	8956	5557	3399	10	9	0.9	0.001117	1.450495	5.504949	0.000325	[3398, 1, 5548, 9]
C(\C1:C:C:C(:C(:C:1)-O-C)-O)=C\C(:C):N	8956	5557	3399	12	11	0.916667	0.00134	1.477356	6.728271	0.000448	[3398, 1, 5546, 11]
C(/C(=C/C)-N=C)(=C)-C	8956	5557	3399	29	26	0.896552	0.003238	1.444937	5.301062	0.000916	[3396, 3, 5531, 26]
C(-N=C(-C)-C)(-C)=C	8956	5557	3399	29	28	0.965517	0.003238	1.556086	17.126507	0.001612	[3398, 1, 5529, 28]
C1(:C:C:C(:C:C:1-C)-C)-O-C	8956	5557	3399	84	65	0.77381	0.009379	1.247119	2.092524	0.000735	[3380, 19, 5492, 65]
C1:C(/C=C/C):C(-O-C):C:C:C:1-C	8956	5557	3399	11	10	0.909091	0.001228	1.465146	6.11661	0.000385	[3398, 1, 5547, 10]
C(\C(=O)-C1:C:C:C:C(:C:1)-N)=C/C(:C):C	8956	5557	3399	10	10	1.0	0.001117	1.611661	inf	0.000769	[3399, 0, 5547, 10]
C(-C1:C:C:C:C(:C:1)-N)(-C=C)=O	8956	5557	3399	12	12	1.0	0.00134	1.611661	inf	0.000923	[3399, 0, 5545, 12]
C1:C(:C:C(-C):C:C:1)-N(:C:C):C(:[#7&H1])=O	8956	5557	3399	10	10	1.0	0.001117	1.611661	inf	0.000769	[3399, 0, 5547, 10]
C1(:C:C(-C(-C)=O):C:C:C:1)-N(:C):C	8956	5557	3399	10	10	1.0	0.001117	1.611661	inf	0.000769	[3399, 0, 5547, 10]
C1(-N2:C:C(:[#7&H1]:C:2=O)-C(:C):C):C:C:C:C(:C:1)-C	8956	5557	3399	10	10	1.0	0.001117	1.611661	inf	0.000769	[3399, 0, 5547, 10]
C(-N-C(:C):C)(:N):N	8956	5557	3399	157	136	0.866242	0.01753	1.396088	3.961233	0.00384	[3378, 21, 5421, 136]
C(-O-C1:C:C(-N):C:C:C:1-O-C)-C-C-O	8956	5557	3399	8	8	1.0	0.000893	1.611661	inf	0.000615	[3399, 0, 5549, 8]
O(-C1:C:C(-N=C):C(:C:C:1-O-C)-C)-C-C-C	8956	5557	3399	48	45	0.9375	0.00536	1.510932	9.174915	0.002129	[3396, 3, 5512, 45]
C1(:C:C(-N=C-C):C(-C(-N)=O):C:C:1-O-C)-O-C-C	8956	5557	3399	53	49	0.924528	0.005918	1.490026	7.492847	0.002117	[3395, 4, 5508, 49]
C1:C2-N=C-C(-N(-C(-C:2:C:C(:C:1-O-C)-O)=O)-C)-C	8956	5557	3399	53	49	0.924528	0.005918	1.490026	7.492847	0.002117	[3395, 4, 5508, 49]
C(-N=C-C(-N)-C)(:C:C):C(-C):C	8956	5557	3399	57	53	0.929825	0.006364	1.498562	8.104508	0.002378	[3395, 4, 5504, 53]
N(=C-C(-N(-C)-C)-C-C)-C(:C):C	8956	5557	3399	56	52	0.928571	0.006253	1.496542	7.951593	0.002312	[3395, 4, 5505, 52]
C(-C1-N(-C(=O)-C)-C-C-C-1)=N-C	8956	5557	3399	54	50	0.925926	0.006029	1.492279	7.645762	0.002182	[3395, 4, 5507, 50]
C1(-N(-C(=O)-C(:C):C)-C-C-C-1)-C=N	8956	5557	3399	54	50	0.925926	0.006029	1.492279	7.645762	0.002182	[3395, 4, 5507, 50]
N(-C(=O)-C(:C:C):C(:C)-N)(-C(-C)-C)-C-C	8956	5557	3399	59	53	0.898305	0.006588	1.447763	5.403005	0.001897	[3393, 6, 5504, 53]
C1(-C2:C:C(-O-C):C(:C:C:2-N=C-C(-N-1-C-C)-C)-O)=O	8956	5557	3399	54	50	0.925926	0.006029	1.492279	7.645762	0.002182	[3395, 4, 5507, 50]
C1-C-C-C(-N-1-C(=O)-C)-C=N	8956	5557	3399	54	50	0.925926	0.006029	1.492279	7.645762	0.002182	[3395, 4, 5507, 50]
C1-C-C(-C=N)-N(-C-1)-C	8956	5557	3399	54	50	0.925926	0.006029	1.492279	7.645762	0.002182	[3395, 4, 5507, 50]
C1(-O-C-C-C-N):C:C(:C:C:C:1-O-C)-N	8956	5557	3399	10	8	0.8	0.001117	1.289329	2.446644	0.000121	[3397, 2, 5549, 8]
C1:C(:C(:C(:N:1-S):C):C:C)-C(=O)-C(=O)-N	8956	5557	3399	7	6	0.857143	0.000782	1.381424	3.669966	0.000155	[3398, 1, 5551, 6]
C1(:C2:C(:C:C:C:C:2):N(:C:1)-S)-C(=O)-C	8956	5557	3399	7	6	0.857143	0.000782	1.381424	3.669966	0.000155	[3398, 1, 5551, 6]
C(-C(=O)-N-C(:C:C):C:C)(-C(:C:N):C(:C):C)=O	8956	5557	3399	10	8	0.8	0.001117	1.289329	2.446644	0.000121	[3397, 2, 5549, 8]
N(-C1:C:C:N:C:C:1)-C(-C)=O	8956	5557	3399	13	10	0.769231	0.001452	1.239739	2.03887	0.000106	[3396, 3, 5547, 10]
C(-C1:C:C:C(:C:C:1)-N)(=O)-N-C(:C):C	8956	5557	3399	22	19	0.863636	0.002456	1.391889	3.873853	0.000518	[3396, 3, 5538, 19]
C(-[#6@@](-C-C)(-C-C)-C(-C)-C)(-O)=O	8956	5557	3399	20	17	0.85	0.002233	1.369912	3.466079	0.000414	[3396, 3, 5540, 17]
C1-[#6@](-C(-C-C(-C-1)-C)-C)(-C(-O)=O)-C-C	8956	5557	3399	20	17	0.85	0.002233	1.369912	3.466079	0.000414	[3396, 3, 5540, 17]
C1(-C(-C(-C(=C)-[#6@@])-[#6@@](-C)(-C-C-1)-C)-C)-C	8956	5557	3399	10	10	1.0	0.001117	1.611661	inf	0.000769	[3399, 0, 5547, 10]
C1(-C2-C(=C-C)-[#6@@](-[#6@@])(-C-C-[#6@@]-2(-C(-O)=O)-C-C-C-1-C)-C)-C	8956	5557	3399	10	10	1.0	0.001117	1.611661	inf	0.000769	[3399, 0, 5547, 10]
C1(-C2=C-C-C-[#6@@](-[#6@@]-2(-C-C-[#6@@]-1(-C)-C)-C)(-C)-C)-C(-C)-C	8956	5557	3399	10	10	1.0	0.001117	1.611661	inf	0.000769	[3399, 0, 5547, 10]
C1-C-[#6@@](-C(-O)=O)(-C-C)-C(-C)-C-[#6@@]-1(-[#6@@])-C	8956	5557	3399	19	16	0.842105	0.002121	1.357188	3.262192	0.000364	[3396, 3, 5541, 16]
C(/C=C/C)(:N):C	8956	5557	3399	198	160	0.808081	0.022108	1.302352	2.575415	0.002689	[3361, 38, 5397, 160]
C(=C/C(=O)-C(:C):C)\C(:N):C	8956	5557	3399	27	27	1.0	0.003015	1.611661	inf	0.00208	[3399, 0, 5530, 27]
C1(:C:C(-O-C):C(:C:C:1)-O)-C(-C)=O	8956	5557	3399	118	100	0.847458	0.013176	1.365814	3.398116	0.002407	[3381, 18, 5457, 100]
C1:C(-O-C):C(:C(:C:C:1-C(-C)=O)-O-C)-O-C	8956	5557	3399	42	39	0.928571	0.00469	1.496542	7.951593	0.001732	[3396, 3, 5518, 39]
C(=C-C(=C)-C)-C	8956	5557	3399	154	119	0.772727	0.017195	1.245374	2.079647	0.001337	[3364, 35, 5438, 119]
C(-C(=C(-C)-C)-C=C)=C	8956	5557	3399	17	15	0.882353	0.001898	1.422054	4.587457	0.000474	[3397, 2, 5542, 15]
O(-C(-C(-C)-O)-N(:C):C)-C	8956	5557	3399	90	70	0.777778	0.010049	1.253514	2.140813	0.000831	[3379, 20, 5487, 70]
I-C-C(=O)-N	8956	5557	3399	8	8	1.0	0.000893	1.611661	inf	0.000615	[3399, 0, 5549, 8]
C(-C(:N:N):C(:C)-C)(:C):C	8956	5557	3399	114	86	0.754386	0.012729	1.215814	1.878673	0.000753	[3371, 28, 5471, 86]
C1(:N:N(:C:C:1-C)-C(:C):C)-C(:C):C	8956	5557	3399	68	60	0.882353	0.007593	1.422054	4.587457	0.001906	[3391, 8, 5497, 60]
C1(:N:[#7&H1]:C(:C:1)-C)-C(:C):C	8956	5557	3399	33	26	0.787879	0.003685	1.269793	2.271884	0.000346	[3392, 7, 5531, 26]
[#7&H1](:C(:C:C)-C=C):N	8956	5557	3399	16	15	0.9375	0.001787	1.510932	9.174915	0.000708	[3398, 1, 5542, 15]
C(/C=C/C)(:[#7&H1]):C	8956	5557	3399	65	59	0.907692	0.007258	1.462892	6.014666	0.002262	[3393, 6, 5498, 59]
C(=C/C(=O)-C(:C):C)\C(:[#7&H1]):C	8956	5557	3399	10	10	1.0	0.001117	1.611661	inf	0.000769	[3399, 0, 5547, 10]
C(=C/C(:N:C):C:C)(\C(:C):C)-C(=O)-N	8956	5557	3399	34	27	0.794118	0.003796	1.279848	2.359264	0.000385	[3392, 7, 5530, 27]
C(-C(:N:C):C:C)=C	8956	5557	3399	121	96	0.793388	0.01351	1.278673	2.348778	0.00137	[3374, 25, 5461, 96]
N(:C(-C(:C):C):C(:C):[#7&H1]):C	8956	5557	3399	18	18	1.0	0.00201	1.611661	inf	0.001386	[3399, 0, 5539, 18]
C(-C1:C:C:C:C:C:1)(:N:C):C(:C):[#7&H1]	8956	5557	3399	18	18	1.0	0.00201	1.611661	inf	0.001386	[3399, 0, 5539, 18]
C(:C(:C(:C):N):C:C)(:C):C	8956	5557	3399	199	150	0.753769	0.02222	1.21482	1.872432	0.001315	[3350, 49, 5407, 150]
C1(-N-C2:C:C:C:C(:C:2)-C)-C(-N(-C(-C=1-Cl)=O)-C)=O	8956	5557	3399	10	10	1.0	0.001117	1.611661	inf	0.000769	[3399, 0, 5547, 10]
N(-C1:C:C:C:C(:C:1)-C)-C(-C)=C	8956	5557	3399	15	13	0.866667	0.001675	1.396773	3.975796	0.000363	[3397, 2, 5544, 13]
C1(:C:C:C(:C:C:1:C)-C):C(-C):C	8956	5557	3399	15	13	0.866667	0.001675	1.396773	3.975796	0.000363	[3397, 2, 5544, 13]
C1:C:C(:C:C:C:1:C)-C(-F)(-F)-F	8956	5557	3399	7	7	1.0	0.000782	1.611661	inf	0.000538	[3399, 0, 5550, 7]
C1(:C:C(:C(:C):C):C(:C:C:1):C)-C(-F)(-F)-F	8956	5557	3399	7	7	1.0	0.000782	1.611661	inf	0.000538	[3399, 0, 5550, 7]
C(:C(:C(:C):C)-N-C):C	8956	5557	3399	255	213	0.835294	0.028473	1.346211	3.101995	0.004671	[3357, 42, 5344, 213]
C(:C(:C(:S):C):C(:C)=O)(:C)-N	8956	5557	3399	12	12	1.0	0.00134	1.611661	inf	0.000923	[3399, 0, 5545, 12]
S1:C2:C:C:C:C:C:2:C(=O):C:C:1:C	8956	5557	3399	14	14	1.0	0.001563	1.611661	inf	0.001077	[3399, 0, 5543, 14]
C1:C:C(:C(=O):C):C(:S):C:C:1	8956	5557	3399	14	14	1.0	0.001563	1.611661	inf	0.001077	[3399, 0, 5543, 14]
C(:C(:C(=O):C):C(:S):C):C	8956	5557	3399	14	14	1.0	0.001563	1.611661	inf	0.001077	[3399, 0, 5543, 14]
C1(:C(=O):C(:C(:C)-N):C(:S:C:1:C):C):C:C	8956	5557	3399	12	12	1.0	0.00134	1.611661	inf	0.000923	[3399, 0, 5545, 12]
C1-C-[#6@@]2(-C(-C(-C)-C-C-C-2)-C(-[#6@@]-1(-[#6@@](-C)(-C)-C)-C)=C)-C(=O)-O-C	8956	5557	3399	8	8	1.0	0.000893	1.611661	inf	0.000615	[3399, 0, 5549, 8]
C1-[#6@@]2(-C(-C(-C)-C-C-C-2)-C(=C)-[#6@@]-C-1)-C(=O)-O-C	8956	5557	3399	8	8	1.0	0.000893	1.611661	inf	0.000615	[3399, 0, 5549, 8]
C12-[#6@@](-C-C-C(-C-1-C)-C)(-C-C-[#6@]1(-C-2=C-C-C-[#6@@]-1(-C)-C)-C)-C(=O)-O-C	8956	5557	3399	8	8	1.0	0.000893	1.611661	inf	0.000615	[3399, 0, 5549, 8]
C1(-C-C-[#6@@](-C-C)(-C(-C-1-C)-C)-C(=O)-O)-C	8956	5557	3399	13	13	1.0	0.001452	1.611661	inf	0.001	[3399, 0, 5544, 13]
C1-C-[#6@@]2(-C-C-[#6@@]-C(-C-2-C(-C-1-C)-C)=C)-C(=O)-O-C	8956	5557	3399	8	8	1.0	0.000893	1.611661	inf	0.000615	[3399, 0, 5549, 8]
C(-[#6@@](-C-C)(-C(-C)-C)-C-C)(=O)-O-C	8956	5557	3399	11	11	1.0	0.001228	1.611661	inf	0.000846	[3399, 0, 5546, 11]
C1:C2:C(:C:C:C:1):[#7&H1]:C:C(:N:2:C:C):C	8956	5557	3399	18	17	0.944444	0.00201	1.522124	10.398236	0.000842	[3398, 1, 5540, 17]
C(/C=C\C)=C	8956	5557	3399	295	234	0.79322	0.032939	1.278402	2.346372	0.003393	[3338, 61, 5323, 234]
C(-C(-C)-C(-C)-O)(-C)-O	8956	5557	3399	113	85	0.752212	0.012617	1.212311	1.856828	0.000722	[3371, 28, 5472, 85]
C(-C(-C(-C)-O)-C)(-C)-O	8956	5557	3399	113	85	0.752212	0.012617	1.212311	1.856828	0.000722	[3371, 28, 5472, 85]
C(/C=C\O)(-C)-O	8956	5557	3399	14	11	0.785714	0.001563	1.266305	2.242757	0.000142	[3396, 3, 5546, 11]
C(\O-C(-C(=O)-C)(-C)-O-C)=C\C	8956	5557	3399	9	8	0.888889	0.001005	1.432588	4.893288	0.000266	[3398, 1, 5549, 8]
O(-C1(-C(=O)-C(:C(-O-1):C(:C)-C):C(:C):C)-C)/C=C\C	8956	5557	3399	8	7	0.875	0.000893	1.410203	4.281627	0.000209	[3398, 1, 5550, 7]
C(-O-C(=O)-C)(-C(-C)-C)-C(-C)-C	8956	5557	3399	40	33	0.825	0.004466	1.32962	2.883545	0.000644	[3392, 7, 5524, 33]
C1-N(-C-C-N-C-1)-C(:C:C):C(:C):C	8956	5557	3399	16	15	0.9375	0.001787	1.510932	9.174915	0.000708	[3398, 1, 5542, 15]
C(:C(-C(=O)-N):C(:C):C)(:C)-C	8956	5557	3399	25	23	0.92	0.002791	1.482728	7.034101	0.00096	[3397, 2, 5534, 23]
C(-C-O-C(:C):C)-N(-C)-C	8956	5557	3399	58	46	0.793103	0.006476	1.278214	2.3447	0.00065	[3387, 12, 5511, 46]
C(-C(:N:C):N(:C)-C)=C	8956	5557	3399	27	26	0.962963	0.003015	1.55197	15.903185	0.001469	[3398, 1, 5531, 26]
C(:N(-C):C(-C):N)(:C)-[N&+]	8956	5557	3399	15	13	0.866667	0.001675	1.396773	3.975796	0.000363	[3397, 2, 5544, 13]
N(:C(:C(:N):N):C(:N)-N):C	8956	5557	3399	72	55	0.763889	0.008039	1.23113	1.978903	0.000547	[3382, 17, 5502, 55]
C12:C(:N:C:N:C:1-N):N(-C(-O)-C):C:N:2	8956	5557	3399	31	24	0.774194	0.003461	1.247738	2.097123	0.000271	[3392, 7, 5533, 24]
N(:C(:N:C)-N-C):C	8956	5557	3399	338	264	0.781065	0.03774	1.258812	2.182142	0.003347	[3325, 74, 5293, 264]
C(:N:C(-N):C)(:N)-N	8956	5557	3399	192	162	0.84375	0.021438	1.359839	3.302969	0.003804	[3369, 30, 5395, 162]
N(-C1:C:C:C:C:C:1)-C(:N):N	8956	5557	3399	156	135	0.865385	0.017418	1.394707	3.932106	0.003785	[3378, 21, 5422, 135]
C(:[#7&H1]:C(:C)-C)(:C)-C	8956	5557	3399	45	38	0.844444	0.005025	1.360958	3.320445	0.000885	[3392, 7, 5519, 38]
C(=C(/N=C)-C(=C)-O)\C	8956	5557	3399	8	8	1.0	0.000893	1.611661	inf	0.000615	[3399, 0, 5549, 8]
C(-N=C(-C)-C)(=C)-C	8956	5557	3399	29	28	0.965517	0.003238	1.556086	17.126507	0.001612	[3398, 1, 5529, 28]
N(=C(-C=C)-C(:C):[#7&H1])-C	8956	5557	3399	8	8	1.0	0.000893	1.611661	inf	0.000615	[3399, 0, 5549, 8]
C(-C=C(-O)-C)(=N)-C	8956	5557	3399	12	11	0.916667	0.00134	1.477356	6.728271	0.000448	[3398, 1, 5546, 11]
C(=C(-O-C)-C(=C)-N)-C	8956	5557	3399	8	8	1.0	0.000893	1.611661	inf	0.000615	[3399, 0, 5549, 8]
C(-C-C-N(:C):C)-N	8956	5557	3399	166	132	0.795181	0.018535	1.281562	2.374684	0.00193	[3365, 34, 5425, 132]
C(-C-N(:C(-C):C):C(:C)=O)-C-N	8956	5557	3399	93	75	0.806452	0.010384	1.299727	2.548587	0.001226	[3381, 18, 5482, 75]
C(-N-C1:C:C:N:C:C:1)(-C(-C(:C):C)=O)=O	8956	5557	3399	8	7	0.875	0.000893	1.410203	4.281627	0.000209	[3398, 1, 5550, 7]
N(-C1:C:C:N:C:C:1)-C(-C(-C)=O)=O	8956	5557	3399	8	7	0.875	0.000893	1.410203	4.281627	0.000209	[3398, 1, 5550, 7]
C(-C-C(:N:C):C:N)(-C(-O)=O)-N-C	8956	5557	3399	10	9	0.9	0.001117	1.450495	5.504949	0.000325	[3398, 1, 5548, 9]
N(-C1:C:C(:C:C(:C:1)-C(-F)(-F)-F)-C(-F)(-F)-F)-C(-N-C)=O	8956	5557	3399	16	16	1.0	0.001787	1.611661	inf	0.001232	[3399, 0, 5541, 16]
C1(:C:C(:C:C(:C:1)-N)-C(-F)(-F)-F)-C(-F)(-F)-F	8956	5557	3399	23	23	1.0	0.002568	1.611661	inf	0.001771	[3399, 0, 5534, 23]
C1(:C:C(-N-C(-N)=O):C:C(:C:1)-C)-C(-F)(-F)-F	8956	5557	3399	16	16	1.0	0.001787	1.611661	inf	0.001232	[3399, 0, 5541, 16]
N(-C(-C-C)-[#6@](-C)(-C)-C)-S	8956	5557	3399	11	10	0.909091	0.001228	1.465146	6.11661	0.000385	[3398, 1, 5547, 10]
C1-C-C(-[#6@](-C-1-N)(-C)-C)-C(-C)-C	8956	5557	3399	16	15	0.9375	0.001787	1.510932	9.174915	0.000708	[3398, 1, 5542, 15]
C1-C2-[#6@](-C)(-C-C-C(-C-2-C-C)-C)-C(-C-1)-N	8956	5557	3399	11	11	1.0	0.001228	1.611661	inf	0.000846	[3399, 0, 5546, 11]
C(-[#6@](-C)(-C-C)-C(-N)-C)(-C)-C	8956	5557	3399	30	25	0.833333	0.00335	1.343051	3.058305	0.000527	[3394, 5, 5532, 25]
C1-[#6@@](-C(-C-C(-C-1)-C)-C)(-C)-C(-N)-C	8956	5557	3399	11	11	1.0	0.001228	1.611661	inf	0.000846	[3399, 0, 5546, 11]
C1-C-C2-C(-C-C-C(:C-2:C:C):C)-C(-[#6@]-1(-C)-C(-N)-C)-C	8956	5557	3399	11	11	1.0	0.001228	1.611661	inf	0.000846	[3399, 0, 5546, 11]
C1(:C:C(-O-C):C(:N:C:1:C)-C):C:C	8956	5557	3399	7	7	1.0	0.000782	1.611661	inf	0.000538	[3399, 0, 5550, 7]
C(:C(-O-C):C(:N)-C):C	8956	5557	3399	40	37	0.925	0.004466	1.490786	7.543819	0.001602	[3396, 3, 5520, 37]
C(-O-C(:C:C):C:C)(:C:C):C(:N)-C	8956	5557	3399	9	9	1.0	0.001005	1.611661	inf	0.000692	[3399, 0, 5548, 9]
O(-C1:C:C:C(:C:C:1)-N)-C(:C:C):C(:N)-C	8956	5557	3399	7	7	1.0	0.000782	1.611661	inf	0.000538	[3399, 0, 5550, 7]
C(:C(:N:C)-C)(:C)-O	8956	5557	3399	46	41	0.891304	0.005136	1.43648	5.01562	0.001391	[3394, 5, 5516, 41]
C1(:N:C(:C:C):C(:C):C:C:1-O)-C	8956	5557	3399	9	9	1.0	0.001005	1.611661	inf	0.000692	[3399, 0, 5548, 9]
C1:C(-O-C-C(=O)-N):C(-O-C):C:C:C:1-C=C	8956	5557	3399	9	9	1.0	0.001005	1.611661	inf	0.000692	[3399, 0, 5548, 9]
C1(-O-C-C(=O)-N-C):C:C(:C:C:C:1-O-C)-C	8956	5557	3399	10	10	1.0	0.001117	1.611661	inf	0.000769	[3399, 0, 5547, 10]
C(-C(=O)-N-C(:N):S)-O-C	8956	5557	3399	25	19	0.76	0.002791	1.224862	1.936926	0.000178	[3393, 6, 5538, 19]
C(-N-C1:N:C(:C(:S:1):C):C)(-C-O-C)=O	8956	5557	3399	11	10	0.909091	0.001228	1.465146	6.11661	0.000385	[3398, 1, 5547, 10]
C(=C\C1:C:C(-O):C:C(:C:1)-O)\C(:C:C):C:C	8956	5557	3399	44	37	0.840909	0.004913	1.35526	3.233065	0.000835	[3392, 7, 5520, 37]
C(\C1:C:C(-O):C:C(:C:1)-O)=C\C	8956	5557	3399	89	73	0.820225	0.009937	1.321924	2.790703	0.001368	[3383, 16, 5484, 73]
C1(:C:C(-O-C):C(:C(:C:1)-O)-O-C)/C=C\C	8956	5557	3399	78	68	0.871795	0.008709	1.405038	4.159295	0.001992	[3389, 10, 5489, 68]
C(=C(\C-N)-C(-C)=O)\C	8956	5557	3399	44	37	0.840909	0.004913	1.35526	3.233065	0.000835	[3392, 7, 5520, 37]
C(-C(=O)-C(=C)-C)(-C)=C	8956	5557	3399	32	28	0.875	0.003573	1.410203	4.281627	0.000837	[3395, 4, 5529, 28]
C1:C2:C(:C(:C):N(:C:2:C:C:C:1)-C):C(:C)-C	8956	5557	3399	26	22	0.846154	0.002903	1.363713	3.364135	0.000519	[3395, 4, 5535, 22]
C(:C(:[#7&H1]:C):C(:C):C)(:C):N	8956	5557	3399	19	16	0.842105	0.002121	1.357188	3.262192	0.000364	[3396, 3, 5541, 16]
C1(:[#7&H1]:C(:C(:C:1:C):C):C:C):C(:C):N	8956	5557	3399	13	12	0.923077	0.001452	1.487687	7.339932	0.000511	[3398, 1, 5545, 12]
C(:C(:C(:C)-C):C(:C):[#7&H1])(:C):C	8956	5557	3399	15	14	0.933333	0.001675	1.504217	8.563254	0.000641	[3398, 1, 5543, 14]
S(:C(:C(:C)-N)-C(=O)-C):C	8956	5557	3399	8	8	1.0	0.000893	1.611661	inf	0.000615	[3399, 0, 5549, 8]
C(-C(=O)-C(:C):C)(:S):C	8956	5557	3399	11	11	1.0	0.001228	1.611661	inf	0.000846	[3399, 0, 5546, 11]
C(-[#6@@](-C)(-O)-C)-C(-O)-C	8956	5557	3399	120	94	0.783333	0.013399	1.262468	2.21139	0.001196	[3373, 26, 5463, 94]
C1(:C(-O):C(:C(:C:C:1-C)-C)-C(-C)=O)-C-[#6@@]	8956	5557	3399	12	10	0.833333	0.00134	1.343051	3.058305	0.00021	[3397, 2, 5547, 10]
C12:C(:C(-O):C(-C):C:C:1-O)-C(=O)-C(:C-C-2=O):C	8956	5557	3399	11	9	0.818182	0.001228	1.318632	2.752474	0.000164	[3397, 2, 5548, 9]
C(:C(-O):C(-C):C)(:C)-C	8956	5557	3399	99	75	0.757576	0.011054	1.220955	1.911441	0.000686	[3375, 24, 5482, 75]
C12-C(=O)-C3:C(-C(-C:1:C(:C:C(:C:2-O)-C)-O)=O):C:C:C:C:3-O-C	8956	5557	3399	10	9	0.9	0.001117	1.450495	5.504949	0.000325	[3398, 1, 5548, 9]
O=C(-C(:C:C):C(:N)-N)-N-N=C	8956	5557	3399	15	15	1.0	0.001675	1.611661	inf	0.001154	[3399, 0, 5542, 15]
C1(:C:C:C(:N:C:1-N)-C)-C(=O)-N	8956	5557	3399	22	19	0.863636	0.002456	1.391889	3.873853	0.000518	[3396, 3, 5538, 19]
N(-C1:C:C:C:C(:C:1)-C)-C(:N):C	8956	5557	3399	35	28	0.8	0.003908	1.289329	2.446644	0.000425	[3392, 7, 5529, 28]
C1:C(:C:C(-N):C:C:1)-C(-F)(-F)-F	8956	5557	3399	126	105	0.833333	0.014069	1.343051	3.058305	0.002233	[3378, 21, 5452, 105]
C(-N/N=C/C(:C):C)(=O)-C(:C:C):C(:N)-N	8956	5557	3399	15	15	1.0	0.001675	1.611661	inf	0.001154	[3399, 0, 5542, 15]
C1:C(:C(:C(:N:1-C):C):C:C)-C(=C(-C)-C)-C(-N)=O	8956	5557	3399	38	32	0.842105	0.004243	1.357188	3.262192	0.000729	[3393, 6, 5525, 32]
C1(:C2:C(:C:C:C:C:2):N(:C:1)-C)-C(=C)-C	8956	5557	3399	40	33	0.825	0.004466	1.32962	2.883545	0.000644	[3392, 7, 5524, 33]
C1(-C2=C(-C(=O)-N-C-2=O)-C(:C:N):C(:C):C):C:N(-C):C(:C:1:C:C):C	8956	5557	3399	26	25	0.961538	0.002903	1.549674	15.291524	0.001398	[3398, 1, 5532, 25]
C1(=C(-C(=O)-N-C-1=O)-C1:C:N(:C(:C:1:C:C):C)-C)-C(:C:N):C(:C):C	8956	5557	3399	26	25	0.961538	0.002903	1.549674	15.291524	0.001398	[3398, 1, 5532, 25]
C1:C:C(:C:C:C:1-O-C)-C(:N:S):C(:C)-N	8956	5557	3399	7	7	1.0	0.000782	1.611661	inf	0.000538	[3399, 0, 5550, 7]
C1:C(:C:C:C:C:1)-C(:N:S):C(:C)-N	8956	5557	3399	8	8	1.0	0.000893	1.611661	inf	0.000615	[3399, 0, 5549, 8]
C(-C(:N:S):C(:C)-N)(:C):C	8956	5557	3399	8	8	1.0	0.000893	1.611661	inf	0.000615	[3399, 0, 5549, 8]
C(:N:S:C)(-C):C	8956	5557	3399	9	9	1.0	0.001005	1.611661	inf	0.000692	[3399, 0, 5548, 9]
N(:S:C(:C)-C):C	8956	5557	3399	8	8	1.0	0.000893	1.611661	inf	0.000615	[3399, 0, 5549, 8]
S(:C(:C(-N):C)-C(-C)-C):N	8956	5557	3399	8	8	1.0	0.000893	1.611661	inf	0.000615	[3399, 0, 5549, 8]
C(:C(-N-C):C(-C):N)(:S)-C	8956	5557	3399	8	8	1.0	0.000893	1.611661	inf	0.000615	[3399, 0, 5549, 8]
C1(-N-C(=O)-C-C-C:1:S):C(-C):N	8956	5557	3399	8	8	1.0	0.000893	1.611661	inf	0.000615	[3399, 0, 5549, 8]
C(-C(-C(:C):C)-C(:S):C)-C	8956	5557	3399	15	15	1.0	0.001675	1.611661	inf	0.001154	[3399, 0, 5542, 15]
C1(:N:C(:C(:N:1:C):C):C:C):C(-C):C	8956	5557	3399	13	11	0.846154	0.001452	1.363713	3.364135	0.000259	[3397, 2, 5546, 11]
C12:C(:[#7&H1]:C(:C:1:C):C):C(-C(:C):C):N:C:C:2	8956	5557	3399	18	18	1.0	0.00201	1.611661	inf	0.001386	[3399, 0, 5539, 18]
C12:[#7&H1]:C3:C(:C:1:C:C:N:C:2-C(:C):C):C:C:C:C:3	8956	5557	3399	18	18	1.0	0.00201	1.611661	inf	0.001386	[3399, 0, 5539, 18]
C(-C1:C:C(-O):C:C(:C:1)-O)(-C=C)=O	8956	5557	3399	26	26	1.0	0.002903	1.611661	inf	0.002003	[3399, 0, 5531, 26]
C1(:C:C(-O-C):C(:C(:C:1)-O)-O-C)-C(-C=C)=O	8956	5557	3399	25	25	1.0	0.002791	1.611661	inf	0.001925	[3399, 0, 5532, 25]
C1(:N:C:C(:C:N:1)-N)-N-C	8956	5557	3399	8	8	1.0	0.000893	1.611661	inf	0.000615	[3399, 0, 5549, 8]
C(=C(/C(:C):C)-Cl)\C	8956	5557	3399	9	8	0.888889	0.001005	1.432588	4.893288	0.000266	[3398, 1, 5549, 8]
C(-C-C(-C(=O)-O)-N-C(=O)-C)-C(-O)=O	8956	5557	3399	16	13	0.8125	0.001787	1.309475	2.650531	0.000224	[3396, 3, 5544, 13]
C1:N:C(:C(:N:C:1-C):C):N:C	8956	5557	3399	21	19	0.904762	0.002345	1.458169	5.810779	0.00071	[3397, 2, 5538, 19]
C(:C(:N:C):C(-N):N)(:N):N	8956	5557	3399	72	55	0.763889	0.008039	1.23113	1.978903	0.000547	[3382, 17, 5502, 55]
C1(:C(-N):N:C(:N:C:1:N)-N):N:C	8956	5557	3399	25	21	0.84	0.002791	1.353795	3.21122	0.000469	[3395, 4, 5536, 21]
N1:C(:N:C(:N:C):C(:C:1-N):N)-N	8956	5557	3399	25	21	0.84	0.002791	1.353795	3.21122	0.000469	[3395, 4, 5536, 21]
C(:[#7&H1]:C(-N):N)(:C):N	8956	5557	3399	9	9	1.0	0.001005	1.611661	inf	0.000692	[3399, 0, 5548, 9]
N1-N(-C(:C:C):C:C)-C(-C(:C):C)-C-C=1-C	8956	5557	3399	22	17	0.772727	0.002456	1.245374	2.079647	0.000188	[3394, 5, 5540, 17]
C(:C(:C(:C)-O)-O-C)(:C)-O	8956	5557	3399	344	279	0.811047	0.03841	1.307132	2.625437	0.004905	[3334, 65, 5278, 279]
O1-C-O-C(:C-1:C:C):C(:C)-O	8956	5557	3399	22	22	1.0	0.002456	1.611661	inf	0.001694	[3399, 0, 5535, 22]
C1-O-C(:C(:C)-O):C(-O-1):C	8956	5557	3399	22	22	1.0	0.002456	1.611661	inf	0.001694	[3399, 0, 5535, 22]
N(-C1:C(:C:C):C(:C):N:C(:C:1:C:C):C)-C-C	8956	5557	3399	33	33	1.0	0.003685	1.611661	inf	0.002543	[3399, 0, 5524, 33]
C12:C(:C:C(-O-C):C:C:1):C(-N-C-C):C(:C:C):C(:N:2):C	8956	5557	3399	19	19	1.0	0.002121	1.611661	inf	0.001463	[3399, 0, 5538, 19]
C(-C(=O)-C(=C)-O)(:C):C	8956	5557	3399	46	45	0.978261	0.005136	1.576625	27.524744	0.00285	[3398, 1, 5512, 45]
C(/C(=C/C)-O-C)(-C)=O	8956	5557	3399	69	60	0.869565	0.007704	1.401444	4.07774	0.001725	[3390, 9, 5497, 60]
C(=C/C(:N):N)(\C)-O	8956	5557	3399	9	9	1.0	0.001005	1.611661	inf	0.000692	[3399, 0, 5548, 9]
C(\C1:N:C:C(:N:1-C)-[N&+])=C(/C)-O	8956	5557	3399	9	9	1.0	0.001005	1.611661	inf	0.000692	[3399, 0, 5548, 9]
C1(:N:C:C(:N:1-C)-[N&+])-C=C	8956	5557	3399	13	12	0.923077	0.001452	1.487687	7.339932	0.000511	[3398, 1, 5545, 12]
C1:C(:N(-C):C(:N:1)-C)-[N&+](=O)-[O&-]	8956	5557	3399	15	13	0.866667	0.001675	1.396773	3.975796	0.000363	[3397, 2, 5544, 13]
C1(:N(-C):C(-C=C):N:C:1)-[N&+](=O)-[O&-]	8956	5557	3399	13	12	0.923077	0.001452	1.487687	7.339932	0.000511	[3398, 1, 5545, 12]
C(-O-C(:C):C)(-C)=C	8956	5557	3399	38	37	0.973684	0.004243	1.569249	22.631456	0.002263	[3398, 1, 5520, 37]
C(=C(\C-O)-C(-C)=O)\C	8956	5557	3399	39	32	0.820513	0.004355	1.322388	2.796164	0.000598	[3392, 7, 5525, 32]
C1:C(-O-C):C(:C(:C:C:1-C(:N):C)-O-C)-O-C	8956	5557	3399	48	39	0.8125	0.00536	1.309475	2.650531	0.000675	[3390, 9, 5518, 39]
C(-C(:C(-O):C):C(:C)-O)=C	8956	5557	3399	13	12	0.923077	0.001452	1.487687	7.339932	0.000511	[3398, 1, 5545, 12]
C1(:C:C(:C:C:C:1-C)-O-C)-O-C	8956	5557	3399	79	60	0.759494	0.008821	1.224046	1.931561	0.000562	[3380, 19, 5497, 60]
C(/C(=C\C)-C)(-C)-O	8956	5557	3399	115	96	0.834783	0.012841	1.345387	3.090498	0.002066	[3380, 19, 5461, 96]
C1:C:C(:C(:C:C:1-N):S)-C	8956	5557	3399	9	9	1.0	0.001005	1.611661	inf	0.000692	[3399, 0, 5548, 9]
C1:C(:C(:C(:C):C:C:1):S:C)-C	8956	5557	3399	13	10	0.769231	0.001452	1.239739	2.03887	0.000106	[3396, 3, 5547, 10]
C(:C(:C(:C):C):S:C)(:C)-C	8956	5557	3399	15	12	0.8	0.001675	1.289329	2.446644	0.000182	[3396, 3, 5545, 12]
C(-C-O-C(:C:C):C:C)-N(-C-C)-C-C	8956	5557	3399	40	33	0.825	0.004466	1.32962	2.883545	0.000644	[3392, 7, 5524, 33]
C(-N-C(=O)-N-C)(:C:C):C:C	8956	5557	3399	172	142	0.825581	0.019205	1.330557	2.895195	0.002824	[3369, 30, 5415, 142]
C(-C(-C(-C-C)-[#6@](-C)(-C)-C)-C)-C-C	8956	5557	3399	269	202	0.750929	0.030036	1.210244	1.844112	0.001712	[3332, 67, 5355, 202]
C(-C1-C-C-C(-[#6@]-1(-C)-C(-O)-C)-C)(-C-C)-C	8956	5557	3399	18	17	0.944444	0.00201	1.522124	10.398236	0.000842	[3398, 1, 5540, 17]
C1(-C-C-C(-[#6@]-1(-C)-C)-C)-C(-C)-C	8956	5557	3399	92	77	0.836957	0.010272	1.34889	3.13986	0.001686	[3384, 15, 5480, 77]
C1-C-C(-[#6@](-C-1-C)(-C)-C)-C(-C)-C	8956	5557	3399	92	77	0.836957	0.010272	1.34889	3.13986	0.001686	[3384, 15, 5480, 77]
C1-C2-[#6@](-C)(-C(-O)-C-C(-C-2-C(-O)-C)-[#6@])-C(-C-1)-C	8956	5557	3399	15	14	0.933333	0.001675	1.504217	8.563254	0.000641	[3398, 1, 5543, 14]
C12-[#6@](-C)(-C(-O-C)-C-C-C-1-C)-C(-C(-C)-C)-C-C-2	8956	5557	3399	15	14	0.933333	0.001675	1.504217	8.563254	0.000641	[3398, 1, 5543, 14]
C1(-[#6@@](-C(-C-C(-C-1)-[#6@])-C)(-C)-C(-C)-C)-O-C(=O)-C	8956	5557	3399	11	10	0.909091	0.001228	1.465146	6.11661	0.000385	[3398, 1, 5547, 10]
C1(-C-C2-C(-C(-O)-C-C(-[#6@]-2(-C)-C-C)-C)-C(-[#6@]-1(-C)-C(-C)-C)-C)-O-C(=O)-C	8956	5557	3399	11	10	0.909091	0.001228	1.465146	6.11661	0.000385	[3398, 1, 5547, 10]
C12-C(-C(-O-C(=O)-C)-C-C(-[#6@]-1(-C)-C-C)-C)-C1-C-C-C(-[#6@]-1(-C)-C(-C-2)-O)-C	8956	5557	3399	11	10	0.909091	0.001228	1.465146	6.11661	0.000385	[3398, 1, 5547, 10]
C12(-O-O-C(-O-O-1)(-C-C)-C-C)-C-C-[#6@]-C(-C-2)-C	8956	5557	3399	10	9	0.9	0.001117	1.450495	5.504949	0.000325	[3398, 1, 5548, 9]
O1-C2(-O-O-C-O-1)-C-C-C-C-C-2	8956	5557	3399	17	16	0.941176	0.001898	1.516857	9.786575	0.000775	[3398, 1, 5541, 16]
C(-C-C-C)(-O)(-O)-C	8956	5557	3399	112	89	0.794643	0.012506	1.280695	2.366862	0.001286	[3376, 23, 5468, 89]
C1-C-C-C-C-C-1(-O)-O	8956	5557	3399	22	19	0.863636	0.002456	1.391889	3.873853	0.000518	[3396, 3, 5538, 19]
N(-C(=O)-C1:C:C:C:N:C:1-N-C)/N=C/C	8956	5557	3399	15	15	1.0	0.001675	1.611661	inf	0.001154	[3399, 0, 5542, 15]
C(-C1:C:C:C:N:C:1-N-C)(-N-N)=O	8956	5557	3399	19	16	0.842105	0.002121	1.357188	3.262192	0.000364	[3396, 3, 5541, 16]
C1(:C:C:C(:N:C:1-N-C)-C(-F)(-F)-F)-C(-N-N)=O	8956	5557	3399	15	15	1.0	0.001675	1.611661	inf	0.001154	[3399, 0, 5542, 15]
C1(:C:C(-N-C(:N):C):C:C:C:1)-C(-F)(-F)-F	8956	5557	3399	14	14	1.0	0.001563	1.611661	inf	0.001077	[3399, 0, 5543, 14]
C1:C(/C=C/C):C:C:C:C:1-O	8956	5557	3399	307	234	0.762215	0.034279	1.228432	1.960667	0.002332	[3326, 73, 5323, 234]
C1(:C:C:C(-O-C):C(:C:1)-O)/C=C/C	8956	5557	3399	170	141	0.829412	0.018982	1.336731	2.973938	0.002905	[3370, 29, 5416, 141]
O=C1/C(=C/C)-C-O-C(:C-1:C:C):C	8956	5557	3399	11	11	1.0	0.001228	1.611661	inf	0.000846	[3399, 0, 5546, 11]
C1(/C(=C\C(:C):C)-C-O-C:C-1:C)=O	8956	5557	3399	11	11	1.0	0.001228	1.611661	inf	0.000846	[3399, 0, 5546, 11]
C1(\C-O-C(:C-C-1=O):C)=C/C	8956	5557	3399	11	11	1.0	0.001228	1.611661	inf	0.000846	[3399, 0, 5546, 11]
C1-O-C2:C(:C:C:C:C:2)-C(/C-1=C\C)=O	8956	5557	3399	11	11	1.0	0.001228	1.611661	inf	0.000846	[3399, 0, 5546, 11]
C(:C(:C:C):C(:C):N)(:C):N	8956	5557	3399	67	53	0.791045	0.007481	1.274896	2.315574	0.000733	[3385, 14, 5504, 53]
C(\C1:C:C:C:C:C:1-O)=N/N	8956	5557	3399	92	76	0.826087	0.010272	1.331372	2.90539	0.001506	[3383, 16, 5481, 76]
C1(:C:C(/C=C/C):C:C:C:1-O)-O-C	8956	5557	3399	195	162	0.830769	0.021773	1.338918	3.002699	0.003389	[3366, 33, 5395, 162]
C(=C(-C-C)-C(-C)=O)(-N)-C	8956	5557	3399	20	17	0.85	0.002233	1.369912	3.466079	0.000414	[3396, 3, 5540, 17]
C(-C(-C)-C-C(-O)-C)-C(=C)-C	8956	5557	3399	58	45	0.775862	0.006476	1.250427	2.117288	0.00052	[3386, 13, 5512, 45]
C(=C(\C)-C(-C)-O)\C	8956	5557	3399	115	96	0.834783	0.012841	1.345387	3.090498	0.002066	[3380, 19, 5461, 96]
C(-C(-C(-C)-O)-O-C)(=C)-C	8956	5557	3399	28	22	0.785714	0.003126	1.266305	2.242757	0.000285	[3393, 6, 5535, 22]
C(-C(-C=C)-O-C)(-C)-O	8956	5557	3399	44	33	0.75	0.004913	1.208746	1.834983	0.000269	[3388, 11, 5524, 33]
C(/C=C\C)(-C)-O	8956	5557	3399	263	201	0.764259	0.029366	1.231726	1.982965	0.002049	[3337, 62, 5356, 201]
C(/C=C(\C(=O)-N-C)-C)=C/C(-C)-O	8956	5557	3399	10	10	1.0	0.001117	1.611661	inf	0.000769	[3399, 0, 5547, 10]
C(\C(=O)-N-C(=C)-C)(=C\C)-C	8956	5557	3399	12	12	1.0	0.00134	1.611661	inf	0.000923	[3399, 0, 5545, 12]
N(-C(=C-C)-C(=O)-C)-C	8956	5557	3399	46	36	0.782609	0.005136	1.2613	2.201979	0.000451	[3389, 10, 5521, 36]
C1(=C-C(=O)-C(-N)=C-C-1=O)-N-C	8956	5557	3399	13	13	1.0	0.001452	1.611661	inf	0.001	[3399, 0, 5544, 13]
C(-C(=O)-C(-N)=C)=C	8956	5557	3399	18	17	0.944444	0.00201	1.522124	10.398236	0.000842	[3398, 1, 5540, 17]
C(-C(=O)-C(=C)-C)(-N)=C	8956	5557	3399	15	15	1.0	0.001675	1.611661	inf	0.001154	[3399, 0, 5542, 15]
C1:C:C(:C(:C:C:1-C):N):C:C	8956	5557	3399	79	74	0.936709	0.008821	1.509657	9.052582	0.003491	[3394, 5, 5483, 74]
C1:C2:C(:C(-O):C:C:1):N:C:C:C:2	8956	5557	3399	58	47	0.810345	0.006476	1.306001	2.613461	0.000797	[3388, 11, 5510, 47]
C(:C(:C(-O):C):N:C)(:C):C	8956	5557	3399	93	72	0.774194	0.010384	1.247738	2.097123	0.000818	[3378, 21, 5485, 72]
C1(:N:C:C:C:C:1:C):C(-O):C	8956	5557	3399	58	47	0.810345	0.006476	1.306001	2.613461	0.000797	[3388, 11, 5510, 47]
C1:C(/C=N/N-C):C(-O):C:C:C:1	8956	5557	3399	80	64	0.8	0.008933	1.289329	2.446644	0.000977	[3383, 16, 5493, 64]
C(-N-C(:C(:C):C):C(:C):C)-C-C	8956	5557	3399	25	25	1.0	0.002791	1.611661	inf	0.001925	[3399, 0, 5532, 25]
C12:N:C3:C(:C:C:C(:C:3)-Cl):C(:C:1:C:C:C:C:2)-N	8956	5557	3399	21	20	0.952381	0.002345	1.534915	12.233219	0.001048	[3398, 1, 5537, 20]
N1:C2:C(:C:C:C(:C:2)-Cl):C(-N-C):C(:C:1:C:C):C	8956	5557	3399	20	19	0.95	0.002233	1.531078	11.621558	0.000979	[3398, 1, 5538, 19]
C12:C:C:C(:C:C:1:N:C:C(:C:2-N-C):C)-Cl	8956	5557	3399	20	19	0.95	0.002233	1.531078	11.621558	0.000979	[3398, 1, 5538, 19]
C1(:C:C(/C=C\C):C:C(:C:1-O-C)-N)-O-C	8956	5557	3399	7	7	1.0	0.000782	1.611661	inf	0.000538	[3399, 0, 5550, 7]
C1:C(/C=C\C):C:C(:C:C:1-O)-N	8956	5557	3399	7	7	1.0	0.000782	1.611661	inf	0.000538	[3399, 0, 5550, 7]
C1(/C=C\C(:C:C):C:C):C:C(-O):C:C(:C:1)-N	8956	5557	3399	7	7	1.0	0.000782	1.611661	inf	0.000538	[3399, 0, 5550, 7]
C(\C1:C:C(-O-C):C(:C(:C:1)-O-C)-O)=C\C(:C):C	8956	5557	3399	36	35	0.972222	0.00402	1.566893	21.408134	0.002117	[3398, 1, 5522, 35]
C(-C(-C(-C)-O)-C-C)(-C)-C	8956	5557	3399	239	180	0.753138	0.026686	1.213803	1.866084	0.00157	[3340, 59, 5377, 180]
C(/C=C/C)(-C)-O	8956	5557	3399	263	201	0.764259	0.029366	1.231726	1.982965	0.002049	[3337, 62, 5356, 201]
N(-C1:N:C:C:C(:N:1)-N)-C(:C):C	8956	5557	3399	64	55	0.859375	0.007146	1.385021	3.737928	0.001455	[3390, 9, 5502, 55]
C(\C1:N:C(-C):C:C(:C:1):C)=C(/C)-C	8956	5557	3399	10	10	1.0	0.001117	1.611661	inf	0.000769	[3399, 0, 5547, 10]
C1(:N:C(-C(:C):C):C(:C:C:1):[#7&H1])-C=C	8956	5557	3399	10	10	1.0	0.001117	1.611661	inf	0.000769	[3399, 0, 5547, 10]
C12:C(:C:C(-C):N:C:1-C):C(:C:C):C(:[#7&H1]:2):C	8956	5557	3399	19	18	0.947368	0.002121	1.526837	11.009897	0.00091	[3398, 1, 5539, 18]
C1(:C:C(-C=C):N:C:C:1:[#7&H1]):C(:C):C	8956	5557	3399	10	10	1.0	0.001117	1.611661	inf	0.000769	[3399, 0, 5547, 10]
C12:C3:C:C:C:C:C:3:[#7&H1]:C:1:C(:N:C(:C:2)-C)-C	8956	5557	3399	19	18	0.947368	0.002121	1.526837	11.009897	0.00091	[3398, 1, 5539, 18]
C1:C:C(:C:C:C:1-C)-S(=O)(=O)-O	8956	5557	3399	11	9	0.818182	0.001228	1.318632	2.752474	0.000164	[3397, 2, 5548, 9]
C(-S(=O)(=O)-O-C)(:C):C	8956	5557	3399	14	13	0.928571	0.001563	1.496542	7.951593	0.000576	[3398, 1, 5544, 13]
C1:C:C(:N:C(:C:1-C(-N)=O)-N)-C(-F)(-F)-F	8956	5557	3399	22	19	0.863636	0.002456	1.391889	3.873853	0.000518	[3396, 3, 5538, 19]
C1(:N:C(-N-C(:C):C):C(-C(-N)=O):C:C:1)-C(-F)(-F)-F	8956	5557	3399	22	19	0.863636	0.002456	1.391889	3.873853	0.000518	[3396, 3, 5538, 19]
N1:C(-N-C(:C):C):C(-C(-N)=O):C:C:C:1-C	8956	5557	3399	22	19	0.863636	0.002456	1.391889	3.873853	0.000518	[3396, 3, 5538, 19]
C1(:C(-O-C):C:C(:C:C:1-O)-O)-C=C	8956	5557	3399	12	12	1.0	0.00134	1.611661	inf	0.000923	[3399, 0, 5545, 12]
C1(:C:C(:C:C(:C:1-C=C)-O)-O-C)-O-C	8956	5557	3399	12	12	1.0	0.00134	1.611661	inf	0.000923	[3399, 0, 5545, 12]
C1:C(:C:C(-O-C):C(:C:1-O-C)-C)-O-C	8956	5557	3399	18	15	0.833333	0.00201	1.343051	3.058305	0.000316	[3396, 3, 5542, 15]
C(-C(-C(=O)-O)-N)-S	8956	5557	3399	16	13	0.8125	0.001787	1.309475	2.650531	0.000224	[3396, 3, 5544, 13]
C1:C(:C:C(-C(-N)=O):C:C:1)-N-C(=C(-Cl)-C)-C(-N)=O	8956	5557	3399	8	8	1.0	0.000893	1.611661	inf	0.000615	[3399, 0, 5549, 8]
C1(:C:C(-C(-N-C)=O):C:C:C:1)-N-C(=C)-C	8956	5557	3399	8	8	1.0	0.000893	1.611661	inf	0.000615	[3399, 0, 5549, 8]
N(-C(=C(-C)-C)-C-O)-C	8956	5557	3399	20	18	0.9	0.002233	1.450495	5.504949	0.00065	[3397, 2, 5539, 18]
C(=C(-C(-C)-C)-C(=O)-O)(-N)-C	8956	5557	3399	39	31	0.794872	0.004355	1.281064	2.370186	0.000446	[3391, 8, 5526, 31]
C(-C(-C(:C):C)-C(:C):C)(=C)-C	8956	5557	3399	28	28	1.0	0.003126	1.611661	inf	0.002157	[3399, 0, 5529, 28]
C1(:C2:C(:C:C:C:1)-O-C-O-2)-O-C	8956	5557	3399	21	21	1.0	0.002345	1.611661	inf	0.001617	[3399, 0, 5536, 21]
C12:C(:C:C(-C):C:C:1-O)-O-C-O-2	8956	5557	3399	22	22	1.0	0.002456	1.611661	inf	0.001694	[3399, 0, 5535, 22]
C1(-O-C-C(=C-1-C)-N)=O	8956	5557	3399	17	17	1.0	0.001898	1.611661	inf	0.001309	[3399, 0, 5540, 17]
O(-C-C(-N)=C)-C	8956	5557	3399	31	28	0.903226	0.003461	1.455694	5.708836	0.001036	[3396, 3, 5529, 28]
O(-C1:C:C:C:C(:C:1:C:C):N)-C-C	8956	5557	3399	12	10	0.833333	0.00134	1.343051	3.058305	0.00021	[3397, 2, 5547, 10]
C1:C2:C(:C:C:C(:N:2)-N):C(-O):C:C:1	8956	5557	3399	8	8	1.0	0.000893	1.611661	inf	0.000615	[3399, 0, 5549, 8]
C1(:C:C:C(:N:C:1:C)-N):C(-O):C	8956	5557	3399	8	8	1.0	0.000893	1.611661	inf	0.000615	[3399, 0, 5549, 8]
C(-C-N(:C(=O):C):C(:C)=O)-C-N	8956	5557	3399	14	14	1.0	0.001563	1.611661	inf	0.001077	[3399, 0, 5543, 14]
C(-N-C(:C:C):C:C)(:N:C):N:C	8956	5557	3399	142	123	0.866197	0.015855	1.396016	3.9597	0.003467	[3380, 19, 5434, 123]
[O&-]-N1:C(:C:C):C(:C):[N&+]:C(:C:1-C(-F)(-F)-F)-C	8956	5557	3399	38	38	1.0	0.004243	1.611661	inf	0.002929	[3399, 0, 5519, 38]
C(-O-S(=O)(=O)-C)(:C):C	8956	5557	3399	15	14	0.933333	0.001675	1.504217	8.563254	0.000641	[3398, 1, 5543, 14]
O(-S(=O)(=O)-C(:C:C):C:C)-C(:C):C	8956	5557	3399	11	11	1.0	0.001228	1.611661	inf	0.000846	[3399, 0, 5546, 11]
S(-C1:C:C:C:C:C:1)(-O-C)(=O)=O	8956	5557	3399	14	13	0.928571	0.001563	1.496542	7.951593	0.000576	[3398, 1, 5544, 13]
N(-C(:C:C):C(:C):C)-C	8956	5557	3399	255	213	0.835294	0.028473	1.346211	3.101995	0.004671	[3357, 42, 5344, 213]
C1(:C:C:N:C:C:1:C)-N-C	8956	5557	3399	182	158	0.868132	0.020322	1.399134	4.026768	0.00454	[3375, 24, 5399, 158]
C1:C:N:C(:C(:C:1-N-C):C):C:C	8956	5557	3399	181	157	0.867403	0.02021	1.39796	4.001282	0.004485	[3375, 24, 5400, 157]
C12:C(:C:C:C:C:1):C(-N-C):C:C:N:2	8956	5557	3399	181	157	0.867403	0.02021	1.39796	4.001282	0.004485	[3375, 24, 5400, 157]
C12:C:C:C(:C:C:1:N:C:C:C:2-N-C)-Cl	8956	5557	3399	93	84	0.903226	0.010384	1.455694	5.708836	0.003126	[3390, 9, 5473, 84]
C(=C1\C(-C-C)-C=C-C-1=O)\C-C	8956	5557	3399	12	12	1.0	0.00134	1.611661	inf	0.000923	[3399, 0, 5545, 12]
C1(\C(-C-C=C)-C=C-C-1=O)=C\C	8956	5557	3399	12	12	1.0	0.00134	1.611661	inf	0.000923	[3399, 0, 5545, 12]
C(-C/C=C\C)(-C(=C)-C)-C=C	8956	5557	3399	15	15	1.0	0.001675	1.611661	inf	0.001154	[3399, 0, 5542, 15]
C1(-C=C-C(-C-1=C)=O)-C-C	8956	5557	3399	13	13	1.0	0.001452	1.611661	inf	0.001	[3399, 0, 5544, 13]
C1=C-C(=O)-C(-C-1-C)=C	8956	5557	3399	13	13	1.0	0.001452	1.611661	inf	0.001	[3399, 0, 5544, 13]
C1-C(=O)/C(=C\C)-C(-C=1)-C	8956	5557	3399	12	12	1.0	0.00134	1.611661	inf	0.000923	[3399, 0, 5545, 12]
N(=C/C(:C):N)\N	8956	5557	3399	75	59	0.786667	0.008374	1.26784	2.2555	0.000777	[3383, 16, 5498, 59]
C(-C(:C:C):N:C)=N	8956	5557	3399	53	46	0.867925	0.005918	1.3988	4.019486	0.001303	[3392, 7, 5511, 46]
C1:N:C(-C=N):C:C:C:1	8956	5557	3399	42	37	0.880952	0.00469	1.419797	4.526291	0.00116	[3394, 5, 5520, 37]
C(-C(=O)-C(:C):S)(:C):[N&+]	8956	5557	3399	11	11	1.0	0.001228	1.611661	inf	0.000846	[3399, 0, 5546, 11]
C(-C1:C:C:C:S:1)(-C(:C):[N&+])=O	8956	5557	3399	11	11	1.0	0.001228	1.611661	inf	0.000846	[3399, 0, 5546, 11]
N(-C(=O)-N-C(:C):C)-C(:C):C	8956	5557	3399	82	74	0.902439	0.009156	1.454426	5.657864	0.002736	[3391, 8, 5483, 74]
C(-C-C-N(:C(-C):C):C(:C)=O)-N-C-C	8956	5557	3399	34	29	0.852941	0.003796	1.374652	3.547634	0.000725	[3394, 5, 5528, 29]
C(-N1:C(-C(:N):C):C(-C):C:C(:C:1=O):C)-C-C	8956	5557	3399	10	10	1.0	0.001117	1.611661	inf	0.000769	[3399, 0, 5547, 10]
N1(:C2-C(:N:C):C(:C)-C(-C:2:C(:C:C:1=O):C)=O)-C-C	8956	5557	3399	10	10	1.0	0.001117	1.611661	inf	0.000769	[3399, 0, 5547, 10]
C(-C(:N:C):C(:C)-C)(:N):C	8956	5557	3399	33	31	0.939394	0.003685	1.513985	9.480745	0.001484	[3397, 2, 5526, 31]
C1(:N:C:C(:C:C:1-C)-O)-C(:N):C	8956	5557	3399	10	10	1.0	0.001117	1.611661	inf	0.000769	[3399, 0, 5547, 10]
N1:C:C(:C:C:C:1-C)-O-C	8956	5557	3399	29	24	0.827586	0.003238	1.333788	2.935973	0.000479	[3394, 5, 5533, 24]
C1(:C:C(-C(=O)-C):C(-C):N:C:1)-O-C	8956	5557	3399	10	10	1.0	0.001117	1.611661	inf	0.000769	[3399, 0, 5547, 10]
C1:C2-C(=O)-C(:C):C(-C:2:N:C:C:1-O):N	8956	5557	3399	10	10	1.0	0.001117	1.611661	inf	0.000769	[3399, 0, 5547, 10]
C1(-C(=O)-C(:C(:C):C):C(-C:1:N):N):C:C	8956	5557	3399	10	10	1.0	0.001117	1.611661	inf	0.000769	[3399, 0, 5547, 10]
C1(-C2:C(:C(:C:N(:C:2-C(:C-1:C):N)-C):C):C:C)=O	8956	5557	3399	9	9	1.0	0.001005	1.611661	inf	0.000692	[3399, 0, 5548, 9]
C12:C3:C(:C(=O):N(:C:1-C(:C(-C-2=O):C):N)-C):C:C(:C:C:3)-[N&+]	8956	5557	3399	9	9	1.0	0.001005	1.611661	inf	0.000692	[3399, 0, 5548, 9]
C12:C(=O):N(-C-C-C):C(-C(:N):C):C(:C:1:C:C:C(:C:2)-[N&+])-C	8956	5557	3399	9	9	1.0	0.001005	1.611661	inf	0.000692	[3399, 0, 5548, 9]
O=C(-N-C(:C):C)-C-N(-C)-C	8956	5557	3399	36	29	0.805556	0.00402	1.298282	2.534024	0.000467	[3392, 7, 5528, 29]
C(-N-C(:C:C):C(:C)-C)(=O)-C-N	8956	5557	3399	29	22	0.758621	0.003238	1.222639	1.922363	0.000203	[3392, 7, 5535, 22]
N(-C1:C:C:C:C:C:1-C(=O)-C)-C(=O)-C	8956	5557	3399	13	13	1.0	0.001452	1.611661	inf	0.001	[3399, 0, 5544, 13]
C1(:C:C:C(:C:C:1-C(=O)-C)-Cl)-N-C(=O)-C	8956	5557	3399	10	10	1.0	0.001117	1.611661	inf	0.000769	[3399, 0, 5547, 10]
C1(:C:C(-C(=O)-C):C(-N):C:C:1)-Cl	8956	5557	3399	11	11	1.0	0.001228	1.611661	inf	0.000846	[3399, 0, 5546, 11]
C(:C(-C(=O)-C):C(-N):C):C	8956	5557	3399	52	39	0.75	0.005806	1.208746	1.834983	0.000319	[3386, 13, 5518, 39]
C(-C(-C)(-C)-C)(:N):C	8956	5557	3399	25	21	0.84	0.002791	1.353795	3.21122	0.000469	[3395, 4, 5536, 21]
C1(:N:C:C:C:C:1)-C(-N)=O	8956	5557	3399	19	17	0.894737	0.002121	1.442012	5.199118	0.00059	[3397, 2, 5540, 17]
N1:C:C:C(:C:C:1-C)-O	8956	5557	3399	14	11	0.785714	0.001563	1.266305	2.242757	0.000142	[3396, 3, 5546, 11]
C1:C(:C:C(-C):N:C:1)-O-C(:C):C	8956	5557	3399	9	8	0.888889	0.001005	1.432588	4.893288	0.000266	[3398, 1, 5549, 8]
C(:C:C(-C):N)(:C)-O	8956	5557	3399	36	33	0.916667	0.00402	1.477356	6.728271	0.001346	[3396, 3, 5524, 33]
C(-C(=[N&+](-C)-C)-C(-C)(-C)-C)=C	8956	5557	3399	7	7	1.0	0.000782	1.611661	inf	0.000538	[3399, 0, 5550, 7]
C(=[N&+](-C)-C(:C):C)(-C)-C	8956	5557	3399	7	7	1.0	0.000782	1.611661	inf	0.000538	[3399, 0, 5550, 7]
[N&+](-C(:C(-C):C):C:C)(=C)-C	8956	5557	3399	7	7	1.0	0.000782	1.611661	inf	0.000538	[3399, 0, 5550, 7]
C(:C(-C(-C)(-C)-C):C:C)(-[N&+]):C	8956	5557	3399	7	7	1.0	0.000782	1.611661	inf	0.000538	[3399, 0, 5550, 7]
C(-C(-C)(-C)-C(-C)=[N&+])(:C):C	8956	5557	3399	7	7	1.0	0.000782	1.611661	inf	0.000538	[3399, 0, 5550, 7]
C1(:C:C:C:C:C:1-[N&+])-C(-C)(-C)-C	8956	5557	3399	7	7	1.0	0.000782	1.611661	inf	0.000538	[3399, 0, 5550, 7]
C1:C:C(-[N&+](=C)-C):C(-C):C:C:1	8956	5557	3399	7	7	1.0	0.000782	1.611661	inf	0.000538	[3399, 0, 5550, 7]
C(:C(:C(:C):N)-[N&+](=O)-[O&-]):C	8956	5557	3399	17	14	0.823529	0.001898	1.32725	2.854418	0.000269	[3396, 3, 5543, 14]
C1:C:C(:C:C:C:1-Cl)-N-C(:N):N	8956	5557	3399	11	10	0.909091	0.001228	1.465146	6.11661	0.000385	[3398, 1, 5547, 10]
C1:C(:C:C:C:C:1)-N-C(:N):N	8956	5557	3399	156	135	0.865385	0.017418	1.394707	3.932106	0.003785	[3378, 21, 5422, 135]
N(-C1:C:C:C(:C:C:1)-C)-C(:N:C):N:C	8956	5557	3399	45	40	0.888889	0.005025	1.432588	4.893288	0.001333	[3394, 5, 5517, 40]
C1:C(:C:C:C:C:1:C)-C(:C:N):C:C	8956	5557	3399	11	11	1.0	0.001228	1.611661	inf	0.000846	[3399, 0, 5546, 11]
C1(:C:C:C(:N):C:C:1)-C(:C):C	8956	5557	3399	16	16	1.0	0.001787	1.611661	inf	0.001232	[3399, 0, 5541, 16]
C12-N=C-C(-N(-C(-C:1:C:C:C(:C:2)-O)=O)-C)-C-C	8956	5557	3399	54	50	0.925926	0.006029	1.492279	7.645762	0.002182	[3395, 4, 5507, 50]
N1=C-C2-N(-C(-C(:C-1:C:C):C)=O)-C-C-C-2	8956	5557	3399	54	50	0.925926	0.006029	1.492279	7.645762	0.002182	[3395, 4, 5507, 50]
C1-C2-N(-C(=O)-C(:C(-N=1):C):C)-C-C-C-2	8956	5557	3399	54	50	0.925926	0.006029	1.492279	7.645762	0.002182	[3395, 4, 5507, 50]
C12-N(-C(=O)-C(:C:C):C(-N=C-1):C)-C-C-C-2	8956	5557	3399	54	50	0.925926	0.006029	1.492279	7.645762	0.002182	[3395, 4, 5507, 50]
N12-C(=O)-C3:C:C(-O):C:C:C:3-N=C-C-1-C-C-C-2	8956	5557	3399	54	50	0.925926	0.006029	1.492279	7.645762	0.002182	[3395, 4, 5507, 50]
C(-N(-C(:C:C):C:C)-C-C-Cl)-C-Cl	8956	5557	3399	26	21	0.807692	0.002903	1.301726	2.568976	0.000345	[3394, 5, 5536, 21]
C12-C(=O)-C3:C(:C(:C):N(:C:3-C(-C:1:C:C:C:C:2)=O)-C):C(:C)-C	8956	5557	3399	12	11	0.916667	0.00134	1.477356	6.728271	0.000448	[3398, 1, 5546, 11]
C1(-C2:C(:C(:C):N(:C:2-C(=O)-C:C-1:C)-C):C(:C)-C)=O	8956	5557	3399	12	11	0.916667	0.00134	1.477356	6.728271	0.000448	[3398, 1, 5546, 11]
C1(:C:C(-N-C(:C):C):C:C:N:1)-C(-F)(-F)-F	8956	5557	3399	20	18	0.9	0.002233	1.450495	5.504949	0.00065	[3397, 2, 5539, 18]
C(:C(:S:C):C(:N)-N)(:C):N	8956	5557	3399	14	12	0.857143	0.001563	1.381424	3.669966	0.00031	[3397, 2, 5545, 12]
C(:C(:N:C)-N-C)(:C):S	8956	5557	3399	14	14	1.0	0.001563	1.611661	inf	0.001077	[3399, 0, 5543, 14]
C1(:N:C:N:C:C:1:S)-N-C	8956	5557	3399	12	12	1.0	0.00134	1.611661	inf	0.000923	[3399, 0, 5545, 12]
N1:C:N:C(:C:C):C(:C:1-N-C):S	8956	5557	3399	12	12	1.0	0.00134	1.611661	inf	0.000923	[3399, 0, 5545, 12]
C1:C(:C(:C:C(:C:1)-Cl)-C(=O)-C(:C):C)-N-C(=O)-C-N	8956	5557	3399	9	9	1.0	0.001005	1.611661	inf	0.000692	[3399, 0, 5548, 9]
C1(:C(:C:C(-Cl):C:C:1)-C(=O)-C(:C):C)-N-C	8956	5557	3399	10	10	1.0	0.001117	1.611661	inf	0.000769	[3399, 0, 5547, 10]
C(-C(=O)-C(:C:C):C(:C)-Cl)(:C(:C)-N):C:C	8956	5557	3399	10	10	1.0	0.001117	1.611661	inf	0.000769	[3399, 0, 5547, 10]
C(-C1:C:C:C:C:C:1-Cl)(-C(:C):C)=O	8956	5557	3399	11	10	0.909091	0.001228	1.465146	6.11661	0.000385	[3398, 1, 5547, 10]
C1(-N-C(=O)-C-N(-C)-C):C:C:C:C:C:1-C(=O)-C	8956	5557	3399	9	9	1.0	0.001005	1.611661	inf	0.000692	[3399, 0, 5548, 9]
N(-C(=O)-C-N(-C-C)-C-C)-C(:C:C):C(:C)-C	8956	5557	3399	9	9	1.0	0.001005	1.611661	inf	0.000692	[3399, 0, 5548, 9]
N1(-C-C-N(-C-C-1)-C-C)-C-C(-N)=O	8956	5557	3399	10	10	1.0	0.001117	1.611661	inf	0.000769	[3399, 0, 5547, 10]
