# Supplementary material for: A comprehensive evaluation of advanced methods for identifying structural alerts using extensive toxicity data
Source: J Cheminform. 2026 Jan 30;18:27. doi: 10.1186/s13321-026-01157-x (PMC12922411; doi:10.1186/s13321-026-01157-x)
Supplement: Supplementary file 3 — Supplementary material 3. [file 13321_2026_1157_MOESM3_ESM.zip › SI_3_The substructure sets/SI_3_1_Original set of SAs/bioalerts/Drug/Mitochondrial toxicity__ruleset.csv]

Substructure	N_total	N_pos	N_neg	N_s	N_s_pos	Precision	Coverage Rate	Enrichment Factor	Likelihood Ratio	Information Gain	tn_fp_fn_tp
N#C-C(-C)-O	3338	1513	1825	9	9	1.0	0.002696	2.206213	inf	0.003084	[1825, 0, 1504, 9]
C(-C(-C(:C):C)-O-C)#N	3338	1513	1825	9	9	1.0	0.002696	2.206213	inf	0.003084	[1825, 0, 1504, 9]
C(-C1-C(-C-1(-C)-C)-C)(-O)=O	3338	1513	1825	15	15	1.0	0.004494	2.206213	inf	0.005148	[1825, 0, 1498, 15]
C1(-C(-C-1(-C)-C)-C=C)-C	3338	1513	1825	15	14	0.933333	0.004494	2.059132	16.88698	0.003475	[1824, 1, 1499, 14]
C1(-C(-C)(-C)-C-1-C)-C	3338	1513	1825	19	16	0.842105	0.005692	1.857863	6.433135	0.002687	[1822, 3, 1497, 16]
C(:C:C(:C)-[N&+]):C	3338	1513	1825	148	131	0.885135	0.044338	1.952796	9.294934	0.027549	[1808, 17, 1382, 131]
C(-[N&+](=O)-[O&-])(:C):C	3338	1513	1825	142	129	0.908451	0.04254	2.004236	11.969343	0.029866	[1812, 13, 1384, 129]
C(-C(=O)-C(:C):C)(:C):C	3338	1513	1825	75	67	0.893333	0.022469	1.970883	10.102032	0.014288	[1817, 8, 1446, 67]
[N&+](-C(:C:C):C:C)(-[O&-])=O	3338	1513	1825	142	129	0.908451	0.04254	2.004236	11.969343	0.029866	[1812, 13, 1384, 129]
C(:C:C(-[N&+]):C)(:C)-[N&+]	3338	1513	1825	35	35	1.0	0.010485	2.206213	inf	0.012066	[1825, 0, 1478, 35]
C-O-P(=S)(-O)-O	3338	1513	1825	19	19	1.0	0.005692	2.206213	inf	0.006526	[1825, 0, 1494, 19]
O(-P(=S)(-O-C)-O-C)-C	3338	1513	1825	19	19	1.0	0.005692	2.206213	inf	0.006526	[1825, 0, 1494, 19]
C(=C(-C-O)-C(-C)(-O)-C)-C	3338	1513	1825	7	7	1.0	0.002097	2.206213	inf	0.002398	[1825, 0, 1506, 7]
O(-C(-C(-O)(-C)-C)-C(-C)-O)-C	3338	1513	1825	11	9	0.818182	0.003295	1.805083	5.427958	0.00135	[1823, 2, 1504, 9]
C(-C(-O)(-C(-C)-C)-C(=C)-C)(-O)-C	3338	1513	1825	7	7	1.0	0.002097	2.206213	inf	0.002398	[1825, 0, 1506, 7]
C(-C(-C=C)-C(=O)-O)(-C)(-O)-C	3338	1513	1825	7	7	1.0	0.002097	2.206213	inf	0.002398	[1825, 0, 1506, 7]
C1(-O-C-C(=C-1)-C)=O	3338	1513	1825	11	9	0.818182	0.003295	1.805083	5.427958	0.00135	[1823, 2, 1504, 9]
C(:C(:C:C)-Cl)(:C)-Cl	3338	1513	1825	51	42	0.823529	0.015279	1.816881	5.628993	0.006535	[1816, 9, 1471, 42]
C(:C:C(-O):C)(:C):O	3338	1513	1825	29	26	0.896552	0.008688	1.977984	10.453844	0.00555	[1822, 3, 1487, 26]
C1:C:C(:C(:C):C):C(:C):C:C:1	3338	1513	1825	25	23	0.92	0.00749	2.029716	13.871447	0.005411	[1823, 2, 1490, 23]
C(:C(:C(:C):C):C(:C):C):C	3338	1513	1825	25	23	0.92	0.00749	2.029716	13.871447	0.005411	[1823, 2, 1490, 23]
N-C1:C:C:C:C(:C:1)-N	3338	1513	1825	66	53	0.80303	0.019772	1.771656	4.917637	0.007507	[1812, 13, 1460, 53]
C(:C:C(-N):C)(:C)-N	3338	1513	1825	67	54	0.80597	0.020072	1.778142	5.010422	0.007762	[1812, 13, 1459, 54]
O=C(-C(:C):C)-C(:C):C	3338	1513	1825	75	67	0.893333	0.022469	1.970883	10.102032	0.014288	[1817, 8, 1446, 67]
C(-C(:C(-C):C):C:C)(-C)=O	3338	1513	1825	84	65	0.77381	0.025165	1.707188	4.126518	0.007972	[1806, 19, 1448, 65]
C12:C(-C(=O)-C(:C):C-C-1=O):C:C:C:C:2	3338	1513	1825	35	34	0.971429	0.010485	2.143178	41.011236	0.010013	[1824, 1, 1479, 34]
C1:C:C(-C(-C)=O):C(-C):C:C:1	3338	1513	1825	84	65	0.77381	0.025165	1.707188	4.126518	0.007972	[1806, 19, 1448, 65]
C1(:C:C:C(:C:C:1)-O)-Cl	3338	1513	1825	71	56	0.788732	0.02127	1.740112	4.503195	0.007395	[1810, 15, 1457, 56]
C(:C(:C:C)-[N&+](=O)-[O&-]):C	3338	1513	1825	142	129	0.908451	0.04254	2.004236	11.969343	0.029866	[1812, 13, 1384, 129]
C1:C:C(:C(:C:C:1-N)-Cl)-Cl	3338	1513	1825	13	12	0.923077	0.003895	2.036504	14.474554	0.002851	[1824, 1, 1501, 12]
C1(:C:C(-N-C):C:C:C:1-Cl)-Cl	3338	1513	1825	11	11	1.0	0.003295	2.206213	inf	0.003771	[1825, 0, 1502, 11]
C1(:C:C:C(:C:C:1)-O)-C(-O)=O	3338	1513	1825	42	33	0.785714	0.012582	1.733453	4.42278	0.004254	[1816, 9, 1480, 33]
C(:C(:C:C)-C(=O)-C)(-C):C	3338	1513	1825	84	65	0.77381	0.025165	1.707188	4.126518	0.007972	[1806, 19, 1448, 65]
C(-C(:C:C):O:C)(:C):C	3338	1513	1825	19	16	0.842105	0.005692	1.857863	6.433135	0.002687	[1822, 3, 1497, 16]
C(:C:C(=O):C)(-C):O	3338	1513	1825	18	14	0.777778	0.005392	1.715943	4.221745	0.00172	[1821, 4, 1499, 14]
C(:C(:O:C):C:C)(:C):C	3338	1513	1825	45	35	0.777778	0.013481	1.715943	4.221745	0.004334	[1815, 10, 1478, 35]
C(:O:C(-C):C)(:C):C	3338	1513	1825	26	21	0.807692	0.007789	1.781941	5.066094	0.003008	[1820, 5, 1492, 21]
C1(:C:C(:C:C:C:1:C)-O):O:C	3338	1513	1825	22	19	0.863636	0.006591	1.905366	7.639348	0.003515	[1822, 3, 1494, 19]
C1:C(:C:C(-O):C:C:1:O)-O	3338	1513	1825	12	12	1.0	0.003595	2.206213	inf	0.004115	[1825, 0, 1501, 12]
C1(:C:C(-O):C(:C):C:C:1)-O	3338	1513	1825	20	17	0.85	0.005992	1.875281	6.835206	0.002959	[1822, 3, 1496, 17]
C(-N(:C:C):C:[N&+])-C	3338	1513	1825	8	8	1.0	0.002397	2.206213	inf	0.002741	[1825, 0, 1505, 8]
N(:C:C:[N&+])(-C):C	3338	1513	1825	8	8	1.0	0.002397	2.206213	inf	0.002741	[1825, 0, 1505, 8]
C(:C:[N&+](:C)-C):N	3338	1513	1825	9	9	1.0	0.002696	2.206213	inf	0.003084	[1825, 0, 1504, 9]
C(:[N&+](:C:N)-C):C	3338	1513	1825	8	8	1.0	0.002397	2.206213	inf	0.002741	[1825, 0, 1505, 8]
[N&+](:C:N(-C):C)(:C)-C	3338	1513	1825	8	8	1.0	0.002397	2.206213	inf	0.002741	[1825, 0, 1505, 8]
C(-C1:C:C:C(:C:C:1)-O)(-O-C-C)=O	3338	1513	1825	31	25	0.806452	0.009287	1.779204	5.025887	0.003564	[1819, 6, 1488, 25]
C1(:C:C:C(:C:C:1)-O)-C(-O-C)=O	3338	1513	1825	39	32	0.820513	0.011684	1.810226	5.514116	0.004892	[1818, 7, 1481, 32]
C(:C(-Cl):C(:C)-O):C	3338	1513	1825	69	55	0.797101	0.020671	1.758575	4.738693	0.007571	[1811, 14, 1458, 55]
N(-C(:C(:C)-[N&+]):C(:C)-[N&+])(-C)-C	3338	1513	1825	9	9	1.0	0.002696	2.206213	inf	0.003084	[1825, 0, 1504, 9]
C(:C(-[N&+](=O)-[O&-]):C(-N):C):C	3338	1513	1825	23	22	0.956522	0.00689	2.110291	26.536682	0.006042	[1824, 1, 1491, 22]
O(-P(=O)(-O-C)-O-C)-C	3338	1513	1825	12	12	1.0	0.003595	2.206213	inf	0.004115	[1825, 0, 1501, 12]
C1:C:C(:C:C):C(:C):C:C:1:C	3338	1513	1825	29	28	0.965517	0.008688	2.130137	33.773959	0.008015	[1824, 1, 1485, 28]
C(:C(:C(-C):C)-C(-C)=O):C	3338	1513	1825	84	65	0.77381	0.025165	1.707188	4.126518	0.007972	[1806, 19, 1448, 65]
C1(:C:C:C:C:C:1-C)-C(=O)-C	3338	1513	1825	84	65	0.77381	0.025165	1.707188	4.126518	0.007972	[1806, 19, 1448, 65]
Br-C(:C:C):C(:C)-O	3338	1513	1825	17	15	0.882353	0.005093	1.946658	9.046596	0.003004	[1823, 2, 1498, 15]
C(:C(-Cl):C(-O):N):C	3338	1513	1825	8	8	1.0	0.002397	2.206213	inf	0.002741	[1825, 0, 1505, 8]
