# Supplementary material for: A comprehensive evaluation of advanced methods for identifying structural alerts using extensive toxicity data
Source: J Cheminform. 2026 Jan 30;18:27. doi: 10.1186/s13321-026-01157-x (PMC12922411; doi:10.1186/s13321-026-01157-x)
Supplement: Supplementary file 3 — Supplementary material 3. [file 13321_2026_1157_MOESM3_ESM.zip › SI_3_The substructure sets/SI_3_1_Original set of SAs/bioalerts/Drug/Nephrotoxicity__ruleset.csv]

Substructure	N_total	N_pos	N_neg	N_s	N_s_pos	Precision	Coverage Rate	Enrichment Factor	Likelihood Ratio	Information Gain	tn_fp_fn_tp
N(-C1-C(=O)-N-C-1-S)-C	2196	961	1235	49	41	0.836735	0.022313	1.912039	6.586238	0.011197	[1227, 8, 920, 41]
C(-C(=O)-O)(=C)-N	2196	961	1235	35	30	0.857143	0.015938	1.958674	7.710718	0.008882	[1230, 5, 931, 30]
C(:C:C(-S):C)(-S):C	2196	961	1235	19	16	0.842105	0.008652	1.924311	6.853972	0.004413	[1232, 3, 945, 16]
C(:C(:C(:C)-C)-I)(:C)-C	2196	961	1235	9	9	1.0	0.004098	2.28512	inf	0.004902	[1235, 0, 952, 9]
N(-C1-C(-S)-N-C-1=O)-C	2196	961	1235	49	41	0.836735	0.022313	1.912039	6.586238	0.011197	[1227, 8, 920, 41]
N1(-C(=O)-C(-N)-C-1)-C	2196	961	1235	51	43	0.843137	0.023224	1.92667	6.907518	0.012082	[1227, 8, 918, 43]
N(-C1-C(=O)-N(-C-1-S-C)-C)-C(-C)=O	2196	961	1235	49	41	0.836735	0.022313	1.912039	6.586238	0.011197	[1227, 8, 920, 41]
C(-C(-C(:C):C)-C)(-O)=O	2196	961	1235	50	38	0.76	0.022769	1.736691	4.069546	0.007229	[1223, 12, 923, 38]
