# Supplementary material for: A comprehensive evaluation of advanced methods for identifying structural alerts using extensive toxicity data
Source: J Cheminform. 2026 Jan 30;18:27. doi: 10.1186/s13321-026-01157-x (PMC12922411; doi:10.1186/s13321-026-01157-x)
Supplement: Supplementary file 3 — Supplementary material 3. [file 13321_2026_1157_MOESM3_ESM.zip › SI_3_The substructure sets/SI_3_1_Original set of SAs/bioalerts/Drug/Neurotoxicity__ruleset.csv]

Substructure	N_total	N_pos	N_neg	N_s	N_s_pos	Precision	Coverage Rate	Enrichment Factor	Likelihood Ratio	Information Gain	tn_fp_fn_tp
C(-C-N)-N-C	2184	1329	855	287	237	0.825784	0.13141	1.357045	3.049436	0.023872	[805, 50, 1092, 237]
C(-C-N=C)-N	2184	1329	855	26	24	0.923077	0.011905	1.51693	7.72009	0.004499	[853, 2, 1305, 24]
C(:N:C(:C):C):N	2184	1329	855	73	59	0.808219	0.033425	1.32818	2.711222	0.004601	[841, 14, 1270, 59]
N(:C(-N):[#7&H1]:C):C	2184	1329	855	15	14	0.933333	0.006868	1.533785	9.006772	0.002802	[854, 1, 1315, 14]
C(:[#7&H1]:C(=O):C)(:N)-N	2184	1329	855	9	9	1.0	0.004121	1.643341	inf	0.002961	[855, 0, 1320, 9]
C1(:C:C:C(-N):C:C:1)-Cl	2184	1329	855	29	23	0.793103	0.013278	1.303339	2.46614	0.001516	[849, 6, 1306, 23]
C(-C(:C:C):C(:C)-N)(=N)-C	2184	1329	855	13	12	0.923077	0.005952	1.51693	7.72009	0.002239	[854, 1, 1317, 12]
C(-N-S(=O)(=O)-C)(=O)-N	2184	1329	855	14	13	0.928571	0.00641	1.525959	8.363431	0.002518	[854, 1, 1316, 13]
N(-S(=O)(=O)-C(:C:C):C:C)-C(=O)-N	2184	1329	855	12	11	0.916667	0.005495	1.506396	7.076749	0.001964	[854, 1, 1318, 11]
C(-N(-C-C)-C-C)-C	2184	1329	855	283	238	0.840989	0.129579	1.382032	3.402558	0.027213	[810, 45, 1091, 238]
[#7&H1](:C(:C(:C):C):C:C):C	2184	1329	855	43	40	0.930233	0.019689	1.528689	8.577878	0.00792	[852, 3, 1289, 40]
O-C(-C-O)-C-N	2184	1329	855	101	89	0.881188	0.046245	1.448092	4.771445	0.012818	[843, 12, 1240, 89]
C1(-C-C-1)-C	2184	1329	855	23	19	0.826087	0.010531	1.357542	3.055869	0.001709	[851, 4, 1310, 19]
C(-C-N-C)(-O)-C	2184	1329	855	170	150	0.882353	0.077839	1.450007	4.825056	0.022416	[835, 20, 1179, 150]
C(-N-C(-C)-C)-C	2184	1329	855	358	298	0.832402	0.163919	1.367921	3.19526	0.032867	[795, 60, 1031, 298]
N(-C(-C)-C)-C	2184	1329	855	440	364	0.827273	0.201465	1.359491	3.081264	0.040026	[779, 76, 965, 364]
N1(-C2:C:C:C:C:C:2-S-C:C-1:C)-C-C	2184	1329	855	17	14	0.823529	0.007784	1.35334	3.002257	0.001228	[852, 3, 1315, 14]
S1-C2:C(:C:C:C:C:2)-N(-C)-C:C-1:C	2184	1329	855	17	14	0.823529	0.007784	1.35334	3.002257	0.001228	[852, 3, 1315, 14]
C(:C(:C:C)-N(-C)-C)(-S):C	2184	1329	855	19	15	0.789474	0.0087	1.297374	2.412528	0.000948	[851, 4, 1314, 15]
C1:C2-S-C(:C(-N(-C:2:C:C:C:1)-C-C):C):C:C	2184	1329	855	17	14	0.823529	0.007784	1.35334	3.002257	0.001228	[852, 3, 1315, 14]
N(-C-C-C)(-C)-C	2184	1329	855	422	348	0.824645	0.193223	1.355172	3.025441	0.037065	[781, 74, 981, 348]
C(-C-C=C)-N	2184	1329	855	49	41	0.836735	0.022436	1.37504	3.297122	0.004085	[847, 8, 1288, 41]
C(-C=C(-C(:C):C)-C(:C):C)-C-N	2184	1329	855	15	14	0.933333	0.006868	1.533785	9.006772	0.002802	[854, 1, 1315, 14]
N(-C-C-N)(-C)-C	2184	1329	855	228	189	0.828947	0.104396	1.362243	3.117729	0.019042	[816, 39, 1140, 189]
C(:N:C:N):N	2184	1329	855	67	56	0.835821	0.030678	1.373539	3.27519	0.005578	[844, 11, 1273, 56]
N(:C:N:N):C	2184	1329	855	27	25	0.925926	0.012363	1.521612	8.041761	0.00478	[853, 2, 1304, 25]
C(:C(-N-C):C(-C):C):C	2184	1329	855	81	72	0.888889	0.037088	1.460747	5.146727	0.010875	[846, 9, 1257, 72]
C(-C-O-C(:C):C)(-O)-C-N	2184	1329	855	26	25	0.961538	0.011905	1.580135	16.083521	0.006077	[854, 1, 1304, 25]
C(:C:C(:C):[#7&H1]):C	2184	1329	855	63	55	0.873016	0.028846	1.434663	4.422968	0.007344	[847, 8, 1274, 55]
C(:C(:C(:C):C):[#7&H1]:C):C	2184	1329	855	43	40	0.930233	0.019689	1.528689	8.577878	0.00792	[852, 3, 1289, 40]
C(:C(:C:C):C(-C):C)(:C):[#7&H1]	2184	1329	855	37	34	0.918919	0.016941	1.510097	7.291196	0.006222	[852, 3, 1295, 34]
C(:C(-C-C):C:[#7&H1])(:C):C	2184	1329	855	35	32	0.914286	0.016026	1.502483	6.862302	0.00567	[852, 3, 1297, 32]
O-C(-C-O-C)-C-N-C	2184	1329	855	50	46	0.92	0.022894	1.511874	7.39842	0.008522	[851, 4, 1283, 46]
C(-C-N-C(-C)-C)(-O)-C-O	2184	1329	855	19	19	1.0	0.0087	1.643341	inf	0.00627	[855, 0, 1310, 19]
C(-N-C(-C)-C)-C(-O)-C	2184	1329	855	44	41	0.931818	0.020147	1.531295	8.792325	0.008208	[852, 3, 1288, 41]
C(-C-C-N)-C	2184	1329	855	525	430	0.819048	0.240385	1.345974	2.911964	0.046006	[760, 95, 899, 430]
C12-S-C3:C(:C:C:C:C:3)-N(-C:1:C:C:C:C:2)-C	2184	1329	855	17	14	0.823529	0.007784	1.35334	3.002257	0.001228	[852, 3, 1315, 14]
Cl-C(:C:C):C(:C)-S	2184	1329	855	23	22	0.956522	0.010531	1.571891	14.153499	0.005162	[854, 1, 1307, 22]
C(:C:C(-N):C)(-Cl):C	2184	1329	855	32	28	0.875	0.014652	1.437923	4.503386	0.003748	[851, 4, 1301, 28]
C(:C:C(-S):C)(-S):C	2184	1329	855	19	17	0.894737	0.0087	1.470358	5.468397	0.002613	[853, 2, 1312, 17]
C(-C(:C:C):C:C)-N	2184	1329	855	229	183	0.799127	0.104853	1.313237	2.559378	0.014007	[809, 46, 1146, 183]
C1:C:C(:C:C:C:1-C)-Cl	2184	1329	855	70	59	0.842857	0.032051	1.385102	3.450646	0.00624	[844, 11, 1270, 59]
C(-C-N(-C)-C)-C	2184	1329	855	422	348	0.824645	0.193223	1.355172	3.025441	0.037065	[781, 74, 981, 348]
C(-C-N-C(-C)-C)(-O)-C-O-C	2184	1329	855	15	15	1.0	0.006868	1.643341	inf	0.004944	[855, 0, 1314, 15]
C(-C(=C(-C)-N)-C(-C)-C)(-O)=O	2184	1329	855	11	11	1.0	0.005037	1.643341	inf	0.003621	[855, 0, 1318, 11]
C1(=C(-C)-N-C(=C-C-1-C)-C)-C(-O)=O	2184	1329	855	11	11	1.0	0.005037	1.643341	inf	0.003621	[855, 0, 1318, 11]
C(-N-C(=C)-C)(=C)-C	2184	1329	855	11	11	1.0	0.005037	1.643341	inf	0.003621	[855, 0, 1318, 11]
N(-C(=C(-C)-C)-C)-C	2184	1329	855	40	36	0.9	0.018315	1.479007	5.790068	0.005789	[851, 4, 1293, 36]
N(-C-C-O)(-C)-C	2184	1329	855	230	190	0.826087	0.105311	1.357542	3.055869	0.01869	[815, 40, 1139, 190]
C(-C-O-C)-N	2184	1329	855	209	169	0.808612	0.095696	1.328826	2.718115	0.014049	[815, 40, 1160, 169]
C(-C-C(-C)-N)-C	2184	1329	855	256	204	0.796875	0.117216	1.309537	2.523876	0.015463	[803, 52, 1125, 204]
N(-C(=O)-C(:C):C)-C	2184	1329	855	82	70	0.853659	0.037546	1.402852	3.752822	0.008118	[843, 12, 1259, 70]
O-C(=O)-C(-C)-C	2184	1329	855	131	100	0.763359	0.059982	1.254459	2.075293	0.004944	[824, 31, 1229, 100]
C(-C(-C(:C):C)-C)(-O)=O	2184	1329	855	49	41	0.836735	0.022436	1.37504	3.297122	0.004085	[847, 8, 1288, 41]
C(-C(-C(-C)(-C)-C)-C-C)(-C)-C	2184	1329	855	143	108	0.755245	0.065476	1.241125	1.985166	0.00485	[820, 35, 1221, 108]
O=C(-C-C)-N-C	2184	1329	855	237	191	0.805907	0.108516	1.32438	2.671263	0.015675	[809, 46, 1138, 191]
C(:C:N(-C):C)(:C)-C	2184	1329	855	46	40	0.869565	0.021062	1.428992	4.288939	0.005169	[849, 6, 1289, 40]
C(-C(-C(-O)-C)-C(-C)-C)=C	2184	1329	855	20	16	0.8	0.009158	1.314673	2.573363	0.001126	[851, 4, 1313, 16]
C(-C(-O)-C-C)(-C)-C	2184	1329	855	226	175	0.774336	0.10348	1.272498	2.207542	0.010287	[804, 51, 1154, 175]
C1(:C(-O-C):C(-O-C):C:C:C:1)-O-C	2184	1329	855	18	14	0.777778	0.008242	1.278154	2.251693	0.000779	[851, 4, 1315, 14]
C(:C(:C:C)-C(-C)-O):C	2184	1329	855	122	103	0.844262	0.055861	1.387411	3.487585	0.011264	[836, 19, 1226, 103]
C(:N:C:C):N	2184	1329	855	182	151	0.82967	0.083333	1.363431	3.133693	0.014996	[824, 31, 1178, 151]
N(:C:C:N):C	2184	1329	855	122	100	0.819672	0.055861	1.347001	2.924277	0.008857	[833, 22, 1229, 100]
N(-C(:C:C):C(:C)-S)-C	2184	1329	855	34	29	0.852941	0.015568	1.401673	3.731377	0.003279	[850, 5, 1300, 29]
C1:C(-Cl):C(:C:C:C:1-N)-S(=O)(=O)-N	2184	1329	855	13	13	1.0	0.005952	1.643341	inf	0.004282	[855, 0, 1316, 13]
C1(:C(:C:C(-S):C:C:1)-S(=O)(=O)-N)-Cl	2184	1329	855	12	12	1.0	0.005495	1.643341	inf	0.003952	[855, 0, 1317, 12]
C(:C(-S(=O)(=O)-N):C(-N):C):C	2184	1329	855	15	15	1.0	0.006868	1.643341	inf	0.004944	[855, 0, 1314, 15]
C(-S(=O)(=O)-N-C)(:C):C	2184	1329	855	51	46	0.901961	0.023352	1.482229	5.918736	0.007531	[850, 5, 1283, 46]
C(-C(:C(:C)-C):C:C)-C	2184	1329	855	140	111	0.792857	0.064103	1.302935	2.462443	0.007659	[826, 29, 1218, 111]
C-C(:C:C):C(:C)-N	2184	1329	855	114	88	0.77193	0.052198	1.268544	2.177461	0.00478	[829, 26, 1241, 88]
C1(:C:C:C:C:C:1-N)-C	2184	1329	855	113	87	0.769912	0.05174	1.265227	2.152717	0.004614	[829, 26, 1242, 87]
C1:C:C:C(:C(:C:1-C)-N)-C	2184	1329	855	13	11	0.846154	0.005952	1.390519	3.538375	0.001168	[853, 2, 1318, 11]
N(:C:N:C)(-C):C	2184	1329	855	105	89	0.847619	0.048077	1.392927	3.578584	0.00993	[839, 16, 1240, 89]
N1:C:C:N(:C:1)-C	2184	1329	855	71	62	0.873239	0.032509	1.43503	4.431904	0.00832	[846, 9, 1267, 62]
C(:C:N(-C):C):N	2184	1329	855	75	66	0.88	0.034341	1.44614	4.717833	0.009325	[846, 9, 1263, 66]
O(-C(=O)-N)-C	2184	1329	855	58	45	0.775862	0.026557	1.275006	2.226949	0.002494	[842, 13, 1284, 45]
C(-C(:C:C):C(:C)-O)(-N)=O	2184	1329	855	16	14	0.875	0.007326	1.437923	4.503386	0.001862	[853, 2, 1315, 14]
C(:C(:C:C)-C-C):C	2184	1329	855	667	509	0.763118	0.305403	1.254064	2.072535	0.033239	[697, 158, 820, 509]
