# Supplementary material for: A comprehensive evaluation of advanced methods for identifying structural alerts using extensive toxicity data
Source: J Cheminform. 2026 Jan 30;18:27. doi: 10.1186/s13321-026-01157-x (PMC12922411; doi:10.1186/s13321-026-01157-x)
Supplement: Supplementary file 3 — Supplementary material 3. [file 13321_2026_1157_MOESM3_ESM.zip › SI_3_The substructure sets/SI_3_1_Original set of SAs/bioalerts/Drug/Ototoxicity__ruleset.csv]

Substructure	N_total	N_pos	N_neg	N_s	N_s_pos	Precision	Coverage Rate	Enrichment Factor	Likelihood Ratio	Information Gain	tn_fp_fn_tp
C(-C(=C(-C)-N)-C(-C)-C)(-O)=O	2756	1064	1692	16	16	1.0	0.005806	2.590226	inf	0.00801	[1692, 0, 1048, 16]
C(-N-C(=C)-C)(=C)-C	2756	1064	1692	16	16	1.0	0.005806	2.590226	inf	0.00801	[1692, 0, 1048, 16]
N(-C(=C(-C)-C)-C)-C	2756	1064	1692	36	31	0.861111	0.013062	2.230472	9.859398	0.009247	[1687, 5, 1033, 31]
C(:C(:C:N)-C(=O)-O)(:C)=O	2756	1064	1692	19	16	0.842105	0.006894	2.181243	8.481203	0.00443	[1689, 3, 1048, 16]
N(-C1-C-C-1)(:C):C	2756	1064	1692	9	9	1.0	0.003266	2.590226	inf	0.004496	[1692, 0, 1055, 9]
C1(-C-C-1)-N	2756	1064	1692	16	14	0.875	0.005806	2.266447	11.131579	0.004355	[1690, 2, 1050, 14]
C(:C(:C:C):C(:C):N)(:N)-N	2756	1064	1692	11	10	0.909091	0.003991	2.354751	15.902256	0.003497	[1691, 1, 1054, 10]
C1(:C:C(-O-C):C(-O):C:C:1:N):C(:N)-N	2756	1064	1692	9	9	1.0	0.003266	2.590226	inf	0.004496	[1692, 0, 1055, 9]
C1:C(-O-C):C(-O-C):C:C(:C:1:C(:N)-N):N	2756	1064	1692	9	9	1.0	0.003266	2.590226	inf	0.004496	[1692, 0, 1055, 9]
N1(-C-C-N(-C-C-1)-C)-C(:N):N	2756	1064	1692	8	7	0.875	0.002903	2.266447	11.131579	0.002171	[1691, 1, 1057, 7]
O=[#16@](-C(:N):[#7&H1])-C-C	2756	1064	1692	9	9	1.0	0.003266	2.590226	inf	0.004496	[1692, 0, 1055, 9]
C(-[#16@](=O)-C)(:N:C):[#7&H1]:C	2756	1064	1692	9	9	1.0	0.003266	2.590226	inf	0.004496	[1692, 0, 1055, 9]
C(:N:C(:C):C)(-[#16@]):[#7&H1]	2756	1064	1692	9	9	1.0	0.003266	2.590226	inf	0.004496	[1692, 0, 1055, 9]
C(:[#7&H1]:C(-[#16@]):N)(:C):C	2756	1064	1692	9	9	1.0	0.003266	2.590226	inf	0.004496	[1692, 0, 1055, 9]
C(-[#16@](=O)-C)-C(:N):C	2756	1064	1692	9	9	1.0	0.003266	2.590226	inf	0.004496	[1692, 0, 1055, 9]
C(-C(:N:C):C(:C)-C)-[#16@]	2756	1064	1692	7	7	1.0	0.00254	2.590226	inf	0.003495	[1692, 0, 1057, 7]
N1:C:C:C(:C:C:1-C)-O	2756	1064	1692	12	10	0.833333	0.004354	2.158521	7.951128	0.002674	[1690, 2, 1054, 10]
C(-C(:C:S):N:C)(=N)-C	2756	1064	1692	10	10	1.0	0.003628	2.590226	inf	0.004997	[1692, 0, 1054, 10]
C(:N:C(-C):C)(:S)-N	2756	1064	1692	15	12	0.8	0.005443	2.07218	6.360902	0.002831	[1689, 3, 1052, 12]
C(-C(=O)-N-C)(=N)-C	2756	1064	1692	13	11	0.846154	0.004717	2.191729	8.746241	0.003084	[1690, 2, 1053, 11]
C(-N-C1-C(=O)-N-C-1-S)(-C(=N)-C)=O	2756	1064	1692	9	9	1.0	0.003266	2.590226	inf	0.004496	[1692, 0, 1055, 9]
N(-C1-C(=O)-N2-C-1-S-C-C=C-2-C)-C(-C(=N)-C)=O	2756	1064	1692	9	9	1.0	0.003266	2.590226	inf	0.004496	[1692, 0, 1055, 9]
