# Supplementary material for: A comprehensive evaluation of advanced methods for identifying structural alerts using extensive toxicity data
Source: J Cheminform. 2026 Jan 30;18:27. doi: 10.1186/s13321-026-01157-x (PMC12922411; doi:10.1186/s13321-026-01157-x)
Supplement: Supplementary file 3 — Supplementary material 3. [file 13321_2026_1157_MOESM3_ESM.zip › SI_3_The substructure sets/SI_3_1_Original set of SAs/bioalerts/Drug/Photosensitizer_in human__ruleset.csv]

Substructure	N_total	N_pos	N_neg	N_s	N_s_pos	Precision	Coverage Rate	Enrichment Factor	Likelihood Ratio	Information Gain	tn_fp_fn_tp
N(-C(:C:C):C(:C)-S)-C	1395	576	819	43	38	0.883721	0.030824	2.140262	10.80625	0.02218	[814, 5, 538, 38]
C(:C:C(-Cl):C)(-N):C	1395	576	819	38	35	0.921053	0.02724	2.230674	16.588542	0.023404	[816, 3, 541, 35]
C(:C(-Cl):C(:C)-S):C	1395	576	819	23	22	0.956522	0.016487	2.316576	31.28125	0.016666	[818, 1, 554, 22]
C(:C(:C:C)-S(=O)(=O)-N)(:C)-Cl	1395	576	819	23	22	0.956522	0.016487	2.316576	31.28125	0.016666	[818, 1, 554, 22]
C(:C:C(-S):C)(:C)-S	1395	576	819	21	20	0.952381	0.015054	2.306548	28.4375	0.014888	[818, 1, 556, 20]
C(:C(-S(=O)(=O)-N):C(-N):C):C	1395	576	819	21	19	0.904762	0.015054	2.19122	13.507812	0.011818	[817, 2, 557, 19]
C(-C(=O)-C(=C)-C)(-N)-C	1395	576	819	8	8	1.0	0.005735	2.421875	inf	0.007352	[819, 0, 568, 8]
C(-C(=C(-[#6@@])-O)-C(=O)-N)(-C)=O	1395	576	819	8	8	1.0	0.005735	2.421875	inf	0.007352	[819, 0, 568, 8]
C(=C(-[#6@@](-C)(-O)-C)-O)(-C)-C	1395	576	819	8	8	1.0	0.005735	2.421875	inf	0.007352	[819, 0, 568, 8]
C(-C(=O)-N)(-C)=C	1395	576	819	17	13	0.764706	0.012186	1.852022	4.621094	0.004558	[815, 4, 563, 13]
C(:C(:C(=O):C)-C(=O)-O):N	1395	576	819	25	21	0.84	0.017921	2.034375	7.464844	0.010224	[815, 4, 555, 21]
C(-N(-C(:C):C)-C(:C):C)-C	1395	576	819	22	19	0.863636	0.015771	2.091619	9.005208	0.010124	[816, 3, 557, 19]
C(:C:C(:C):C)(-F):C	1395	576	819	22	19	0.863636	0.015771	2.091619	9.005208	0.010124	[816, 3, 557, 19]
C(:C(=O):C(:C):C)(:C)-C	1395	576	819	28	21	0.75	0.020072	1.816406	4.265625	0.006921	[812, 7, 555, 21]
N(-C(:C:C):C(:C)-S)(-C)-C	1395	576	819	19	17	0.894737	0.01362	2.166941	12.085938	0.010171	[817, 2, 559, 17]
C1(:C:C:C:C:C:1-S)-N(-C)-C	1395	576	819	19	17	0.894737	0.01362	2.166941	12.085938	0.010171	[817, 2, 559, 17]
C(:C(-S-C):C(-N):C):C	1395	576	819	22	20	0.909091	0.015771	2.201705	14.21875	0.012652	[817, 2, 556, 20]
C(-S-C(:C):C)(:C):C	1395	576	819	26	22	0.846154	0.018638	2.049279	7.820313	0.010982	[815, 4, 554, 22]
C1(:C:C(-Cl):C(:C:C:1-S)-S)-N-C	1395	576	819	16	16	1.0	0.01147	2.421875	inf	0.014773	[819, 0, 560, 16]
C1:C(-Cl):C(:C:C:C:1-N)-S(=O)(=O)-N	1395	576	819	19	19	1.0	0.01362	2.421875	inf	0.017574	[819, 0, 557, 19]
C1(:C(:C:C(-S):C:C:1)-S(=O)(=O)-N)-Cl	1395	576	819	17	16	0.941176	0.012186	2.279412	22.75	0.011379	[818, 1, 560, 16]
