# Supplementary material for: A comprehensive evaluation of advanced methods for identifying structural alerts using extensive toxicity data
Source: J Cheminform. 2026 Jan 30;18:27. doi: 10.1186/s13321-026-01157-x (PMC12922411; doi:10.1186/s13321-026-01157-x)
Supplement: Supplementary file 3 — Supplementary material 3. [file 13321_2026_1157_MOESM3_ESM.zip › SI_3_The substructure sets/SI_3_1_Original set of SAs/bioalerts/Drug/Rat oral acute toxicity__ruleset.csv]

Substructure	N_total	N_pos	N_neg	N_s	N_s_pos	Precision	Coverage Rate	Enrichment Factor	Likelihood Ratio	Information Gain	tn_fp_fn_tp
P(-S-C(:C):C)(-C)(=S)-O	7334	2804	4530	19	19	1.0	0.002591	2.615549	inf	0.003601	[4530, 0, 2785, 19]
S(-C(:C:C):C:C)-P	7334	2804	4530	31	30	0.967742	0.004227	2.531177	48.466476	0.004919	[4529, 1, 2774, 30]
C1(:C:C:C(:C:C:1)-Cl)-S-P	7334	2804	4530	11	10	0.909091	0.0015	2.377772	16.155492	0.001329	[4529, 1, 2794, 10]
S(-C-C-C)-P	7334	2804	4530	61	48	0.786885	0.008317	2.058137	5.965105	0.004129	[4517, 13, 2756, 48]
S(-P(=S)(-O-C)-O-C)-C	7334	2804	4530	171	145	0.847953	0.023316	2.217863	9.009794	0.015921	[4504, 26, 2659, 145]
C(-O-C(:C):C)(-N)=O	7334	2804	4530	143	119	0.832168	0.019498	2.176576	8.010432	0.012295	[4506, 24, 2685, 119]
O(-C(:C(:C)-O):C(:N)=O)-C	7334	2804	4530	35	35	1.0	0.004772	2.615549	inf	0.006646	[4530, 0, 2769, 35]
C(:C(:C:N)-O-P)(-O):C	7334	2804	4530	36	36	1.0	0.004909	2.615549	inf	0.006837	[4530, 0, 2768, 36]
C(:C:N:N)(:C)-O	7334	2804	4530	43	41	0.953488	0.005863	2.493896	33.118759	0.006387	[4528, 2, 2763, 41]
N(:C(=O):C(-O):C)(:N)-C	7334	2804	4530	37	36	0.972973	0.005045	2.544859	58.159772	0.006027	[4529, 1, 2768, 36]
C(-O-P(=S)(-O)-O)(:C):C	7334	2804	4530	95	80	0.842105	0.012953	2.202568	8.616262	0.008512	[4515, 15, 2724, 80]
P(-O-C(:C):C)(-O)(=S)-O	7334	2804	4530	95	80	0.842105	0.012953	2.202568	8.616262	0.008512	[4515, 15, 2724, 80]
O(-C(:C:C):C:C)-P	7334	2804	4530	187	146	0.780749	0.025498	2.042087	5.752931	0.012477	[4489, 41, 2658, 146]
C(=C(\O-P)-C)\C	7334	2804	4530	21	21	1.0	0.002863	2.615549	inf	0.003981	[4530, 0, 2783, 21]
C(-O-P(=O)(-O)-O)(=C)-C	7334	2804	4530	36	33	0.916667	0.004909	2.397587	17.771041	0.004516	[4527, 3, 2771, 33]
C(:C(:N:C):C(:[#7&H1]):C)(:C)-Cl	7334	2804	4530	35	34	0.971429	0.004772	2.540819	54.928673	0.005656	[4529, 1, 2770, 34]
C(:N:C(:[#7&H1])-C)(:C):C	7334	2804	4530	133	128	0.962406	0.018135	2.51722	41.35806	0.020837	[4525, 5, 2676, 128]
N(:C(:[#7&H1]:C)-C(-F)(-F)-F):C	7334	2804	4530	128	127	0.992188	0.017453	2.595115	205.17475	0.023318	[4529, 1, 2677, 127]
C(:[#7&H1]:C(:C):C)(:N)-C	7334	2804	4530	139	134	0.964029	0.018953	2.521465	43.296719	0.021962	[4525, 5, 2670, 134]
[#7&H1](:C(:C(:C)-Cl):C(:C):N):C	7334	2804	4530	20	20	1.0	0.002727	2.615549	inf	0.003791	[4530, 0, 2784, 20]
C(-C(-F)(-F)-F)(:N):[#7&H1]	7334	2804	4530	128	127	0.992188	0.017453	2.595115	205.17475	0.023318	[4529, 1, 2677, 127]
C-C-O-P	7334	2804	4530	543	435	0.801105	0.074039	2.095329	6.507073	0.042433	[4422, 108, 2369, 435]
C(-O-P(=O)(-S)-O)-C	7334	2804	4530	58	54	0.931034	0.007908	2.435167	21.809914	0.007787	[4526, 4, 2750, 54]
O(-P(=O)(-S-C)-O-C)-C	7334	2804	4530	86	79	0.918605	0.011726	2.402656	18.232627	0.010954	[4523, 7, 2725, 79]
S(-C-N(-C)-C)-P	7334	2804	4530	23	23	1.0	0.003136	2.615549	inf	0.004362	[4530, 0, 2781, 23]
C(-N(-C(=O)-C)-C(-C)=O)-S	7334	2804	4530	19	19	1.0	0.002591	2.615549	inf	0.003601	[4530, 0, 2785, 19]
N1(-C(=O)-C2:C(-C-1=O):C:C:C:C:2)-C-S-P	7334	2804	4530	18	18	1.0	0.002454	2.615549	inf	0.003411	[4530, 0, 2786, 18]
S(-C-S-P)-C	7334	2804	4530	35	35	1.0	0.004772	2.615549	inf	0.006646	[4530, 0, 2769, 35]
P(-O-C-C)(-S-C)(=O)-O-C	7334	2804	4530	57	53	0.929825	0.007772	2.432002	21.406027	0.00761	[4526, 4, 2751, 53]
O(-C(-C(:C):C)-C-Br)-C	7334	2804	4530	21	21	1.0	0.002863	2.615549	inf	0.003981	[4530, 0, 2783, 21]
C(-C-Br)(-O)-C	7334	2804	4530	23	21	0.913043	0.003136	2.38811	16.963267	0.002833	[4528, 2, 2783, 21]
C(:C(:C(:N):C):[#7&H1]:C):C	7334	2804	4530	149	132	0.885906	0.020316	2.317131	12.544264	0.0165	[4513, 17, 2672, 132]
N1:C(:[#7&H1]:C(:C:1:C):C)-C(-F)(-F)-F	7334	2804	4530	128	127	0.992188	0.017453	2.595115	205.17475	0.023318	[4529, 1, 2677, 127]
C(-O-P(=S)(-O)-O)-C	7334	2804	4530	98	91	0.928571	0.013362	2.428724	21.00214	0.013079	[4523, 7, 2713, 91]
O(-P(=S)(-O-C)-O-C)-C	7334	2804	4530	137	110	0.80292	0.01868	2.100076	6.581867	0.010181	[4503, 27, 2694, 110]
O(-C(-C)-C)-P	7334	2804	4530	79	63	0.797468	0.010772	2.085818	6.361225	0.005663	[4514, 16, 2741, 63]
P(-S-C-N)(-O)(=S)-O	7334	2804	4530	41	38	0.926829	0.00559	2.424168	20.463623	0.005389	[4527, 3, 2766, 38]
S(-C-N(:N):C)-P	7334	2804	4530	28	25	0.892857	0.003818	2.335312	13.46291	0.003149	[4527, 3, 2779, 25]
C(-O-P(=S)(-O)-S)-C	7334	2804	4530	93	83	0.892473	0.012681	2.334307	13.409058	0.010532	[4520, 10, 2721, 83]
O(-P(=S)(-O-C)-S-C)-C	7334	2804	4530	171	145	0.847953	0.023316	2.217863	9.009794	0.015921	[4504, 26, 2659, 145]
C(-N1-C(=O)-C(:C(-C-1=O):C):C)-S-P	7334	2804	4530	18	18	1.0	0.002454	2.615549	inf	0.003411	[4530, 0, 2786, 18]
C1(-C2:C(-C(-N-1-C-S)=O):C:C:C:C:2)=O	7334	2804	4530	18	18	1.0	0.002454	2.615549	inf	0.003411	[4530, 0, 2786, 18]
C1(-C(=O)-N(-C-S)-C(-C:1:C)=O):C:C	7334	2804	4530	18	18	1.0	0.002454	2.615549	inf	0.003411	[4530, 0, 2786, 18]
C(-C1:N:C(:C(:[#7&H1]:1):C):C)(-F)(-F)-F	7334	2804	4530	128	127	0.992188	0.017453	2.595115	205.17475	0.023318	[4529, 1, 2677, 127]
C(:N:C(:C):C)(-C):[#7&H1]	7334	2804	4530	133	128	0.962406	0.018135	2.51722	41.35806	0.020837	[4525, 5, 2676, 128]
N1:C2:C(:[#7&H1]:C:1-C):C:C:C:C:2	7334	2804	4530	133	128	0.962406	0.018135	2.51722	41.35806	0.020837	[4525, 5, 2676, 128]
C(:C(:[#7&H1]:C):C:C)(:N):C	7334	2804	4530	149	132	0.885906	0.020316	2.317131	12.544264	0.0165	[4513, 17, 2672, 132]
C1(:[#7&H1]:C(-C(-F)(-F)-F):N:C:1:C):C:C	7334	2804	4530	128	127	0.992188	0.017453	2.595115	205.17475	0.023318	[4529, 1, 2677, 127]
O(-C(=O)-N-C)-C(:C):C	7334	2804	4530	141	117	0.829787	0.019226	2.170349	7.875802	0.01198	[4506, 24, 2687, 117]
C(-C-C-N-C(=O)-O)-C-C-C	7334	2804	4530	10	8	0.8	0.001364	2.092439	6.462197	0.000719	[4528, 2, 2796, 8]
C(-O-C(:C:C):C:C)(-N-C)=O	7334	2804	4530	141	117	0.829787	0.019226	2.170349	7.875802	0.01198	[4506, 24, 2687, 117]
O(-C1:C:C:C:C(:C:1)-C)-C(-N)=O	7334	2804	4530	77	70	0.909091	0.010499	2.377772	16.155492	0.009383	[4523, 7, 2734, 70]
C1:C:C(:C(:C:C:1-O)-C)-N(-C)-C	7334	2804	4530	14	13	0.928571	0.001909	2.428724	21.00214	0.001848	[4529, 1, 2791, 13]
C(:C(:C:C)-C(-C)(-C)-C)(:C)-N	7334	2804	4530	17	14	0.823529	0.002318	2.153982	7.53923	0.001377	[4527, 3, 2790, 14]
C(-C(-C)(-C-C)-C(-N)-N)(:C):C	7334	2804	4530	9	9	1.0	0.001227	2.615549	inf	0.001704	[4530, 0, 2795, 9]
N(-C(-N(-C)-C)-C(-C)(-C)-C)(-C)-C	7334	2804	4530	9	9	1.0	0.001227	2.615549	inf	0.001704	[4530, 0, 2795, 9]
C(-N(-C)-C(:C):C)(-N)-C	7334	2804	4530	9	9	1.0	0.001227	2.615549	inf	0.001704	[4530, 0, 2795, 9]
C-C-P(=O)(-S)-O	7334	2804	4530	14	14	1.0	0.001909	2.615549	inf	0.002652	[4530, 0, 2790, 14]
[#7&H1]1:C(:N:C(:C:1:C:C):C:C)-C(-F)(-F)-F	7334	2804	4530	128	127	0.992188	0.017453	2.595115	205.17475	0.023318	[4529, 1, 2677, 127]
C1(:N:C(:C:C):C(:[#7&H1]:1):C)-C(-F)(-F)-F	7334	2804	4530	128	127	0.992188	0.017453	2.595115	205.17475	0.023318	[4529, 1, 2677, 127]
F-C-C(=O)-N	7334	2804	4530	15	15	1.0	0.002045	2.615549	inf	0.002842	[4530, 0, 2789, 15]
C(-C(=O)-N-C)-F	7334	2804	4530	13	13	1.0	0.001773	2.615549	inf	0.002462	[4530, 0, 2791, 13]
C1(:C:C:C(:C:C:1)-[N&+])-O-P	7334	2804	4530	45	43	0.955556	0.006136	2.499303	34.734308	0.006751	[4528, 2, 2761, 43]
C1:C:C(:C:C:C:1-O-P)-[N&+](=O)-[O&-]	7334	2804	4530	45	43	0.955556	0.006136	2.499303	34.734308	0.006751	[4528, 2, 2761, 43]
C(-O-P(=S)(-S)-C)-C	7334	2804	4530	23	23	1.0	0.003136	2.615549	inf	0.004362	[4530, 0, 2781, 23]
S(-C1:C:C:C:C:C:1)-P(-O)(=S)-C	7334	2804	4530	19	19	1.0	0.002591	2.615549	inf	0.003601	[4530, 0, 2785, 19]
O(-P(=S)(-S-C)-C-C)-C	7334	2804	4530	23	22	0.956522	0.003136	2.50183	35.542083	0.003457	[4529, 1, 2782, 22]
P(-C-C)(-O)(=S)-S	7334	2804	4530	23	22	0.956522	0.003136	2.50183	35.542083	0.003457	[4529, 1, 2782, 22]
C-C-P(=S)(-O)-O	7334	2804	4530	16	14	0.875	0.002182	2.288606	11.308845	0.001655	[4528, 2, 2790, 14]
C(-P(=S)(-O-C)-O-C)-C	7334	2804	4530	15	14	0.933333	0.002045	2.441179	22.617689	0.002024	[4529, 1, 2790, 14]
P(-O-C-C)(-C)(=S)-O	7334	2804	4530	27	26	0.962963	0.003681	2.518677	42.00428	0.004185	[4529, 1, 2778, 26]
P(-O-C(:C):C)(-C)(=S)-O	7334	2804	4530	30	30	1.0	0.004091	2.615549	inf	0.005694	[4530, 0, 2774, 30]
P(-O-C=C)(-O)(=O)-O	7334	2804	4530	51	47	0.921569	0.006954	2.410408	18.982703	0.006554	[4526, 4, 2757, 47]
O(-C=C(-Cl)-Cl)-P	7334	2804	4530	13	13	1.0	0.001773	2.615549	inf	0.002462	[4530, 0, 2791, 13]
C(=C(-Cl)-Cl)-O	7334	2804	4530	15	14	0.933333	0.002045	2.441179	22.617689	0.002024	[4529, 1, 2790, 14]
C1(:C(:C:C(-O):C:C:1)-C)-S-C	7334	2804	4530	21	16	0.761905	0.002863	1.992799	5.169757	0.001236	[4525, 5, 2788, 16]
C1(:N:C(:[#7&H1]:C:1:C)-C(-F)(-F)-F):C(-Cl):C	7334	2804	4530	35	34	0.971429	0.004772	2.540819	54.928673	0.005656	[4529, 1, 2770, 34]
C1(:[#7&H1]:C(:C(:C)-Cl):C(:N:1):C)-C(-F)(-F)-F	7334	2804	4530	20	20	1.0	0.002727	2.615549	inf	0.003791	[4530, 0, 2784, 20]
N(-C(=O)-O-N)-C	7334	2804	4530	99	91	0.919192	0.013499	2.404192	18.376872	0.012665	[4522, 8, 2713, 91]
C(-O-N=C)(-N)=O	7334	2804	4530	99	91	0.919192	0.013499	2.404192	18.376872	0.012665	[4522, 8, 2713, 91]
O(-P(=S)(-S-C-S)-O-C)-C	7334	2804	4530	29	29	1.0	0.003954	2.615549	inf	0.005503	[4530, 0, 2775, 29]
P(-S-C-S)(-O)(=S)-O	7334	2804	4530	29	29	1.0	0.003954	2.615549	inf	0.005503	[4530, 0, 2775, 29]
S(-C-S-C)-P	7334	2804	4530	35	35	1.0	0.004772	2.615549	inf	0.006646	[4530, 0, 2769, 35]
C(-S-C(:C):C)-S	7334	2804	4530	15	15	1.0	0.002045	2.615549	inf	0.002842	[4530, 0, 2789, 15]
C(-O-C(:C:C):C(:C)-C)(-N-C)=O	7334	2804	4530	26	25	0.961538	0.003545	2.514951	40.38873	0.004002	[4529, 1, 2779, 25]
C-O-P(=O)(-S)-S	7334	2804	4530	14	12	0.857143	0.001909	2.241899	9.693295	0.001332	[4528, 2, 2792, 12]
C12(-C(-C(-Cl)(-C(=C-1-Cl)-Cl)-C(-C-2-C)-C)(-Cl)-Cl)-Cl	7334	2804	4530	29	22	0.758621	0.003954	1.98421	5.07744	0.001678	[4523, 7, 2782, 22]
C(-O-P(=S)(-O-C)-S-C)-C	7334	2804	4530	91	83	0.912088	0.012408	2.385611	16.761323	0.011262	[4522, 8, 2721, 83]
C(:C(:C(:C):[#7&H1]):N:C)(:C)-Cl	7334	2804	4530	35	34	0.971429	0.004772	2.540819	54.928673	0.005656	[4529, 1, 2770, 34]
C(:C(:C:C):[#7&H1]:C)(:C):N	7334	2804	4530	149	132	0.885906	0.020316	2.317131	12.544264	0.0165	[4513, 17, 2672, 132]
C1(:[#7&H1]:C(:N:C:1:C)-C(-F)(-F)-F):C:C	7334	2804	4530	128	127	0.992188	0.017453	2.595115	205.17475	0.023318	[4529, 1, 2677, 127]
C1(:N:C(:C(:C)-Cl):C(:[#7&H1]:1):C)-C(-F)(-F)-F	7334	2804	4530	35	34	0.971429	0.004772	2.540819	54.928673	0.005656	[4529, 1, 2770, 34]
O(-P(=S)(-O-C-C)-O-C-C)-C(:C):N	7334	2804	4530	12	12	1.0	0.001636	2.615549	inf	0.002273	[4530, 0, 2792, 12]
P(-O-C-C)(-O-C)(=S)-O-C	7334	2804	4530	93	86	0.924731	0.012681	2.41868	19.848176	0.01219	[4523, 7, 2718, 86]
O(-C1:C(:C:N:N(:C:1=O)-C)-O-P)-C	7334	2804	4530	35	35	1.0	0.004772	2.615549	inf	0.006646	[4530, 0, 2769, 35]
C1(:C(:C:N:N:C:1=O)-O-P(=S)(-O)-O)-O-C	7334	2804	4530	22	22	1.0	0.003	2.615549	inf	0.004171	[4530, 0, 2782, 22]
C1(:C:N:N(:C:C:1-O)-C)-O-P	7334	2804	4530	35	35	1.0	0.004772	2.615549	inf	0.006646	[4530, 0, 2769, 35]
C1:N:N(:C(=O):C:C:1-O)-C	7334	2804	4530	40	40	1.0	0.005454	2.615549	inf	0.0076	[4530, 0, 2764, 40]
N1:N(:C(=O):C(-O):C:C:1)-C	7334	2804	4530	37	36	0.972973	0.005045	2.544859	58.159772	0.006027	[4529, 1, 2768, 36]
N1(:C(=O):C(-O-C):C(:C:N:1)-O)-C	7334	2804	4530	35	35	1.0	0.004772	2.615549	inf	0.006646	[4530, 0, 2769, 35]
C(-S-C(=N)-C)(=N)-S	7334	2804	4530	7	7	1.0	0.000954	2.615549	inf	0.001325	[4530, 0, 2797, 7]
N(\O-C(=O)-N-C)=C(\S)-C	7334	2804	4530	64	57	0.890625	0.008726	2.329474	13.155186	0.007159	[4523, 7, 2747, 57]
O(-C(=O)-N-C)-N=C	7334	2804	4530	98	90	0.918367	0.013362	2.402035	18.174929	0.012489	[4522, 8, 2714, 90]
C(-S-C(=N)-S)(-C)(-C)-C	7334	2804	4530	7	7	1.0	0.000954	2.615549	inf	0.001325	[4530, 0, 2797, 7]
N(-C(=O)-N(-C)-N)-C	7334	2804	4530	24	20	0.833333	0.003272	2.179624	8.077746	0.002041	[4526, 4, 2784, 20]
C(-N(-C-C)-N=O)(-N)=O	7334	2804	4530	22	19	0.863636	0.003	2.258883	10.231812	0.002161	[4527, 3, 2785, 19]
N(-C-C-Cl)(-C)-N	7334	2804	4530	19	18	0.947368	0.002591	2.477889	29.079886	0.002735	[4529, 1, 2786, 18]
N(-C(=O)-O-N=C)-C	7334	2804	4530	98	90	0.918367	0.013362	2.402035	18.174929	0.012489	[4522, 8, 2714, 90]
C(-C(:C:C):C(:C):C)(-C)(-C)-C	7334	2804	4530	10	8	0.8	0.001364	2.092439	6.462197	0.000719	[4528, 2, 2796, 8]
C1(:C:C:C:C:C:1:C)-C(-C)(-C)-C	7334	2804	4530	10	8	0.8	0.001364	2.092439	6.462197	0.000719	[4528, 2, 2796, 8]
C-O-P(=O)(-S)-O	7334	2804	4530	87	80	0.91954	0.011863	2.405103	18.46342	0.01113	[4523, 7, 2724, 80]
O(-C1:C(:C:N:N(:C:1=O)-C)-O-P(=S)(-O)-O)-C	7334	2804	4530	22	22	1.0	0.003	2.615549	inf	0.004171	[4530, 0, 2782, 22]
C1:N:N(:C(=O):C(:C:1-O-P)-O)-C	7334	2804	4530	35	35	1.0	0.004772	2.615549	inf	0.006646	[4530, 0, 2769, 35]
P(-O-C(-C)-C)(-O)(=S)-O	7334	2804	4530	29	26	0.896552	0.003954	2.344975	14.001427	0.003317	[4527, 3, 2778, 26]
C1(:N:C(:[#7&H1]:C:1:C)-C(-F)(-F)-F):C:C	7334	2804	4530	128	127	0.992188	0.017453	2.595115	205.17475	0.023318	[4529, 1, 2677, 127]
C1(:[#7&H1]:C(:C:C):C(:N:1):C)-C(-F)(-F)-F	7334	2804	4530	128	127	0.992188	0.017453	2.595115	205.17475	0.023318	[4529, 1, 2677, 127]
C(-O/N=C(/S)-C)(-N-C)=O	7334	2804	4530	64	57	0.890625	0.008726	2.329474	13.155186	0.007159	[4523, 7, 2747, 57]
O(/N=C(/S)-C)-C	7334	2804	4530	65	58	0.892308	0.008863	2.333875	13.385979	0.007328	[4523, 7, 2746, 58]
O(/N=C/C)-C	7334	2804	4530	120	95	0.791667	0.016362	2.070643	6.139087	0.008397	[4505, 25, 2709, 95]
C(/C=C(\C-C)-C(-C)-C)=C(\C)-C	7334	2804	4530	8	8	1.0	0.001091	2.615549	inf	0.001514	[4530, 0, 2796, 8]
P(-S-C-C)(-O)(=O)-O	7334	2804	4530	59	53	0.898305	0.008045	2.349561	14.270685	0.00683	[4524, 6, 2751, 53]
P(-O-C-C)(-C-C)(=S)-O-C	7334	2804	4530	12	12	1.0	0.001636	2.615549	inf	0.002273	[4530, 0, 2792, 12]
O(-P(=S)(-O-C(:C):C)-O-C-C)-C-C	7334	2804	4530	46	45	0.978261	0.006272	2.558689	72.699715	0.007701	[4529, 1, 2759, 45]
C(-N-P(=O)(-S)-O)(-C)=O	7334	2804	4530	14	11	0.785714	0.001909	2.055074	5.92368	0.000936	[4527, 3, 2793, 11]
N(-P(=O)(-S-C)-O-C)-C(-C)=O	7334	2804	4530	14	11	0.785714	0.001909	2.055074	5.92368	0.000936	[4527, 3, 2793, 11]
O(-P(=S)(-O-C-C)-S-C-S)-C-C	7334	2804	4530	17	17	1.0	0.002318	2.615549	inf	0.003222	[4530, 0, 2787, 17]
N(-C(=O)-O-C)(-C)-S	7334	2804	4530	20	18	0.9	0.002727	2.353994	14.539943	0.002321	[4528, 2, 2786, 18]
C(:C(-O-C):C(-O):C)(:C)-C	7334	2804	4530	44	34	0.772727	0.005999	2.021106	5.492867	0.002756	[4520, 10, 2770, 34]
O1-C(-C-C(:C-1:C):C)(-C)-C	7334	2804	4530	24	23	0.958333	0.003272	2.506568	37.157632	0.003638	[4529, 1, 2781, 23]
P(-S-C-S-C)(-O-C)(=S)-O-C	7334	2804	4530	26	26	1.0	0.003545	2.615549	inf	0.004932	[4530, 0, 2778, 26]
C(-O-C(=O)-N-C)(:C:C):C:C	7334	2804	4530	141	117	0.829787	0.019226	2.170349	7.875802	0.01198	[4506, 24, 2687, 117]
C1(:C:C(-Cl):C:C:C:1:N):[#7&H1]:C	7334	2804	4530	46	45	0.978261	0.006272	2.558689	72.699715	0.007701	[4529, 1, 2759, 45]
C(-O-P(=S)(-O-C)-O-C)(:C(-O):C):C:N	7334	2804	4530	23	23	1.0	0.003136	2.615549	inf	0.004362	[4530, 0, 2781, 23]
P(-O-C(-C)-C)(-O-C)(=S)-O-C	7334	2804	4530	28	25	0.892857	0.003818	2.335312	13.46291	0.003149	[4527, 3, 2779, 25]
