# Supplementary material for: A comprehensive evaluation of advanced methods for identifying structural alerts using extensive toxicity data
Source: J Cheminform. 2026 Jan 30;18:27. doi: 10.1186/s13321-026-01157-x (PMC12922411; doi:10.1186/s13321-026-01157-x)
Supplement: Supplementary file 3 — Supplementary material 3. [file 13321_2026_1157_MOESM3_ESM.zip › SI_3_The substructure sets/SI_3_1_Original set of SAs/bioalerts/Drug/Reproductive toxicity__ruleset.csv]

Substructure	N_total	N_pos	N_neg	N_s	N_s_pos	Precision	Coverage Rate	Enrichment Factor	Likelihood Ratio	Information Gain	tn_fp_fn_tp
C(-C(=C(-N)-C)-C(=O)-O)(-C)-C	2207	787	1420	11	10	0.909091	0.004984	2.549382	18.043202	0.004862	[1419, 1, 777, 10]
O(-C(=O)-C(=C(-C)-N)-C(-C)-C)-C	2207	787	1420	11	10	0.909091	0.004984	2.549382	18.043202	0.004862	[1419, 1, 777, 10]
C1(=C(-C)-N-C(=C-C-1-C)-C)-C(-O)=O	2207	787	1420	11	10	0.909091	0.004984	2.549382	18.043202	0.004862	[1419, 1, 777, 10]
C(-N-C(=C)-C)(=C)-C	2207	787	1420	11	10	0.909091	0.004984	2.549382	18.043202	0.004862	[1419, 1, 777, 10]
C1(-N-C(=C(-C-C=1-C)-C)-C)-C	2207	787	1420	11	10	0.909091	0.004984	2.549382	18.043202	0.004862	[1419, 1, 777, 10]
C(:C:C(-S):C)(-S):C	2207	787	1420	19	15	0.789474	0.008609	2.213937	6.766201	0.004916	[1416, 4, 772, 15]
C1(-N-C(=C(-C(-C=1-C(-O)=O)-C)-C(=O)-O)-C)-C	2207	787	1420	11	10	0.909091	0.004984	2.549382	18.043202	0.004862	[1419, 1, 777, 10]
Cl-C(:C:C):C(:C)-S	2207	787	1420	23	21	0.913043	0.010421	2.560466	18.945362	0.010397	[1418, 2, 766, 21]
C(:C:C(-N):C)(-Cl):C	2207	787	1420	32	24	0.75	0.014499	2.10324	5.412961	0.006825	[1412, 8, 763, 24]
C(:C(-N-C):C(-S):C):C	2207	787	1420	35	27	0.771429	0.015859	2.163333	6.089581	0.008346	[1412, 8, 760, 27]
S(-C(:C:C):C(:C)-N)(-N)(=O)=O	2207	787	1420	15	14	0.933333	0.006797	2.617366	25.260483	0.007372	[1419, 1, 773, 14]
C(:C(-S(=O)(=O)-N):C(-Cl):C):C	2207	787	1420	22	20	0.909091	0.009968	2.549382	18.043202	0.009773	[1418, 2, 767, 20]
C1:C(:C(:C:C:C:1-N)-S(=O)(=O)-N)-Cl	2207	787	1420	13	13	1.0	0.00589	2.80432	inf	0.008808	[1420, 0, 774, 13]
