# Supplementary material for: A comprehensive evaluation of advanced methods for identifying structural alerts using extensive toxicity data
Source: J Cheminform. 2026 Jan 30;18:27. doi: 10.1186/s13321-026-01157-x (PMC12922411; doi:10.1186/s13321-026-01157-x)
Supplement: Supplementary file 3 — Supplementary material 3. [file 13321_2026_1157_MOESM3_ESM.zip › SI_3_The substructure sets/SI_3_1_Original set of SAs/bioalerts/Drug/Respiratory toxicity__ruleset.csv]

Substructure	N_total	N_pos	N_neg	N_s	N_s_pos	Precision	Coverage Rate	Enrichment Factor	Likelihood Ratio	Information Gain	tn_fp_fn_tp
C(:N:C(:C):C)(-C):C	3814	2210	1604	100	97	0.97	0.026219	1.674018	23.46727	0.016226	[1601, 3, 2113, 97]
C(:C(:C(:C)-N)-S-C):C	3814	2210	1604	32	30	0.9375	0.00839	1.61793	10.886878	0.004045	[1602, 2, 2180, 30]
C(:C(:C:C)-N(-C)-C)(:C)-S	3814	2210	1604	27	27	1.0	0.007079	1.725792	inf	0.0056	[1604, 0, 2183, 27]
C(-N(-C-C)-C(:C):C)(:C):C	3814	2210	1604	33	32	0.969697	0.008652	1.673495	23.225339	0.005272	[1603, 1, 2178, 32]
C(-N(-C-C)-C-C)-C	3814	2210	1604	538	447	0.830855	0.141059	1.433883	3.565153	0.033884	[1513, 91, 1763, 447]
N(-C(:C(-S):C):C:C)(-C)-C	3814	2210	1604	27	27	1.0	0.007079	1.725792	inf	0.0056	[1604, 0, 2183, 27]
C12:C(-S-C(:C):C-N-1-C):C:C:C:C:2	3814	2210	1604	24	24	1.0	0.006293	1.725792	inf	0.004975	[1604, 0, 2186, 24]
C(-S-C(:C):C)(:C):C	3814	2210	1604	43	37	0.860465	0.011274	1.484984	4.475716	0.00306	[1598, 6, 2173, 37]
C(-N-C(-C)-C)(=O)-C	3814	2210	1604	230	178	0.773913	0.060304	1.335613	2.484441	0.007709	[1552, 52, 2032, 178]
N(-C1-C(=O)-N-C-1-S)-C	3814	2210	1604	44	36	0.818182	0.011536	1.412012	3.266063	0.002183	[1596, 8, 2174, 36]
C1(-C(=O)-N(-C-1)-C)-N	3814	2210	1604	50	41	0.82	0.01311	1.415149	3.306385	0.002526	[1595, 9, 2169, 41]
N1(-C(-S-C)-C(-N)-C-1)-C	3814	2210	1604	48	39	0.8125	0.012585	1.402206	3.145098	0.002263	[1595, 9, 2171, 39]
C(:C(-C-C):C:C)(:C)-C	3814	2210	1604	214	169	0.78972	0.056109	1.362892	2.725752	0.008429	[1559, 45, 2041, 169]
C(-C-C(-N)-C)(:C):C	3814	2210	1604	170	151	0.888235	0.044573	1.532909	5.768135	0.01546	[1585, 19, 2059, 151]
C(-N(-C-C)-C)(-C)-C	3814	2210	1604	313	270	0.86262	0.082066	1.488702	4.557298	0.024173	[1561, 43, 1940, 270]
N(-C-C-C)(-C)-C	3814	2210	1604	772	617	0.799223	0.202412	1.379292	2.88912	0.038973	[1449, 155, 1593, 617]
C(-C-C(-C)(-C)-C)-N	3814	2210	1604	85	78	0.917647	0.022286	1.583668	8.087395	0.009419	[1597, 7, 2132, 78]
C(:N:C:C)(-N):N	3814	2210	1604	83	69	0.831325	0.021762	1.434694	3.577117	0.004674	[1590, 14, 2141, 69]
C(-C-C-C-N)-C-C-C	3814	2210	1604	243	191	0.786008	0.063713	1.356487	2.665889	0.009285	[1552, 52, 2019, 191]
N(-C-C)(-C)-C	3814	2210	1604	1134	872	0.768959	0.297326	1.327064	2.415613	0.047178	[1342, 262, 1338, 872]
C(-C-C(:C):C)-N	3814	2210	1604	459	375	0.816993	0.120346	1.409961	3.240142	0.025029	[1520, 84, 1835, 375]
O(-C1:C:C(-C):C:C:C:1-O-C)-C	3814	2210	1604	112	84	0.75	0.029365	1.294344	2.177376	0.002766	[1576, 28, 2126, 84]
C1:C(-C-C-N):C:C:C:C:1-O	3814	2210	1604	115	107	0.930435	0.030152	1.605737	9.707466	0.014064	[1596, 8, 2103, 107]
C(-C-C-N(-C)-C)(:C:C):C:C	3814	2210	1604	174	154	0.885057	0.045621	1.527425	5.588597	0.015463	[1584, 20, 2056, 154]
C(-C-N(-C)-C)-C	3814	2210	1604	772	617	0.799223	0.202412	1.379292	2.88912	0.038973	[1449, 155, 1593, 617]
C(-N1-C-C-N-C-C-1)-C-C	3814	2210	1604	112	99	0.883929	0.029365	1.525477	5.527184	0.009727	[1591, 13, 2111, 99]
N(-C-C-N)(-C)-C	3814	2210	1604	465	371	0.797849	0.121919	1.376922	2.864561	0.021215	[1510, 94, 1839, 371]
C(-C-N(-C)-C)-N	3814	2210	1604	465	371	0.797849	0.121919	1.376922	2.864561	0.021215	[1510, 94, 1839, 371]
C1:C:C(-O-C):C(-O):C:C:1-C	3814	2210	1604	146	112	0.767123	0.03828	1.323895	2.390844	0.004444	[1570, 34, 2098, 112]
C-C(:N:O):C:C	3814	2210	1604	32	32	1.0	0.00839	1.725792	inf	0.006642	[1604, 0, 2178, 32]
C(:N:O:C)(-C):C	3814	2210	1604	32	32	1.0	0.00839	1.725792	inf	0.006642	[1604, 0, 2178, 32]
C1-N(-C-C-N(-C-1)-C)-C-C-C(:C):C	3814	2210	1604	63	63	1.0	0.016518	1.725792	inf	0.013149	[1604, 0, 2147, 63]
N(-C-C-C(:C):C)(-C-C)-C-C	3814	2210	1604	135	129	0.955556	0.035396	1.64909	15.604525	0.019851	[1598, 6, 2081, 129]
C(-C-C(:C:C):C:C)-N(-C)-C	3814	2210	1604	174	154	0.885057	0.045621	1.527425	5.588597	0.015463	[1584, 20, 2056, 154]
C(:C:C:N)(-C):C	3814	2210	1604	203	170	0.837438	0.053225	1.445244	3.738928	0.012405	[1571, 33, 2040, 170]
N(:C:C(-C):C):C	3814	2210	1604	275	239	0.869091	0.072103	1.49987	4.818451	0.022141	[1568, 36, 1971, 239]
N1(-C-C-N(-C-C-1)-C)-C-C	3814	2210	1604	133	120	0.902256	0.034872	1.557105	6.699617	0.013313	[1591, 13, 2090, 120]
C1-C-N(-C-C-N-1-C)-C(:C):C	3814	2210	1604	88	81	0.920455	0.023073	1.588513	8.398449	0.009958	[1597, 7, 2129, 81]
C(-N(-C-C)-C(:C):C)-C	3814	2210	1604	186	154	0.827957	0.048768	1.428881	3.492873	0.010426	[1572, 32, 2056, 154]
N(-C(:C:C):C(:C)-Cl)(-C)-C	3814	2210	1604	10	10	1.0	0.002622	1.725792	inf	0.002068	[1604, 0, 2200, 10]
N1(-C-C-C-C-C-1)-C-C	3814	2210	1604	131	120	0.916031	0.034347	1.580878	7.917729	0.014493	[1593, 11, 2090, 120]
C(-C-C(:C):C)(-C)-N	3814	2210	1604	170	151	0.888235	0.044573	1.532909	5.768135	0.01546	[1585, 19, 2059, 151]
C-N(-C-C)-C-C	3814	2210	1604	907	724	0.798236	0.237808	1.377589	2.871439	0.047279	[1421, 183, 1486, 724]
C(-O-C(-C)-N)(-C)-C	3814	2210	1604	36	30	0.833333	0.009439	1.43816	3.628959	0.00204	[1598, 6, 2180, 30]
O(-C(-C(-C)-O)-N(:C):C)-C	3814	2210	1604	16	13	0.8125	0.004195	1.402206	3.145098	0.000748	[1601, 3, 2197, 13]
C(-C(-C(-O)-C)-O)(-O)-N	3814	2210	1604	15	12	0.8	0.003933	1.380633	2.903167	0.000623	[1601, 3, 2198, 12]
C1(-C(-O)-C(-C-O)-O-C-1-N)-O	3814	2210	1604	14	11	0.785714	0.003671	1.355979	2.661237	0.000504	[1601, 3, 2199, 11]
C(-N(:C:N):C(:C):N)(-O)-C	3814	2210	1604	8	8	1.0	0.002098	1.725792	inf	0.001654	[1604, 0, 2202, 8]
C(:N:C(-N):N)(:C):N	3814	2210	1604	21	19	0.904762	0.005506	1.561431	6.895023	0.002088	[1602, 2, 2191, 19]
C(:C:C:C)(:C):[#7&H1]	3814	2210	1604	119	93	0.781513	0.031201	1.348728	2.596102	0.004205	[1578, 26, 2117, 93]
C1:C:C:C:C:C:1:[#7&H1]	3814	2210	1604	116	90	0.775862	0.030414	1.338976	2.512356	0.003857	[1578, 26, 2120, 90]
C-N(-C(-C)-C)-C	3814	2210	1604	353	302	0.855524	0.092554	1.476456	4.297826	0.026017	[1553, 51, 1908, 302]
C(-C(-C-C)-C(-N)-C)(-C)(-O)-C	3814	2210	1604	11	11	1.0	0.002884	1.725792	inf	0.002275	[1604, 0, 2199, 11]
C(-N-C(=O)-C)(-C)-C	3814	2210	1604	230	178	0.773913	0.060304	1.335613	2.484441	0.007709	[1552, 52, 2032, 178]
C(:C(-N):N:C)(:C):N	3814	2210	1604	16	16	1.0	0.004195	1.725792	inf	0.003312	[1604, 0, 2194, 16]
C(-C-N(-C)-C)-O	3814	2210	1604	397	301	0.758186	0.10409	1.308472	2.27566	0.011654	[1508, 96, 1909, 301]
C1:C2-S-C(:C-N(-C:2:C:C:C:1)-C):C	3814	2210	1604	24	24	1.0	0.006293	1.725792	inf	0.004975	[1604, 0, 2186, 24]
C1(-S-C(:C(:C)-N-C:1:C):C:C):C:C	3814	2210	1604	24	24	1.0	0.006293	1.725792	inf	0.004975	[1604, 0, 2186, 24]
C1(:C:C:C(-S):C:C:1)-Cl	3814	2210	1604	23	21	0.913043	0.00603	1.575723	7.620814	0.002432	[1602, 2, 2189, 21]
C1:C:C(-S-C):C(:C:C:1-Cl)-N	3814	2210	1604	11	11	1.0	0.002884	1.725792	inf	0.002275	[1604, 0, 2199, 11]
C(:C:C(:N)-C):C	3814	2210	1604	201	179	0.890547	0.052701	1.536899	5.905306	0.018734	[1582, 22, 2031, 179]
C(:C(:C(:[#7&H1]):C):C:C)(:C)-C	3814	2210	1604	77	74	0.961039	0.020189	1.658553	17.902866	0.011641	[1601, 3, 2136, 74]
C(:C(:[#7&H1]:C):C:C)(:C):C	3814	2210	1604	85	81	0.952941	0.022286	1.644578	14.697285	0.012138	[1600, 4, 2129, 81]
C(:[#7&H1]:C(-C):C)(:C):C	3814	2210	1604	53	53	1.0	0.013896	1.725792	inf	0.011042	[1604, 0, 2157, 53]
C1(:C:C:C:C:C:1:C):[#7&H1]:C	3814	2210	1604	85	81	0.952941	0.022286	1.644578	14.697285	0.012138	[1600, 4, 2129, 81]
C1:C:C(:C(:C)-C):C(:[#7&H1]):C:C:1	3814	2210	1604	77	74	0.961039	0.020189	1.658553	17.902866	0.011641	[1601, 3, 2136, 74]
C(:C(:N:C)-C(:C):C):S	3814	2210	1604	20	16	0.8	0.005244	1.380633	2.903167	0.000831	[1600, 4, 2194, 16]
C(-C=C-C)=C	3814	2210	1604	74	59	0.797297	0.019402	1.375969	2.854781	0.003036	[1589, 15, 2151, 59]
C-N(-C-C)-C	3814	2210	1604	1134	872	0.768959	0.297326	1.327064	2.415613	0.047178	[1342, 262, 1338, 872]
N(-C-C(:C):C)(-C)-C	3814	2210	1604	196	163	0.831633	0.05139	1.435225	3.584972	0.011374	[1571, 33, 2047, 163]
C(-C(:C:C):C(:C):C)-N	3814	2210	1604	21	20	0.952381	0.005506	1.643611	14.515837	0.002948	[1603, 1, 2190, 20]
C1:C2:C(:C:C:C:C:2):C(-C):C:C:1	3814	2210	1604	33	28	0.848485	0.008652	1.464308	4.064434	0.002125	[1599, 5, 2182, 28]
C(:C(:C:C):C(-C):C)(:C):C	3814	2210	1604	35	30	0.857143	0.009177	1.47925	4.354751	0.00242	[1599, 5, 2180, 30]
C1(:C:C:C:C:C:1:C):C(-C):C	3814	2210	1604	33	28	0.848485	0.008652	1.464308	4.064434	0.002125	[1599, 5, 2182, 28]
C(-C(-C(-C)(-C)-C)-C(-C)-C)-C	3814	2210	1604	111	96	0.864865	0.029103	1.492577	4.645068	0.008312	[1589, 15, 2114, 96]
C(-C-C(-O)-C)(-C)(-C)-C	3814	2210	1604	83	64	0.771084	0.021762	1.330731	2.444773	0.002598	[1585, 19, 2146, 64]
C(-C(-O)-C(-C)(-F)-C)-C	3814	2210	1604	11	11	1.0	0.002884	1.725792	inf	0.002275	[1604, 0, 2199, 11]
C(-C(-C(-C)-C)(-F)-C(-C)(-C)-C)(-C)-O	3814	2210	1604	10	10	1.0	0.002622	1.725792	inf	0.002068	[1604, 0, 2200, 10]
C(=C-C(-C)(-C)-C)-C	3814	2210	1604	82	69	0.841463	0.0215	1.452191	3.85228	0.005036	[1591, 13, 2141, 69]
C(-C(-C(:C):C)-C)(-O)=O	3814	2210	1604	40	34	0.85	0.010488	1.466923	4.112821	0.002612	[1598, 6, 2176, 34]
C(-C-C-N(-C)-C)-N(-C)-C	3814	2210	1604	70	60	0.857143	0.018353	1.47925	4.354751	0.00488	[1594, 10, 2150, 60]
C(-C-N(-C(:C):C)-C(:C):C)-C-N	3814	2210	1604	27	26	0.962963	0.007079	1.661874	18.870588	0.004098	[1603, 1, 2184, 26]
C(-C(-C(:C):C)-O)-N	3814	2210	1604	69	58	0.84058	0.018091	1.450666	3.826903	0.004193	[1593, 11, 2152, 58]
N(-C(=S)-N-N)-C	3814	2210	1604	11	11	1.0	0.002884	1.725792	inf	0.002275	[1604, 0, 2199, 11]
C(-N-N-C)(-N)=S	3814	2210	1604	11	11	1.0	0.002884	1.725792	inf	0.002275	[1604, 0, 2199, 11]
N(-N-C(=O)-C)-C	3814	2210	1604	25	22	0.88	0.006555	1.518697	5.322474	0.002066	[1601, 3, 2188, 22]
N(-C(=O)-C-C)-N	3814	2210	1604	28	22	0.785714	0.007341	1.355979	2.661237	0.001011	[1598, 6, 2188, 22]
C(-C(:C(-C):[#7&H1]):C(:C):C)-C	3814	2210	1604	47	47	1.0	0.012323	1.725792	inf	0.009782	[1604, 0, 2163, 47]
C(:C(-C):[#7&H1]:C)(-C):C	3814	2210	1604	56	54	0.964286	0.014683	1.664156	19.59638	0.008634	[1602, 2, 2156, 54]
C(:[#7&H1]:C(:C):C)(:C)-C	3814	2210	1604	53	53	1.0	0.013896	1.725792	inf	0.011042	[1604, 0, 2157, 53]
[#7&H1]1:C2:C(:C:C:C:C:2):C(:C:1-C)-C	3814	2210	1604	49	49	1.0	0.012847	1.725792	inf	0.010202	[1604, 0, 2161, 49]
C(:C(:C:C):C(-C):C)(:[#7&H1]):C	3814	2210	1604	77	74	0.961039	0.020189	1.658553	17.902866	0.011641	[1601, 3, 2136, 74]
C1(:C:C:C:C:C:1:[#7&H1]):C(-C):C	3814	2210	1604	77	74	0.961039	0.020189	1.658553	17.902866	0.011641	[1601, 3, 2136, 74]
C(-C(-O)-C-C)(-C)-C	3814	2210	1604	223	195	0.874439	0.058469	1.509101	5.054622	0.018483	[1576, 28, 2015, 195]
C(-C=C(-C)-C)-C	3814	2210	1604	208	160	0.769231	0.054536	1.327532	2.419306	0.006585	[1556, 48, 2050, 160]
C(=C(-C(:C):C)-C(:C):C)-C	3814	2210	1604	23	19	0.826087	0.00603	1.425654	3.447511	0.001219	[1600, 4, 2191, 19]
O=C=N-C	3814	2210	1604	25	25	1.0	0.006555	1.725792	inf	0.005183	[1604, 0, 2185, 25]
C(=N-C(:C):C)=O	3814	2210	1604	13	13	1.0	0.003408	1.725792	inf	0.002689	[1604, 0, 2197, 13]
C(-N-C(-C)-C)(-C)=O	3814	2210	1604	230	178	0.773913	0.060304	1.335613	2.484441	0.007709	[1552, 52, 2032, 178]
N(-C1-C(-S-C)-N(-C-1=O)-C)-C(-C)=O	3814	2210	1604	44	36	0.818182	0.011536	1.412012	3.266063	0.002183	[1596, 8, 2174, 36]
C1(-C2-S-C-C=C(-N-2-C-1=O)-C)-N-C	3814	2210	1604	34	26	0.764706	0.008915	1.319723	2.358824	0.000979	[1596, 8, 2184, 26]
N1(-C(=O)-C(-N-C)-C-1-S)-C(=C)-C	3814	2210	1604	34	26	0.764706	0.008915	1.319723	2.358824	0.000979	[1596, 8, 2184, 26]
C1(-C=C-C(-C)(-C)-C=C-1)=O	3814	2210	1604	25	23	0.92	0.006555	1.587729	8.346606	0.002781	[1602, 2, 2187, 23]
Cl-C-C-N	3814	2210	1604	25	25	1.0	0.006555	1.725792	inf	0.005183	[1604, 0, 2185, 25]
C1(:C:C(-C-C):C:C:C:1-O)-O-C	3814	2210	1604	125	101	0.808	0.032774	1.39444	3.054374	0.005756	[1580, 24, 2109, 101]
C1:C(-C-C-N(-C)-C):C:C:C(:C:1-O-C)-O	3814	2210	1604	62	58	0.935484	0.016256	1.61445	10.523982	0.007773	[1600, 4, 2152, 58]
C1(-C-C-N(-C-C)-C-C):C:C(-O):C:C:C:1	3814	2210	1604	41	41	1.0	0.01075	1.725792	inf	0.008524	[1604, 0, 2169, 41]
C(-C-N1-C-C-N-C-C-1)-C(:C:C):C:C	3814	2210	1604	40	40	1.0	0.010488	1.725792	inf	0.008315	[1604, 0, 2170, 40]
C1(:C:C:C(-O-C):C(:C:1)-O)-C-C-N	3814	2210	1604	72	68	0.944444	0.018878	1.629915	12.338462	0.009646	[1600, 4, 2142, 68]
C1:C:C(-O-C):C(-O-C):C:C:1-C-C	3814	2210	1604	83	64	0.771084	0.021762	1.330731	2.444773	0.002598	[1585, 19, 2146, 64]
O(-C(:C(:C)-C):C(:C)-O)-C	3814	2210	1604	42	35	0.833333	0.011012	1.43816	3.628959	0.002383	[1597, 7, 2175, 35]
C(:C(:C(-C):C)-C(-C)(-C)-C)(-O):C	3814	2210	1604	20	20	1.0	0.005244	1.725792	inf	0.004143	[1604, 0, 2190, 20]
C1(:C:C:C(-O):C:C:1-C)-C-C	3814	2210	1604	95	79	0.831579	0.024908	1.435132	3.583597	0.005376	[1588, 16, 2131, 79]
C1:C:C(-O):C(-O):C:C:1-C	3814	2210	1604	184	143	0.777174	0.048243	1.34124	2.53142	0.006312	[1563, 41, 2067, 143]
C(:C(-O):C(-O):C):C	3814	2210	1604	243	184	0.757202	0.063713	1.306772	2.263486	0.006767	[1545, 59, 2026, 184]
C1(:N:C(:C(:C):C:C:1-C):C:C)-C-C	3814	2210	1604	18	17	0.944444	0.004719	1.629915	12.338462	0.002385	[1603, 1, 2193, 17]
C1:C:C(-N(-C)-C):C(-O):C:C:1	3814	2210	1604	21	19	0.904762	0.005506	1.561431	6.895023	0.002088	[1602, 2, 2191, 19]
C(:C(-N(-C)-C):C(-O):C):C	3814	2210	1604	21	19	0.904762	0.005506	1.561431	6.895023	0.002088	[1602, 2, 2191, 19]
C(-N1-C-C-N-C-C-1)(:C:C):C(-O):C	3814	2210	1604	14	14	1.0	0.003671	1.725792	inf	0.002897	[1604, 0, 2196, 14]
C(=C-C(-C)-C)-C	3814	2210	1604	231	194	0.839827	0.060566	1.449366	3.805503	0.014505	[1567, 37, 2016, 194]
C(-C(-C(-C)-O)-C)=C	3814	2210	1604	61	56	0.918033	0.015994	1.584334	8.128869	0.006743	[1599, 5, 2154, 56]
C(-C(-C(-C)-C)-O)(-C)-C	3814	2210	1604	59	51	0.864407	0.015469	1.491786	4.626923	0.004349	[1596, 8, 2159, 51]
N(-C(:C:C):C(:C)-C)(-C)-C	3814	2210	1604	80	60	0.75	0.020975	1.294344	2.177376	0.001959	[1584, 20, 2150, 60]
C1-C-N(-C-C-N-1-C(:C):C)-C-C-C	3814	2210	1604	69	65	0.942029	0.018091	1.625746	11.794118	0.00908	[1600, 4, 2145, 65]
C1(:C:C(-C-C-N):C:C:C:1-O-C)-O-C	3814	2210	1604	52	49	0.942308	0.013634	1.626227	11.8546	0.006832	[1601, 3, 2161, 49]
C(-N-C1-C(=O)-N-C-1-S)(-C(=N)-C)=O	3814	2210	1604	20	15	0.75	0.005244	1.294344	2.177376	0.000483	[1599, 5, 2195, 15]
N(-C1-C(=O)-N2-C-1-S-C-C=C-2-C)-C(-C(=N)-C)=O	3814	2210	1604	20	15	0.75	0.005244	1.294344	2.177376	0.000483	[1599, 5, 2195, 15]
C1(:C:C(-Cl):C:C:C:1-S)-N(-C)-C	3814	2210	1604	11	11	1.0	0.002884	1.725792	inf	0.002275	[1604, 0, 2199, 11]
C1:C:C2-S-C(:C):C-N(-C:2:C:C:1-Cl)-C	3814	2210	1604	11	11	1.0	0.002884	1.725792	inf	0.002275	[1604, 0, 2199, 11]
C(-N(-C-C-N)-C-C)-C	3814	2210	1604	255	222	0.870588	0.066859	1.502454	4.8826	0.020671	[1571, 33, 1988, 222]
C(-C-O-C)(-C)=C	3814	2210	1604	95	74	0.778947	0.024908	1.344301	2.557552	0.003248	[1583, 21, 2136, 74]
C(:C(:C(=O):N):C(:N):C):C	3814	2210	1604	49	40	0.816327	0.012847	1.40881	3.225742	0.002393	[1595, 9, 2170, 40]
N1(-C-C-N(-C-C-1)-C(:C):C)-C-C-C	3814	2210	1604	69	65	0.942029	0.018091	1.625746	11.794118	0.00908	[1600, 4, 2145, 65]
C(-C-C-C)(-C)-N	3814	2210	1604	392	331	0.844388	0.102779	1.457238	3.938313	0.026637	[1543, 61, 1879, 331]
N1(-C2:C(-S-C:C-1:C):C:C:C:C:2)-C-C	3814	2210	1604	23	23	1.0	0.00603	1.725792	inf	0.004767	[1604, 0, 2187, 23]
C12:C(-S-C(:C:C):C(-N-1-C-C):C):C:C:C:C:2	3814	2210	1604	23	23	1.0	0.00603	1.725792	inf	0.004767	[1604, 0, 2187, 23]
C12-S-C3:C:C:C:C:C:3-N(-C:1:C:C:C:C:2)-C	3814	2210	1604	24	24	1.0	0.006293	1.725792	inf	0.004975	[1604, 0, 2186, 24]
C1(:C:C:C:C:C:1-N)-S-C	3814	2210	1604	32	30	0.9375	0.00839	1.61793	10.886878	0.004045	[1602, 2, 2180, 30]
C1:C:C(-N(-C)-C):C(-S):C:C:1	3814	2210	1604	27	27	1.0	0.007079	1.725792	inf	0.0056	[1604, 0, 2183, 27]
C(-C(-C(-C)-C)-C(:C):C)-C	3814	2210	1604	47	46	0.978723	0.012323	1.689073	33.386425	0.008065	[1603, 1, 2164, 46]
C(-C(-C-C)-C(-C)-C)(-C)-C	3814	2210	1604	148	125	0.844595	0.038804	1.457594	3.944521	0.00948	[1581, 23, 2085, 125]
C(:C(:C:C)-C(-C)-C)(-C):C	3814	2210	1604	83	71	0.855422	0.021762	1.47628	4.294268	0.005724	[1592, 12, 2139, 71]
C(:C(-C-C):C(-C):C):C	3814	2210	1604	214	169	0.78972	0.056109	1.362892	2.725752	0.008429	[1559, 45, 2041, 169]
C(-N(-C(-C)-C)-C-C)-C	3814	2210	1604	199	174	0.874372	0.052176	1.508984	5.051511	0.016391	[1579, 25, 2036, 174]
C(-C-C(:C):C)(-N)-C	3814	2210	1604	170	151	0.888235	0.044573	1.532909	5.768135	0.01546	[1585, 19, 2059, 151]
C1:C:C(-O):C(-O-C):C(:C:1-C-C)-C	3814	2210	1604	34	29	0.852941	0.008915	1.471999	4.209593	0.002272	[1599, 5, 2181, 29]
C1:C(-O):C(-O-C):C(:C:C:1)-C	3814	2210	1604	42	35	0.833333	0.011012	1.43816	3.628959	0.002383	[1597, 7, 2175, 35]
C(-C(=O)-O-C)(=C)-C	3814	2210	1604	56	42	0.75	0.014683	1.294344	2.177376	0.001363	[1590, 14, 2168, 42]
C(-C(-N-C)-C-C)(-O)=O	3814	2210	1604	73	57	0.780822	0.01914	1.347536	2.585633	0.002532	[1588, 16, 2153, 57]
C(-N-C(-C)-C)(-C)-C	3814	2210	1604	67	59	0.880597	0.017567	1.519727	5.352715	0.005615	[1596, 8, 2151, 59]
N(-C(-C(=O)-N)-C)-C	3814	2210	1604	134	107	0.798507	0.035134	1.378058	2.876286	0.005645	[1577, 27, 2103, 107]
C(-N(-C-C)-C(-C)-C)(-C)=O	3814	2210	1604	76	60	0.789474	0.019927	1.362467	2.721719	0.002885	[1588, 16, 2150, 60]
C1-C-C-C(-N-1-C)-C	3814	2210	1604	77	67	0.87013	0.020189	1.501663	4.862805	0.005963	[1594, 10, 2143, 67]
C(-C-C(-C)-N)-C	3814	2210	1604	392	331	0.844388	0.102779	1.457238	3.938313	0.026637	[1543, 61, 1879, 331]
C(-C-C(:C):C)-C	3814	2210	1604	599	453	0.75626	0.157053	1.305148	2.251943	0.0182	[1458, 146, 1757, 453]
C(-C1:C:C:C:C:C:1)-C-C	3814	2210	1604	536	403	0.751866	0.140535	1.297564	2.199204	0.015177	[1471, 133, 1807, 403]
O=C(-C-C)-C(-C)-O	3814	2210	1604	28	26	0.928571	0.007341	1.602521	9.435294	0.003316	[1602, 2, 2184, 26]
C(-O-C(:C):C)(-C)-C	3814	2210	1604	73	61	0.835616	0.01914	1.4421	3.689442	0.004256	[1592, 12, 2149, 61]
C1:C:C:N:C:C:1-C	3814	2210	1604	128	114	0.890625	0.033561	1.537033	5.910019	0.011737	[1590, 14, 2096, 114]
C1-N(-C-C-N-C-1)-C(:C:C):C(:C)-C	3814	2210	1604	15	15	1.0	0.003933	1.725792	inf	0.003104	[1604, 0, 2195, 15]
C(-C-C-N)(:C):C	3814	2210	1604	459	375	0.816993	0.120346	1.409961	3.240142	0.025029	[1520, 84, 1835, 375]
C(=C(-C(=N)-C)-C(-C)-C)(-O)-O	3814	2210	1604	10	10	1.0	0.002622	1.725792	inf	0.002068	[1604, 0, 2200, 10]
C(-C(=N-C)-C)(=C)-C	3814	2210	1604	10	10	1.0	0.002622	1.725792	inf	0.002068	[1604, 0, 2200, 10]
C(=N-C(=C)-C)(-C)-C	3814	2210	1604	11	11	1.0	0.002884	1.725792	inf	0.002275	[1604, 0, 2199, 11]
N(-C(=C(-C)-C)-C)=C	3814	2210	1604	10	10	1.0	0.002622	1.725792	inf	0.002068	[1604, 0, 2200, 10]
C(=C(-C(-C)-C)-C(=O)-O)(-N)-C	3814	2210	1604	22	20	0.909091	0.005768	1.568902	7.257919	0.002259	[1602, 2, 2190, 20]
C(-C-C(=O)-C)(-C)-O	3814	2210	1604	45	36	0.8	0.011799	1.380633	2.903167	0.001882	[1595, 9, 2174, 36]
C(-N(:C(:N)-C):C(:[#7&H1])=S)(:C):C	3814	2210	1604	9	9	1.0	0.00236	1.725792	inf	0.001861	[1604, 0, 2201, 9]
N(:C(:N:[#7&H1])-C-C)(-C):C	3814	2210	1604	12	12	1.0	0.003146	1.725792	inf	0.002482	[1604, 0, 2198, 12]
C(:N:[#7&H1]:C)(:N)-C	3814	2210	1604	15	14	0.933333	0.003933	1.610739	10.161086	0.001833	[1603, 1, 2196, 14]
N(:[#7&H1]:C(=S):N):C	3814	2210	1604	15	14	0.933333	0.003933	1.610739	10.161086	0.001833	[1603, 1, 2196, 14]
[#7&H1](:C(=S):N(-C):C):N	3814	2210	1604	12	12	1.0	0.003146	1.725792	inf	0.002482	[1604, 0, 2198, 12]
C(-C-C(:C):C)(:N):N	3814	2210	1604	16	15	0.9375	0.004195	1.61793	10.886878	0.002016	[1603, 1, 2195, 15]
C1(:C(-C):[#7&H1]:C(:C:1:C):C)-C-C	3814	2210	1604	47	47	1.0	0.012323	1.725792	inf	0.009782	[1604, 0, 2163, 47]
C1(:[#7&H1]:C(:C(:C:1-C):C):C:C)-C	3814	2210	1604	49	49	1.0	0.012847	1.725792	inf	0.010202	[1604, 0, 2161, 49]
C12:C(:C:C:C:C:1):C(-C-C):C(:[#7&H1]:2)-C	3814	2210	1604	47	47	1.0	0.012323	1.725792	inf	0.009782	[1604, 0, 2163, 47]
C(:C(-C(=O)-O):C(=O):C):N	3814	2210	1604	11	11	1.0	0.002884	1.725792	inf	0.002275	[1604, 0, 2199, 11]
C(:C(=O):C(:C):C)(:C)-C	3814	2210	1604	29	26	0.896552	0.007604	1.547262	6.290196	0.002719	[1601, 3, 2184, 26]
C(:C:C(:C):C)(:C)-F	3814	2210	1604	12	12	1.0	0.003146	1.725792	inf	0.002482	[1604, 0, 2198, 12]
C1(-N(-C(-S)-C-1)-C(-C)-C)=O	3814	2210	1604	12	11	0.916667	0.003146	1.581976	7.98371	0.0013	[1603, 1, 2199, 11]
C(-S-C(-C)(-C)-C)(-N)-C	3814	2210	1604	12	11	0.916667	0.003146	1.581976	7.98371	0.0013	[1603, 1, 2199, 11]
S(-C(-C(-C)-N)(-C)-C)-C	3814	2210	1604	13	12	0.923077	0.003408	1.593039	8.709502	0.001475	[1603, 1, 2198, 12]
C(-C(-C(=O)-O)-N(-C)-C)(-S)(-C)-C	3814	2210	1604	12	11	0.916667	0.003146	1.581976	7.98371	0.0013	[1603, 1, 2199, 11]
C(-C(:C:[#7&H1]):C(:C):C)-C	3814	2210	1604	73	70	0.958904	0.01914	1.654869	16.935143	0.010858	[1601, 3, 2140, 70]
C(:C:[#7&H1]:C)(-C):C	3814	2210	1604	94	88	0.93617	0.024646	1.615635	10.644947	0.011924	[1598, 6, 2122, 88]
C1:[#7&H1]:C(:C(:C:1-C):C):C:C	3814	2210	1604	77	74	0.961039	0.020189	1.658553	17.902866	0.011641	[1601, 3, 2136, 74]
[#7&H1](:C(:C(:C):C):C:C):C	3814	2210	1604	85	81	0.952941	0.022286	1.644578	14.697285	0.012138	[1600, 4, 2129, 81]
C1:C:C(:[#7&H1]:C):C(:C:C:1):C	3814	2210	1604	85	81	0.952941	0.022286	1.644578	14.697285	0.012138	[1600, 4, 2129, 81]
C(-C-N-C)(-O)-C	3814	2210	1604	220	186	0.845455	0.057682	1.459079	3.970508	0.014443	[1570, 34, 2024, 186]
C(-N-C(-C)-C)-C	3814	2210	1604	515	438	0.850485	0.135029	1.467761	4.12853	0.038003	[1527, 77, 1772, 438]
N(-C(-C)-C)-C	3814	2210	1604	639	527	0.824726	0.167541	1.423306	3.41511	0.039237	[1492, 112, 1683, 527]
C(:C(:C:C)-N(-C)-C):C	3814	2210	1604	307	237	0.771987	0.080493	1.332289	2.457324	0.010281	[1534, 70, 1973, 237]
N(=C(-C(:C):C)-C(:C):C)-N	3814	2210	1604	15	13	0.866667	0.003933	1.495686	4.717647	0.001114	[1602, 2, 2197, 13]
C(-C1:C:C:C:C:C:1)(=N-N)-C(:C):C	3814	2210	1604	15	13	0.866667	0.003933	1.495686	4.717647	0.001114	[1602, 2, 2197, 13]
C(-C(:C(-C):C):C:C)(=N)-C	3814	2210	1604	14	13	0.928571	0.003671	1.602521	9.435294	0.001653	[1603, 1, 2197, 13]
C(:C(-C-C):C:C)(-C):C	3814	2210	1604	214	169	0.78972	0.056109	1.362892	2.725752	0.008429	[1559, 45, 2041, 169]
C12:C(:C:C(-C):C:C:1)-O-C-O-2	3814	2210	1604	29	26	0.896552	0.007604	1.547262	6.290196	0.002719	[1601, 3, 2184, 26]
C(:C:C(-C):C)(:C)-O	3814	2210	1604	317	239	0.753943	0.083115	1.301149	2.223901	0.008661	[1526, 78, 1971, 239]
N(:C(-C):N:C)(-C):C	3814	2210	1604	62	52	0.83871	0.016256	1.447438	3.774118	0.003702	[1594, 10, 2158, 52]
C(=N-C-C)=O	3814	2210	1604	11	11	1.0	0.002884	1.725792	inf	0.002275	[1604, 0, 2199, 11]
C1(-C-C-1)-N	3814	2210	1604	17	16	0.941176	0.004457	1.624275	11.61267	0.002199	[1603, 1, 2194, 16]
N(-C(:N:C):C(:C)-S)-C	3814	2210	1604	12	12	1.0	0.003146	1.725792	inf	0.002482	[1604, 0, 2198, 12]
C(:N:C(-C):C)(-N):C	3814	2210	1604	12	12	1.0	0.003146	1.725792	inf	0.002482	[1604, 0, 2198, 12]
C1(:C:C:C(-S):C:N:1)-C	3814	2210	1604	11	11	1.0	0.002884	1.725792	inf	0.002275	[1604, 0, 2199, 11]
C(:C(-S):C(-N):N):C	3814	2210	1604	11	11	1.0	0.002884	1.725792	inf	0.002275	[1604, 0, 2199, 11]
N1(-C-C-N(-C-C-1)-C)-C	3814	2210	1604	154	138	0.896104	0.040378	1.546489	6.259955	0.014799	[1588, 16, 2072, 138]
Cl/C=C/C	3814	2210	1604	38	32	0.842105	0.009963	1.453298	3.87089	0.002322	[1598, 6, 2178, 32]
C(=C/C(=O)-C)\Cl	3814	2210	1604	17	17	1.0	0.004457	1.725792	inf	0.003519	[1604, 0, 2193, 17]
C(-C(=O)-C(:C):C)=C	3814	2210	1604	29	27	0.931034	0.007604	1.606772	9.79819	0.003497	[1602, 2, 2183, 27]
C1(:C:[#7&H1]:C(:C:1:C):C)-C-C	3814	2210	1604	71	68	0.957746	0.018616	1.652871	16.451282	0.010467	[1601, 3, 2142, 68]
C(-S(=O)(=O)-C-C)(:C):C	3814	2210	1604	13	10	0.769231	0.003408	1.327532	2.419306	0.000392	[1601, 3, 2200, 10]
C(-N-C(-C)(-C)-C)-C	3814	2210	1604	49	41	0.836735	0.012847	1.44403	3.719683	0.002868	[1596, 8, 2169, 41]
N(-C(-C)(-C)-C)-C	3814	2210	1604	69	54	0.782609	0.018091	1.35062	2.612851	0.002436	[1589, 15, 2156, 54]
