# Supplementary material for: A comprehensive evaluation of advanced methods for identifying structural alerts using extensive toxicity data
Source: J Cheminform. 2026 Jan 30;18:27. doi: 10.1186/s13321-026-01157-x (PMC12922411; doi:10.1186/s13321-026-01157-x)
Supplement: Supplementary file 3 — Supplementary material 3. [file 13321_2026_1157_MOESM3_ESM.zip › SI_3_The substructure sets/SI_3_1_Original set of SAs/bioalerts/Drug/Skin_corrosion__ruleset.csv]

Substructure	N_total	N_pos	N_neg	N_s	N_s_pos	Precision	Coverage Rate	Enrichment Factor	Likelihood Ratio	Information Gain	tn_fp_fn_tp
Cl-C(=O)-C(:C):C	1936	731	1205	31	29	0.935484	0.016012	2.477561	23.902189	0.016478	[1203, 2, 702, 29]
Cl-C(=O)-C-C	1936	731	1205	35	34	0.971429	0.018079	2.572757	56.046512	0.022008	[1204, 1, 697, 34]
Cl-S(=O)(=O)-C(:C):C	1936	731	1205	15	14	0.933333	0.007748	2.471865	23.077975	0.007834	[1204, 1, 717, 14]
S(-C(:C:C):C:C)(-Cl)(=O)=O	1936	731	1205	15	14	0.933333	0.007748	2.471865	23.077975	0.007834	[1204, 1, 717, 14]
C(-C(:C:C):C:C)(-Cl)=O	1936	731	1205	31	29	0.935484	0.016012	2.477561	23.902189	0.016478	[1203, 2, 702, 29]
C(-C-C-C-C(=O)-Cl)-C-C-C	1936	731	1205	10	10	1.0	0.005165	2.648427	inf	0.00729	[1205, 0, 721, 10]
C(-C-C-C(=O)-Cl)-C-C	1936	731	1205	18	17	0.944444	0.009298	2.501292	28.023256	0.0099	[1204, 1, 714, 17]
C(-C-C(=O)-Cl)-C	1936	731	1205	26	25	0.961538	0.01343	2.546564	41.21067	0.015531	[1204, 1, 706, 25]
