# Supplementary material for: A comprehensive evaluation of advanced methods for identifying structural alerts using extensive toxicity data
Source: J Cheminform. 2026 Jan 30;18:27. doi: 10.1186/s13321-026-01157-x (PMC12922411; doi:10.1186/s13321-026-01157-x)
Supplement: Supplementary file 3 — Supplementary material 3. [file 13321_2026_1157_MOESM3_ESM.zip › SI_3_The substructure sets/SI_3_1_Original set of SAs/bioalerts/Drug/Skin_irritation__ruleset.csv]

Substructure	N_total	N_pos	N_neg	N_s	N_s_pos	Precision	Coverage Rate	Enrichment Factor	Likelihood Ratio	Information Gain	tn_fp_fn_tp
C(-C-C=C(-C)-C)-C(=C)-C	2488	1283	1205	10	10	1.0	0.004019	1.939205	inf	0.003851	[1205, 0, 1273, 10]
C(-C-C-C)-Br	2488	1283	1205	16	13	0.8125	0.006431	1.575604	4.069888	0.001787	[1202, 3, 1270, 13]
