# Supplementary material for: A comprehensive evaluation of advanced methods for identifying structural alerts using extensive toxicity data
Source: J Cheminform. 2026 Jan 30;18:27. doi: 10.1186/s13321-026-01157-x (PMC12922411; doi:10.1186/s13321-026-01157-x)
Supplement: Supplementary file 3 — Supplementary material 3. [file 13321_2026_1157_MOESM3_ESM.zip › SI_3_The substructure sets/SI_3_1_Original set of SAs/bioalerts/Environ/Aquatic toxicity_Bluegill sunfish__ruleset.csv]

Substructure	N_total	N_pos	N_neg	N_s	N_s_pos	Precision	Coverage Rate	Enrichment Factor	Likelihood Ratio	Information Gain	tn_fp_fn_tp
C(:C:C:C)(-O):C	895	557	338	201	161	0.800995	0.224581	1.287057	2.44246	0.030457	[298, 40, 396, 161]
C(:C(:C(:C)-Cl)-Cl):C	895	557	338	40	35	0.875	0.044693	1.405969	4.247756	0.01072	[333, 5, 522, 35]
C(:C(:C:C)-Cl)(:C)-Cl	895	557	338	40	35	0.875	0.044693	1.405969	4.247756	0.01072	[333, 5, 522, 35]
O(-P(=O)(-O-C)-O-C)-C	895	557	338	12	11	0.916667	0.013408	1.47292	6.675045	0.004479	[337, 1, 546, 11]
P(-O-C)(-O)(=O)-O	895	557	338	15	12	0.8	0.01676	1.285458	2.427289	0.001811	[335, 3, 545, 12]
P(-O-C(:C):C)(-O)(=S)-O	895	557	338	11	11	1.0	0.012291	1.606822	inf	0.008476	[338, 0, 546, 11]
C(:C:C(:C)-[N&+]):C	895	557	338	46	39	0.847826	0.051397	1.362306	3.380867	0.009613	[331, 7, 518, 39]
C(:C:C(-Cl):C)(-O):C	895	557	338	25	20	0.8	0.027933	1.285458	2.427289	0.00305	[333, 5, 537, 20]
C1(:C(:C:C(-Cl):C:C:1)-Cl)-Cl	895	557	338	26	22	0.846154	0.02905	1.359619	3.337522	0.005237	[334, 4, 535, 22]
C-C-O-P	895	557	338	51	44	0.862745	0.056983	1.386278	3.814311	0.012353	[331, 7, 513, 44]
C(-C1-C(-C-1(-C)-C)-C)(-O)=O	895	557	338	20	20	1.0	0.022346	1.606822	inf	0.015513	[338, 0, 537, 20]
C1(-C(-C-1(-C)-C)-C=C)-C	895	557	338	18	18	1.0	0.020112	1.606822	inf	0.013941	[338, 0, 539, 18]
C1(-C(-C)(-C)-C-1-C)-C	895	557	338	20	20	1.0	0.022346	1.606822	inf	0.015513	[338, 0, 537, 20]
C(-C-C-C-C-[N&+])-C-C-C	895	557	338	9	9	1.0	0.010056	1.606822	inf	0.006925	[338, 0, 548, 9]
C(-C-C-C-[N&+])-C-C	895	557	338	9	9	1.0	0.010056	1.606822	inf	0.006925	[338, 0, 548, 9]
C(-C-C-[N&+])-C	895	557	338	10	9	0.9	0.011173	1.44614	5.4614	0.00324	[337, 1, 548, 9]
C(-C-[N&+](-C)(-C)-C)-C	895	557	338	10	9	0.9	0.011173	1.44614	5.4614	0.00324	[337, 1, 548, 9]
C-C(-C(:C):C)(-C)-C	895	557	338	22	20	0.909091	0.024581	1.460748	6.068223	0.007782	[336, 2, 537, 20]
C1:C:C:C:C:C:1-O	895	557	338	197	158	0.80203	0.220112	1.28872	2.458408	0.03006	[299, 39, 399, 158]
C(-C1-C(-C-1(-C)-C)-C)(=O)-O	895	557	338	20	20	1.0	0.022346	1.606822	inf	0.015513	[338, 0, 537, 20]
C(-C-Cl)(-N)=O	895	557	338	9	9	1.0	0.010056	1.606822	inf	0.006925	[338, 0, 548, 9]
C(-O-P(=S)(-S)-O)-C	895	557	338	11	11	1.0	0.012291	1.606822	inf	0.008476	[338, 0, 546, 11]
O(-P(=S)(-S-C)-O-C)-C	895	557	338	19	19	1.0	0.021229	1.606822	inf	0.014726	[338, 0, 538, 19]
C(-O-P(=S)(-O)-O)-C	895	557	338	13	12	0.923077	0.014525	1.483221	7.281867	0.00512	[337, 1, 545, 12]
C(-O-C(:C:C):C:C)(:C:C):C:C	895	557	338	33	29	0.878788	0.036872	1.412056	4.399461	0.009086	[334, 4, 528, 29]
O(-C1:C:C:C:C:C:1)-C(:C):C	895	557	338	33	29	0.878788	0.036872	1.412056	4.399461	0.009086	[334, 4, 528, 29]
C1(-C(-C)(-C)-C-1-C(=O)-O)-C=C	895	557	338	18	18	1.0	0.020112	1.606822	inf	0.013941	[338, 0, 539, 18]
C-O-P(=S)(-S)-O	895	557	338	19	19	1.0	0.021229	1.606822	inf	0.014726	[338, 0, 538, 19]
