# Supplementary material for: A comprehensive evaluation of advanced methods for identifying structural alerts using extensive toxicity data
Source: J Cheminform. 2026 Jan 30;18:27. doi: 10.1186/s13321-026-01157-x (PMC12922411; doi:10.1186/s13321-026-01157-x)
Supplement: Supplementary file 3 — Supplementary material 3. [file 13321_2026_1157_MOESM3_ESM.zip › SI_3_The substructure sets/SI_3_1_Original set of SAs/bioalerts/Environ/Aquatic toxicity_Crustacean__ruleset.csv]

Substructure	N_total	N_pos	N_neg	N_s	N_s_pos	Precision	Coverage Rate	Enrichment Factor	Likelihood Ratio	Information Gain	tn_fp_fn_tp
C(-O-C(:C):C)(:C):C	1021	533	488	14	12	0.857143	0.013712	1.641919	5.493433	0.005057	[486, 2, 521, 12]
O(-C1:C:C:C:C:C:1)-C(:C):C	1021	533	488	14	12	0.857143	0.013712	1.641919	5.493433	0.005057	[486, 2, 521, 12]
C(-C(-C)(-C)-C)(:C):C	1021	533	488	23	19	0.826087	0.022527	1.582429	4.348968	0.006746	[484, 4, 514, 19]
