# Supplementary material for: A comprehensive evaluation of advanced methods for identifying structural alerts using extensive toxicity data
Source: J Cheminform. 2026 Jan 30;18:27. doi: 10.1186/s13321-026-01157-x (PMC12922411; doi:10.1186/s13321-026-01157-x)
Supplement: Supplementary file 3 — Supplementary material 3. [file 13321_2026_1157_MOESM3_ESM.zip › SI_3_The substructure sets/SI_3_1_Original set of SAs/bioalerts/Environ/Aquatic toxicity_Daphnia magna__ruleset.csv]

Substructure	N_total	N_pos	N_neg	N_s	N_s_pos	Precision	Coverage Rate	Enrichment Factor	Likelihood Ratio	Information Gain	tn_fp_fn_tp
O(-C-C)-P	1504	749	755	57	51	0.894737	0.037899	1.796641	8.568091	0.020351	[749, 6, 698, 51]
C(=N-C)(-O)-O	1504	749	755	34	27	0.794118	0.022606	1.594597	3.888041	0.006233	[748, 7, 722, 27]
O(-C(=N-C)-O)-N	1504	749	755	7	7	1.0	0.004654	2.008011	inf	0.004697	[755, 0, 742, 7]
C(-C1-C(-C-1(-C)-C)-C)(=O)-O	1504	749	755	22	22	1.0	0.014628	2.008011	inf	0.01487	[755, 0, 727, 22]
C1(-C(-C-1(-C)-C)-C=C)-C	1504	749	755	20	20	1.0	0.013298	2.008011	inf	0.013505	[755, 0, 729, 20]
C1(-C(-C)(-C)-C-1-C)-C	1504	749	755	22	22	1.0	0.014628	2.008011	inf	0.01487	[755, 0, 727, 22]
C(-C-C-C-[N&+])-C-C	1504	749	755	7	7	1.0	0.004654	2.008011	inf	0.004697	[755, 0, 742, 7]
C(-C-C-[N&+])-C	1504	749	755	8	7	0.875	0.005319	1.757009	7.056075	0.002463	[754, 1, 742, 7]
C(-O-P(=S)(-O)-O)-C	1504	749	755	12	11	0.916667	0.007979	1.840676	11.088117	0.004748	[754, 1, 738, 11]
O(-P(=S)(-O-C)-O-C)-C	1504	749	755	19	19	1.0	0.012633	2.008011	inf	0.012823	[755, 0, 730, 19]
C(-[#6@](-Cl)(-C(=C)-Cl)-C(-[#6@])(-Cl)-Cl)(-C)-C	1504	749	755	16	15	0.9375	0.010638	1.88251	15.12016	0.007168	[754, 1, 734, 15]
C(-[#6@](-C)(-Cl)-C)(=C(-[#6@])-Cl)-Cl	1504	749	755	16	15	0.9375	0.010638	1.88251	15.12016	0.007168	[754, 1, 734, 15]
C(-[#6@](-C)(-Cl)-C)(-Cl)(-Cl)-[#6@](-C)(-Cl)-C	1504	749	755	18	17	0.944444	0.011968	1.896455	17.136182	0.008408	[754, 1, 732, 17]
P(-O-C(:C):C)(-O)(=O)-O	1504	749	755	8	8	1.0	0.005319	2.008011	inf	0.005371	[755, 0, 741, 8]
O(-C(:C:C):C:C)-P	1504	749	755	25	25	1.0	0.016622	2.008011	inf	0.016923	[755, 0, 724, 25]
C-O-P(=S)(-O)-O	1504	749	755	22	21	0.954545	0.014628	1.916737	21.168224	0.010933	[754, 1, 728, 21]
C(:C(:C(:C)-Cl)-Cl):C	1504	749	755	53	49	0.924528	0.035239	1.856463	12.348131	0.022485	[751, 4, 700, 49]
C(:C(:C(-Cl):C)-Cl)(:C)-Cl	1504	749	755	20	19	0.95	0.013298	1.90761	19.152203	0.009664	[754, 1, 730, 19]
C(-O-C(:C):C)(:C):C	1504	749	755	46	39	0.847826	0.030585	1.702444	5.61606	0.012231	[748, 7, 710, 39]
O(-C1:C:C:C:C:C:1)-C(:C):C	1504	749	755	46	39	0.847826	0.030585	1.702444	5.61606	0.012231	[748, 7, 710, 39]
C(-O-P(=S)(-S)-O)-C	1504	749	755	12	12	1.0	0.007979	2.008011	inf	0.008071	[755, 0, 737, 12]
O(-P(=S)(-S-C)-O-C)-C	1504	749	755	21	19	0.904762	0.013963	1.816772	9.576101	0.007787	[753, 2, 730, 19]
C(:C(:C:C)-Cl)(:C)-Cl	1504	749	755	53	49	0.924528	0.035239	1.856463	12.348131	0.022485	[751, 4, 700, 49]
C(:C(:C:C)-C(-C)(-C)-C):C	1504	749	755	34	28	0.823529	0.022606	1.653656	4.70405	0.007653	[749, 6, 721, 28]
C(-O-C(:C:C):C:C)(:C:C):C:C	1504	749	755	46	39	0.847826	0.030585	1.702444	5.61606	0.012231	[748, 7, 710, 39]
