# Supplementary material for: A comprehensive evaluation of advanced methods for identifying structural alerts using extensive toxicity data
Source: J Cheminform. 2026 Jan 30;18:27. doi: 10.1186/s13321-026-01157-x (PMC12922411; doi:10.1186/s13321-026-01157-x)
Supplement: Supplementary file 3 — Supplementary material 3. [file 13321_2026_1157_MOESM3_ESM.zip › SI_3_The substructure sets/SI_3_1_Original set of SAs/bioalerts/Environ/Aquatic toxicity_Fathead minnow__ruleset.csv]

Substructure	N_total	N_pos	N_neg	N_s	N_s_pos	Precision	Coverage Rate	Enrichment Factor	Likelihood Ratio	Information Gain	tn_fp_fn_tp
C(:C(-Cl):C(:C)-Cl):C	993	470	523	47	45	0.957447	0.047331	2.022861	25.037234	0.040348	[521, 2, 425, 45]
C(-O-P(=S)(-S)-O)-C	993	470	523	8	8	1.0	0.008056	2.112766	inf	0.008746	[523, 0, 462, 8]
O(-P(=S)(-S-C)-O-C)-C	993	470	523	11	11	1.0	0.011078	2.112766	inf	0.012054	[523, 0, 459, 11]
C(:C:C(-Cl):C)(-Cl):C	993	470	523	62	52	0.83871	0.062437	1.771997	5.786383	0.027639	[513, 10, 418, 52]
C(-C-C-C-C-C)-C-C-C	993	470	523	63	50	0.793651	0.063444	1.676798	4.279869	0.021129	[510, 13, 420, 50]
C(-O-C(=O)-C(:C):C)-C-C	993	470	523	14	14	1.0	0.014099	2.112766	inf	0.015376	[523, 0, 456, 14]
C(-O-C(:C):C)(:C):C	993	470	523	21	19	0.904762	0.021148	1.91155	10.571277	0.013162	[521, 2, 451, 19]
O(-C1:C:C:C:C:C:1)-C(:C):C	993	470	523	21	19	0.904762	0.021148	1.91155	10.571277	0.013162	[521, 2, 451, 19]
C(:C(:C(:C)-Cl)-Cl)(:C)-Cl	993	470	523	18	18	1.0	0.018127	2.112766	inf	0.01983	[523, 0, 452, 18]
C1:C(-C(=O)-O-C-C):C(-C(=O)-O-C):C:C:C:1	993	470	523	12	11	0.916667	0.012085	1.936702	12.240426	0.007969	[522, 1, 459, 11]
C(-C(=O)-O-C-C)(:C:C):C(-C):C	993	470	523	12	11	0.916667	0.012085	1.936702	12.240426	0.007969	[522, 1, 459, 11]
C(-C(=O)-N-C)(:C):C	993	470	523	17	13	0.764706	0.01712	1.615645	3.616489	0.004451	[519, 4, 457, 13]
