# Supplementary material for: A comprehensive evaluation of advanced methods for identifying structural alerts using extensive toxicity data
Source: J Cheminform. 2026 Jan 30;18:27. doi: 10.1186/s13321-026-01157-x (PMC12922411; doi:10.1186/s13321-026-01157-x)
Supplement: Supplementary file 3 — Supplementary material 3. [file 13321_2026_1157_MOESM3_ESM.zip › SI_3_The substructure sets/SI_3_1_Original set of SAs/bioalerts/Environ/Aquatic toxicity_Fish__ruleset.csv]

Substructure	N_total	N_pos	N_neg	N_s	N_s_pos	Precision	Coverage Rate	Enrichment Factor	Likelihood Ratio	Information Gain	tn_fp_fn_tp
C(:C(:C:C)-Cl):C	1651	913	738	287	226	0.787456	0.173834	1.423977	2.994775	0.036011	[677, 61, 687, 226]
C(:C:C:C)(:C)-Cl	1651	913	738	300	233	0.776667	0.181708	1.404465	2.811038	0.034388	[671, 67, 680, 233]
C(:C(:C(:C)-Cl)-Cl):C	1651	913	738	72	66	0.916667	0.04361	1.657631	8.891566	0.021106	[732, 6, 847, 66]
C(:C(:C:C)-Cl)(:C)-Cl	1651	913	738	72	66	0.916667	0.04361	1.657631	8.891566	0.021106	[732, 6, 847, 66]
C(-C-C-C-C-C)-C-C-C	1651	913	738	120	92	0.766667	0.072683	1.386382	2.655922	0.011115	[710, 28, 821, 92]
Cl-C(:C:C):C:C	1651	913	738	287	226	0.787456	0.173834	1.423977	2.994775	0.036011	[677, 61, 687, 226]
C(-O-C(:C):C)(:C):C	1651	913	738	47	41	0.87234	0.028468	1.577474	5.523549	0.010008	[732, 6, 872, 41]
O(-C1:C:C:C:C:C:1)-C(:C):C	1651	913	738	47	41	0.87234	0.028468	1.577474	5.523549	0.010008	[732, 6, 872, 41]
C(-C-C-C-C-[N&+])-C-C-C	1651	913	738	11	11	1.0	0.006663	1.808324	inf	0.00572	[738, 0, 902, 11]
C(-C-C-C-[N&+])-C-C	1651	913	738	11	11	1.0	0.006663	1.808324	inf	0.00572	[738, 0, 902, 11]
C(-C-C-[N&+])-C	1651	913	738	13	11	0.846154	0.007874	1.53012	4.445783	0.00224	[736, 2, 902, 11]
C(-C-[N&+](-C)(-C)-C)-C	1651	913	738	12	11	0.916667	0.007268	1.657631	8.891566	0.003411	[737, 1, 902, 11]
C(:C:C(-Cl):C)(-Cl):C	1651	913	738	125	103	0.824	0.075712	1.490059	3.784427	0.019302	[716, 22, 810, 103]
C(-O-C(:C:C):C:C)(:C:C):C:C	1651	913	738	47	41	0.87234	0.028468	1.577474	5.523549	0.010008	[732, 6, 872, 41]
O(-C1:C:C:C:C:C:1)-C(:C:C):C:C	1651	913	738	47	41	0.87234	0.028468	1.577474	5.523549	0.010008	[732, 6, 872, 41]
C(-C1-C(-C-1(-C)-C)-C)(-O)=O	1651	913	738	23	23	1.0	0.013931	1.808324	inf	0.012021	[738, 0, 890, 23]
C1(-C(-C-1(-C)-C)-C=C)-C	1651	913	738	21	21	1.0	0.01272	1.808324	inf	0.010966	[738, 0, 892, 21]
C1(-C(-C)(-C)-C-1-C)-C	1651	913	738	23	23	1.0	0.013931	1.808324	inf	0.012021	[738, 0, 890, 23]
C1(-C(-C)(-C)-C-1-C(-O)=O)-C=C	1651	913	738	21	21	1.0	0.01272	1.808324	inf	0.010966	[738, 0, 892, 21]
C1:C(:C(:C:C:C:1)-Cl)-Cl	1651	913	738	71	65	0.915493	0.043004	1.655508	8.756846	0.020639	[732, 6, 848, 65]
C-O-P(=S)(-O)-O	1651	913	738	24	22	0.916667	0.014537	1.657631	8.891566	0.006863	[736, 2, 891, 22]
O(-P(=S)(-O-C)-O-C)-C	1651	913	738	19	19	1.0	0.011508	1.808324	inf	0.009914	[738, 0, 894, 19]
P(-O-C(:C):C)(-O)(=S)-O	1651	913	738	10	10	1.0	0.006057	1.808324	inf	0.005198	[738, 0, 903, 10]
C1(:C:C:C(:C:C:1)-O)-Cl	1651	913	738	78	66	0.846154	0.047244	1.53012	4.445783	0.013933	[726, 12, 847, 66]
C(-C-Cl)(-N)=O	1651	913	738	12	10	0.833333	0.007268	1.506937	4.041621	0.001871	[736, 2, 903, 10]
Cl-C(:C(-Cl):C):C(:C)-Cl	1651	913	738	23	22	0.956522	0.013931	1.729701	17.783133	0.008591	[737, 1, 891, 22]
