# Supplementary material for: A comprehensive evaluation of advanced methods for identifying structural alerts using extensive toxicity data
Source: J Cheminform. 2026 Jan 30;18:27. doi: 10.1186/s13321-026-01157-x (PMC12922411; doi:10.1186/s13321-026-01157-x)
Supplement: Supplementary file 3 — Supplementary material 3. [file 13321_2026_1157_MOESM3_ESM.zip › SI_3_The substructure sets/SI_3_1_Original set of SAs/bioalerts/Environ/Aquatic toxicity_Oncorhynchus mykiss__ruleset.csv]

Substructure	N_total	N_pos	N_neg	N_s	N_s_pos	Precision	Coverage Rate	Enrichment Factor	Likelihood Ratio	Information Gain	tn_fp_fn_tp
C1:C:C(:C:C:C:1-O)-O-C	967	688	279	17	15	0.882353	0.01758	1.240168	3.041424	0.002172	[277, 2, 673, 15]
C(:C(:C:C)-O-C):C	967	688	279	140	114	0.814286	0.144778	1.144498	1.778064	0.006765	[253, 26, 574, 114]
C(-O-C(:C):C)(:C):C	967	688	279	34	31	0.911765	0.03516	1.281506	4.190407	0.006349	[276, 3, 657, 31]
O(-C1:C:C:C:C:C:1)-C(:C):C	967	688	279	34	31	0.911765	0.03516	1.281506	4.190407	0.006349	[276, 3, 657, 31]
C(-C-C-O-C)-C	967	688	279	115	98	0.852174	0.118925	1.19775	2.337722	0.010524	[262, 17, 590, 98]
C(:C:C(:C)-[N&+]):C	967	688	279	46	39	0.847826	0.04757	1.191639	2.259344	0.003675	[272, 7, 649, 39]
C(-O-C(=O)-N)(:C):C	967	688	279	16	15	0.9375	0.016546	1.317678	6.082849	0.003941	[278, 1, 673, 15]
C(:C(:C:C)-C):C	967	688	279	337	274	0.813056	0.348501	1.14277	1.763704	0.020301	[216, 63, 414, 274]
C(-C1-C(-C-1(-C)-C)-C)(-O)=O	967	688	279	22	22	1.0	0.022751	1.405523	inf	0.011327	[279, 0, 666, 22]
C1(-C(-C-1(-C)-C)-C=C)-C	967	688	279	20	20	1.0	0.020683	1.405523	inf	0.010285	[279, 0, 668, 20]
C1(-C(-C)(-C)-C-1-C)-C	967	688	279	22	22	1.0	0.022751	1.405523	inf	0.011327	[279, 0, 666, 22]
C(-C=C(-C)-C)(-C)-C	967	688	279	21	19	0.904762	0.021717	1.271664	3.852471	0.003568	[277, 2, 669, 19]
C(=C(-C)-C)-C	967	688	279	50	38	0.76	0.051706	1.068198	1.284157	0.000467	[267, 12, 650, 38]
C(-C-O-C-C-O)-C-C	967	688	279	26	22	0.846154	0.026887	1.189289	2.230378	0.001985	[275, 4, 666, 22]
C(-O-C-C-O)-C-C	967	688	279	31	25	0.806452	0.032058	1.133486	1.68968	0.001133	[273, 6, 663, 25]
C1(:C:C:C:C:C:1)-C(:C):C	967	688	279	30	26	0.866667	0.031024	1.21812	2.635901	0.003131	[275, 4, 662, 26]
N#C-C(-C)-O	967	688	279	13	13	1.0	0.013444	1.405523	inf	0.006656	[279, 0, 675, 13]
C(-C(-C(:C):C)-O-C)#N	967	688	279	13	13	1.0	0.013444	1.405523	inf	0.006656	[279, 0, 675, 13]
C(-C(:C:C):C:C)(-C)-O	967	688	279	33	29	0.878788	0.034126	1.235157	2.940044	0.00408	[275, 4, 659, 29]
C1(:C:C:C:C:C:1)-C(-C)-O	967	688	279	33	29	0.878788	0.034126	1.235157	2.940044	0.00408	[275, 4, 659, 29]
C1:C:C:C(:C:C:1-C)-O	967	688	279	56	50	0.892857	0.057911	1.254931	3.37936	0.00848	[273, 6, 638, 50]
C1:C:C(:C:C:C:1)-O-C	967	688	279	140	114	0.814286	0.144778	1.144498	1.778064	0.006765	[253, 26, 574, 114]
C1:C(:C:C(-C):C:C:1)-O-C(:C):C	967	688	279	20	18	0.9	0.020683	1.264971	3.649709	0.003205	[277, 2, 670, 18]
C(:C:C(-C):C)(:C)-O	967	688	279	56	50	0.892857	0.057911	1.254931	3.37936	0.00848	[273, 6, 638, 50]
C(-O-C(:C:C):C:C)(:C:C):C:C	967	688	279	34	31	0.911765	0.03516	1.281506	4.190407	0.006349	[276, 3, 657, 31]
O(-C1:C:C:C:C:C:1)-C(:C:C):C:C	967	688	279	34	31	0.911765	0.03516	1.281506	4.190407	0.006349	[276, 3, 657, 31]
C1(:C:C:C:C:C:1)-O-C	967	688	279	140	114	0.814286	0.144778	1.144498	1.778064	0.006765	[253, 26, 574, 114]
C1:C:C:C(-Cl):C:C:1	967	688	279	194	164	0.845361	0.20062	1.188174	2.21686	0.017376	[249, 30, 524, 164]
C(:C:C:C)(-C):C	967	688	279	347	279	0.804035	0.358842	1.130089	1.663838	0.017515	[211, 68, 409, 279]
C(:C:C:C)(:C):S	967	688	279	11	10	0.909091	0.011375	1.277748	4.055233	0.001952	[278, 1, 678, 10]
C1:C:C:C:C:C:1:S	967	688	279	11	10	0.909091	0.011375	1.277748	4.055233	0.001952	[278, 1, 678, 10]
C(-C-C-C-C-[N&+])-C-C-C	967	688	279	9	9	1.0	0.009307	1.405523	inf	0.004596	[279, 0, 679, 9]
C(-C-C-C-[N&+])-C-C	967	688	279	10	10	1.0	0.010341	1.405523	inf	0.00511	[279, 0, 678, 10]
C(-C-C-[N&+])-C	967	688	279	11	10	0.909091	0.011375	1.277748	4.055233	0.001952	[278, 1, 678, 10]
C(-C-[N&+](-C)(-C)-C)-C	967	688	279	10	9	0.9	0.010341	1.264971	3.649709	0.001589	[278, 1, 679, 9]
O(-P(=O)(-O-C)-O-C)-C	967	688	279	21	18	0.857143	0.021717	1.204734	2.43314	0.001892	[276, 3, 670, 18]
P(-O-C)(-O)(=O)-O	967	688	279	23	19	0.826087	0.023785	1.161084	1.926235	0.001239	[275, 4, 669, 19]
C(-C-Cl)(-N)=O	967	688	279	10	8	0.8	0.010341	1.124419	1.622093	0.000309	[277, 2, 680, 8]
C(-C1-C(-C-1(-C)-C)-C)(=O)-O	967	688	279	22	22	1.0	0.022751	1.405523	inf	0.011327	[279, 0, 666, 22]
C(-O-C-C)(=O)-C	967	688	279	116	98	0.844828	0.119959	1.187425	2.207849	0.00947	[261, 18, 590, 98]
C(-C(-C)(-C)-C)(:C):C	967	688	279	25	23	0.92	0.025853	1.293081	4.663517	0.005097	[277, 2, 665, 23]
O(-C(=O)-C(:C):C)-C	967	688	279	29	22	0.758621	0.02999	1.066259	1.274502	0.00025	[272, 7, 666, 22]
C(-C1:C:C:C:C:C:1-C(=O)-O)(-O-C)=O	967	688	279	12	10	0.833333	0.01241	1.171269	2.027616	0.000729	[277, 2, 678, 10]
O(-C-C(-C)-C)-C	967	688	279	67	61	0.910448	0.069286	1.279656	4.12282	0.012679	[273, 6, 627, 61]
C(-C(-C-C-C)-C-C)-O-C	967	688	279	21	19	0.904762	0.021717	1.271664	3.852471	0.003568	[277, 2, 669, 19]
C(-C-C-C-C)(-C-O-C)-C-C	967	688	279	18	17	0.944444	0.018614	1.327439	6.893895	0.004793	[278, 1, 671, 17]
C(-C-C-[#6@])-[#6@@]	967	688	279	225	170	0.755556	0.232678	1.061951	1.253436	0.002119	[224, 55, 518, 170]
C(-C-[#6@](-C)(-C)-C)-C	967	688	279	27	24	0.888889	0.027921	1.249354	3.244186	0.003789	[276, 3, 664, 24]
