# Supplementary material for: A comprehensive evaluation of advanced methods for identifying structural alerts using extensive toxicity data
Source: J Cheminform. 2026 Jan 30;18:27. doi: 10.1186/s13321-026-01157-x (PMC12922411; doi:10.1186/s13321-026-01157-x)
Supplement: Supplementary file 3 — Supplementary material 3. [file 13321_2026_1157_MOESM3_ESM.zip › SI_3_The substructure sets/SI_3_1_Original set of SAs/bioalerts/Environ/Aquatic toxicity_Pimephales promelas__ruleset.csv]

Substructure	N_total	N_pos	N_neg	N_s	N_s_pos	Precision	Coverage Rate	Enrichment Factor	Likelihood Ratio	Information Gain	tn_fp_fn_tp
C(-O-C(:C):C)(:C):C	1111	535	576	20	19	0.95	0.018002	1.972804	20.456075	0.013936	[575, 1, 516, 19]
C(-C-C-C-C-C)-C-C-C	1111	535	576	62	49	0.790323	0.055806	1.641212	4.058088	0.017152	[563, 13, 486, 49]
C(:C:C(:C)-Cl):C	1111	535	576	140	107	0.764286	0.126013	1.587143	3.490909	0.034616	[543, 33, 428, 107]
P(-O-C-C)(-S)(=S)-O	1111	535	576	8	8	1.0	0.007201	2.076636	inf	0.007632	[576, 0, 527, 8]
C(:C(-Cl):C(:C)-Cl):C	1111	535	576	48	43	0.895833	0.043204	1.860319	9.259065	0.02521	[571, 5, 492, 43]
C(:C(:C(:C)-Cl)-Cl)(:C)-Cl	1111	535	576	19	18	0.947368	0.017102	1.967339	19.379439	0.013033	[575, 1, 517, 18]
