# Supplementary material for: A comprehensive evaluation of advanced methods for identifying structural alerts using extensive toxicity data
Source: J Cheminform. 2026 Jan 30;18:27. doi: 10.1186/s13321-026-01157-x (PMC12922411; doi:10.1186/s13321-026-01157-x)
Supplement: Supplementary file 3 — Supplementary material 3. [file 13321_2026_1157_MOESM3_ESM.zip › SI_3_The substructure sets/SI_3_1_Original set of SAs/bioalerts/Environ/Aquatic toxicity_Pseudokirchneriella subcapitata__ruleset.csv]

Substructure	N_total	N_pos	N_neg	N_s	N_s_pos	Precision	Coverage Rate	Enrichment Factor	Likelihood Ratio	Information Gain	tn_fp_fn_tp
N(:C(:N:C)-N-C):C	517	342	175	20	19	0.95	0.038685	1.436111	9.722222	0.014268	[174, 1, 323, 19]
C(-N-C(=O)-N)(:N):N	517	342	175	9	9	1.0	0.017408	1.511696	inf	0.010492	[175, 0, 333, 9]
N(-C(=O)-N-S)-C	517	342	175	9	9	1.0	0.017408	1.511696	inf	0.010492	[175, 0, 333, 9]
C(-N-C(:N):N)-C	517	342	175	11	10	0.909091	0.021277	1.374269	5.116959	0.005294	[174, 1, 332, 10]
N(-C(:N:C):N:C)-C	517	342	175	20	19	0.95	0.038685	1.436111	9.722222	0.014268	[174, 1, 323, 19]
C(:C(:C(:C):C):C:C):C	517	342	175	26	23	0.884615	0.05029	1.337269	3.923002	0.010068	[172, 3, 319, 23]
C1:C:C(:C:C):C(:C:C:1):C	517	342	175	25	22	0.88	0.048356	1.330292	3.752437	0.009216	[172, 3, 320, 22]
N-C1:C:C:C:C:C:1	517	342	175	108	85	0.787037	0.208897	1.189761	1.89105	0.014231	[152, 23, 257, 85]
C(:C:C(:C)-N):C	517	342	175	108	85	0.787037	0.208897	1.189761	1.89105	0.014231	[152, 23, 257, 85]
C(:C(:C:C)-N):C	517	342	175	108	85	0.787037	0.208897	1.189761	1.89105	0.014231	[152, 23, 257, 85]
C(-[N&+](=O)-[O&-])(:C):C	517	342	175	27	22	0.814815	0.052224	1.231752	2.251462	0.004598	[170, 5, 320, 22]
C(-N-C(=O)-N-S)(:N:C):N:C	517	342	175	9	9	1.0	0.017408	1.511696	inf	0.010492	[175, 0, 333, 9]
