# Supplementary material for: A comprehensive evaluation of advanced methods for identifying structural alerts using extensive toxicity data
Source: J Cheminform. 2026 Jan 30;18:27. doi: 10.1186/s13321-026-01157-x (PMC12922411; doi:10.1186/s13321-026-01157-x)
Supplement: Supplementary file 3 — Supplementary material 3. [file 13321_2026_1157_MOESM3_ESM.zip › SI_3_The substructure sets/SI_3_1_Original set of SAs/bioalerts/Environ/Aquatic toxicity_Sheepshead minnow__ruleset.csv]

Substructure	N_total	N_pos	N_neg	N_s	N_s_pos	Precision	Coverage Rate	Enrichment Factor	Likelihood Ratio	Information Gain	tn_fp_fn_tp
C(:C(:C:C)-O-C):C	367	239	128	61	52	0.852459	0.166213	1.309006	3.094375	0.028797	[119, 9, 187, 52]
C(-C-O-C)-C	367	239	128	72	58	0.805556	0.196185	1.236983	2.218769	0.019901	[114, 14, 181, 58]
C(-O-C(=O)-C)-C	367	239	128	42	40	0.952381	0.114441	1.462443	10.711297	0.048307	[126, 2, 199, 40]
O(-C(=O)-C(:C:C):C(:C)-C)-C-C	367	239	128	9	8	0.888889	0.024523	1.364947	4.284519	0.005398	[127, 1, 231, 8]
C(-C1:C:C:C:C:C:1-C(=O)-O-C)(-O-C-C)=O	367	239	128	9	8	0.888889	0.024523	1.364947	4.284519	0.005398	[127, 1, 231, 8]
