# Supplementary material for: A comprehensive evaluation of advanced methods for identifying structural alerts using extensive toxicity data
Source: J Cheminform. 2026 Jan 30;18:27. doi: 10.1186/s13321-026-01157-x (PMC12922411; doi:10.1186/s13321-026-01157-x)
Supplement: Supplementary file 3 — Supplementary material 3. [file 13321_2026_1157_MOESM3_ESM.zip › SI_3_The substructure sets/SI_3_1_Original set of SAs/bioalerts/Environ/Aquatic toxicity_Tetrahymena pyriformis__ruleset.csv]

Substructure	N_total	N_pos	N_neg	N_s	N_s_pos	Precision	Coverage Rate	Enrichment Factor	Likelihood Ratio	Information Gain	tn_fp_fn_tp
C(:C(:C(:C)-Cl)-Cl):C	1447	1099	348	30	30	1.0	0.020733	1.316652	inf	0.008328	[348, 0, 1069, 30]
C(:C:C:C)(-C):C	1447	1099	348	499	468	0.937876	0.344851	1.234856	4.780416	0.07775	[317, 31, 631, 468]
C(:C:C:C):C	1447	1099	348	745	701	0.94094	0.514858	1.23889	5.044834	0.150357	[304, 44, 398, 701]
C(-O-C(=O)-C)-C	1447	1099	348	165	124	0.751515	0.114029	0.989484	0.957678	3.2e-05	[307, 41, 975, 124]
O(-C(=O)-C(:C):C)-C	1447	1099	348	32	32	1.0	0.022115	1.316652	inf	0.00889	[348, 0, 1067, 32]
C(-C(:C:C):C:C)(-O)=O	1447	1099	348	39	33	0.846154	0.026952	1.11409	1.741583	0.000904	[342, 6, 1066, 33]
C(:C:C(:C)-O):C	1447	1099	348	333	309	0.927928	0.230131	1.221758	4.076888	0.040249	[324, 24, 790, 309]
C(:C:C:C)(-N):C	1447	1099	348	274	260	0.948905	0.189357	1.249377	5.880671	0.042123	[334, 14, 839, 260]
C1:C:C:C:C:C:1-N	1447	1099	348	271	257	0.948339	0.187284	1.248633	5.812817	0.041279	[334, 14, 842, 257]
C1:C:C:C:C:C:1	1447	1099	348	739	699	0.945873	0.510712	1.245385	5.533485	0.157464	[308, 40, 400, 699]
C-C(:C:C):C:C	1447	1099	348	499	468	0.937876	0.344851	1.234856	4.780416	0.07775	[317, 31, 631, 468]
C(:C:C(-C):C)(:C)-C	1447	1099	348	42	41	0.97619	0.029026	1.285303	12.982712	0.008114	[347, 1, 1058, 41]
O=C-C(:C):C	1447	1099	348	177	167	0.943503	0.122322	1.242264	5.28808	0.023906	[338, 10, 932, 167]
C(-C(:C:C):C:C)=O	1447	1099	348	177	167	0.943503	0.122322	1.242264	5.28808	0.023906	[338, 10, 932, 167]
C(:C(:C:C)-C):C	1447	1099	348	499	468	0.937876	0.344851	1.234856	4.780416	0.07775	[317, 31, 631, 468]
C(-C-C-C)-C	1447	1099	348	354	279	0.788136	0.244644	1.0377	1.177944	0.001069	[273, 75, 820, 279]
C(-C-C-C-C)-C-C	1447	1099	348	146	142	0.972603	0.100898	1.280579	11.241128	0.028338	[344, 4, 957, 142]
C(-C-C-C-C-C)-C-C-C	1447	1099	348	58	58	1.0	0.040083	1.316652	inf	0.016287	[348, 0, 1041, 58]
C(:C:C(:C)-Cl):C	1447	1099	348	136	136	1.0	0.093988	1.316652	inf	0.039479	[348, 0, 963, 136]
C(:C(:C:C)-Cl):C	1447	1099	348	136	136	1.0	0.093988	1.316652	inf	0.039479	[348, 0, 963, 136]
[O&-]-[N&+](=O)-C(:C):C	1447	1099	348	175	171	0.977143	0.12094	1.286557	13.536852	0.036603	[344, 4, 928, 171]
C1:C:C:C:C:C:1-C	1447	1099	348	497	468	0.94165	0.343469	1.239825	5.1101	0.081172	[319, 29, 631, 468]
C(-C-C-C-C)-C	1447	1099	348	234	202	0.863248	0.161714	1.136597	1.998863	0.009077	[316, 32, 897, 202]
C(-C=C-C-O)-C-C	1447	1099	348	22	21	0.954545	0.015204	1.256804	6.649682	0.00316	[347, 1, 1078, 21]
C(:C:C:C)(-O):C	1447	1099	348	333	309	0.927928	0.230131	1.221758	4.076888	0.040249	[324, 24, 790, 309]
C(-C(=O)-O-C)(:C):C	1447	1099	348	32	32	1.0	0.022115	1.316652	inf	0.00889	[348, 0, 1067, 32]
C-C1:C:C:C:C:C:1	1447	1099	348	497	468	0.94165	0.343469	1.239825	5.1101	0.081172	[319, 29, 631, 468]
C(:C:C(:C)-C):C	1447	1099	348	499	468	0.937876	0.344851	1.234856	4.780416	0.07775	[317, 31, 631, 468]
C(:C(:C:C)-C(:C):C):C	1447	1099	348	18	18	1.0	0.01244	1.316652	inf	0.004973	[348, 0, 1081, 18]
C(-C1:C:C:C:C:C:1)(:C:C):C:C	1447	1099	348	17	17	1.0	0.011748	1.316652	inf	0.004694	[348, 0, 1082, 17]
C1(:C:C:C:C:C:1)-C(:C):C	1447	1099	348	18	18	1.0	0.01244	1.316652	inf	0.004973	[348, 0, 1081, 18]
C(:C:C(:C):C):C	1447	1099	348	14	14	1.0	0.009675	1.316652	inf	0.003861	[348, 0, 1085, 14]
C(:C(:C(:C):C):C:C):C	1447	1099	348	12	12	1.0	0.008293	1.316652	inf	0.003307	[348, 0, 1087, 12]
C(:C:C:C)(:C):C	1447	1099	348	14	14	1.0	0.009675	1.316652	inf	0.003861	[348, 0, 1085, 14]
C1:C:C:C:C:C:1:C	1447	1099	348	14	14	1.0	0.009675	1.316652	inf	0.003861	[348, 0, 1085, 14]
C1:C:C:C(:C):C:C:1	1447	1099	348	14	14	1.0	0.009675	1.316652	inf	0.003861	[348, 0, 1085, 14]
C1:C:C(:C:C):C(:C:C:1):C	1447	1099	348	12	12	1.0	0.008293	1.316652	inf	0.003307	[348, 0, 1087, 12]
C(:C(-[N&+](=O)-[O&-]):C(:C)-Cl):C	1447	1099	348	23	23	1.0	0.015895	1.316652	inf	0.006367	[348, 0, 1076, 23]
F-C(:C:C):C:C	1447	1099	348	46	46	1.0	0.03179	1.316652	inf	0.012853	[348, 0, 1053, 46]
C(:C:C:C)(-F):C	1447	1099	348	46	46	1.0	0.03179	1.316652	inf	0.012853	[348, 0, 1053, 46]
C(:C:C(:C)-N):C	1447	1099	348	274	260	0.948905	0.189357	1.249377	5.880671	0.042123	[334, 14, 839, 260]
C(:C:C(-[N&+]):C)(:C)-Cl	1447	1099	348	30	30	1.0	0.020733	1.316652	inf	0.008328	[348, 0, 1069, 30]
C(-C(:C:C):C:C)(-C)=O	1447	1099	348	41	41	1.0	0.028334	1.316652	inf	0.011433	[348, 0, 1058, 41]
[N&+](-C(:C:C):C:C)(-[O&-])=O	1447	1099	348	172	168	0.976744	0.118867	1.286032	13.299363	0.035731	[344, 4, 931, 168]
C(:C:C(-Cl):C)(-[N&+]):C	1447	1099	348	30	30	1.0	0.020733	1.316652	inf	0.008328	[348, 0, 1069, 30]
C(:C(:C(-O):C)-Br):C	1447	1099	348	17	17	1.0	0.011748	1.316652	inf	0.004694	[348, 0, 1082, 17]
C(-C-C-C-C-C)-C-C	1447	1099	348	94	93	0.989362	0.064962	1.302645	29.44859	0.022335	[347, 1, 1006, 93]
C(-C-C-C-O)-C-C-C	1447	1099	348	61	58	0.95082	0.042156	1.251898	6.121929	0.00851	[345, 3, 1041, 58]
C(-C-C(:C):C)-C	1447	1099	348	58	56	0.965517	0.040083	1.27125	8.866242	0.009805	[346, 2, 1043, 56]
C(-C1:C:C:C:C:C:1)-C-C	1447	1099	348	58	56	0.965517	0.040083	1.27125	8.866242	0.009805	[346, 2, 1043, 56]
C1(:C:C:C(:C:C:1)-O)-Cl	1447	1099	348	27	27	1.0	0.018659	1.316652	inf	0.007486	[348, 0, 1072, 27]
O-C1:C:C:C:C(:C:1)-O	1447	1099	348	37	33	0.891892	0.02557	1.174311	2.612375	0.002144	[344, 4, 1066, 33]
C(:C(:C:C)-O)(:C)-C	1447	1099	348	85	81	0.952941	0.058742	1.254691	6.412193	0.012353	[344, 4, 1018, 81]
C(:C:C(-O):C)(:C)-O	1447	1099	348	37	33	0.891892	0.02557	1.174311	2.612375	0.002144	[344, 4, 1066, 33]
C(-C(=O)-O-C-C)-C-C	1447	1099	348	46	40	0.869565	0.03179	1.144914	2.11101	0.001787	[342, 6, 1059, 40]
C(-C-C-C-C-C)-C-C-O	1447	1099	348	46	45	0.978261	0.03179	1.288029	14.249318	0.009156	[347, 1, 1054, 45]
C(-C-C-C-Br)-C-C	1447	1099	348	16	16	1.0	0.011057	1.316652	inf	0.004417	[348, 0, 1083, 16]
C(-C-C-Br)-C-C	1447	1099	348	28	27	0.964286	0.01935	1.269628	8.549591	0.004588	[347, 1, 1072, 27]
C(-O-C(=O)-C)-C-C	1447	1099	348	60	50	0.833333	0.041465	1.09721	1.583258	0.001007	[338, 10, 1049, 50]
C(:C:C(:C)-[N&+]):C	1447	1099	348	175	171	0.977143	0.12094	1.286557	13.536852	0.036603	[344, 4, 928, 171]
C(:C:C(-O):C)(:C)-C	1447	1099	348	78	73	0.935897	0.053905	1.232251	4.623112	0.008983	[343, 5, 1026, 73]
C(-C-C-C=C)-C-C	1447	1099	348	23	23	1.0	0.015895	1.316652	inf	0.006367	[348, 0, 1076, 23]
C(-C=O)=C	1447	1099	348	94	75	0.797872	0.064962	1.05052	1.24994	0.000419	[329, 19, 1024, 75]
C(-C1:C:C:C:C:C:1)#N	1447	1099	348	37	35	0.945946	0.02557	1.245481	5.541401	0.004776	[346, 2, 1064, 35]
C(:C:C(:C)-Br):C	1447	1099	348	53	53	1.0	0.036628	1.316652	inf	0.014852	[348, 0, 1046, 53]
C(:C(:C:C)-Br):C	1447	1099	348	53	53	1.0	0.036628	1.316652	inf	0.014852	[348, 0, 1046, 53]
C(:C(-C):C:C):C	1447	1099	348	499	468	0.937876	0.344851	1.234856	4.780416	0.07775	[317, 31, 631, 468]
C(:C:C:C)(-[N&+]):C	1447	1099	348	175	171	0.977143	0.12094	1.286557	13.536852	0.036603	[344, 4, 928, 171]
C(:C(-Cl):C:C):C	1447	1099	348	136	136	1.0	0.093988	1.316652	inf	0.039479	[348, 0, 963, 136]
C(:C:C(:C)-Cl)(:C)-Cl	1447	1099	348	45	45	1.0	0.031099	1.316652	inf	0.012569	[348, 0, 1054, 45]
C(-C(-C)(-C)-C)(:C):C	1447	1099	348	17	17	1.0	0.011748	1.316652	inf	0.004694	[348, 0, 1082, 17]
C(:C(-Cl):C(:C)-O):C	1447	1099	348	29	29	1.0	0.020041	1.316652	inf	0.008047	[348, 0, 1070, 29]
C(:C(:C:C)-[N&+](=O)-[O&-])(:C)-O	1447	1099	348	28	28	1.0	0.01935	1.316652	inf	0.007766	[348, 0, 1071, 28]
C(:C:C(-Cl):C)(-Cl):C	1447	1099	348	45	45	1.0	0.031099	1.316652	inf	0.012569	[348, 0, 1054, 45]
C(-C(=O)-C)(:C):C	1447	1099	348	41	41	1.0	0.028334	1.316652	inf	0.011433	[348, 0, 1058, 41]
C(-C-C-C-C)-C=O	1447	1099	348	92	79	0.858696	0.06358	1.130603	1.924267	0.002942	[335, 13, 1020, 79]
C(-C-C=C-C)-C-C	1447	1099	348	27	27	1.0	0.018659	1.316652	inf	0.007486	[348, 0, 1072, 27]
C1:C(:C:C:C:C:1)-Br	1447	1099	348	53	53	1.0	0.036628	1.316652	inf	0.014852	[348, 0, 1046, 53]
C(:C:C(-Cl):C):C	1447	1099	348	136	136	1.0	0.093988	1.316652	inf	0.039479	[348, 0, 963, 136]
C(:C(-Cl):C(-[N&+]):C):C	1447	1099	348	23	23	1.0	0.015895	1.316652	inf	0.006367	[348, 0, 1076, 23]
C(-C-C-C(=O)-O)-C-C	1447	1099	348	58	49	0.844828	0.040083	1.112344	1.723992	0.001318	[339, 9, 1050, 49]
C(-C-C(=O)-O-C)-C-C-C	1447	1099	348	28	26	0.928571	0.01935	1.222605	4.11647	0.002832	[346, 2, 1073, 26]
C1(:C:C:C:C:C:1)-C=O	1447	1099	348	177	167	0.943503	0.122322	1.242264	5.28808	0.023906	[338, 10, 932, 167]
C(-O-C(:C:C):C:C)-C-C	1447	1099	348	11	11	1.0	0.007602	1.316652	inf	0.00303	[348, 0, 1088, 11]
O(-C1:C:C:C:C:C:1)-C-C	1447	1099	348	31	29	0.935484	0.021424	1.231706	4.591447	0.003459	[346, 2, 1070, 29]
C(-C-C-O-C)-C-C	1447	1099	348	72	66	0.916667	0.049758	1.206931	3.483167	0.006288	[342, 6, 1033, 66]
C(-C#C-C)-C	1447	1099	348	43	37	0.860465	0.029717	1.132933	1.952684	0.001384	[342, 6, 1062, 37]
C(#C-C(=O)-O)-C	1447	1099	348	12	12	1.0	0.008293	1.316652	inf	0.003307	[348, 0, 1087, 12]
C1(:C:C:C:C:C:1)-C(-C)=O	1447	1099	348	41	41	1.0	0.028334	1.316652	inf	0.011433	[348, 0, 1058, 41]
