# Supplementary material for: A comprehensive evaluation of advanced methods for identifying structural alerts using extensive toxicity data
Source: J Cheminform. 2026 Jan 30;18:27. doi: 10.1186/s13321-026-01157-x (PMC12922411; doi:10.1186/s13321-026-01157-x)
Supplement: Supplementary file 3 — Supplementary material 3. [file 13321_2026_1157_MOESM3_ESM.zip › SI_3_The substructure sets/SI_3_1_Original set of SAs/bioalerts/Environ/Avian toxicity_northern bobwhite quail__ruleset.csv]

Substructure	N_total	N_pos	N_neg	N_s	N_s_pos	Precision	Coverage Rate	Enrichment Factor	Likelihood Ratio	Information Gain	tn_fp_fn_tp
O(-C-C)-P	563	92	471	29	23	0.793103	0.05151	4.853448	19.625	0.077845	[465, 6, 69, 23]
C(-O-P(=S)(-O)-O)(:C):C	563	92	471	8	8	1.0	0.01421	6.119565	inf	0.037908	[471, 0, 84, 8]
