# Supplementary material for: A comprehensive evaluation of advanced methods for identifying structural alerts using extensive toxicity data
Source: J Cheminform. 2026 Jan 30;18:27. doi: 10.1186/s13321-026-01157-x (PMC12922411; doi:10.1186/s13321-026-01157-x)
Supplement: Supplementary file 3 — Supplementary material 3. [file 13321_2026_1157_MOESM3_ESM.zip › SI_3_The substructure sets/SI_3_1_Original set of SAs/bioalerts/Environ/Biodegradability__ruleset.csv]

Substructure	N_total	N_pos	N_neg	N_s	N_s_pos	Precision	Coverage Rate	Enrichment Factor	Likelihood Ratio	Information Gain	tn_fp_fn_tp
O=C(-C(=C)-C)-O-C	1600	590	1010	15	14	0.933333	0.009375	2.531073	23.966102	0.009784	[1009, 1, 576, 14]
C(-C(=C)-C)(=O)-O	1600	590	1010	17	16	0.941176	0.010625	2.552343	27.389831	0.011495	[1009, 1, 574, 16]
