# Supplementary material for: A comprehensive evaluation of advanced methods for identifying structural alerts using extensive toxicity data
Source: J Cheminform. 2026 Jan 30;18:27. doi: 10.1186/s13321-026-01157-x (PMC12922411; doi:10.1186/s13321-026-01157-x)
Supplement: Supplementary file 3 — Supplementary material 3. [file 13321_2026_1157_MOESM3_ESM.zip › SI_3_The substructure sets/SI_3_1_Original set of SAs/bioalerts/Environ/Honey bee toxicity__ruleset.csv]

Substructure	N_total	N_pos	N_neg	N_s	N_s_pos	Precision	Coverage Rate	Enrichment Factor	Likelihood Ratio	Information Gain	tn_fp_fn_tp
C(-C1-C(-C-1(-C)-C)-C)(-O)=O	660	166	494	25	25	1.0	0.037879	3.975904	inf	0.078718	[494, 0, 141, 25]
C1(-C(-C)(-C)-C-1-C)-C	660	166	494	25	25	1.0	0.037879	3.975904	inf	0.078718	[494, 0, 141, 25]
O(-C-C)-P	660	166	494	43	35	0.813953	0.065152	3.236201	13.019578	0.071219	[486, 8, 131, 35]
P(-O-C)(-O)(=O)-O	660	166	494	8	8	1.0	0.012121	3.975904	inf	0.024459	[494, 0, 158, 8]
C(-O-P(=S)(-O)-O)-C	660	166	494	12	10	0.833333	0.018182	3.313253	14.879518	0.02006	[492, 2, 156, 10]
O=C(-C1-C(-C-1(-C)-C)-C)-O-C-C	660	166	494	23	23	1.0	0.034848	3.975904	inf	0.072163	[494, 0, 143, 23]
C(-C1-C(-C-1(-C)-C)-C=C)(=O)-O-C	660	166	494	23	23	1.0	0.034848	3.975904	inf	0.072163	[494, 0, 143, 23]
C1(-C(-C-1(-C)-C)-C=C)-C	660	166	494	23	23	1.0	0.034848	3.975904	inf	0.072163	[494, 0, 143, 23]
C1(-C(-C)(-C)-C-1-C(=O)-O)-C=C	660	166	494	23	23	1.0	0.034848	3.975904	inf	0.072163	[494, 0, 143, 23]
