# Supplementary material for: A comprehensive evaluation of advanced methods for identifying structural alerts using extensive toxicity data
Source: J Cheminform. 2026 Jan 30;18:27. doi: 10.1186/s13321-026-01157-x (PMC12922411; doi:10.1186/s13321-026-01157-x)
Supplement: Supplementary file 3 — Supplementary material 3. [file 13321_2026_1157_MOESM3_ESM.zip › SI_3_The substructure sets/SI_3_1_Original set of SAs/krfp/Drug/Ames mutagenicity__ruleset.csv]

Substructure	N_total	N_pos	N_neg	N_s	N_s_pos	Precision	Coverage Rate	Enrichment Factor	Likelihood Ratio	Information Gain	tn_fp_fn_tp
[!#1][CH]=N[NH]C(=O)[!#1]	7579	4227	3352	9	7	0.777778	0.001187	1.394554	2.775491	0.000181	[3350, 2, 4220, 7]
[!#1][CH]1[CH2]O1	7579	4227	3352	112	102	0.910714	0.014778	1.632908	8.088573	0.006556	[3342, 10, 4125, 102]
[!#1][CH2][CH]([OH])[CH2]N([!#1])[!#1]	7579	4227	3352	6	5	0.833333	0.000792	1.494164	3.964987	0.000197	[3351, 1, 4222, 5]
[!#1][CH2][CH2]N([!#1])[CH2][CH3]	7579	4227	3352	47	39	0.829787	0.006201	1.487806	3.865862	0.001504	[3344, 8, 4188, 39]
[!#1][CH2][CH2]N([CH2][CH3])[CH2][CH3]	7579	4227	3352	23	18	0.782609	0.003035	1.403215	2.854791	0.000486	[3347, 5, 4209, 18]
[!#1][CH2]c1[cH][cH][cH]c(O[!#1])[cH]1	7579	4227	3352	5	4	0.8	0.00066	1.434398	3.17199	0.000124	[3351, 1, 4223, 4]
[!#1][CH2]c1[cH][cH][cH]c2[cH][cH][cH][cH]c12	7579	4227	3352	5	4	0.8	0.00066	1.434398	3.17199	0.000124	[3351, 1, 4223, 4]
[!#1][CH2]c1[cH][cH]c([cH][cH]1)[N+](=O)[O-]	7579	4227	3352	20	15	0.75	0.002639	1.344748	2.378992	0.000304	[3347, 5, 4212, 15]
[!#1][CH2]N([!#1])N=[CH][!#1]	7579	4227	3352	20	19	0.95	0.002639	1.703348	15.066951	0.001514	[3351, 1, 4208, 19]
[!#1][CH2]OS(=O)(=O)[!#1]	7579	4227	3352	38	32	0.842105	0.005014	1.509893	4.229319	0.001339	[3346, 6, 4195, 32]
[!#1][N+](=O)[O-]	7579	4227	3352	1106	919	0.830922	0.14593	1.489841	3.897137	0.040924	[3165, 187, 3308, 919]
[!#1][NH][CH2][CH2]N([CH2][CH3])[CH2][CH3]	7579	4227	3352	7	7	1.0	0.000924	1.792997	inf	0.000779	[3352, 0, 4220, 7]
[!#1][NH][NH]C(=O)[!#1]	7579	4227	3352	12	9	0.75	0.001583	1.344748	2.378992	0.000182	[3349, 3, 4218, 9]
[!#1][NH][NH2]	7579	4227	3352	29	24	0.827586	0.003826	1.48386	3.806388	0.000909	[3347, 5, 4203, 24]
[!#1][NH]C(=[NH])[NH2]	7579	4227	3352	6	5	0.833333	0.000792	1.494164	3.964987	0.000197	[3351, 1, 4222, 5]
[!#1][NH]C(=O)[CH]([CH3])Br	7579	4227	3352	8	7	0.875	0.001056	1.568873	5.550982	0.00036	[3351, 1, 4220, 7]
[!#1][NH]C(=O)[CH]=[CH][!#1]	7579	4227	3352	13	13	1.0	0.001715	1.792997	inf	0.001447	[3352, 0, 4214, 13]
[!#1][NH]C(=O)[CH2]Cl	7579	4227	3352	7	6	0.857143	0.000924	1.536855	4.757984	0.000276	[3351, 1, 4221, 6]
[!#1][NH]c1[cH][cH]c([!#1])[cH]c1[N+](=O)[O-]	7579	4227	3352	7	7	1.0	0.000924	1.792997	inf	0.000779	[3352, 0, 4220, 7]
[!#1][NH]c1c2[cH][cH][cH][cH]c2nc3[cH][cH][cH][cH]c13	7579	4227	3352	13	13	1.0	0.001715	1.792997	inf	0.001447	[3352, 0, 4214, 13]
[!#1][NH]c1nc([!#1])[cH]s1	7579	4227	3352	22	22	1.0	0.002903	1.792997	inf	0.00245	[3352, 0, 4205, 22]
[!#1][NH]N=N[!#1]	7579	4227	3352	6	5	0.833333	0.000792	1.494164	3.964987	0.000197	[3351, 1, 4222, 5]
[!#1][O-]	7579	4227	3352	1431	1167	0.815514	0.188811	1.462214	3.505409	0.048946	[3088, 264, 3060, 1167]
[!#1]C(=O)[NH][OH]	7579	4227	3352	10	9	0.9	0.001319	1.613698	7.136977	0.000537	[3351, 1, 4218, 9]
[!#1]C(=O)c1[cH][cH][cH][cH]c1[N+](=O)[O-]	7579	4227	3352	5	4	0.8	0.00066	1.434398	3.17199	0.000124	[3351, 1, 4223, 4]
[!#1]C(=O)c1[cH][cH][cH]c([cH]1)[N+](=O)[O-]	7579	4227	3352	6	6	1.0	0.000792	1.792997	inf	0.000667	[3352, 0, 4221, 6]
[!#1]C(=O)c1[cH][cH]c([!#1])c([cH]1)[N+](=O)[O-]	7579	4227	3352	5	5	1.0	0.00066	1.792997	inf	0.000556	[3352, 0, 4222, 5]
[!#1]C(=O)c1[cH][cH]c([cH][cH]1)[N+](=O)[O-]	7579	4227	3352	16	16	1.0	0.002111	1.792997	inf	0.001781	[3352, 0, 4211, 16]
[!#1]c1[cH][cH][cH][cH]c1c2[cH][cH][cH][cH]c2[!#1]	7579	4227	3352	46	43	0.934783	0.006069	1.676063	11.366296	0.00315	[3349, 3, 4184, 43]
[!#1]c1[cH][cH][cH][cH]c1F	7579	4227	3352	8	6	0.75	0.001056	1.344748	2.378992	0.000121	[3350, 2, 4221, 6]
[!#1]c1[cH][cH][cH]c([!#1])c1[!#1]	7579	4227	3352	726	547	0.753444	0.095791	1.350922	2.423294	0.012542	[3173, 179, 3680, 547]
[!#1]c1[cH][cH][cH]c([N+](=O)[O-])c1[!#1]	7579	4227	3352	73	62	0.849315	0.009632	1.52282	4.469622	0.002732	[3341, 11, 4165, 62]
[!#1]c1[cH][cH][cH]c(O[CH3])[cH]1	7579	4227	3352	10	8	0.8	0.001319	1.434398	3.17199	0.000248	[3350, 2, 4219, 8]
[!#1]c1[cH][cH][cH]c2[cH][cH][cH]c([!#1])c12	7579	4227	3352	49	44	0.897959	0.006465	1.610038	6.978377	0.002607	[3347, 5, 4183, 44]
[!#1]c1[cH][cH][cH]c2c([!#1])[cH][cH][cH]c12	7579	4227	3352	7	6	0.857143	0.000924	1.536855	4.757984	0.000276	[3351, 1, 4221, 6]
[!#1]c1[cH][cH][cH]c2C(=O)c3[cH][cH][cH][cH]c3C(=O)c12	7579	4227	3352	6	6	1.0	0.000792	1.792997	inf	0.000667	[3352, 0, 4221, 6]
[!#1]c1[cH][cH][cH]c2C(=O)c3[cH][cH][cH]c([!#1])c3C(=O)c12	7579	4227	3352	5	5	1.0	0.00066	1.792997	inf	0.000556	[3352, 0, 4222, 5]
[!#1]c1[cH][cH][cH]c2n[cH][cH][cH]c12	7579	4227	3352	7	6	0.857143	0.000924	1.536855	4.757984	0.000276	[3351, 1, 4221, 6]
[!#1]c1[cH][cH]c([!#1])c([!#1])c1[!#1]	7579	4227	3352	925	751	0.811892	0.122048	1.45572	3.42265	0.028554	[3178, 174, 3476, 751]
[!#1]c1[cH][cH]c([!#1])c([!#1])n1	7579	4227	3352	28	21	0.75	0.003694	1.344748	2.378992	0.000425	[3345, 7, 4206, 21]
[!#1]c1[cH][cH]c([!#1])c([cH]1)[N+](=O)[O-]	7579	4227	3352	71	59	0.830986	0.009368	1.489956	3.898904	0.0023	[3340, 12, 4168, 59]
[!#1]c1[cH][cH]c([!#1])c2c([!#1])[cH][cH][cH]c12	7579	4227	3352	30	28	0.933333	0.003958	1.673464	11.101964	0.00203	[3350, 2, 4199, 28]
[!#1]c1[cH][cH]c([!#1])c2nonc12	7579	4227	3352	10	10	1.0	0.001319	1.792997	inf	0.001112	[3352, 0, 4217, 10]
[!#1]c1[cH][cH]c([!#1])o1	7579	4227	3352	158	150	0.949367	0.020847	1.702213	14.868701	0.012087	[3344, 8, 4077, 150]
[!#1]c1[cH][cH]c([!#1])s1	7579	4227	3352	16	15	0.9375	0.002111	1.680935	11.894961	0.001112	[3351, 1, 4212, 15]
[!#1]c1[cH][cH]c([cH][cH]1)[N+](=O)[O-]	7579	4227	3352	169	142	0.840237	0.022298	1.506542	4.170579	0.005963	[3325, 27, 4085, 142]
[!#1]c1[cH][cH]c([cH][cH]1)c2[cH][cH][cH][cH][cH]2	7579	4227	3352	31	24	0.774194	0.00409	1.388127	2.718848	0.000605	[3345, 7, 4203, 24]
[!#1]c1[cH][cH]c([CH]=[CH]c2[cH][cH][cH][cH][cH]2)[cH][cH]1	7579	4227	3352	8	8	1.0	0.001056	1.792997	inf	0.00089	[3352, 0, 4219, 8]
[!#1]c1[cH][cH]c([cH]c1[!#1])[N+](=O)[O-]	7579	4227	3352	204	189	0.926471	0.026916	1.661159	9.991767	0.013431	[3337, 15, 4038, 189]
[!#1]c1[cH][cH]c([cH]c1[N+](=O)[O-])[N+](=O)[O-]	7579	4227	3352	30	28	0.933333	0.003958	1.673464	11.101964	0.00203	[3350, 2, 4199, 28]
[!#1]c1[cH][cH]c([cH]c1Cl)[N+](=O)[O-]	7579	4227	3352	7	7	1.0	0.000924	1.792997	inf	0.000779	[3352, 0, 4220, 7]
[!#1]c1[cH][cH]c([CH3])c([NH2])[cH]1	7579	4227	3352	9	8	0.888889	0.001187	1.593775	6.343979	0.000447	[3351, 1, 4219, 8]
[!#1]c1[cH][cH]c([N+](=O)[O-])c([CH3])[cH]1	7579	4227	3352	5	4	0.8	0.00066	1.434398	3.17199	0.000124	[3351, 1, 4223, 4]
[!#1]c1[cH][cH]c([NH2])c([cH]1)[N+](=O)[O-]	7579	4227	3352	6	6	1.0	0.000792	1.792997	inf	0.000667	[3352, 0, 4221, 6]
[!#1]c1[cH][cH]c(N=Nc2[cH][cH][cH][cH][cH]2)[cH][cH]1	7579	4227	3352	10	9	0.9	0.001319	1.613698	7.136977	0.000537	[3351, 1, 4218, 9]
[!#1]c1[cH][cH]c2[cH][cH][cH][cH]c2c1[!#1]	7579	4227	3352	286	227	0.793706	0.037736	1.423113	3.051024	0.006922	[3293, 59, 4000, 227]
[!#1]c1[cH][cH]c2c([!#1])c([!#1])[cH][cH]c2[cH]1	7579	4227	3352	21	17	0.809524	0.002771	1.451474	3.370239	0.000566	[3348, 4, 4210, 17]
[!#1]c1[cH][cH]c-2c([CH2]c3[cH][cH][cH][cH]c32)[cH]1	7579	4227	3352	20	19	0.95	0.002639	1.703348	15.066951	0.001514	[3351, 1, 4208, 19]
[!#1]c1[cH][cH]c-2c([CH2]c3[cH]c([!#1])[cH][cH]c32)[cH]1	7579	4227	3352	7	6	0.857143	0.000924	1.536855	4.757984	0.000276	[3351, 1, 4221, 6]
[!#1]c1[cH][cH]c2n[cH][cH][cH]c2[cH]1	7579	4227	3352	8	6	0.75	0.001056	1.344748	2.378992	0.000121	[3350, 2, 4221, 6]
[!#1]c1[cH]c([!#1])c([!#1])c([!#1])c1[!#1]	7579	4227	3352	599	479	0.799666	0.079034	1.433799	3.165381	0.015922	[3232, 120, 3748, 479]
[!#1]c1[cH]c([!#1])c2[cH][cH][cH][cH]c2c1[!#1]	7579	4227	3352	41	35	0.853659	0.00541	1.530608	4.625818	0.00158	[3346, 6, 4192, 35]
[!#1]c1[cH]c([cH]c([cH]1)[N+](=O)[O-])[N+](=O)[O-]	7579	4227	3352	5	5	1.0	0.00066	1.792997	inf	0.000556	[3352, 0, 4222, 5]
[!#1]c1[cH]c2[cH][cH][cH][cH]c2[cH]c1[!#1]	7579	4227	3352	55	48	0.872727	0.007257	1.564798	5.437696	0.002447	[3345, 7, 4179, 48]
[!#1]c1[cH]c2[cH][cH][cH][cH]c2nc1[!#1]	7579	4227	3352	15	14	0.933333	0.001979	1.673464	11.101964	0.001014	[3351, 1, 4213, 14]
[!#1]c1[cH]nc([!#1])n1[!#1]	7579	4227	3352	16	13	0.8125	0.002111	1.45681	3.436322	0.000442	[3349, 3, 4214, 13]
[!#1]c1[cH]sc([!#1])n1	7579	4227	3352	38	34	0.894737	0.005014	1.604261	6.740478	0.001974	[3348, 4, 4193, 34]
[!#1]c1[nH]c2[cH][cH][cH][cH]c2c1[!#1]	7579	4227	3352	51	40	0.784314	0.006729	1.406272	2.883627	0.001099	[3341, 11, 4187, 40]
[!#1]c1[nH]c2[cH][cH]c([!#1])[cH]c2c1[!#1]	7579	4227	3352	17	14	0.823529	0.002243	1.476586	3.700655	0.000515	[3349, 3, 4213, 14]
[!#1]c1c2[cH][cH][cH][cH]c2[cH]c3[cH][cH][cH][cH]c13	7579	4227	3352	13	12	0.923077	0.001715	1.655075	9.515969	0.000819	[3351, 1, 4215, 12]
[!#1]c1c2[cH][cH][cH][cH]c2c([!#1])c3[cH][cH][cH][cH]c13	7579	4227	3352	12	11	0.916667	0.001583	1.643581	8.722971	0.000724	[3351, 1, 4216, 11]
[!#1]c1c2[cH][cH][cH][cH]c2nc3[cH][cH][cH][cH]c13	7579	4227	3352	17	15	0.882353	0.002243	1.582057	5.94748	0.000807	[3350, 2, 4212, 15]
[!#1]c1n[cH][cH][cH]c1[CH3]	7579	4227	3352	5	5	1.0	0.00066	1.792997	inf	0.000556	[3352, 0, 4222, 5]
[!#1]c1n[cH][cH]nc1[!#1]	7579	4227	3352	6	5	0.833333	0.000792	1.494164	3.964987	0.000197	[3351, 1, 4222, 5]
[!#1]c1nc([!#1])c2[cH][cH][cH][cH]c2n1	7579	4227	3352	6	5	0.833333	0.000792	1.494164	3.964987	0.000197	[3351, 1, 4222, 5]
[!#1]c1nc2[cH][cH][cH][cH]c2c([!#1])c1[!#1]	7579	4227	3352	68	60	0.882353	0.008972	1.582057	5.94748	0.003248	[3344, 8, 4167, 60]
[!#1]c1nc2[cH][cH][cH][cH]c2nc1[!#1]	7579	4227	3352	12	11	0.916667	0.001583	1.643581	8.722971	0.000724	[3351, 1, 4216, 11]
[!#1]c1nc2[cH][cH]c([!#1])[cH]c2s1	7579	4227	3352	5	4	0.8	0.00066	1.434398	3.17199	0.000124	[3351, 1, 4223, 4]
[!#1]c1nn([!#1])c([!#1])c1[!#1]	7579	4227	3352	8	7	0.875	0.001056	1.568873	5.550982	0.00036	[3351, 1, 4220, 7]
[!#1]c1no[n+]([!#1])c1[!#1]	7579	4227	3352	12	12	1.0	0.001583	1.792997	inf	0.001335	[3352, 0, 4215, 12]
[!#1]c1nonc1[!#1]	7579	4227	3352	12	12	1.0	0.001583	1.792997	inf	0.001335	[3352, 0, 4215, 12]
[!#1]c1sc([!#1])c([!#1])c1[!#1]	7579	4227	3352	7	6	0.857143	0.000924	1.536855	4.757984	0.000276	[3351, 1, 4221, 6]
[!#1]c1sc2[cH][cH][cH][cH]c2c1[!#1]	7579	4227	3352	6	5	0.833333	0.000792	1.494164	3.964987	0.000197	[3351, 1, 4222, 5]
[!#1]N([!#1])C(=O)O[CH2][CH3]	7579	4227	3352	9	9	1.0	0.001187	1.792997	inf	0.001001	[3352, 0, 4218, 9]
[!#1]N=[CH]c1[cH][cH]c([!#1])[cH][cH]1	7579	4227	3352	28	25	0.892857	0.003694	1.600891	6.608312	0.001434	[3349, 3, 4202, 25]
[!#1]N=[CH]c1[cH][cH]c([!#1])o1	7579	4227	3352	31	31	1.0	0.00409	1.792997	inf	0.003455	[3352, 0, 4196, 31]
[!#1]N=[CH]c1[cH][cH]c([cH][cH]1)[N+](=O)[O-]	7579	4227	3352	5	5	1.0	0.00066	1.792997	inf	0.000556	[3352, 0, 4222, 5]
[!#1]N=[CH]c1[cH][cH]c([OH])[cH][cH]1	7579	4227	3352	5	5	1.0	0.00066	1.792997	inf	0.000556	[3352, 0, 4222, 5]
[!#1]N=[N+]=[N-]	7579	4227	3352	19	19	1.0	0.002507	1.792997	inf	0.002115	[3352, 0, 4208, 19]
[!#1]N=O	7579	4227	3352	1394	1177	0.844333	0.183929	1.513887	4.301189	0.059661	[3135, 217, 3050, 1177]
[!#1]O[CH2][CH2]Cl	7579	4227	3352	8	6	0.75	0.001056	1.344748	2.378992	0.000121	[3350, 2, 4221, 6]
[!#1]Oc1[cH][cH]c([cH][cH]1)[N+](=O)[O-]	7579	4227	3352	17	15	0.882353	0.002243	1.582057	5.94748	0.000807	[3350, 2, 4212, 15]
[!#1]Oc1[cH][cH]c([CH]=N[!#1])[cH][cH]1	7579	4227	3352	7	6	0.857143	0.000924	1.536855	4.757984	0.000276	[3351, 1, 4221, 6]
[!#1]Oc1[cH][cH]c([NH2])[cH][cH]1	7579	4227	3352	12	12	1.0	0.001583	1.792997	inf	0.001335	[3352, 0, 4215, 12]
[!#1]OS(=O)(=O)[CH3]	7579	4227	3352	15	15	1.0	0.001979	1.792997	inf	0.001669	[3352, 0, 4212, 15]
[O-][N+](=O)c1cc([N+](=O)[O-])c2ccccc2c1	7579	4227	3352	7	7	1.0	0.000924	1.792997	inf	0.000779	[3352, 0, 4220, 7]
[O-][N+](=O)c1cc(C=O)cc(c1)[N+](=O)[O-]	7579	4227	3352	5	4	0.8	0.00066	1.434398	3.17199	0.000124	[3351, 1, 4223, 4]
[O-][N+](=O)c1ccc(C=N)cc1	7579	4227	3352	6	6	1.0	0.000792	1.792997	inf	0.000667	[3352, 0, 4221, 6]
[O-][N+](=O)c1ccc(C=NNC=O)o1	7579	4227	3352	10	10	1.0	0.001319	1.792997	inf	0.001112	[3352, 0, 4217, 10]
[O-][N+](=O)c1ccc(C=O)cc1	7579	4227	3352	27	27	1.0	0.003562	1.792997	inf	0.003008	[3352, 0, 4200, 27]
[O-][N+](=O)c1ccc(NC=O)cc1	7579	4227	3352	6	5	0.833333	0.000792	1.494164	3.964987	0.000197	[3351, 1, 4222, 5]
[O-][N+](=O)c1cccc(C=O)c1	7579	4227	3352	38	35	0.921053	0.005014	1.651445	9.251636	0.002368	[3349, 3, 4192, 35]
[O-][N+](=O)c1cccc(C=O)c1C=O	7579	4227	3352	9	9	1.0	0.001187	1.792997	inf	0.001001	[3352, 0, 4218, 9]
[O-][N+](=O)c1cccc(c1)[N+](=O)[O-]	7579	4227	3352	91	75	0.824176	0.012007	1.477745	3.717175	0.002796	[3336, 16, 4152, 75]
[O-][N+](=O)c1ccccc1	7579	4227	3352	833	681	0.817527	0.109909	1.465824	3.552837	0.026625	[3200, 152, 3546, 681]
[O-][N+](=O)c1ccccc1C=O	7579	4227	3352	23	22	0.956522	0.003035	1.715041	17.445943	0.001822	[3351, 1, 4205, 22]
C(Cc1ccccc1)c2ccccc2	7579	4227	3352	142	107	0.753521	0.018736	1.351061	2.424306	0.002273	[3317, 35, 4120, 107]
C(NCc1ccccc1)c2ccccc2	7579	4227	3352	47	42	0.893617	0.006201	1.602253	6.661178	0.002425	[3347, 5, 4185, 42]
C=CCNC=O	7579	4227	3352	13	10	0.769231	0.001715	1.379229	2.643325	0.000241	[3349, 3, 4217, 10]
C=NN=C	7579	4227	3352	5	5	1.0	0.00066	1.792997	inf	0.000556	[3352, 0, 4222, 5]
C=NNC=O	7579	4227	3352	30	24	0.8	0.003958	1.434398	3.17199	0.000744	[3346, 6, 4203, 24]
c1[nH]c2ccccc2c1c3ccccc3	7579	4227	3352	11	10	0.909091	0.001451	1.629998	7.929974	0.00063	[3351, 1, 4217, 10]
C1c2ccccc2-c3ccccc13	7579	4227	3352	85	66	0.776471	0.011215	1.39221	2.754623	0.001707	[3333, 19, 4161, 66]
C1Cc2cccc3cccc1c23	7579	4227	3352	33	31	0.939394	0.004354	1.684331	12.29146	0.002328	[3350, 2, 4196, 31]
c1cc2ccccc2s1	7579	4227	3352	8	6	0.75	0.001056	1.344748	2.378992	0.000121	[3350, 2, 4221, 6]
c1ccc(cc1)c2ncccn2	7579	4227	3352	6	6	1.0	0.000792	1.792997	inf	0.000667	[3352, 0, 4221, 6]
c1ccc2c(c1)[nH]c3ccccc32	7579	4227	3352	44	36	0.818182	0.005806	1.466998	3.568488	0.001279	[3344, 8, 4191, 36]
c1ccc2c(c1)oc3ccccc32	7579	4227	3352	12	9	0.75	0.001583	1.344748	2.378992	0.000182	[3349, 3, 4218, 9]
c1ccc2cc3ccccc3cc2c1	7579	4227	3352	266	232	0.87218	0.035097	1.563817	5.411041	0.012081	[3318, 34, 3995, 232]
c1ccc2ccccc2c1	7579	4227	3352	1038	858	0.82659	0.136957	1.482073	3.779954	0.036748	[3172, 180, 3369, 858]
c1ccc2nc3ccccc3cc2c1	7579	4227	3352	138	126	0.913043	0.018208	1.637085	8.326473	0.008232	[3340, 12, 4101, 126]
c1ccc2nc3ccccc3nc2c1	7579	4227	3352	27	24	0.888889	0.003562	1.593775	6.343979	0.001345	[3349, 3, 4203, 24]
c1ccc2nccnc2c1	7579	4227	3352	79	66	0.835443	0.010424	1.497947	4.025987	0.002655	[3339, 13, 4161, 66]
c1ccc2ncncc2c1	7579	4227	3352	10	8	0.8	0.001319	1.434398	3.17199	0.000248	[3350, 2, 4219, 8]
c1ccc2nonc2c1	7579	4227	3352	11	11	1.0	0.001451	1.792997	inf	0.001224	[3352, 0, 4216, 11]
c1ccoc1	7579	4227	3352	249	194	0.779116	0.032854	1.396954	2.797118	0.005236	[3297, 55, 4033, 194]
c1ccsc1	7579	4227	3352	67	55	0.820896	0.00884	1.471864	3.634571	0.001998	[3340, 12, 4172, 55]
c1cn[nH]c1	7579	4227	3352	7	6	0.857143	0.000924	1.536855	4.757984	0.000276	[3351, 1, 4221, 6]
c1cn2ccccc2n1	7579	4227	3352	11	11	1.0	0.001451	1.792997	inf	0.001224	[3352, 0, 4216, 11]
C1CNc2ccccc2C1	7579	4227	3352	13	10	0.769231	0.001715	1.379229	2.643325	0.000241	[3349, 3, 4217, 10]
c1cnon1	7579	4227	3352	12	12	1.0	0.001583	1.792997	inf	0.001335	[3352, 0, 4215, 12]
C1COCCO1	7579	4227	3352	10	9	0.9	0.001319	1.613698	7.136977	0.000537	[3351, 1, 4218, 9]
c1cscn1	7579	4227	3352	105	79	0.752381	0.013854	1.349017	2.409492	0.001653	[3326, 26, 4148, 79]
CC(=O)c1ccc(N)cc1	7579	4227	3352	16	14	0.875	0.002111	1.568873	5.550982	0.00072	[3350, 2, 4213, 14]
CC(=O)NO	7579	4227	3352	43	33	0.767442	0.005674	1.376021	2.616891	0.000786	[3342, 10, 4194, 33]
CC(O)CBr	7579	4227	3352	8	8	1.0	0.001056	1.792997	inf	0.00089	[3352, 0, 4219, 8]
CC1(C)CC1C=O	7579	4227	3352	27	21	0.777778	0.003562	1.394554	2.775491	0.000545	[3346, 6, 4206, 21]
Cc1ccc(cc1)[N+](=O)[O-]	7579	4227	3352	146	122	0.835616	0.019264	1.498258	4.03107	0.004953	[3328, 24, 4105, 122]
Cc1ccc(cc1)c2ccccc2	7579	4227	3352	168	136	0.809524	0.022167	1.451474	3.370239	0.004607	[3320, 32, 4091, 136]
Cc1ccc(o1)[N+](=O)[O-]	7579	4227	3352	101	101	1.0	0.013326	1.792997	inf	0.011329	[3352, 0, 4126, 101]
Cc1ccc2ccccc2c1	7579	4227	3352	366	309	0.844262	0.048291	1.51376	4.298881	0.013648	[3295, 57, 3918, 309]
Cc1cccc(C)n1	7579	4227	3352	11	11	1.0	0.001451	1.792997	inf	0.001224	[3352, 0, 4216, 11]
Cc1cccc(N=Nc2ccccc2C)c1	7579	4227	3352	5	5	1.0	0.00066	1.792997	inf	0.000556	[3352, 0, 4222, 5]
Cc1cccc2ccccc12	7579	4227	3352	435	376	0.864368	0.057395	1.549809	5.053678	0.019042	[3293, 59, 3851, 376]
Cc1ccco1	7579	4227	3352	172	137	0.796512	0.022694	1.428143	3.104018	0.004209	[3317, 35, 4090, 137]
Cc1ccsc1	7579	4227	3352	28	26	0.928571	0.003694	1.664926	10.308966	0.001834	[3350, 2, 4201, 26]
CC1OCCO1	7579	4227	3352	5	4	0.8	0.00066	1.434398	3.17199	0.000124	[3351, 1, 4223, 4]
CCc1cc2c(=O)ccoc2cc1O	7579	4227	3352	8	6	0.75	0.001056	1.344748	2.378992	0.000121	[3350, 2, 4221, 6]
CCc1ccc(C)nc1	7579	4227	3352	10	9	0.9	0.001319	1.613698	7.136977	0.000537	[3351, 1, 4218, 9]
ClC(=C)Cl	7579	4227	3352	33	26	0.787879	0.004354	1.412665	2.945419	0.000734	[3345, 7, 4201, 26]
ClC(Cl)(Cl)C=O	7579	4227	3352	5	4	0.8	0.00066	1.434398	3.17199	0.000124	[3351, 1, 4223, 4]
CN=c1cc[nH]cc1	7579	4227	3352	6	6	1.0	0.000792	1.792997	inf	0.000667	[3352, 0, 4221, 6]
Cn1cccn1	7579	4227	3352	18	14	0.777778	0.002375	1.394554	2.775491	0.000363	[3348, 4, 4213, 14]
CNN	7579	4227	3352	393	331	0.842239	0.051854	1.510133	4.233583	0.014475	[3290, 62, 3896, 331]
CNN=C	7579	4227	3352	42	33	0.785714	0.005542	1.408784	2.907657	0.000916	[3343, 9, 4194, 33]
COc1ccc(cc1)[N+](=O)[O-]	7579	4227	3352	15	13	0.866667	0.001979	1.553931	5.154483	0.000635	[3350, 2, 4214, 13]
COc1ccccc1N2CCNCC2	7579	4227	3352	5	4	0.8	0.00066	1.434398	3.17199	0.000124	[3351, 1, 4223, 4]
COCC(O)CNC(C)C	7579	4227	3352	7	6	0.857143	0.000924	1.536855	4.757984	0.000276	[3351, 1, 4221, 6]
COS(=O)=O	7579	4227	3352	52	42	0.807692	0.006861	1.44819	3.330589	0.001384	[3342, 10, 4185, 42]
CS(=O)(=O)N	7579	4227	3352	17	13	0.764706	0.002243	1.371116	2.577242	0.000301	[3348, 4, 4214, 13]
CS(=O)(=O)O	7579	4227	3352	26	20	0.769231	0.003431	1.379229	2.643325	0.000483	[3346, 6, 4207, 20]
Fc1ccccc1C=O	7579	4227	3352	8	6	0.75	0.001056	1.344748	2.378992	0.000121	[3350, 2, 4221, 6]
N=[N+]=[N-]	7579	4227	3352	19	19	1.0	0.002507	1.792997	inf	0.002115	[3352, 0, 4208, 19]
N=c1cc[nH]c2ccccc12	7579	4227	3352	6	6	1.0	0.000792	1.792997	inf	0.000667	[3352, 0, 4221, 6]
N=c1cc[nH]cc1	7579	4227	3352	6	6	1.0	0.000792	1.792997	inf	0.000667	[3352, 0, 4221, 6]
N=Cc1ccco1	7579	4227	3352	35	35	1.0	0.004618	1.792997	inf	0.003902	[3352, 0, 4192, 35]
N=O	7579	4227	3352	1394	1177	0.844333	0.183929	1.513887	4.301189	0.059661	[3135, 217, 3050, 1177]
NC(=O)c1ccc(cc1)[N+](=O)[O-]	7579	4227	3352	6	6	1.0	0.000792	1.792997	inf	0.000667	[3352, 0, 4221, 6]
NC(=O)NN=C	7579	4227	3352	17	16	0.941176	0.002243	1.687527	12.687958	0.001212	[3351, 1, 4211, 16]
Nc1ccc(cc1)[N+](=O)[O-]	7579	4227	3352	87	75	0.862069	0.011479	1.545687	4.956234	0.003592	[3340, 12, 4152, 75]
Nc1ccc(cc1[N+](=O)[O-])[N+](=O)[O-]	7579	4227	3352	15	15	1.0	0.001979	1.792997	inf	0.001669	[3352, 0, 4212, 15]
Nc1ccc(F)cc1	7579	4227	3352	9	9	1.0	0.001187	1.792997	inf	0.001001	[3352, 0, 4218, 9]
Nc1ccc2ccccc2c1	7579	4227	3352	218	192	0.880734	0.028764	1.579154	5.855981	0.010472	[3326, 26, 4035, 192]
Nc1cccc(c1)[N+](=O)[O-]	7579	4227	3352	148	118	0.797297	0.019528	1.429552	3.119123	0.003637	[3322, 30, 4109, 118]
Nc1cccc(c1)C(=O)O	7579	4227	3352	34	26	0.764706	0.004486	1.371116	2.577242	0.000604	[3344, 8, 4201, 26]
Nc1cccc2ccccc12	7579	4227	3352	264	221	0.837121	0.034833	1.500956	4.075638	0.009194	[3309, 43, 4006, 221]
Nc1cccc2cccnc12	7579	4227	3352	19	18	0.947368	0.002507	1.698629	14.273953	0.001413	[3351, 1, 4209, 18]
Nc1ccccc1[N+](=O)[O-]	7579	4227	3352	66	57	0.863636	0.008708	1.548498	5.022317	0.00275	[3343, 9, 4170, 57]
Nc1nccs1	7579	4227	3352	67	54	0.80597	0.00884	1.445102	3.293989	0.00176	[3339, 13, 4173, 54]
NN	7579	4227	3352	453	379	0.836645	0.05977	1.500102	4.061433	0.016089	[3278, 74, 3848, 379]
NN=C	7579	4227	3352	54	41	0.759259	0.007125	1.36135	2.500992	0.000909	[3339, 13, 4186, 41]
NN=N	7579	4227	3352	18	15	0.833333	0.002375	1.494164	3.964987	0.000591	[3349, 3, 4212, 15]
NNC(=O)N	7579	4227	3352	52	47	0.903846	0.006861	1.620594	7.454176	0.002884	[3347, 5, 4180, 47]
NNC=O	7579	4227	3352	123	98	0.796748	0.016229	1.428567	3.10855	0.002998	[3327, 25, 4129, 98]
O=C(c1ccccc1)c2ccccc2	7579	4227	3352	177	141	0.79661	0.023354	1.42832	3.105906	0.004338	[3316, 36, 4086, 141]
O=C1c2ccccc2C(=O)c3ccccc13	7579	4227	3352	131	113	0.862595	0.017285	1.546631	4.978261	0.005457	[3334, 18, 4114, 113]
O=C1NC(=O)C=C1	7579	4227	3352	5	4	0.8	0.00066	1.434398	3.17199	0.000124	[3351, 1, 4223, 4]
O=Cc1cc2ccccc2oc1=O	7579	4227	3352	13	10	0.769231	0.001715	1.379229	2.643325	0.000241	[3349, 3, 4217, 10]
O=Cc1ccsc1	7579	4227	3352	11	11	1.0	0.001451	1.792997	inf	0.001224	[3352, 0, 4216, 11]
O=CNc1ccc2ccccc2c1	7579	4227	3352	14	13	0.928571	0.001847	1.664926	10.308966	0.000916	[3351, 1, 4214, 13]
O=CNc1cccc2ccccc12	7579	4227	3352	16	13	0.8125	0.002111	1.45681	3.436322	0.000442	[3349, 3, 4214, 13]
O=CNN=Cc1ccco1	7579	4227	3352	18	18	1.0	0.002375	1.792997	inf	0.002004	[3352, 0, 4209, 18]
OC(=O)c1ccc(cc1)[N+](=O)[O-]	7579	4227	3352	10	10	1.0	0.001319	1.792997	inf	0.001112	[3352, 0, 4217, 10]
OC(=O)c1cccc(c1)[N+](=O)[O-]	7579	4227	3352	15	14	0.933333	0.001979	1.673464	11.101964	0.001014	[3351, 1, 4213, 14]
OC(=O)c1cccc2ccccc12	7579	4227	3352	8	6	0.75	0.001056	1.344748	2.378992	0.000121	[3350, 2, 4221, 6]
Oc1ccc(C=N)cc1	7579	4227	3352	18	16	0.888889	0.002375	1.593775	6.343979	0.000896	[3350, 2, 4211, 16]
Oc1ccc(cc1)[N+](=O)[O-]	7579	4227	3352	49	37	0.755102	0.006465	1.353896	2.445075	0.000789	[3340, 12, 4190, 37]
Oc1cccc(C=N)c1	7579	4227	3352	5	5	1.0	0.00066	1.792997	inf	0.000556	[3352, 0, 4222, 5]
Oc1cccc(CC=O)c1	7579	4227	3352	19	15	0.789474	0.002507	1.415524	2.97374	0.000428	[3348, 4, 4212, 15]
Oc1ccccc1Cc2ccccc2	7579	4227	3352	124	97	0.782258	0.016361	1.402587	2.848917	0.002645	[3325, 27, 4130, 97]
ON(=O)c1ccccc1	7579	4227	3352	833	681	0.817527	0.109909	1.465824	3.552837	0.026625	[3200, 152, 3546, 681]
ONC=O	7579	4227	3352	97	79	0.814433	0.012799	1.460276	3.480377	0.00275	[3334, 18, 4148, 79]
