# Supplementary material for: A comprehensive evaluation of advanced methods for identifying structural alerts using extensive toxicity data
Source: J Cheminform. 2026 Jan 30;18:27. doi: 10.1186/s13321-026-01157-x (PMC12922411; doi:10.1186/s13321-026-01157-x)
Supplement: Supplementary file 3 — Supplementary material 3. [file 13321_2026_1157_MOESM3_ESM.zip › SI_3_The substructure sets/SI_3_1_Original set of SAs/krfp/Drug/Carcinogenicity__ruleset.csv]

Substructure	N_total	N_pos	N_neg	N_s	N_s_pos	Precision	Coverage Rate	Enrichment Factor	Likelihood Ratio	Information Gain	tn_fp_fn_tp
[!#1][CH2][CH]([OH])[CH2][OH]	1031	510	521	6	5	0.833333	0.00582	1.684641	5.107843	0.002108	[520, 1, 505, 5]
[!#1][CH2][CH]([OH])[CH2]N([!#1])[!#1]	1031	510	521	5	5	1.0	0.00485	2.021569	inf	0.004942	[521, 0, 505, 5]
[!#1][CH2]Br	1031	510	521	6	6	1.0	0.00582	2.021569	inf	0.005935	[521, 0, 504, 6]
[!#1][CH2]C(=O)[CH3]	1031	510	521	8	6	0.75	0.007759	1.516176	3.064706	0.001536	[519, 2, 504, 6]
[!#1][CH2]N([!#1])N=[CH][!#1]	1031	510	521	5	5	1.0	0.00485	2.021569	inf	0.004942	[521, 0, 505, 5]
[!#1][NH][NH2]	1031	510	521	5	4	0.8	0.00485	1.617255	4.086275	0.0014	[520, 1, 506, 4]
[!#1][NH]c1nc([!#1])[cH]s1	1031	510	521	11	9	0.818182	0.010669	1.654011	4.597059	0.003511	[519, 2, 501, 9]
[!#1]c1[cH][cH][cH][cH]c1[CH3]	1031	510	521	5	5	1.0	0.00485	2.021569	inf	0.004942	[521, 0, 505, 5]
[!#1]c1[cH][cH]c([!#1])c([!#1])n1	1031	510	521	5	5	1.0	0.00485	2.021569	inf	0.004942	[521, 0, 505, 5]
[!#1]c1[cH][cH]c([!#1])o1	1031	510	521	30	27	0.9	0.029098	1.819412	9.194118	0.016225	[518, 3, 483, 27]
[!#1]c1[cH][cH]c([cH][cH]1)c2[cH][cH]c([!#1])[cH][cH]2	1031	510	521	7	6	0.857143	0.00679	1.732773	6.129412	0.002865	[520, 1, 504, 6]
[!#1]c1[cH][cH]c([cH][cH]1)N([CH3])[CH3]	1031	510	521	6	5	0.833333	0.00582	1.684641	5.107843	0.002108	[520, 1, 505, 5]
[!#1]c1[cH][cH]c2O[CH2]Oc2[cH]1	1031	510	521	8	6	0.75	0.007759	1.516176	3.064706	0.001536	[519, 2, 504, 6]
[!#1]c1[cH]c([!#1])c([!#1])c([!#1])c1[!#1]	1031	510	521	20	15	0.75	0.019399	1.516176	3.064706	0.003884	[516, 5, 495, 15]
[!#1]c1[cH]sc([!#1])n1	1031	510	521	13	11	0.846154	0.012609	1.710558	5.618627	0.004992	[519, 2, 499, 11]
[!#1]N=[CH]c1[cH][cH]c([!#1])o1	1031	510	521	6	6	1.0	0.00582	2.021569	inf	0.005935	[521, 0, 504, 6]
[!#1]N=[N+]([!#1])[O-]	1031	510	521	6	6	1.0	0.00582	2.021569	inf	0.005935	[521, 0, 504, 6]
[!#1]N1[CH2][CH2]O[CH2][CH2]1	1031	510	521	5	5	1.0	0.00485	2.021569	inf	0.004942	[521, 0, 505, 5]
[O-][N+](=O)c1ccc(C=NNC=O)o1	1031	510	521	6	6	1.0	0.00582	2.021569	inf	0.005935	[521, 0, 504, 6]
C1c2ccccc2-c3ccccc13	1031	510	521	8	6	0.75	0.007759	1.516176	3.064706	0.001536	[519, 2, 504, 6]
c1ccoc1	1031	510	521	41	34	0.829268	0.039767	1.676423	4.961905	0.014484	[514, 7, 476, 34]
C1COCCN1	1031	510	521	8	6	0.75	0.007759	1.516176	3.064706	0.001536	[519, 2, 504, 6]
c1cscn1	1031	510	521	21	17	0.809524	0.020369	1.636508	4.341667	0.006377	[517, 4, 493, 17]
C1Oc2ccccc2O1	1031	510	521	12	9	0.75	0.011639	1.516176	3.064706	0.002313	[518, 3, 501, 9]
CBr	1031	510	521	9	7	0.777778	0.008729	1.572331	3.57549	0.002151	[519, 2, 503, 7]
Cc1ccc(o1)[N+](=O)[O-]	1031	510	521	10	8	0.8	0.009699	1.617255	4.086275	0.002813	[519, 2, 502, 8]
Cc1cccnc1	1031	510	521	15	13	0.866667	0.014549	1.752026	6.640196	0.006558	[519, 2, 497, 13]
CCCS(=O)(=O)O	1031	510	521	9	8	0.888889	0.008729	1.79695	8.172549	0.004476	[520, 1, 502, 8]
CCN(CC)CCOC=O	1031	510	521	9	8	0.888889	0.008729	1.79695	8.172549	0.004476	[520, 1, 502, 8]
CCS(=O)(=O)O	1031	510	521	9	8	0.888889	0.008729	1.79695	8.172549	0.004476	[520, 1, 502, 8]
CCS(=O)=O	1031	510	521	10	8	0.8	0.009699	1.617255	4.086275	0.002813	[519, 2, 502, 8]
CNc1ncncn1	1031	510	521	5	4	0.8	0.00485	1.617255	4.086275	0.0014	[520, 1, 506, 4]
CNN	1031	510	521	144	115	0.798611	0.13967	1.614447	4.051048	0.045806	[492, 29, 395, 115]
N(=Nc1ccccc1)c2ccccc2	1031	510	521	9	8	0.888889	0.008729	1.79695	8.172549	0.004476	[520, 1, 502, 8]
N=Cc1ccco1	1031	510	521	8	6	0.75	0.007759	1.516176	3.064706	0.001536	[519, 2, 504, 6]
N=N	1031	510	521	24	18	0.75	0.023278	1.516176	3.064706	0.004679	[515, 6, 492, 18]
NC(=O)NN=C	1031	510	521	6	5	0.833333	0.00582	1.684641	5.107843	0.002108	[520, 1, 505, 5]
Nc1nccs1	1031	510	521	18	15	0.833333	0.017459	1.684641	5.107843	0.006393	[518, 3, 495, 15]
NN	1031	510	521	173	136	0.786127	0.167798	1.58921	3.754955	0.05196	[484, 37, 374, 136]
NNC(=O)N	1031	510	521	35	30	0.857143	0.033948	1.732773	6.129412	0.01469	[516, 5, 480, 30]
NNC=O	1031	510	521	54	43	0.796296	0.052376	1.609768	3.993405	0.015422	[510, 11, 467, 43]
O=C(c1ccccc1)c2ccccc2	1031	510	521	14	12	0.857143	0.013579	1.732773	6.129412	0.005766	[519, 2, 498, 12]
O=C1c2ccccc2C(=O)c3ccccc13	1031	510	521	11	10	0.909091	0.010669	1.83779	10.215686	0.006172	[520, 1, 500, 10]
O=CC1CCCC1	1031	510	521	8	6	0.75	0.007759	1.516176	3.064706	0.001536	[519, 2, 504, 6]
O=CNN=Cc1ccco1	1031	510	521	7	6	0.857143	0.00679	1.732773	6.129412	0.002865	[520, 1, 504, 6]
