# Supplementary material for: A comprehensive evaluation of advanced methods for identifying structural alerts using extensive toxicity data
Source: J Cheminform. 2026 Jan 30;18:27. doi: 10.1186/s13321-026-01157-x (PMC12922411; doi:10.1186/s13321-026-01157-x)
Supplement: Supplementary file 3 — Supplementary material 3. [file 13321_2026_1157_MOESM3_ESM.zip › SI_3_The substructure sets/SI_3_1_Original set of SAs/krfp/Drug/Cardiotoxicity_Cav1.2__ruleset.csv]

Substructure	N_total	N_pos	N_neg	N_s	N_s_pos	Precision	Coverage Rate	Enrichment Factor	Likelihood Ratio	Information Gain	tn_fp_fn_tp
[!#1][CH]([!#1])[!#1]	776	509	267	521	409	0.785029	0.671392	1.196822	1.915573	0.107035	[155, 112, 100, 409]
[!#1][CH]([!#1])[CH3]	776	509	267	90	78	0.866667	0.115979	1.321284	3.409627	0.021386	[255, 12, 431, 78]
[!#1][CH]([!#1])C([!#1])([!#1])[!#1]	776	509	267	25	20	0.8	0.032216	1.219646	2.098232	0.002411	[262, 5, 489, 20]
[!#1][CH]([!#1])c1[cH][cH][cH][cH]c1[!#1]	776	509	267	29	22	0.758621	0.037371	1.156561	1.648611	0.001385	[260, 7, 487, 22]
[!#1][CH]([!#1])c1[cH][cH][cH][cH]c1[N+](=O)[O-]	776	509	267	6	6	1.0	0.007732	1.524558	inf	0.004727	[267, 0, 503, 6]
[!#1][CH]([!#1])c1[cH][cH][cH][cH]c1Cl	776	509	267	11	9	0.818182	0.014175	1.247366	2.360511	0.001344	[265, 2, 500, 9]
[!#1][CH]([!#1])c1[cH][cH][cH]c([cH]1)[N+](=O)[O-]	776	509	267	54	51	0.944444	0.069588	1.43986	8.917485	0.025766	[264, 3, 458, 51]
[!#1][CH]([!#1])c1[cH][cH]c([!#1])[cH][cH]1	776	509	267	99	87	0.878788	0.127577	1.339763	3.803045	0.026954	[255, 12, 422, 87]
[!#1][CH]([!#1])c1[cH][cH]c([cH][cH]1)[N+](=O)[O-]	776	509	267	6	6	1.0	0.007732	1.524558	inf	0.004727	[267, 0, 503, 6]
[!#1][CH]([!#1])c1[cH][cH]c(Cl)[cH][cH]1	776	509	267	12	10	0.833333	0.015464	1.270465	2.62279	0.00178	[265, 2, 499, 10]
[!#1][CH]([!#1])c1[cH][cH]c(F)[cH][cH]1	776	509	267	29	28	0.965517	0.037371	1.471987	14.687623	0.016291	[266, 1, 481, 28]
[!#1][CH]([!#1])OC(=O)[!#1]	776	509	267	16	15	0.9375	0.020619	1.429273	7.868369	0.006899	[266, 1, 494, 15]
[!#1][CH]([!#1])S(=O)(=O)[!#1]	776	509	267	5	4	0.8	0.006443	1.219646	2.098232	0.000471	[266, 1, 505, 4]
[!#1][CH]([CH3])[CH3]	776	509	267	79	72	0.911392	0.101804	1.389471	5.395453	0.028751	[260, 7, 437, 72]
[!#1][CH]([CH3])C(=O)[!#1]	776	509	267	11	10	0.909091	0.014175	1.385962	5.24558	0.003635	[266, 1, 499, 10]
[!#1][CH]([CH3])N([!#1])C(=O)[!#1]	776	509	267	9	9	1.0	0.011598	1.524558	inf	0.007107	[267, 0, 500, 9]
[!#1][CH]=[CH2]	776	509	267	16	14	0.875	0.020619	1.333988	3.671906	0.003802	[265, 2, 495, 14]
[!#1][CH2][CH]([!#1])[CH3]	776	509	267	29	24	0.827586	0.037371	1.261703	2.517878	0.004086	[262, 5, 485, 24]
[!#1][CH2][CH]([CH3])[CH3]	776	509	267	19	18	0.947368	0.024485	1.444318	9.442043	0.008979	[266, 1, 491, 18]
[!#1][CH2][CH]=[CH2]	776	509	267	15	14	0.933333	0.01933	1.422921	7.343811	0.006223	[266, 1, 495, 14]
[!#1][CH2][CH2][CH2][CH2][CH2][CH2][!#1]	776	509	267	13	11	0.846154	0.016753	1.290011	2.885069	0.002248	[265, 2, 498, 11]
[!#1][CH2][CH2][CH2][CH2]S[!#1]	776	509	267	5	5	1.0	0.006443	1.524558	inf	0.003936	[267, 0, 504, 5]
[!#1][CH2][CH2][CH2]OC(=O)[!#1]	776	509	267	15	15	1.0	0.01933	1.524558	inf	0.011904	[267, 0, 494, 15]
[!#1][CH2][CH2]c1[cH][cH][cH][cH][cH]1	776	509	267	10	10	1.0	0.012887	1.524558	inf	0.007904	[267, 0, 499, 10]
[!#1][CH2][CH2]N([!#1])[CH2][CH2]O[!#1]	776	509	267	8	6	0.75	0.010309	1.143418	1.573674	0.00031	[265, 2, 503, 6]
[!#1][CH2][CH2]N([CH3])[CH3]	776	509	267	6	5	0.833333	0.007732	1.270465	2.62279	0.000884	[266, 1, 504, 5]
[!#1][CH2][CH2]O[!#1]	776	509	267	87	67	0.770115	0.112113	1.174085	1.757269	0.005582	[247, 20, 442, 67]
[!#1][CH2][CH2]OC(=O)[!#1]	776	509	267	28	27	0.964286	0.036082	1.470109	14.163065	0.01554	[266, 1, 482, 27]
[!#1][CH2][NH2]	776	509	267	8	8	1.0	0.010309	1.524558	inf	0.006313	[267, 0, 501, 8]
[!#1][CH2]C(=O)O[!#1]	776	509	267	6	5	0.833333	0.007732	1.270465	2.62279	0.000884	[266, 1, 504, 5]
[!#1][CH2]c1[cH][cH]c(F)[cH][cH]1	776	509	267	5	4	0.8	0.006443	1.219646	2.098232	0.000471	[266, 1, 505, 4]
[!#1][CH2]c1nc2[cH][cH][cH][cH]c2[nH]1	776	509	267	17	16	0.941176	0.021907	1.434878	8.392927	0.007584	[266, 1, 493, 16]
[!#1][CH2]O[!#1]	776	509	267	329	251	0.762918	0.423969	1.163113	1.688001	0.027571	[189, 78, 258, 251]
[!#1][CH2]O[CH2][!#1]	776	509	267	18	16	0.888889	0.023196	1.355163	4.196464	0.004933	[265, 2, 493, 16]
[!#1][CH2]O[CH3]	776	509	267	15	12	0.8	0.01933	1.219646	2.098232	0.001429	[264, 3, 497, 12]
[!#1][CH2]OC(=O)[!#1]	776	509	267	234	200	0.854701	0.301546	1.303041	3.085635	0.059838	[233, 34, 309, 200]
[!#1][N+](=O)[O-]	776	509	267	83	76	0.915663	0.106959	1.395981	5.695201	0.031563	[260, 7, 433, 76]
[!#1][NH][CH2]C(=O)[!#1]	776	509	267	6	5	0.833333	0.007732	1.270465	2.62279	0.000884	[266, 1, 504, 5]
[!#1][NH]C([!#1])([!#1])[!#1]	776	509	267	32	25	0.78125	0.041237	1.191061	1.873421	0.002321	[260, 7, 484, 25]
[!#1][NH]C([!#1])([!#1])[CH3]	776	509	267	24	21	0.875	0.030928	1.333988	3.671906	0.005754	[264, 3, 488, 21]
[!#1][NH]C([!#1])([CH3])[CH3]	776	509	267	19	17	0.894737	0.024485	1.364078	4.458743	0.005521	[265, 2, 492, 17]
[!#1][NH]C([CH3])([CH3])[CH3]	776	509	267	18	17	0.944444	0.023196	1.43986	8.917485	0.008278	[266, 1, 492, 17]
[!#1][NH]C(=O)O[!#1]	776	509	267	13	10	0.769231	0.016753	1.172737	1.748527	0.000746	[264, 3, 499, 10]
[!#1][NH]C(=S)[!#1]	776	509	267	26	26	1.0	0.033505	1.524558	inf	0.020821	[267, 0, 483, 26]
[!#1][NH]C(=S)[NH][!#1]	776	509	267	10	10	1.0	0.012887	1.524558	inf	0.007904	[267, 0, 499, 10]
[!#1][NH]c1[cH][cH]c(F)[cH][cH]1	776	509	267	19	19	1.0	0.024485	1.524558	inf	0.015128	[267, 0, 490, 19]
[!#1][O-]	776	509	267	84	77	0.916667	0.108247	1.397511	5.770138	0.032275	[260, 7, 432, 77]
[!#1]C([!#1])([!#1])[CH3]	776	509	267	80	67	0.8375	0.103093	1.276817	2.703491	0.013546	[254, 13, 442, 67]
[!#1]C([!#1])([CH3])[CH3]	776	509	267	63	56	0.888889	0.081186	1.355163	4.196464	0.018165	[260, 7, 453, 56]
[!#1]C([CH3])([CH3])[CH3]	776	509	267	37	34	0.918919	0.04768	1.400945	5.94499	0.013774	[264, 3, 475, 34]
[!#1]C(=O)[CH]([CH3])[CH3]	776	509	267	10	10	1.0	0.012887	1.524558	inf	0.007904	[267, 0, 499, 10]
[!#1]C(=O)[NH]C([!#1])([!#1])[CH3]	776	509	267	18	16	0.888889	0.023196	1.355163	4.196464	0.004933	[265, 2, 493, 16]
[!#1]C(=O)[NH]C([CH3])([CH3])[CH3]	776	509	267	17	16	0.941176	0.021907	1.434878	8.392927	0.007584	[266, 1, 493, 16]
[!#1]C(=O)C([!#1])([!#1])[CH3]	776	509	267	25	19	0.76	0.032216	1.158664	1.6611	0.001221	[261, 6, 490, 19]
[!#1]C(=O)O[CH]([CH3])[CH3]	776	509	267	14	14	1.0	0.018041	1.524558	inf	0.011101	[267, 0, 495, 14]
[!#1]C(=O)O[CH2][CH]([CH3])[CH3]	776	509	267	17	17	1.0	0.021907	1.524558	inf	0.013513	[267, 0, 492, 17]
[!#1]C(=O)O[CH2][CH3]	776	509	267	177	152	0.858757	0.228093	1.309225	3.189312	0.043406	[242, 25, 357, 152]
[!#1]C(=O)O[CH3]	776	509	267	54	52	0.962963	0.069588	1.468093	13.638507	0.030385	[265, 2, 457, 52]
[!#1]C(=O)OC([CH3])([CH3])[CH3]	776	509	267	13	13	1.0	0.016753	1.524558	inf	0.0103	[267, 0, 496, 13]
[!#1]c1[cH][cH][cH][cH]c1[!#1]	776	509	267	161	131	0.813665	0.207474	1.240479	2.29057	0.022522	[237, 30, 378, 131]
[!#1]c1[cH][cH][cH][cH]c1[N+](=O)[O-]	776	509	267	6	6	1.0	0.007732	1.524558	inf	0.004727	[267, 0, 503, 6]
[!#1]c1[cH][cH][cH][cH]c1C(F)(F)F	776	509	267	6	5	0.833333	0.007732	1.270465	2.62279	0.000884	[266, 1, 504, 5]
[!#1]c1[cH][cH][cH][cH]c1Cl	776	509	267	12	10	0.833333	0.015464	1.270465	2.62279	0.00178	[265, 2, 499, 10]
[!#1]c1[cH][cH][cH][cH]c1O[CH3]	776	509	267	44	42	0.954545	0.056701	1.45526	11.015717	0.022733	[265, 2, 467, 42]
[!#1]c1[cH][cH][cH]c([!#1])[cH]1	776	509	267	113	101	0.893805	0.145619	1.362658	4.415029	0.03629	[255, 12, 408, 101]
[!#1]c1[cH][cH][cH]c([cH]1)[N+](=O)[O-]	776	509	267	58	54	0.931034	0.074742	1.419416	7.081532	0.024656	[263, 4, 455, 54]
[!#1]c1[cH][cH][cH]c([cH]1)C(F)(F)F	776	509	267	14	14	1.0	0.018041	1.524558	inf	0.011101	[267, 0, 495, 14]
[!#1]c1[cH][cH][cH]c([cH]1)S(=O)(=O)[!#1]	776	509	267	7	7	1.0	0.009021	1.524558	inf	0.005519	[267, 0, 502, 7]
[!#1]c1[cH][cH][cH]c([N+](=O)[O-])c1[!#1]	776	509	267	5	5	1.0	0.006443	1.524558	inf	0.003936	[267, 0, 504, 5]
[!#1]c1[cH][cH][cH]c(Br)[cH]1	776	509	267	7	7	1.0	0.009021	1.524558	inf	0.005519	[267, 0, 502, 7]
[!#1]c1[cH][cH][cH]c(F)[cH]1	776	509	267	6	5	0.833333	0.007732	1.270465	2.62279	0.000884	[266, 1, 504, 5]
[!#1]c1[cH][cH][cH]c(O[CH3])[cH]1	776	509	267	8	7	0.875	0.010309	1.333988	3.671906	0.001884	[266, 1, 502, 7]
[!#1]c1[cH][cH]c([!#1])[cH][cH]1	776	509	267	262	198	0.755725	0.337629	1.152147	1.622851	0.016739	[203, 64, 311, 198]
[!#1]c1[cH][cH]c([!#1])c(Cl)[cH]1	776	509	267	16	12	0.75	0.020619	1.143418	1.573674	0.000627	[263, 4, 497, 12]
[!#1]c1[cH][cH]c([cH][cH]1)[N+](=O)[O-]	776	509	267	7	6	0.857143	0.009021	1.306764	3.147348	0.001361	[266, 1, 503, 6]
[!#1]c1[cH][cH]c([cH][cH]1)c2[cH][cH][cH][cH][cH]2	776	509	267	7	7	1.0	0.009021	1.524558	inf	0.005519	[267, 0, 502, 7]
[!#1]c1[cH][cH]c([cH]c1[!#1])[N+](=O)[O-]	776	509	267	8	6	0.75	0.010309	1.143418	1.573674	0.00031	[265, 2, 503, 6]
[!#1]c1[cH][cH]c([CH3])[cH][cH]1	776	509	267	14	13	0.928571	0.018041	1.415661	6.819253	0.005557	[266, 1, 496, 13]
[!#1]c1[cH][cH]c(Br)[cH][cH]1	776	509	267	22	22	1.0	0.028351	1.524558	inf	0.01756	[267, 0, 487, 22]
[!#1]c1[cH][cH]c(Cl)[cH][cH]1	776	509	267	52	48	0.923077	0.06701	1.407284	6.294695	0.020438	[263, 4, 461, 48]
[!#1]c1[cH][cH]c(Cl)c(Cl)[cH]1	776	509	267	7	6	0.857143	0.009021	1.306764	3.147348	0.001361	[266, 1, 503, 6]
[!#1]c1[cH][cH]c(F)[cH][cH]1	776	509	267	62	50	0.806452	0.079897	1.229482	2.185658	0.006868	[255, 12, 459, 50]
[!#1]c1[cH][cH]c(O[CH3])[cH][cH]1	776	509	267	23	19	0.826087	0.029639	1.259417	2.49165	0.003157	[263, 4, 490, 19]
[!#1]c1[cH][cH]c(O[CH3])c(O[CH3])[cH]1	776	509	267	10	8	0.8	0.012887	1.219646	2.098232	0.000947	[265, 2, 501, 8]
[!#1]c1[cH][cH]c(S[CH3])[cH][cH]1	776	509	267	5	4	0.8	0.006443	1.219646	2.098232	0.000471	[266, 1, 505, 4]
[!#1]c1[cH][cH]n([!#1])n1	776	509	267	5	5	1.0	0.006443	1.524558	inf	0.003936	[267, 0, 504, 5]
[!#1]c1[cH][cH]n[cH][cH]1	776	509	267	8	7	0.875	0.010309	1.333988	3.671906	0.001884	[266, 1, 502, 7]
[!#1]c1[cH]c([!#1])[cH]c([CH3])[cH]1	776	509	267	8	8	1.0	0.010309	1.524558	inf	0.006313	[267, 0, 501, 8]
[!#1]c1[cH]c([!#1])n([!#1])n1	776	509	267	44	43	0.977273	0.056701	1.489909	22.555992	0.027938	[266, 1, 466, 43]
[!#1]c1[cH]c([CH3])[cH]c([CH3])[cH]1	776	509	267	8	8	1.0	0.010309	1.524558	inf	0.006313	[267, 0, 501, 8]
[!#1]c1nc([!#1])c([!#1])[nH]1	776	509	267	19	17	0.894737	0.024485	1.364078	4.458743	0.005521	[265, 2, 492, 17]
[!#1]c1nc2[cH][cH][cH][cH]c2[nH]1	776	509	267	17	16	0.941176	0.021907	1.434878	8.392927	0.007584	[266, 1, 493, 16]
[!#1]N([!#1])C(=O)O[CH2][CH3]	776	509	267	26	24	0.923077	0.033505	1.407284	6.294695	0.009938	[265, 2, 485, 24]
[!#1]N=O	776	509	267	83	76	0.915663	0.106959	1.395981	5.695201	0.031563	[260, 7, 433, 76]
[!#1]O[!#1]	776	509	267	499	381	0.763527	0.643041	1.164041	1.6937	0.065745	[149, 118, 128, 381]
[!#1]O[CH]([!#1])[!#1]	776	509	267	71	63	0.887324	0.091495	1.352777	4.130894	0.020348	[259, 8, 446, 63]
[!#1]O[CH]([CH3])[CH3]	776	509	267	19	19	1.0	0.024485	1.524558	inf	0.015128	[267, 0, 490, 19]
[!#1]O[CH2][CH]([!#1])[!#1]	776	509	267	23	20	0.869565	0.029639	1.325703	3.497053	0.005205	[264, 3, 489, 20]
[!#1]O[CH2][CH]([CH3])[CH3]	776	509	267	18	18	1.0	0.023196	1.524558	inf	0.01432	[267, 0, 491, 18]
[!#1]O[CH2][CH]=[CH2]	776	509	267	15	14	0.933333	0.01933	1.422921	7.343811	0.006223	[266, 1, 495, 14]
[!#1]O[CH2][CH2]O[!#1]	776	509	267	17	17	1.0	0.021907	1.524558	inf	0.013513	[267, 0, 492, 17]
[!#1]O[CH2][CH2]OC(=O)[!#1]	776	509	267	9	9	1.0	0.011598	1.524558	inf	0.007107	[267, 0, 500, 9]
[!#1]O[CH2][CH3]	776	509	267	191	162	0.848168	0.246134	1.293081	2.930289	0.04256	[238, 29, 347, 162]
[!#1]O[CH2]c1[cH][cH][cH][cH][cH]1	776	509	267	5	5	1.0	0.006443	1.524558	inf	0.003936	[267, 0, 504, 5]
[!#1]O[CH3]	776	509	267	186	157	0.844086	0.239691	1.286858	2.839848	0.039285	[238, 29, 352, 157]
[!#1]OC([CH3])([CH3])[CH3]	776	509	267	13	13	1.0	0.016753	1.524558	inf	0.0103	[267, 0, 496, 13]
[!#1]OC(=O)[!#1]	776	509	267	313	273	0.872204	0.403351	1.329726	3.580108	0.109784	[227, 40, 236, 273]
[!#1]Oc1[cH][cH][cH][cH]c1[!#1]	776	509	267	54	49	0.907407	0.069588	1.383395	5.140668	0.018406	[262, 5, 460, 49]
[!#1]Oc1[cH][cH][cH]c([!#1])[cH]1	776	509	267	15	12	0.8	0.01933	1.219646	2.098232	0.001429	[264, 3, 497, 12]
[!#1]Oc1[cH][cH]c([!#1])[cH][cH]1	776	509	267	48	36	0.75	0.061856	1.143418	1.573674	0.00196	[255, 12, 473, 36]
[!#1]Oc1[cH][cH]c([cH][cH]1)[CH]([!#1])[!#1]	776	509	267	20	15	0.75	0.025773	1.143418	1.573674	0.000788	[262, 5, 494, 15]
[!#1]S(=O)(=O)c1[cH][cH][cH]c([cH]1)C(F)(F)F	776	509	267	7	7	1.0	0.009021	1.524558	inf	0.005519	[267, 0, 502, 7]
[!#1]S[CH]([!#1])[!#1]	776	509	267	5	4	0.8	0.006443	1.219646	2.098232	0.000471	[266, 1, 505, 4]
[O-][N+](=O)c1ccc(CCC=O)cc1	776	509	267	8	8	1.0	0.010309	1.524558	inf	0.006313	[267, 0, 501, 8]
[O-][N+](=O)c1ccccc1	776	509	267	83	76	0.915663	0.106959	1.395981	5.695201	0.031563	[260, 7, 433, 76]
Brc1ccc(C=N)cc1	776	509	267	11	11	1.0	0.014175	1.524558	inf	0.008701	[267, 0, 498, 11]
Brc1ccc(C=NNC=O)cc1	776	509	267	10	10	1.0	0.012887	1.524558	inf	0.007904	[267, 0, 499, 10]
Brc1ccccc1	776	509	267	44	34	0.772727	0.056701	1.178068	1.783497	0.002797	[257, 10, 475, 34]
C=C	776	509	267	269	242	0.899628	0.346649	1.371535	4.701594	0.113664	[240, 27, 267, 242]
C=CC=N	776	509	267	61	57	0.934426	0.078608	1.424587	7.474951	0.026819	[263, 4, 452, 57]
C=CC=O	776	509	267	230	214	0.930435	0.296392	1.418502	7.015963	0.120378	[251, 16, 295, 214]
C=CCNC=O	776	509	267	33	32	0.969697	0.042526	1.478359	16.785855	0.019331	[266, 1, 477, 32]
C=N	776	509	267	124	102	0.822581	0.159794	1.254072	2.432041	0.018503	[245, 22, 407, 102]
C=NNC=O	776	509	267	32	31	0.96875	0.041237	1.476916	16.261297	0.018566	[266, 1, 478, 31]
C1C(NN=C1c2ccccc2)c3ccccc3	776	509	267	23	23	1.0	0.029639	1.524558	inf	0.018373	[267, 0, 486, 23]
c1c[nH]cn1	776	509	267	28	25	0.892857	0.036082	1.361212	4.371316	0.008067	[264, 3, 484, 25]
C1CC(=NN1)c2ccccc2	776	509	267	25	25	1.0	0.032216	1.524558	inf	0.020004	[267, 0, 484, 25]
C1CC(CN1)c2ccccc2	776	509	267	6	6	1.0	0.007732	1.524558	inf	0.004727	[267, 0, 503, 6]
C1CC2CCC1C2	776	509	267	11	9	0.818182	0.014175	1.247366	2.360511	0.001344	[265, 2, 500, 9]
C1CCC(CC1)c2ccccc2	776	509	267	5	5	1.0	0.006443	1.524558	inf	0.003936	[267, 0, 504, 5]
C1CCC1	776	509	267	20	17	0.85	0.025773	1.295874	2.972495	0.003643	[264, 3, 492, 17]
c1ccc2ccccc2c1	776	509	267	10	8	0.8	0.012887	1.219646	2.098232	0.000947	[265, 2, 501, 8]
C1CCCCC1	776	509	267	42	33	0.785714	0.054124	1.197867	1.923379	0.003319	[258, 9, 476, 33]
C1CCCCCC1	776	509	267	15	12	0.8	0.01933	1.219646	2.098232	0.001429	[264, 3, 497, 12]
C1CCCCCCC1	776	509	267	12	9	0.75	0.015464	1.143418	1.573674	0.000468	[264, 3, 500, 9]
c1cnn(c1)c2ccccc2	776	509	267	41	41	1.0	0.052835	1.524558	inf	0.03325	[267, 0, 468, 41]
c1cnoc1	776	509	267	41	38	0.926829	0.052835	1.413005	6.644401	0.016477	[264, 3, 471, 38]
C1COC2(CCCCC2)O1	776	509	267	6	6	1.0	0.007732	1.524558	inf	0.004727	[267, 0, 503, 6]
C1COCO1	776	509	267	6	6	1.0	0.007732	1.524558	inf	0.004727	[267, 0, 503, 6]
c1nc2ccccc2[nH]1	776	509	267	21	19	0.904762	0.027062	1.379362	4.983301	0.006733	[265, 2, 490, 19]
CC(=N)C	776	509	267	65	61	0.938462	0.083763	1.430739	7.999509	0.029754	[263, 4, 448, 61]
CC(=NNC=O)c1ccc(Br)cc1	776	509	267	10	10	1.0	0.012887	1.524558	inf	0.007904	[267, 0, 499, 10]
CC(=NNC=O)c1ccccc1	776	509	267	24	24	1.0	0.030928	1.524558	inf	0.019188	[267, 0, 485, 24]
CC(=O)O	776	509	267	282	248	0.879433	0.363402	1.340746	3.826187	0.100578	[233, 34, 261, 248]
CC(C)(C)c1ccccc1	776	509	267	36	32	0.888889	0.046392	1.355163	4.196464	0.010065	[263, 4, 477, 32]
CC(C)(C)N	776	509	267	27	22	0.814815	0.034794	1.242232	2.308055	0.003214	[262, 5, 487, 22]
CC(C)(C)NC=O	776	509	267	24	20	0.833333	0.030928	1.270465	2.62279	0.00361	[263, 4, 489, 20]
CC(C)(C)O	776	509	267	49	38	0.77551	0.063144	1.18231	1.812109	0.003292	[256, 11, 471, 38]
CC(C)(C)OC=O	776	509	267	30	30	1.0	0.03866	1.524558	inf	0.024105	[267, 0, 479, 30]
CC(C)(C)S	776	509	267	9	9	1.0	0.011598	1.524558	inf	0.007107	[267, 0, 500, 9]
CC(C)c1ccc(C)cc1	776	509	267	20	19	0.95	0.025773	1.44833	9.966601	0.009686	[266, 1, 490, 19]
CC(C)C1CCC(C)CC1O	776	509	267	11	9	0.818182	0.014175	1.247366	2.360511	0.001344	[265, 2, 500, 9]
CC(C)c1ccc(O)cc1	776	509	267	45	35	0.777778	0.05799	1.185767	1.835953	0.003128	[257, 10, 474, 35]
CC(C)c1ccccc1	776	509	267	249	202	0.811245	0.320876	1.23679	2.254483	0.038703	[220, 47, 307, 202]
CC(C)CC(=O)O	776	509	267	9	9	1.0	0.011598	1.524558	inf	0.007107	[267, 0, 500, 9]
CC(C)CC(C)O	776	509	267	39	31	0.794872	0.050258	1.211828	2.032662	0.003544	[259, 8, 478, 31]
CC(C)CCC(=O)O	776	509	267	11	9	0.818182	0.014175	1.247366	2.360511	0.001344	[265, 2, 500, 9]
CC(C)CCC=O	776	509	267	18	14	0.777778	0.023196	1.185767	1.835953	0.00121	[263, 4, 495, 14]
CC(C)CCCC(C)C	776	509	267	31	26	0.83871	0.039948	1.278662	2.727701	0.005016	[262, 5, 483, 26]
CC(C)CCO	776	509	267	51	42	0.823529	0.065722	1.255518	2.447937	0.007009	[258, 9, 467, 42]
CC(C)CO	776	509	267	73	63	0.863014	0.094072	1.315714	3.304715	0.016341	[257, 10, 446, 63]
CC(C)COC=O	776	509	267	19	18	0.947368	0.024485	1.444318	9.442043	0.008979	[266, 1, 491, 18]
CC(C)NS(=O)=O	776	509	267	8	7	0.875	0.010309	1.333988	3.671906	0.001884	[266, 1, 502, 7]
CC(C)O	776	509	267	152	114	0.75	0.195876	1.143418	1.573674	0.007177	[229, 38, 395, 114]
CC(C)OC(=O)N	776	509	267	19	17	0.894737	0.024485	1.364078	4.458743	0.005521	[265, 2, 492, 17]
CC(C)OC=O	776	509	267	53	50	0.943396	0.068299	1.438262	8.742633	0.025028	[264, 3, 459, 50]
CC(CC=O)c1ccccc1	776	509	267	146	135	0.924658	0.188144	1.409694	6.437757	0.064934	[256, 11, 374, 135]
CC(N)c1ccccc1	776	509	267	91	77	0.846154	0.117268	1.290011	2.885069	0.017286	[253, 14, 432, 77]
CC=C	776	509	267	269	242	0.899628	0.346649	1.371535	4.701594	0.113664	[240, 27, 267, 242]
CC=N	776	509	267	101	93	0.920792	0.130155	1.403801	6.097986	0.041094	[259, 8, 416, 93]
CC=NN	776	509	267	33	32	0.969697	0.042526	1.478359	16.785855	0.019331	[266, 1, 477, 32]
CC=NNC(=O)N	776	509	267	31	30	0.967742	0.039948	1.475379	15.736739	0.017804	[266, 1, 479, 30]
CC=NNC=O	776	509	267	32	31	0.96875	0.041237	1.476916	16.261297	0.018566	[266, 1, 478, 31]
CC=O	776	509	267	432	325	0.752315	0.556701	1.146948	1.593284	0.037336	[160, 107, 184, 325]
CC1(O)CCCCC1	776	509	267	7	6	0.857143	0.009021	1.306764	3.147348	0.001361	[266, 1, 503, 6]
Cc1ccc(Br)cc1	776	509	267	15	15	1.0	0.01933	1.524558	inf	0.011904	[267, 0, 494, 15]
Cc1ccc(C)cc1	776	509	267	47	36	0.765957	0.060567	1.167747	1.716735	0.002649	[256, 11, 473, 36]
Cc1ccc(cc1)[N+](=O)[O-]	776	509	267	8	8	1.0	0.010309	1.524558	inf	0.006313	[267, 0, 501, 8]
Cc1ccc(cc1)S(=O)=O	776	509	267	5	4	0.8	0.006443	1.219646	2.098232	0.000471	[266, 1, 505, 4]
Cc1ccc(Cl)cc1	776	509	267	28	22	0.785714	0.036082	1.197867	1.923379	0.002175	[261, 6, 487, 22]
Cc1ccc(F)cc1	776	509	267	48	43	0.895833	0.061856	1.36575	4.511198	0.014556	[262, 5, 466, 43]
Cc1ccc(O)c(C)c1	776	509	267	8	6	0.75	0.010309	1.143418	1.573674	0.00031	[265, 2, 503, 6]
Cc1ccc(O)cc1	776	509	267	74	56	0.756757	0.095361	1.15372	1.631958	0.003607	[249, 18, 453, 56]
Cc1cccc(Br)c1	776	509	267	7	7	1.0	0.009021	1.524558	inf	0.005519	[267, 0, 502, 7]
Cc1cccc(c1)[N+](=O)[O-]	776	509	267	69	64	0.927536	0.088918	1.414083	6.714342	0.028768	[262, 5, 445, 64]
Cc1cccc(N)c1	776	509	267	74	65	0.878378	0.095361	1.339139	3.788474	0.019463	[258, 9, 444, 65]
Cc1ccccc1[N+](=O)[O-]	776	509	267	6	6	1.0	0.007732	1.524558	inf	0.004727	[267, 0, 503, 6]
Cc1ccccc1C(F)(F)F	776	509	267	7	6	0.857143	0.009021	1.306764	3.147348	0.001361	[266, 1, 503, 6]
Cc1nc2ccccc2[nH]1	776	509	267	19	17	0.894737	0.024485	1.364078	4.458743	0.005521	[265, 2, 492, 17]
Cc1ncc[nH]1	776	509	267	25	22	0.88	0.032216	1.341611	3.846758	0.006316	[264, 3, 487, 22]
CC1OCCO1	776	509	267	6	6	1.0	0.007732	1.524558	inf	0.004727	[267, 0, 503, 6]
CCC#N	776	509	267	9	7	0.777778	0.011598	1.185767	1.835953	0.000598	[265, 2, 502, 7]
CCC(=O)NC(C)C	776	509	267	31	24	0.774194	0.039948	1.180303	1.798484	0.00199	[260, 7, 485, 24]
CCC(=O)O	776	509	267	272	240	0.882353	0.350515	1.345198	3.934185	0.098146	[235, 32, 269, 240]
CCC(=O)OC	776	509	267	248	231	0.931452	0.319588	1.420052	7.127817	0.134425	[250, 17, 278, 231]
CCC(C)NC=O	776	509	267	47	36	0.765957	0.060567	1.167747	1.716735	0.002649	[256, 11, 473, 36]
CCC(CC)Cc1ccccc1	776	509	267	22	20	0.909091	0.028351	1.385962	5.24558	0.007356	[265, 2, 489, 20]
CCC(N)C(=O)O	776	509	267	5	5	1.0	0.006443	1.524558	inf	0.003936	[267, 0, 504, 5]
CCC=NNC=O	776	509	267	32	31	0.96875	0.041237	1.476916	16.261297	0.018566	[266, 1, 478, 31]
CCC=O	776	509	267	379	300	0.791557	0.488402	1.206774	1.991992	0.057414	[188, 79, 209, 300]
CCc1ccc(C)nc1	776	509	267	14	12	0.857143	0.018041	1.306764	3.147348	0.002743	[265, 2, 497, 12]
CCc1ccc(O)cc1	776	509	267	57	43	0.754386	0.073454	1.150105	1.611142	0.002586	[253, 14, 466, 43]
CCc1ccccc1	776	509	267	464	349	0.752155	0.597938	1.146704	1.591919	0.04375	[152, 115, 160, 349]
CCc1nc2ccccc2[nH]1	776	509	267	18	17	0.944444	0.023196	1.43986	8.917485	0.008278	[266, 1, 492, 17]
CCCC(=O)O	776	509	267	211	190	0.900474	0.271907	1.372825	4.746001	0.082247	[246, 21, 319, 190]
CCCC=NNC=O	776	509	267	15	14	0.933333	0.01933	1.422921	7.343811	0.006223	[266, 1, 495, 14]
CCCC=O	776	509	267	261	215	0.823755	0.33634	1.255862	2.451738	0.048703	[221, 46, 294, 215]
CCCc1ccc(O)cc1	776	509	267	50	38	0.76	0.064433	1.158664	1.6611	0.002521	[255, 12, 471, 38]
CCCc1ccccc1	776	509	267	393	295	0.750636	0.506443	1.144388	1.579027	0.029677	[169, 98, 214, 295]
CCCCC(=O)O	776	509	267	204	189	0.926471	0.262887	1.412458	6.60943	0.099458	[252, 15, 320, 189]
CCCCC=O	776	509	267	225	196	0.871111	0.289948	1.328059	3.545288	0.067387	[238, 29, 313, 196]
CCCCCC(=O)O	776	509	267	56	50	0.892857	0.072165	1.361212	4.371316	0.01665	[261, 6, 459, 50]
CCCCCC=O	776	509	267	66	56	0.848485	0.085052	1.293564	2.937525	0.01248	[257, 10, 453, 56]
CCCCCCC	776	509	267	84	66	0.785714	0.108247	1.197867	1.923379	0.007009	[249, 18, 443, 66]
CCCCCCCC	776	509	267	49	38	0.77551	0.063144	1.18231	1.812109	0.003292	[256, 11, 471, 38]
CCCCCCCC=O	776	509	267	5	4	0.8	0.006443	1.219646	2.098232	0.000471	[266, 1, 505, 4]
CCCCCCOC=O	776	509	267	18	18	1.0	0.023196	1.524558	inf	0.01432	[267, 0, 491, 18]
CCCCCO	776	509	267	298	244	0.818792	0.384021	1.248296	2.370225	0.055776	[213, 54, 265, 244]
CCCCCOC=O	776	509	267	21	21	1.0	0.027062	1.524558	inf	0.016748	[267, 0, 488, 21]
CCCCNS(=O)=O	776	509	267	11	9	0.818182	0.014175	1.247366	2.360511	0.001344	[265, 2, 500, 9]
CCCCO	776	509	267	333	262	0.786787	0.429124	1.199502	1.935693	0.042452	[196, 71, 247, 262]
CCCCOC=O	776	509	267	32	31	0.96875	0.041237	1.476916	16.261297	0.018566	[266, 1, 478, 31]
CCCNS(=O)=O	776	509	267	21	19	0.904762	0.027062	1.379362	4.983301	0.006733	[265, 2, 490, 19]
CCCO	776	509	267	430	330	0.767442	0.554124	1.17001	1.731041	0.049602	[167, 100, 179, 330]
CCCOC(=O)CO	776	509	267	5	4	0.8	0.006443	1.219646	2.098232	0.000471	[266, 1, 505, 4]
CCCOC=O	776	509	267	56	54	0.964286	0.072165	1.470109	14.163065	0.03195	[265, 2, 455, 54]
CCN(CC)S(=O)=O	776	509	267	18	15	0.833333	0.023196	1.270465	2.62279	0.002688	[264, 3, 494, 15]
CCNC(=S)NC(CC=O)c1ccccc1	776	509	267	15	15	1.0	0.01933	1.524558	inf	0.011904	[267, 0, 494, 15]
CCNS(=O)=O	776	509	267	23	19	0.826087	0.029639	1.259417	2.49165	0.003157	[263, 4, 490, 19]
CCOC	776	509	267	369	305	0.826558	0.475515	1.260136	2.499847	0.087716	[203, 64, 204, 305]
CCOC(=O)C	776	509	267	221	203	0.918552	0.284794	1.400386	5.915848	0.102922	[249, 18, 306, 203]
CCOC(=O)C=CC	776	509	267	192	181	0.942708	0.247423	1.437213	8.631363	0.106024	[256, 11, 328, 181]
CCOC(=O)CC	776	509	267	214	197	0.920561	0.275773	1.403448	6.078701	0.100442	[250, 17, 312, 197]
CCOC(=O)N	776	509	267	48	44	0.916667	0.061856	1.397511	5.770138	0.017713	[263, 4, 465, 44]
CCOC=O	776	509	267	272	238	0.875	0.350515	1.333988	3.671906	0.091316	[233, 34, 271, 238]
CCSC(C)C	776	509	267	10	10	1.0	0.012887	1.524558	inf	0.007904	[267, 0, 499, 10]
CCSCC	776	509	267	14	12	0.857143	0.018041	1.306764	3.147348	0.002743	[265, 2, 497, 12]
CN(C)CCC=O	776	509	267	22	20	0.909091	0.028351	1.385962	5.24558	0.007356	[265, 2, 489, 20]
CN(C)CCCOC=O	776	509	267	19	18	0.947368	0.024485	1.444318	9.442043	0.008979	[266, 1, 491, 18]
CN(C)S(=O)=O	776	509	267	21	18	0.857143	0.027062	1.306764	3.147348	0.004148	[264, 3, 491, 18]
CN=C	776	509	267	87	68	0.781609	0.112113	1.191609	1.877365	0.006815	[248, 19, 441, 68]
CNC(=O)O	776	509	267	51	47	0.921569	0.065722	1.404985	6.163556	0.01975	[263, 4, 462, 47]
CNC(=S)NC	776	509	267	15	15	1.0	0.01933	1.524558	inf	0.011904	[267, 0, 494, 15]
CNC(C)(C)C	776	509	267	26	21	0.807692	0.033505	1.231374	2.203143	0.002803	[262, 5, 488, 21]
CNC=C	776	509	267	179	166	0.927374	0.23067	1.413836	6.698202	0.085062	[254, 13, 343, 166]
CNN	776	509	267	34	32	0.941176	0.043814	1.434878	8.392927	0.015433	[265, 2, 477, 32]
CNN=C	776	509	267	33	32	0.969697	0.042526	1.478359	16.785855	0.019331	[266, 1, 477, 32]
COC	776	509	267	375	306	0.816	0.483247	1.244039	2.326301	0.079131	[198, 69, 203, 306]
COC(=O)C	776	509	267	255	237	0.929412	0.328608	1.416942	6.90668	0.137249	[249, 18, 272, 237]
COC(=O)CO	776	509	267	5	4	0.8	0.006443	1.219646	2.098232	0.000471	[266, 1, 505, 4]
COC(=O)N	776	509	267	51	47	0.921569	0.065722	1.404985	6.163556	0.01975	[263, 4, 462, 47]
COC=O	776	509	267	311	273	0.877814	0.400773	1.338278	3.768535	0.114874	[229, 38, 236, 273]
COc1cccc(OC)c1	776	509	267	6	5	0.833333	0.007732	1.270465	2.62279	0.000884	[266, 1, 504, 5]
COc1ccccc1Cl	776	509	267	6	5	0.833333	0.007732	1.270465	2.62279	0.000884	[266, 1, 504, 5]
CS(=O)(=O)c1ccccc1	776	509	267	9	7	0.777778	0.011598	1.185767	1.835953	0.000598	[265, 2, 502, 7]
FC(F)(F)c1cccc(c1)S(=O)=O	776	509	267	7	7	1.0	0.009021	1.524558	inf	0.005519	[267, 0, 502, 7]
FC(F)(F)c1ccccc1	776	509	267	40	34	0.85	0.051546	1.295874	2.972495	0.007458	[261, 6, 475, 34]
Fc1ccc(NC=O)cc1	776	509	267	20	19	0.95	0.025773	1.44833	9.966601	0.009686	[266, 1, 490, 19]
N=Cc1ccccc1	776	509	267	26	26	1.0	0.033505	1.524558	inf	0.020821	[267, 0, 483, 26]
N=O	776	509	267	83	76	0.915663	0.106959	1.395981	5.695201	0.031563	[260, 7, 433, 76]
NC(=O)NN=C	776	509	267	31	30	0.967742	0.039948	1.475379	15.736739	0.017804	[266, 1, 479, 30]
NC(=O)NN=Cc1ccccc1	776	509	267	23	23	1.0	0.029639	1.524558	inf	0.018373	[267, 0, 486, 23]
NC(=O)O	776	509	267	53	47	0.886792	0.068299	1.351966	4.109037	0.014797	[261, 6, 462, 47]
NC(=S)N	776	509	267	41	41	1.0	0.052835	1.524558	inf	0.03325	[267, 0, 468, 41]
NC(=S)NC=O	776	509	267	30	30	1.0	0.03866	1.524558	inf	0.024105	[267, 0, 479, 30]
NC=C	776	509	267	229	214	0.934498	0.295103	1.424696	7.483694	0.123946	[252, 15, 295, 214]
NC=S	776	509	267	41	41	1.0	0.052835	1.524558	inf	0.03325	[267, 0, 468, 41]
Nc1ccc(cc1)C(=O)O	776	509	267	5	4	0.8	0.006443	1.219646	2.098232	0.000471	[266, 1, 505, 4]
Nc1ccc(F)cc1	776	509	267	22	20	0.909091	0.028351	1.385962	5.24558	0.007356	[265, 2, 489, 20]
NC1CCCCC1	776	509	267	17	13	0.764706	0.021907	1.165838	1.704813	0.000901	[263, 4, 496, 13]
NCC=C	776	509	267	55	43	0.781818	0.070876	1.191927	1.879666	0.004146	[255, 12, 466, 43]
NCCC(=O)O	776	509	267	41	35	0.853659	0.052835	1.301452	3.059921	0.007975	[261, 6, 474, 35]
NCCC=O	776	509	267	48	38	0.791667	0.061856	1.206942	1.99332	0.0042	[257, 10, 471, 38]
NN	776	509	267	35	33	0.942857	0.045103	1.43744	8.655206	0.016144	[265, 2, 476, 33]
NN=C	776	509	267	33	32	0.969697	0.042526	1.478359	16.785855	0.019331	[266, 1, 477, 32]
NNC(=O)N	776	509	267	32	30	0.9375	0.041237	1.429273	7.868369	0.014025	[265, 2, 479, 30]
NNC=O	776	509	267	33	31	0.939394	0.042526	1.432161	8.130648	0.014727	[265, 2, 478, 31]
O=CCC(NC=O)c1ccccc1	776	509	267	17	17	1.0	0.021907	1.524558	inf	0.013513	[267, 0, 492, 17]
O=CCCc1ccccc1	776	509	267	229	196	0.855895	0.295103	1.304862	3.115556	0.058855	[234, 33, 313, 196]
O=CCCCC=O	776	509	267	148	139	0.939189	0.190722	1.431848	8.101506	0.074988	[258, 9, 370, 139]
O=CCCCc1ccccc1	776	509	267	12	11	0.916667	0.015464	1.397511	5.770138	0.004261	[266, 1, 498, 11]
O=CNC=S	776	509	267	30	30	1.0	0.03866	1.524558	inf	0.024105	[267, 0, 479, 30]
O=CNN=Cc1ccccc1	776	509	267	24	24	1.0	0.030928	1.524558	inf	0.019188	[267, 0, 485, 24]
O=CNN=Cc1ccncc1	776	509	267	5	5	1.0	0.006443	1.524558	inf	0.003936	[267, 0, 504, 5]
O=S(=O)N1CCCCC1	776	509	267	7	7	1.0	0.009021	1.524558	inf	0.005519	[267, 0, 502, 7]
OC(=O)C=C	776	509	267	228	213	0.934211	0.293814	1.424258	7.448723	0.122926	[252, 15, 296, 213]
OC(=O)c1ccc(NC=O)cc1	776	509	267	5	4	0.8	0.006443	1.219646	2.098232	0.000471	[266, 1, 505, 4]
OC(=O)Cc1ccccc1	776	509	267	5	4	0.8	0.006443	1.219646	2.098232	0.000471	[266, 1, 505, 4]
OC(=O)CCc1ccccc1	776	509	267	188	169	0.898936	0.242268	1.37048	4.665805	0.069929	[248, 19, 340, 169]
OC(=O)CCCC(=O)O	776	509	267	146	137	0.938356	0.188144	1.430578	7.984938	0.07326	[258, 9, 372, 137]
OC(=O)CCCC=O	776	509	267	148	139	0.939189	0.190722	1.431848	8.101506	0.074988	[258, 9, 370, 139]
OC(=O)CCNC=O	776	509	267	18	18	1.0	0.023196	1.524558	inf	0.01432	[267, 0, 491, 18]
OC=O	776	509	267	350	286	0.817143	0.451031	1.245782	2.344118	0.071029	[203, 64, 223, 286]
Oc1ccc(C=O)cc1	776	509	267	5	4	0.8	0.006443	1.219646	2.098232	0.000471	[266, 1, 505, 4]
Oc1cccc(O)c1	776	509	267	6	5	0.833333	0.007732	1.270465	2.62279	0.000884	[266, 1, 504, 5]
OC1CCCCC1	776	509	267	26	23	0.884615	0.033505	1.348647	4.021611	0.006889	[264, 3, 486, 23]
Oc1ccccc1Cl	776	509	267	6	5	0.833333	0.007732	1.270465	2.62279	0.000884	[266, 1, 504, 5]
OCC=C	776	509	267	231	214	0.926407	0.29768	1.412361	6.603259	0.116923	[250, 17, 295, 214]
OCCc1ccccc1	776	509	267	32	27	0.84375	0.041237	1.286346	2.832613	0.005501	[262, 5, 482, 27]
OCCCNC=O	776	509	267	39	32	0.820513	0.050258	1.250919	2.397979	0.00508	[260, 7, 477, 32]
OCCNS(=O)=O	776	509	267	5	4	0.8	0.006443	1.219646	2.098232	0.000471	[266, 1, 505, 4]
OCCOC=O	776	509	267	10	9	0.9	0.012887	1.372102	4.721022	0.003028	[266, 1, 500, 9]
ON(=O)c1ccccc1	776	509	267	83	76	0.915663	0.106959	1.395981	5.695201	0.031563	[260, 7, 433, 76]
S=C1NC=CC(N1)c2ccccc2	776	509	267	15	15	1.0	0.01933	1.524558	inf	0.011904	[267, 0, 494, 15]
SCCC=O	776	509	267	9	9	1.0	0.011598	1.524558	inf	0.007107	[267, 0, 500, 9]
