# Supplementary material for: A comprehensive evaluation of advanced methods for identifying structural alerts using extensive toxicity data
Source: J Cheminform. 2026 Jan 30;18:27. doi: 10.1186/s13321-026-01157-x (PMC12922411; doi:10.1186/s13321-026-01157-x)
Supplement: Supplementary file 3 — Supplementary material 3. [file 13321_2026_1157_MOESM3_ESM.zip › SI_3_The substructure sets/SI_3_1_Original set of SAs/krfp/Drug/Cardiotoxicity_Nav1.5__ruleset.csv]

Substructure	N_total	N_pos	N_neg	N_s	N_s_pos	Precision	Coverage Rate	Enrichment Factor	Likelihood Ratio	Information Gain	tn_fp_fn_tp
[!#1][CH]([!#1])[CH3]	2014	1372	642	285	238	0.835088	0.141509	1.22585	2.369518	0.014338	[595, 47, 1134, 238]
[!#1][CH]([!#1])[NH]C(=O)[!#1]	2014	1372	642	34	29	0.852941	0.016882	1.252058	2.713994	0.001927	[637, 5, 1343, 29]
[!#1][CH]([!#1])[OH]	2014	1372	642	40	30	0.75	0.019861	1.100948	1.40379	0.000332	[632, 10, 1342, 30]
[!#1][CH]([!#1])c1[cH][cH][cH][cH][cH]1	2014	1372	642	23	22	0.956522	0.01142	1.404107	10.294461	0.003955	[641, 1, 1350, 22]
[!#1][CH]([CH3])[CH3]	2014	1372	642	270	227	0.840741	0.134062	1.234149	2.470235	0.014566	[599, 43, 1145, 227]
[!#1][CH]1[CH2][CH]1[!#1]	2014	1372	642	19	19	1.0	0.009434	1.46793	inf	0.005255	[642, 0, 1353, 19]
[!#1][CH]1[CH2][CH]1c2[cH][cH][cH][cH][cH]2	2014	1372	642	19	19	1.0	0.009434	1.46793	inf	0.005255	[642, 0, 1353, 19]
[!#1][CH]1[CH2][CH2][CH2][CH2][CH2]1	2014	1372	642	12	9	0.75	0.005958	1.100948	1.40379	9.8e-05	[639, 3, 1363, 9]
[!#1][CH]1[CH2][CH2]N([!#1])[CH2][CH2]1	2014	1372	642	109	88	0.807339	0.054121	1.185118	1.96085	0.003295	[621, 21, 1284, 88]
[!#1][CH2][CH]([!#1])[!#1]	2014	1372	642	549	422	0.76867	0.272592	1.128354	1.554854	0.009887	[515, 127, 950, 422]
[!#1][CH2][CH]([!#1])[CH3]	2014	1372	642	260	218	0.838462	0.129096	1.230803	2.42878	0.013531	[600, 42, 1154, 218]
[!#1][CH2][CH]([CH3])[CH3]	2014	1372	642	247	209	0.846154	0.122642	1.242095	2.573615	0.014157	[604, 38, 1163, 209]
[!#1][CH2][CH2][!#1]	2014	1372	642	1352	1051	0.777367	0.671301	1.14112	1.633869	0.061045	[341, 301, 321, 1051]
[!#1][CH2][CH2][CH2][CH2][!#1]	2014	1372	642	257	221	0.859922	0.127607	1.262306	2.87257	0.017625	[606, 36, 1151, 221]
[!#1][CH2][CH2][CH2][CH3]	2014	1372	642	13	13	1.0	0.006455	1.46793	inf	0.003589	[642, 0, 1359, 13]
[!#1][CH2][CH2][CH2][NH][!#1]	2014	1372	642	213	199	0.934272	0.10576	1.371446	6.651291	0.031811	[628, 14, 1173, 199]
[!#1][CH2][CH2][CH2][NH2]	2014	1372	642	197	187	0.949239	0.097815	1.393416	8.750292	0.033771	[632, 10, 1185, 187]
[!#1][CH2][CH2][CH2]C(=O)[!#1]	2014	1372	642	7	6	0.857143	0.003476	1.258226	2.80758	0.000414	[641, 1, 1366, 6]
[!#1][CH2][CH2][CH2]O[!#1]	2014	1372	642	16	12	0.75	0.007944	1.100948	1.40379	0.000131	[638, 4, 1360, 12]
[!#1][CH2][CH2][CH3]	2014	1372	642	21	18	0.857143	0.010427	1.258226	2.80758	0.001248	[639, 3, 1354, 18]
[!#1][CH2][CH2][NH][!#1]	2014	1372	642	340	281	0.826471	0.168818	1.213201	2.228616	0.015566	[583, 59, 1091, 281]
[!#1][CH2][CH2][NH2]	2014	1372	642	198	187	0.944444	0.098312	1.386378	7.95481	0.032426	[631, 11, 1185, 187]
[!#1][CH2][CH2]C(=O)[!#1]	2014	1372	642	64	55	0.859375	0.031778	1.261502	2.859572	0.003986	[633, 9, 1317, 55]
[!#1][CH2][CH2]C(=O)[NH2]	2014	1372	642	7	6	0.857143	0.003476	1.258226	2.80758	0.000414	[641, 1, 1366, 6]
[!#1][CH2][CH2]C(=O)[OH]	2014	1372	642	47	42	0.893617	0.023337	1.311767	3.930612	0.004317	[637, 5, 1330, 42]
[!#1][CH2][CH2]c1[cH][cH][cH][cH][cH]1	2014	1372	642	20	20	1.0	0.00993	1.46793	inf	0.005533	[642, 0, 1352, 20]
[!#1][CH2][CH2]N([!#1])[CH2][CH2][NH][!#1]	2014	1372	642	5	4	0.8	0.002483	1.174344	1.87172	0.000127	[641, 1, 1368, 4]
[!#1][CH2][CH2]N([!#1])[CH2][CH2]O[!#1]	2014	1372	642	19	16	0.842105	0.009434	1.236152	2.495627	0.000928	[639, 3, 1356, 16]
[!#1][CH2][CH2]N([CH2][CH2]O[!#1])C(=O)[!#1]	2014	1372	642	13	13	1.0	0.006455	1.46793	inf	0.003589	[642, 0, 1359, 13]
[!#1][CH2][CH2]N([CH3])[CH3]	2014	1372	642	9	8	0.888889	0.004469	1.304827	3.74344	0.000773	[641, 1, 1364, 8]
[!#1][CH2][CH2]O[!#1]	2014	1372	642	530	466	0.879245	0.263158	1.290671	3.407116	0.052501	[578, 64, 906, 466]
[!#1][CH2][CH2]S(=O)(=O)[!#1]	2014	1372	642	15	12	0.8	0.007448	1.174344	1.87172	0.000382	[639, 3, 1360, 12]
[!#1][CH2][CH2]S(=O)[!#1]	2014	1372	642	15	12	0.8	0.007448	1.174344	1.87172	0.000382	[639, 3, 1360, 12]
[!#1][CH2][CH2]S[!#1]	2014	1372	642	190	177	0.931579	0.09434	1.367493	6.371047	0.027371	[629, 13, 1195, 177]
[!#1][CH2][CH2]S[CH2][!#1]	2014	1372	642	9	7	0.777778	0.004469	1.141723	1.637755	0.000148	[640, 2, 1365, 7]
[!#1][CH2][CH3]	2014	1372	642	254	209	0.822835	0.126117	1.207864	2.173275	0.010539	[597, 45, 1163, 209]
[!#1][CH2][NH]C(=O)[!#1]	2014	1372	642	323	248	0.767802	0.160377	1.127079	1.547289	0.004984	[567, 75, 1124, 248]
[!#1][CH2][NH]S(=O)(=O)[!#1]	2014	1372	642	5	4	0.8	0.002483	1.174344	1.87172	0.000127	[641, 1, 1368, 4]
[!#1][CH2][NH2]	2014	1372	642	203	188	0.926108	0.100794	1.359462	5.864723	0.027866	[627, 15, 1184, 188]
[!#1][CH2][OH]	2014	1372	642	233	203	0.871245	0.11569	1.278926	3.166327	0.018085	[612, 30, 1169, 203]
[!#1][CH2]C(=O)[!#1]	2014	1372	642	297	236	0.794613	0.147468	1.166436	1.810352	0.007897	[581, 61, 1136, 236]
[!#1][CH2]C(=O)[NH][!#1]	2014	1372	642	218	189	0.866972	0.108242	1.272655	3.049613	0.015976	[613, 29, 1183, 189]
[!#1][CH2]C(=O)[NH2]	2014	1372	642	197	186	0.944162	0.097815	1.385964	7.912271	0.032161	[631, 11, 1186, 186]
[!#1][CH2]C(=O)[OH]	2014	1372	642	217	199	0.917051	0.107746	1.346166	5.173226	0.027384	[624, 18, 1173, 199]
[!#1][CH2]C1([CH2][CH]2[CH2][CH]3[CH2][CH]([CH2]2)[CH2]1)[CH2]3	2014	1372	642	21	20	0.952381	0.010427	1.398029	9.358601	0.003465	[641, 1, 1352, 20]
[!#1][CH2]c1[cH][cH][cH][cH][cH]1	2014	1372	642	267	252	0.94382	0.132572	1.385462	7.861224	0.044748	[627, 15, 1120, 252]
[!#1][CH2]c1[cH][cH][cH]c2[cH][cH][cH][cH]c12	2014	1372	642	15	14	0.933333	0.007448	1.370068	6.55102	0.002049	[641, 1, 1358, 14]
[!#1][CH2]c1[cH][cH]c([!#1])[cH][cH]1	2014	1372	642	284	220	0.774648	0.141013	1.137129	1.608509	0.005018	[578, 64, 1152, 220]
[!#1][CH2]c1[cH][cH]c([cH][cH]1)C(F)(F)F	2014	1372	642	8	7	0.875	0.003972	1.284439	3.27551	0.000587	[641, 1, 1365, 7]
[!#1][CH2]c1[cH][nH]c2[cH][cH][cH][cH]c12	2014	1372	642	193	183	0.948187	0.095829	1.391871	8.56312	0.032699	[632, 10, 1189, 183]
[!#1][CH2]N([!#1])[CH2][!#1]	2014	1372	642	601	462	0.768719	0.298411	1.128425	1.555278	0.011206	[503, 139, 910, 462]
[!#1][CH2]N([!#1])C(=O)[!#1]	2014	1372	642	601	507	0.843594	0.298411	1.238337	2.523835	0.04044	[548, 94, 865, 507]
[!#1][CH2]N([CH2][!#1])C(=O)[!#1]	2014	1372	642	309	273	0.883495	0.153426	1.296909	3.548469	0.028593	[606, 36, 1099, 273]
[!#1][CH2]N([CH2][!#1])C(=O)[NH][!#1]	2014	1372	642	61	60	0.983607	0.030288	1.443866	28.075802	0.013948	[641, 1, 1312, 60]
[!#1][CH2]N([CH2][!#1])S(=O)(=O)[!#1]	2014	1372	642	67	63	0.940299	0.033267	1.380292	7.369898	0.009999	[638, 4, 1309, 63]
[!#1][CH2]N1[CH2][CH2][CH]([!#1])[CH2][CH2]1	2014	1372	642	66	54	0.818182	0.032771	1.201034	2.105685	0.002329	[630, 12, 1318, 54]
[!#1][CH2]O[!#1]	2014	1372	642	799	646	0.808511	0.396723	1.186837	1.975705	0.036903	[489, 153, 726, 646]
[!#1][CH2]OC([!#1])([!#1])[!#1]	2014	1372	642	7	6	0.857143	0.003476	1.258226	2.80758	0.000414	[641, 1, 1366, 6]
[!#1][CH2]OC(=O)[NH][!#1]	2014	1372	642	9	7	0.777778	0.004469	1.141723	1.637755	0.000148	[640, 2, 1365, 7]
[!#1][CH2]S(=O)(=O)[NH][!#1]	2014	1372	642	6	5	0.833333	0.002979	1.223275	2.33965	0.000258	[641, 1, 1367, 5]
[!#1][CH2]S[!#1]	2014	1372	642	255	236	0.92549	0.126614	1.358555	5.812184	0.03559	[623, 19, 1136, 236]
[!#1][NH][CH2]C(=O)[!#1]	2014	1372	642	192	182	0.947917	0.095333	1.391475	8.516327	0.032432	[632, 10, 1190, 182]
[!#1][NH][CH2]C(=O)[NH][!#1]	2014	1372	642	189	181	0.957672	0.093843	1.405795	10.586917	0.035021	[634, 8, 1191, 181]
[!#1][NH][CH2]c1[cH][cH][cH][cH][cH]1	2014	1372	642	10	9	0.9	0.004965	1.321137	4.21137	0.000969	[641, 1, 1363, 9]
[!#1][NH]C([!#1])([!#1])[!#1]	2014	1372	642	58	44	0.758621	0.028798	1.113602	1.470637	0.000619	[628, 14, 1328, 44]
[!#1][NH]C(=[NH])[NH2]	2014	1372	642	198	187	0.944444	0.098312	1.386378	7.95481	0.032426	[631, 11, 1185, 187]
[!#1][NH]c1[cH][cH][cH]c([CH3])[cH]1	2014	1372	642	5	5	1.0	0.002483	1.46793	inf	0.001377	[642, 0, 1367, 5]
[!#1][NH]c1[cH][cH]c(Cl)[cH][cH]1	2014	1372	642	18	18	1.0	0.008937	1.46793	inf	0.004977	[642, 0, 1354, 18]
[!#1][NH]c1[cH][cH]c(O[!#1])[cH][cH]1	2014	1372	642	22	20	0.909091	0.010924	1.334482	4.6793	0.002357	[640, 2, 1352, 20]
[!#1][NH]c1n[cH][cH][cH]n1	2014	1372	642	21	20	0.952381	0.010427	1.398029	9.358601	0.003465	[641, 1, 1352, 20]
[!#1][NH]c1n[cH][cH]s1	2014	1372	642	259	215	0.830116	0.1286	1.218552	2.286476	0.011987	[598, 44, 1157, 215]
[!#1]C#C[!#1]	2014	1372	642	5	4	0.8	0.002483	1.174344	1.87172	0.000127	[641, 1, 1368, 4]
[!#1]C([!#1])([!#1])c1[cH][cH][cH][cH][cH]1	2014	1372	642	25	19	0.76	0.012413	1.115627	1.481778	0.000273	[636, 6, 1353, 19]
[!#1]C(=O)[CH2][NH]C(=O)[!#1]	2014	1372	642	192	182	0.947917	0.095333	1.391475	8.516327	0.032432	[632, 10, 1190, 182]
[!#1]C(=O)[NH]c1[cH][cH]c(Cl)[cH][cH]1	2014	1372	642	18	18	1.0	0.008937	1.46793	inf	0.004977	[642, 0, 1354, 18]
[!#1]C(=O)[NH2]	2014	1372	642	237	197	0.831224	0.117676	1.220178	2.304555	0.011022	[602, 40, 1175, 197]
[!#1]C(=O)[OH]	2014	1372	642	236	206	0.872881	0.11718	1.281329	3.21312	0.018696	[612, 30, 1166, 206]
[!#1]C(=O)c1[cH][cH][cH]c([!#1])[cH]1	2014	1372	642	23	21	0.913043	0.01142	1.340284	4.913265	0.002568	[640, 2, 1351, 21]
[!#1]C(=O)c1[cH][cH]c([CH3])[cH][cH]1	2014	1372	642	8	6	0.75	0.003972	1.100948	1.40379	6.5e-05	[640, 2, 1366, 6]
[!#1]C(F)(F)F	2014	1372	642	667	516	0.773613	0.331182	1.13561	1.599019	0.014531	[491, 151, 856, 516]
[!#1]C1([CH2][CH]2[CH2][CH]3[CH2][CH]([CH2]2)[CH2]1)[CH2]3	2014	1372	642	21	20	0.952381	0.010427	1.398029	9.358601	0.003465	[641, 1, 1352, 20]
[!#1]c1[cH][cH][cH][cH][cH]1	2014	1372	642	388	329	0.847938	0.192651	1.244714	2.609305	0.024465	[583, 59, 1043, 329]
[!#1]c1[cH][cH][cH][cH]c1[!#1]	2014	1372	642	420	320	0.761905	0.20854	1.118423	1.497376	0.005927	[542, 100, 1052, 320]
[!#1]c1[cH][cH][cH][cH]n1	2014	1372	642	68	53	0.779412	0.033764	1.144122	1.653353	0.001193	[627, 15, 1319, 53]
[!#1]c1[cH][cH][cH]c([CH3])[cH]1	2014	1372	642	11	9	0.818182	0.005462	1.201034	2.105685	0.000378	[640, 2, 1363, 9]
[!#1]c1[cH][cH][cH]c(Cl)[cH]1	2014	1372	642	9	8	0.888889	0.004469	1.304827	3.74344	0.000773	[641, 1, 1364, 8]
[!#1]c1[cH][cH][cH]c2[cH][cH][cH][cH]c12	2014	1372	642	21	20	0.952381	0.010427	1.398029	9.358601	0.003465	[641, 1, 1352, 20]
[!#1]c1[cH][cH][cH]nc1[!#1]	2014	1372	642	41	35	0.853659	0.020357	1.253111	2.729592	0.002353	[636, 6, 1337, 35]
[!#1]c1[cH][cH]c([!#1])[cH][cH]1	2014	1372	642	669	517	0.772795	0.332175	1.134409	1.591578	0.014332	[490, 152, 855, 517]
[!#1]c1[cH][cH]c([!#1])o1	2014	1372	642	11	10	0.909091	0.005462	1.334482	4.6793	0.001173	[641, 1, 1362, 10]
[!#1]c1[cH][cH]c([cH][cH]1)C([!#1])([CH3])[CH3]	2014	1372	642	5	5	1.0	0.002483	1.46793	inf	0.001377	[642, 0, 1367, 5]
[!#1]c1[cH][cH]c([cH][cH]1)C([CH3])([CH3])[CH3]	2014	1372	642	5	5	1.0	0.002483	1.46793	inf	0.001377	[642, 0, 1367, 5]
[!#1]c1[cH][cH]c([cH][cH]1)C(=O)[OH]	2014	1372	642	8	6	0.75	0.003972	1.100948	1.40379	6.5e-05	[640, 2, 1366, 6]
[!#1]c1[cH][cH]c([CH3])n[cH]1	2014	1372	642	5	5	1.0	0.002483	1.46793	inf	0.001377	[642, 0, 1367, 5]
[!#1]c1[cH][cH]c([OH])[cH][cH]1	2014	1372	642	190	179	0.942105	0.09434	1.382945	7.614498	0.03032	[631, 11, 1193, 179]
[!#1]c1[cH][cH]c(Br)[cH]c1[!#1]	2014	1372	642	5	5	1.0	0.002483	1.46793	inf	0.001377	[642, 0, 1367, 5]
[!#1]c1[cH][cH]c(Cl)[cH][cH]1	2014	1372	642	58	53	0.913793	0.028798	1.341384	4.960058	0.00662	[637, 5, 1319, 53]
[!#1]c1[cH][cH]c(o1)c2[cH][cH]c([!#1])[cH][cH]2	2014	1372	642	10	10	1.0	0.004965	1.46793	inf	0.002758	[642, 0, 1362, 10]
[!#1]c1[cH][cH]n([!#1])n1	2014	1372	642	8	8	1.0	0.003972	1.46793	inf	0.002205	[642, 0, 1364, 8]
[!#1]c1[cH][cH]nc([!#1])n1	2014	1372	642	25	22	0.88	0.012413	1.291778	3.431487	0.001956	[639, 3, 1350, 22]
[!#1]c1[cH][nH]c2[cH][cH][cH][cH]c12	2014	1372	642	194	183	0.943299	0.096326	1.384697	7.784654	0.03137	[631, 11, 1189, 183]
[!#1]c1n[cH][cH][cH]n1	2014	1372	642	78	77	0.987179	0.038729	1.44911	36.030612	0.018641	[641, 1, 1295, 77]
[!#1]c1n[cH][cH]s1	2014	1372	642	261	215	0.823755	0.129593	1.209214	2.187064	0.011018	[596, 46, 1157, 215]
[!#1]c1nc([!#1])c([!#1])[nH]1	2014	1372	642	5	4	0.8	0.002483	1.174344	1.87172	0.000127	[641, 1, 1368, 4]
[!#1]c1nnc([!#1])n1[!#1]	2014	1372	642	22	19	0.863636	0.010924	1.267758	2.963557	0.001418	[639, 3, 1353, 19]
[!#1]N([!#1])[!#1]	2014	1372	642	1126	907	0.805506	0.559086	1.182427	1.937957	0.065449	[423, 219, 465, 907]
[!#1]N([!#1])[CH2]c1[cH][cH][cH][cH][cH]1	2014	1372	642	17	17	1.0	0.008441	1.46793	inf	0.004699	[642, 0, 1355, 17]
[!#1]N([!#1])C(=O)[!#1]	2014	1372	642	624	515	0.825321	0.309831	1.211513	2.210862	0.033109	[533, 109, 857, 515]
[!#1]N1[CH2][CH2][CH2][CH2]1	2014	1372	642	5	4	0.8	0.002483	1.174344	1.87172	0.000127	[641, 1, 1368, 4]
[!#1]N1[CH2][CH2]C(=[CH][CH2]1)[!#1]	2014	1372	642	12	12	1.0	0.005958	1.46793	inf	0.003312	[642, 0, 1360, 12]
[!#1]N1[CH2][CH2]O[CH2][CH2]1	2014	1372	642	13	10	0.769231	0.006455	1.129177	1.559767	0.000177	[639, 3, 1362, 10]
[!#1]O[CH](F)F	2014	1372	642	12	11	0.916667	0.005958	1.345603	5.14723	0.001385	[641, 1, 1361, 11]
[!#1]Oc1[cH][cH][cH][cH]c1[!#1]	2014	1372	642	60	47	0.783333	0.029791	1.149879	1.691747	0.001138	[629, 13, 1325, 47]
[!#1]Oc1[cH][cH][cH]c([!#1])[cH]1	2014	1372	642	21	17	0.809524	0.010427	1.188324	1.988703	0.000632	[638, 4, 1355, 17]
[!#1]Oc1[cH][cH][cH]nc1[!#1]	2014	1372	642	7	7	1.0	0.003476	1.46793	inf	0.001929	[642, 0, 1365, 7]
[!#1]Oc1[cH][cH]c([!#1])[cH][cH]1	2014	1372	642	231	179	0.774892	0.114697	1.137487	1.610759	0.00399	[590, 52, 1193, 179]
[!#1]Oc1[cH][cH]c([!#1])[cH]c1[!#1]	2014	1372	642	251	205	0.816733	0.124628	1.198907	2.08534	0.009472	[596, 46, 1167, 205]
[!#1]Oc1[cH][cH]c([cH][cH]1)C(=O)[!#1]	2014	1372	642	9	9	1.0	0.004469	1.46793	inf	0.002481	[642, 0, 1363, 9]
[!#1]Oc1[cH][cH]c(Cl)[cH][cH]1	2014	1372	642	8	6	0.75	0.003972	1.100948	1.40379	6.5e-05	[640, 2, 1366, 6]
[!#1]Oc1[cH][cH]c(O[!#1])[cH][cH]1	2014	1372	642	5	4	0.8	0.002483	1.174344	1.87172	0.000127	[641, 1, 1368, 4]
Brc1ccccc1	2014	1372	642	23	18	0.782609	0.01142	1.148815	1.684548	0.000422	[637, 5, 1354, 18]
C#C	2014	1372	642	8	7	0.875	0.003972	1.284439	3.27551	0.000587	[641, 1, 1365, 7]
C(c1ccccc1)c2ccccc2	2014	1372	642	81	71	0.876543	0.040218	1.286704	3.322303	0.006239	[632, 10, 1301, 71]
C(Cc1ccccc1)c2ccccc2	2014	1372	642	7	7	1.0	0.003476	1.46793	inf	0.001929	[642, 0, 1365, 7]
C(NCc1ccccc1)c2ccccc2	2014	1372	642	19	18	0.947368	0.009434	1.390671	8.422741	0.002983	[641, 1, 1354, 18]
C=C	2014	1372	642	62	48	0.774194	0.030785	1.136462	1.604332	0.000969	[628, 14, 1324, 48]
C=CCNC=O	2014	1372	642	5	4	0.8	0.002483	1.174344	1.87172	0.000127	[641, 1, 1368, 4]
C=N	2014	1372	642	242	211	0.871901	0.120159	1.279889	3.184943	0.019009	[611, 31, 1161, 211]
c1c[nH]cn1	2014	1372	642	203	185	0.91133	0.100794	1.337769	4.809281	0.024026	[624, 18, 1187, 185]
C1C2CC3CC1CC(C2)C3	2014	1372	642	32	30	0.9375	0.015889	1.376184	7.01895	0.004584	[640, 2, 1342, 30]
C1CC(CCN1)c2ccccc2	2014	1372	642	28	23	0.821429	0.013903	1.2058	2.152478	0.001021	[637, 5, 1349, 23]
c1cc[nH]c1	2014	1372	642	223	188	0.843049	0.110725	1.237537	2.513453	0.012124	[607, 35, 1184, 188]
C1CC=CCN1	2014	1372	642	35	31	0.885714	0.017378	1.300167	3.626458	0.002932	[638, 4, 1341, 31]
C1CC1c2ccccc2	2014	1372	642	73	70	0.958904	0.036246	1.407604	10.918367	0.013088	[639, 3, 1302, 70]
c1cc2ccccc2[nH]1	2014	1372	642	209	187	0.894737	0.103774	1.313411	3.977405	0.020854	[620, 22, 1185, 187]
C1Cc2ccccc2CN1	2014	1372	642	63	59	0.936508	0.031281	1.374728	6.901968	0.009045	[638, 4, 1313, 59]
C1CCC=CC1	2014	1372	642	8	7	0.875	0.003972	1.284439	3.27551	0.000587	[641, 1, 1365, 7]
C1CCCCCCC1	2014	1372	642	36	32	0.888889	0.017875	1.304827	3.74344	0.003126	[638, 4, 1340, 32]
c1ccn(c1)c2ccccc2	2014	1372	642	50	43	0.86	0.024826	1.26242	2.874427	0.003119	[635, 7, 1329, 43]
C1CCN(CC1)c2ncncn2	2014	1372	642	5	5	1.0	0.002483	1.46793	inf	0.001377	[642, 0, 1367, 5]
c1ccsc1	2014	1372	642	9	8	0.888889	0.004469	1.304827	3.74344	0.000773	[641, 1, 1364, 8]
C1CN(CCO1)c2ccccc2	2014	1372	642	9	7	0.777778	0.004469	1.141723	1.637755	0.000148	[640, 2, 1365, 7]
c1cocn1	2014	1372	642	14	13	0.928571	0.006951	1.363078	6.08309	0.001823	[641, 1, 1359, 13]
c1csc(c1)c2ccccc2	2014	1372	642	5	4	0.8	0.002483	1.174344	1.87172	0.000127	[641, 1, 1368, 4]
c1cscn1	2014	1372	642	344	268	0.77907	0.170804	1.14362	1.650069	0.006911	[566, 76, 1104, 268]
c1nc2ccccc2[nH]1	2014	1372	642	8	7	0.875	0.003972	1.284439	3.27551	0.000587	[641, 1, 1365, 7]
c1ncncn1	2014	1372	642	7	7	1.0	0.003476	1.46793	inf	0.001929	[642, 0, 1365, 7]
CC#C	2014	1372	642	5	4	0.8	0.002483	1.174344	1.87172	0.000127	[641, 1, 1368, 4]
CC(=O)c1ccccc1	2014	1372	642	18	15	0.833333	0.008937	1.223275	2.33965	0.000778	[639, 3, 1357, 15]
CC(=O)c1ccccc1O	2014	1372	642	13	13	1.0	0.006455	1.46793	inf	0.003589	[642, 0, 1359, 13]
CC(=O)NCC(=O)N	2014	1372	642	203	188	0.926108	0.100794	1.359462	5.864723	0.027866	[627, 15, 1184, 188]
CC(=O)O	2014	1372	642	235	204	0.868085	0.116683	1.274288	3.079281	0.017592	[611, 31, 1168, 204]
CC(C)(C)c1ccccc1	2014	1372	642	38	29	0.763158	0.018868	1.120262	1.507775	0.000452	[633, 9, 1343, 29]
CC(C)c1ccc(C)cc1	2014	1372	642	7	7	1.0	0.003476	1.46793	inf	0.001929	[642, 0, 1365, 7]
CC(C)c1ccccc1	2014	1372	642	162	135	0.833333	0.080437	1.223275	2.33965	0.007484	[615, 27, 1237, 135]
CC(C)CC(=O)N	2014	1372	642	207	189	0.913043	0.102781	1.340284	4.913265	0.024975	[624, 18, 1183, 189]
CC(C)CC(C)(C)C	2014	1372	642	36	29	0.805556	0.017875	1.182499	1.938567	0.00102	[635, 7, 1343, 29]
CC(C)CC=O	2014	1372	642	230	202	0.878261	0.114201	1.289226	3.375781	0.019326	[614, 28, 1170, 202]
CC(C)CCC=O	2014	1372	642	221	199	0.900452	0.109732	1.321801	4.23264	0.023558	[620, 22, 1173, 199]
CC(C)CCCC(C)C	2014	1372	642	35	29	0.828571	0.017378	1.216285	2.261662	0.001424	[636, 6, 1343, 29]
CC(C)CN	2014	1372	642	373	301	0.806971	0.185204	1.184576	1.956207	0.012828	[570, 72, 1071, 301]
CC(C)CNC=O	2014	1372	642	247	219	0.88664	0.122642	1.301525	3.659881	0.022972	[614, 28, 1153, 219]
CC(C)NC=O	2014	1372	642	338	276	0.816568	0.167825	1.198665	2.083043	0.013313	[580, 62, 1096, 276]
CC(C)O	2014	1372	642	428	325	0.759346	0.212512	1.114666	1.476478	0.005681	[539, 103, 1047, 325]
CC(NC=O)C(=O)N	2014	1372	642	204	187	0.916667	0.101291	1.345603	5.14723	0.025498	[625, 17, 1185, 187]
CC(O)CN	2014	1372	642	279	228	0.817204	0.13853	1.199599	2.091922	0.010759	[591, 51, 1144, 228]
CC=C	2014	1372	642	61	47	0.770492	0.030288	1.131028	1.570908	0.000876	[628, 14, 1325, 47]
CC1(CC2CC3CC(C2)C1)C3	2014	1372	642	29	28	0.965517	0.014399	1.417312	13.102041	0.005458	[641, 1, 1344, 28]
Cc1c[nH]c2ccccc12	2014	1372	642	197	184	0.93401	0.097815	1.371062	6.62301	0.029148	[629, 13, 1188, 184]
Cc1ccc(C)cc1	2014	1372	642	125	97	0.776	0.062066	1.139114	1.621043	0.002096	[614, 28, 1275, 97]
Cc1ccc(cc1)C(F)(F)F	2014	1372	642	72	69	0.958333	0.03575	1.406766	10.762391	0.012833	[639, 3, 1303, 69]
Cc1ccc(cc1)c2ccccc2	2014	1372	642	101	78	0.772277	0.050149	1.133649	1.586893	0.00154	[619, 23, 1294, 78]
Cc1ccc(cc1)S(=O)(=O)N	2014	1372	642	58	56	0.965517	0.028798	1.417312	13.102041	0.011032	[640, 2, 1316, 56]
Cc1ccc(cc1)S(=O)=O	2014	1372	642	58	56	0.965517	0.028798	1.417312	13.102041	0.011032	[640, 2, 1316, 56]
Cc1ccc(Cl)cc1	2014	1372	642	25	22	0.88	0.012413	1.291778	3.431487	0.001956	[639, 3, 1350, 22]
Cc1ccc(F)cc1	2014	1372	642	64	52	0.8125	0.031778	1.192693	2.027697	0.002062	[630, 12, 1320, 52]
Cc1ccc(O)c(C)c1	2014	1372	642	44	42	0.954545	0.021847	1.401206	9.826531	0.007479	[640, 2, 1330, 42]
Cc1ccc(O)cc1	2014	1372	642	371	292	0.787062	0.184211	1.155352	1.729564	0.008901	[563, 79, 1080, 292]
Cc1cccc(Br)c1	2014	1372	642	14	11	0.785714	0.006951	1.153374	1.715743	0.000273	[639, 3, 1361, 11]
Cc1cccc(C)c1	2014	1372	642	158	128	0.810127	0.078451	1.189209	1.996501	0.005121	[612, 30, 1244, 128]
Cc1cccc(C=O)c1	2014	1372	642	57	47	0.824561	0.028302	1.210398	2.199271	0.002207	[632, 10, 1325, 47]
Cc1cccc(c1)C(=O)N	2014	1372	642	54	46	0.851852	0.026812	1.250459	2.690598	0.003045	[634, 8, 1326, 46]
Cc1cccc(c1)c2cccc(C)c2	2014	1372	642	5	4	0.8	0.002483	1.174344	1.87172	0.000127	[641, 1, 1368, 4]
Cc1cccc(Cl)c1	2014	1372	642	65	54	0.830769	0.032274	1.219511	2.297111	0.002767	[631, 11, 1318, 54]
Cc1cccc(N)c1	2014	1372	642	86	79	0.918605	0.042701	1.348447	5.280925	0.010427	[635, 7, 1293, 79]
Cc1cccc(NC=O)c1	2014	1372	642	25	21	0.84	0.012413	1.233061	2.456633	0.00119	[638, 4, 1351, 21]
Cc1cccc2ccccc12	2014	1372	642	16	15	0.9375	0.007944	1.376184	7.01895	0.002278	[641, 1, 1357, 15]
Cc1ccccc1N	2014	1372	642	109	99	0.908257	0.054121	1.333258	4.632507	0.012002	[632, 10, 1273, 99]
Cc1ccccc1O	2014	1372	642	340	303	0.891176	0.168818	1.308185	3.831968	0.034735	[605, 37, 1069, 303]
Cc1ccco1	2014	1372	642	13	11	0.846154	0.006455	1.242095	2.573615	0.000668	[640, 2, 1361, 11]
Cc1cccs1	2014	1372	642	8	7	0.875	0.003972	1.284439	3.27551	0.000587	[641, 1, 1365, 7]
CCC(=O)c1ccccc1	2014	1372	642	18	15	0.833333	0.008937	1.223275	2.33965	0.000778	[639, 3, 1357, 15]
CCC(=O)N	2014	1372	642	265	208	0.784906	0.131579	1.152187	1.707534	0.005751	[585, 57, 1164, 208]
CCC(=O)NC	2014	1372	642	244	202	0.827869	0.121152	1.215254	2.250521	0.01085	[600, 42, 1170, 202]
CCC(=O)NC(C)C	2014	1372	642	214	189	0.883178	0.106256	1.296443	3.537551	0.018863	[617, 25, 1183, 189]
CCC(=O)O	2014	1372	642	228	202	0.885965	0.113208	1.300534	3.635456	0.020863	[616, 26, 1170, 202]
CCC(C)C	2014	1372	642	461	352	0.763557	0.228898	1.120849	1.511113	0.00695	[533, 109, 1020, 352]
CCC(C)CC	2014	1372	642	383	296	0.772846	0.190169	1.134484	1.592038	0.006868	[555, 87, 1076, 296]
CCC(C)NC=O	2014	1372	642	256	212	0.828125	0.12711	1.21563	2.254572	0.011496	[598, 44, 1160, 212]
CCC=O	2014	1372	642	319	240	0.752351	0.158391	1.104399	1.42156	0.003283	[563, 79, 1132, 240]
CCc1c[nH]c2ccccc12	2014	1372	642	196	184	0.938776	0.097319	1.378057	7.174927	0.030362	[630, 12, 1188, 184]
CCc1ccc(O)cc1	2014	1372	642	211	192	0.909953	0.104767	1.335747	4.728556	0.024711	[623, 19, 1180, 192]
CCc1ccccc1	2014	1372	642	751	595	0.792277	0.37289	1.163007	1.784733	0.025298	[486, 156, 777, 595]
CCCC(=O)N	2014	1372	642	251	203	0.808765	0.124628	1.18721	1.978954	0.008335	[594, 48, 1169, 203]
CCCC(=O)O	2014	1372	642	223	200	0.896861	0.110725	1.316529	4.068957	0.022907	[619, 23, 1172, 200]
CCCC=O	2014	1372	642	296	229	0.773649	0.146971	1.135662	1.599343	0.005149	[575, 67, 1143, 229]
CCCc1c[nH]c2ccccc12	2014	1372	642	194	183	0.943299	0.096326	1.384697	7.784654	0.03137	[631, 11, 1189, 183]
CCCc1ccc(O)cc1	2014	1372	642	199	186	0.934673	0.098808	1.372035	6.694999	0.02966	[629, 13, 1186, 186]
CCCc1ccccc1	2014	1372	642	540	459	0.85	0.268123	1.247741	2.651603	0.038048	[561, 81, 913, 459]
CCCCC(=O)N	2014	1372	642	230	199	0.865217	0.114201	1.270079	3.003809	0.0166	[611, 31, 1173, 199]
CCCCC(=O)O	2014	1372	642	56	44	0.785714	0.027805	1.153374	1.715743	0.001112	[630, 12, 1328, 44]
CCCCC=O	2014	1372	642	270	223	0.825926	0.134062	1.212401	2.220179	0.011825	[595, 47, 1149, 223]
CCCCCC(=O)N	2014	1372	642	212	195	0.919811	0.105263	1.350219	5.367433	0.027444	[625, 17, 1177, 195]
CCCCCC=O	2014	1372	642	239	208	0.870293	0.118669	1.277529	3.13966	0.018398	[611, 31, 1164, 208]
CCCCCCNC=O	2014	1372	642	39	31	0.794872	0.019364	1.166816	1.813229	0.000916	[634, 8, 1341, 31]
CCCCNC=O	2014	1372	642	366	309	0.844262	0.181728	1.239318	2.536673	0.021743	[585, 57, 1063, 309]
CCCCS	2014	1372	642	200	176	0.88	0.099305	1.291778	3.431487	0.016902	[618, 24, 1196, 176]
CCCN(C)C	2014	1372	642	535	406	0.758879	0.265641	1.113981	1.47271	0.007492	[513, 129, 966, 406]
CCCNC=O	2014	1372	642	411	330	0.80292	0.204071	1.17863	1.906382	0.013483	[561, 81, 1042, 330]
CCCNS(=O)=O	2014	1372	642	24	21	0.875	0.011917	1.284439	3.27551	0.001772	[639, 3, 1351, 21]
CCCO	2014	1372	642	733	553	0.754434	0.363952	1.107456	1.437585	0.010419	[462, 180, 819, 553]
CCN	2014	1372	642	1406	1082	0.769559	0.698113	1.129659	1.562655	0.057937	[318, 324, 290, 1082]
CCN(C)C	2014	1372	642	795	609	0.766038	0.394737	1.12449	1.532093	0.015956	[456, 186, 763, 609]
CCN(C)CC(=O)N	2014	1372	642	278	224	0.805755	0.138034	1.182793	1.941043	0.008903	[588, 54, 1148, 224]
CCN(CC)C=O	2014	1372	642	444	356	0.801802	0.220457	1.176989	1.89299	0.014559	[554, 88, 1016, 356]
CCN(CC)CC(=O)N	2014	1372	642	218	199	0.912844	0.108242	1.339991	4.900951	0.026377	[623, 19, 1173, 199]
CCN(CC)CC=O	2014	1372	642	220	199	0.904545	0.109235	1.327809	4.434194	0.024466	[621, 21, 1173, 199]
CCN(CC)CCNC=O	2014	1372	642	231	205	0.887446	0.114697	1.302708	3.689448	0.021514	[616, 26, 1167, 205]
CCN(CCO)C=O	2014	1372	642	29	25	0.862069	0.014399	1.265457	2.924563	0.001839	[638, 4, 1347, 25]
CCNC(=O)C	2014	1372	642	259	206	0.795367	0.1286	1.167543	1.818747	0.006844	[589, 53, 1166, 206]
CCNC(=O)CC	2014	1372	642	233	195	0.83691	0.11569	1.228525	2.40122	0.011712	[604, 38, 1177, 195]
CCNC(=O)N	2014	1372	642	73	64	0.876712	0.036246	1.286952	3.327502	0.005614	[633, 9, 1308, 64]
CCNC=O	2014	1372	642	712	563	0.79073	0.353525	1.160737	1.768085	0.02267	[493, 149, 809, 563]
CCNCC(=O)N	2014	1372	642	290	229	0.789655	0.143992	1.159159	1.756655	0.006999	[581, 61, 1143, 229]
CCNCC=O	2014	1372	642	294	229	0.778912	0.145978	1.143388	1.648553	0.005727	[577, 65, 1143, 229]
CCNCCO	2014	1372	642	385	290	0.753247	0.191162	1.105714	1.428418	0.00422	[547, 95, 1082, 290]
CCNS(=O)=O	2014	1372	642	91	85	0.934066	0.045184	1.371143	6.629009	0.012897	[636, 6, 1287, 85]
CCO	2014	1372	642	1206	943	0.781924	0.598808	1.147809	1.677787	0.049873	[379, 263, 429, 943]
CCS	2014	1372	642	307	259	0.843648	0.152433	1.238417	2.524872	0.017545	[594, 48, 1113, 259]
CCSC	2014	1372	642	195	172	0.882051	0.096822	1.29479	3.499303	0.016825	[619, 23, 1200, 172]
CCSCC	2014	1372	642	10	8	0.8	0.004965	1.174344	1.87172	0.000254	[640, 2, 1364, 8]
Clc1ccc(NC=O)cc1	2014	1372	642	18	18	1.0	0.008937	1.46793	inf	0.004977	[642, 0, 1354, 18]
Clc1cccc(C=O)c1	2014	1372	642	13	10	0.769231	0.006455	1.129177	1.559767	0.000177	[639, 3, 1362, 10]
Clc1ccccc1C=O	2014	1372	642	5	5	1.0	0.002483	1.46793	inf	0.001377	[642, 0, 1367, 5]
CN(C)C	2014	1372	642	798	609	0.763158	0.396226	1.120262	1.507775	0.014965	[453, 189, 763, 609]
CN(C)C(=O)N	2014	1372	642	71	63	0.887324	0.035253	1.302529	3.684949	0.006149	[634, 8, 1309, 63]
CN(C)C=O	2014	1372	642	607	504	0.830313	0.30139	1.218841	2.289677	0.034228	[539, 103, 868, 504]
CN(C)CC(=O)N	2014	1372	642	280	226	0.807143	0.139027	1.184829	1.958374	0.009188	[588, 54, 1146, 226]
CN(C)CC=O	2014	1372	642	283	226	0.798587	0.140516	1.172269	1.855302	0.008026	[585, 57, 1146, 226]
CN(C)S(=O)=O	2014	1372	642	89	81	0.910112	0.044191	1.335981	4.737792	0.009906	[634, 8, 1291, 81]
CN1CCCC1	2014	1372	642	238	196	0.823529	0.118173	1.208884	2.183673	0.009898	[600, 42, 1176, 196]
CN1CCCCC1	2014	1372	642	230	173	0.752174	0.114201	1.104139	1.420209	0.002243	[585, 57, 1199, 173]
CNC(=O)CCC(=O)O	2014	1372	642	197	187	0.949239	0.097815	1.393416	8.750292	0.033771	[632, 10, 1185, 187]
CNC(=O)N	2014	1372	642	82	66	0.804878	0.040715	1.181505	1.930211	0.002347	[626, 16, 1306, 66]
CNC=O	2014	1372	642	757	587	0.775429	0.375869	1.138276	1.615735	0.01829	[472, 170, 785, 587]
CNc1ccccc1	2014	1372	642	500	390	0.78	0.248262	1.144985	1.659025	0.011216	[532, 110, 982, 390]
CNc1ncncn1	2014	1372	642	6	6	1.0	0.002979	1.46793	inf	0.001653	[642, 0, 1366, 6]
CNCC(=O)N	2014	1372	642	292	231	0.791096	0.144985	1.161273	1.771997	0.007251	[581, 61, 1141, 231]
CNCC(C)O	2014	1372	642	254	211	0.830709	0.126117	1.219422	2.296122	0.011826	[599, 43, 1161, 211]
CNCCO	2014	1372	642	567	460	0.811287	0.281529	1.190913	2.011662	0.023432	[535, 107, 912, 460]
COc1ccc(cc1)C(=O)N	2014	1372	642	57	55	0.964912	0.028302	1.416424	12.868076	0.010774	[640, 2, 1317, 55]
COc1ccc(OC)cc1	2014	1372	642	5	4	0.8	0.002483	1.174344	1.87172	0.000127	[641, 1, 1368, 4]
COc1cccc(OC)c1	2014	1372	642	11	9	0.818182	0.005462	1.201034	2.105685	0.000378	[640, 2, 1363, 9]
CS(=O)(=O)c1ccccc1	2014	1372	642	8	7	0.875	0.003972	1.284439	3.27551	0.000587	[641, 1, 1365, 7]
CS(c1ccccc1)	2014	1372	642	43	40	0.930233	0.021351	1.365516	6.239067	0.005757	[639, 3, 1332, 40]
FC(F)(F)c1cccc(NC=O)c1	2014	1372	642	17	15	0.882353	0.008441	1.295232	3.509475	0.001361	[640, 2, 1357, 15]
FC(F)(F)c1ccccc1	2014	1372	642	366	289	0.789617	0.181728	1.159103	1.756257	0.009201	[565, 77, 1083, 289]
FC(F)F	2014	1372	642	667	516	0.773613	0.331182	1.13561	1.599019	0.014531	[491, 151, 856, 516]
Fc1ccccc1Cl	2014	1372	642	8	6	0.75	0.003972	1.100948	1.40379	6.5e-05	[640, 2, 1366, 6]
NC(=N)N	2014	1372	642	219	204	0.931507	0.108739	1.367387	6.363848	0.031919	[627, 15, 1168, 204]
NC(=N)NCCCC(NC=O)C(=O)N	2014	1372	642	197	187	0.949239	0.097815	1.393416	8.750292	0.033771	[632, 10, 1185, 187]
NC(=O)c1ccccc1Cl	2014	1372	642	5	5	1.0	0.002483	1.46793	inf	0.001377	[642, 0, 1367, 5]
NC(=O)c1ccco1	2014	1372	642	8	8	1.0	0.003972	1.46793	inf	0.002205	[642, 0, 1364, 8]
NC(=O)c1ccncc1	2014	1372	642	8	7	0.875	0.003972	1.284439	3.27551	0.000587	[641, 1, 1365, 7]
NC(=O)CCC(=O)O	2014	1372	642	197	187	0.949239	0.097815	1.393416	8.750292	0.033771	[632, 10, 1185, 187]
NC(=O)CCCC(=O)O	2014	1372	642	33	32	0.969697	0.016385	1.423447	14.973761	0.006483	[641, 1, 1340, 32]
NC(=O)CCCO	2014	1372	642	197	187	0.949239	0.097815	1.393416	8.750292	0.033771	[632, 10, 1185, 187]
NC(=O)N	2014	1372	642	83	67	0.807229	0.041212	1.184956	1.959457	0.002473	[626, 16, 1305, 67]
Nc1ccc(C=O)cc1	2014	1372	642	9	7	0.777778	0.004469	1.141723	1.637755	0.000148	[640, 2, 1365, 7]
Nc1ccc(cc1)C(=O)O	2014	1372	642	5	4	0.8	0.002483	1.174344	1.87172	0.000127	[641, 1, 1368, 4]
Nc1ccc(cc1)S(=O)(=O)N	2014	1372	642	284	255	0.897887	0.141013	1.318036	4.114557	0.030336	[613, 29, 1117, 255]
Nc1ccc(cc1)S(=O)=O	2014	1372	642	284	255	0.897887	0.141013	1.318036	4.114557	0.030336	[613, 29, 1117, 255]
Nc1ccc(Cl)cc1	2014	1372	642	33	33	1.0	0.016385	1.46793	inf	0.009166	[642, 0, 1339, 33]
Nc1ccc(O)cc1	2014	1372	642	37	34	0.918919	0.018371	1.348909	5.303207	0.004412	[639, 3, 1338, 34]
Nc1cccc(c1)C(F)(F)F	2014	1372	642	40	37	0.925	0.019861	1.357835	5.771137	0.005077	[639, 3, 1335, 37]
Nc1cccc(O)c1	2014	1372	642	61	54	0.885246	0.030288	1.299479	3.609746	0.005141	[635, 7, 1318, 54]
Nc1ccccc1O	2014	1372	642	248	223	0.899194	0.123138	1.319953	4.173936	0.026412	[617, 25, 1149, 223]
Nc1ncccn1	2014	1372	642	48	42	0.875	0.023833	1.284439	3.27551	0.00358	[636, 6, 1330, 42]
Nc1nccs1	2014	1372	642	294	230	0.782313	0.145978	1.148381	1.681624	0.006148	[578, 64, 1142, 230]
Nc1ncncn1	2014	1372	642	7	7	1.0	0.003476	1.46793	inf	0.001929	[642, 0, 1365, 7]
NCC(=O)N	2014	1372	642	298	231	0.775168	0.147964	1.137892	1.613311	0.005367	[575, 67, 1141, 231]
NCC=C	2014	1372	642	41	34	0.829268	0.020357	1.217308	2.272803	0.001689	[635, 7, 1338, 34]
NCC=O	2014	1372	642	303	231	0.762376	0.150447	1.119115	1.501276	0.004048	[570, 72, 1141, 231]
NCc1ccco1	2014	1372	642	11	10	0.909091	0.005462	1.334482	4.6793	0.001173	[641, 1, 1362, 10]
NCc1ccncc1	2014	1372	642	11	10	0.909091	0.005462	1.334482	4.6793	0.001173	[641, 1, 1362, 10]
NCCC(=O)O	2014	1372	642	199	189	0.949749	0.098808	1.394165	8.843878	0.03431	[632, 10, 1183, 189]
NCCC=O	2014	1372	642	210	190	0.904762	0.10427	1.328127	4.445335	0.023301	[622, 20, 1182, 190]
NCCCC(=O)O	2014	1372	642	199	189	0.949749	0.098808	1.394165	8.843878	0.03431	[632, 10, 1183, 189]
NCCCO	2014	1372	642	360	316	0.877778	0.178749	1.288516	3.360588	0.03205	[598, 44, 1056, 316]
NCCO	2014	1372	642	798	671	0.840852	0.396226	1.234312	2.472292	0.058973	[515, 127, 701, 671]
NCCS	2014	1372	642	248	223	0.899194	0.123138	1.319953	4.173936	0.026412	[617, 25, 1149, 223]
O=Cc1ccccn1	2014	1372	642	9	8	0.888889	0.004469	1.304827	3.74344	0.000773	[641, 1, 1364, 8]
O=Cc1ccco1	2014	1372	642	8	8	1.0	0.003972	1.46793	inf	0.002205	[642, 0, 1364, 8]
O=Cc1ccncc1	2014	1372	642	8	7	0.875	0.003972	1.284439	3.27551	0.000587	[641, 1, 1365, 7]
O=CCCC=O	2014	1372	642	204	188	0.921569	0.101291	1.352798	5.498178	0.026782	[626, 16, 1184, 188]
O=CCCc1c[nH]c2ccccc12	2014	1372	642	194	183	0.943299	0.096326	1.384697	7.784654	0.03137	[631, 11, 1189, 183]
O=CCCc1ccccc1	2014	1372	642	215	194	0.902326	0.106753	1.324551	4.322782	0.02331	[621, 21, 1178, 194]
O=CCCCC=O	2014	1372	642	37	33	0.891892	0.018371	1.309235	3.860423	0.003322	[638, 4, 1339, 33]
O=CCNC=O	2014	1372	642	269	215	0.799257	0.133565	1.173253	1.863055	0.007663	[588, 54, 1157, 215]
O=CN1CCCC1	2014	1372	642	210	187	0.890476	0.10427	1.307157	3.804475	0.020022	[619, 23, 1185, 187]
O=CN1CCCCC1	2014	1372	642	110	100	0.909091	0.054618	1.334482	4.6793	0.012222	[632, 10, 1272, 100]
O=S(=O)Nc1ccccn1	2014	1372	642	17	14	0.823529	0.008441	1.208884	2.183673	0.000637	[639, 3, 1358, 14]
O=S(=O)Nc1nccs1	2014	1372	642	281	228	0.811388	0.139523	1.191061	2.012982	0.009892	[589, 53, 1144, 228]
OC(=O)c1ccc(NC=O)cc1	2014	1372	642	5	4	0.8	0.002483	1.174344	1.87172	0.000127	[641, 1, 1368, 4]
OC(=O)CCC=O	2014	1372	642	198	188	0.949495	0.098312	1.393792	8.797085	0.03404	[632, 10, 1184, 188]
OC(=O)CCCC=O	2014	1372	642	35	32	0.914286	0.017378	1.342107	4.991254	0.003978	[639, 3, 1340, 32]
OC(=O)CCCNC=O	2014	1372	642	32	31	0.96875	0.015889	1.422057	14.505831	0.006226	[641, 1, 1341, 31]
OC(=O)CCNC=O	2014	1372	642	198	188	0.949495	0.098312	1.393792	8.797085	0.03404	[632, 10, 1184, 188]
OC(F)F	2014	1372	642	200	166	0.83	0.099305	1.218382	2.2846	0.008974	[608, 34, 1206, 166]
OC=O	2014	1372	642	282	227	0.804965	0.14002	1.181632	1.931275	0.00893	[587, 55, 1145, 227]
Oc1ccc(C=O)cc1	2014	1372	642	60	57	0.95	0.029791	1.394534	8.890671	0.009816	[639, 3, 1315, 57]
Oc1ccc(CCC=O)cc1	2014	1372	642	191	181	0.947644	0.094836	1.391075	8.469534	0.032165	[632, 10, 1191, 181]
Oc1ccc(O)cc1	2014	1372	642	9	8	0.888889	0.004469	1.304827	3.74344	0.000773	[641, 1, 1364, 8]
Oc1ccccc1C=O	2014	1372	642	163	158	0.969325	0.080933	1.422902	14.786589	0.033473	[637, 5, 1214, 158]
Oc1ccccc1Cc2ccccc2	2014	1372	642	57	53	0.929825	0.028302	1.364917	6.200073	0.007643	[638, 4, 1319, 53]
Oc1cccnc1	2014	1372	642	32	24	0.75	0.015889	1.100948	1.40379	0.000265	[634, 8, 1348, 24]
OCCCC=O	2014	1372	642	204	189	0.926471	0.101291	1.359994	5.895918	0.028116	[627, 15, 1183, 189]
OCCCNC=O	2014	1372	642	219	205	0.936073	0.108739	1.37409	6.851833	0.03337	[628, 14, 1167, 205]
OCCNC=O	2014	1372	642	403	375	0.930521	0.200099	1.36594	6.26692	0.063232	[614, 28, 997, 375]
OCCNS(=O)=O	2014	1372	642	8	7	0.875	0.003972	1.284439	3.27551	0.000587	[641, 1, 1365, 7]
OCCS	2014	1372	642	9	8	0.888889	0.004469	1.304827	3.74344	0.000773	[641, 1, 1364, 8]
SCCC=O	2014	1372	642	198	188	0.949495	0.098312	1.393792	8.797085	0.03404	[632, 10, 1184, 188]
