# Supplementary material for: A comprehensive evaluation of advanced methods for identifying structural alerts using extensive toxicity data
Source: J Cheminform. 2026 Jan 30;18:27. doi: 10.1186/s13321-026-01157-x (PMC12922411; doi:10.1186/s13321-026-01157-x)
Supplement: Supplementary file 3 — Supplementary material 3. [file 13321_2026_1157_MOESM3_ESM.zip › SI_3_The substructure sets/SI_3_1_Original set of SAs/krfp/Drug/Cardiotoxicity_hERG inhibitor__ruleset.csv]

Substructure	N_total	N_pos	N_neg	N_s	N_s_pos	Precision	Coverage Rate	Enrichment Factor	Likelihood Ratio	Information Gain	tn_fp_fn_tp
[!#1][CH]([!#1])C(=O)c1[cH][cH]c([!#1])[cH][cH]1	9852	4871	4981	23	19	0.826087	0.002335	1.670829	4.857268	0.000805	[4977, 4, 4852, 19]
[!#1][CH]([!#1])C(=O)c1[cH][cH]c(Cl)[cH][cH]1	9852	4871	4981	5	5	1.0	0.000508	2.022583	inf	0.000516	[4981, 0, 4866, 5]
[!#1][CH]([!#1])c1[cH][cH]c(Br)[cH][cH]1	9852	4871	4981	18	14	0.777778	0.001827	1.57312	3.579039	0.000448	[4977, 4, 4857, 14]
[!#1][CH]([!#1])c1[cH][cH]c(F)[cH][cH]1	9852	4871	4981	70	53	0.757143	0.007105	1.531384	3.188052	0.001492	[4964, 17, 4818, 53]
[!#1][CH]([!#1])c1[cH][nH]c2[cH][cH][cH][cH]c12	9852	4871	4981	12	9	0.75	0.001218	1.516937	3.067748	0.00024	[4978, 3, 4862, 9]
[!#1][CH]([OH])[CH2][NH]C(=O)[!#1]	9852	4871	4981	12	11	0.916667	0.001218	1.854034	11.248409	0.000731	[4980, 1, 4860, 11]
[!#1][CH]=C([NH]C(=O)[!#1])C(=O)[!#1]	9852	4871	4981	28	24	0.857143	0.002842	1.733642	6.135496	0.001197	[4977, 4, 4847, 24]
[!#1][CH]1[CH2][CH2][CH]([!#1])[CH]([!#1])[CH2]1	9852	4871	4981	22	20	0.909091	0.002233	1.838711	10.225826	0.001284	[4979, 2, 4851, 20]
[!#1][CH]1[CH2][CH2][CH2]N([!#1])[CH2]1	9852	4871	4981	123	94	0.764228	0.012485	1.545714	3.314578	0.002788	[4952, 29, 4777, 94]
[!#1][CH]1[CH2][CH2][NH][CH2][CH2]1	9852	4871	4981	39	31	0.794872	0.003959	1.607694	3.962508	0.001103	[4973, 8, 4840, 31]
[!#1][CH]1[CH2]c2c([nH]c3[cH][cH][cH][cH]c23)[CH]([!#1])[NH]1	9852	4871	4981	5	5	1.0	0.000508	2.022583	inf	0.000516	[4981, 0, 4866, 5]
[!#1][CH2][CH]([OH])[CH2]N([!#1])[!#1]	9852	4871	4981	58	47	0.810345	0.005887	1.638989	4.369217	0.001831	[4970, 11, 4824, 47]
[!#1][CH2][CH]([OH])[CH2]N([!#1])[CH3]	9852	4871	4981	6	5	0.833333	0.000609	1.685486	5.112913	0.00022	[4980, 1, 4866, 5]
[!#1][CH2][CH]([OH])[CH2]O[!#1]	9852	4871	4981	66	55	0.833333	0.006699	1.685486	5.112913	0.002432	[4970, 11, 4816, 55]
[!#1][CH2][CH2][CH2][CH2][CH2][CH2][CH2][CH3]	9852	4871	4981	17	13	0.764706	0.001726	1.546681	3.323394	0.000383	[4977, 4, 4858, 13]
[!#1][CH2][CH2][CH2][CH2][CH2][CH3]	9852	4871	4981	58	47	0.810345	0.005887	1.638989	4.369217	0.001831	[4970, 11, 4824, 47]
[!#1][CH2][CH2][CH2][CH2][CH3]	9852	4871	4981	84	69	0.821429	0.008526	1.661407	4.70388	0.002866	[4966, 15, 4802, 69]
[!#1][CH2][CH2][CH2][NH]S(=O)(=O)[!#1]	9852	4871	4981	7	7	1.0	0.000711	2.022583	inf	0.000722	[4981, 0, 4864, 7]
[!#1][CH2][CH2][CH2]N([CH2][CH3])[CH2][CH3]	9852	4871	4981	25	22	0.88	0.002538	1.779873	7.498939	0.001228	[4978, 3, 4849, 22]
[!#1][CH2][CH2][CH2]N([CH3])[CH3]	9852	4871	4981	51	43	0.843137	0.005177	1.705315	5.496382	0.001999	[4973, 8, 4828, 43]
[!#1][CH2][CH2][CH2]S[!#1]	9852	4871	4981	174	148	0.850575	0.017661	1.720358	5.820855	0.007234	[4955, 26, 4723, 148]
[!#1][CH2][CH2][NH]C(=O)[CH2]O[!#1]	9852	4871	4981	5	4	0.8	0.000508	1.618066	4.090331	0.000146	[4980, 1, 4867, 4]
[!#1][CH2][CH2]c1[cH][cH][cH][cH][cH]1	9852	4871	4981	128	101	0.789062	0.012992	1.595944	3.825217	0.003501	[4954, 27, 4770, 101]
[!#1][CH2][CH2]c1[cH][cH]c(O[!#1])c(O[!#1])[cH]1	9852	4871	4981	31	26	0.83871	0.003147	1.69636	5.31743	0.001179	[4976, 5, 4845, 26]
[!#1][CH2][CH2]N([!#1])[CH2][CH2]N([!#1])[CH2]c1[cH][cH][cH][cH][cH]1	9852	4871	4981	6	6	1.0	0.000609	2.022583	inf	0.000619	[4981, 0, 4865, 6]
[!#1][CH2][CH2]N([!#1])[CH2][CH2]N([!#1])[CH3]	9852	4871	4981	42	38	0.904762	0.004263	1.829956	9.714535	0.002394	[4977, 4, 4833, 38]
[!#1][CH2][CH2]N([!#1])[CH2][CH2]N([!#1])c1[cH][cH][cH][cH][cH]1	9852	4871	4981	11	10	0.909091	0.001117	1.838711	10.225826	0.000641	[4980, 1, 4861, 10]
[!#1][CH2][CH2]N([!#1])[CH2][CH2]N([!#1])c1[cH][cH][cH][cH]c1O[!#1]	9852	4871	4981	7	6	0.857143	0.000711	1.733642	6.135496	0.000299	[4980, 1, 4865, 6]
[!#1][CH2][CH2]N([!#1])[CH2][CH3]	9852	4871	4981	167	129	0.772455	0.016951	1.562354	3.471399	0.004051	[4943, 38, 4742, 129]
[!#1][CH2][CH2]N([!#1])c1[cH][cH][cH][cH][cH]1	9852	4871	4981	38	29	0.763158	0.003857	1.54355	3.294988	0.000847	[4972, 9, 4842, 29]
[!#1][CH2][CH2]N([CH2][!#1])[CH2][!#1]	9852	4871	4981	2090	1590	0.760766	0.21214	1.538711	3.251813	0.057299	[4481, 500, 3281, 1590]
[!#1][CH2][CH2]N([CH2][CH3])[CH2][CH3]	9852	4871	4981	73	63	0.863014	0.00741	1.745517	6.442271	0.003249	[4971, 10, 4808, 63]
[!#1][CH2][CH2]N=[CH][!#1]	9852	4871	4981	9	7	0.777778	0.000914	1.57312	3.579039	0.000224	[4979, 2, 4864, 7]
[!#1][CH2][NH]C(=O)C(=[CH][!#1])[NH]C(=O)[!#1]	9852	4871	4981	15	13	0.866667	0.001523	1.752905	6.646787	0.000679	[4979, 2, 4858, 13]
[!#1][CH2]c1[cH][cH][cH][cH]c1C(F)(F)F	9852	4871	4981	9	8	0.888889	0.000914	1.797851	8.180661	0.000466	[4980, 1, 4863, 8]
[!#1][CH2]c1[cH][cH][cH]c(O[!#1])[cH]1	9852	4871	4981	57	47	0.824561	0.005786	1.667744	4.806138	0.001981	[4971, 10, 4824, 47]
[!#1][CH2]c1[cH][cH]c([cH][cH]1)[N+](=O)[O-]	9852	4871	4981	7	7	1.0	0.000711	2.022583	inf	0.000722	[4981, 0, 4864, 7]
[!#1][CH2]c1[cH][cH]c([cH][cH]1)C(F)(F)F	9852	4871	4981	12	9	0.75	0.001218	1.516937	3.067748	0.00024	[4978, 3, 4862, 9]
[!#1][CH2]c1[cH][cH]c([CH3])[cH][cH]1	9852	4871	4981	44	34	0.772727	0.004466	1.562905	3.476781	0.001057	[4971, 10, 4837, 34]
[!#1][CH2]c1[cH][cH]c(Cl)[cH]c1Cl	9852	4871	4981	12	10	0.833333	0.001218	1.685486	5.112913	0.00044	[4979, 2, 4861, 10]
[!#1][CH2]c1[cH][cH]c(F)[cH]c1F	9852	4871	4981	10	10	1.0	0.001015	2.022583	inf	0.001032	[4981, 0, 4861, 10]
[!#1][CH2]c1[cH][cH]c(O[!#1])c(O[!#1])[cH]1	9852	4871	4981	59	48	0.813559	0.005989	1.645491	4.462179	0.001904	[4970, 11, 4823, 48]
[!#1][CH2]c1[cH][cH]c(S[CH3])[cH][cH]1	9852	4871	4981	22	17	0.772727	0.002233	1.562905	3.476781	0.000527	[4976, 5, 4854, 17]
[!#1][CH2]c1[cH][cH]c2[cH][cH][cH][cH]c2[cH]1	9852	4871	4981	8	8	1.0	0.000812	2.022583	inf	0.000826	[4981, 0, 4863, 8]
[!#1][CH2]c1nc2[cH][cH][cH][cH]c2[nH]1	9852	4871	4981	12	11	0.916667	0.001218	1.854034	11.248409	0.000731	[4980, 1, 4860, 11]
[!#1][CH2]N([CH2][!#1])[CH2][!#1]	9852	4871	4981	2190	1659	0.757534	0.22229	1.532176	3.194849	0.059275	[4450, 531, 3212, 1659]
[!#1][CH2]N([CH2][CH3])[CH2][CH3]	9852	4871	4981	90	74	0.822222	0.009135	1.663012	4.729445	0.003089	[4965, 16, 4797, 74]
[!#1][CH2]N1[CH2][CH2][CH]([!#1])[CH2][CH2]1	9852	4871	4981	489	379	0.775051	0.049635	1.567605	3.523262	0.012494	[4871, 110, 4492, 379]
[!#1][CH2]N1[CH2][CH2]N([CH2][CH2]1)c2[cH][cH][cH][cH][cH]2	9852	4871	4981	13	12	0.923077	0.00132	1.866999	12.270992	0.000822	[4980, 1, 4859, 12]
[!#1][CH2]O[CH2][CH3]	9852	4871	4981	27	21	0.777778	0.002741	1.57312	3.579039	0.000673	[4975, 6, 4850, 21]
[!#1][NH][CH2][CH2]c1[cH][cH]c(O[!#1])c(O[!#1])[cH]1	9852	4871	4981	9	7	0.777778	0.000914	1.57312	3.579039	0.000224	[4979, 2, 4864, 7]
[!#1][NH][CH2][CH2]N([CH2][CH3])[CH2][CH3]	9852	4871	4981	15	13	0.866667	0.001523	1.752905	6.646787	0.000679	[4979, 2, 4858, 13]
[!#1][NH]c1[cH][cH][cH][cH]c1C(=O)[!#1]	9852	4871	4981	20	15	0.75	0.00203	1.516937	3.067748	0.0004	[4976, 5, 4856, 15]
[!#1][NH]c1[cH][cH][cH]c([cH]1)[CH]([!#1])[!#1]	9852	4871	4981	12	10	0.833333	0.001218	1.685486	5.112913	0.00044	[4979, 2, 4861, 10]
[!#1][NH]c1[cH][cH][cH]c([cH]1)C(=O)[CH3]	9852	4871	4981	5	4	0.8	0.000508	1.618066	4.090331	0.000146	[4980, 1, 4867, 4]
[!#1][NH]c1[cH][cH][cH]c(O[!#1])[cH]1	9852	4871	4981	8	6	0.75	0.000812	1.516937	3.067748	0.00016	[4979, 2, 4865, 6]
[!#1][NH]c1[cH][cH]c(Br)[cH][cH]1	9852	4871	4981	11	9	0.818182	0.001117	1.65484	4.601622	0.000365	[4979, 2, 4862, 9]
[!#1][NH]c1[cH][cH]c(Cl)[cH]c1C(=O)[!#1]	9852	4871	4981	6	6	1.0	0.000609	2.022583	inf	0.000619	[4981, 0, 4865, 6]
[!#1][NH]c1[cH]c(Cl)[cH][cH]c1O[!#1]	9852	4871	4981	6	5	0.833333	0.000609	1.685486	5.112913	0.00022	[4980, 1, 4866, 5]
[!#1][NH]c1nc2[cH][cH][cH][cH]c2n1[!#1]	9852	4871	4981	12	9	0.75	0.001218	1.516937	3.067748	0.00024	[4978, 3, 4862, 9]
[!#1]C(=O)[CH2][CH2][CH2][CH2][CH3]	9852	4871	4981	6	5	0.833333	0.000609	1.685486	5.112913	0.00022	[4980, 1, 4866, 5]
[!#1]C(=O)[CH2][CH2][CH2]c1[cH][cH][cH][cH][cH]1	9852	4871	4981	5	5	1.0	0.000508	2.022583	inf	0.000516	[4981, 0, 4866, 5]
[!#1]C(=O)[NH][CH2][CH2][CH2]N([CH3])[CH3]	9852	4871	4981	5	5	1.0	0.000508	2.022583	inf	0.000516	[4981, 0, 4866, 5]
[!#1]C(=O)[NH][CH2][CH2]C(=O)[OH]	9852	4871	4981	8	6	0.75	0.000812	1.516937	3.067748	0.00016	[4979, 2, 4865, 6]
[!#1]C(=O)[NH][CH2][CH2]N([CH2][CH3])[CH2][CH3]	9852	4871	4981	6	5	0.833333	0.000609	1.685486	5.112913	0.00022	[4980, 1, 4866, 5]
[!#1]C(=O)[NH]c1[cH][cH]c(Cl)c(Cl)[cH]1	9852	4871	4981	9	7	0.777778	0.000914	1.57312	3.579039	0.000224	[4979, 2, 4864, 7]
[!#1]C(=O)c1[cH][cH][cH]o1	9852	4871	4981	44	33	0.75	0.004466	1.516937	3.067748	0.000883	[4970, 11, 4838, 33]
[!#1]C(=O)c1[cH]c(Cl)[cH]c(Cl)[cH]1	9852	4871	4981	13	10	0.769231	0.00132	1.555833	3.408609	0.000303	[4978, 3, 4861, 10]
[!#1]C(=O)O[CH2][CH2]N([CH2][CH3])[CH2][CH3]	9852	4871	4981	5	4	0.8	0.000508	1.618066	4.090331	0.000146	[4980, 1, 4867, 4]
[!#1]c1[cH][cH]c([cH][cH]1)[N+](=O)[O-]	9852	4871	4981	13	10	0.769231	0.00132	1.555833	3.408609	0.000303	[4978, 3, 4861, 10]
[!#1]c1[cH][cH]c([cH][cH]1)c2[cH][cH]c([cH][cH]2)S(=O)(=O)[!#1]	9852	4871	4981	19	19	1.0	0.001929	2.022583	inf	0.001963	[4981, 0, 4852, 19]
[!#1]c1[cH][cH]c([CH3])c(Br)[cH]1	9852	4871	4981	5	5	1.0	0.000508	2.022583	inf	0.000516	[4981, 0, 4866, 5]
[!#1]c1[cH][cH]c([CH3])c(Cl)[cH]1	9852	4871	4981	9	7	0.777778	0.000914	1.57312	3.579039	0.000224	[4979, 2, 4864, 7]
[!#1]c1[cH][cH]c2[cH][cH][cH][cH]c2[cH]1	9852	4871	4981	35	27	0.771429	0.003553	1.560278	3.451216	0.000832	[4973, 8, 4844, 27]
[!#1]c1[cH][cH]c2c([!#1])[cH]c(=O)oc2[cH]1	9852	4871	4981	6	5	0.833333	0.000609	1.685486	5.112913	0.00022	[4980, 1, 4866, 5]
[!#1]c1[cH][cH]c2c([!#1])nc([!#1])nc2[cH]1	9852	4871	4981	14	11	0.785714	0.001421	1.589172	3.74947	0.00037	[4978, 3, 4860, 11]
[!#1]c1[cH]c([CH3])nc2[cH][cH][cH][cH]c12	9852	4871	4981	6	5	0.833333	0.000609	1.685486	5.112913	0.00022	[4980, 1, 4866, 5]
[!#1]c1[cH]c(c([OH])c([cH]1)C([CH3])([CH3])[CH3])C([CH3])([CH3])[CH3]	9852	4871	4981	5	4	0.8	0.000508	1.618066	4.090331	0.000146	[4980, 1, 4867, 4]
[!#1]c1[cH]c2[cH][cH][cH][cH]c2nc1[!#1]	9852	4871	4981	10	8	0.8	0.001015	1.618066	4.090331	0.000292	[4979, 2, 4863, 8]
[!#1]c1[cH]nc2[cH][cH][cH][cH]c2[cH]1	9852	4871	4981	9	7	0.777778	0.000914	1.57312	3.579039	0.000224	[4979, 2, 4864, 7]
[!#1]c1[nH]c2[cH][cH][cH][cH]c2c1[!#1]	9852	4871	4981	87	66	0.758621	0.008831	1.534373	3.213831	0.00188	[4960, 21, 4805, 66]
[!#1]c1n[cH][cH][cH]c1[CH3]	9852	4871	4981	34	28	0.823529	0.003451	1.665656	4.772052	0.001171	[4975, 6, 4843, 28]
[!#1]c1n[cH][cH]nc1O[CH3]	9852	4871	4981	5	5	1.0	0.000508	2.022583	inf	0.000516	[4981, 0, 4866, 5]
[!#1]c1n[cH]nc2sc([CH3])c([CH3])c12	9852	4871	4981	5	4	0.8	0.000508	1.618066	4.090331	0.000146	[4980, 1, 4867, 4]
[!#1]c1nc2[cH][cH][cH][cH]c2c([!#1])c1[!#1]	9852	4871	4981	26	21	0.807692	0.002639	1.633624	4.294847	0.000804	[4976, 5, 4850, 21]
[!#1]N([!#1])[CH2]c1[cH][cH][cH][cH][cH]1	9852	4871	4981	118	90	0.762712	0.011977	1.542648	3.286873	0.002642	[4953, 28, 4781, 90]
[!#1]N([CH]([CH3])[CH3])[CH]([CH3])[CH3]	9852	4871	4981	7	7	1.0	0.000711	2.022583	inf	0.000722	[4981, 0, 4864, 7]
[!#1]N([CH2][CH2][CH2][CH3])[CH2][CH2][CH2][CH3]	9852	4871	4981	12	11	0.916667	0.001218	1.854034	11.248409	0.000731	[4980, 1, 4860, 11]
[!#1]n1[cH][cH]n[cH]1	9852	4871	4981	33	27	0.818182	0.00335	1.65484	4.601622	0.001096	[4975, 6, 4844, 27]
[!#1]N1[CH2][CH2][CH]([CH2]c2[cH][cH][cH][cH][cH]2)[CH2][CH2]1	9852	4871	4981	20	19	0.95	0.00203	1.921454	19.42907	0.001481	[4980, 1, 4852, 19]
[!#1]N1[CH2][CH2][CH2][CH2][CH]1[CH2][CH3]	9852	4871	4981	5	4	0.8	0.000508	1.618066	4.090331	0.000146	[4980, 1, 4867, 4]
[!#1]N1[CH2][CH2]N([CH2][CH]=[CH]c2[cH][cH][cH][cH][cH]2)[CH2][CH2]1	9852	4871	4981	14	14	1.0	0.001421	2.022583	inf	0.001446	[4981, 0, 4857, 14]
[!#1]N1[CH2][CH2]N([CH2][CH2]1)c2[cH][cH][cH][cH][cH]2	9852	4871	4981	28	23	0.821429	0.002842	1.661407	4.70388	0.00095	[4976, 5, 4848, 23]
[!#1]N1[CH2][CH2]N([CH2][CH2]1)c2[cH][cH][cH][cH]c2[!#1]	9852	4871	4981	35	30	0.857143	0.003553	1.733642	6.135496	0.001497	[4976, 5, 4841, 30]
[!#1]N1[CH2][CH2]N([CH2][CH2]1)c2[cH][cH][cH][cH]c2O[CH3]	9852	4871	4981	11	10	0.909091	0.001117	1.838711	10.225826	0.000641	[4980, 1, 4861, 10]
[!#1]N1[CH2][CH2]N([CH2][CH2]1)c2[cH][cH]c([!#1])[cH][cH]2	9852	4871	4981	70	55	0.785714	0.007105	1.589172	3.74947	0.001858	[4966, 15, 4816, 55]
[!#1]N1[CH2][CH2]N([CH2][CH2]1)c2[cH][cH]c(F)[cH][cH]2	9852	4871	4981	18	15	0.833333	0.001827	1.685486	5.112913	0.00066	[4978, 3, 4856, 15]
[!#1]n1c(=[NH])n([!#1])c2[cH][cH][cH][cH]c12	9852	4871	4981	16	15	0.9375	0.001624	1.896171	15.338739	0.001101	[4980, 1, 4856, 15]
[!#1]N1c2[cH][cH][cH][cH]c2S(c3[cH][cH]c([!#1])[cH]c13)	9852	4871	4981	7	6	0.857143	0.000711	1.733642	6.135496	0.000299	[4980, 1, 4865, 6]
[!#1]O[CH2][CH]([OH])[CH2]N([!#1])[CH3]	9852	4871	4981	5	5	1.0	0.000508	2.022583	inf	0.000516	[4981, 0, 4866, 5]
[!#1]O[CH2][CH2][CH2][CH2][CH2][CH3]	9852	4871	4981	5	4	0.8	0.000508	1.618066	4.090331	0.000146	[4980, 1, 4867, 4]
[!#1]O[CH2][CH2]N([CH2][CH3])[CH2][CH3]	9852	4871	4981	11	10	0.909091	0.001117	1.838711	10.225826	0.000641	[4980, 1, 4861, 10]
[!#1]Oc1[cH][cH][cH][cH]c1C(=O)[!#1]	9852	4871	4981	35	29	0.828571	0.003553	1.675854	4.942483	0.001246	[4975, 6, 4842, 29]
[!#1]Oc1[cH][cH][cH]c([cH]1)C(=O)[!#1]	9852	4871	4981	29	22	0.758621	0.002944	1.534373	3.213831	0.000623	[4974, 7, 4849, 22]
[!#1]Oc1[cH][cH][cH]c([CH3])[cH]1	9852	4871	4981	9	9	1.0	0.000914	2.022583	inf	0.000929	[4981, 0, 4862, 9]
[!#1]Oc1[cH][cH]c([CH2][CH2]N([!#1])[CH3])[cH]c1O[!#1]	9852	4871	4981	12	11	0.916667	0.001218	1.854034	11.248409	0.000731	[4980, 1, 4860, 11]
[!#1]Oc1[cH][cH]c(Cl)[cH][cH]1	9852	4871	4981	28	23	0.821429	0.002842	1.661407	4.70388	0.00095	[4976, 5, 4848, 23]
[!#1]Oc1[cH][cH]c(Cl)[cH]c1Cl	9852	4871	4981	5	4	0.8	0.000508	1.618066	4.090331	0.000146	[4980, 1, 4867, 4]
[!#1]S(=O)(=O)c1[cH][cH][cH]c([cH]1)C(F)(F)F	9852	4871	4981	12	9	0.75	0.001218	1.516937	3.067748	0.00024	[4978, 3, 4862, 9]
[!#1]S(=O)(=O)c1[cH][cH]c(Br)[cH][cH]1	9852	4871	4981	6	6	1.0	0.000609	2.022583	inf	0.000619	[4981, 0, 4865, 6]
[!#1]S(=O)(=O)N1[CH2][CH2][CH2][CH2][CH2]1	9852	4871	4981	13	10	0.769231	0.00132	1.555833	3.408609	0.000303	[4978, 3, 4861, 10]
Brc1ccc(cc1)S(=O)=O	9852	4871	4981	6	6	1.0	0.000609	2.022583	inf	0.000619	[4981, 0, 4865, 6]
C=C(NC=O)C=O	9852	4871	4981	32	25	0.78125	0.003248	1.580143	3.652081	0.000819	[4974, 7, 4846, 25]
C1C2CCCCC12	9852	4871	4981	10	9	0.9	0.001015	1.820324	9.203244	0.000553	[4980, 1, 4862, 9]
C1c2ccccc2-c3ccccc13	9852	4871	4981	5	5	1.0	0.000508	2.022583	inf	0.000516	[4981, 0, 4866, 5]
C1CC(CN1)c2ccccc2	9852	4871	4981	156	127	0.814103	0.015834	1.64659	4.478207	0.005101	[4952, 29, 4744, 127]
c1cc2ccccc2n1c3ccccc3	9852	4871	4981	29	23	0.793103	0.002944	1.604117	3.9199	0.000809	[4975, 6, 4848, 23]
C1CCc2c(C1)[nH]c3ccccc23	9852	4871	4981	7	7	1.0	0.000711	2.022583	inf	0.000722	[4981, 0, 4864, 7]
c1cn(nc1c2ccccc2)c3ccccc3	9852	4871	4981	9	7	0.777778	0.000914	1.57312	3.579039	0.000224	[4979, 2, 4864, 7]
CC(=NNC=O)c1ccc(N)cc1	9852	4871	4981	7	6	0.857143	0.000711	1.733642	6.135496	0.000299	[4980, 1, 4865, 6]
CC(C)(C)c1cccc(c1)C(C)(C)C	9852	4871	4981	12	10	0.833333	0.001218	1.685486	5.112913	0.00044	[4979, 2, 4861, 10]
CC(C)(C)c1cccc(c1O)C(C)(C)C	9852	4871	4981	8	7	0.875	0.000812	1.76976	7.158078	0.000381	[4980, 1, 4864, 7]
CC(C)(C)NCC(O)CO	9852	4871	4981	8	6	0.75	0.000812	1.516937	3.067748	0.00016	[4979, 2, 4865, 6]
Cc1cc(C)c(O)cn1	9852	4871	4981	6	5	0.833333	0.000609	1.685486	5.112913	0.00022	[4980, 1, 4866, 5]
Cc1ccc(cc1)[N+](=O)[O-]	9852	4871	4981	11	10	0.909091	0.001117	1.838711	10.225826	0.000641	[4980, 1, 4861, 10]
Cc1ccc(cc1)C(F)(F)F	9852	4871	4981	101	86	0.851485	0.010252	1.722199	5.862807	0.004194	[4966, 15, 4785, 86]
CCc1nc2ccccc2[nH]1	9852	4871	4981	42	32	0.761905	0.004263	1.541015	3.272264	0.000927	[4971, 10, 4839, 32]
CCc1nc2ccccc2cc1C	9852	4871	4981	8	6	0.75	0.000812	1.516937	3.067748	0.00016	[4979, 2, 4865, 6]
CN(C)CCCNC(=O)C(=C)NC=O	9852	4871	4981	5	5	1.0	0.000508	2.022583	inf	0.000516	[4981, 0, 4866, 5]
CN1CCN(CC1)c2ccc(F)cc2	9852	4871	4981	13	12	0.923077	0.00132	1.866999	12.270992	0.000822	[4980, 1, 4859, 12]
CN1CCN(CC1)c2ccccc2	9852	4871	4981	274	209	0.762774	0.027812	1.542773	3.287996	0.006233	[4916, 65, 4662, 209]
CNC(=O)C(=C)NC=O	9852	4871	4981	28	23	0.821429	0.002842	1.661407	4.70388	0.00095	[4976, 5, 4848, 23]
FC(F)(F)c1cccc(c1)S(=O)=O	9852	4871	4981	22	19	0.863636	0.002233	1.746776	6.476357	0.000978	[4978, 3, 4852, 19]
Fc1ccc(cc1)N2CCNCC2	9852	4871	4981	19	15	0.789474	0.001929	1.596776	3.834685	0.000516	[4977, 4, 4856, 15]
N=C(c1ccccc1)c2ccccc2	9852	4871	4981	22	20	0.909091	0.002233	1.838711	10.225826	0.001284	[4979, 2, 4851, 20]
NC(=O)c1cccc(Br)c1	9852	4871	4981	9	7	0.777778	0.000914	1.57312	3.579039	0.000224	[4979, 2, 4864, 7]
NC(=O)c1ccco1	9852	4871	4981	101	77	0.762376	0.010252	1.541969	3.280786	0.002252	[4957, 24, 4794, 77]
NC(NC=O)C=O	9852	4871	4981	12	10	0.833333	0.001218	1.685486	5.112913	0.00044	[4979, 2, 4861, 10]
NS(=O)(=O)c1ccc(cc1)c2ccccc2	9852	4871	4981	16	16	1.0	0.001624	2.022583	inf	0.001652	[4981, 0, 4855, 16]
O=c1ccnc2ccccn12	9852	4871	4981	52	45	0.865385	0.005278	1.750312	6.573745	0.002344	[4974, 7, 4826, 45]
O=Cc1cn[nH]c1	9852	4871	4981	5	5	1.0	0.000508	2.022583	inf	0.000516	[4981, 0, 4866, 5]
