# Supplementary material for: A comprehensive evaluation of advanced methods for identifying structural alerts using extensive toxicity data
Source: J Cheminform. 2026 Jan 30;18:27. doi: 10.1186/s13321-026-01157-x (PMC12922411; doi:10.1186/s13321-026-01157-x)
Supplement: Supplementary file 3 — Supplementary material 3. [file 13321_2026_1157_MOESM3_ESM.zip › SI_3_The substructure sets/SI_3_1_Original set of SAs/krfp/Drug/Cytotoxicity_HPEG2__ruleset.csv]

Substructure	N_total	N_pos	N_neg	N_s	N_s_pos	Precision	Coverage Rate	Enrichment Factor	Likelihood Ratio	Information Gain	tn_fp_fn_tp
[!#1][CH]([!#1])c1[cH][cH]c(Cl)[cH][cH]1	6000	2965	3035	25	21	0.84	0.004167	1.699831	5.373946	0.001578	[3031, 4, 2944, 21]
[!#1][CH]([NH]C(=O)[!#1])C(Cl)(Cl)Cl	6000	2965	3035	12	9	0.75	0.002	1.517707	3.070826	0.000395	[3032, 3, 2956, 9]
[!#1][CH]=C1[CH2]N([!#1])[CH2]C(=[CH][!#1])C1=O	6000	2965	3035	7	7	1.0	0.001167	2.023609	inf	0.001187	[3035, 0, 2958, 7]
[!#1][CH]1[CH2][CH]([CH3])[CH2][CH2][CH]1[CH]([CH3])[CH3]	6000	2965	3035	7	6	0.857143	0.001167	1.734522	6.141653	0.000491	[3034, 1, 2959, 6]
[!#1][CH]1[CH2][CH2][CH]([CH2][CH2]1)C([CH3])([CH3])[CH3]	6000	2965	3035	5	4	0.8	0.000833	1.618887	4.094435	0.00024	[3034, 1, 2961, 4]
[!#1][CH]1[CH2]C([!#1])([CH3])[NH]C([!#1])([CH3])[CH2]1	6000	2965	3035	11	9	0.818182	0.001833	1.65568	4.606239	0.0006	[3033, 2, 2956, 9]
[!#1][CH]1[CH2]C([CH3])([CH3])[NH]C([CH3])([CH3])[CH2]1	6000	2965	3035	11	9	0.818182	0.001833	1.65568	4.606239	0.0006	[3033, 2, 2956, 9]
[!#1][CH]1O[CH]([CH2][OH])[CH]([OH])[CH]1[OH]	6000	2965	3035	5	4	0.8	0.000833	1.618887	4.094435	0.00024	[3034, 1, 2961, 4]
[!#1][CH2][CH]([OH])[CH2][!#1]	6000	2965	3035	86	66	0.767442	0.014333	1.553002	3.377909	0.003294	[3015, 20, 2899, 66]
[!#1][CH2][CH]([OH])[CH2][NH][!#1]	6000	2965	3035	18	17	0.944444	0.003	1.911186	17.401349	0.002122	[3034, 1, 2948, 17]
[!#1][CH2][CH]([OH])[CH2]N([!#1])[!#1]	6000	2965	3035	45	34	0.755556	0.0075	1.528949	3.163882	0.001559	[3024, 11, 2931, 34]
[!#1][CH2][CH]([OH])[CH2]N([!#1])[CH3]	6000	2965	3035	8	7	0.875	0.001333	1.770658	7.165261	0.000626	[3034, 1, 2958, 7]
[!#1][CH2][CH]([OH])[CH2]O[!#1]	6000	2965	3035	58	48	0.827586	0.009667	1.674711	4.913322	0.003394	[3025, 10, 2917, 48]
[!#1][CH2][CH2][CH2][CH2][CH2][CH2][CH2][CH3]	6000	2965	3035	22	21	0.954545	0.003667	1.931627	21.495784	0.002753	[3034, 1, 2944, 21]
[!#1][CH2][CH2][CH2][CH2][CH2][CH3]	6000	2965	3035	42	34	0.809524	0.007	1.638159	4.350337	0.002171	[3027, 8, 2931, 34]
[!#1][CH2][CH2][CH2][CH2][CH3]	6000	2965	3035	71	54	0.760563	0.011833	1.539083	3.251463	0.00257	[3018, 17, 2911, 54]
[!#1][CH2][CH2][CH2][CH2][NH]C(=O)[!#1]	6000	2965	3035	19	15	0.789474	0.003167	1.597586	3.838533	0.000849	[3031, 4, 2950, 15]
[!#1][CH2][CH2][CH2]N([CH2][CH3])[CH2][CH3]	6000	2965	3035	12	9	0.75	0.002	1.517707	3.070826	0.000395	[3032, 3, 2956, 9]
[!#1][CH2][CH2][CH2]N([CH3])[CH3]	6000	2965	3035	50	47	0.94	0.008333	1.902192	16.036537	0.005769	[3032, 3, 2918, 47]
[!#1][CH2][CH2][CH2]OC(=O)[!#1]	6000	2965	3035	12	9	0.75	0.002	1.517707	3.070826	0.000395	[3032, 3, 2956, 9]
[!#1][CH2][CH2]N([CH3])[CH3]	6000	2965	3035	94	84	0.893617	0.015667	1.808331	8.598314	0.008331	[3025, 10, 2881, 84]
[!#1][CH2][NH][CH2][!#1]	6000	2965	3035	101	80	0.792079	0.016833	1.602858	3.899462	0.00466	[3014, 21, 2885, 80]
[!#1][CH2]C([CH3])([CH3])[CH3]	6000	2965	3035	7	6	0.857143	0.001167	1.734522	6.141653	0.000491	[3034, 1, 2959, 6]
[!#1][CH2]C(=O)[CH3]	6000	2965	3035	5	5	1.0	0.000833	2.023609	inf	0.000848	[3035, 0, 2960, 5]
[!#1][CH2]C(=O)[NH][CH]([!#1])C(Cl)(Cl)Cl	6000	2965	3035	5	5	1.0	0.000833	2.023609	inf	0.000848	[3035, 0, 2960, 5]
[!#1][CH2]C(=O)[NH][CH]([NH][!#1])C(Cl)(Cl)Cl	6000	2965	3035	5	5	1.0	0.000833	2.023609	inf	0.000848	[3035, 0, 2960, 5]
[!#1][CH2]C(=O)[NH][CH]([NH]C(=S)[NH][!#1])C(Cl)(Cl)Cl	6000	2965	3035	5	5	1.0	0.000833	2.023609	inf	0.000848	[3035, 0, 2960, 5]
[!#1][CH2]c1[cH][cH]c([cH][cH]1)C(F)(F)F	6000	2965	3035	21	21	1.0	0.0035	2.023609	inf	0.003568	[3035, 0, 2944, 21]
[!#1][CH2]c1[cH][cH]c(Cl)[cH]c1Cl	6000	2965	3035	24	18	0.75	0.004	1.517707	3.070826	0.000792	[3029, 6, 2947, 18]
[!#1][CH2]Cl	6000	2965	3035	76	71	0.934211	0.012667	1.890477	14.535245	0.00851	[3030, 5, 2894, 71]
[!#1][CH2]N([!#1])[CH2][CH2][OH]	6000	2965	3035	16	12	0.75	0.002667	1.517707	3.070826	0.000527	[3031, 4, 2953, 12]
[!#1][CH2]N([CH3])[CH3]	6000	2965	3035	108	95	0.87963	0.018	1.780026	7.480218	0.008826	[3022, 13, 2870, 95]
[!#1][CH2]SC(=[NH])[NH2]	6000	2965	3035	5	5	1.0	0.000833	2.023609	inf	0.000848	[3035, 0, 2960, 5]
[!#1][NH][CH]([!#1])C(Cl)(Cl)Cl	6000	2965	3035	13	10	0.769231	0.002167	1.556622	3.412029	0.000499	[3032, 3, 2955, 10]
[!#1][NH][CH]([NH]C(=O)[!#1])C(Cl)(Cl)Cl	6000	2965	3035	12	9	0.75	0.002	1.517707	3.070826	0.000395	[3032, 3, 2956, 9]
[!#1][NH][CH2][CH]([OH])[CH2]O[!#1]	6000	2965	3035	14	13	0.928571	0.002333	1.879065	13.306914	0.001504	[3034, 1, 2952, 13]
[!#1][NH][CH2][CH2]N([CH2][CH3])[CH2][CH3]	6000	2965	3035	13	11	0.846154	0.002167	1.712284	5.629848	0.000852	[3033, 2, 2954, 11]
[!#1][NH]C(=O)[CH2]Cl	6000	2965	3035	22	19	0.863636	0.003667	1.747662	6.482856	0.00161	[3032, 3, 2946, 19]
[!#1][NH]C(=S)[NH][CH]([NH]C(=O)[!#1])C(Cl)(Cl)Cl	6000	2965	3035	10	9	0.9	0.001667	1.821248	9.212479	0.000909	[3034, 1, 2956, 9]
[!#1][NH]C(=S)[NH]N=[CH][!#1]	6000	2965	3035	6	5	0.833333	0.001	1.686341	5.118044	0.000362	[3034, 1, 2960, 5]
[!#1][NH]c1[cH][cH][cH]c([cH]1)C(F)(F)F	6000	2965	3035	34	26	0.764706	0.005667	1.547466	3.326728	0.001264	[3027, 8, 2939, 26]
[!#1][NH]c1[cH][cH]c([cH][cH]1)C(=O)[OH]	6000	2965	3035	6	5	0.833333	0.001	1.686341	5.118044	0.000362	[3034, 1, 2960, 5]
[!#1][NH]c1[cH][cH]c([OH])[cH][cH]1	6000	2965	3035	17	16	0.941176	0.002833	1.904573	16.37774	0.001966	[3034, 1, 2949, 16]
[!#1][NH]c1[cH][cH]c(Cl)c(Cl)[cH]1	6000	2965	3035	13	10	0.769231	0.002167	1.556622	3.412029	0.000499	[3032, 3, 2955, 10]
[!#1][NH]c1[cH][cH]c(F)c(Cl)[cH]1	6000	2965	3035	6	5	0.833333	0.001	1.686341	5.118044	0.000362	[3034, 1, 2960, 5]
[!#1][NH]c1[cH]c([CH3])[cH][cH]n1	6000	2965	3035	7	6	0.857143	0.001167	1.734522	6.141653	0.000491	[3034, 1, 2959, 6]
[!#1][NH]c1nc([!#1])[cH]s1	6000	2965	3035	99	79	0.79798	0.0165	1.614799	4.043255	0.004763	[3015, 20, 2886, 79]
[!#1][NH]c1nc([cH]s1)c2[cH][cH]c([!#1])[cH][cH]2	6000	2965	3035	5	4	0.8	0.000833	1.618887	4.094435	0.00024	[3034, 1, 2961, 4]
[!#1][NH]c1nc2[cH][cH][cH][cH]c2s1	6000	2965	3035	9	7	0.777778	0.0015	1.573918	3.582631	0.000368	[3033, 2, 2958, 7]
[!#1]C#C[!#1]	6000	2965	3035	12	9	0.75	0.002	1.517707	3.070826	0.000395	[3032, 3, 2956, 9]
[!#1]C([!#1])([OH])c1[cH][cH][cH][cH][cH]1	6000	2965	3035	16	14	0.875	0.002667	1.770658	7.165261	0.001254	[3033, 2, 2951, 14]
[!#1]C([CH3])([CH3])[CH2]C([CH3])([CH3])[CH3]	6000	2965	3035	5	5	1.0	0.000833	2.023609	inf	0.000848	[3035, 0, 2960, 5]
[!#1]C(=O)[CH2]Cl	6000	2965	3035	65	62	0.953846	0.010833	1.930211	21.154581	0.008149	[3032, 3, 2903, 62]
[!#1]C(=O)[NH][CH2][CH2][CH2]N([CH3])[CH3]	6000	2965	3035	7	7	1.0	0.001167	2.023609	inf	0.001187	[3035, 0, 2958, 7]
[!#1]C(=O)[NH][CH2][CH2]N([CH2][CH3])[CH2][CH3]	6000	2965	3035	11	9	0.818182	0.001833	1.65568	4.606239	0.0006	[3033, 2, 2956, 9]
[!#1]C(=O)[NH]N=[CH]c1[cH][cH]c(o1)[N+](=O)[O-]	6000	2965	3035	14	13	0.928571	0.002333	1.879065	13.306914	0.001504	[3034, 1, 2952, 13]
[!#1]C(=O)[NH]N=[CH]c1[cH][cH]c(s1)[N+](=O)[O-]	6000	2965	3035	14	14	1.0	0.002333	2.023609	inf	0.002377	[3035, 0, 2951, 14]
[!#1]C(=O)[NH]N=[CH]c1[cH][cH]c2O[CH2]Oc2[cH]1	6000	2965	3035	5	4	0.8	0.000833	1.618887	4.094435	0.00024	[3034, 1, 2961, 4]
[!#1]C(=O)C([CH3])([CH3])[CH3]	6000	2965	3035	7	6	0.857143	0.001167	1.734522	6.141653	0.000491	[3034, 1, 2959, 6]
[!#1]C(=O)C(F)(F)F	6000	2965	3035	12	9	0.75	0.002	1.517707	3.070826	0.000395	[3032, 3, 2956, 9]
[!#1]C(=O)c1[cH][cH][cH][cH]c1C(=O)[!#1]	6000	2965	3035	65	59	0.907692	0.010833	1.836814	10.065486	0.00623	[3029, 6, 2906, 59]
[!#1]C(=O)c1[cH][cH]c([cH][cH]1)C(=O)[!#1]	6000	2965	3035	5	4	0.8	0.000833	1.618887	4.094435	0.00024	[3034, 1, 2961, 4]
[!#1]C(=O)c1[cH][cH]c(o1)[N+](=O)[O-]	6000	2965	3035	32	31	0.96875	0.005333	1.960371	31.731872	0.004367	[3034, 1, 2934, 31]
[!#1]C(=O)c1c([!#1])n([!#1])c2nc3[cH][cH][cH][cH]c3nc12	6000	2965	3035	9	8	0.888889	0.0015	1.798763	8.18887	0.000766	[3034, 1, 2957, 8]
[!#1]C(=O)N([CH]([CH3])[CH3])[CH]([CH3])[CH3]	6000	2965	3035	5	4	0.8	0.000833	1.618887	4.094435	0.00024	[3034, 1, 2961, 4]
[!#1]c1[cH][cH][cH]c([cH]1)C(F)(F)F	6000	2965	3035	76	59	0.776316	0.012667	1.570959	3.552525	0.00311	[3018, 17, 2906, 59]
[!#1]c1[cH][cH][cH]c([OH])[cH]1	6000	2965	3035	15	12	0.8	0.0025	1.618887	4.094435	0.000722	[3032, 3, 2953, 12]
[!#1]c1[cH][cH][cH]c2[cH][cH][cH]nc12	6000	2965	3035	26	20	0.769231	0.004333	1.556622	3.412029	0.001	[3029, 6, 2945, 20]
[!#1]c1[cH][cH]c([!#1])c([OH])[cH]1	6000	2965	3035	32	26	0.8125	0.005333	1.644182	4.435638	0.001685	[3029, 6, 2939, 26]
[!#1]c1[cH][cH]c([!#1])c2n[cH][cH][cH]c12	6000	2965	3035	8	7	0.875	0.001333	1.770658	7.165261	0.000626	[3034, 1, 2958, 7]
[!#1]c1[cH][cH]c([cH][cH]1)c2[cH][cH][cH][cH][cH]2	6000	2965	3035	19	16	0.842105	0.003167	1.704092	5.459247	0.001214	[3032, 3, 2949, 16]
[!#1]c1[cH][cH]c([cH]c1[N+](=O)[O-])[N+](=O)[O-]	6000	2965	3035	9	9	1.0	0.0015	2.023609	inf	0.001527	[3035, 0, 2956, 9]
[!#1]c1[cH][cH]c([cH]c1[N+](=O)[O-])C(F)(F)F	6000	2965	3035	5	5	1.0	0.000833	2.023609	inf	0.000848	[3035, 0, 2960, 5]
[!#1]c1[cH][cH]c([cH]c1[N+](=O)[O-])S(=O)(=O)[!#1]	6000	2965	3035	14	11	0.785714	0.002333	1.589978	3.753232	0.000608	[3032, 3, 2954, 11]
[!#1]c1[cH][cH]c([OH])[cH][cH]1	6000	2965	3035	58	45	0.775862	0.009667	1.570041	3.543261	0.002358	[3022, 13, 2920, 45]
[!#1]c1[cH][cH]c(Br)[cH]n1	6000	2965	3035	7	6	0.857143	0.001167	1.734522	6.141653	0.000491	[3034, 1, 2959, 6]
[!#1]c1[cH][cH]c(Cl)c([cH]1)[N+](=O)[O-]	6000	2965	3035	9	8	0.888889	0.0015	1.798763	8.18887	0.000766	[3034, 1, 2957, 8]
[!#1]c1[cH][cH]c2[cH][cH][cH][cH]c2c1[!#1]	6000	2965	3035	20	17	0.85	0.003333	1.720067	5.80045	0.001344	[3032, 3, 2948, 17]
[!#1]c1[cH][cH]c2[cH][cH][cH][cH]c2n1	6000	2965	3035	16	15	0.9375	0.002667	1.897133	15.354132	0.001811	[3034, 1, 2950, 15]
[!#1]c1[cH]c([!#1])c([!#1])c([!#1])c1[!#1]	6000	2965	3035	72	59	0.819444	0.012	1.658235	4.645609	0.003999	[3022, 13, 2906, 59]
[!#1]c1[cH]c([!#1])c([!#1])s1	6000	2965	3035	58	44	0.758621	0.009667	1.535151	3.217056	0.002063	[3021, 14, 2921, 44]
[!#1]c1[cH]c([!#1])c2[cH][cH][cH][cH]c2c1[!#1]	6000	2965	3035	10	9	0.9	0.001667	1.821248	9.212479	0.000909	[3034, 1, 2956, 9]
[!#1]c1[cH]c([!#1])c2[cH][cH][cH]nc2c1[!#1]	6000	2965	3035	13	12	0.923077	0.002167	1.867947	12.283305	0.001353	[3034, 1, 2953, 12]
[!#1]c1[cH]c(Cl)[cH][cH]c1[OH]	6000	2965	3035	11	9	0.818182	0.001833	1.65568	4.606239	0.0006	[3033, 2, 2956, 9]
[!#1]c1[cH]n(C(=O)[CH3])c2[cH][cH][cH][cH]c12	6000	2965	3035	5	5	1.0	0.000833	2.023609	inf	0.000848	[3035, 0, 2960, 5]
[!#1]c1[cH]n[cH]c([!#1])[cH]1	6000	2965	3035	5	4	0.8	0.000833	1.618887	4.094435	0.00024	[3034, 1, 2961, 4]
[!#1]c1[cH]nc([!#1])n[cH]1	6000	2965	3035	5	4	0.8	0.000833	1.618887	4.094435	0.00024	[3034, 1, 2961, 4]
[!#1]C1=C([!#1])C(=O)c2[cH][cH][cH][cH]c2C1=O	6000	2965	3035	39	37	0.948718	0.0065	1.919834	18.936762	0.004727	[3033, 2, 2928, 37]
[!#1]c1c([!#1])c([!#1])c([!#1])c([!#1])c1[!#1]	6000	2965	3035	21	17	0.809524	0.0035	1.638159	4.350337	0.001082	[3031, 4, 2948, 17]
[!#1]c1c([!#1])c2[cH]c([!#1])c([!#1])[cH]c2n1[!#1]	6000	2965	3035	5	4	0.8	0.000833	1.618887	4.094435	0.00024	[3034, 1, 2961, 4]
[!#1]c1c([CH3])[nH]c2[cH][cH][cH][cH]c12	6000	2965	3035	6	5	0.833333	0.001	1.686341	5.118044	0.000362	[3034, 1, 2960, 5]
[!#1]c1n([!#1])c2[cH][cH][cH][cH]c2[n+]1[!#1]	6000	2965	3035	9	9	1.0	0.0015	2.023609	inf	0.001527	[3035, 0, 2956, 9]
[!#1]c1n[cH][cH]nc1[!#1]	6000	2965	3035	13	12	0.923077	0.002167	1.867947	12.283305	0.001353	[3034, 1, 2953, 12]
[!#1]c1n[nH]c([!#1])c1[!#1]	6000	2965	3035	62	47	0.758065	0.010333	1.534026	3.207307	0.002197	[3020, 15, 2918, 47]
[!#1]c1nc([cH]s1)c2[cH][cH]c([!#1])[cH][cH]2	6000	2965	3035	22	17	0.772727	0.003667	1.563698	3.48027	0.000869	[3030, 5, 2948, 17]
[!#1]c1nc2[cH][cH][cH][cH]c2c([!#1])c1[!#1]	6000	2965	3035	8	6	0.75	0.001333	1.517707	3.070826	0.000263	[3033, 2, 2959, 6]
[!#1]c1nc2[cH][cH]c([CH3])[cH]c2s1	6000	2965	3035	6	5	0.833333	0.001	1.686341	5.118044	0.000362	[3034, 1, 2960, 5]
[!#1]c1no[n+]([!#1])c1[!#1]	6000	2965	3035	5	4	0.8	0.000833	1.618887	4.094435	0.00024	[3034, 1, 2961, 4]
[!#1]c1oc2[cH][cH]c([!#1])c([!#1])c2c1[!#1]	6000	2965	3035	9	8	0.888889	0.0015	1.798763	8.18887	0.000766	[3034, 1, 2957, 8]
[!#1]N=[CH]c1[cH][cH]c([OH])[cH][cH]1	6000	2965	3035	5	5	1.0	0.000833	2.023609	inf	0.000848	[3035, 0, 2960, 5]
[!#1]N=[CH]c1[cH][cH]c(s1)[N+](=O)[O-]	6000	2965	3035	18	18	1.0	0.003	2.023609	inf	0.003057	[3035, 0, 2947, 18]
[!#1]N=[CH]c1c([CH3])[nH]n([!#1])c1=O	6000	2965	3035	20	19	0.95	0.003333	1.922428	19.448567	0.002436	[3034, 1, 2946, 19]
[!#1]N1[CH2][CH2][NH][CH2][CH2]1	6000	2965	3035	8	6	0.75	0.001333	1.517707	3.070826	0.000263	[3033, 2, 2959, 6]
[!#1]n1c(=[NH])n([!#1])c2[cH][cH][cH][cH]c12	6000	2965	3035	15	14	0.933333	0.0025	1.888702	14.330523	0.001657	[3034, 1, 2951, 14]
[!#1]N1C(=O)c2[cH][cH][cH]c3[cH][cH][cH]c(C1=O)c23	6000	2965	3035	6	5	0.833333	0.001	1.686341	5.118044	0.000362	[3034, 1, 2960, 5]
[!#1]n1c2[cH][cH][cH][cH]c2c3[cH][cH][cH][cH]c13	6000	2965	3035	7	7	1.0	0.001167	2.023609	inf	0.001187	[3035, 0, 2958, 7]
[!#1]N1c2[cH][cH][cH][cH]c2S(c3[cH][cH]c([!#1])[cH]c13)	6000	2965	3035	6	6	1.0	0.001	2.023609	inf	0.001018	[3035, 0, 2959, 6]
[!#1]O[CH]1[CH2][CH]([CH3])[CH2][CH2][CH]1[CH]([CH3])[CH3]	6000	2965	3035	7	6	0.857143	0.001167	1.734522	6.141653	0.000491	[3034, 1, 2959, 6]
[!#1]O[CH2][CH]([OH])[CH2]N([!#1])[CH3]	6000	2965	3035	6	6	1.0	0.001	2.023609	inf	0.001018	[3035, 0, 2959, 6]
[!#1]Oc1[cH][cH][cH]c2[cH][cH][cH]nc12	6000	2965	3035	9	9	1.0	0.0015	2.023609	inf	0.001527	[3035, 0, 2956, 9]
[!#1]Oc1[cH][cH]c([NH]C(=O)[!#1])[cH]c1Cl	6000	2965	3035	7	6	0.857143	0.001167	1.734522	6.141653	0.000491	[3034, 1, 2959, 6]
[!#1]Oc1[cH][cH]c(Cl)[cH]c1Cl	6000	2965	3035	10	9	0.9	0.001667	1.821248	9.212479	0.000909	[3034, 1, 2956, 9]
[!#1]OS(=O)(=O)[!#1]	6000	2965	3035	8	7	0.875	0.001333	1.770658	7.165261	0.000626	[3034, 1, 2958, 7]
[!#1]SC(=[NH])[NH2]	6000	2965	3035	5	5	1.0	0.000833	2.023609	inf	0.000848	[3035, 0, 2960, 5]
[!#1]S(c1nc2[cH][cH][cH][cH]c2s1)	6000	2965	3035	8	8	1.0	0.001333	2.023609	inf	0.001357	[3035, 0, 2957, 8]
[O-][N+](=O)c1ccc(C=N)s1	6000	2965	3035	18	18	1.0	0.003	2.023609	inf	0.003057	[3035, 0, 2947, 18]
[O-][N+](=O)c1ccc(C=NNC=O)o1	6000	2965	3035	14	13	0.928571	0.002333	1.879065	13.306914	0.001504	[3034, 1, 2952, 13]
[O-][N+](=O)c1ccc(Cl)cc1	6000	2965	3035	9	8	0.888889	0.0015	1.798763	8.18887	0.000766	[3034, 1, 2957, 8]
[O-][N+](=O)c1cccc(c1)[N+](=O)[O-]	6000	2965	3035	24	21	0.875	0.004	1.770658	7.165261	0.001883	[3032, 3, 2944, 21]
[O-][N+](=O)c1cccc(c1)C(F)(F)F	6000	2965	3035	8	7	0.875	0.001333	1.770658	7.165261	0.000626	[3034, 1, 2958, 7]
[O-][N+](=O)c1cccc2nonc12	6000	2965	3035	12	9	0.75	0.002	1.517707	3.070826	0.000395	[3032, 3, 2956, 9]
[O-][N+](=O)c1ccccc1Cl	6000	2965	3035	10	9	0.9	0.001667	1.821248	9.212479	0.000909	[3034, 1, 2956, 9]
Brc1ccc(C=N)cc1	6000	2965	3035	5	5	1.0	0.000833	2.023609	inf	0.000848	[3035, 0, 2960, 5]
Brc1cccnc1	6000	2965	3035	16	12	0.75	0.002667	1.517707	3.070826	0.000527	[3031, 4, 2953, 12]
C(c1ccccc1)c2ccccc2	6000	2965	3035	159	123	0.773585	0.0265	1.565433	3.49733	0.006459	[2999, 36, 2842, 123]
C(Cc1ccccc1)c2ccccc2	6000	2965	3035	51	40	0.784314	0.0085	1.587144	3.722214	0.002206	[3024, 11, 2925, 40]
C[N+](=O)[O-]	6000	2965	3035	24	24	1.0	0.004	2.023609	inf	0.00408	[3035, 0, 2941, 24]
C=C1CNCC(=C)C1=O	6000	2965	3035	8	8	1.0	0.001333	2.023609	inf	0.001357	[3035, 0, 2957, 8]
C=C1SC(=N)NC1=O	6000	2965	3035	5	4	0.8	0.000833	1.618887	4.094435	0.00024	[3034, 1, 2961, 4]
C1C(N(N=C1c2ccccc2)c3ccccc3)c4ccccc4	6000	2965	3035	6	6	1.0	0.001	2.023609	inf	0.001018	[3035, 0, 2959, 6]
C1C=NN(C1c2ccccc2)c3ccccc3	6000	2965	3035	6	6	1.0	0.001	2.023609	inf	0.001018	[3035, 0, 2959, 6]
C1c2ccccc2-c3ccccc13	6000	2965	3035	15	13	0.866667	0.0025	1.753794	6.653457	0.001117	[3033, 2, 2952, 13]
c1cc([nH]n1)c2ccccc2	6000	2965	3035	16	13	0.8125	0.002667	1.644182	4.435638	0.000841	[3032, 3, 2952, 13]
C1CC(=NN1c2ccccc2)c3ccccc3	6000	2965	3035	10	9	0.9	0.001667	1.821248	9.212479	0.000909	[3034, 1, 2956, 9]
c1cc(n[nH]1)c2ccccc2	6000	2965	3035	38	32	0.842105	0.006333	1.704092	5.459247	0.002436	[3029, 6, 2933, 32]
c1cc2ccccc2n1c3ccccc3	6000	2965	3035	5	4	0.8	0.000833	1.618887	4.094435	0.00024	[3034, 1, 2961, 4]
c1ccc(cc1)c2nc3ccccc3[nH]2	6000	2965	3035	10	10	1.0	0.001667	2.023609	inf	0.001697	[3035, 0, 2955, 10]
c1ccc2c(c1)[nH]c3ccccc32	6000	2965	3035	6	6	1.0	0.001	2.023609	inf	0.001018	[3035, 0, 2959, 6]
c1ccc2nc3ccccc3cc2c1	6000	2965	3035	6	5	0.833333	0.001	1.686341	5.118044	0.000362	[3034, 1, 2960, 5]
c1csc(c1)c2ccccc2	6000	2965	3035	52	44	0.846154	0.008667	1.712284	5.629848	0.003428	[3027, 8, 2921, 44]
CC(=NNc1ccccc1)c2ccccc2	6000	2965	3035	11	10	0.909091	0.001833	1.839644	10.236088	0.001055	[3034, 1, 2955, 10]
CC(=O)c1ccc(Br)cc1	6000	2965	3035	12	9	0.75	0.002	1.517707	3.070826	0.000395	[3032, 3, 2956, 9]
CC(=O)c1ccc(C)cc1	6000	2965	3035	17	13	0.764706	0.002833	1.547466	3.326728	0.00063	[3031, 4, 2952, 13]
CC(=O)c1ccc(Cl)cc1	6000	2965	3035	9	7	0.777778	0.0015	1.573918	3.582631	0.000368	[3033, 2, 2958, 7]
CC(=O)c1ccccc1C(=O)C	6000	2965	3035	50	48	0.96	0.008333	1.942664	24.56661	0.006488	[3033, 2, 2917, 48]
CC(=O)n1ccc2ccccc12	6000	2965	3035	6	5	0.833333	0.001	1.686341	5.118044	0.000362	[3034, 1, 2960, 5]
CC(=O)NC(N)C(Cl)(Cl)Cl	6000	2965	3035	7	6	0.857143	0.001167	1.734522	6.141653	0.000491	[3034, 1, 2959, 6]
CC(=O)NC(NC(=S)N)C(Cl)(Cl)Cl	6000	2965	3035	7	6	0.857143	0.001167	1.734522	6.141653	0.000491	[3034, 1, 2959, 6]
CC(=O)NN=Cc1cccs1	6000	2965	3035	11	9	0.818182	0.001833	1.65568	4.606239	0.0006	[3033, 2, 2956, 9]
CC(C)(C)NCC(O)CO	6000	2965	3035	5	5	1.0	0.000833	2.023609	inf	0.000848	[3035, 0, 2960, 5]
CC(Cl)(Cl)Cl	6000	2965	3035	16	12	0.75	0.002667	1.517707	3.070826	0.000527	[3031, 4, 2953, 12]
CC1(C)CCCC(C)(C)N1	6000	2965	3035	11	9	0.818182	0.001833	1.65568	4.606239	0.0006	[3033, 2, 2956, 9]
Cc1c(O)ccc2ccccc12	6000	2965	3035	6	6	1.0	0.001	2.023609	inf	0.001018	[3035, 0, 2959, 6]
Cc1cc(cc(c1)[N+](=O)[O-])[N+](=O)[O-]	6000	2965	3035	5	4	0.8	0.000833	1.618887	4.094435	0.00024	[3034, 1, 2961, 4]
Cc1ccc(cc1)C(F)(F)F	6000	2965	3035	32	29	0.90625	0.005333	1.833895	9.894885	0.003027	[3032, 3, 2936, 29]
Cc1ccc(o1)[N+](=O)[O-]	6000	2965	3035	56	53	0.946429	0.009333	1.915201	18.083755	0.006714	[3032, 3, 2912, 53]
Cc1ccc2ccccc2n1	6000	2965	3035	56	46	0.821429	0.009333	1.66225	4.7086	0.003144	[3025, 10, 2919, 46]
Cc1ccc2ncsc2c1	6000	2965	3035	19	16	0.842105	0.003167	1.704092	5.459247	0.001214	[3032, 3, 2949, 16]
Cc1cccc(C)n1	6000	2965	3035	6	5	0.833333	0.001	1.686341	5.118044	0.000362	[3034, 1, 2960, 5]
Cc1cccc(c1)C(C)(C)C	6000	2965	3035	10	10	1.0	0.001667	2.023609	inf	0.001697	[3035, 0, 2955, 10]
Cc1cccc(c1)c2cccc(C)c2	6000	2965	3035	5	5	1.0	0.000833	2.023609	inf	0.000848	[3035, 0, 2960, 5]
Cc1ccn[nH]1	6000	2965	3035	91	70	0.769231	0.015167	1.556622	3.412029	0.003536	[3014, 21, 2895, 70]
Cc1ccnc(N)c1	6000	2965	3035	39	30	0.769231	0.0065	1.556622	3.412029	0.001503	[3026, 9, 2935, 30]
CCC(=O)c1ccccc1	6000	2965	3035	116	95	0.818966	0.019333	1.657266	4.630611	0.006467	[3014, 21, 2870, 95]
CCc1ccc(C)nc1	6000	2965	3035	6	5	0.833333	0.001	1.686341	5.118044	0.000362	[3034, 1, 2960, 5]
CCc1cnc2ccccc2c1	6000	2965	3035	22	17	0.772727	0.003667	1.563698	3.48027	0.000869	[3030, 5, 2948, 17]
CCc1nc2ccccc2cc1C	6000	2965	3035	15	15	1.0	0.0025	2.023609	inf	0.002547	[3035, 0, 2950, 15]
CCl	6000	2965	3035	131	115	0.877863	0.021833	1.77645	7.357188	0.010629	[3019, 16, 2850, 115]
CCN(CC)CCCC(C)N	6000	2965	3035	5	5	1.0	0.000833	2.023609	inf	0.000848	[3035, 0, 2960, 5]
CCOC(=O)CC(=O)OCC	6000	2965	3035	5	4	0.8	0.000833	1.618887	4.094435	0.00024	[3034, 1, 2961, 4]
ClC(Cl)(Cl)CNC(=S)Nc1ccccc1	6000	2965	3035	10	9	0.9	0.001667	1.821248	9.212479	0.000909	[3034, 1, 2956, 9]
ClC(Cl)(Cl)CNC=O	6000	2965	3035	12	9	0.75	0.002	1.517707	3.070826	0.000395	[3032, 3, 2956, 9]
Clc1ccc(C=N)cc1	6000	2965	3035	12	9	0.75	0.002	1.517707	3.070826	0.000395	[3032, 3, 2956, 9]
ClCC=O	6000	2965	3035	92	87	0.945652	0.015333	1.91363	17.810793	0.011035	[3030, 5, 2878, 87]
CN(C)CCCOC=O	6000	2965	3035	5	5	1.0	0.000833	2.023609	inf	0.000848	[3035, 0, 2960, 5]
Cn1cnc(c1)[N+](=O)[O-]	6000	2965	3035	6	6	1.0	0.001	2.023609	inf	0.001018	[3035, 0, 2959, 6]
CNC(=O)CCl	6000	2965	3035	26	24	0.923077	0.004333	1.867947	12.283305	0.00271	[3033, 2, 2941, 24]
CNC(NC=O)C(Cl)(Cl)Cl	6000	2965	3035	10	9	0.9	0.001667	1.821248	9.212479	0.000909	[3034, 1, 2956, 9]
COc1ccc2ccccc2c1	6000	2965	3035	18	14	0.777778	0.003	1.573918	3.582631	0.000738	[3031, 4, 2951, 14]
FC(F)(F)C=O	6000	2965	3035	12	9	0.75	0.002	1.517707	3.070826	0.000395	[3032, 3, 2956, 9]
FCC=O	6000	2965	3035	12	9	0.75	0.002	1.517707	3.070826	0.000395	[3032, 3, 2956, 9]
N(=Nc1ccccc1)c2ccccc2	6000	2965	3035	6	5	0.833333	0.001	1.686341	5.118044	0.000362	[3034, 1, 2960, 5]
N1c2ccccc2S(c3ccccc13)	6000	2965	3035	13	11	0.846154	0.002167	1.712284	5.629848	0.000852	[3033, 2, 2954, 11]
NC(=N)NN=C	6000	2965	3035	6	5	0.833333	0.001	1.686341	5.118044	0.000362	[3034, 1, 2960, 5]
NC(=O)CCl	6000	2965	3035	66	62	0.939394	0.011	1.900966	15.865936	0.007605	[3031, 4, 2903, 62]
NC(=S)NC(NC=O)C(Cl)(Cl)Cl	6000	2965	3035	10	9	0.9	0.001667	1.821248	9.212479	0.000909	[3034, 1, 2956, 9]
NC(NC=O)C(Cl)(Cl)Cl	6000	2965	3035	12	9	0.75	0.002	1.517707	3.070826	0.000395	[3032, 3, 2956, 9]
NC1=CC(=O)c2ccccc2C1=O	6000	2965	3035	35	34	0.971429	0.005833	1.965791	34.802698	0.004857	[3034, 1, 2931, 34]
Nc1ccc(cc1[N+](=O)[O-])[N+](=O)[O-]	6000	2965	3035	5	4	0.8	0.000833	1.618887	4.094435	0.00024	[3034, 1, 2961, 4]
Nc1ccc(Cl)c(Cl)c1	6000	2965	3035	14	11	0.785714	0.002333	1.589978	3.753232	0.000608	[3032, 3, 2954, 11]
Nc1cccc2ccccc12	6000	2965	3035	29	22	0.758621	0.004833	1.535151	3.217056	0.001027	[3028, 7, 2943, 22]
O=C(C=Cc1ccccc1)c2ccccc2	6000	2965	3035	43	34	0.790698	0.007167	1.600063	3.866966	0.001946	[3026, 9, 2931, 34]
O=C(c1ccccc1)c2ccccc2	6000	2965	3035	28	21	0.75	0.004667	1.517707	3.070826	0.000925	[3028, 7, 2944, 21]
O=C1C=CC(=O)c2ccccc12	6000	2965	3035	50	48	0.96	0.008333	1.942664	24.56661	0.006488	[3033, 2, 2917, 48]
O=c1cc[nH]n1c2ccccc2	6000	2965	3035	21	18	0.857143	0.0035	1.734522	6.141653	0.001476	[3032, 3, 2947, 18]
O=C1NC(=O)C=C1	6000	2965	3035	5	5	1.0	0.000833	2.023609	inf	0.000848	[3035, 0, 2960, 5]
O=CC(=O)c1ccccc1	6000	2965	3035	30	29	0.966667	0.005	1.956155	29.684654	0.004041	[3034, 1, 2936, 29]
O=CC(c1ccccc1)c2ccccc2	6000	2965	3035	8	7	0.875	0.001333	1.770658	7.165261	0.000626	[3034, 1, 2958, 7]
O=Cc1cccc2cccc(C=O)c12	6000	2965	3035	8	6	0.75	0.001333	1.517707	3.070826	0.000263	[3033, 2, 2959, 6]
O=Cc1ccn[nH]1	6000	2965	3035	27	22	0.814815	0.0045	1.648866	4.503879	0.001443	[3030, 5, 2943, 22]
O=CNc1nc2ccccc2s1	6000	2965	3035	61	48	0.786885	0.010167	1.592348	3.779479	0.002693	[3022, 13, 2917, 48]
O=CNN=Cc1cccs1	6000	2965	3035	22	18	0.818182	0.003667	1.65568	4.606239	0.001202	[3031, 4, 2947, 18]
OC(=O)c1ccc(cc1)S(=O)=O	6000	2965	3035	15	12	0.8	0.0025	1.618887	4.094435	0.000722	[3032, 3, 2953, 12]
OC(=O)c1cccc(c1)[N+](=O)[O-]	6000	2965	3035	16	12	0.75	0.002667	1.517707	3.070826	0.000527	[3031, 4, 2953, 12]
OC(=O)CC(=O)O	6000	2965	3035	5	4	0.8	0.000833	1.618887	4.094435	0.00024	[3034, 1, 2961, 4]
OC(C(F)(F)F)C(F)(F)F	6000	2965	3035	6	6	1.0	0.001	2.023609	inf	0.001018	[3035, 0, 2959, 6]
Oc1ccc(Cl)cc1Cl	6000	2965	3035	14	11	0.785714	0.002333	1.589978	3.753232	0.000608	[3032, 3, 2954, 11]
Oc1ccc2ccccc2c1	6000	2965	3035	24	20	0.833333	0.004	1.686341	5.118044	0.001451	[3031, 4, 2945, 20]
Oc1cccc2cccnc12	6000	2965	3035	44	39	0.886364	0.007333	1.793653	7.984148	0.003708	[3030, 5, 2926, 39]
Oc1ccccc1Br	6000	2965	3035	34	28	0.823529	0.005667	1.666501	4.776841	0.001929	[3029, 6, 2937, 28]
Oc1ccccc1Cc2ccccc2	6000	2965	3035	34	29	0.852941	0.005667	1.726019	5.936931	0.002333	[3030, 5, 2936, 29]
OCC#C	6000	2965	3035	14	11	0.785714	0.002333	1.589978	3.753232	0.000608	[3032, 3, 2954, 11]
OS(=O)(=O)c1ccccc1	6000	2965	3035	6	6	1.0	0.001	2.023609	inf	0.001018	[3035, 0, 2959, 6]
OS(=O)=O	6000	2965	3035	8	7	0.875	0.001333	1.770658	7.165261	0.000626	[3034, 1, 2958, 7]
