# Supplementary material for: A comprehensive evaluation of advanced methods for identifying structural alerts using extensive toxicity data
Source: J Cheminform. 2026 Jan 30;18:27. doi: 10.1186/s13321-026-01157-x (PMC12922411; doi:10.1186/s13321-026-01157-x)
Supplement: Supplementary file 3 — Supplementary material 3. [file 13321_2026_1157_MOESM3_ESM.zip › SI_3_The substructure sets/SI_3_1_Original set of SAs/krfp/Drug/DILI__ruleset.csv]

Substructure	N_total	N_pos	N_neg	N_s	N_s_pos	Precision	Coverage Rate	Enrichment Factor	Likelihood Ratio	Information Gain	tn_fp_fn_tp
[!#1][CH]([!#1])[CH2]N([!#1])[CH2][CH]([!#1])[!#1]	842	398	444	5	4	0.8	0.005938	1.692462	4.462312	0.001956	[443, 1, 394, 4]
[!#1][CH]([!#1])C(=O)[CH]([!#1])[!#1]	842	398	444	6	5	0.833333	0.007126	1.762982	5.577889	0.002903	[443, 1, 393, 5]
[!#1][CH]([CH3])C(=O)[!#1]	842	398	444	25	19	0.76	0.029691	1.607839	3.532663	0.007585	[438, 6, 379, 19]
[!#1][CH]1[CH2][CH2][CH2][CH2][CH]1[!#1]	842	398	444	5	4	0.8	0.005938	1.692462	4.462312	0.001956	[443, 1, 394, 4]
[!#1][CH]1[CH2][CH2]1	842	398	444	10	8	0.8	0.011876	1.692462	4.462312	0.003935	[442, 2, 390, 8]
[!#1][CH2][CH]([CH3])O[!#1]	842	398	444	12	9	0.75	0.014252	1.586683	3.346734	0.003328	[441, 3, 389, 9]
[!#1][CH2]C(=O)N([!#1])[CH3]	842	398	444	7	6	0.857143	0.008314	1.813352	6.693467	0.003911	[443, 1, 392, 6]
[!#1][CH2]N1[CH2][CH2]O[CH2][CH2]1	842	398	444	5	4	0.8	0.005938	1.692462	4.462312	0.001956	[443, 1, 394, 4]
[!#1][NH][CH]([CH3])C(=O)[!#1]	842	398	444	5	4	0.8	0.005938	1.692462	4.462312	0.001956	[443, 1, 394, 4]
[!#1][NH]C(=O)[NH]S(=O)(=O)[!#1]	842	398	444	6	5	0.833333	0.007126	1.762982	5.577889	0.002903	[443, 1, 393, 5]
[!#1][NH]C(=O)O[!#1]	842	398	444	16	12	0.75	0.019002	1.586683	3.346734	0.004459	[440, 4, 386, 12]
[!#1][NH]C(=O)O[CH3]	842	398	444	5	5	1.0	0.005938	2.115578	inf	0.006448	[444, 0, 393, 5]
[!#1][NH]c1[cH][cH][cH][cH]c1[!#1]	842	398	444	12	10	0.833333	0.014252	1.762982	5.577889	0.005846	[442, 2, 388, 10]
[!#1][NH]c1[cH][cH][cH][cH]n1	842	398	444	6	5	0.833333	0.007126	1.762982	5.577889	0.002903	[443, 1, 393, 5]
[!#1][NH]N([!#1])[!#1]	842	398	444	8	6	0.75	0.009501	1.586683	3.346734	0.002209	[442, 2, 392, 6]
[!#1]C(=O)[NH]C([!#1])([!#1])[CH3]	842	398	444	6	5	0.833333	0.007126	1.762982	5.577889	0.002903	[443, 1, 393, 5]
[!#1]C(=O)[NH]S(=O)(=O)[!#1]	842	398	444	8	7	0.875	0.009501	1.851131	7.809045	0.004962	[443, 1, 391, 7]
[!#1]c1[cH][cH][cH]s1	842	398	444	8	6	0.75	0.009501	1.586683	3.346734	0.002209	[442, 2, 392, 6]
[!#1]c1[cH][cH]c([cH][cH]1)C(=O)[OH]	842	398	444	6	5	0.833333	0.007126	1.762982	5.577889	0.002903	[443, 1, 393, 5]
[!#1]c1[cH][cH]c([cH][cH]1)S(=O)(=O)[!#1]	842	398	444	26	22	0.846154	0.030879	1.790104	6.135678	0.013904	[440, 4, 376, 22]
[!#1]c1[cH][cH]c(F)[cH]c1F	842	398	444	6	6	1.0	0.007126	2.115578	inf	0.007745	[444, 0, 392, 6]
[!#1]c1[cH]sc([!#1])n1	842	398	444	10	9	0.9	0.011876	1.90402	10.040201	0.007157	[443, 1, 389, 9]
[!#1]c1[cH]sc([NH2])n1	842	398	444	5	5	1.0	0.005938	2.115578	inf	0.006448	[444, 0, 393, 5]
[!#1]c1nnnn1[!#1]	842	398	444	5	4	0.8	0.005938	1.692462	4.462312	0.001956	[443, 1, 394, 4]
[!#1]N([CH3])S(=O)(=O)[!#1]	842	398	444	7	7	1.0	0.008314	2.115578	inf	0.009043	[444, 0, 391, 7]
[!#1]n1[cH]n[cH]n1	842	398	444	5	5	1.0	0.005938	2.115578	inf	0.006448	[444, 0, 393, 5]
[!#1]N1[CH2][CH2]N([!#1])[CH2][CH2]1	842	398	444	21	16	0.761905	0.024941	1.611869	3.569849	0.00643	[439, 5, 382, 16]
[!#1]N1[CH2][CH2]N([CH3])[CH2][CH2]1	842	398	444	11	9	0.818182	0.013064	1.730927	5.020101	0.004872	[442, 2, 389, 9]
[!#1]S(=O)(=O)[NH2]	842	398	444	14	11	0.785714	0.016627	1.66224	4.090452	0.005029	[441, 3, 387, 11]
[!#1]S[CH]([!#1])[!#1]	842	398	444	35	31	0.885714	0.041568	1.873798	8.645729	0.023767	[440, 4, 367, 31]
[!#1]S(c1[cH][cH]c([!#1])[cH][cH]1)	842	398	444	29	24	0.827586	0.034442	1.750823	5.354774	0.013903	[439, 5, 374, 24]
C=C(NC=O)C=O	842	398	444	18	17	0.944444	0.021378	1.998046	18.964824	0.016607	[443, 1, 381, 17]
c1ccsc1	842	398	444	20	15	0.75	0.023753	1.586683	3.346734	0.0056	[439, 5, 383, 15]
C1CN(CCN1)c2ccccc2	842	398	444	12	12	1.0	0.014252	2.115578	inf	0.015573	[444, 0, 386, 12]
c1cnoc1	842	398	444	10	10	1.0	0.011876	2.115578	inf	0.012954	[444, 0, 388, 10]
c1cscn1	842	398	444	16	12	0.75	0.019002	1.586683	3.346734	0.004459	[440, 4, 386, 12]
CC(=O)NN	842	398	444	6	5	0.833333	0.007126	1.762982	5.577889	0.002903	[443, 1, 393, 5]
CC(C)(C)S	842	398	444	10	8	0.8	0.011876	1.692462	4.462312	0.003935	[442, 2, 390, 8]
CC(C)C(N)C(=O)O	842	398	444	11	9	0.818182	0.013064	1.730927	5.020101	0.004872	[442, 2, 389, 9]
CC(C)C(NC=O)C(=O)O	842	398	444	11	9	0.818182	0.013064	1.730927	5.020101	0.004872	[442, 2, 389, 9]
CC(C)OC(=O)N	842	398	444	11	9	0.818182	0.013064	1.730927	5.020101	0.004872	[442, 2, 389, 9]
CC(NC=O)C(=O)N	842	398	444	51	41	0.803922	0.06057	1.700759	4.573869	0.0216	[434, 10, 357, 41]
CC(NC=O)C(=O)O	842	398	444	21	17	0.809524	0.024941	1.712611	4.741206	0.008902	[440, 4, 381, 17]
CC=NN	842	398	444	5	5	1.0	0.005938	2.115578	inf	0.006448	[444, 0, 393, 5]
Cc1ccc(C=O)cc1	842	398	444	14	11	0.785714	0.016627	1.66224	4.090452	0.005029	[441, 3, 387, 11]
Cc1ccc(cc1)S(=O)(=O)N	842	398	444	6	5	0.833333	0.007126	1.762982	5.577889	0.002903	[443, 1, 393, 5]
Cc1ccc(cc1)S(=O)=O	842	398	444	7	6	0.857143	0.008314	1.813352	6.693467	0.003911	[443, 1, 392, 6]
Cc1cccc(C=O)c1	842	398	444	13	10	0.769231	0.015439	1.627368	3.718593	0.004158	[441, 3, 388, 10]
Cc1cccc(F)c1	842	398	444	8	6	0.75	0.009501	1.586683	3.346734	0.002209	[442, 2, 392, 6]
Cc1cccs1	842	398	444	19	15	0.789474	0.022565	1.670193	4.183417	0.007042	[440, 4, 383, 15]
Cc1ccncn1	842	398	444	8	6	0.75	0.009501	1.586683	3.346734	0.002209	[442, 2, 392, 6]
Cc1cscn1	842	398	444	11	9	0.818182	0.013064	1.730927	5.020101	0.004872	[442, 2, 389, 9]
CCC(=O)NN	842	398	444	5	4	0.8	0.005938	1.692462	4.462312	0.001956	[443, 1, 394, 4]
CCCCCC(C)NC=O	842	398	444	8	7	0.875	0.009501	1.851131	7.809045	0.004962	[443, 1, 391, 7]
CCN(CC)C=O	842	398	444	53	45	0.849057	0.062945	1.796245	6.275126	0.02975	[436, 8, 353, 45]
CCN(CCO)C=O	842	398	444	34	31	0.911765	0.04038	1.928909	11.527638	0.026655	[441, 3, 367, 31]
CCNS(=O)=O	842	398	444	9	9	1.0	0.010689	2.115578	inf	0.011648	[444, 0, 389, 9]
CCOC(=O)C=CC	842	398	444	6	5	0.833333	0.007126	1.762982	5.577889	0.002903	[443, 1, 393, 5]
CCOC(=O)CN	842	398	444	7	6	0.857143	0.008314	1.813352	6.693467	0.003911	[443, 1, 392, 6]
CCSC	842	398	444	40	33	0.825	0.047506	1.745352	5.259153	0.019115	[437, 7, 365, 33]
CCSC(C)C	842	398	444	10	8	0.8	0.011876	1.692462	4.462312	0.003935	[442, 2, 390, 8]
CCSCC	842	398	444	30	25	0.833333	0.035629	1.762982	5.577889	0.014916	[439, 5, 373, 25]
CN(C)C=O	842	398	444	68	51	0.75	0.08076	1.586683	3.346734	0.020184	[427, 17, 347, 51]
CN(C)CC=O	842	398	444	68	51	0.75	0.08076	1.586683	3.346734	0.020184	[427, 17, 347, 51]
CN(C)CCCNC=O	842	398	444	5	4	0.8	0.005938	1.692462	4.462312	0.001956	[443, 1, 394, 4]
CN(C)S(=O)=O	842	398	444	10	10	1.0	0.011876	2.115578	inf	0.012954	[444, 0, 388, 10]
CNC(C)C(=O)O	842	398	444	24	19	0.791667	0.028504	1.674832	4.239196	0.00908	[439, 5, 379, 19]
CNC=C	842	398	444	34	29	0.852941	0.04038	1.804463	6.470352	0.019102	[439, 5, 369, 29]
CNNC(=O)C	842	398	444	5	4	0.8	0.005938	1.692462	4.462312	0.001956	[443, 1, 394, 4]
CNS(=O)=O	842	398	444	22	21	0.954545	0.026128	2.019415	23.427136	0.02156	[443, 1, 377, 21]
COC(=O)CN	842	398	444	7	6	0.857143	0.008314	1.813352	6.693467	0.003911	[443, 1, 392, 6]
COc1ccccc1Cl	842	398	444	5	4	0.8	0.005938	1.692462	4.462312	0.001956	[443, 1, 394, 4]
CS(c1ccccc1)	842	398	444	12	9	0.75	0.014252	1.586683	3.346734	0.003328	[441, 3, 389, 9]
Fc1cccc(F)c1	842	398	444	9	8	0.888889	0.010689	1.880514	8.924623	0.006046	[443, 1, 390, 8]
Fc1ccccc1	842	398	444	40	30	0.75	0.047506	1.586683	3.346734	0.01147	[434, 10, 368, 30]
NC(=O)CS	842	398	444	5	4	0.8	0.005938	1.692462	4.462312	0.001956	[443, 1, 394, 4]
NC(=O)NS(=O)=O	842	398	444	8	7	0.875	0.009501	1.851131	7.809045	0.004962	[443, 1, 391, 7]
NC=C	842	398	444	36	31	0.861111	0.042755	1.821748	6.916583	0.021264	[439, 5, 367, 31]
Nc1ccc(cc1)S(=O)(=O)N	842	398	444	17	14	0.823529	0.02019	1.742241	5.20603	0.007839	[441, 3, 384, 14]
Nc1ccc(cc1)S(=O)=O	842	398	444	19	15	0.789474	0.022565	1.670193	4.183417	0.007042	[440, 4, 383, 15]
Nc1ccc(Cl)cc1	842	398	444	7	6	0.857143	0.008314	1.813352	6.693467	0.003911	[443, 1, 392, 6]
Nc1cccc(Cl)c1	842	398	444	11	10	0.909091	0.013064	1.923253	11.155779	0.008289	[443, 1, 388, 10]
Nc1ccccc1C(=O)O	842	398	444	5	4	0.8	0.005938	1.692462	4.462312	0.001956	[443, 1, 394, 4]
Nc1ccccc1Cl	842	398	444	9	7	0.777778	0.010689	1.645449	3.904523	0.003043	[442, 2, 391, 7]
Nc1ncccn1	842	398	444	21	19	0.904762	0.024941	1.914094	10.59799	0.015616	[442, 2, 379, 19]
Nc1nccs1	842	398	444	10	9	0.9	0.011876	1.90402	10.040201	0.007157	[443, 1, 389, 9]
NCCS	842	398	444	39	31	0.794872	0.046318	1.681613	4.322864	0.015342	[436, 8, 367, 31]
NS	842	398	444	52	42	0.807692	0.061758	1.708736	4.685427	0.022594	[434, 10, 356, 42]
NS(=O)(=O)c1ccccc1	842	398	444	38	32	0.842105	0.045131	1.781539	5.949749	0.020109	[438, 6, 366, 32]
NS(=O)=O	842	398	444	52	42	0.807692	0.061758	1.708736	4.685427	0.022594	[434, 10, 356, 42]
NS=O	842	398	444	52	42	0.807692	0.061758	1.708736	4.685427	0.022594	[434, 10, 356, 42]
O=C(c1ccccc1)c2ccccc2	842	398	444	12	9	0.75	0.014252	1.586683	3.346734	0.003328	[441, 3, 389, 9]
O=c1cc[nH]cn1	842	398	444	10	8	0.8	0.011876	1.692462	4.462312	0.003935	[442, 2, 390, 8]
O=c1ccn(C2CCCO2)c(=O)[nH]1	842	398	444	6	5	0.833333	0.007126	1.762982	5.577889	0.002903	[443, 1, 393, 5]
O=c1ccnc[nH]1	842	398	444	14	12	0.857143	0.016627	1.813352	6.693467	0.007882	[442, 2, 386, 12]
O=c1nccc[nH]1	842	398	444	11	9	0.818182	0.013064	1.730927	5.020101	0.004872	[442, 2, 389, 9]
O=CC(c1ccccc1)c2ccccc2	842	398	444	5	4	0.8	0.005938	1.692462	4.462312	0.001956	[443, 1, 394, 4]
O=Cc1cccnc1	842	398	444	20	15	0.75	0.023753	1.586683	3.346734	0.0056	[439, 5, 383, 15]
O=Cc1cccs1	842	398	444	5	4	0.8	0.005938	1.692462	4.462312	0.001956	[443, 1, 394, 4]
O=CCNC=O	842	398	444	76	57	0.75	0.090261	1.586683	3.346734	0.022788	[425, 19, 341, 57]
O=CN1CCCC1	842	398	444	12	9	0.75	0.014252	1.586683	3.346734	0.003328	[441, 3, 389, 9]
O=CNCCNC=O	842	398	444	30	24	0.8	0.035629	1.692462	4.462312	0.01208	[438, 6, 374, 24]
O=CNS(=O)=O	842	398	444	10	9	0.9	0.011876	1.90402	10.040201	0.007157	[443, 1, 389, 9]
O=S(=O)c1ccccc1	842	398	444	45	35	0.777778	0.053444	1.645449	3.904523	0.015874	[434, 10, 363, 35]
OC(=O)C=C	842	398	444	32	24	0.75	0.038005	1.586683	3.346734	0.009088	[436, 8, 374, 24]
OC(=O)CNC=O	842	398	444	39	33	0.846154	0.046318	1.790104	6.135678	0.021169	[438, 6, 365, 33]
Oc1cccc2cccnc12	842	398	444	6	5	0.833333	0.007126	1.762982	5.577889	0.002903	[443, 1, 393, 5]
ON=C	842	398	444	9	7	0.777778	0.010689	1.645449	3.904523	0.003043	[442, 2, 391, 7]
SCCC=O	842	398	444	33	27	0.818182	0.039192	1.730927	5.020101	0.014988	[438, 6, 371, 27]
