# Supplementary material for: A comprehensive evaluation of advanced methods for identifying structural alerts using extensive toxicity data
Source: J Cheminform. 2026 Jan 30;18:27. doi: 10.1186/s13321-026-01157-x (PMC12922411; doi:10.1186/s13321-026-01157-x)
Supplement: Supplementary file 3 — Supplementary material 3. [file 13321_2026_1157_MOESM3_ESM.zip › SI_3_The substructure sets/SI_3_1_Original set of SAs/krfp/Drug/Developmental toxicity__ruleset.csv]

Substructure	N_total	N_pos	N_neg	N_s	N_s_pos	Precision	Coverage Rate	Enrichment Factor	Likelihood Ratio	Information Gain	tn_fp_fn_tp
[!#1][CH]([!#1])[CH2][CH2][CH3]	2197	1001	1196	9	7	0.777778	0.004096	1.707071	4.181818	0.001287	[1194, 2, 994, 7]
[!#1][CH]([!#1])c1[cH][cH][cH]c([cH]1)[N+](=O)[O-]	2197	1001	1196	5	5	1.0	0.002276	2.194805	inf	0.002585	[1196, 0, 996, 5]
[!#1][CH]([!#1])c1[cH][cH]c([OH])[cH][cH]1	2197	1001	1196	7	6	0.857143	0.003186	1.881262	7.168831	0.001616	[1195, 1, 995, 6]
[!#1][CH]([CH3])C(=O)[OH]	2197	1001	1196	12	10	0.833333	0.005462	1.829004	5.974026	0.002423	[1194, 2, 991, 10]
[!#1][CH]([OH])[CH2][NH]C(=O)[!#1]	2197	1001	1196	7	7	1.0	0.003186	2.194805	inf	0.003622	[1196, 0, 994, 7]
[!#1][CH]1[CH2][CH2][CH]([!#1])[CH2][CH2]1	2197	1001	1196	5	4	0.8	0.002276	1.755844	4.779221	0.000823	[1195, 1, 997, 4]
[!#1][CH]1[CH2][CH2][CH2][CH2]N1[!#1]	2197	1001	1196	7	7	1.0	0.003186	2.194805	inf	0.003622	[1196, 0, 994, 7]
[!#1][CH]1[CH2][CH2][CH2]N1[!#1]	2197	1001	1196	9	7	0.777778	0.004096	1.707071	4.181818	0.001287	[1194, 2, 994, 7]
[!#1][CH]1[CH2][CH2]1	2197	1001	1196	18	15	0.833333	0.008193	1.829004	5.974026	0.003643	[1193, 3, 986, 15]
[!#1][CH2][CH]([!#1])C(=O)[NH][!#1]	2197	1001	1196	32	26	0.8125	0.014565	1.783279	5.177489	0.005756	[1190, 6, 975, 26]
[!#1][CH2][CH]([!#1])C(=O)O[CH2][CH3]	2197	1001	1196	5	4	0.8	0.002276	1.755844	4.779221	0.000823	[1195, 1, 997, 4]
[!#1][CH2][CH]([NH]C(=O)[!#1])C(=O)[NH][!#1]	2197	1001	1196	11	9	0.818182	0.005007	1.79575	5.376623	0.002029	[1194, 2, 992, 9]
[!#1][CH2][CH]([OH])[CH2][NH][!#1]	2197	1001	1196	23	21	0.913043	0.010469	2.003953	12.545455	0.007244	[1194, 2, 980, 21]
[!#1][CH2][CH]([OH])[CH2]N([!#1])[!#1]	2197	1001	1196	8	7	0.875	0.003641	1.920455	8.363636	0.00204	[1195, 1, 994, 7]
[!#1][CH2][CH2][CH2][NH2]	2197	1001	1196	13	12	0.923077	0.005917	2.025974	14.337662	0.004301	[1195, 1, 989, 12]
[!#1][CH2][CH2][NH2]	2197	1001	1196	24	18	0.75	0.010924	1.646104	3.584416	0.002856	[1190, 6, 983, 18]
[!#1][CH2][CH2]N([!#1])[CH2][CH2]N([!#1])[CH3]	2197	1001	1196	6	5	0.833333	0.002731	1.829004	5.974026	0.001208	[1195, 1, 996, 5]
[!#1][CH2][NH]C([CH3])([CH3])[CH3]	2197	1001	1196	13	10	0.769231	0.005917	1.688312	3.982684	0.001759	[1193, 3, 991, 10]
[!#1][CH2][NH]C(=O)[CH]([!#1])[CH2][!#1]	2197	1001	1196	8	7	0.875	0.003641	1.920455	8.363636	0.00204	[1195, 1, 994, 7]
[!#1][CH2][NH]C(=O)[CH3]	2197	1001	1196	5	4	0.8	0.002276	1.755844	4.779221	0.000823	[1195, 1, 997, 4]
[!#1][CH2][NH2]	2197	1001	1196	47	37	0.787234	0.021393	1.727825	4.420779	0.007268	[1186, 10, 964, 37]
[!#1][CH2]C(=O)[NH2]	2197	1001	1196	14	11	0.785714	0.006372	1.72449	4.380952	0.002112	[1193, 3, 990, 11]
[!#1][CH2]C(=O)c1[cH][cH]c([!#1])[cH][cH]1	2197	1001	1196	7	6	0.857143	0.003186	1.881262	7.168831	0.001616	[1195, 1, 995, 6]
[!#1][CH2]C(=O)N([!#1])[CH3]	2197	1001	1196	9	8	0.888889	0.004096	1.950938	9.558442	0.002477	[1195, 1, 993, 8]
[!#1][CH2]C(=O)O[CH2]C(=O)[!#1]	2197	1001	1196	14	11	0.785714	0.006372	1.72449	4.380952	0.002112	[1193, 3, 990, 11]
[!#1][CH2]N([!#1])C(=O)[CH3]	2197	1001	1196	8	6	0.75	0.003641	1.646104	3.584416	0.000945	[1194, 2, 995, 6]
[!#1][CH2]N([!#1])N=[CH][!#1]	2197	1001	1196	6	5	0.833333	0.002731	1.829004	5.974026	0.001208	[1195, 1, 996, 5]
[!#1][CH2]N([CH2][!#1])S(=O)(=O)[!#1]	2197	1001	1196	8	7	0.875	0.003641	1.920455	8.363636	0.00204	[1195, 1, 994, 7]
[!#1][CH2]N([CH3])C(=O)[!#1]	2197	1001	1196	8	7	0.875	0.003641	1.920455	8.363636	0.00204	[1195, 1, 994, 7]
[!#1][CH2]OC([!#1])([!#1])[!#1]	2197	1001	1196	14	11	0.785714	0.006372	1.72449	4.380952	0.002112	[1193, 3, 990, 11]
[!#1][NH][CH]([CH3])C(=O)[!#1]	2197	1001	1196	6	6	1.0	0.002731	2.194805	inf	0.003104	[1196, 0, 995, 6]
[!#1][NH][CH]1[CH2][CH2][CH2][CH2][CH2]1	2197	1001	1196	6	5	0.833333	0.002731	1.829004	5.974026	0.001208	[1195, 1, 996, 5]
[!#1][NH][CH2][CH]([OH])[CH2]O[!#1]	2197	1001	1196	17	15	0.882353	0.007738	1.936593	8.961039	0.00453	[1194, 2, 986, 15]
[!#1][NH][CH2][CH2][CH3]	2197	1001	1196	5	4	0.8	0.002276	1.755844	4.779221	0.000823	[1195, 1, 997, 4]
[!#1][NH][CH2][CH2][NH][!#1]	2197	1001	1196	5	4	0.8	0.002276	1.755844	4.779221	0.000823	[1195, 1, 997, 4]
[!#1][NH]C(=O)[CH]([!#1])[CH3]	2197	1001	1196	5	4	0.8	0.002276	1.755844	4.779221	0.000823	[1195, 1, 997, 4]
[!#1][NH]C(=O)[NH]S(=O)(=O)[!#1]	2197	1001	1196	12	12	1.0	0.005462	2.194805	inf	0.00622	[1196, 0, 989, 12]
[!#1][NH]c1[cH][cH][cH][cH]c1[!#1]	2197	1001	1196	18	15	0.833333	0.008193	1.829004	5.974026	0.003643	[1193, 3, 986, 15]
[!#1][NH]c1[cH][cH][cH][cH]c1C(=O)[!#1]	2197	1001	1196	8	8	1.0	0.003641	2.194805	inf	0.004141	[1196, 0, 993, 8]
[!#1][NH]c1[cH][cH][cH][cH]c1C(=O)[OH]	2197	1001	1196	5	5	1.0	0.002276	2.194805	inf	0.002585	[1196, 0, 996, 5]
[!#1][NH]c1[cH][cH][cH]c([!#1])[cH]1	2197	1001	1196	8	6	0.75	0.003641	1.646104	3.584416	0.000945	[1194, 2, 995, 6]
[!#1][NH]c1[cH][cH][cH]c([cH]1)C(F)(F)F	2197	1001	1196	5	4	0.8	0.002276	1.755844	4.779221	0.000823	[1195, 1, 997, 4]
[!#1][NH]c1c([CH3])[cH][cH][cH]c1[CH3]	2197	1001	1196	10	9	0.9	0.004552	1.975325	10.753247	0.002922	[1195, 1, 992, 9]
[!#1][NH]N([!#1])[!#1]	2197	1001	1196	9	8	0.888889	0.004096	1.950938	9.558442	0.002477	[1195, 1, 993, 8]
[!#1][NH]S(=O)(=O)[!#1]	2197	1001	1196	53	43	0.811321	0.024124	1.780691	5.137662	0.009554	[1186, 10, 958, 43]
[!#1][NH]S(=O)(=O)[CH3]	2197	1001	1196	7	6	0.857143	0.003186	1.881262	7.168831	0.001616	[1195, 1, 995, 6]
[!#1][NH]S(=O)[!#1]	2197	1001	1196	53	43	0.811321	0.024124	1.780691	5.137662	0.009554	[1186, 10, 958, 43]
[!#1][NH]S[!#1]	2197	1001	1196	53	43	0.811321	0.024124	1.780691	5.137662	0.009554	[1186, 10, 958, 43]
[!#1]C(=O)[CH2][CH2][CH2][CH3]	2197	1001	1196	6	5	0.833333	0.002731	1.829004	5.974026	0.001208	[1195, 1, 996, 5]
[!#1]C(=O)[CH2][CH2]C(=O)[OH]	2197	1001	1196	8	6	0.75	0.003641	1.646104	3.584416	0.000945	[1194, 2, 995, 6]
[!#1]C(=O)[CH2][NH]C(=O)[!#1]	2197	1001	1196	8	6	0.75	0.003641	1.646104	3.584416	0.000945	[1194, 2, 995, 6]
[!#1]C(=O)[CH2][NH2]	2197	1001	1196	5	4	0.8	0.002276	1.755844	4.779221	0.000823	[1195, 1, 997, 4]
[!#1]C(=O)[NH]S(=O)(=O)[!#1]	2197	1001	1196	17	14	0.823529	0.007738	1.807487	5.575758	0.003246	[1193, 3, 987, 14]
[!#1]C(=O)C([!#1])([!#1])C(=O)[!#1]	2197	1001	1196	8	7	0.875	0.003641	1.920455	8.363636	0.00204	[1195, 1, 994, 7]
[!#1]C(=O)c1[cH][cH]c(Cl)[cH][cH]1	2197	1001	1196	9	7	0.777778	0.004096	1.707071	4.181818	0.001287	[1194, 2, 994, 7]
[!#1]C(F)(F)F	2197	1001	1196	40	32	0.8	0.018207	1.755844	4.779221	0.006686	[1188, 8, 969, 32]
[!#1]c1[cH][cH][cH][cH]c1C(=O)[OH]	2197	1001	1196	11	9	0.818182	0.005007	1.79575	5.376623	0.002029	[1194, 2, 992, 9]
[!#1]c1[cH][cH][cH]c([cH]1)[N+](=O)[O-]	2197	1001	1196	6	5	0.833333	0.002731	1.829004	5.974026	0.001208	[1195, 1, 996, 5]
[!#1]c1[cH][cH]c([!#1])c([cH]1)C(=O)[OH]	2197	1001	1196	5	5	1.0	0.002276	2.194805	inf	0.002585	[1196, 0, 996, 5]
[!#1]c1[cH][cH]c([!#1])o1	2197	1001	1196	7	6	0.857143	0.003186	1.881262	7.168831	0.001616	[1195, 1, 995, 6]
[!#1]c1[cH][cH]c([cH][cH]1)S(=O)(=O)[NH2]	2197	1001	1196	5	4	0.8	0.002276	1.755844	4.779221	0.000823	[1195, 1, 997, 4]
[!#1]c1[cH][cH]sc1[!#1]	2197	1001	1196	8	6	0.75	0.003641	1.646104	3.584416	0.000945	[1194, 2, 995, 6]
[!#1]c1[cH][nH]c2[cH][cH]c([!#1])[cH]c12	2197	1001	1196	9	8	0.888889	0.004096	1.950938	9.558442	0.002477	[1195, 1, 993, 8]
[!#1]c1[cH]c([!#1])c([!#1])s1	2197	1001	1196	6	6	1.0	0.002731	2.194805	inf	0.003104	[1196, 0, 995, 6]
[!#1]c1[cH]nc([!#1])n1[!#1]	2197	1001	1196	5	4	0.8	0.002276	1.755844	4.779221	0.000823	[1195, 1, 997, 4]
[!#1]c1[cH]sc([!#1])n1	2197	1001	1196	19	15	0.789474	0.008648	1.732741	4.480519	0.002944	[1192, 4, 986, 15]
[!#1]c1[cH]sc([NH2])n1	2197	1001	1196	14	12	0.857143	0.006372	1.881262	7.168831	0.003242	[1194, 2, 989, 12]
[!#1]c1[nH]c([!#1])c([!#1])c1[!#1]	2197	1001	1196	16	14	0.875	0.007283	1.920455	8.363636	0.004094	[1194, 2, 987, 14]
[!#1]c1[nH]c2[cH][cH][cH][cH]c2c1[!#1]	2197	1001	1196	7	6	0.857143	0.003186	1.881262	7.168831	0.001616	[1195, 1, 995, 6]
[!#1]c1c([CH3])[cH][cH][cH]c1[CH3]	2197	1001	1196	13	10	0.769231	0.005917	1.688312	3.982684	0.001759	[1193, 3, 991, 10]
[!#1]c1n[cH][nH]c1[!#1]	2197	1001	1196	8	7	0.875	0.003641	1.920455	8.363636	0.00204	[1195, 1, 994, 7]
[!#1]c1n[cH]n([!#1])c1[!#1]	2197	1001	1196	29	22	0.758621	0.0132	1.665025	3.755102	0.003674	[1189, 7, 979, 22]
[!#1]c1n[cH]nc([!#1])c1[!#1]	2197	1001	1196	9	7	0.777778	0.004096	1.707071	4.181818	0.001287	[1194, 2, 994, 7]
[!#1]c1nc([!#1])c([!#1])[nH]1	2197	1001	1196	10	8	0.8	0.004552	1.755844	4.779221	0.001649	[1194, 2, 993, 8]
[!#1]c1nnc([!#1])n1[!#1]	2197	1001	1196	5	4	0.8	0.002276	1.755844	4.779221	0.000823	[1195, 1, 997, 4]
[!#1]N([CH3])S(=O)(=O)[!#1]	2197	1001	1196	10	10	1.0	0.004552	2.194805	inf	0.00518	[1196, 0, 991, 10]
[!#1]N=[CH]c1[cH][cH]c([!#1])o1	2197	1001	1196	5	4	0.8	0.002276	1.755844	4.779221	0.000823	[1195, 1, 997, 4]
[!#1]n1[cH]n[cH]n1	2197	1001	1196	8	7	0.875	0.003641	1.920455	8.363636	0.00204	[1195, 1, 994, 7]
[!#1]N1[CH2][CH2][NH][CH2][CH2]1	2197	1001	1196	5	4	0.8	0.002276	1.755844	4.779221	0.000823	[1195, 1, 997, 4]
[!#1]N1[CH2][CH2]N([CH3])[CH2][CH2]1	2197	1001	1196	21	17	0.809524	0.009558	1.776747	5.077922	0.003692	[1192, 4, 984, 17]
[!#1]N1c2[cH][cH][cH][cH]c2S(c3[cH][cH]c([!#1])[cH]c13)	2197	1001	1196	10	8	0.8	0.004552	1.755844	4.779221	0.001649	[1194, 2, 993, 8]
[!#1]O[CH2][CH]([OH])[CH2][NH][CH]([CH3])[CH3]	2197	1001	1196	10	8	0.8	0.004552	1.755844	4.779221	0.001649	[1194, 2, 993, 8]
[!#1]S(=O)(=O)[NH2]	2197	1001	1196	45	40	0.888889	0.020482	1.950938	9.558442	0.012571	[1191, 5, 961, 40]
[O-][N+](=O)c1ccc(NC=O)cc1	2197	1001	1196	5	5	1.0	0.002276	2.194805	inf	0.002585	[1196, 0, 996, 5]
c1c[nH]cn1	2197	1001	1196	29	24	0.827586	0.0132	1.816391	5.735065	0.005702	[1191, 5, 977, 24]
C1C2CC3CC1CC(C2)C3	2197	1001	1196	5	4	0.8	0.002276	1.755844	4.779221	0.000823	[1195, 1, 997, 4]
C1CC1c2ccccc2	2197	1001	1196	5	4	0.8	0.002276	1.755844	4.779221	0.000823	[1195, 1, 997, 4]
C1Cc2c(CN1)[nH]c3ccccc23	2197	1001	1196	6	5	0.833333	0.002731	1.829004	5.974026	0.001208	[1195, 1, 996, 5]
C1Cc2ccccc2Nc3ccccc13	2197	1001	1196	6	5	0.833333	0.002731	1.829004	5.974026	0.001208	[1195, 1, 996, 5]
c1ccc2ncccc2c1	2197	1001	1196	40	30	0.75	0.018207	1.646104	3.584416	0.004794	[1186, 10, 971, 30]
C1CN(CCN1)c2ccccc2	2197	1001	1196	19	15	0.789474	0.008648	1.732741	4.480519	0.002944	[1192, 4, 986, 15]
c1cn[nH]c1	2197	1001	1196	6	5	0.833333	0.002731	1.829004	5.974026	0.001208	[1195, 1, 996, 5]
C1CNc2ccccc2C1	2197	1001	1196	5	5	1.0	0.002276	2.194805	inf	0.002585	[1196, 0, 996, 5]
c1cnoc1	2197	1001	1196	18	17	0.944444	0.008193	2.072872	20.311688	0.006686	[1195, 1, 984, 17]
C1COC(C1)n2cnc3cncnc23	2197	1001	1196	8	6	0.75	0.003641	1.646104	3.584416	0.000945	[1194, 2, 995, 6]
C1COCO1	2197	1001	1196	18	14	0.777778	0.008193	1.707071	4.181818	0.002583	[1192, 4, 987, 14]
c1nc2ccccc2[nH]1	2197	1001	1196	13	10	0.769231	0.005917	1.688312	3.982684	0.001759	[1193, 3, 991, 10]
c1nncn1c2ccccc2	2197	1001	1196	5	5	1.0	0.002276	2.194805	inf	0.002585	[1196, 0, 996, 5]
c1nncs1	2197	1001	1196	5	4	0.8	0.002276	1.755844	4.779221	0.000823	[1195, 1, 997, 4]
CC(=O)NNC=O	2197	1001	1196	6	5	0.833333	0.002731	1.829004	5.974026	0.001208	[1195, 1, 996, 5]
CC(=O)NO	2197	1001	1196	5	4	0.8	0.002276	1.755844	4.779221	0.000823	[1195, 1, 997, 4]
CC(C)(C)C(=O)N	2197	1001	1196	8	7	0.875	0.003641	1.920455	8.363636	0.00204	[1195, 1, 994, 7]
CC(C)(C)NCC(O)CO	2197	1001	1196	5	4	0.8	0.002276	1.755844	4.779221	0.000823	[1195, 1, 997, 4]
CC(C)C(N)C(=O)O	2197	1001	1196	27	21	0.777778	0.012289	1.707071	4.181818	0.003891	[1190, 6, 980, 21]
CC(C)C(NC=O)C(=O)O	2197	1001	1196	24	18	0.75	0.010924	1.646104	3.584416	0.002856	[1190, 6, 983, 18]
CC(C)N(C=O)C(C)C	2197	1001	1196	5	4	0.8	0.002276	1.755844	4.779221	0.000823	[1195, 1, 997, 4]
CC(C)NCC(=O)N	2197	1001	1196	18	14	0.777778	0.008193	1.707071	4.181818	0.002583	[1192, 4, 987, 14]
CC(C)NCC(O)CO	2197	1001	1196	19	15	0.789474	0.008648	1.732741	4.480519	0.002944	[1192, 4, 986, 15]
CC(CC=O)c1ccccc1	2197	1001	1196	17	16	0.941176	0.007738	2.065699	19.116883	0.006202	[1195, 1, 985, 16]
CC=NO	2197	1001	1196	20	15	0.75	0.009103	1.646104	3.584416	0.002375	[1191, 5, 986, 15]
Cc1[nH]c2ccccc2c1C	2197	1001	1196	11	10	0.909091	0.005007	1.995277	11.948052	0.003376	[1195, 1, 991, 10]
Cc1c(O)ccc2ccccc12	2197	1001	1196	5	4	0.8	0.002276	1.755844	4.779221	0.000823	[1195, 1, 997, 4]
Cc1cc2ccccc2[nH]1	2197	1001	1196	13	11	0.846154	0.005917	1.857143	6.571429	0.002828	[1194, 2, 990, 11]
Cc1cc2ccccc2n1C	2197	1001	1196	7	6	0.857143	0.003186	1.881262	7.168831	0.001616	[1195, 1, 995, 6]
Cc1ccc(cc1)c2ccccc2	2197	1001	1196	13	10	0.769231	0.005917	1.688312	3.982684	0.001759	[1193, 3, 991, 10]
Cc1ccc(cc1)S(=O)(=O)N	2197	1001	1196	18	16	0.888889	0.008193	1.950938	9.558442	0.004972	[1194, 2, 985, 16]
Cc1ccc(cc1)S(=O)=O	2197	1001	1196	20	17	0.85	0.009103	1.865584	6.770563	0.00446	[1193, 3, 984, 17]
Cc1ccc(NC=O)cc1	2197	1001	1196	12	10	0.833333	0.005462	1.829004	5.974026	0.002423	[1194, 2, 991, 10]
Cc1ccc[nH]1	2197	1001	1196	15	13	0.866667	0.006827	1.902165	7.766234	0.003664	[1194, 2, 988, 13]
Cc1ccc2ccccc2n1	2197	1001	1196	5	4	0.8	0.002276	1.755844	4.779221	0.000823	[1195, 1, 997, 4]
Cc1cccc(C)c1NC=O	2197	1001	1196	9	9	1.0	0.004096	2.194805	inf	0.00466	[1196, 0, 992, 9]
Cc1cccc(c1)[N+](=O)[O-]	2197	1001	1196	10	8	0.8	0.004552	1.755844	4.779221	0.001649	[1194, 2, 993, 8]
Cc1cccc(c1)C(=O)N	2197	1001	1196	13	10	0.769231	0.005917	1.688312	3.982684	0.001759	[1193, 3, 991, 10]
Cc1ccccc1F	2197	1001	1196	12	9	0.75	0.005462	1.646104	3.584416	0.00142	[1193, 3, 992, 9]
Cc1cccnc1	2197	1001	1196	57	45	0.789474	0.025944	1.732741	4.480519	0.008982	[1184, 12, 956, 45]
Cc1ccncn1	2197	1001	1196	12	9	0.75	0.005462	1.646104	3.584416	0.00142	[1193, 3, 992, 9]
Cc1ccsc1	2197	1001	1196	14	12	0.857143	0.006372	1.881262	7.168831	0.003242	[1194, 2, 989, 12]
Cc1ccsc1C	2197	1001	1196	6	6	1.0	0.002731	2.194805	inf	0.003104	[1196, 0, 995, 6]
CC1OCCO1	2197	1001	1196	17	14	0.823529	0.007738	1.807487	5.575758	0.003246	[1193, 3, 987, 14]
CCC(=O)NNC=O	2197	1001	1196	6	5	0.833333	0.002731	1.829004	5.974026	0.001208	[1195, 1, 996, 5]
CCC(=O)OCC=O	2197	1001	1196	24	18	0.75	0.010924	1.646104	3.584416	0.002856	[1190, 6, 983, 18]
CCC(CC)(C=O)C=O	2197	1001	1196	5	4	0.8	0.002276	1.755844	4.779221	0.000823	[1195, 1, 997, 4]
CCCCNS(=O)=O	2197	1001	1196	14	14	1.0	0.006372	2.194805	inf	0.007262	[1196, 0, 987, 14]
CCCNS(=O)=O	2197	1001	1196	17	17	1.0	0.007738	2.194805	inf	0.008827	[1196, 0, 984, 17]
CCN(CC)CCC=O	2197	1001	1196	9	7	0.777778	0.004096	1.707071	4.181818	0.001287	[1194, 2, 994, 7]
CCN(CC)CCCC(C)N	2197	1001	1196	7	6	0.857143	0.003186	1.881262	7.168831	0.001616	[1195, 1, 995, 6]
CCN(CC)S(=O)=O	2197	1001	1196	9	8	0.888889	0.004096	1.950938	9.558442	0.002477	[1195, 1, 993, 8]
CCNCC(O)CO	2197	1001	1196	43	34	0.790698	0.019572	1.735427	4.513709	0.006786	[1187, 9, 967, 34]
CCNS(=O)=O	2197	1001	1196	35	30	0.857143	0.015931	1.881262	7.168831	0.008178	[1191, 5, 971, 30]
CCOC(=O)C(C)NC(=O)C	2197	1001	1196	8	7	0.875	0.003641	1.920455	8.363636	0.00204	[1195, 1, 994, 7]
CCOC(=O)C(C)NC=O	2197	1001	1196	9	8	0.888889	0.004096	1.950938	9.558442	0.002477	[1195, 1, 993, 8]
CCOC(=O)C=CC	2197	1001	1196	16	13	0.8125	0.007283	1.783279	5.177489	0.002858	[1193, 3, 988, 13]
CCOC(=O)CNC=O	2197	1001	1196	10	9	0.9	0.004552	1.975325	10.753247	0.002922	[1195, 1, 992, 9]
Clc1ccc(C=O)cc1	2197	1001	1196	18	14	0.777778	0.008193	1.707071	4.181818	0.002583	[1192, 4, 987, 14]
Clc1ccc(cc1)S(=O)=O	2197	1001	1196	13	13	1.0	0.005917	2.194805	inf	0.006741	[1196, 0, 988, 13]
Clc1ccc(NC=O)cc1	2197	1001	1196	12	10	0.833333	0.005462	1.829004	5.974026	0.002423	[1194, 2, 991, 10]
Clc1cccc(C=N)c1	2197	1001	1196	13	12	0.923077	0.005917	2.025974	14.337662	0.004301	[1195, 1, 989, 12]
Clc1ccccc1S(=O)=O	2197	1001	1196	22	20	0.909091	0.010014	1.995277	11.948052	0.006782	[1194, 2, 981, 20]
CN(C)C=N	2197	1001	1196	13	10	0.769231	0.005917	1.688312	3.982684	0.001759	[1193, 3, 991, 10]
CN(C)S(=O)=O	2197	1001	1196	19	18	0.947368	0.008648	2.079289	21.506494	0.007171	[1195, 1, 983, 18]
CNC=C	2197	1001	1196	56	42	0.75	0.025489	1.646104	3.584416	0.00676	[1182, 14, 959, 42]
CNNC(=O)C	2197	1001	1196	8	6	0.75	0.003641	1.646104	3.584416	0.000945	[1194, 2, 995, 6]
CNS(=O)=O	2197	1001	1196	58	50	0.862069	0.0264	1.892073	7.467532	0.014069	[1188, 8, 951, 50]
COC(=O)O	2197	1001	1196	7	6	0.857143	0.003186	1.881262	7.168831	0.001616	[1195, 1, 995, 6]
COc1ccc2ccccc2c1	2197	1001	1196	9	7	0.777778	0.004096	1.707071	4.181818	0.001287	[1194, 2, 994, 7]
CS(=O)(=O)N	2197	1001	1196	15	13	0.866667	0.006827	1.902165	7.766234	0.003664	[1194, 2, 988, 13]
FC(F)(F)c1cccc(NC=O)c1	2197	1001	1196	5	4	0.8	0.002276	1.755844	4.779221	0.000823	[1195, 1, 997, 4]
FC(F)(F)c1ccccc1	2197	1001	1196	28	22	0.785714	0.012745	1.72449	4.380952	0.004251	[1190, 6, 979, 22]
FC(F)F	2197	1001	1196	40	32	0.8	0.018207	1.755844	4.779221	0.006686	[1188, 8, 969, 32]
Fc1cccc(F)c1	2197	1001	1196	12	9	0.75	0.005462	1.646104	3.584416	0.00142	[1193, 3, 992, 9]
Ic1ccccc1C=O	2197	1001	1196	12	9	0.75	0.005462	1.646104	3.584416	0.00142	[1193, 3, 992, 9]
N=C(c1ccccc1)c2ccccc2	2197	1001	1196	12	11	0.916667	0.005462	2.011905	13.142857	0.003836	[1195, 1, 990, 11]
N=Cc1ccco1	2197	1001	1196	6	5	0.833333	0.002731	1.829004	5.974026	0.001208	[1195, 1, 996, 5]
NC(=O)C=Cc1ccccc1	2197	1001	1196	5	5	1.0	0.002276	2.194805	inf	0.002585	[1196, 0, 996, 5]
NC(=O)CC(=O)N	2197	1001	1196	14	12	0.857143	0.006372	1.881262	7.168831	0.003242	[1194, 2, 989, 12]
NC(=O)CC=O	2197	1001	1196	25	20	0.8	0.011379	1.755844	4.779221	0.004151	[1191, 5, 981, 20]
NC(=O)NS(=O)=O	2197	1001	1196	14	13	0.928571	0.006372	2.038033	15.532468	0.004771	[1195, 1, 988, 13]
NC(=O)SCC=O	2197	1001	1196	5	4	0.8	0.002276	1.755844	4.779221	0.000823	[1195, 1, 997, 4]
Nc1ccc(cc1)[N+](=O)[O-]	2197	1001	1196	7	6	0.857143	0.003186	1.881262	7.168831	0.001616	[1195, 1, 995, 6]
Nc1ccc(cc1)S(=O)(=O)N	2197	1001	1196	31	26	0.83871	0.01411	1.840804	6.212987	0.00651	[1191, 5, 975, 26]
Nc1cccc(c1)C(F)(F)F	2197	1001	1196	16	14	0.875	0.007283	1.920455	8.363636	0.004094	[1194, 2, 987, 14]
Nc1cccc(Cl)c1	2197	1001	1196	32	27	0.84375	0.014565	1.851867	6.451948	0.006921	[1191, 5, 974, 27]
Nc1ccccc1C(=O)O	2197	1001	1196	10	9	0.9	0.004552	1.975325	10.753247	0.002922	[1195, 1, 992, 9]
Nc1nccs1	2197	1001	1196	25	19	0.76	0.011379	1.668052	3.78355	0.003192	[1190, 6, 982, 19]
Nc1ncncn1	2197	1001	1196	5	4	0.8	0.002276	1.755844	4.779221	0.000823	[1195, 1, 997, 4]
NNC(=O)N	2197	1001	1196	12	10	0.833333	0.005462	1.829004	5.974026	0.002423	[1194, 2, 991, 10]
NS	2197	1001	1196	104	85	0.817308	0.047337	1.793831	5.345181	0.019891	[1177, 19, 916, 85]
NS(=O)(=O)c1ccc(Cl)cc1	2197	1001	1196	13	13	1.0	0.005917	2.194805	inf	0.006741	[1196, 0, 988, 13]
NS(=O)(=O)c1ccccc1	2197	1001	1196	72	61	0.847222	0.032772	1.859488	6.625738	0.016165	[1185, 11, 940, 61]
NS(=O)=O	2197	1001	1196	101	85	0.841584	0.045972	1.847113	6.347403	0.022243	[1180, 16, 916, 85]
NS=O	2197	1001	1196	101	85	0.841584	0.045972	1.847113	6.347403	0.022243	[1180, 16, 916, 85]
O=C1c2ccccc2C(=O)c3ccccc13	2197	1001	1196	9	7	0.777778	0.004096	1.707071	4.181818	0.001287	[1194, 2, 994, 7]
O=C1Cc2ccccc2N1	2197	1001	1196	5	4	0.8	0.002276	1.755844	4.779221	0.000823	[1195, 1, 997, 4]
O=c1ccn(C2CCCO2)c(=O)[nH]1	2197	1001	1196	6	5	0.833333	0.002731	1.829004	5.974026	0.001208	[1195, 1, 996, 5]
O=Cc1cccc2ccccc12	2197	1001	1196	6	5	0.833333	0.002731	1.829004	5.974026	0.001208	[1195, 1, 996, 5]
O=Cc1cccnc1	2197	1001	1196	29	23	0.793103	0.0132	1.740708	4.580087	0.004619	[1190, 6, 978, 23]
O=CCCCc1ccccc1	2197	1001	1196	43	35	0.813953	0.019572	1.786469	5.227273	0.007842	[1188, 8, 966, 35]
O=CCOC=O	2197	1001	1196	49	37	0.755102	0.022303	1.657302	3.683983	0.006113	[1184, 12, 964, 37]
O=CN1CCCCC1	2197	1001	1196	9	9	1.0	0.004096	2.194805	inf	0.00466	[1196, 0, 992, 9]
O=CNCNC=O	2197	1001	1196	8	6	0.75	0.003641	1.646104	3.584416	0.000945	[1194, 2, 995, 6]
O=CNS(=O)=O	2197	1001	1196	19	16	0.842105	0.008648	1.848257	6.372294	0.004048	[1193, 3, 985, 16]
OC(=O)C1CCCN1	2197	1001	1196	12	9	0.75	0.005462	1.646104	3.584416	0.00142	[1193, 3, 992, 9]
OC(=O)CCCC(=O)O	2197	1001	1196	20	16	0.8	0.009103	1.755844	4.779221	0.003313	[1192, 4, 985, 16]
OC(=O)CCCCCNC=O	2197	1001	1196	7	6	0.857143	0.003186	1.881262	7.168831	0.001616	[1195, 1, 995, 6]
Oc1ccc2ccccc2c1	2197	1001	1196	9	7	0.777778	0.004096	1.707071	4.181818	0.001287	[1194, 2, 994, 7]
Oc1cccc(NC=O)c1	2197	1001	1196	6	5	0.833333	0.002731	1.829004	5.974026	0.001208	[1195, 1, 996, 5]
Oc1ccccc1C=N	2197	1001	1196	5	4	0.8	0.002276	1.755844	4.779221	0.000823	[1195, 1, 997, 4]
Oc1ccccc1NC=O	2197	1001	1196	7	6	0.857143	0.003186	1.881262	7.168831	0.001616	[1195, 1, 995, 6]
OCC(=O)c1ccccc1	2197	1001	1196	8	6	0.75	0.003641	1.646104	3.584416	0.000945	[1194, 2, 995, 6]
OCCNS(=O)=O	2197	1001	1196	5	4	0.8	0.002276	1.755844	4.779221	0.000823	[1195, 1, 997, 4]
ONC=O	2197	1001	1196	7	6	0.857143	0.003186	1.881262	7.168831	0.001616	[1195, 1, 995, 6]
