# Supplementary material for: A comprehensive evaluation of advanced methods for identifying structural alerts using extensive toxicity data
Source: J Cheminform. 2026 Jan 30;18:27. doi: 10.1186/s13321-026-01157-x (PMC12922411; doi:10.1186/s13321-026-01157-x)
Supplement: Supplementary file 3 — Supplementary material 3. [file 13321_2026_1157_MOESM3_ESM.zip › SI_3_The substructure sets/SI_3_1_Original set of SAs/krfp/Drug/Eye_Corrosion__ruleset.csv]

Substructure	N_total	N_pos	N_neg	N_s	N_s_pos	Precision	Coverage Rate	Enrichment Factor	Likelihood Ratio	Information Gain	tn_fp_fn_tp
[!#1][CH]([OH])[CH2][NH2]	2298	886	1412	6	5	0.833333	0.002611	2.1614	7.968397	0.001604	[1411, 1, 881, 5]
[!#1][CH]=[CH]C(=O)[OH]	2298	886	1412	12	9	0.75	0.005222	1.94526	4.781038	0.002077	[1409, 3, 877, 9]
[!#1][CH2][CH]([CH3])[OH]	2298	886	1412	5	4	0.8	0.002176	2.074944	6.374718	0.001131	[1411, 1, 882, 4]
[!#1][CH2][CH2][CH2][CH2][CH2][CH2][CH2][CH3]	2298	886	1412	42	36	0.857143	0.018277	2.223154	9.562077	0.012792	[1406, 6, 850, 36]
[!#1][CH2][CH2][CH2][CH2][CH2][CH3]	2298	886	1412	64	52	0.8125	0.02785	2.107365	6.905944	0.015838	[1400, 12, 834, 52]
[!#1][CH2][CH2][CH2][NH2]	2298	886	1412	52	47	0.903846	0.022628	2.344287	14.980587	0.019747	[1407, 5, 839, 47]
[!#1][CH2][CH2][CH2]Cl	2298	886	1412	6	6	1.0	0.002611	2.593679	inf	0.003598	[1412, 0, 880, 6]
[!#1][CH2][CH2][NH2]	2298	886	1412	96	85	0.885417	0.041775	2.296487	12.314796	0.034163	[1401, 11, 801, 85]
[!#1][CH2][NH2]	2298	886	1412	152	128	0.842105	0.066144	2.184151	8.499624	0.045312	[1388, 24, 758, 128]
[!#1][CH2]Br	2298	886	1412	49	48	0.979592	0.021323	2.540747	76.496614	0.026463	[1411, 1, 838, 48]
[!#1][CH2]Cl	2298	886	1412	83	67	0.807229	0.036118	2.093693	6.673533	0.020174	[1396, 16, 819, 67]
[!#1][NH][CH2][CH2][NH2]	2298	886	1412	11	11	1.0	0.004787	2.593679	inf	0.006608	[1412, 0, 875, 11]
[!#1][NH][CH2][CH3]	2298	886	1412	12	10	0.833333	0.005222	2.1614	7.968397	0.003217	[1410, 2, 876, 10]
[!#1]Br	2298	886	1412	107	90	0.841121	0.046562	2.1816	8.437127	0.031087	[1395, 17, 796, 90]
[!#1]C(=O)[CH2]C(=O)[!#1]	2298	886	1412	5	4	0.8	0.002176	2.074944	6.374718	0.001131	[1411, 1, 882, 4]
[!#1]C(=O)[CH2]Cl	2298	886	1412	12	9	0.75	0.005222	1.94526	4.781038	0.002077	[1409, 3, 877, 9]
[!#1]C(=O)C(F)(F)F	2298	886	1412	6	6	1.0	0.002611	2.593679	inf	0.003598	[1412, 0, 880, 6]
[!#1]C(F)(F)C(F)(F)F	2298	886	1412	18	14	0.777778	0.007833	2.017306	5.577878	0.003643	[1408, 4, 872, 14]
[!#1]c1[cH][cH][cH][cH]c1[N+](=O)[O-]	2298	886	1412	5	4	0.8	0.002176	2.074944	6.374718	0.001131	[1411, 1, 882, 4]
[!#1]c1[cH][cH][cH]c(F)[cH]1	2298	886	1412	5	4	0.8	0.002176	2.074944	6.374718	0.001131	[1411, 1, 882, 4]
[!#1]c1[cH][cH]c([cH][cH]1)S(=O)(=O)[OH]	2298	886	1412	5	5	1.0	0.002176	2.593679	inf	0.002997	[1412, 0, 881, 5]
[!#1]c1[cH][cH]c(Br)[cH][cH]1	2298	886	1412	11	9	0.818182	0.004787	2.122101	7.171558	0.002735	[1410, 2, 877, 9]
[!#1]c1[cH][cH]c(Cl)c(Cl)[cH]1	2298	886	1412	8	6	0.75	0.003481	1.94526	4.781038	0.001382	[1410, 2, 880, 6]
[!#1]c1[cH][cH]c2[cH][cH][cH][cH]c2[cH]1	2298	886	1412	5	4	0.8	0.002176	2.074944	6.374718	0.001131	[1411, 1, 882, 4]
[O-][N+](=O)c1cccc(c1)S(=O)=O	2298	886	1412	5	5	1.0	0.002176	2.593679	inf	0.002997	[1412, 0, 881, 5]
Br	2298	886	1412	107	90	0.841121	0.046562	2.1816	8.437127	0.031087	[1395, 17, 796, 90]
BrCCC=O	2298	886	1412	6	5	0.833333	0.002611	2.1614	7.968397	0.001604	[1411, 1, 881, 5]
CBr	2298	886	1412	80	77	0.9625	0.034813	2.496416	40.904439	0.04024	[1409, 3, 809, 77]
Cc1ccc(cc1)[N+](=O)[O-]	2298	886	1412	8	6	0.75	0.003481	1.94526	4.781038	0.001382	[1410, 2, 880, 6]
CCCCl	2298	886	1412	59	52	0.881356	0.025674	2.285955	11.838762	0.020272	[1405, 7, 834, 52]
CCl	2298	886	1412	214	177	0.827103	0.093124	2.14524	7.623818	0.061129	[1375, 37, 709, 177]
CCOC(=O)CC=O	2298	886	1412	5	5	1.0	0.002176	2.593679	inf	0.002997	[1412, 0, 881, 5]
ClCC=O	2298	886	1412	32	28	0.875	0.013925	2.26947	11.155756	0.010551	[1408, 4, 858, 28]
FC(F)(F)C=O	2298	886	1412	6	6	1.0	0.002611	2.593679	inf	0.003598	[1412, 0, 880, 6]
FC(F)C(F)F	2298	886	1412	18	14	0.777778	0.007833	2.017306	5.577878	0.003643	[1408, 4, 872, 14]
FCC=O	2298	886	1412	22	22	1.0	0.009574	2.593679	inf	0.01327	[1412, 0, 864, 22]
OC(=O)C(F)(F)F	2298	886	1412	5	5	1.0	0.002176	2.593679	inf	0.002997	[1412, 0, 881, 5]
OC(=O)CC(=O)O	2298	886	1412	6	6	1.0	0.002611	2.593679	inf	0.003598	[1412, 0, 880, 6]
OCCCl	2298	886	1412	26	21	0.807692	0.011314	2.094895	6.693454	0.006174	[1407, 5, 865, 21]
OS(=O)(=O)c1ccccc1	2298	886	1412	13	12	0.923077	0.005657	2.394166	19.124153	0.005301	[1411, 1, 874, 12]
