# Supplementary material for: A comprehensive evaluation of advanced methods for identifying structural alerts using extensive toxicity data
Source: J Cheminform. 2026 Jan 30;18:27. doi: 10.1186/s13321-026-01157-x (PMC12922411; doi:10.1186/s13321-026-01157-x)
Supplement: Supplementary file 3 — Supplementary material 3. [file 13321_2026_1157_MOESM3_ESM.zip › SI_3_The substructure sets/SI_3_1_Original set of SAs/krfp/Drug/Eye_Irritation__ruleset.csv]

Substructure	N_total	N_pos	N_neg	N_s	N_s_pos	Precision	Coverage Rate	Enrichment Factor	Likelihood Ratio	Information Gain	tn_fp_fn_tp
[!#1][CH]([CH2]C(=O)[OH])C(=O)[OH]	5216	3872	1344	5	5	1.0	0.000959	1.347107	inf	0.000412	[1344, 0, 3867, 5]
[!#1][CH]([CH3])c1[cH][cH][cH][cH][cH]1	5216	3872	1344	10	8	0.8	0.001917	1.077686	1.38843	2.5e-05	[1342, 2, 3864, 8]
[!#1][CH]=[CH]C(=O)[OH]	5216	3872	1344	38	36	0.947368	0.007285	1.276207	6.247934	0.001558	[1342, 2, 3836, 36]
[!#1][CH]=[CH2]	5216	3872	1344	155	134	0.864516	0.029716	1.164596	2.214876	0.001965	[1323, 21, 3738, 134]
[!#1][CH]=N[OH]	5216	3872	1344	7	7	1.0	0.001342	1.347107	inf	0.000577	[1344, 0, 3865, 7]
[!#1][CH]=O	5216	3872	1344	181	169	0.933702	0.034701	1.257796	4.88843	0.006387	[1332, 12, 3703, 169]
[!#1][CH]1[CH2]O1	5216	3872	1344	35	35	1.0	0.00671	1.347107	inf	0.002896	[1344, 0, 3837, 35]
[!#1][CH2][CH]([CH3])[OH]	5216	3872	1344	16	15	0.9375	0.003067	1.262913	5.206612	0.000578	[1343, 1, 3857, 15]
[!#1][CH2][CH]=[CH2]	5216	3872	1344	61	46	0.754098	0.011695	1.015852	1.064463	6e-06	[1329, 15, 3826, 46]
[!#1][CH2][CH2][CH]([CH3])[CH3]	5216	3872	1344	25	19	0.76	0.004793	1.023802	1.099174	6e-06	[1338, 6, 3853, 19]
[!#1][CH2][CH2][CH]=C([CH3])[CH3]	5216	3872	1344	11	10	0.909091	0.002109	1.224643	3.471074	0.000273	[1343, 1, 3862, 10]
[!#1][CH2][CH2][CH2][CH2][CH2][!#1]	5216	3872	1344	247	211	0.854251	0.047354	1.150768	2.034435	0.002633	[1308, 36, 3661, 211]
[!#1][CH2][CH2][CH2][CH2][CH2][CH2][!#1]	5216	3872	1344	189	166	0.878307	0.036235	1.183174	2.50521	0.003045	[1321, 23, 3706, 166]
[!#1][CH2][CH2][CH2][CH2][CH2][CH2][CH2][CH3]	5216	3872	1344	115	109	0.947826	0.022048	1.276824	6.305785	0.004796	[1338, 6, 3763, 109]
[!#1][CH2][CH2][CH2][CH2][CH2][CH3]	5216	3872	1344	171	159	0.929825	0.032784	1.252574	4.599174	0.005733	[1332, 12, 3713, 159]
[!#1][CH2][CH2][CH2][CH2][CH2]C(=O)[OH]	5216	3872	1344	36	30	0.833333	0.006902	1.12259	1.735537	0.000238	[1338, 6, 3842, 30]
[!#1][CH2][CH2][CH2][CH2][CH3]	5216	3872	1344	218	190	0.87156	0.041794	1.174084	2.355372	0.003156	[1316, 28, 3682, 190]
[!#1][CH2][CH2][CH2][CH2][OH]	5216	3872	1344	17	15	0.882353	0.003259	1.188624	2.603306	0.000284	[1342, 2, 3857, 15]
[!#1][CH2][CH2][CH2][CH2]C(=O)[OH]	5216	3872	1344	43	37	0.860465	0.008244	1.159139	2.140496	0.000497	[1338, 6, 3835, 37]
[!#1][CH2][CH2][CH2][CH3]	5216	3872	1344	330	259	0.784848	0.063267	1.057275	1.266209	0.000478	[1273, 71, 3613, 259]
[!#1][CH2][CH2][CH2][OH]	5216	3872	1344	29	26	0.896552	0.00556	1.207751	3.008264	0.000603	[1341, 3, 3846, 26]
[!#1][CH2][CH2][CH2]Cl	5216	3872	1344	27	27	1.0	0.005176	1.347107	inf	0.002232	[1344, 0, 3845, 27]
[!#1][CH2][CH2][CH2]OC(=O)[!#1]	5216	3872	1344	45	40	0.888889	0.008627	1.197429	2.77686	0.000836	[1339, 5, 3832, 40]
[!#1][CH2][CH2][OH]	5216	3872	1344	114	90	0.789474	0.021856	1.063506	1.301653	0.000195	[1320, 24, 3782, 90]
[!#1][CH2][CH2]C#N	5216	3872	1344	39	39	1.0	0.007477	1.347107	inf	0.003228	[1344, 0, 3833, 39]
[!#1][CH2][CH2]C(=O)[CH3]	5216	3872	1344	10	9	0.9	0.001917	1.212397	3.123967	0.000218	[1343, 1, 3863, 9]
[!#1][CH2][CH2]C(=O)O[CH2][CH3]	5216	3872	1344	13	13	1.0	0.002492	1.347107	inf	0.001073	[1344, 0, 3859, 13]
[!#1][CH2][CH2]N([!#1])c1[cH][cH][cH][cH][cH]1	5216	3872	1344	6	5	0.833333	0.00115	1.12259	1.735537	3.9e-05	[1343, 1, 3867, 5]
[!#1][CH2]Br	5216	3872	1344	67	66	0.985075	0.012845	1.327001	22.909091	0.004414	[1343, 1, 3806, 66]
[!#1][CH2]C([CH3])([CH3])[CH3]	5216	3872	1344	10	8	0.8	0.001917	1.077686	1.38843	2.5e-05	[1342, 2, 3864, 8]
[!#1][CH2]C(=O)[CH3]	5216	3872	1344	24	21	0.875	0.004601	1.178719	2.429752	0.000356	[1341, 3, 3851, 21]
[!#1][CH2]C(=O)C([CH3])([CH3])[CH3]	5216	3872	1344	5	4	0.8	0.000959	1.077686	1.38843	1.3e-05	[1343, 1, 3868, 4]
[!#1][CH2]C(=O)c1[cH][cH][cH][cH][cH]1	5216	3872	1344	7	6	0.857143	0.001342	1.154664	2.082645	7.6e-05	[1343, 1, 3866, 6]
[!#1][CH2]C(=O)O[CH2][CH2][CH2][CH3]	5216	3872	1344	5	5	1.0	0.000959	1.347107	inf	0.000412	[1344, 0, 3867, 5]
[!#1][CH2]C(=O)O[CH2][CH3]	5216	3872	1344	26	23	0.884615	0.004985	1.191672	2.661157	0.000451	[1341, 3, 3849, 23]
[!#1][CH2]c1[cH][cH][cH]c([CH3])[cH]1	5216	3872	1344	5	4	0.8	0.000959	1.077686	1.38843	1.3e-05	[1343, 1, 3868, 4]
[!#1][CH2]c1[cH][cH]c([cH][cH]1)[N+](=O)[O-]	5216	3872	1344	5	5	1.0	0.000959	1.347107	inf	0.000412	[1344, 0, 3867, 5]
[!#1][CH2]c1[cH][cH]c([CH3])[cH][cH]1	5216	3872	1344	5	5	1.0	0.000959	1.347107	inf	0.000412	[1344, 0, 3867, 5]
[!#1][CH2]c1[cH][cH]c(Br)[cH][cH]1	5216	3872	1344	5	5	1.0	0.000959	1.347107	inf	0.000412	[1344, 0, 3867, 5]
[!#1][CH2]Cl	5216	3872	1344	100	85	0.85	0.019172	1.145041	1.966942	0.000956	[1329, 15, 3787, 85]
[!#1][CH2]N([CH2]C(=O)[OH])[CH2]C(=O)[OH]	5216	3872	1344	5	5	1.0	0.000959	1.347107	inf	0.000412	[1344, 0, 3867, 5]
[!#1][CH2]O[CH2][CH3]	5216	3872	1344	12	10	0.833333	0.002301	1.12259	1.735537	7.9e-05	[1342, 2, 3862, 10]
[!#1][CH2]OS(=O)(=O)[!#1]	5216	3872	1344	7	6	0.857143	0.001342	1.154664	2.082645	7.6e-05	[1343, 1, 3866, 6]
[!#1][N+](=O)[O-]	5216	3872	1344	327	286	0.874618	0.062692	1.178204	2.421286	0.005079	[1303, 41, 3586, 286]
[!#1][NH][CH2][CH3]	5216	3872	1344	11	9	0.818182	0.002109	1.102179	1.561983	4.9e-05	[1342, 2, 3863, 9]
[!#1][NH][NH2]	5216	3872	1344	35	34	0.971429	0.00671	1.308619	11.801653	0.00193	[1343, 1, 3838, 34]
[!#1][NH]c1[cH][cH][cH][cH][cH]1	5216	3872	1344	46	43	0.934783	0.008819	1.259253	4.975207	0.001613	[1341, 3, 3829, 43]
[!#1][NH]c1[cH][cH]c([!#1])[cH]c1[N+](=O)[O-]	5216	3872	1344	5	5	1.0	0.000959	1.347107	inf	0.000412	[1344, 0, 3867, 5]
[!#1][NH]c1[cH][cH]c([CH3])[cH][cH]1	5216	3872	1344	5	5	1.0	0.000959	1.347107	inf	0.000412	[1344, 0, 3867, 5]
[!#1][NH]N=C([!#1])[!#1]	5216	3872	1344	6	5	0.833333	0.00115	1.12259	1.735537	3.9e-05	[1343, 1, 3867, 5]
[!#1][O-]	5216	3872	1344	345	302	0.875362	0.066143	1.179207	2.437824	0.005442	[1301, 43, 3570, 302]
[!#1][SH]	5216	3872	1344	70	62	0.885714	0.01342	1.193152	2.690083	0.001244	[1336, 8, 3810, 62]
[!#1]Br	5216	3872	1344	328	312	0.95122	0.062883	1.281395	6.768595	0.014718	[1328, 16, 3560, 312]
[!#1]C#N	5216	3872	1344	211	193	0.914692	0.040452	1.232188	3.721763	0.005832	[1326, 18, 3679, 193]
[!#1]C([!#1])(Cl)Cl	5216	3872	1344	29	23	0.793103	0.00556	1.068396	1.330579	5.7e-05	[1338, 6, 3849, 23]
[!#1]C(=O)[CH2][CH2][CH2][CH2][CH3]	5216	3872	1344	5	4	0.8	0.000959	1.077686	1.38843	1.3e-05	[1343, 1, 3868, 4]
[!#1]C(=O)[CH2][CH2][CH2][CH2]C(=O)[!#1]	5216	3872	1344	6	5	0.833333	0.00115	1.12259	1.735537	3.9e-05	[1343, 1, 3867, 5]
[!#1]C(=O)[CH2]C(=O)[!#1]	5216	3872	1344	16	15	0.9375	0.003067	1.262913	5.206612	0.000578	[1343, 1, 3857, 15]
[!#1]C(=O)[CH2]C(=O)[CH3]	5216	3872	1344	8	8	1.0	0.001534	1.347107	inf	0.00066	[1344, 0, 3864, 8]
[!#1]C(=O)[CH2]Cl	5216	3872	1344	14	11	0.785714	0.002684	1.058442	1.272727	2e-05	[1341, 3, 3861, 11]
[!#1]C(=O)[NH][NH2]	5216	3872	1344	23	23	1.0	0.00441	1.347107	inf	0.0019	[1344, 0, 3849, 23]
[!#1]C(=O)C(=O)[!#1]	5216	3872	1344	25	21	0.84	0.004793	1.13157	1.822314	0.000192	[1340, 4, 3851, 21]
[!#1]C(=O)C(Cl)(Cl)Cl	5216	3872	1344	5	5	1.0	0.000959	1.347107	inf	0.000412	[1344, 0, 3867, 5]
[!#1]C(=O)C(F)(F)F	5216	3872	1344	6	6	1.0	0.00115	1.347107	inf	0.000495	[1344, 0, 3866, 6]
[!#1]C(=O)c1[cH][cH][cH][cH][cH]1	5216	3872	1344	73	61	0.835616	0.013995	1.125665	1.764463	0.000512	[1332, 12, 3811, 61]
[!#1]C(=O)c1[cH][cH][cH][cH]c1[!#1]	5216	3872	1344	150	124	0.826667	0.028758	1.113609	1.655435	0.000862	[1318, 26, 3748, 124]
[!#1]C(=O)c1[cH][cH][cH][cH]c1[OH]	5216	3872	1344	21	21	1.0	0.004026	1.347107	inf	0.001735	[1344, 0, 3851, 21]
[!#1]C(=O)c1[cH][cH][cH][cH]c1C(=O)[!#1]	5216	3872	1344	30	26	0.866667	0.005752	1.167493	2.256198	0.000387	[1340, 4, 3846, 26]
[!#1]C(=O)c1[cH][cH][cH][cH]c1C(=O)[OH]	5216	3872	1344	10	9	0.9	0.001917	1.212397	3.123967	0.000218	[1343, 1, 3863, 9]
[!#1]C(=O)c1[cH][cH][cH][cH]n1	5216	3872	1344	7	7	1.0	0.001342	1.347107	inf	0.000577	[1344, 0, 3865, 7]
[!#1]C(=O)c1[cH][cH][cH]c([!#1])[cH]1	5216	3872	1344	48	43	0.895833	0.009202	1.206784	2.985124	0.000991	[1339, 5, 3829, 43]
[!#1]C(=O)c1[cH][cH][cH]c(Cl)[cH]1	5216	3872	1344	6	5	0.833333	0.00115	1.12259	1.735537	3.9e-05	[1343, 1, 3867, 5]
[!#1]C(=O)c1[cH][cH]c([!#1])c([cH]1)[N+](=O)[O-]	5216	3872	1344	10	10	1.0	0.001917	1.347107	inf	0.000825	[1344, 0, 3862, 10]
[!#1]C(=O)c1[cH][cH]c([OH])[cH][cH]1	5216	3872	1344	25	25	1.0	0.004793	1.347107	inf	0.002066	[1344, 0, 3847, 25]
[!#1]C(=O)c1[cH][cH]c(Br)[cH][cH]1	5216	3872	1344	5	5	1.0	0.000959	1.347107	inf	0.000412	[1344, 0, 3867, 5]
[!#1]C(=O)c1[cH][cH]n[cH][cH]1	5216	3872	1344	9	8	0.888889	0.001725	1.197429	2.77686	0.000166	[1343, 1, 3864, 8]
[!#1]C(=O)O[CH2][CH]([CH3])[CH3]	5216	3872	1344	5	5	1.0	0.000959	1.347107	inf	0.000412	[1344, 0, 3867, 5]
[!#1]C(=O)O[CH2][CH2][CH2][CH3]	5216	3872	1344	15	13	0.866667	0.002876	1.167493	2.256198	0.000193	[1342, 2, 3859, 13]
[!#1]C(=O)OC([CH3])([CH3])[CH3]	5216	3872	1344	9	8	0.888889	0.001725	1.197429	2.77686	0.000166	[1343, 1, 3864, 8]
[!#1]C(=S)[NH2]	5216	3872	1344	9	7	0.777778	0.001725	1.04775	1.214876	8e-06	[1342, 2, 3865, 7]
[!#1]C(Cl)(Cl)Cl	5216	3872	1344	21	18	0.857143	0.004026	1.154664	2.082645	0.000227	[1341, 3, 3854, 18]
[!#1]C(F)(F)[CH](F)F	5216	3872	1344	7	7	1.0	0.001342	1.347107	inf	0.000577	[1344, 0, 3865, 7]
[!#1]C(F)(F)C(F)(F)F	5216	3872	1344	27	24	0.888889	0.005176	1.197429	2.77686	0.0005	[1341, 3, 3848, 24]
[!#1]c1[cH][cH][cH][cH]c1[CH3]	5216	3872	1344	30	26	0.866667	0.005752	1.167493	2.256198	0.000387	[1340, 4, 3846, 26]
[!#1]c1[cH][cH][cH][cH]c1[N+](=O)[O-]	5216	3872	1344	21	20	0.952381	0.004026	1.282959	6.942149	0.000914	[1343, 1, 3852, 20]
[!#1]c1[cH][cH][cH][cH]c1[NH2]	5216	3872	1344	25	25	1.0	0.004793	1.347107	inf	0.002066	[1344, 0, 3847, 25]
[!#1]c1[cH][cH][cH][cH]c1[OH]	5216	3872	1344	44	43	0.977273	0.008436	1.316491	14.92562	0.002614	[1343, 1, 3829, 43]
[!#1]c1[cH][cH][cH][cH]c1Br	5216	3872	1344	20	20	1.0	0.003834	1.347107	inf	0.001652	[1344, 0, 3852, 20]
[!#1]c1[cH][cH][cH][cH]c1C#N	5216	3872	1344	12	12	1.0	0.002301	1.347107	inf	0.00099	[1344, 0, 3860, 12]
[!#1]c1[cH][cH][cH][cH]c1C(=O)[CH3]	5216	3872	1344	5	5	1.0	0.000959	1.347107	inf	0.000412	[1344, 0, 3867, 5]
[!#1]c1[cH][cH][cH][cH]c1C(=O)[OH]	5216	3872	1344	39	35	0.897436	0.007477	1.208943	3.03719	0.000823	[1340, 4, 3837, 35]
[!#1]c1[cH][cH][cH][cH]c1C(F)(F)F	5216	3872	1344	8	8	1.0	0.001534	1.347107	inf	0.00066	[1344, 0, 3864, 8]
[!#1]c1[cH][cH][cH][cH]c1c2[cH][cH][cH][cH]c2[!#1]	5216	3872	1344	6	6	1.0	0.00115	1.347107	inf	0.000495	[1344, 0, 3866, 6]
[!#1]c1[cH][cH][cH][cH]c1F	5216	3872	1344	19	16	0.842105	0.003643	1.134406	1.85124	0.000152	[1341, 3, 3856, 16]
[!#1]c1[cH][cH][cH][cH]c1I	5216	3872	1344	15	15	1.0	0.002876	1.347107	inf	0.001238	[1344, 0, 3857, 15]
[!#1]c1[cH][cH][cH][nH]1	5216	3872	1344	6	6	1.0	0.00115	1.347107	inf	0.000495	[1344, 0, 3866, 6]
[!#1]c1[cH][cH][cH]c([!#1])[cH]1	5216	3872	1344	205	166	0.809756	0.039302	1.090828	1.477432	0.000747	[1305, 39, 3706, 166]
[!#1]c1[cH][cH][cH]c([!#1])n1	5216	3872	1344	22	20	0.909091	0.004218	1.224643	3.471074	0.000547	[1342, 2, 3852, 20]
[!#1]c1[cH][cH][cH]c([CH]=[CH]C(=O)[OH])[cH]1	5216	3872	1344	5	5	1.0	0.000959	1.347107	inf	0.000412	[1344, 0, 3867, 5]
[!#1]c1[cH][cH][cH]c([cH]1)C(=O)[CH3]	5216	3872	1344	8	8	1.0	0.001534	1.347107	inf	0.00066	[1344, 0, 3864, 8]
[!#1]c1[cH][cH][cH]c([cH]1)C(=O)[OH]	5216	3872	1344	21	19	0.904762	0.004026	1.218811	3.297521	0.000491	[1342, 2, 3853, 19]
[!#1]c1[cH][cH][cH]c([CH2][OH])[cH]1	5216	3872	1344	6	6	1.0	0.00115	1.347107	inf	0.000495	[1344, 0, 3866, 6]
[!#1]c1[cH][cH][cH]c([CH3])[cH]1	5216	3872	1344	25	21	0.84	0.004793	1.13157	1.822314	0.000192	[1340, 4, 3851, 21]
[!#1]c1[cH][cH][cH]c([CH3])c1[CH3]	5216	3872	1344	6	5	0.833333	0.00115	1.12259	1.735537	3.9e-05	[1343, 1, 3867, 5]
[!#1]c1[cH][cH][cH]c([CH3])n1	5216	3872	1344	6	6	1.0	0.00115	1.347107	inf	0.000495	[1344, 0, 3866, 6]
[!#1]c1[cH][cH][cH]c([N+](=O)[O-])c1[!#1]	5216	3872	1344	19	18	0.947368	0.003643	1.276207	6.247934	0.000777	[1343, 1, 3854, 18]
[!#1]c1[cH][cH][cH]c([NH2])[cH]1	5216	3872	1344	24	24	1.0	0.004601	1.347107	inf	0.001983	[1344, 0, 3848, 24]
[!#1]c1[cH][cH][cH]c([OH])[cH]1	5216	3872	1344	31	26	0.83871	0.005943	1.129832	1.804959	0.000231	[1339, 5, 3846, 26]
[!#1]c1[cH][cH][cH]c(Br)[cH]1	5216	3872	1344	15	15	1.0	0.002876	1.347107	inf	0.001238	[1344, 0, 3857, 15]
[!#1]c1[cH][cH][cH]c(Cl)[cH]1	5216	3872	1344	25	19	0.76	0.004793	1.023802	1.099174	6e-06	[1338, 6, 3853, 19]
[!#1]c1[cH][cH][cH]c(Cl)c1[CH3]	5216	3872	1344	6	5	0.833333	0.00115	1.12259	1.735537	3.9e-05	[1343, 1, 3867, 5]
[!#1]c1[cH][cH][cH]c(F)[cH]1	5216	3872	1344	11	10	0.909091	0.002109	1.224643	3.471074	0.000273	[1343, 1, 3862, 10]
[!#1]c1[cH][cH][cH]c(I)[cH]1	5216	3872	1344	11	10	0.909091	0.002109	1.224643	3.471074	0.000273	[1343, 1, 3862, 10]
[!#1]c1[cH][cH][cH]c(O[CH3])[cH]1	5216	3872	1344	12	10	0.833333	0.002301	1.12259	1.735537	7.9e-05	[1342, 2, 3862, 10]
[!#1]c1[cH][cH][cH]c2[cH][cH][cH][cH]c12	5216	3872	1344	20	15	0.75	0.003834	1.010331	1.041322	1e-06	[1339, 5, 3857, 15]
[!#1]c1[cH][cH][cH]c2[cH][cH][cH]c([!#1])c12	5216	3872	1344	9	8	0.888889	0.001725	1.197429	2.77686	0.000166	[1343, 1, 3864, 8]
[!#1]c1[cH][cH][cH]c2[cH][cH][cH]nc12	5216	3872	1344	8	7	0.875	0.001534	1.178719	2.429752	0.000118	[1343, 1, 3865, 7]
[!#1]c1[cH][cH][cH]c2c([!#1])[cH][cH][cH]c12	5216	3872	1344	7	7	1.0	0.001342	1.347107	inf	0.000577	[1344, 0, 3865, 7]
[!#1]c1[cH][cH][cH]n[cH]1	5216	3872	1344	46	36	0.782609	0.008819	1.054258	1.249587	5.6e-05	[1334, 10, 3836, 36]
[!#1]c1[cH][cH][cH]nc1[!#1]	5216	3872	1344	63	50	0.793651	0.012078	1.069133	1.335029	0.000127	[1331, 13, 3822, 50]
[!#1]c1[cH][cH][n+]([!#1])[cH][cH]1	5216	3872	1344	5	5	1.0	0.000959	1.347107	inf	0.000412	[1344, 0, 3867, 5]
[!#1]c1[cH][cH][n+]([O-])[cH][cH]1	5216	3872	1344	5	5	1.0	0.000959	1.347107	inf	0.000412	[1344, 0, 3867, 5]
[!#1]c1[cH][cH]c([!#1])c([cH]1)[N+](=O)[O-]	5216	3872	1344	51	50	0.980392	0.009778	1.320694	17.355372	0.003155	[1343, 1, 3822, 50]
[!#1]c1[cH][cH]c([!#1])c([cH]1)C(=O)[OH]	5216	3872	1344	39	35	0.897436	0.007477	1.208943	3.03719	0.000823	[1340, 4, 3837, 35]
[!#1]c1[cH][cH]c([!#1])c([CH3])[cH]1	5216	3872	1344	52	48	0.923077	0.009969	1.243484	4.165289	0.001568	[1340, 4, 3824, 48]
[!#1]c1[cH][cH]c([!#1])c([OH])[cH]1	5216	3872	1344	84	73	0.869048	0.016104	1.170701	2.303531	0.001139	[1333, 11, 3799, 73]
[!#1]c1[cH][cH]c([!#1])c2[cH][cH][cH][cH]c12	5216	3872	1344	7	7	1.0	0.001342	1.347107	inf	0.000577	[1344, 0, 3865, 7]
[!#1]c1[cH][cH]c([!#1])s1	5216	3872	1344	13	11	0.846154	0.002492	1.13986	1.909091	0.000113	[1342, 2, 3861, 11]
[!#1]c1[cH][cH]c([cH][cH]1)[CH]([CH3])[CH3]	5216	3872	1344	6	6	1.0	0.00115	1.347107	inf	0.000495	[1344, 0, 3866, 6]
[!#1]c1[cH][cH]c([cH][cH]1)[N+](=O)[O-]	5216	3872	1344	41	39	0.95122	0.00786	1.281395	6.768595	0.001764	[1342, 2, 3833, 39]
[!#1]c1[cH][cH]c([cH][cH]1)C(=O)[CH3]	5216	3872	1344	11	10	0.909091	0.002109	1.224643	3.471074	0.000273	[1343, 1, 3862, 10]
[!#1]c1[cH][cH]c([cH][cH]1)C(=O)[OH]	5216	3872	1344	45	41	0.911111	0.008627	1.227365	3.557851	0.001154	[1340, 4, 3831, 41]
[!#1]c1[cH][cH]c([cH][cH]1)c2[cH][cH]c([!#1])[cH][cH]2	5216	3872	1344	9	8	0.888889	0.001725	1.197429	2.77686	0.000166	[1343, 1, 3864, 8]
[!#1]c1[cH][cH]c([cH][cH]1)N([CH3])[CH3]	5216	3872	1344	22	21	0.954545	0.004218	1.285875	7.289256	0.000984	[1343, 1, 3851, 21]
[!#1]c1[cH][cH]c([CH]=O)[cH][cH]1	5216	3872	1344	15	15	1.0	0.002876	1.347107	inf	0.001238	[1344, 0, 3857, 15]
[!#1]c1[cH][cH]c([cH]c1[!#1])[N+](=O)[O-]	5216	3872	1344	58	53	0.913793	0.01112	1.230977	3.679339	0.001546	[1339, 5, 3819, 53]
[!#1]c1[cH][cH]c([cH]c1[!#1])C(=O)[OH]	5216	3872	1344	41	39	0.95122	0.00786	1.281395	6.768595	0.001764	[1342, 2, 3833, 39]
[!#1]c1[cH][cH]c([cH]c1[N+](=O)[O-])[N+](=O)[O-]	5216	3872	1344	11	11	1.0	0.002109	1.347107	inf	0.000908	[1344, 0, 3861, 11]
[!#1]c1[cH][cH]c([cH]c1C(=O)[OH])[N+](=O)[O-]	5216	3872	1344	6	6	1.0	0.00115	1.347107	inf	0.000495	[1344, 0, 3866, 6]
[!#1]c1[cH][cH]c([cH]c1Cl)[N+](=O)[O-]	5216	3872	1344	5	4	0.8	0.000959	1.077686	1.38843	1.3e-05	[1343, 1, 3868, 4]
[!#1]c1[cH][cH]c([CH2][CH3])[cH][cH]1	5216	3872	1344	5	5	1.0	0.000959	1.347107	inf	0.000412	[1344, 0, 3867, 5]
[!#1]c1[cH][cH]c([CH2]c2[cH][cH]c([!#1])[cH][cH]2)[cH][cH]1	5216	3872	1344	5	4	0.8	0.000959	1.077686	1.38843	1.3e-05	[1343, 1, 3868, 4]
[!#1]c1[cH][cH]c([CH3])[cH][cH]1	5216	3872	1344	58	48	0.827586	0.01112	1.114848	1.666116	0.000336	[1334, 10, 3824, 48]
[!#1]c1[cH][cH]c([CH3])[cH]c1[CH3]	5216	3872	1344	7	7	1.0	0.001342	1.347107	inf	0.000577	[1344, 0, 3865, 7]
[!#1]c1[cH][cH]c([CH3])[cH]c1[OH]	5216	3872	1344	8	8	1.0	0.001534	1.347107	inf	0.00066	[1344, 0, 3864, 8]
[!#1]c1[cH][cH]c([CH3])c([!#1])[cH]1	5216	3872	1344	40	38	0.95	0.007669	1.279752	6.595041	0.001695	[1342, 2, 3834, 38]
[!#1]c1[cH][cH]c([CH3])c([cH]1)[N+](=O)[O-]	5216	3872	1344	5	5	1.0	0.000959	1.347107	inf	0.000412	[1344, 0, 3867, 5]
[!#1]c1[cH][cH]c([CH3])c([CH3])[cH]1	5216	3872	1344	7	6	0.857143	0.001342	1.154664	2.082645	7.6e-05	[1343, 1, 3866, 6]
[!#1]c1[cH][cH]c([CH3])c([NH2])[cH]1	5216	3872	1344	5	5	1.0	0.000959	1.347107	inf	0.000412	[1344, 0, 3867, 5]
[!#1]c1[cH][cH]c([CH3])c(Br)[cH]1	5216	3872	1344	5	5	1.0	0.000959	1.347107	inf	0.000412	[1344, 0, 3867, 5]
[!#1]c1[cH][cH]c([NH2])c([cH]1)[N+](=O)[O-]	5216	3872	1344	7	7	1.0	0.001342	1.347107	inf	0.000577	[1344, 0, 3865, 7]
[!#1]c1[cH][cH]c([OH])[cH][cH]1	5216	3872	1344	124	100	0.806452	0.023773	1.086377	1.446281	0.000401	[1320, 24, 3772, 100]
[!#1]c1[cH][cH]c([OH])[cH]c1[OH]	5216	3872	1344	18	18	1.0	0.003451	1.347107	inf	0.001486	[1344, 0, 3854, 18]
[!#1]c1[cH][cH]c([OH])c([!#1])[cH]1	5216	3872	1344	132	109	0.825758	0.025307	1.112384	1.644987	0.000739	[1321, 23, 3763, 109]
[!#1]c1[cH][cH]c(Br)[cH][cH]1	5216	3872	1344	34	32	0.941176	0.006518	1.267866	5.553719	0.00129	[1342, 2, 3840, 32]
[!#1]c1[cH][cH]c(Br)[cH]c1[!#1]	5216	3872	1344	39	33	0.846154	0.007477	1.13986	1.909091	0.000341	[1338, 6, 3839, 33]
[!#1]c1[cH][cH]c(Br)[cH]c1Br	5216	3872	1344	6	6	1.0	0.00115	1.347107	inf	0.000495	[1344, 0, 3866, 6]
[!#1]c1[cH][cH]c(Br)c([!#1])[cH]1	5216	3872	1344	14	14	1.0	0.002684	1.347107	inf	0.001156	[1344, 0, 3858, 14]
[!#1]c1[cH][cH]c(C(=O)[OH])c([!#1])[cH]1	5216	3872	1344	25	24	0.96	0.004793	1.293223	8.330579	0.001196	[1343, 1, 3848, 24]
[!#1]c1[cH][cH]c(C(=O)[OH])c([cH]1)C(=O)[OH]	5216	3872	1344	6	6	1.0	0.00115	1.347107	inf	0.000495	[1344, 0, 3866, 6]
[!#1]c1[cH][cH]c(Cl)c([!#1])[cH]1	5216	3872	1344	47	40	0.851064	0.009011	1.146474	1.983471	0.000455	[1337, 7, 3832, 40]
[!#1]c1[cH][cH]c(Cl)c([cH]1)[N+](=O)[O-]	5216	3872	1344	8	8	1.0	0.001534	1.347107	inf	0.00066	[1344, 0, 3864, 8]
[!#1]c1[cH][cH]c(Cl)c(Cl)[cH]1	5216	3872	1344	10	8	0.8	0.001917	1.077686	1.38843	2.5e-05	[1342, 2, 3864, 8]
[!#1]c1[cH][cH]c(I)[cH][cH]1	5216	3872	1344	16	14	0.875	0.003067	1.178719	2.429752	0.000237	[1342, 2, 3858, 14]
[!#1]c1[cH][cH]c(N=Nc2[cH][cH][cH][cH][cH]2)[cH][cH]1	5216	3872	1344	5	5	1.0	0.000959	1.347107	inf	0.000412	[1344, 0, 3867, 5]
[!#1]c1[cH][cH]c(O[CH3])[cH][cH]1	5216	3872	1344	38	29	0.763158	0.007285	1.028056	1.118457	1.2e-05	[1335, 9, 3843, 29]
[!#1]c1[cH][cH]c(s1)C(=O)[OH]	5216	3872	1344	5	5	1.0	0.000959	1.347107	inf	0.000412	[1344, 0, 3867, 5]
[!#1]c1[cH][cH]c2[cH][cH][cH][cH]c2[cH]1	5216	3872	1344	12	11	0.916667	0.002301	1.234848	3.818182	0.00033	[1343, 1, 3861, 11]
[!#1]c1[cH][cH]c2[cH][cH][cH][cH]c2c1[!#1]	5216	3872	1344	12	11	0.916667	0.002301	1.234848	3.818182	0.00033	[1343, 1, 3861, 11]
[!#1]c1[cH][cH]c2[cH][cH][cH][cH]c2n1	5216	3872	1344	9	8	0.888889	0.001725	1.197429	2.77686	0.000166	[1343, 1, 3864, 8]
[!#1]c1[cH][cH]c2[cH]c([!#1])[cH][cH]c2[cH]1	5216	3872	1344	9	7	0.777778	0.001725	1.04775	1.214876	8e-06	[1342, 2, 3865, 7]
[!#1]c1[cH][cH]c2n[cH][cH][cH]c2[cH]1	5216	3872	1344	9	9	1.0	0.001725	1.347107	inf	0.000742	[1344, 0, 3863, 9]
[!#1]c1[cH][cH]n[cH][cH]1	5216	3872	1344	41	37	0.902439	0.00786	1.215682	3.210744	0.00093	[1340, 4, 3835, 37]
[!#1]c1[cH]c([!#1])[cH]c([!#1])[cH]1	5216	3872	1344	47	40	0.851064	0.009011	1.146474	1.983471	0.000455	[1337, 7, 3832, 40]
[!#1]c1[cH]c([!#1])[cH]c([CH3])[cH]1	5216	3872	1344	6	6	1.0	0.00115	1.347107	inf	0.000495	[1344, 0, 3866, 6]
[!#1]c1[cH]c([!#1])c([!#1])c([!#1])[cH]1	5216	3872	1344	159	127	0.798742	0.030483	1.075991	1.377583	0.000397	[1312, 32, 3745, 127]
[!#1]c1[cH]c([!#1])c2[cH][cH][cH]nc2c1[!#1]	5216	3872	1344	5	4	0.8	0.000959	1.077686	1.38843	1.3e-05	[1343, 1, 3868, 4]
[!#1]c1[cH]c([!#1])n([!#1])n1	5216	3872	1344	5	4	0.8	0.000959	1.077686	1.38843	1.3e-05	[1343, 1, 3868, 4]
[!#1]c1[cH]c([!#1])nc([!#1])n1	5216	3872	1344	17	13	0.764706	0.003259	1.030141	1.128099	6e-06	[1340, 4, 3859, 13]
[!#1]c1[cH]c([cH][cH]c1[OH])[N+](=O)[O-]	5216	3872	1344	8	8	1.0	0.001534	1.347107	inf	0.00066	[1344, 0, 3864, 8]
[!#1]c1[cH]c([cH][cH]c1Cl)[N+](=O)[O-]	5216	3872	1344	5	5	1.0	0.000959	1.347107	inf	0.000412	[1344, 0, 3867, 5]
[!#1]c1[cH]c([CH3])[cH][cH]c1[CH3]	5216	3872	1344	5	5	1.0	0.000959	1.347107	inf	0.000412	[1344, 0, 3867, 5]
[!#1]c1[cH]c([CH3])[cH][cH]n1	5216	3872	1344	5	4	0.8	0.000959	1.077686	1.38843	1.3e-05	[1343, 1, 3868, 4]
[!#1]c1[cH]c([CH3])[cH]c([CH3])[cH]1	5216	3872	1344	5	5	1.0	0.000959	1.347107	inf	0.000412	[1344, 0, 3867, 5]
[!#1]c1[cH]c([OH])[cH][cH]c1[OH]	5216	3872	1344	10	9	0.9	0.001917	1.212397	3.123967	0.000218	[1343, 1, 3863, 9]
[!#1]c1[cH]c([OH])[cH]c([OH])[cH]1	5216	3872	1344	9	7	0.777778	0.001725	1.04775	1.214876	8e-06	[1342, 2, 3865, 7]
[!#1]c1[cH]c(Br)[cH]c(Br)c1[!#1]	5216	3872	1344	7	6	0.857143	0.001342	1.154664	2.082645	7.6e-05	[1343, 1, 3866, 6]
[!#1]c1[cH]c(Br)c([OH])c(Br)[cH]1	5216	3872	1344	6	5	0.833333	0.00115	1.12259	1.735537	3.9e-05	[1343, 1, 3867, 5]
[!#1]c1[cH]c(c([OH])c([cH]1)C([CH3])([CH3])[CH3])C([CH3])([CH3])[CH3]	5216	3872	1344	12	11	0.916667	0.002301	1.234848	3.818182	0.00033	[1343, 1, 3861, 11]
[!#1]c1[cH]c(Cl)[cH][cH]c1[OH]	5216	3872	1344	8	7	0.875	0.001534	1.178719	2.429752	0.000118	[1343, 1, 3865, 7]
[!#1]c1[cH]c(Cl)[cH][cH]c1Cl	5216	3872	1344	6	6	1.0	0.00115	1.347107	inf	0.000495	[1344, 0, 3866, 6]
[!#1]c1[cH]c(Cl)[cH]c(Cl)[cH]1	5216	3872	1344	6	5	0.833333	0.00115	1.12259	1.735537	3.9e-05	[1343, 1, 3867, 5]
[!#1]c1[cH]c(Cl)c([!#1])c(Cl)[cH]1	5216	3872	1344	12	11	0.916667	0.002301	1.234848	3.818182	0.00033	[1343, 1, 3861, 11]
[!#1]c1[cH]c(O[CH3])[cH]c(O[CH3])[cH]1	5216	3872	1344	5	5	1.0	0.000959	1.347107	inf	0.000412	[1344, 0, 3867, 5]
[!#1]c1[cH]c2[cH][cH][cH][cH]c2[cH]c1[!#1]	5216	3872	1344	14	14	1.0	0.002684	1.347107	inf	0.001156	[1344, 0, 3858, 14]
[!#1]c1[cH]c2[cH][cH][cH][cH]c2[cH]c1[OH]	5216	3872	1344	5	5	1.0	0.000959	1.347107	inf	0.000412	[1344, 0, 3867, 5]
[!#1]c1[cH]n[nH]c1[!#1]	5216	3872	1344	9	7	0.777778	0.001725	1.04775	1.214876	8e-06	[1342, 2, 3865, 7]
[!#1]c1[cH]nc([!#1])c([!#1])[cH]1	5216	3872	1344	11	9	0.818182	0.002109	1.102179	1.561983	4.9e-05	[1342, 2, 3863, 9]
[!#1]c1[cH]nc2[cH][cH][cH][cH]c2[cH]1	5216	3872	1344	5	5	1.0	0.000959	1.347107	inf	0.000412	[1344, 0, 3867, 5]
[!#1]c1c([CH3])[cH]c([CH3])[cH]c1[CH3]	5216	3872	1344	6	6	1.0	0.00115	1.347107	inf	0.000495	[1344, 0, 3866, 6]
[!#1]c1c([OH])[cH][cH]c2[cH][cH][cH][cH]c12	5216	3872	1344	8	8	1.0	0.001534	1.347107	inf	0.00066	[1344, 0, 3864, 8]
[!#1]c1c(Cl)[cH]c(Cl)[cH]c1Cl	5216	3872	1344	5	5	1.0	0.000959	1.347107	inf	0.000412	[1344, 0, 3867, 5]
[!#1]c1c(F)c(F)c([!#1])c(F)c1F	5216	3872	1344	23	23	1.0	0.00441	1.347107	inf	0.0019	[1344, 0, 3849, 23]
[!#1]c1c(F)c(F)c(F)c(F)c1F	5216	3872	1344	16	16	1.0	0.003067	1.347107	inf	0.001321	[1344, 0, 3856, 16]
[!#1]c1n[cH][cH][cH]c1[OH]	5216	3872	1344	6	6	1.0	0.00115	1.347107	inf	0.000495	[1344, 0, 3866, 6]
[!#1]c1n[cH][cH]nc1[!#1]	5216	3872	1344	16	15	0.9375	0.003067	1.262913	5.206612	0.000578	[1343, 1, 3857, 15]
[!#1]c1nc([!#1])nc([!#1])n1	5216	3872	1344	12	10	0.833333	0.002301	1.12259	1.735537	7.9e-05	[1342, 2, 3862, 10]
[!#1]c1nc2[cH][cH][cH][cH]c2[nH]1	5216	3872	1344	7	6	0.857143	0.001342	1.154664	2.082645	7.6e-05	[1343, 1, 3866, 6]
[!#1]c1nc2[cH][cH][cH][cH]c2s1	5216	3872	1344	6	6	1.0	0.00115	1.347107	inf	0.000495	[1344, 0, 3866, 6]
[!#1]I	5216	3872	1344	124	101	0.814516	0.023773	1.097241	1.524254	0.000513	[1321, 23, 3771, 101]
[!#1]N([CH2][CH2][OH])[CH2][CH2][OH]	5216	3872	1344	5	5	1.0	0.000959	1.347107	inf	0.000412	[1344, 0, 3867, 5]
[!#1]N([CH2]C(=O)[OH])[CH2]C(=O)[OH]	5216	3872	1344	6	6	1.0	0.00115	1.347107	inf	0.000495	[1344, 0, 3866, 6]
[!#1]N([CH3])c1[cH][cH][cH][cH][cH]1	5216	3872	1344	5	5	1.0	0.000959	1.347107	inf	0.000412	[1344, 0, 3867, 5]
[!#1]N([CH3])c1[cH][cH]c([!#1])[cH][cH]1	5216	3872	1344	22	21	0.954545	0.004218	1.285875	7.289256	0.000984	[1343, 1, 3851, 21]
[!#1]N(c1[cH][cH][cH][cH][cH]1)c2[cH][cH][cH][cH][cH]2	5216	3872	1344	5	5	1.0	0.000959	1.347107	inf	0.000412	[1344, 0, 3867, 5]
[!#1]N=N[!#1]	5216	3872	1344	29	24	0.827586	0.00556	1.114848	1.666116	0.000167	[1339, 5, 3848, 24]
[!#1]N=O	5216	3872	1344	340	295	0.867647	0.065184	1.168814	2.275482	0.004703	[1299, 45, 3577, 295]
[!#1]N1[CH2][CH2][NH][CH2][CH2]1	5216	3872	1344	14	11	0.785714	0.002684	1.058442	1.272727	2e-05	[1341, 3, 3861, 11]
[!#1]N1C(=O)[CH]=[CH]C1=O	5216	3872	1344	5	5	1.0	0.000959	1.347107	inf	0.000412	[1344, 0, 3867, 5]
[!#1]N1C(=O)c2[cH][cH][cH][cH]c2C1=O	5216	3872	1344	9	8	0.888889	0.001725	1.197429	2.77686	0.000166	[1343, 1, 3864, 8]
[!#1]O[CH]([CH3])[CH3]	5216	3872	1344	23	18	0.782609	0.00441	1.054258	1.249587	2.8e-05	[1339, 5, 3854, 18]
[!#1]O[CH2][CH]([CH3])[CH3]	5216	3872	1344	9	7	0.777778	0.001725	1.04775	1.214876	8e-06	[1342, 2, 3865, 7]
[!#1]O[CH2][CH]=[CH2]	5216	3872	1344	15	12	0.8	0.002876	1.077686	1.38843	3.8e-05	[1341, 3, 3860, 12]
[!#1]O[CH2][CH2][CH]([CH3])[CH3]	5216	3872	1344	8	8	1.0	0.001534	1.347107	inf	0.00066	[1344, 0, 3864, 8]
[!#1]O[CH2][CH2][CH2][CH2][CH2][CH3]	5216	3872	1344	7	7	1.0	0.001342	1.347107	inf	0.000577	[1344, 0, 3865, 7]
[!#1]O[CH2][CH2][CH2][CH3]	5216	3872	1344	34	26	0.764706	0.006518	1.030141	1.128099	1.3e-05	[1336, 8, 3846, 26]
[!#1]O[CH2][CH2]Cl	5216	3872	1344	7	7	1.0	0.001342	1.347107	inf	0.000577	[1344, 0, 3865, 7]
[!#1]O[CH2]c1[cH][cH][cH][cH][cH]1	5216	3872	1344	20	18	0.9	0.003834	1.212397	3.123967	0.000437	[1342, 2, 3854, 18]
[!#1]OC([CH3])([CH3])[CH3]	5216	3872	1344	12	11	0.916667	0.002301	1.234848	3.818182	0.00033	[1343, 1, 3861, 11]
[!#1]OC(=O)[CH2]C(=O)[CH3]	5216	3872	1344	5	5	1.0	0.000959	1.347107	inf	0.000412	[1344, 0, 3867, 5]
[!#1]OC(=O)C(=[CH2])[CH3]	5216	3872	1344	26	26	1.0	0.004985	1.347107	inf	0.002149	[1344, 0, 3846, 26]
[!#1]Oc1[cH][cH]c([cH][cH]1)[N+](=O)[O-]	5216	3872	1344	5	5	1.0	0.000959	1.347107	inf	0.000412	[1344, 0, 3867, 5]
[!#1]Oc1[cH][cH]c([cH][cH]1)C(=O)[OH]	5216	3872	1344	10	10	1.0	0.001917	1.347107	inf	0.000825	[1344, 0, 3862, 10]
[!#1]Oc1[cH][cH]c([NH2])[cH][cH]1	5216	3872	1344	6	6	1.0	0.00115	1.347107	inf	0.000495	[1344, 0, 3866, 6]
[!#1]Oc1[cH][cH]c([OH])[cH][cH]1	5216	3872	1344	11	9	0.818182	0.002109	1.102179	1.561983	4.9e-05	[1342, 2, 3863, 9]
[!#1]OS(=O)(=O)[!#1]	5216	3872	1344	17	15	0.882353	0.003259	1.188624	2.603306	0.000284	[1342, 2, 3857, 15]
[!#1]S(=O)(=O)[OH]	5216	3872	1344	39	31	0.794872	0.007477	1.070778	1.345041	8.2e-05	[1336, 8, 3841, 31]
[!#1]S(=O)(=O)c1[cH][cH][cH][cH][cH]1	5216	3872	1344	9	7	0.777778	0.001725	1.04775	1.214876	8e-06	[1342, 2, 3865, 7]
[!#1]S(=O)(=O)c1[cH][cH]c([CH3])[cH][cH]1	5216	3872	1344	16	13	0.8125	0.003067	1.094525	1.504132	6.1e-05	[1341, 3, 3859, 13]
[!#1]S[CH2]C(=O)[!#1]	5216	3872	1344	9	7	0.777778	0.001725	1.04775	1.214876	8e-06	[1342, 2, 3865, 7]
[!#1]S[CH2]C(=O)[OH]	5216	3872	1344	6	6	1.0	0.00115	1.347107	inf	0.000495	[1344, 0, 3866, 6]
[O-][N+](=O)c1cc(C=O)ccc1Cl	5216	3872	1344	5	5	1.0	0.000959	1.347107	inf	0.000412	[1344, 0, 3867, 5]
[O-][N+](=O)c1ccc(C=O)cc1	5216	3872	1344	15	15	1.0	0.002876	1.347107	inf	0.001238	[1344, 0, 3857, 15]
[O-][N+](=O)c1ccc(Cl)cc1	5216	3872	1344	14	14	1.0	0.002684	1.347107	inf	0.001156	[1344, 0, 3858, 14]
[O-][N+](=O)c1cccc(Br)c1	5216	3872	1344	11	11	1.0	0.002109	1.347107	inf	0.000908	[1344, 0, 3861, 11]
[O-][N+](=O)c1cccc(C=O)c1	5216	3872	1344	40	39	0.975	0.007669	1.31343	13.53719	0.002308	[1343, 1, 3833, 39]
[O-][N+](=O)c1cccc(c1)[N+](=O)[O-]	5216	3872	1344	29	28	0.965517	0.00556	1.300655	9.719008	0.001485	[1343, 1, 3844, 28]
[O-][N+](=O)c1cccc(c1)C(F)(F)F	5216	3872	1344	8	7	0.875	0.001534	1.178719	2.429752	0.000118	[1343, 1, 3865, 7]
[O-][N+](=O)c1cccc(c1)S(=O)=O	5216	3872	1344	5	5	1.0	0.000959	1.347107	inf	0.000412	[1344, 0, 3867, 5]
[O-][N+](=O)c1cccc(Cl)c1	5216	3872	1344	19	18	0.947368	0.003643	1.276207	6.247934	0.000777	[1343, 1, 3854, 18]
[O-][N+](=O)c1ccccc1	5216	3872	1344	277	256	0.924188	0.053106	1.24498	4.231405	0.008777	[1323, 21, 3616, 256]
[O-][N+](=O)c1ccccc1C=O	5216	3872	1344	14	13	0.928571	0.002684	1.250885	4.512397	0.000451	[1343, 1, 3859, 13]
[O-][N+](=O)c1ccccc1Cl	5216	3872	1344	17	17	1.0	0.003259	1.347107	inf	0.001404	[1344, 0, 3855, 17]
Br	5216	3872	1344	328	312	0.95122	0.062883	1.281395	6.768595	0.014718	[1328, 16, 3560, 312]
Brc1cc(Br)cc(Br)c1	5216	3872	1344	7	7	1.0	0.001342	1.347107	inf	0.000577	[1344, 0, 3865, 7]
Brc1ccc(C=O)cc1	5216	3872	1344	13	13	1.0	0.002492	1.347107	inf	0.001073	[1344, 0, 3859, 13]
Brc1cccc(Br)c1	5216	3872	1344	34	32	0.941176	0.006518	1.267866	5.553719	0.00129	[1342, 2, 3840, 32]
Brc1cccc(C=O)c1	5216	3872	1344	19	18	0.947368	0.003643	1.276207	6.247934	0.000777	[1343, 1, 3854, 18]
Brc1ccccc1	5216	3872	1344	188	177	0.941489	0.036043	1.268287	5.585274	0.007325	[1333, 11, 3695, 177]
Brc1ccccc1C=O	5216	3872	1344	10	10	1.0	0.001917	1.347107	inf	0.000825	[1344, 0, 3862, 10]
Brc1cccnc1	5216	3872	1344	6	6	1.0	0.00115	1.347107	inf	0.000495	[1344, 0, 3866, 6]
C#N	5216	3872	1344	212	194	0.915094	0.040644	1.23273	3.741047	0.005893	[1326, 18, 3678, 194]
C[N+](=O)[O-]	5216	3872	1344	9	7	0.777778	0.001725	1.04775	1.214876	8e-06	[1342, 2, 3865, 7]
C1c2ccccc2Oc3ccccc13	5216	3872	1344	5	5	1.0	0.000959	1.347107	inf	0.000412	[1344, 0, 3867, 5]
c1ccc(cc1)C(c2ccccc2)c3ccccc3	5216	3872	1344	23	22	0.956522	0.00441	1.288538	7.636364	0.001054	[1343, 1, 3850, 22]
c1ccc2c(c1)[nH]c3ccccc32	5216	3872	1344	5	4	0.8	0.000959	1.077686	1.38843	1.3e-05	[1343, 1, 3868, 4]
c1ccc2cc3ccccc3cc2c1	5216	3872	1344	10	10	1.0	0.001917	1.347107	inf	0.000825	[1344, 0, 3862, 10]
c1ccc2ccccc2c1	5216	3872	1344	122	107	0.877049	0.02339	1.181479	2.476033	0.001904	[1329, 15, 3765, 107]
c1cn[nH]c1	5216	3872	1344	26	22	0.846154	0.004985	1.13986	1.909091	0.000227	[1340, 4, 3850, 22]
c1ncncn1	5216	3872	1344	21	16	0.761905	0.004026	1.026368	1.110744	6e-06	[1339, 5, 3856, 16]
CBr	5216	3872	1344	105	103	0.980952	0.02013	1.321448	17.876033	0.006588	[1342, 2, 3769, 103]
CC(=N)C	5216	3872	1344	13	10	0.769231	0.002492	1.036236	1.157025	7e-06	[1341, 3, 3862, 10]
CC(=NN)C	5216	3872	1344	5	4	0.8	0.000959	1.077686	1.38843	1.3e-05	[1343, 1, 3868, 4]
CC(=O)c1ccc(Cl)cc1	5216	3872	1344	8	7	0.875	0.001534	1.178719	2.429752	0.000118	[1343, 1, 3865, 7]
CC(=O)c1ccc(O)cc1	5216	3872	1344	30	24	0.8	0.005752	1.077686	1.38843	7.7e-05	[1338, 6, 3848, 24]
CC(=O)c1ccccc1C(=O)C	5216	3872	1344	9	7	0.777778	0.001725	1.04775	1.214876	8e-06	[1342, 2, 3865, 7]
CC(=O)CC(=O)C	5216	3872	1344	6	5	0.833333	0.00115	1.12259	1.735537	3.9e-05	[1343, 1, 3867, 5]
CC(C)(C)c1ccc(O)c(c1)C(C)(C)C	5216	3872	1344	9	8	0.888889	0.001725	1.197429	2.77686	0.000166	[1343, 1, 3864, 8]
CC(C)(C)c1ccc(O)cc1	5216	3872	1344	21	16	0.761905	0.004026	1.026368	1.110744	6e-06	[1339, 5, 3856, 16]
CC(C)(C)c1cccc(c1)C(C)(C)C	5216	3872	1344	24	21	0.875	0.004601	1.178719	2.429752	0.000356	[1341, 3, 3851, 21]
CC(C)(C)c1cccc(c1O)C(C)(C)C	5216	3872	1344	13	12	0.923077	0.002492	1.243484	4.165289	0.00039	[1343, 1, 3860, 12]
CC(C)(c1ccc(O)cc1)c2ccc(O)cc2	5216	3872	1344	16	15	0.9375	0.003067	1.262913	5.206612	0.000578	[1343, 1, 3857, 15]
CC(Cl)(Cl)Cl	5216	3872	1344	12	10	0.833333	0.002301	1.12259	1.735537	7.9e-05	[1342, 2, 3862, 10]
CC(O)CCl	5216	3872	1344	6	6	1.0	0.00115	1.347107	inf	0.000495	[1344, 0, 3866, 6]
CC=NN	5216	3872	1344	9	7	0.777778	0.001725	1.04775	1.214876	8e-06	[1342, 2, 3865, 7]
Cc1cc(=O)oc2ccccc12	5216	3872	1344	8	7	0.875	0.001534	1.178719	2.429752	0.000118	[1343, 1, 3865, 7]
Cc1cc(C)cc(Br)c1	5216	3872	1344	6	6	1.0	0.00115	1.347107	inf	0.000495	[1344, 0, 3866, 6]
Cc1cc(C)cc(C)c1	5216	3872	1344	46	37	0.804348	0.008819	1.083543	1.426997	0.000137	[1335, 9, 3835, 37]
Cc1cc(cc(c1)[N+](=O)[O-])[N+](=O)[O-]	5216	3872	1344	11	11	1.0	0.002109	1.347107	inf	0.000908	[1344, 0, 3861, 11]
Cc1cc(ccc1O)[N+](=O)[O-]	5216	3872	1344	6	6	1.0	0.00115	1.347107	inf	0.000495	[1344, 0, 3866, 6]
Cc1cc[nH]n1	5216	3872	1344	9	7	0.777778	0.001725	1.04775	1.214876	8e-06	[1342, 2, 3865, 7]
Cc1ccc(Br)cc1	5216	3872	1344	39	33	0.846154	0.007477	1.13986	1.909091	0.000341	[1338, 6, 3839, 33]
Cc1ccc(C=O)cc1	5216	3872	1344	75	58	0.773333	0.014379	1.041763	1.184249	5.4e-05	[1327, 17, 3814, 58]
Cc1ccc(cc1)[N+](=O)[O-]	5216	3872	1344	39	37	0.948718	0.007477	1.278025	6.421488	0.001627	[1342, 2, 3835, 37]
Cc1ccc(cc1)C(=O)O	5216	3872	1344	46	43	0.934783	0.008819	1.259253	4.975207	0.001613	[1341, 3, 3829, 43]
Cc1ccc(F)cc1F	5216	3872	1344	21	18	0.857143	0.004026	1.154664	2.082645	0.000227	[1341, 3, 3854, 18]
Cc1ccc(O)c(C)c1	5216	3872	1344	61	49	0.803279	0.011695	1.082103	1.417355	0.000176	[1332, 12, 3823, 49]
Cc1ccc(O)c(c1)[N+](=O)[O-]	5216	3872	1344	11	9	0.818182	0.002109	1.102179	1.561983	4.9e-05	[1342, 2, 3863, 9]
Cc1ccc2ccccc2c1	5216	3872	1344	25	20	0.8	0.004793	1.077686	1.38843	6.4e-05	[1339, 5, 3852, 20]
Cc1cccc(Br)c1	5216	3872	1344	50	47	0.94	0.009586	1.266281	5.438017	0.001873	[1341, 3, 3825, 47]
Cc1cccc(C)c1	5216	3872	1344	225	170	0.755556	0.043137	1.017815	1.072878	3e-05	[1289, 55, 3702, 170]
Cc1cccc(C=O)c1	5216	3872	1344	83	66	0.795181	0.015913	1.071194	1.347594	0.000179	[1327, 17, 3806, 66]
Cc1cccc(c1)[N+](=O)[O-]	5216	3872	1344	76	64	0.842105	0.014571	1.134406	1.85124	0.000615	[1332, 12, 3808, 64]
Cc1cccc(c1)C(=O)O	5216	3872	1344	55	49	0.890909	0.010544	1.20015	2.834711	0.001056	[1338, 6, 3823, 49]
Cc1cccc(c1)C(C)(C)C	5216	3872	1344	36	30	0.833333	0.006902	1.12259	1.735537	0.000238	[1338, 6, 3842, 30]
Cc1cccc(F)c1	5216	3872	1344	57	43	0.754386	0.010928	1.016239	1.066116	6e-06	[1330, 14, 3829, 43]
Cc1ccccc1[N+](=O)[O-]	5216	3872	1344	43	39	0.906977	0.008244	1.221795	3.384298	0.001041	[1340, 4, 3833, 39]
Cc1ccccc1Br	5216	3872	1344	36	36	1.0	0.006902	1.347107	inf	0.002979	[1344, 0, 3836, 36]
Cc1ccccc1C=O	5216	3872	1344	146	111	0.760274	0.027991	1.024171	1.100826	3.5e-05	[1309, 35, 3761, 111]
Cc1ccccc1S(=O)(=O)O	5216	3872	1344	8	8	1.0	0.001534	1.347107	inf	0.00066	[1344, 0, 3864, 8]
Cc1ccn[nH]1	5216	3872	1344	7	6	0.857143	0.001342	1.154664	2.082645	7.6e-05	[1343, 1, 3866, 6]
Cc1ccncc1	5216	3872	1344	61	47	0.770492	0.011695	1.037935	1.165289	3.6e-05	[1330, 14, 3825, 47]
Cc1ncc[nH]1	5216	3872	1344	7	6	0.857143	0.001342	1.154664	2.082645	7.6e-05	[1343, 1, 3866, 6]
CCC#N	5216	3872	1344	81	73	0.901235	0.015529	1.21406	3.167355	0.001818	[1336, 8, 3799, 73]
CCC(C=O)C(CC)C=O	5216	3872	1344	9	8	0.888889	0.001725	1.197429	2.77686	0.000166	[1343, 1, 3864, 8]
CCCCl	5216	3872	1344	72	65	0.902778	0.013804	1.216139	3.22314	0.00165	[1337, 7, 3807, 65]
CCl	5216	3872	1344	188	153	0.81383	0.036043	1.096316	1.517355	0.000771	[1309, 35, 3719, 153]
CCOC(=O)CC=O	5216	3872	1344	13	13	1.0	0.002492	1.347107	inf	0.001073	[1344, 0, 3859, 13]
ClC(=C)Cl	5216	3872	1344	5	5	1.0	0.000959	1.347107	inf	0.000412	[1344, 0, 3867, 5]
ClC(Cl)(Cl)C=O	5216	3872	1344	5	5	1.0	0.000959	1.347107	inf	0.000412	[1344, 0, 3867, 5]
ClC(Cl)Cl	5216	3872	1344	21	18	0.857143	0.004026	1.154664	2.082645	0.000227	[1341, 3, 3854, 18]
Clc1cc(Cl)cc(C=O)c1	5216	3872	1344	7	7	1.0	0.001342	1.347107	inf	0.000577	[1344, 0, 3865, 7]
Clc1cc(Cl)cc(Cl)c1	5216	3872	1344	6	6	1.0	0.00115	1.347107	inf	0.000495	[1344, 0, 3866, 6]
Clc1ccc(C=O)c(Cl)c1	5216	3872	1344	7	7	1.0	0.001342	1.347107	inf	0.000577	[1344, 0, 3865, 7]
Clc1ccc(C=O)cc1Cl	5216	3872	1344	7	7	1.0	0.001342	1.347107	inf	0.000577	[1344, 0, 3865, 7]
Clc1ccc(Cl)c(Cl)c1	5216	3872	1344	13	13	1.0	0.002492	1.347107	inf	0.001073	[1344, 0, 3859, 13]
Clc1ccc(Cl)cc1	5216	3872	1344	23	23	1.0	0.00441	1.347107	inf	0.0019	[1344, 0, 3849, 23]
Clc1cccc(Br)c1	5216	3872	1344	8	8	1.0	0.001534	1.347107	inf	0.00066	[1344, 0, 3864, 8]
Clc1ccccc1Br	5216	3872	1344	6	6	1.0	0.00115	1.347107	inf	0.000495	[1344, 0, 3866, 6]
Clc1ccccc1C=O	5216	3872	1344	32	29	0.90625	0.006135	1.220816	3.355372	0.000765	[1341, 3, 3843, 29]
Clc1ccccc1Cl	5216	3872	1344	40	32	0.8	0.007669	1.077686	1.38843	0.000102	[1336, 8, 3840, 32]
Clc1cccnc1	5216	3872	1344	14	11	0.785714	0.002684	1.058442	1.272727	2e-05	[1341, 3, 3861, 11]
ClCC=O	5216	3872	1344	41	36	0.878049	0.00786	1.182826	2.499174	0.000642	[1339, 5, 3836, 36]
ClCCl	5216	3872	1344	51	40	0.784314	0.009778	1.056555	1.262209	6.8e-05	[1333, 11, 3832, 40]
CN1C(=O)c2ccccc2C1=O	5216	3872	1344	6	5	0.833333	0.00115	1.12259	1.735537	3.9e-05	[1343, 1, 3867, 5]
COc1ccc(cc1)[N+](=O)[O-]	5216	3872	1344	6	6	1.0	0.00115	1.347107	inf	0.000495	[1344, 0, 3866, 6]
COc1cccc(c1)[N+](=O)[O-]	5216	3872	1344	8	8	1.0	0.001534	1.347107	inf	0.00066	[1344, 0, 3864, 8]
COc1cccc(c1)C(=O)O	5216	3872	1344	20	15	0.75	0.003834	1.010331	1.041322	1e-06	[1339, 5, 3857, 15]
COc1cnccn1	5216	3872	1344	5	5	1.0	0.000959	1.347107	inf	0.000412	[1344, 0, 3867, 5]
COS(=O)=O	5216	3872	1344	17	15	0.882353	0.003259	1.188624	2.603306	0.000284	[1342, 2, 3857, 15]
FC(F)(F)C=O	5216	3872	1344	6	6	1.0	0.00115	1.347107	inf	0.000495	[1344, 0, 3866, 6]
FC(F)C(F)F	5216	3872	1344	42	39	0.928571	0.008052	1.250885	4.512397	0.001359	[1341, 3, 3833, 39]
Fc1cc(F)c(F)c(F)c1F	5216	3872	1344	16	16	1.0	0.003067	1.347107	inf	0.001321	[1344, 0, 3856, 16]
Fc1cc(F)c(F)cc1F	5216	3872	1344	30	30	1.0	0.005752	1.347107	inf	0.002481	[1344, 0, 3842, 30]
Fc1ccc(C=O)cc1	5216	3872	1344	31	26	0.83871	0.005943	1.129832	1.804959	0.000231	[1339, 5, 3846, 26]
Fc1ccc(C=O)cc1F	5216	3872	1344	12	12	1.0	0.002301	1.347107	inf	0.00099	[1344, 0, 3860, 12]
Fc1cccc(C=O)c1	5216	3872	1344	24	23	0.958333	0.004601	1.290978	7.983471	0.001125	[1343, 1, 3849, 23]
Fc1cccc(F)c1	5216	3872	1344	72	60	0.833333	0.013804	1.12259	1.735537	0.000479	[1332, 12, 3812, 60]
Fc1cccc(F)c1C=O	5216	3872	1344	13	12	0.923077	0.002492	1.243484	4.165289	0.00039	[1343, 1, 3860, 12]
Fc1ccccc1C=O	5216	3872	1344	28	27	0.964286	0.005368	1.298996	9.371901	0.001412	[1343, 1, 3845, 27]
FCC=O	5216	3872	1344	20	20	1.0	0.003834	1.347107	inf	0.001652	[1344, 0, 3852, 20]
I	5216	3872	1344	124	101	0.814516	0.023773	1.097241	1.524254	0.000513	[1321, 23, 3771, 101]
Ic1cccc(C=O)c1	5216	3872	1344	7	6	0.857143	0.001342	1.154664	2.082645	7.6e-05	[1343, 1, 3866, 6]
N#Cc1ccccc1	5216	3872	1344	70	65	0.928571	0.01342	1.250885	4.512397	0.002274	[1339, 5, 3807, 65]
N(=Nc1ccccc1)c2ccccc2	5216	3872	1344	17	14	0.823529	0.003259	1.109383	1.619835	8.8e-05	[1341, 3, 3858, 14]
N=N	5216	3872	1344	30	25	0.833333	0.005752	1.12259	1.735537	0.000198	[1339, 5, 3847, 25]
N=O	5216	3872	1344	340	295	0.867647	0.065184	1.168814	2.275482	0.004703	[1299, 45, 3577, 295]
NC(=O)c1ccccc1Cl	5216	3872	1344	5	4	0.8	0.000959	1.077686	1.38843	1.3e-05	[1343, 1, 3868, 4]
NC(=O)CCl	5216	3872	1344	5	4	0.8	0.000959	1.077686	1.38843	1.3e-05	[1343, 1, 3868, 4]
Nc1ccc(Br)cc1	5216	3872	1344	19	16	0.842105	0.003643	1.134406	1.85124	0.000152	[1341, 3, 3856, 16]
Nc1ccc(cc1)[N+](=O)[O-]	5216	3872	1344	38	32	0.842105	0.007285	1.134406	1.85124	0.000305	[1338, 6, 3840, 32]
Nc1ccc(cc1)C(=O)O	5216	3872	1344	31	26	0.83871	0.005943	1.129832	1.804959	0.000231	[1339, 5, 3846, 26]
Nc1ccc(cc1[N+](=O)[O-])[N+](=O)[O-]	5216	3872	1344	8	8	1.0	0.001534	1.347107	inf	0.00066	[1344, 0, 3864, 8]
Nc1ccc(Cl)c(Cl)c1	5216	3872	1344	9	8	0.888889	0.001725	1.197429	2.77686	0.000166	[1343, 1, 3864, 8]
Nc1ccc(F)cc1	5216	3872	1344	27	23	0.851852	0.005176	1.147536	1.995868	0.000264	[1340, 4, 3849, 23]
Nc1ccc(O)cc1	5216	3872	1344	86	65	0.755814	0.016488	1.018163	1.07438	1.2e-05	[1323, 21, 3807, 65]
Nc1ccc2ccccc2c1	5216	3872	1344	11	11	1.0	0.002109	1.347107	inf	0.000908	[1344, 0, 3861, 11]
Nc1cccc(c1)[N+](=O)[O-]	5216	3872	1344	49	47	0.959184	0.009394	1.292123	8.157025	0.002328	[1342, 2, 3825, 47]
Nc1cccc(c1)C(=O)O	5216	3872	1344	51	40	0.784314	0.009778	1.056555	1.262209	6.8e-05	[1333, 11, 3832, 40]
Nc1cccc2ccccc12	5216	3872	1344	28	28	1.0	0.005368	1.347107	inf	0.002315	[1344, 0, 3844, 28]
Nc1ccccc1[N+](=O)[O-]	5216	3872	1344	32	32	1.0	0.006135	1.347107	inf	0.002647	[1344, 0, 3840, 32]
Nc1ccccc1C(=O)O	5216	3872	1344	37	30	0.810811	0.007094	1.092249	1.487603	0.000135	[1337, 7, 3842, 30]
Nc1ccccc1O	5216	3872	1344	90	76	0.844444	0.017255	1.137557	1.884298	0.000767	[1330, 14, 3796, 76]
NNC(=O)c1ccccc1	5216	3872	1344	16	14	0.875	0.003067	1.178719	2.429752	0.000237	[1342, 2, 3858, 14]
O=C(C=Cc1ccccc1)c2ccccc2	5216	3872	1344	11	11	1.0	0.002109	1.347107	inf	0.000908	[1344, 0, 3861, 11]
O=C(c1ccccc1)c2ccccc2	5216	3872	1344	72	61	0.847222	0.013804	1.141299	1.924869	0.000648	[1333, 11, 3811, 61]
O=C1C=CC(=O)C=C1	5216	3872	1344	19	18	0.947368	0.003643	1.276207	6.247934	0.000777	[1343, 1, 3854, 18]
O=C1C=CC(=O)c2ccccc12	5216	3872	1344	9	7	0.777778	0.001725	1.04775	1.214876	8e-06	[1342, 2, 3865, 7]
O=C1c2ccccc2C(=O)c3ccccc13	5216	3872	1344	20	16	0.8	0.003834	1.077686	1.38843	5.1e-05	[1340, 4, 3856, 16]
O=c1cc[nH]c(=O)[nH]1	5216	3872	1344	5	4	0.8	0.000959	1.077686	1.38843	1.3e-05	[1343, 1, 3868, 4]
O=c1ccoc2ccccc12	5216	3872	1344	15	13	0.866667	0.002876	1.167493	2.256198	0.000193	[1342, 2, 3859, 13]
O=C1NC(=O)C=C1	5216	3872	1344	6	5	0.833333	0.00115	1.12259	1.735537	3.9e-05	[1343, 1, 3867, 5]
O=C1NC(=O)c2ccccc12	5216	3872	1344	11	10	0.909091	0.002109	1.224643	3.471074	0.000273	[1343, 1, 3862, 10]
O=C1OC(=O)c2ccccc12	5216	3872	1344	5	5	1.0	0.000959	1.347107	inf	0.000412	[1344, 0, 3867, 5]
O=C1OC(c2ccccc12)(c3ccccc3)c4ccccc4	5216	3872	1344	6	6	1.0	0.00115	1.347107	inf	0.000495	[1344, 0, 3866, 6]
O=C1OCc2ccccc12	5216	3872	1344	19	15	0.789474	0.003643	1.063506	1.301653	3.2e-05	[1340, 4, 3857, 15]
O=CC(=O)c1ccccc1	5216	3872	1344	8	8	1.0	0.001534	1.347107	inf	0.00066	[1344, 0, 3864, 8]
O=CC=O	5216	3872	1344	26	22	0.846154	0.004985	1.13986	1.909091	0.000227	[1340, 4, 3850, 22]
O=Cc1ccc(C=O)c(C=O)c1	5216	3872	1344	6	6	1.0	0.00115	1.347107	inf	0.000495	[1344, 0, 3866, 6]
O=Cc1ccc(C=O)cc1	5216	3872	1344	16	16	1.0	0.003067	1.347107	inf	0.001321	[1344, 0, 3856, 16]
O=Cc1ccc2ccccc2c1	5216	3872	1344	17	15	0.882353	0.003259	1.188624	2.603306	0.000284	[1342, 2, 3857, 15]
O=Cc1cccc(C=O)c1	5216	3872	1344	27	22	0.814815	0.005176	1.097643	1.527273	0.000111	[1339, 5, 3850, 22]
O=Cc1cccc2ccccc12	5216	3872	1344	14	12	0.857143	0.002684	1.154664	2.082645	0.000151	[1342, 2, 3860, 12]
O=Cc1ccccc1C=O	5216	3872	1344	78	67	0.858974	0.014954	1.157131	2.1142	0.000882	[1333, 11, 3805, 67]
O=Cc1ccccn1	5216	3872	1344	26	23	0.884615	0.004985	1.191672	2.661157	0.000451	[1341, 3, 3849, 23]
O=Cc1ccco1	5216	3872	1344	12	11	0.916667	0.002301	1.234848	3.818182	0.00033	[1343, 1, 3861, 11]
O=Cc1ccncc1	5216	3872	1344	17	14	0.823529	0.003259	1.109383	1.619835	8.8e-05	[1341, 3, 3858, 14]
O=CCC#N	5216	3872	1344	14	12	0.857143	0.002684	1.154664	2.082645	0.000151	[1342, 2, 3860, 12]
O=CCCCCC=O	5216	3872	1344	13	11	0.846154	0.002492	1.13986	1.909091	0.000113	[1342, 2, 3861, 11]
OC(=O)C=Cc1ccccc1	5216	3872	1344	35	31	0.885714	0.00671	1.193152	2.690083	0.000618	[1340, 4, 3841, 31]
OC(=O)c1ccc(C=O)c(C=O)c1	5216	3872	1344	5	5	1.0	0.000959	1.347107	inf	0.000412	[1344, 0, 3867, 5]
OC(=O)c1ccc(C=O)cc1	5216	3872	1344	16	16	1.0	0.003067	1.347107	inf	0.001321	[1344, 0, 3856, 16]
OC(=O)c1ccc(cc1)[N+](=O)[O-]	5216	3872	1344	9	9	1.0	0.001725	1.347107	inf	0.000742	[1344, 0, 3863, 9]
OC(=O)c1ccc(cc1)C(=O)O	5216	3872	1344	10	10	1.0	0.001917	1.347107	inf	0.000825	[1344, 0, 3862, 10]
OC(=O)c1ccc(Cl)cc1	5216	3872	1344	18	17	0.944444	0.003451	1.272268	5.900826	0.00071	[1343, 1, 3855, 17]
OC(=O)c1ccc(O)cc1	5216	3872	1344	63	55	0.873016	0.012078	1.176046	2.386364	0.000911	[1336, 8, 3817, 55]
OC(=O)c1cccc(Br)c1	5216	3872	1344	9	9	1.0	0.001725	1.347107	inf	0.000742	[1344, 0, 3863, 9]
OC(=O)c1cccc(c1)[N+](=O)[O-]	5216	3872	1344	23	23	1.0	0.00441	1.347107	inf	0.0019	[1344, 0, 3849, 23]
OC(=O)c1cccc(c1)C(=O)O	5216	3872	1344	15	15	1.0	0.002876	1.347107	inf	0.001238	[1344, 0, 3857, 15]
OC(=O)c1cccc2ccccc12	5216	3872	1344	6	6	1.0	0.00115	1.347107	inf	0.000495	[1344, 0, 3866, 6]
OC(=O)c1ccccc1	5216	3872	1344	428	377	0.880841	0.082055	1.186588	2.565873	0.007486	[1293, 51, 3495, 377]
OC(=O)c1ccccc1C(=O)O	5216	3872	1344	20	20	1.0	0.003834	1.347107	inf	0.001652	[1344, 0, 3852, 20]
OC(=O)c1ccccc1C=O	5216	3872	1344	33	32	0.969697	0.006327	1.306286	11.107438	0.001781	[1343, 1, 3840, 32]
OC(=O)c1ccccc1O	5216	3872	1344	70	59	0.842857	0.01342	1.135419	1.861758	0.000575	[1333, 11, 3813, 59]
OC(=O)c1ccco1	5216	3872	1344	5	5	1.0	0.000959	1.347107	inf	0.000412	[1344, 0, 3867, 5]
OC(=O)c1cccs1	5216	3872	1344	11	10	0.909091	0.002109	1.224643	3.471074	0.000273	[1343, 1, 3862, 10]
OC(=O)CC(=O)O	5216	3872	1344	13	13	1.0	0.002492	1.347107	inf	0.001073	[1344, 0, 3859, 13]
OC(=O)CCC(=O)O	5216	3872	1344	24	20	0.833333	0.004601	1.12259	1.735537	0.000158	[1340, 4, 3852, 20]
OC(=O)CCC=O	5216	3872	1344	43	34	0.790698	0.008244	1.065155	1.311295	7.7e-05	[1335, 9, 3838, 34]
OC(=O)CCCCC=O	5216	3872	1344	10	9	0.9	0.001917	1.212397	3.123967	0.000218	[1343, 1, 3863, 9]
OC(=O)CNCC(=O)O	5216	3872	1344	7	7	1.0	0.001342	1.347107	inf	0.000577	[1344, 0, 3865, 7]
OC(=O)CS	5216	3872	1344	12	10	0.833333	0.002301	1.12259	1.735537	7.9e-05	[1342, 2, 3862, 10]
Oc1c(Br)cccc1Br	5216	3872	1344	11	10	0.909091	0.002109	1.224643	3.471074	0.000273	[1343, 1, 3862, 10]
Oc1c(F)c(F)cc(F)c1F	5216	3872	1344	5	5	1.0	0.000959	1.347107	inf	0.000412	[1344, 0, 3867, 5]
Oc1cc(O)cc(O)c1	5216	3872	1344	11	9	0.818182	0.002109	1.102179	1.561983	4.9e-05	[1342, 2, 3863, 9]
Oc1ccc(Br)cc1	5216	3872	1344	24	24	1.0	0.004601	1.347107	inf	0.001983	[1344, 0, 3848, 24]
Oc1ccc(Br)cc1Br	5216	3872	1344	7	7	1.0	0.001342	1.347107	inf	0.000577	[1344, 0, 3865, 7]
Oc1ccc(C=O)cc1	5216	3872	1344	150	124	0.826667	0.028758	1.113609	1.655435	0.000862	[1318, 26, 3748, 124]
Oc1ccc(C=O)cc1O	5216	3872	1344	45	36	0.8	0.008627	1.077686	1.38843	0.000115	[1335, 9, 3836, 36]
Oc1ccc(cc1)[N+](=O)[O-]	5216	3872	1344	33	32	0.969697	0.006327	1.306286	11.107438	0.001781	[1343, 1, 3840, 32]
Oc1ccc(cc1)C(=O)c2ccccc2	5216	3872	1344	21	19	0.904762	0.004026	1.218811	3.297521	0.000491	[1342, 2, 3853, 19]
Oc1ccc(cc1)C(O)(c2ccccc2)c3ccccc3	5216	3872	1344	11	11	1.0	0.002109	1.347107	inf	0.000908	[1344, 0, 3861, 11]
Oc1ccc(Cl)cc1Cl	5216	3872	1344	13	11	0.846154	0.002492	1.13986	1.909091	0.000113	[1342, 2, 3861, 11]
Oc1ccc2c(=O)ccoc2c1	5216	3872	1344	7	7	1.0	0.001342	1.347107	inf	0.000577	[1344, 0, 3865, 7]
Oc1ccc2ccccc2c1	5216	3872	1344	38	32	0.842105	0.007285	1.134406	1.85124	0.000305	[1338, 6, 3840, 32]
Oc1cccc(C=O)c1	5216	3872	1344	103	83	0.805825	0.019747	1.085533	1.440496	0.000325	[1324, 20, 3789, 83]
Oc1cccc(c1)[N+](=O)[O-]	5216	3872	1344	21	18	0.857143	0.004026	1.154664	2.082645	0.000227	[1341, 3, 3854, 18]
Oc1cccc(O)c1	5216	3872	1344	115	92	0.8	0.022048	1.077686	1.38843	0.000298	[1321, 23, 3780, 92]
Oc1cccc2ccccc12	5216	3872	1344	19	16	0.842105	0.003643	1.134406	1.85124	0.000152	[1341, 3, 3856, 16]
Oc1ccccc1[N+](=O)[O-]	5216	3872	1344	35	32	0.914286	0.00671	1.231641	3.702479	0.000936	[1341, 3, 3840, 32]
Oc1ccccc1Br	5216	3872	1344	26	25	0.961538	0.004985	1.295296	8.677686	0.001268	[1343, 1, 3847, 25]
Oc1ccccc1Cl	5216	3872	1344	45	37	0.822222	0.008627	1.107622	1.605372	0.000227	[1336, 8, 3835, 37]
Oc1ccccc1F	5216	3872	1344	10	9	0.9	0.001917	1.212397	3.123967	0.000218	[1343, 1, 3863, 9]
OCc1cccc(Br)c1	5216	3872	1344	14	14	1.0	0.002684	1.347107	inf	0.001156	[1344, 0, 3858, 14]
OCc1ccccc1C=O	5216	3872	1344	54	43	0.796296	0.010353	1.072697	1.356875	0.000121	[1333, 11, 3829, 43]
OCCCl	5216	3872	1344	33	28	0.848485	0.006327	1.143	1.943802	0.000302	[1339, 5, 3844, 28]
ON(=O)c1ccccc1	5216	3872	1344	277	256	0.924188	0.053106	1.24498	4.231405	0.008777	[1323, 21, 3616, 256]
OS(=O)(=O)c1ccccc1	5216	3872	1344	36	35	0.972222	0.006902	1.309688	12.14876	0.002005	[1343, 1, 3837, 35]
OS(=O)=O	5216	3872	1344	54	45	0.833333	0.010353	1.12259	1.735537	0.000358	[1335, 9, 3827, 45]
S(c1nc2ccccc2s1)	5216	3872	1344	5	4	0.8	0.000959	1.077686	1.38843	1.3e-05	[1343, 1, 3868, 4]
