# Supplementary material for: A comprehensive evaluation of advanced methods for identifying structural alerts using extensive toxicity data
Source: J Cheminform. 2026 Jan 30;18:27. doi: 10.1186/s13321-026-01157-x (PMC12922411; doi:10.1186/s13321-026-01157-x)
Supplement: Supplementary file 3 — Supplementary material 3. [file 13321_2026_1157_MOESM3_ESM.zip › SI_3_The substructure sets/SI_3_1_Original set of SAs/krfp/Drug/Genotoxicity__ruleset.csv]

Substructure	N_total	N_pos	N_neg	N_s	N_s_pos	Precision	Coverage Rate	Enrichment Factor	Likelihood Ratio	Information Gain	tn_fp_fn_tp
[!#1][CH]=N[!#1]	641	264	377	6	6	1.0	0.00936	2.42803	inf	0.012071	[377, 0, 258, 6]
[!#1][CH2][CH2][NH]C(=O)[!#1]	641	264	377	6	5	0.833333	0.00936	2.023359	7.140152	0.00514	[376, 1, 259, 5]
[!#1][CH2][CH2]S(=O)[!#1]	641	264	377	5	5	1.0	0.0078	2.42803	inf	0.010046	[377, 0, 259, 5]
[!#1][CH2][NH]C(=O)[!#1]	641	264	377	9	8	0.888889	0.014041	2.158249	11.424242	0.010237	[376, 1, 256, 8]
[!#1][CH2]C(=O)[NH][!#1]	641	264	377	8	6	0.75	0.01248	1.821023	4.284091	0.004297	[375, 2, 258, 6]
[!#1][CH2]N([!#1])[CH2][CH3]	641	264	377	10	8	0.8	0.015601	1.942424	5.712121	0.00721	[375, 2, 256, 8]
[!#1][N+](=O)[O-]	641	264	377	40	40	1.0	0.062402	2.42803	inf	0.084186	[377, 0, 224, 40]
[!#1][NH][!#1]	641	264	377	80	64	0.8	0.124805	1.942424	5.712121	0.064905	[361, 16, 200, 64]
[!#1][NH][CH]([!#1])[!#1]	641	264	377	9	7	0.777778	0.014041	1.888468	4.998106	0.005715	[375, 2, 257, 7]
[!#1][NH][CH]([!#1])[CH3]	641	264	377	6	5	0.833333	0.00936	2.023359	7.140152	0.00514	[376, 1, 259, 5]
[!#1][NH][NH2]	641	264	377	6	5	0.833333	0.00936	2.023359	7.140152	0.00514	[376, 1, 259, 5]
[!#1][NH]C(=O)[!#1]	641	264	377	40	35	0.875	0.062402	2.124527	9.996212	0.044607	[372, 5, 229, 35]
[!#1][NH]C(=O)[CH3]	641	264	377	7	6	0.857143	0.01092	2.081169	8.568182	0.006784	[376, 1, 258, 6]
[!#1][NH]C(=O)O[!#1]	641	264	377	11	10	0.909091	0.017161	2.2073	14.280303	0.013839	[376, 1, 254, 10]
[!#1][NH]C(=O)O[CH3]	641	264	377	7	6	0.857143	0.01092	2.081169	8.568182	0.006784	[376, 1, 258, 6]
[!#1][NH]c1[cH][cH][cH][cH][cH]1	641	264	377	5	5	1.0	0.0078	2.42803	inf	0.010046	[377, 0, 259, 5]
[!#1][NH]c1[cH][cH]c([!#1])[cH][cH]1	641	264	377	7	7	1.0	0.01092	2.42803	inf	0.0141	[377, 0, 257, 7]
[!#1][O-]	641	264	377	46	45	0.978261	0.071763	2.375247	64.261364	0.085561	[376, 1, 219, 45]
[!#1]C#N	641	264	377	10	10	1.0	0.015601	2.42803	inf	0.020221	[377, 0, 254, 10]
[!#1]C(=O)[NH2]	641	264	377	17	15	0.882353	0.026521	2.14238	10.710227	0.018956	[375, 2, 249, 15]
[!#1]c1[cH][cH][cH]c([!#1])[cH]1	641	264	377	8	6	0.75	0.01248	1.821023	4.284091	0.004297	[375, 2, 258, 6]
[!#1]c1[cH][cH][cH]c([!#1])c1[!#1]	641	264	377	19	15	0.789474	0.029641	1.916866	5.355114	0.013104	[373, 4, 249, 15]
[!#1]c1[cH][cH][cH]c2[cH][cH][cH][cH]c12	641	264	377	5	5	1.0	0.0078	2.42803	inf	0.010046	[377, 0, 259, 5]
[!#1]c1[cH][cH]c([!#1])c([!#1])[cH]1	641	264	377	51	43	0.843137	0.079563	2.047163	7.675663	0.04939	[369, 8, 221, 43]
[!#1]c1[cH][cH]c([!#1])c(Cl)[cH]1	641	264	377	5	5	1.0	0.0078	2.42803	inf	0.010046	[377, 0, 259, 5]
[!#1]c1[cH][cH]c([!#1])o1	641	264	377	5	5	1.0	0.0078	2.42803	inf	0.010046	[377, 0, 259, 5]
[!#1]c1[cH][cH]c([cH][cH]1)[N+](=O)[O-]	641	264	377	7	7	1.0	0.01092	2.42803	inf	0.0141	[377, 0, 257, 7]
[!#1]c1[cH][cH]c([cH][cH]1)N([CH3])[CH3]	641	264	377	9	9	1.0	0.014041	2.42803	inf	0.018175	[377, 0, 255, 9]
[!#1]c1[cH][cH]c([cH]c1[!#1])c2[cH][cH]c([!#1])c([!#1])[cH]2	641	264	377	7	7	1.0	0.01092	2.42803	inf	0.0141	[377, 0, 257, 7]
[!#1]c1[cH][cH]c(Cl)[cH]c1[!#1]	641	264	377	8	7	0.875	0.01248	2.124527	9.996212	0.008487	[376, 1, 257, 7]
[!#1]c1n[cH]n([!#1])c1[!#1]	641	264	377	5	5	1.0	0.0078	2.42803	inf	0.010046	[377, 0, 259, 5]
[!#1]c1nc([!#1])c([!#1])[nH]1	641	264	377	5	5	1.0	0.0078	2.42803	inf	0.010046	[377, 0, 259, 5]
[!#1]F	641	264	377	9	9	1.0	0.014041	2.42803	inf	0.018175	[377, 0, 255, 9]
[!#1]N([CH2][CH3])[CH2][CH3]	641	264	377	9	7	0.777778	0.014041	1.888468	4.998106	0.005715	[375, 2, 257, 7]
[!#1]N([CH3])c1[cH][cH]c([!#1])[cH][cH]1	641	264	377	10	10	1.0	0.015601	2.42803	inf	0.020221	[377, 0, 254, 10]
[!#1]N=N[!#1]	641	264	377	21	21	1.0	0.032761	2.42803	inf	0.043076	[377, 0, 243, 21]
[!#1]N=O	641	264	377	57	55	0.964912	0.088924	2.342836	39.270833	0.100727	[375, 2, 209, 55]
[!#1]S(=O)(=O)[!#1]	641	264	377	12	12	1.0	0.018721	2.42803	inf	0.024328	[377, 0, 252, 12]
[!#1]S(=O)(=O)[OH]	641	264	377	5	5	1.0	0.0078	2.42803	inf	0.010046	[377, 0, 259, 5]
[!#1]S[CH3]	641	264	377	5	4	0.8	0.0078	1.942424	5.712121	0.003577	[376, 1, 260, 4]
[O-][N+](=O)c1ccccc1	641	264	377	23	23	1.0	0.035881	2.42803	inf	0.047304	[377, 0, 241, 23]
C#N	641	264	377	10	10	1.0	0.015601	2.42803	inf	0.020221	[377, 0, 254, 10]
c1c[nH]cn1	641	264	377	8	8	1.0	0.01248	2.42803	inf	0.016135	[377, 0, 256, 8]
c1ccc2ccccc2c1	641	264	377	21	16	0.761905	0.032761	1.849928	4.569697	0.012382	[372, 5, 248, 16]
c1ccc2ncccc2c1	641	264	377	10	8	0.8	0.015601	1.942424	5.712121	0.00721	[375, 2, 256, 8]
c1ccoc1	641	264	377	6	6	1.0	0.00936	2.42803	inf	0.012071	[377, 0, 258, 6]
C1CNCCN1	641	264	377	7	6	0.857143	0.01092	2.081169	8.568182	0.006784	[376, 1, 258, 6]
c1cncnc1	641	264	377	14	14	1.0	0.021841	2.42803	inf	0.028456	[377, 0, 250, 14]
c1nc2ccccc2[nH]1	641	264	377	6	6	1.0	0.00936	2.42803	inf	0.012071	[377, 0, 258, 6]
CC(=O)N	641	264	377	29	22	0.758621	0.045242	1.841954	4.488095	0.016985	[370, 7, 242, 22]
CC(O)CN	641	264	377	12	11	0.916667	0.018721	2.225694	15.708333	0.015681	[376, 1, 253, 11]
CC(O)CN(C)C	641	264	377	5	4	0.8	0.0078	1.942424	5.712121	0.003577	[376, 1, 260, 4]
CC=N	641	264	377	8	6	0.75	0.01248	1.821023	4.284091	0.004297	[375, 2, 258, 6]
Cc1ccc(N)cc1	641	264	377	19	16	0.842105	0.029641	2.044657	7.616162	0.017378	[374, 3, 248, 16]
Cc1cccc(N)c1	641	264	377	6	5	0.833333	0.00936	2.023359	7.140152	0.00514	[376, 1, 259, 5]
Cc1ccccc1N	641	264	377	13	12	0.923077	0.020281	2.241259	17.136364	0.017546	[376, 1, 252, 12]
Cc1cccnc1	641	264	377	6	5	0.833333	0.00936	2.023359	7.140152	0.00514	[376, 1, 259, 5]
Cc1ccco1	641	264	377	5	5	1.0	0.0078	2.42803	inf	0.010046	[377, 0, 259, 5]
CCN(CC)CCN	641	264	377	6	5	0.833333	0.00936	2.023359	7.140152	0.00514	[376, 1, 259, 5]
CCN=C	641	264	377	5	4	0.8	0.0078	1.942424	5.712121	0.003577	[376, 1, 260, 4]
CCNC(=O)N	641	264	377	10	9	0.9	0.015601	2.185227	12.852273	0.012023	[376, 1, 255, 9]
CCNC=O	641	264	377	20	15	0.75	0.031201	1.821023	4.284091	0.010952	[372, 5, 249, 15]
CCNCC=O	641	264	377	6	5	0.833333	0.00936	2.023359	7.140152	0.00514	[376, 1, 259, 5]
CCOC(=O)N	641	264	377	5	5	1.0	0.0078	2.42803	inf	0.010046	[377, 0, 259, 5]
CCS=O	641	264	377	5	5	1.0	0.0078	2.42803	inf	0.010046	[377, 0, 259, 5]
CN(C)c1ccccc1	641	264	377	20	19	0.95	0.031201	2.306629	27.132576	0.031064	[376, 1, 245, 19]
CN(C)CC=O	641	264	377	5	4	0.8	0.0078	1.942424	5.712121	0.003577	[376, 1, 260, 4]
CN1CCNCC1	641	264	377	5	4	0.8	0.0078	1.942424	5.712121	0.003577	[376, 1, 260, 4]
CNC(=O)N	641	264	377	11	10	0.909091	0.017161	2.2073	14.280303	0.013839	[376, 1, 254, 10]
CNC(=O)O	641	264	377	6	5	0.833333	0.00936	2.023359	7.140152	0.00514	[376, 1, 259, 5]
CNC=O	641	264	377	34	26	0.764706	0.053042	1.856729	4.641098	0.020824	[369, 8, 238, 26]
CNc1ccccc1	641	264	377	41	37	0.902439	0.063963	2.191149	13.20928	0.052311	[373, 4, 227, 37]
CNCC(C)O	641	264	377	9	8	0.888889	0.014041	2.158249	11.424242	0.010237	[376, 1, 256, 8]
CNN	641	264	377	29	26	0.896552	0.045242	2.176855	12.376263	0.035294	[374, 3, 238, 26]
COC(=O)N	641	264	377	13	12	0.923077	0.020281	2.241259	17.136364	0.017546	[376, 1, 252, 12]
CS(=O)=O	641	264	377	5	5	1.0	0.0078	2.42803	inf	0.010046	[377, 0, 259, 5]
F	641	264	377	9	9	1.0	0.014041	2.42803	inf	0.018175	[377, 0, 255, 9]
N(=Nc1ccccc1)c2ccccc2	641	264	377	12	12	1.0	0.018721	2.42803	inf	0.024328	[377, 0, 252, 12]
N=N	641	264	377	23	23	1.0	0.035881	2.42803	inf	0.047304	[377, 0, 241, 23]
N=O	641	264	377	57	55	0.964912	0.088924	2.342836	39.270833	0.100727	[375, 2, 209, 55]
NC(=O)N	641	264	377	13	12	0.923077	0.020281	2.241259	17.136364	0.017546	[376, 1, 252, 12]
NC(=O)O	641	264	377	16	15	0.9375	0.024961	2.276278	21.420455	0.023251	[376, 1, 249, 15]
NC=C	641	264	377	5	5	1.0	0.0078	2.42803	inf	0.010046	[377, 0, 259, 5]
NC=O	641	264	377	64	52	0.8125	0.099844	1.972775	6.188131	0.054003	[365, 12, 212, 52]
NC=S	641	264	377	5	4	0.8	0.0078	1.942424	5.712121	0.003577	[376, 1, 260, 4]
Nc1ccc(Cl)cc1	641	264	377	8	8	1.0	0.01248	2.42803	inf	0.016135	[377, 0, 256, 8]
Nc1ccc(O)cc1	641	264	377	7	7	1.0	0.01092	2.42803	inf	0.0141	[377, 0, 257, 7]
Nc1ccc2ccccc2c1	641	264	377	6	6	1.0	0.00936	2.42803	inf	0.012071	[377, 0, 258, 6]
Nc1cccc2ccccc12	641	264	377	9	8	0.888889	0.014041	2.158249	11.424242	0.010237	[376, 1, 256, 8]
Nc1ccccc1[N+](=O)[O-]	641	264	377	5	5	1.0	0.0078	2.42803	inf	0.010046	[377, 0, 259, 5]
Nc1ccccc1Cl	641	264	377	5	4	0.8	0.0078	1.942424	5.712121	0.003577	[376, 1, 260, 4]
NCC=C	641	264	377	11	10	0.909091	0.017161	2.2073	14.280303	0.013839	[376, 1, 254, 10]
NCC=O	641	264	377	12	10	0.833333	0.018721	2.023359	7.140152	0.010375	[375, 2, 254, 10]
NCCC=O	641	264	377	5	5	1.0	0.0078	2.42803	inf	0.010046	[377, 0, 259, 5]
NCCCO	641	264	377	20	17	0.85	0.031201	2.063826	8.092172	0.019074	[374, 3, 247, 17]
NN	641	264	377	38	35	0.921053	0.059282	2.236344	16.660354	0.052751	[374, 3, 229, 35]
NN=C	641	264	377	6	6	1.0	0.00936	2.42803	inf	0.012071	[377, 0, 258, 6]
NN=N	641	264	377	6	6	1.0	0.00936	2.42803	inf	0.012071	[377, 0, 258, 6]
NNC(=O)N	641	264	377	6	6	1.0	0.00936	2.42803	inf	0.012071	[377, 0, 258, 6]
NNC=O	641	264	377	9	8	0.888889	0.014041	2.158249	11.424242	0.010237	[376, 1, 256, 8]
NNc1ccccc1	641	264	377	6	6	1.0	0.00936	2.42803	inf	0.012071	[377, 0, 258, 6]
NS	641	264	377	5	5	1.0	0.0078	2.42803	inf	0.010046	[377, 0, 259, 5]
O=c1ccnc[nH]1	641	264	377	6	6	1.0	0.00936	2.42803	inf	0.012071	[377, 0, 258, 6]
O=c1nccc[nH]1	641	264	377	6	6	1.0	0.00936	2.42803	inf	0.012071	[377, 0, 258, 6]
O=CCC=O	641	264	377	5	4	0.8	0.0078	1.942424	5.712121	0.003577	[376, 1, 260, 4]
O=CCc1ccccc1	641	264	377	7	6	0.857143	0.01092	2.081169	8.568182	0.006784	[376, 1, 258, 6]
O=S(=O)c1ccccc1	641	264	377	5	5	1.0	0.0078	2.42803	inf	0.010046	[377, 0, 259, 5]
OCC1OCC(O)C1O	641	264	377	5	4	0.8	0.0078	1.942424	5.712121	0.003577	[376, 1, 260, 4]
ON(=O)c1ccccc1	641	264	377	23	23	1.0	0.035881	2.42803	inf	0.047304	[377, 0, 241, 23]
OS(=O)=O	641	264	377	7	7	1.0	0.01092	2.42803	inf	0.0141	[377, 0, 257, 7]
