# Supplementary material for: A comprehensive evaluation of advanced methods for identifying structural alerts using extensive toxicity data
Source: J Cheminform. 2026 Jan 30;18:27. doi: 10.1186/s13321-026-01157-x (PMC12922411; doi:10.1186/s13321-026-01157-x)
Supplement: Supplementary file 3 — Supplementary material 3. [file 13321_2026_1157_MOESM3_ESM.zip › SI_3_The substructure sets/SI_3_1_Original set of SAs/krfp/Drug/Hematotoxicity__ruleset.csv]

Substructure	N_total	N_pos	N_neg	N_s	N_s_pos	Precision	Coverage Rate	Enrichment Factor	Likelihood Ratio	Information Gain	tn_fp_fn_tp
[!#1][CH2]S(=O)(=O)[NH][!#1]	2344	736	1608	5	4	0.8	0.002133	2.547826	8.73913	0.001547	[1607, 1, 732, 4]
[!#1][NH]c1[cH][cH][cH][cH]n1	2344	736	1608	8	6	0.75	0.003413	2.388587	6.554348	0.00198	[1606, 2, 730, 6]
[!#1]C(=O)[NH]c1[cH][cH][cH][cH][cH]1	2344	736	1608	8	6	0.75	0.003413	2.388587	6.554348	0.00198	[1606, 2, 730, 6]
[!#1]c1[cH][cH]c([!#1])c([cH]1)C(=O)[OH]	2344	736	1608	8	6	0.75	0.003413	2.388587	6.554348	0.00198	[1606, 2, 730, 6]
[!#1]c1[cH][cH]c([OH])c([cH]1)C(=O)[OH]	2344	736	1608	6	6	1.0	0.00256	3.184783	inf	0.004288	[1608, 0, 730, 6]
[!#1]c1[cH]c([!#1])on1	2344	736	1608	42	40	0.952381	0.017918	3.033126	43.695652	0.024483	[1606, 2, 696, 40]
[!#1]c1c([!#1])c(=O)n(c2[cH][cH][cH][cH][cH]2)n1[!#1]	2344	736	1608	5	4	0.8	0.002133	2.547826	8.73913	0.001547	[1607, 1, 732, 4]
[!#1]c1c([CH3])n([!#1])n([!#1])c1=O	2344	736	1608	5	4	0.8	0.002133	2.547826	8.73913	0.001547	[1607, 1, 732, 4]
[!#1]c1c([CH3])n([CH3])n(c2[cH][cH][cH][cH][cH]2)c1=O	2344	736	1608	5	4	0.8	0.002133	2.547826	8.73913	0.001547	[1607, 1, 732, 4]
[!#1]c1n[cH]nc([!#1])c1[!#1]	2344	736	1608	76	62	0.815789	0.032423	2.598112	9.675466	0.026031	[1594, 14, 674, 62]
[!#1]c1nn([!#1])c([!#1])c1[!#1]	2344	736	1608	26	22	0.846154	0.011092	2.694816	12.016304	0.009861	[1604, 4, 714, 22]
[!#1]N=N[!#1]	2344	736	1608	8	6	0.75	0.003413	2.388587	6.554348	0.00198	[1606, 2, 730, 6]
c1ccc2ccccc2c1	2344	736	1608	56	42	0.75	0.023891	2.388587	6.554348	0.014185	[1594, 14, 694, 42]
c1cnoc1	2344	736	1608	58	51	0.87931	0.024744	2.800412	15.917702	0.025515	[1601, 7, 685, 51]
CC(C)N(C=O)C(C)C	2344	736	1608	7	6	0.857143	0.002986	2.729814	13.108696	0.002752	[1607, 1, 730, 6]
CC(C)NCC(=O)N	2344	736	1608	23	19	0.826087	0.009812	2.630907	10.377717	0.008019	[1604, 4, 717, 19]
CC(C)NS(=O)=O	2344	736	1608	9	7	0.777778	0.00384	2.477053	7.646739	0.002531	[1606, 2, 729, 7]
Cc1ccc(C)[nH]1	2344	736	1608	41	40	0.97561	0.017491	3.107105	87.391304	0.026317	[1607, 1, 696, 40]
Cc1cccc2ccccc12	2344	736	1608	41	36	0.878049	0.017491	2.796394	15.730435	0.017803	[1603, 5, 700, 36]
Cc1ccccc1[N+](=O)[O-]	2344	736	1608	7	6	0.857143	0.002986	2.729814	13.108696	0.002752	[1607, 1, 730, 6]
CCN(CC)CCCC(C)N	2344	736	1608	14	12	0.857143	0.005973	2.729814	13.108696	0.005521	[1606, 2, 724, 12]
Clc1ccc(NC=O)cc1	2344	736	1608	13	11	0.846154	0.005546	2.694816	12.016304	0.004901	[1606, 2, 725, 11]
Clc1cccc(C=N)c1	2344	736	1608	12	9	0.75	0.005119	2.388587	6.554348	0.002976	[1605, 3, 727, 9]
COc1ccc2[nH]ccc2c1	2344	736	1608	37	33	0.891892	0.015785	2.840482	18.024457	0.01694	[1604, 4, 703, 33]
FC(F)(F)c1cccc(NC=O)c1	2344	736	1608	10	8	0.8	0.004266	2.547826	8.73913	0.003102	[1606, 2, 728, 8]
N=C(c1ccccc1)c2ccccc2	2344	736	1608	11	9	0.818182	0.004693	2.605731	9.831522	0.003689	[1606, 2, 727, 9]
N=N	2344	736	1608	12	10	0.833333	0.005119	2.653986	10.923913	0.00429	[1606, 2, 726, 10]
NC(=O)C=Cc1ccccc1	2344	736	1608	16	12	0.75	0.006826	2.388587	6.554348	0.003976	[1604, 4, 724, 12]
NC(=O)c1cccc2ccccc12	2344	736	1608	34	34	1.0	0.014505	3.184783	inf	0.024579	[1608, 0, 702, 34]
Nc1ccc2ccccc2c1	2344	736	1608	33	32	0.969697	0.014078	3.088274	69.913043	0.02058	[1607, 1, 704, 32]
O=C1c2ccccc2C(=O)c3ccccc13	2344	736	1608	7	6	0.857143	0.002986	2.729814	13.108696	0.002752	[1607, 1, 730, 6]
O=C1Cc2ccccc2N1	2344	736	1608	5	4	0.8	0.002133	2.547826	8.73913	0.001547	[1607, 1, 732, 4]
O=C1NC(=O)c2cccc3cccc1c23	2344	736	1608	33	33	1.0	0.014078	3.184783	inf	0.023847	[1608, 0, 703, 33]
O=Cc1cccc2cccc(C=O)c12	2344	736	1608	33	33	1.0	0.014078	3.184783	inf	0.023847	[1608, 0, 703, 33]
O=Cc1cccc2ccccc12	2344	736	1608	34	34	1.0	0.014505	3.184783	inf	0.024579	[1608, 0, 702, 34]
O=CN1CCc2ccccc12	2344	736	1608	7	7	1.0	0.002986	3.184783	inf	0.005005	[1608, 0, 729, 7]
O=CN1CCCCC1	2344	736	1608	60	52	0.866667	0.025597	2.760145	14.201087	0.025123	[1600, 8, 684, 52]
O=CNc1ccc2ccccc2c1	2344	736	1608	19	19	1.0	0.008106	3.184783	inf	0.013651	[1608, 0, 717, 19]
O=S(=O)N1CCCCC1	2344	736	1608	5	4	0.8	0.002133	2.547826	8.73913	0.001547	[1607, 1, 732, 4]
Oc1cccc(c1)[N+](=O)[O-]	2344	736	1608	6	5	0.833333	0.00256	2.653986	10.923913	0.002139	[1607, 1, 731, 5]
Oc1cccc(NC=O)c1	2344	736	1608	12	9	0.75	0.005119	2.388587	6.554348	0.002976	[1605, 3, 727, 9]
