# Supplementary material for: A comprehensive evaluation of advanced methods for identifying structural alerts using extensive toxicity data
Source: J Cheminform. 2026 Jan 30;18:27. doi: 10.1186/s13321-026-01157-x (PMC12922411; doi:10.1186/s13321-026-01157-x)
Supplement: Supplementary file 3 — Supplementary material 3. [file 13321_2026_1157_MOESM3_ESM.zip › SI_3_The substructure sets/SI_3_1_Original set of SAs/krfp/Drug/Hemolytic toxicity__ruleset.csv]

Substructure	N_total	N_pos	N_neg	N_s	N_s_pos	Precision	Coverage Rate	Enrichment Factor	Likelihood Ratio	Information Gain	tn_fp_fn_tp
[!#1][CH]([!#1])[CH2]C(=O)[!#1]	738	325	413	8	6	0.75	0.01084	1.703077	3.812308	0.003128	[411, 2, 319, 6]
[!#1][CH]=O	738	325	413	8	8	1.0	0.01084	2.270769	inf	0.012935	[413, 0, 317, 8]
[!#1][CH2][CH]=[CH][!#1]	738	325	413	12	11	0.916667	0.01626	2.081538	13.978462	0.01222	[412, 1, 314, 11]
[!#1][CH2][CH]=[CH2]	738	325	413	8	6	0.75	0.01084	1.703077	3.812308	0.003128	[411, 2, 319, 6]
[!#1][CH2][CH2][CH2][CH2][CH2][CH2][CH2][CH3]	738	325	413	138	116	0.84058	0.186992	1.908763	6.70042	0.11318	[391, 22, 209, 116]
[!#1][CH2][CH2][CH2][CH2][CH2][CH3]	738	325	413	148	122	0.824324	0.200542	1.87185	5.96284	0.112827	[387, 26, 203, 122]
[!#1][CH2][CH2][CH2][CH2][CH2]C(=O)N([!#1])[CH2][!#1]	738	325	413	8	8	1.0	0.01084	2.270769	inf	0.012935	[413, 0, 317, 8]
[!#1][CH2][CH2][CH2][CH2][CH3]	738	325	413	157	126	0.802548	0.212737	1.822401	5.165062	0.107276	[382, 31, 199, 126]
[!#1][CH2][CH2][CH2][CH2][NH]C(=O)[!#1]	738	325	413	23	20	0.869565	0.031165	1.974582	8.471795	0.018601	[410, 3, 305, 20]
[!#1][CH2][CH2][CH2][CH2]N([!#1])C(=O)[!#1]	738	325	413	22	19	0.863636	0.02981	1.961119	8.048205	0.017217	[410, 3, 306, 19]
[!#1][CH2][CH2][CH2][CH2]S[!#1]	738	325	413	7	7	1.0	0.009485	2.270769	inf	0.011306	[413, 0, 318, 7]
[!#1][CH2][CH2][CH2][CH3]	738	325	413	165	129	0.781818	0.223577	1.775329	4.55359	0.100939	[377, 36, 196, 129]
[!#1][CH2][CH2][CH2][NH]C(=O)[!#1]	738	325	413	41	34	0.829268	0.055556	1.883077	6.172308	0.027274	[406, 7, 291, 34]
[!#1][CH2][CH2][CH2][NH2]	738	325	413	62	52	0.83871	0.084011	1.904516	6.608	0.044771	[403, 10, 273, 52]
[!#1][CH2][CH2][CH2]C(=O)[!#1]	738	325	413	73	55	0.753425	0.098916	1.710854	3.882906	0.032031	[395, 18, 270, 55]
[!#1][CH2][CH2][CH2]OC(=O)[!#1]	738	325	413	6	6	1.0	0.00813	2.270769	inf	0.00968	[413, 0, 319, 6]
[!#1][CH2][CH2][CH2]S[!#1]	738	325	413	7	7	1.0	0.009485	2.270769	inf	0.011306	[413, 0, 318, 7]
[!#1][CH2][CH2][CH3]	738	325	413	169	130	0.769231	0.228997	1.746746	4.235897	0.096234	[374, 39, 195, 130]
[!#1][CH2][CH2][NH]C(=O)[!#1]	738	325	413	90	73	0.811111	0.121951	1.841846	5.456833	0.05795	[396, 17, 252, 73]
[!#1][CH2][CH2][NH2]	738	325	413	83	68	0.819277	0.112466	1.860389	5.760821	0.055423	[398, 15, 257, 68]
[!#1][CH2][CH2]C(=O)[!#1]	738	325	413	96	76	0.791667	0.130081	1.797692	4.828923	0.055604	[393, 20, 249, 76]
[!#1][CH2][CH2]C(=O)[NH2]	738	325	413	13	12	0.923077	0.017615	2.096095	15.249231	0.013697	[412, 1, 313, 12]
[!#1][CH2][CH2]C(=O)[OH]	738	325	413	9	9	1.0	0.012195	2.270769	inf	0.014567	[413, 0, 316, 9]
[!#1][CH2][CH2]C(=O)O[!#1]	738	325	413	16	14	0.875	0.02168	1.986923	8.895385	0.013196	[411, 2, 311, 14]
[!#1][CH2][CH2]N([!#1])[CH3]	738	325	413	50	38	0.76	0.067751	1.725785	4.024103	0.022154	[401, 12, 287, 38]
[!#1][CH2][CH2]OC(=O)[!#1]	738	325	413	8	7	0.875	0.01084	1.986923	8.895385	0.006531	[412, 1, 318, 7]
[!#1][CH2][CH2]S[CH2][!#1]	738	325	413	5	5	1.0	0.006775	2.270769	inf	0.008059	[413, 0, 320, 5]
[!#1][CH2][NH2]	738	325	413	89	74	0.831461	0.120596	1.888055	6.269128	0.064232	[398, 15, 251, 74]
[!#1][CH2][OH]	738	325	413	110	85	0.772727	0.149051	1.754685	4.320615	0.057935	[388, 25, 240, 85]
[!#1][CH2]C(=O)[NH2]	738	325	413	33	32	0.969697	0.044715	2.201958	40.664615	0.045402	[412, 1, 293, 32]
[!#1][CH2]C(=O)[OH]	738	325	413	14	11	0.785714	0.01897	1.784176	4.659487	0.006948	[410, 3, 314, 11]
[!#1][CH2]C(=O)O[!#1]	738	325	413	37	33	0.891892	0.050136	2.025281	10.483846	0.034255	[409, 4, 292, 33]
[!#1][CH2]c1[cH][cH]c([!#1])[cH][cH]1	738	325	413	43	40	0.930233	0.058266	2.112343	16.94359	0.048809	[410, 3, 285, 40]
[!#1][CH2]N([!#1])[CH3]	738	325	413	58	45	0.775862	0.078591	1.761804	4.398817	0.028787	[400, 13, 280, 45]
[!#1][CH2]N([CH3])C(=O)[!#1]	738	325	413	11	10	0.909091	0.014905	2.064336	12.707692	0.010761	[412, 1, 315, 10]
[!#1][CH2]O[CH2][!#1]	738	325	413	29	22	0.758621	0.039295	1.722653	3.993846	0.012361	[406, 7, 303, 22]
[!#1][NH][CH2][CH2][NH][!#1]	738	325	413	6	5	0.833333	0.00813	1.892308	6.353846	0.003896	[412, 1, 320, 5]
[!#1][NH][CH2][CH2][NH2]	738	325	413	10	10	1.0	0.01355	2.270769	inf	0.016203	[413, 0, 315, 10]
[!#1][NH][CH2][CH2]O[!#1]	738	325	413	24	19	0.791667	0.03252	1.797692	4.828923	0.012522	[408, 5, 306, 19]
[!#1][NH]C(=[NH])[NH2]	738	325	413	5	5	1.0	0.006775	2.270769	inf	0.008059	[413, 0, 320, 5]
[!#1][NH]C(=O)[CH]=[CH][!#1]	738	325	413	5	5	1.0	0.006775	2.270769	inf	0.008059	[413, 0, 320, 5]
[!#1][NH]c1[cH][cH]c([cH][cH]1)C(=O)[!#1]	738	325	413	5	5	1.0	0.006775	2.270769	inf	0.008059	[413, 0, 320, 5]
[!#1][NH]c1[cH][cH]n[cH][cH]1	738	325	413	5	4	0.8	0.006775	1.816615	5.083077	0.002674	[412, 1, 321, 4]
[!#1]C([!#1])([CH3])[CH3]	738	325	413	81	62	0.765432	0.109756	1.73812	4.146721	0.038922	[394, 19, 263, 62]
[!#1]C(=O)[CH2][CH]([CH3])[CH3]	738	325	413	8	6	0.75	0.01084	1.703077	3.812308	0.003128	[411, 2, 319, 6]
[!#1]C(=O)[NH2]	738	325	413	41	36	0.878049	0.055556	1.993846	9.149538	0.035512	[408, 5, 289, 36]
[!#1]C(=O)c1[cH][cH][cH][cH]c1[!#1]	738	325	413	6	6	1.0	0.00813	2.270769	inf	0.00968	[413, 0, 319, 6]
[!#1]C(=O)c1[cH][cH]c([cH][cH]1)C(=O)[!#1]	738	325	413	5	5	1.0	0.006775	2.270769	inf	0.008059	[413, 0, 320, 5]
[!#1]C(=O)c1[cH]c([cH]c([cH]1)C([CH3])([CH3])[CH3])C([CH3])([CH3])[CH3]	738	325	413	19	16	0.842105	0.025745	1.912227	6.777436	0.013178	[410, 3, 309, 16]
[!#1]c1[cH][cH][cH]n[cH]1	738	325	413	5	4	0.8	0.006775	1.816615	5.083077	0.002674	[412, 1, 321, 4]
[!#1]c1[cH][cH]c([OH])[cH][cH]1	738	325	413	46	37	0.804348	0.062331	1.826488	5.224274	0.026695	[404, 9, 288, 37]
[!#1]c1[cH]c([cH]c([cH]1)C([CH3])([CH3])[CH3])C([CH3])([CH3])[CH3]	738	325	413	23	20	0.869565	0.031165	1.974582	8.471795	0.018601	[410, 3, 305, 20]
[!#1]O[CH2][CH2][NH]C(=O)[!#1]	738	325	413	19	17	0.894737	0.025745	2.031741	10.801538	0.017438	[411, 2, 308, 17]
[!#1]OC(=O)[CH3]	738	325	413	19	15	0.789474	0.025745	1.792713	4.765385	0.009715	[409, 4, 310, 15]
C1CCNC1	738	325	413	45	41	0.911111	0.060976	2.068923	13.025385	0.046467	[409, 4, 284, 41]
C1CCOCC1	738	325	413	145	110	0.758621	0.196477	1.722653	3.993846	0.073902	[378, 35, 215, 110]
CC(=O)NCC(=O)N	738	325	413	96	74	0.770833	0.130081	1.750385	4.274406	0.048867	[391, 22, 251, 74]
CC(C)(C)C	738	325	413	148	111	0.75	0.200542	1.703077	3.812308	0.071607	[376, 37, 214, 111]
CC(C)(C)C=O	738	325	413	38	30	0.789474	0.051491	1.792713	4.765385	0.019944	[405, 8, 295, 30]
CC(C)(C)c1cc(C=O)cc(c1)C(C)(C)C	738	325	413	19	16	0.842105	0.025745	1.912227	6.777436	0.013178	[410, 3, 309, 16]
CC(C)(C)c1cccc(c1)C(C)(C)C	738	325	413	23	20	0.869565	0.031165	1.974582	8.471795	0.018601	[410, 3, 305, 20]
CC(C)(C)CC=C	738	325	413	36	29	0.805556	0.04878	1.829231	5.264615	0.02075	[406, 7, 296, 29]
CC(C)(C)O	738	325	413	11	9	0.818182	0.014905	1.857902	5.718462	0.006597	[411, 2, 316, 9]
CC(C)C1CCC(C)CC1O	738	325	413	22	19	0.863636	0.02981	1.961119	8.048205	0.017217	[410, 3, 306, 19]
CC(C)CC(=O)N	738	325	413	43	42	0.976744	0.058266	2.217961	53.372308	0.06224	[412, 1, 283, 42]
CC(C)CC(=O)O	738	325	413	35	29	0.828571	0.047425	1.881495	6.142051	0.023001	[407, 6, 296, 29]
CC(C)CC(C)(C)C	738	325	413	143	108	0.755245	0.193767	1.714987	3.921231	0.071036	[378, 35, 217, 108]
CC(C)CC(C)O	738	325	413	146	113	0.773973	0.197832	1.757513	4.351422	0.082265	[380, 33, 212, 113]
CC(C)CC=O	738	325	413	82	74	0.902439	0.111111	2.049231	11.754615	0.085253	[405, 8, 251, 74]
CC(C)CCCC(C)C	738	325	413	144	109	0.756944	0.195122	1.718846	3.957538	0.072464	[378, 35, 216, 109]
CC(C)CCO	738	325	413	150	114	0.76	0.203252	1.725785	4.024103	0.077813	[377, 36, 211, 114]
CC(C)CNC=O	738	325	413	40	39	0.975	0.054201	2.214	49.56	0.057132	[412, 1, 286, 39]
CC(C)COC=O	738	325	413	32	29	0.90625	0.04336	2.057885	12.284103	0.031688	[410, 3, 296, 29]
CC(C)OC=O	738	325	413	57	46	0.807018	0.077236	1.832551	5.314126	0.034132	[402, 11, 279, 46]
CC(N)C(=O)O	738	325	413	31	28	0.903226	0.042005	2.051017	11.860513	0.030186	[410, 3, 297, 28]
CC(NC=O)C(=O)N	738	325	413	96	74	0.770833	0.130081	1.750385	4.274406	0.048867	[391, 22, 251, 74]
CC(NC=O)C(=O)O	738	325	413	19	19	1.0	0.025745	2.270769	inf	0.031087	[413, 0, 306, 19]
CC(O)C(=O)O	738	325	413	19	15	0.789474	0.025745	1.792713	4.765385	0.009715	[409, 4, 310, 15]
Cc1cc(C)cc(C)c1	738	325	413	19	16	0.842105	0.025745	1.912227	6.777436	0.013178	[410, 3, 309, 16]
Cc1cccc(c1)C(C)(C)C	738	325	413	23	20	0.869565	0.031165	1.974582	8.471795	0.018601	[410, 3, 305, 20]
CCC(=O)NC(C)C	738	325	413	102	78	0.764706	0.138211	1.736471	4.13	0.050392	[389, 24, 247, 78]
CCC(N)C(=O)O	738	325	413	26	23	0.884615	0.03523	2.008757	9.742564	0.022847	[410, 3, 302, 23]
CCc1ccc(O)cc1	738	325	413	53	40	0.754717	0.071816	1.713788	3.910059	0.022776	[400, 13, 285, 40]
CCCC(CCC)C(=O)N	738	325	413	13	12	0.923077	0.017615	2.096095	15.249231	0.013697	[412, 1, 313, 12]
CCCc1ccc(O)cc1	738	325	413	44	38	0.863636	0.059621	1.961119	8.048205	0.035463	[407, 6, 287, 38]
CCCCCC(C)NC=O	738	325	413	9	7	0.777778	0.012195	1.766154	4.447692	0.004223	[411, 2, 318, 7]
CCCCCCNC=O	738	325	413	52	42	0.807692	0.070461	1.834083	5.337231	0.031039	[403, 10, 283, 42]
CCCCCCOC=O	738	325	413	36	29	0.805556	0.04878	1.829231	5.264615	0.02075	[406, 7, 296, 29]
CCCCCOC=O	738	325	413	56	49	0.875	0.075881	1.986923	8.895385	0.048724	[406, 7, 276, 49]
CCCCOC=O	738	325	413	61	53	0.868852	0.082656	1.972963	8.418846	0.051746	[405, 8, 272, 53]
CCCCS	738	325	413	12	10	0.833333	0.01626	1.892308	6.353846	0.007854	[411, 2, 315, 10]
CCN(C)CC(=O)N	738	325	413	42	39	0.928571	0.056911	2.108571	16.52	0.047212	[410, 3, 286, 39]
CCN(CC)CC(=O)N	738	325	413	42	39	0.928571	0.056911	2.108571	16.52	0.047212	[410, 3, 286, 39]
CCN(CC)CC=O	738	325	413	52	43	0.826923	0.070461	1.877751	6.071453	0.034665	[404, 9, 282, 43]
CCN(CC)CCNC=O	738	325	413	44	39	0.886364	0.059621	2.012727	9.912	0.039958	[408, 5, 286, 39]
CCNCC(=O)N	738	325	413	97	74	0.762887	0.131436	1.732339	4.088562	0.046991	[390, 23, 251, 74]
CCOC(=O)C=CC	738	325	413	7	6	0.857143	0.009485	1.946374	7.624615	0.005188	[412, 1, 319, 6]
CCOC(=O)CN	738	325	413	12	11	0.916667	0.01626	2.081538	13.978462	0.01222	[412, 1, 314, 11]
CCSCC	738	325	413	7	6	0.857143	0.009485	1.946374	7.624615	0.005188	[412, 1, 319, 6]
CN(C)CC(=O)N	738	325	413	42	39	0.928571	0.056911	2.108571	16.52	0.047212	[410, 3, 286, 39]
CN(C)CC=O	738	325	413	54	44	0.814815	0.073171	1.850256	5.591385	0.033691	[403, 10, 281, 44]
CN1CCCC1	738	325	413	44	41	0.931818	0.059621	2.115944	17.367179	0.050414	[410, 3, 284, 41]
CNC(C)C(=O)O	738	325	413	24	24	1.0	0.03252	2.270769	inf	0.039483	[413, 0, 301, 24]
CNCC(=O)N	738	325	413	98	74	0.755102	0.132791	1.714662	3.918205	0.045181	[389, 24, 251, 74]
COC(=O)C(C)NC=O	738	325	413	6	6	1.0	0.00813	2.270769	inf	0.00968	[413, 0, 319, 6]
COC(=O)CN	738	325	413	19	15	0.789474	0.025745	1.792713	4.765385	0.009715	[409, 4, 310, 15]
COCC(C)O	738	325	413	161	126	0.782609	0.218157	1.777124	4.574769	0.098269	[378, 35, 199, 126]
NC(=N)NCCCC(NC=O)C(=O)N	738	325	413	5	5	1.0	0.006775	2.270769	inf	0.008059	[413, 0, 320, 5]
NC(=O)CCCO	738	325	413	15	14	0.933333	0.020325	2.119385	17.790769	0.016698	[412, 1, 311, 14]
NC(CO)CO	738	325	413	17	16	0.941176	0.023035	2.137195	20.332308	0.019751	[412, 1, 309, 16]
NCC(=O)N	738	325	413	100	75	0.75	0.135501	1.703077	3.812308	0.044699	[388, 25, 250, 75]
NCC(=O)O	738	325	413	32	28	0.875	0.04336	1.986923	8.895385	0.026951	[409, 4, 297, 28]
NCC(O)CO	738	325	413	63	49	0.777778	0.085366	1.766154	4.447692	0.031878	[399, 14, 276, 49]
O=Cc1ccc(C=O)cc1	738	325	413	5	5	1.0	0.006775	2.270769	inf	0.008059	[413, 0, 320, 5]
O=CCCC=O	738	325	413	35	34	0.971429	0.047425	2.20589	43.206154	0.048726	[412, 1, 291, 34]
O=CCCCC=O	738	325	413	15	13	0.866667	0.020325	1.968	8.26	0.011822	[411, 2, 312, 13]
O=CCNC=O	738	325	413	108	83	0.768519	0.146341	1.745128	4.218954	0.055203	[388, 25, 242, 83]
O=CN1CCCC1	738	325	413	41	38	0.926829	0.055556	2.104615	16.09641	0.045622	[410, 3, 287, 38]
OC(=O)C=C	738	325	413	7	6	0.857143	0.009485	1.946374	7.624615	0.005188	[412, 1, 319, 6]
OC(=O)CCc1ccccc1	738	325	413	6	5	0.833333	0.00813	1.892308	6.353846	0.003896	[412, 1, 320, 5]
OC(=O)CNC=O	738	325	413	19	19	1.0	0.025745	2.270769	inf	0.031087	[413, 0, 306, 19]
Oc1ccc(CCC=O)cc1	738	325	413	41	37	0.902439	0.055556	2.049231	11.754615	0.040288	[409, 4, 288, 37]
OC1CCCCC1	738	325	413	150	114	0.76	0.203252	1.725785	4.024103	0.077813	[377, 36, 211, 114]
OCC=C	738	325	413	26	25	0.961538	0.03523	2.183432	31.769231	0.033956	[412, 1, 300, 25]
OCCCC=O	738	325	413	42	33	0.785714	0.056911	1.784176	4.659487	0.021663	[404, 9, 292, 33]
OCCOC=O	738	325	413	38	33	0.868421	0.051491	1.971984	8.387077	0.031161	[408, 5, 292, 33]
OCCS	738	325	413	7	6	0.857143	0.009485	1.946374	7.624615	0.005188	[412, 1, 319, 6]
