# Supplementary material for: A comprehensive evaluation of advanced methods for identifying structural alerts using extensive toxicity data
Source: J Cheminform. 2026 Jan 30;18:27. doi: 10.1186/s13321-026-01157-x (PMC12922411; doi:10.1186/s13321-026-01157-x)
Supplement: Supplementary file 3 — Supplementary material 3. [file 13321_2026_1157_MOESM3_ESM.zip › SI_3_The substructure sets/SI_3_1_Original set of SAs/krfp/Drug/Hepatotoxicity__ruleset.csv]

Substructure	N_total	N_pos	N_neg	N_s	N_s_pos	Precision	Coverage Rate	Enrichment Factor	Likelihood Ratio	Information Gain	tn_fp_fn_tp
[!#1][CH]([!#1])c1[cH][cH][cH]c([cH]1)[N+](=O)[O-]	2238	921	1317	5	5	1.0	0.002234	2.429967	inf	0.002867	[1317, 0, 916, 5]
[!#1][CH]([CH3])C(=O)[OH]	2238	921	1317	12	11	0.916667	0.005362	2.22747	15.729642	0.004441	[1316, 1, 910, 11]
[!#1][CH]([OH])[CH2][NH]C(=O)[!#1]	2238	921	1317	7	6	0.857143	0.003128	2.082829	8.579805	0.001931	[1316, 1, 915, 6]
[!#1][CH2][CH2]N([!#1])[CH2][CH2]N([!#1])[CH3]	2238	921	1317	6	5	0.833333	0.002681	2.024973	7.149837	0.001465	[1316, 1, 916, 5]
[!#1][CH2][NH]C(=O)[CH3]	2238	921	1317	5	4	0.8	0.002234	1.943974	5.71987	0.001021	[1316, 1, 917, 4]
[!#1][CH2]C(=O)N([!#1])[CH3]	2238	921	1317	9	8	0.888889	0.004021	2.159971	11.439739	0.002908	[1316, 1, 913, 8]
[!#1][CH2]N([!#1])C(=O)[CH3]	2238	921	1317	8	7	0.875	0.003575	2.126221	10.009772	0.002413	[1316, 1, 914, 7]
[!#1][CH2]N([!#1])N=[CH][!#1]	2238	921	1317	6	5	0.833333	0.002681	2.024973	7.149837	0.001465	[1316, 1, 916, 5]
[!#1][CH2]N([CH3])C(=O)[!#1]	2238	921	1317	8	6	0.75	0.003575	1.822476	4.289902	0.001222	[1315, 2, 915, 6]
[!#1][NH][NH2]	2238	921	1317	7	6	0.857143	0.003128	2.082829	8.579805	0.001931	[1316, 1, 915, 6]
[!#1][NH]C(=O)[NH]C(=O)[!#1]	2238	921	1317	5	4	0.8	0.002234	1.943974	5.71987	0.001021	[1316, 1, 917, 4]
[!#1][NH]c1[cH][cH][cH][cH]c1[!#1]	2238	921	1317	18	14	0.777778	0.008043	1.889975	5.004886	0.00326	[1313, 4, 907, 14]
[!#1][NH]c1[cH][cH][cH][cH]c1C(=O)[!#1]	2238	921	1317	8	7	0.875	0.003575	2.126221	10.009772	0.002413	[1316, 1, 914, 7]
[!#1][NH]c1[cH][cH][cH][cH]c1C(=O)[OH]	2238	921	1317	5	4	0.8	0.002234	1.943974	5.71987	0.001021	[1316, 1, 917, 4]
[!#1][NH]c1[cH][cH][cH]c([cH]1)C(F)(F)F	2238	921	1317	5	4	0.8	0.002234	1.943974	5.71987	0.001021	[1316, 1, 917, 4]
[!#1]C(=O)[NH]C([!#1])([!#1])[CH3]	2238	921	1317	10	8	0.8	0.004468	1.943974	5.71987	0.002046	[1315, 2, 913, 8]
[!#1]C(=O)C([!#1])([!#1])C(=O)[!#1]	2238	921	1317	9	7	0.777778	0.004021	1.889975	5.004886	0.001623	[1315, 2, 914, 7]
[!#1]C(=O)c1[cH][cH]c(Cl)[cH][cH]1	2238	921	1317	9	8	0.888889	0.004021	2.159971	11.439739	0.002908	[1316, 1, 913, 8]
[!#1]c1[cH][cH][cH]c([cH]1)[N+](=O)[O-]	2238	921	1317	6	5	0.833333	0.002681	2.024973	7.149837	0.001465	[1316, 1, 916, 5]
[!#1]c1[cH][cH]c([!#1])c([cH]1)C(=O)[OH]	2238	921	1317	5	5	1.0	0.002234	2.429967	inf	0.002867	[1317, 0, 916, 5]
[!#1]c1[cH][cH]c([!#1])n[cH]1	2238	921	1317	7	6	0.857143	0.003128	2.082829	8.579805	0.001931	[1316, 1, 915, 6]
[!#1]c1[cH][cH]sc1[!#1]	2238	921	1317	8	7	0.875	0.003575	2.126221	10.009772	0.002413	[1316, 1, 914, 7]
[!#1]c1[cH]nc([!#1])n1[!#1]	2238	921	1317	5	5	1.0	0.002234	2.429967	inf	0.002867	[1317, 0, 916, 5]
[!#1]c1[cH]sc([!#1])n1	2238	921	1317	19	16	0.842105	0.00849	2.046288	7.626493	0.004881	[1314, 3, 905, 16]
[!#1]c1[cH]sc([NH2])n1	2238	921	1317	14	12	0.857143	0.006256	2.082829	8.579805	0.003874	[1315, 2, 909, 12]
[!#1]c1n[cH][nH]c1[!#1]	2238	921	1317	8	7	0.875	0.003575	2.126221	10.009772	0.002413	[1316, 1, 914, 7]
[!#1]c1n[cH]nc([!#1])c1[!#1]	2238	921	1317	10	8	0.8	0.004468	1.943974	5.71987	0.002046	[1315, 2, 913, 8]
[!#1]c1nc([!#1])c([!#1])[nH]1	2238	921	1317	10	8	0.8	0.004468	1.943974	5.71987	0.002046	[1315, 2, 913, 8]
[!#1]c1nc([!#1])c([!#1])c([!#1])n1	2238	921	1317	21	16	0.761905	0.009383	1.851404	4.575896	0.003469	[1312, 5, 905, 16]
[!#1]c1nc2[cH][cH][cH][cH]c2n1[!#1]	2238	921	1317	5	4	0.8	0.002234	1.943974	5.71987	0.001021	[1316, 1, 917, 4]
[!#1]c1nnc([!#1])n1[!#1]	2238	921	1317	5	4	0.8	0.002234	1.943974	5.71987	0.001021	[1316, 1, 917, 4]
[!#1]N([CH3])S(=O)(=O)[!#1]	2238	921	1317	10	8	0.8	0.004468	1.943974	5.71987	0.002046	[1315, 2, 913, 8]
[!#1]n1[cH]n[cH]n1	2238	921	1317	8	6	0.75	0.003575	1.822476	4.289902	0.001222	[1315, 2, 915, 6]
[!#1]N1[CH2][CH2][NH][CH2][CH2]1	2238	921	1317	5	4	0.8	0.002234	1.943974	5.71987	0.001021	[1316, 1, 917, 4]
[!#1]N1c2[cH][cH][cH][cH]c2S(c3[cH][cH][cH][cH]c13)	2238	921	1317	8	6	0.75	0.003575	1.822476	4.289902	0.001222	[1315, 2, 915, 6]
[!#1]N1c2[cH][cH][cH][cH]c2S(c3[cH][cH]c([!#1])[cH]c13)	2238	921	1317	12	11	0.916667	0.005362	2.22747	15.729642	0.004441	[1316, 1, 910, 11]
[!#1]O[CH2]C(=O)[OH]	2238	921	1317	9	7	0.777778	0.004021	1.889975	5.004886	0.001623	[1315, 2, 914, 7]
C(NCc1ccccc1)c2ccccc2	2238	921	1317	5	5	1.0	0.002234	2.429967	inf	0.002867	[1317, 0, 916, 5]
C=C(NC=O)C=O	2238	921	1317	36	28	0.777778	0.016086	1.889975	5.004886	0.006573	[1309, 8, 893, 28]
C1Cc2ccccc2Nc3ccccc13	2238	921	1317	7	6	0.857143	0.003128	2.082829	8.579805	0.001931	[1316, 1, 915, 6]
c1cc2ccccc2o1	2238	921	1317	7	7	1.0	0.003128	2.429967	inf	0.004017	[1317, 0, 914, 7]
C1CN2CCC1CC2	2238	921	1317	8	6	0.75	0.003575	1.822476	4.289902	0.001222	[1315, 2, 915, 6]
C1CNc2ccccc2C1	2238	921	1317	5	4	0.8	0.002234	1.943974	5.71987	0.001021	[1316, 1, 917, 4]
c1cnoc1	2238	921	1317	18	17	0.944444	0.008043	2.294969	24.309446	0.007637	[1316, 1, 904, 17]
c1nc2ccccc2[nH]1	2238	921	1317	13	10	0.769231	0.005809	1.869206	4.766558	0.002235	[1314, 3, 911, 10]
c1nncn1c2ccccc2	2238	921	1317	5	4	0.8	0.002234	1.943974	5.71987	0.001021	[1316, 1, 917, 4]
c1nncs1	2238	921	1317	5	4	0.8	0.002234	1.943974	5.71987	0.001021	[1316, 1, 917, 4]
CC(=O)NNC=O	2238	921	1317	6	5	0.833333	0.002681	2.024973	7.149837	0.001465	[1316, 1, 916, 5]
CC(=O)NO	2238	921	1317	5	4	0.8	0.002234	1.943974	5.71987	0.001021	[1316, 1, 917, 4]
CC(C)(C)C(=O)N	2238	921	1317	8	6	0.75	0.003575	1.822476	4.289902	0.001222	[1315, 2, 915, 6]
CC(C)(C)S	2238	921	1317	25	19	0.76	0.011171	1.846775	4.52823	0.00409	[1311, 6, 902, 19]
CC(C)C(N)C(=O)O	2238	921	1317	28	23	0.821429	0.012511	1.996045	6.57785	0.006483	[1312, 5, 898, 23]
CC(C)C(NC=O)C(=O)O	2238	921	1317	25	20	0.8	0.011171	1.943974	5.71987	0.005149	[1312, 5, 901, 20]
CC(C)CNC=O	2238	921	1317	66	51	0.772727	0.029491	1.877702	4.861889	0.011864	[1302, 15, 870, 51]
CC(CC=O)c1ccccc1	2238	921	1317	17	14	0.823529	0.007596	2.00115	6.673181	0.003961	[1314, 3, 907, 14]
CC=NO	2238	921	1317	20	15	0.75	0.008937	1.822476	4.289902	0.003072	[1312, 5, 906, 15]
Cc1c(O)ccc2ccccc12	2238	921	1317	5	4	0.8	0.002234	1.943974	5.71987	0.001021	[1316, 1, 917, 4]
Cc1cc2ccccc2n1C	2238	921	1317	8	7	0.875	0.003575	2.126221	10.009772	0.002413	[1316, 1, 914, 7]
Cc1ccc(cc1)c2ccccc2	2238	921	1317	13	10	0.769231	0.005809	1.869206	4.766558	0.002235	[1314, 3, 911, 10]
Cc1ccc(NC=O)cc1	2238	921	1317	12	9	0.75	0.005362	1.822476	4.289902	0.001836	[1314, 3, 912, 9]
Cc1cccc(c1)[N+](=O)[O-]	2238	921	1317	10	8	0.8	0.004468	1.943974	5.71987	0.002046	[1315, 2, 913, 8]
Cc1cccc(c1)C(=O)N	2238	921	1317	13	11	0.846154	0.005809	2.056126	7.864821	0.003401	[1315, 2, 910, 11]
Cc1cccs1	2238	921	1317	27	22	0.814815	0.012064	1.979973	6.291857	0.006032	[1312, 5, 899, 22]
Cc1ccsc1C	2238	921	1317	6	6	1.0	0.002681	2.429967	inf	0.003442	[1317, 0, 915, 6]
Cc1cscn1	2238	921	1317	25	19	0.76	0.011171	1.846775	4.52823	0.00409	[1311, 6, 902, 19]
CCC(=O)NNC=O	2238	921	1317	6	5	0.833333	0.002681	2.024973	7.149837	0.001465	[1316, 1, 916, 5]
CCCCN(CCCC)CC(=O)N	2238	921	1317	5	4	0.8	0.002234	1.943974	5.71987	0.001021	[1316, 1, 917, 4]
CCOC(=O)C=CC	2238	921	1317	16	13	0.8125	0.007149	1.974349	6.196526	0.003513	[1314, 3, 908, 13]
CCSC(C)C	2238	921	1317	27	22	0.814815	0.012064	1.979973	6.291857	0.006032	[1312, 5, 899, 22]
Clc1ccc(cc1)S(=O)=O	2238	921	1317	13	11	0.846154	0.005809	2.056126	7.864821	0.003401	[1315, 2, 910, 11]
Clc1ccc(NC=O)cc1	2238	921	1317	12	10	0.833333	0.005362	2.024973	7.149837	0.002937	[1315, 2, 911, 10]
Clc1cccc(C=N)c1	2238	921	1317	13	11	0.846154	0.005809	2.056126	7.864821	0.003401	[1315, 2, 910, 11]
CN(C=O)c1ccc(I)cc1	2238	921	1317	7	6	0.857143	0.003128	2.082829	8.579805	0.001931	[1316, 1, 915, 6]
CNC=C	2238	921	1317	56	45	0.803571	0.025022	1.952652	5.849867	0.011927	[1306, 11, 876, 45]
CNNC(=O)C	2238	921	1317	8	6	0.75	0.003575	1.822476	4.289902	0.001222	[1315, 2, 915, 6]
COc1ccccc1Cl	2238	921	1317	7	6	0.857143	0.003128	2.082829	8.579805	0.001931	[1316, 1, 915, 6]
FC(F)(F)c1cccc(NC=O)c1	2238	921	1317	5	4	0.8	0.002234	1.943974	5.71987	0.001021	[1316, 1, 917, 4]
N=C(c1ccccc1)c2ccccc2	2238	921	1317	12	10	0.833333	0.005362	2.024973	7.149837	0.002937	[1315, 2, 911, 10]
N=Cc1ccccc1	2238	921	1317	30	23	0.766667	0.013405	1.862975	4.698464	0.005119	[1310, 7, 898, 23]
N1c2ccccc2S(c3ccccc13)	2238	921	1317	21	18	0.857143	0.009383	2.082829	8.579805	0.005829	[1314, 3, 903, 18]
NC(=O)C=Cc1ccccc1	2238	921	1317	5	4	0.8	0.002234	1.943974	5.71987	0.001021	[1316, 1, 917, 4]
NC(=O)CC(=O)N	2238	921	1317	15	12	0.8	0.006702	1.943974	5.71987	0.003075	[1314, 3, 909, 12]
NC=C	2238	921	1317	58	45	0.775862	0.025916	1.88532	4.949887	0.010578	[1304, 13, 876, 45]
Nc1ccc(cc1)S(=O)(=O)N	2238	921	1317	31	28	0.903226	0.013852	2.194809	13.346363	0.010838	[1314, 3, 893, 28]
Nc1cccc(c1)C(F)(F)F	2238	921	1317	16	14	0.875	0.007149	2.126221	10.009772	0.004844	[1315, 2, 907, 14]
Nc1cccc(Cl)c1	2238	921	1317	34	28	0.823529	0.015192	2.00115	6.673181	0.007982	[1311, 6, 893, 28]
Nc1ccccc1C(=O)O	2238	921	1317	10	8	0.8	0.004468	1.943974	5.71987	0.002046	[1315, 2, 913, 8]
Nc1nccs1	2238	921	1317	25	19	0.76	0.011171	1.846775	4.52823	0.00409	[1311, 6, 902, 19]
NS(=O)(=O)c1ccc(Cl)cc1	2238	921	1317	13	11	0.846154	0.005809	2.056126	7.864821	0.003401	[1315, 2, 910, 11]
O=C1CC(=O)NC(=O)N1	2238	921	1317	5	5	1.0	0.002234	2.429967	inf	0.002867	[1317, 0, 916, 5]
O=C1Cc2ccccc2N1	2238	921	1317	5	5	1.0	0.002234	2.429967	inf	0.002867	[1317, 0, 916, 5]
O=Cc1cccc(C=O)c1	2238	921	1317	12	10	0.833333	0.005362	2.024973	7.149837	0.002937	[1315, 2, 911, 10]
O=Cc1cccc2ccccc12	2238	921	1317	6	5	0.833333	0.002681	2.024973	7.149837	0.001465	[1316, 1, 916, 5]
O=Cc1cccs1	2238	921	1317	8	7	0.875	0.003575	2.126221	10.009772	0.002413	[1316, 1, 914, 7]
O=CN1CCCCC1	2238	921	1317	9	7	0.777778	0.004021	1.889975	5.004886	0.001623	[1315, 2, 914, 7]
O=CNCCNC=O	2238	921	1317	62	47	0.758065	0.027703	1.842072	4.480565	0.010197	[1302, 15, 874, 47]
O=CNNC=O	2238	921	1317	7	6	0.857143	0.003128	2.082829	8.579805	0.001931	[1316, 1, 915, 6]
OC(=O)CCCC(=O)O	2238	921	1317	20	15	0.75	0.008937	1.822476	4.289902	0.003072	[1312, 5, 906, 15]
OC(F)F	2238	921	1317	6	5	0.833333	0.002681	2.024973	7.149837	0.001465	[1316, 1, 916, 5]
Oc1cccc(NC=O)c1	2238	921	1317	6	5	0.833333	0.002681	2.024973	7.149837	0.001465	[1316, 1, 916, 5]
Oc1ccccc1C=N	2238	921	1317	5	4	0.8	0.002234	1.943974	5.71987	0.001021	[1316, 1, 917, 4]
OCC(=O)c1ccccc1	2238	921	1317	8	6	0.75	0.003575	1.822476	4.289902	0.001222	[1315, 2, 915, 6]
OCC(F)(F)F	2238	921	1317	5	5	1.0	0.002234	2.429967	inf	0.002867	[1317, 0, 916, 5]
ONC=O	2238	921	1317	7	6	0.857143	0.003128	2.082829	8.579805	0.001931	[1316, 1, 915, 6]
