# Supplementary material for: A comprehensive evaluation of advanced methods for identifying structural alerts using extensive toxicity data
Source: J Cheminform. 2026 Jan 30;18:27. doi: 10.1186/s13321-026-01157-x (PMC12922411; doi:10.1186/s13321-026-01157-x)
Supplement: Supplementary file 3 — Supplementary material 3. [file 13321_2026_1157_MOESM3_ESM.zip › SI_3_The substructure sets/SI_3_1_Original set of SAs/krfp/Drug/Immunotoxicity__ruleset.csv]

Substructure	N_total	N_pos	N_neg	N_s	N_s_pos	Precision	Coverage Rate	Enrichment Factor	Likelihood Ratio	Information Gain	tn_fp_fn_tp
[!#1][CH]([!#1])[CH2][CH2]C([!#1])([!#1])[CH3]	8956	5557	3399	93	71	0.763441	0.010384	1.230408	1.973997	0.000703	[3377, 22, 5486, 71]
[!#1][CH]([!#1])C(=O)[CH]([!#1])[!#1]	8956	5557	3399	8	7	0.875	0.000893	1.410203	4.281627	0.000209	[3398, 1, 5550, 7]
[!#1][CH]([!#1])c1[cH][cH]c([cH][cH]1)N([!#1])[CH3]	8956	5557	3399	9	7	0.777778	0.001005	1.253514	2.140813	8.2e-05	[3397, 2, 5550, 7]
[!#1][CH]([!#1])c1[cH][cH]c(Cl)[cH]c1Cl	8956	5557	3399	8	6	0.75	0.000893	1.208746	1.834983	4.9e-05	[3397, 2, 5551, 6]
[!#1][CH]([!#1])c1[cH][cH]c2O[CH2]Oc2[cH]1	8956	5557	3399	8	6	0.75	0.000893	1.208746	1.834983	4.9e-05	[3397, 2, 5551, 6]
[!#1][CH]([!#1])N([CH3])[CH3]	8956	5557	3399	16	13	0.8125	0.001787	1.309475	2.650531	0.000224	[3396, 3, 5544, 13]
[!#1][CH]([CH2][CH2]C(=O)[OH])C(=O)[OH]	8956	5557	3399	10	8	0.8	0.001117	1.289329	2.446644	0.000121	[3397, 2, 5549, 8]
[!#1][CH]([NH]C(=O)[!#1])C(=O)[OH]	8956	5557	3399	14	11	0.785714	0.001563	1.266305	2.242757	0.000142	[3396, 3, 5546, 11]
[!#1][CH]=[CH][!#1]	8956	5557	3399	875	674	0.770286	0.0977	1.241439	2.051042	0.007948	[3198, 201, 4883, 674]
[!#1][CH]=[CH]C(=O)[!#1]	8956	5557	3399	417	332	0.796163	0.046561	1.283145	2.389076	0.005037	[3314, 85, 5225, 332]
[!#1][CH]=C([NH]C(=O)[!#1])C(=O)[!#1]	8956	5557	3399	16	13	0.8125	0.001787	1.309475	2.650531	0.000224	[3396, 3, 5544, 13]
[!#1][CH]=C(C#N)C#N	8956	5557	3399	19	16	0.842105	0.002121	1.357188	3.262192	0.000364	[3396, 3, 5541, 16]
[!#1][CH]=C1[CH2]N([!#1])[CH2]C(=[CH][!#1])C1=O	8956	5557	3399	22	22	1.0	0.002456	1.611661	inf	0.001694	[3399, 0, 5535, 22]
[!#1][CH]=N[NH]C(=S)[NH2]	8956	5557	3399	16	13	0.8125	0.001787	1.309475	2.650531	0.000224	[3396, 3, 5544, 13]
[!#1][CH]1[CH2][CH2][CH2][CH2][CH]1[!#1]	8956	5557	3399	8	7	0.875	0.000893	1.410203	4.281627	0.000209	[3398, 1, 5550, 7]
[!#1][CH]1[CH2][CH2][CH2][CH2]N1[!#1]	8956	5557	3399	9	8	0.888889	0.001005	1.432588	4.893288	0.000266	[3398, 1, 5549, 8]
[!#1][CH]1[CH2][CH2][NH][CH2][CH2]1	8956	5557	3399	21	16	0.761905	0.002345	1.227932	1.957315	0.000154	[3394, 5, 5541, 16]
[!#1][CH]1[CH2]O1	8956	5557	3399	5	4	0.8	0.000558	1.289329	2.446644	6.1e-05	[3398, 1, 5553, 4]
[!#1][CH]1c2[cH][cH][cH][cH]c2-c3[cH][cH][cH][cH]c13	8956	5557	3399	5	4	0.8	0.000558	1.289329	2.446644	6.1e-05	[3398, 1, 5553, 4]
[!#1][CH]1O[CH]([CH]([!#1])[CH]1[!#1])n2[cH]nc3c([!#1])n[cH]nc23	8956	5557	3399	16	13	0.8125	0.001787	1.309475	2.650531	0.000224	[3396, 3, 5544, 13]
[!#1][CH]1O[CH]([CH2][OH])[CH]([OH])[CH]1[OH]	8956	5557	3399	38	30	0.789474	0.004243	1.272364	2.293729	0.000406	[3391, 8, 5527, 30]
[!#1][CH2][CH]([CH3])[OH]	8956	5557	3399	6	5	0.833333	0.00067	1.343051	3.058305	0.000105	[3398, 1, 5552, 5]
[!#1][CH2][CH]([NH]C(=O)[!#1])C(=O)[OH]	8956	5557	3399	13	10	0.769231	0.001452	1.239739	2.03887	0.000106	[3396, 3, 5547, 10]
[!#1][CH2][CH]([OH])[CH2][OH]	8956	5557	3399	9	8	0.888889	0.001005	1.432588	4.893288	0.000266	[3398, 1, 5549, 8]
[!#1][CH2][CH2][CH]([CH3])[CH3]	8956	5557	3399	16	14	0.875	0.001787	1.410203	4.281627	0.000418	[3397, 2, 5543, 14]
[!#1][CH2][CH2][CH2][CH2][CH2][!#1]	8956	5557	3399	326	251	0.769939	0.0364	1.24088	2.047025	0.002773	[3324, 75, 5306, 251]
[!#1][CH2][CH2][CH2][CH2][CH2][CH2][!#1]	8956	5557	3399	212	162	0.764151	0.023671	1.231552	1.981782	0.00164	[3349, 50, 5395, 162]
[!#1][CH2][CH2][CH2][CH2][CH2][CH2][CH2][CH3]	8956	5557	3399	115	88	0.765217	0.012841	1.233271	1.993562	0.000894	[3372, 27, 5469, 88]
[!#1][CH2][CH2][CH2][CH2][CH2][CH3]	8956	5557	3399	165	126	0.763636	0.018423	1.230723	1.976135	0.00126	[3360, 39, 5431, 126]
[!#1][CH2][CH2][CH2][CH2][CH2]C(=O)[NH][!#1]	8956	5557	3399	25	19	0.76	0.002791	1.224862	1.936926	0.000178	[3393, 6, 5538, 19]
[!#1][CH2][CH2][CH2][CH2][CH3]	8956	5557	3399	194	152	0.783505	0.021661	1.262745	2.21363	0.001953	[3357, 42, 5405, 152]
[!#1][CH2][CH2][CH2][CH2]S[!#1]	8956	5557	3399	10	8	0.8	0.001117	1.289329	2.446644	0.000121	[3397, 2, 5549, 8]
[!#1][CH2][CH2][CH2][NH][!#1]	8956	5557	3399	311	234	0.752412	0.034725	1.212632	1.858814	0.002036	[3322, 77, 5323, 234]
[!#1][CH2][CH2][CH2][NH2]	8956	5557	3399	84	65	0.77381	0.009379	1.247119	2.092524	0.000735	[3380, 19, 5492, 65]
[!#1][CH2][CH2][CH2]C(=O)[NH][!#1]	8956	5557	3399	63	48	0.761905	0.007034	1.227932	1.957315	0.000464	[3384, 15, 5509, 48]
[!#1][CH2][CH2][CH2]C(=O)O[CH3]	8956	5557	3399	6	5	0.833333	0.00067	1.343051	3.058305	0.000105	[3398, 1, 5552, 5]
[!#1][CH2][CH2][CH2]N([CH2][CH3])[CH2][CH3]	8956	5557	3399	30	23	0.766667	0.00335	1.235607	2.009743	0.000236	[3392, 7, 5534, 23]
[!#1][CH2][CH2][CH2]O[!#1]	8956	5557	3399	183	138	0.754098	0.020433	1.215351	1.87576	0.001213	[3354, 45, 5419, 138]
[!#1][CH2][CH2][NH]C([!#1])([!#1])[!#1]	8956	5557	3399	7	7	1.0	0.000782	1.611661	inf	0.000538	[3399, 0, 5550, 7]
[!#1][CH2][CH2][NH]C(=O)[CH]=[CH][!#1]	8956	5557	3399	6	5	0.833333	0.00067	1.343051	3.058305	0.000105	[3398, 1, 5552, 5]
[!#1][CH2][CH2][NH]C(=O)[NH][!#1]	8956	5557	3399	20	15	0.75	0.002233	1.208746	1.834983	0.000122	[3394, 5, 5542, 15]
[!#1][CH2][CH2][NH2]	8956	5557	3399	110	87	0.790909	0.012282	1.274677	2.313674	0.001206	[3376, 23, 5470, 87]
[!#1][CH2][CH2]C#N	8956	5557	3399	9	8	0.888889	0.001005	1.432588	4.893288	0.000266	[3398, 1, 5549, 8]
[!#1][CH2][CH2]C(=O)O[CH3]	8956	5557	3399	19	15	0.789474	0.002121	1.272364	2.293729	0.000203	[3395, 4, 5542, 15]
[!#1][CH2][CH2]N([!#1])[CH2][CH2][NH][!#1]	8956	5557	3399	35	28	0.8	0.003908	1.289329	2.446644	0.000425	[3392, 7, 5529, 28]
[!#1][CH2][CH2]N([!#1])[CH2][CH2]N([!#1])[CH2]C(=O)[!#1]	8956	5557	3399	8	8	1.0	0.000893	1.611661	inf	0.000615	[3399, 0, 5549, 8]
[!#1][CH2][CH2]N([!#1])[CH2][CH2]N([!#1])[CH3]	8956	5557	3399	29	23	0.793103	0.003238	1.278214	2.3447	0.000324	[3393, 6, 5534, 23]
[!#1][CH2][CH2]N([!#1])[CH2][CH3]	8956	5557	3399	104	89	0.855769	0.011612	1.37921	3.629188	0.002295	[3384, 15, 5468, 89]
[!#1][CH2][CH2]N([CH2][CH3])[CH2][CH3]	8956	5557	3399	78	67	0.858974	0.008709	1.384375	3.725571	0.001769	[3388, 11, 5490, 67]
[!#1][CH2][CH2]SC(=[NH])[NH2]	8956	5557	3399	7	6	0.857143	0.000782	1.381424	3.669966	0.000155	[3398, 1, 5551, 6]
[!#1][CH2][NH][CH]([CH3])[CH3]	8956	5557	3399	6	5	0.833333	0.00067	1.343051	3.058305	0.000105	[3398, 1, 5552, 5]
[!#1][CH2][NH][CH2][!#1]	8956	5557	3399	190	153	0.805263	0.021215	1.297811	2.529301	0.002496	[3362, 37, 5404, 153]
[!#1][CH2][NH]C(=O)[NH][!#1]	8956	5557	3399	36	29	0.805556	0.00402	1.298282	2.534024	0.000467	[3392, 7, 5528, 29]
[!#1][CH2][NH2]	8956	5557	3399	131	104	0.793893	0.014627	1.279487	2.356027	0.001494	[3372, 27, 5453, 104]
[!#1][CH2]C([CH3])([CH3])[CH3]	8956	5557	3399	15	12	0.8	0.001675	1.289329	2.446644	0.000182	[3396, 3, 5545, 12]
[!#1][CH2]C(=O)[NH][NH][!#1]	8956	5557	3399	8	6	0.75	0.000893	1.208746	1.834983	4.9e-05	[3397, 2, 5551, 6]
[!#1][CH2]C(=O)[NH][OH]	8956	5557	3399	10	9	0.9	0.001117	1.450495	5.504949	0.000325	[3398, 1, 5548, 9]
[!#1][CH2]C(=O)[NH]N=[CH]c1[cH][cH][cH][cH]c1[OH]	8956	5557	3399	6	6	1.0	0.00067	1.611661	inf	0.000461	[3399, 0, 5551, 6]
[!#1][CH2]C(=O)N([!#1])[CH3]	8956	5557	3399	11	9	0.818182	0.001228	1.318632	2.752474	0.000164	[3397, 2, 5548, 9]
[!#1][CH2]c1[cH][cH][cH][cH]c1Cl	8956	5557	3399	8	8	1.0	0.000893	1.611661	inf	0.000615	[3399, 0, 5549, 8]
[!#1][CH2]c1[cH][cH][cH]c(O[!#1])[cH]1	8956	5557	3399	19	15	0.789474	0.002121	1.272364	2.293729	0.000203	[3395, 4, 5542, 15]
[!#1][CH2]c1[cH][cH]c([cH][cH]1)C(F)(F)F	8956	5557	3399	6	6	1.0	0.00067	1.611661	inf	0.000461	[3399, 0, 5551, 6]
[!#1][CH2]c1[cH][cH]c(Cl)[cH]c1Cl	8956	5557	3399	21	16	0.761905	0.002345	1.227932	1.957315	0.000154	[3394, 5, 5541, 16]
[!#1][CH2]N([!#1])[CH2][CH3]	8956	5557	3399	185	155	0.837838	0.020657	1.350311	3.160248	0.003453	[3369, 30, 5402, 155]
[!#1][CH2]N([!#1])[CH3]	8956	5557	3399	411	310	0.754258	0.045891	1.215608	1.877375	0.002799	[3298, 101, 5247, 310]
[!#1][CH2]N([CH2][CH3])[CH2][CH3]	8956	5557	3399	96	82	0.854167	0.010719	1.376627	3.582586	0.002085	[3385, 14, 5475, 82]
[!#1][CH2]SC(=[NH])[NH2]	8956	5557	3399	9	8	0.888889	0.001005	1.432588	4.893288	0.000266	[3398, 1, 5549, 8]
[!#1][n+]1[cH][cH][cH][cH][cH]1	8956	5557	3399	5	4	0.8	0.000558	1.289329	2.446644	6.1e-05	[3398, 1, 5553, 4]
[!#1][NH][CH]([CH3])[CH2][CH2][CH2]N([CH2][CH3])[CH2][CH3]	8956	5557	3399	11	9	0.818182	0.001228	1.318632	2.752474	0.000164	[3397, 2, 5548, 9]
[!#1][NH][CH]([CH3])[CH3]	8956	5557	3399	16	12	0.75	0.001787	1.208746	1.834983	9.8e-05	[3395, 4, 5545, 12]
[!#1][NH][CH2][CH]=[CH2]	8956	5557	3399	13	10	0.769231	0.001452	1.239739	2.03887	0.000106	[3396, 3, 5547, 10]
[!#1][NH][CH2][CH2][CH2][CH3]	8956	5557	3399	8	7	0.875	0.000893	1.410203	4.281627	0.000209	[3398, 1, 5550, 7]
[!#1][NH][CH2][CH2][CH2][NH2]	8956	5557	3399	7	7	1.0	0.000782	1.611661	inf	0.000538	[3399, 0, 5550, 7]
[!#1][NH][CH2][CH2][NH][!#1]	8956	5557	3399	56	46	0.821429	0.006253	1.323864	2.81364	0.000869	[3389, 10, 5511, 46]
[!#1][NH][CH2][CH2][NH2]	8956	5557	3399	9	8	0.888889	0.001005	1.432588	4.893288	0.000266	[3398, 1, 5549, 8]
[!#1][NH][CH2][CH2][OH]	8956	5557	3399	28	21	0.75	0.003126	1.208746	1.834983	0.000171	[3392, 7, 5536, 21]
[!#1][NH][CH2][CH2]N([CH2][CH3])[CH2][CH3]	8956	5557	3399	9	8	0.888889	0.001005	1.432588	4.893288	0.000266	[3398, 1, 5549, 8]
[!#1][NH][CH2][CH2]O[!#1]	8956	5557	3399	20	18	0.9	0.002233	1.450495	5.504949	0.00065	[3397, 2, 5539, 18]
[!#1][NH][CH2][CH3]	8956	5557	3399	33	26	0.787879	0.003685	1.269793	2.271884	0.000346	[3392, 7, 5531, 26]
[!#1][NH]C([!#1])([!#1])[CH3]	8956	5557	3399	25	22	0.88	0.002791	1.418262	4.485514	0.000684	[3396, 3, 5535, 22]
[!#1][NH]C([!#1])([CH3])[CH3]	8956	5557	3399	18	17	0.944444	0.00201	1.522124	10.398236	0.000842	[3398, 1, 5540, 17]
[!#1][NH]C([CH3])([CH3])[CH3]	8956	5557	3399	9	9	1.0	0.001005	1.611661	inf	0.000692	[3399, 0, 5548, 9]
[!#1][NH]C(=O)[CH]=[CH][!#1]	8956	5557	3399	44	34	0.772727	0.004913	1.245374	2.079647	0.000378	[3389, 10, 5523, 34]
[!#1][NH]C(=O)[CH2][CH2][CH2][CH2][CH2][CH2]C(=O)[NH][!#1]	8956	5557	3399	5	5	1.0	0.000558	1.611661	inf	0.000385	[3399, 0, 5552, 5]
[!#1][NH]C(=O)[CH2][CH2][CH2]O[!#1]	8956	5557	3399	5	4	0.8	0.000558	1.289329	2.446644	6.1e-05	[3398, 1, 5553, 4]
[!#1][NH]C(=O)[CH2]Cl	8956	5557	3399	7	7	1.0	0.000782	1.611661	inf	0.000538	[3399, 0, 5550, 7]
[!#1][NH]C(=O)[NH][!#1]	8956	5557	3399	214	161	0.752336	0.023895	1.212511	1.858064	0.001384	[3346, 53, 5396, 161]
[!#1][NH]C(=O)[NH]S(=O)(=O)[!#1]	8956	5557	3399	10	8	0.8	0.001117	1.289329	2.446644	0.000121	[3397, 2, 5549, 8]
[!#1][NH]C(=O)C([!#1])([!#1])[NH][!#1]	8956	5557	3399	7	6	0.857143	0.000782	1.381424	3.669966	0.000155	[3398, 1, 5551, 6]
[!#1][NH]C(=O)C([!#1])([!#1])[OH]	8956	5557	3399	10	8	0.8	0.001117	1.289329	2.446644	0.000121	[3397, 2, 5549, 8]
[!#1][NH]C(=S)[NH]N=C([!#1])[CH3]	8956	5557	3399	5	5	1.0	0.000558	1.611661	inf	0.000385	[3399, 0, 5552, 5]
[!#1][NH]C(=S)[NH2]	8956	5557	3399	28	21	0.75	0.003126	1.208746	1.834983	0.000171	[3392, 7, 5536, 21]
[!#1][NH]C1([CH2][CH]2[CH2][CH]3[CH2][CH]([CH2]2)[CH2]1)[CH2]3	8956	5557	3399	6	5	0.833333	0.00067	1.343051	3.058305	0.000105	[3398, 1, 5552, 5]
[!#1][NH]c1[cH][cH][cH][cH]c1C(=O)[!#1]	8956	5557	3399	29	22	0.758621	0.003238	1.222639	1.922363	0.000203	[3392, 7, 5535, 22]
[!#1][NH]c1[cH][cH][cH][cH]c1O[!#1]	8956	5557	3399	8	7	0.875	0.000893	1.410203	4.281627	0.000209	[3398, 1, 5550, 7]
[!#1][NH]c1[cH][cH][cH]c([!#1])[cH]1	8956	5557	3399	228	173	0.758772	0.025458	1.222883	1.923952	0.001631	[3344, 55, 5384, 173]
[!#1][NH]c1[cH][cH][cH]c([cH]1)C(F)(F)F	8956	5557	3399	36	35	0.972222	0.00402	1.566893	21.408134	0.002117	[3398, 1, 5522, 35]
[!#1][NH]c1[cH][cH][cH]c([NH][!#1])[cH]1	8956	5557	3399	6	5	0.833333	0.00067	1.343051	3.058305	0.000105	[3398, 1, 5552, 5]
[!#1][NH]c1[cH][cH]c([!#1])[cH]c1[CH3]	8956	5557	3399	18	16	0.888889	0.00201	1.432588	4.893288	0.000532	[3397, 2, 5541, 16]
[!#1][NH]c1[cH][cH]c(Br)[cH][cH]1	8956	5557	3399	17	13	0.764706	0.001898	1.232447	1.987898	0.00013	[3395, 4, 5544, 13]
[!#1][NH]c1[cH][cH]c(Cl)[cH]c1C(=O)[!#1]	8956	5557	3399	16	13	0.8125	0.001787	1.309475	2.650531	0.000224	[3396, 3, 5544, 13]
[!#1][NH]c1[cH][cH]c(Cl)c(Cl)[cH]1	8956	5557	3399	30	24	0.8	0.00335	1.289329	2.446644	0.000364	[3393, 6, 5533, 24]
[!#1][NH]c1[cH][cH]c(F)[cH][cH]1	8956	5557	3399	40	30	0.75	0.004466	1.208746	1.834983	0.000245	[3389, 10, 5527, 30]
[!#1][NH]c1[cH][cH]c(O[!#1])[cH][cH]1	8956	5557	3399	72	54	0.75	0.008039	1.208746	1.834983	0.000442	[3381, 18, 5503, 54]
[!#1][NH]c1[cH][cH]n[cH][cH]1	8956	5557	3399	12	9	0.75	0.00134	1.208746	1.834983	7.3e-05	[3396, 3, 5548, 9]
[!#1][NH]c1[cH]c([!#1])nc2[cH][cH][cH][cH]c12	8956	5557	3399	8	6	0.75	0.000893	1.208746	1.834983	4.9e-05	[3397, 2, 5551, 6]
[!#1][NH]c1[cH]c(Cl)[cH][cH]c1O[!#1]	8956	5557	3399	7	7	1.0	0.000782	1.611661	inf	0.000538	[3399, 0, 5550, 7]
[!#1][NH]c1[cH]c(O[!#1])c(O[!#1])[cH]c1C(=O)[!#1]	8956	5557	3399	8	6	0.75	0.000893	1.208746	1.834983	4.9e-05	[3397, 2, 5551, 6]
[!#1][NH]c1c2[cH][cH][cH][cH]c2nc3[cH][cH][cH][cH]c13	8956	5557	3399	7	7	1.0	0.000782	1.611661	inf	0.000538	[3399, 0, 5550, 7]
[!#1][NH]c1n[cH]nc2n([!#1])[cH]nc12	8956	5557	3399	17	16	0.941176	0.001898	1.516857	9.786575	0.000775	[3398, 1, 5541, 16]
[!#1][NH]c1nc([!#1])nc([!#1])n1	8956	5557	3399	44	40	0.909091	0.004913	1.465146	6.11661	0.001546	[3395, 4, 5517, 40]
[!#1][NH]c1nc([!#1])nc(n1)N2[CH2][CH2]O[CH2][CH2]2	8956	5557	3399	5	5	1.0	0.000558	1.611661	inf	0.000385	[3399, 0, 5552, 5]
[!#1][NH]N=C([!#1])[CH3]	8956	5557	3399	37	28	0.756757	0.004131	1.219635	1.902945	0.000252	[3390, 9, 5529, 28]
[!#1]C#CC([CH3])([CH3])[OH]	8956	5557	3399	7	6	0.857143	0.000782	1.381424	3.669966	0.000155	[3398, 1, 5551, 6]
[!#1]C([!#1])([!#1])[CH2][CH3]	8956	5557	3399	30	26	0.866667	0.00335	1.396773	3.975796	0.000728	[3395, 4, 5531, 26]
[!#1]C([!#1])([CH3])[CH2][CH3]	8956	5557	3399	5	5	1.0	0.000558	1.611661	inf	0.000385	[3399, 0, 5552, 5]
[!#1]C([CH3])([CH3])[CH2]C([CH3])([CH3])[CH3]	8956	5557	3399	7	6	0.857143	0.000782	1.381424	3.669966	0.000155	[3398, 1, 5551, 6]
[!#1]C(=O)[CH2][CH2][CH2][CH2][CH2][CH2]C(=O)[!#1]	8956	5557	3399	5	5	1.0	0.000558	1.611661	inf	0.000385	[3399, 0, 5552, 5]
[!#1]C(=O)[CH2][CH2][CH2][CH2]C(=O)[!#1]	8956	5557	3399	5	5	1.0	0.000558	1.611661	inf	0.000385	[3399, 0, 5552, 5]
[!#1]C(=O)[CH2][CH2][CH2][CH3]	8956	5557	3399	5	4	0.8	0.000558	1.289329	2.446644	6.1e-05	[3398, 1, 5553, 4]
[!#1]C(=O)[CH2][CH2]C(=O)[!#1]	8956	5557	3399	8	7	0.875	0.000893	1.410203	4.281627	0.000209	[3398, 1, 5550, 7]
[!#1]C(=O)[CH2]C(=O)[!#1]	8956	5557	3399	15	13	0.866667	0.001675	1.396773	3.975796	0.000363	[3397, 2, 5544, 13]
[!#1]C(=O)[CH2]Cl	8956	5557	3399	20	18	0.9	0.002233	1.450495	5.504949	0.00065	[3397, 2, 5539, 18]
[!#1]C(=O)[CH2]N([CH3])[CH3]	8956	5557	3399	14	11	0.785714	0.001563	1.266305	2.242757	0.000142	[3396, 3, 5546, 11]
[!#1]C(=O)[NH][OH]	8956	5557	3399	25	20	0.8	0.002791	1.289329	2.446644	0.000304	[3394, 5, 5537, 20]
[!#1]C(=O)[NH]C([!#1])([!#1])[CH3]	8956	5557	3399	14	13	0.928571	0.001563	1.496542	7.951593	0.000576	[3398, 1, 5544, 13]
[!#1]C(=O)[NH]C([CH3])([CH3])[CH3]	8956	5557	3399	6	6	1.0	0.00067	1.611661	inf	0.000461	[3399, 0, 5551, 6]
[!#1]C(=O)[NH]c1[cH][cH]c(Cl)c(Cl)[cH]1	8956	5557	3399	25	21	0.84	0.002791	1.353795	3.21122	0.000469	[3395, 4, 5536, 21]
[!#1]C(=O)[NH]N=[CH]c1[cH][cH][cH][cH]c1[OH]	8956	5557	3399	11	11	1.0	0.001228	1.611661	inf	0.000846	[3399, 0, 5546, 11]
[!#1]C(=O)[NH]N=[CH]c1[cH][cH]c([!#1])[cH]c1[OH]	8956	5557	3399	6	5	0.833333	0.00067	1.343051	3.058305	0.000105	[3398, 1, 5552, 5]
[!#1]C(=O)C([!#1])([!#1])[OH]	8956	5557	3399	61	51	0.836066	0.006811	1.347454	3.119471	0.001104	[3389, 10, 5506, 51]
[!#1]C(=O)C(=O)[!#1]	8956	5557	3399	73	56	0.767123	0.008151	1.236343	2.014883	0.000581	[3382, 17, 5501, 56]
[!#1]C(=O)c1[cH][cH][cH][cH]c1[OH]	8956	5557	3399	7	7	1.0	0.000782	1.611661	inf	0.000538	[3399, 0, 5550, 7]
[!#1]C(=O)c1[cH][cH][cH][cH]c1Cl	8956	5557	3399	13	11	0.846154	0.001452	1.363713	3.364135	0.000259	[3397, 2, 5546, 11]
[!#1]C(=O)c1[cH][cH]c([cH][cH]1)C(=O)[!#1]	8956	5557	3399	13	11	0.846154	0.001452	1.363713	3.364135	0.000259	[3397, 2, 5546, 11]
[!#1]C(=O)c1sc([!#1])nc1[!#1]	8956	5557	3399	14	11	0.785714	0.001563	1.266305	2.242757	0.000142	[3396, 3, 5546, 11]
[!#1]C(=O)N1[CH2][CH2][CH2][CH2][CH2]1	8956	5557	3399	6	5	0.833333	0.00067	1.343051	3.058305	0.000105	[3398, 1, 5552, 5]
[!#1]C(=O)N1[CH2][CH2]O[CH2][CH2]1	8956	5557	3399	5	5	1.0	0.000558	1.611661	inf	0.000385	[3399, 0, 5552, 5]
[!#1]C1([!#1])[CH2][CH2][CH2][CH2][CH2]1	8956	5557	3399	19	15	0.789474	0.002121	1.272364	2.293729	0.000203	[3395, 4, 5542, 15]
[!#1]c1[cH][cH][cH][cH]c1[N+](=O)[O-]	8956	5557	3399	13	10	0.769231	0.001452	1.239739	2.03887	0.000106	[3396, 3, 5547, 10]
[!#1]c1[cH][cH][cH][cH]c1[NH2]	8956	5557	3399	54	45	0.833333	0.006029	1.343051	3.058305	0.00095	[3390, 9, 5512, 45]
[!#1]c1[cH][cH][cH][cH]c1c2[cH][cH][cH][cH][cH]2	8956	5557	3399	6	5	0.833333	0.00067	1.343051	3.058305	0.000105	[3398, 1, 5552, 5]
[!#1]c1[cH][cH][cH][nH]1	8956	5557	3399	34	30	0.882353	0.003796	1.422054	4.587457	0.00095	[3395, 4, 5527, 30]
[!#1]c1[cH][cH][cH]c([cH]1)C(F)(F)F	8956	5557	3399	76	67	0.881579	0.008486	1.420806	4.553476	0.002117	[3390, 9, 5490, 67]
[!#1]c1[cH][cH][cH]c([cH]1)S(=O)(=O)[!#1]	8956	5557	3399	25	20	0.8	0.002791	1.289329	2.446644	0.000304	[3394, 5, 5537, 20]
[!#1]c1[cH][cH][cH]c(O[CH3])[cH]1	8956	5557	3399	81	62	0.765432	0.009044	1.233617	1.995946	0.000629	[3380, 19, 5495, 62]
[!#1]c1[cH][cH]c([!#1])c([!#1])n1	8956	5557	3399	82	68	0.829268	0.009156	1.336499	2.970925	0.001387	[3385, 14, 5489, 68]
[!#1]c1[cH][cH]c([!#1])c2[cH][cH][cH][cH]c12	8956	5557	3399	18	17	0.944444	0.00201	1.522124	10.398236	0.000842	[3398, 1, 5540, 17]
[!#1]c1[cH][cH]c([!#1])c2c([!#1])[cH][cH][cH]c12	8956	5557	3399	12	9	0.75	0.00134	1.208746	1.834983	7.3e-05	[3396, 3, 5548, 9]
[!#1]c1[cH][cH]c([!#1])c2n[cH][cH][cH]c12	8956	5557	3399	8	7	0.875	0.000893	1.410203	4.281627	0.000209	[3398, 1, 5550, 7]
[!#1]c1[cH][cH]c([!#1])c2nonc12	8956	5557	3399	11	11	1.0	0.001228	1.611661	inf	0.000846	[3399, 0, 5546, 11]
[!#1]c1[cH][cH]c([cH][cH]1)C([!#1])([CH3])[CH3]	8956	5557	3399	20	17	0.85	0.002233	1.369912	3.466079	0.000414	[3396, 3, 5540, 17]
[!#1]c1[cH][cH]c([cH][cH]1)C([CH3])([CH3])[CH3]	8956	5557	3399	13	11	0.846154	0.001452	1.363713	3.364135	0.000259	[3397, 2, 5546, 11]
[!#1]c1[cH][cH]c([cH][cH]1)C(=N[OH])[CH3]	8956	5557	3399	7	6	0.857143	0.000782	1.381424	3.669966	0.000155	[3398, 1, 5551, 6]
[!#1]c1[cH][cH]c([cH][cH]1)c2[cH][cH]c([!#1])[cH][cH]2	8956	5557	3399	11	9	0.818182	0.001228	1.318632	2.752474	0.000164	[3397, 2, 5548, 9]
[!#1]c1[cH][cH]c([cH][cH]1)c2nc([!#1])[cH]c([!#1])c2[!#1]	8956	5557	3399	12	10	0.833333	0.00134	1.343051	3.058305	0.00021	[3397, 2, 5547, 10]
[!#1]c1[cH][cH]c([cH][cH]1)c2nc3[cH][cH]c([!#1])[cH]c3[nH]2	8956	5557	3399	10	8	0.8	0.001117	1.289329	2.446644	0.000121	[3397, 2, 5549, 8]
[!#1]c1[cH][cH]c([cH][cH]1)c2nc3[cH]c([!#1])[cH][cH]c3[nH]2	8956	5557	3399	7	6	0.857143	0.000782	1.381424	3.669966	0.000155	[3398, 1, 5551, 6]
[!#1]c1[cH][cH]c([cH]c1[N+](=O)[O-])[N+](=O)[O-]	8956	5557	3399	23	19	0.826087	0.002568	1.331372	2.90539	0.000374	[3395, 4, 5538, 19]
[!#1]c1[cH][cH]c([N+](=O)[O-])c2nonc12	8956	5557	3399	11	11	1.0	0.001228	1.611661	inf	0.000846	[3399, 0, 5546, 11]
[!#1]c1[cH][cH]c(Cl)[cH]c1[CH3]	8956	5557	3399	13	11	0.846154	0.001452	1.363713	3.364135	0.000259	[3397, 2, 5546, 11]
[!#1]c1[cH][cH]c(Cl)c([cH]1)[N+](=O)[O-]	8956	5557	3399	11	10	0.909091	0.001228	1.465146	6.11661	0.000385	[3398, 1, 5547, 10]
[!#1]c1[cH][cH]c(I)[cH][cH]1	8956	5557	3399	8	6	0.75	0.000893	1.208746	1.834983	4.9e-05	[3397, 2, 5551, 6]
[!#1]c1[cH][cH]c2[cH][cH][cH][cH]c2[n+]1[!#1]	8956	5557	3399	6	5	0.833333	0.00067	1.343051	3.058305	0.000105	[3398, 1, 5552, 5]
[!#1]c1[cH][cH]c2[cH][cH][cH][cH]c2n1	8956	5557	3399	17	14	0.823529	0.001898	1.32725	2.854418	0.000269	[3396, 3, 5543, 14]
[!#1]c1[cH][cH]c2n([!#1])c3[cH][cH]c([!#1])[cH]c3c2[cH]1	8956	5557	3399	5	4	0.8	0.000558	1.289329	2.446644	6.1e-05	[3398, 1, 5553, 4]
[!#1]c1[cH][cH]c2O[CH2][CH2]Oc2[cH]1	8956	5557	3399	15	13	0.866667	0.001675	1.396773	3.975796	0.000363	[3397, 2, 5544, 13]
[!#1]c1[cH][cH]n([!#1])n1	8956	5557	3399	7	6	0.857143	0.000782	1.381424	3.669966	0.000155	[3398, 1, 5551, 6]
[!#1]c1[cH][cH]nc([!#1])[cH]1	8956	5557	3399	71	56	0.788732	0.007928	1.271169	2.283534	0.000754	[3384, 15, 5501, 56]
[!#1]c1[cH][cH]nc2[cH][cH][cH][cH]c12	8956	5557	3399	15	12	0.8	0.001675	1.289329	2.446644	0.000182	[3396, 3, 5545, 12]
[!#1]c1[cH]c([!#1])[cH]c([!#1])[cH]1	8956	5557	3399	131	106	0.80916	0.014627	1.304092	2.593443	0.001789	[3374, 25, 5451, 106]
[!#1]c1[cH]c([!#1])[cH]c([CH3])[cH]1	8956	5557	3399	6	5	0.833333	0.00067	1.343051	3.058305	0.000105	[3398, 1, 5552, 5]
[!#1]c1[cH]c([!#1])c2[cH][cH][cH][cH]c2c1[!#1]	8956	5557	3399	33	26	0.787879	0.003685	1.269793	2.271884	0.000346	[3392, 7, 5531, 26]
[!#1]c1[cH]c([!#1])c2[cH][cH][cH]nc2c1[!#1]	8956	5557	3399	17	15	0.882353	0.001898	1.422054	4.587457	0.000474	[3397, 2, 5542, 15]
[!#1]c1[cH]c([CH3])[cH][cH]c1[CH3]	8956	5557	3399	6	5	0.833333	0.00067	1.343051	3.058305	0.000105	[3398, 1, 5552, 5]
[!#1]c1[cH]c(Cl)[cH][cH]c1[OH]	8956	5557	3399	23	22	0.956522	0.002568	1.541589	13.456541	0.001187	[3398, 1, 5535, 22]
[!#1]c1[cH]c(O[CH3])[cH]c(O[CH3])[cH]1	8956	5557	3399	36	30	0.833333	0.00402	1.343051	3.058305	0.000632	[3393, 6, 5527, 30]
[!#1]c1[cH]c(O[CH3])c(O[CH3])c(O[CH3])[cH]1	8956	5557	3399	276	228	0.826087	0.030817	1.331372	2.90539	0.004605	[3351, 48, 5329, 228]
[!#1]c1[cH]c2[cH][cH][cH][cH]c2[cH]c1[OH]	8956	5557	3399	17	13	0.764706	0.001898	1.232447	1.987898	0.00013	[3395, 4, 5544, 13]
[!#1]c1[cH]c2[cH][cH][cH][cH]c2[nH]1	8956	5557	3399	11	9	0.818182	0.001228	1.318632	2.752474	0.000164	[3397, 2, 5548, 9]
[!#1]c1[cH]c2O[CH2][CH2]Oc2[cH]c1[!#1]	8956	5557	3399	5	4	0.8	0.000558	1.289329	2.446644	6.1e-05	[3398, 1, 5553, 4]
[!#1]c1[cH]c2O[CH2]Oc2[cH]c1[!#1]	8956	5557	3399	120	90	0.75	0.013399	1.208746	1.834983	0.000741	[3369, 30, 5467, 90]
[!#1]c1[cH]n([!#1])nc1[!#1]	8956	5557	3399	75	65	0.866667	0.008374	1.396773	3.975796	0.001827	[3389, 10, 5492, 65]
[!#1]c1[cH]nc([!#1])c([!#1])[cH]1	8956	5557	3399	42	34	0.809524	0.00469	1.304678	2.599559	0.000571	[3391, 8, 5523, 34]
[!#1]c1[cH]nc([!#1])n[cH]1	8956	5557	3399	13	11	0.846154	0.001452	1.363713	3.364135	0.000259	[3397, 2, 5546, 11]
[!#1]c1[nH]c2[cH][cH][cH][cH]c2c1[!#1]	8956	5557	3399	98	85	0.867347	0.010942	1.397869	3.999322	0.002408	[3386, 13, 5472, 85]
[!#1]C1=[CH]C(=O)c2[cH][cH][cH][cH]c2C1=O	8956	5557	3399	11	9	0.818182	0.001228	1.318632	2.752474	0.000164	[3397, 2, 5548, 9]
[!#1]C1=C([!#1])C(=O)c2[cH][cH][cH][cH]c2C1=O	8956	5557	3399	27	25	0.925926	0.003015	1.492279	7.645762	0.001088	[3397, 2, 5532, 25]
[!#1]c1c([!#1])c2[cH]c([!#1])[cH][cH]c2n1[!#1]	8956	5557	3399	20	15	0.75	0.002233	1.208746	1.834983	0.000122	[3394, 5, 5542, 15]
[!#1]c1c([!#1])c2[cH]c([!#1])c([!#1])[cH]c2n1[!#1]	8956	5557	3399	15	13	0.866667	0.001675	1.396773	3.975796	0.000363	[3397, 2, 5544, 13]
[!#1]c1c([OH])[cH][cH]c2[cH][cH][cH][cH]c12	8956	5557	3399	14	12	0.857143	0.001563	1.381424	3.669966	0.00031	[3397, 2, 5545, 12]
[!#1]c1c(n[cH]n1[CH3])[N+](=O)[O-]	8956	5557	3399	8	7	0.875	0.000893	1.410203	4.281627	0.000209	[3398, 1, 5550, 7]
[!#1]c1c2[cH][cH][cH][cH]c2nc3[cH][cH][cH][cH]c13	8956	5557	3399	15	15	1.0	0.001675	1.611661	inf	0.001154	[3399, 0, 5542, 15]
[!#1]c1n[cH]nc2n[cH][nH]c12	8956	5557	3399	5	5	1.0	0.000558	1.611661	inf	0.000385	[3399, 0, 5552, 5]
[!#1]c1nc([!#1])nc([!#1])n1	8956	5557	3399	73	55	0.753425	0.008151	1.214265	1.868964	0.000473	[3381, 18, 5502, 55]
[!#1]c1nc([!#1])nc(n1)N2[CH2][CH2]O[CH2][CH2]2	8956	5557	3399	11	10	0.909091	0.001228	1.465146	6.11661	0.000385	[3398, 1, 5547, 10]
[!#1]c1nc([CH3])[cH]s1	8956	5557	3399	5	4	0.8	0.000558	1.289329	2.446644	6.1e-05	[3398, 1, 5553, 4]
[!#1]c1nc2[cH][cH][cH][cH]c2c([!#1])c1[!#1]	8956	5557	3399	129	102	0.790698	0.014404	1.274337	2.310719	0.001413	[3372, 27, 5455, 102]
[!#1]c1nc2[cH][cH]c([!#1])[cH]c2[nH]1	8956	5557	3399	35	30	0.857143	0.003908	1.381424	3.669966	0.000777	[3394, 5, 5527, 30]
[!#1]c1nc2sc3[CH2][CH2][CH2][CH2]c3c2c(=O)n1[!#1]	8956	5557	3399	6	5	0.833333	0.00067	1.343051	3.058305	0.000105	[3398, 1, 5552, 5]
[!#1]c1nnc([CH3])s1	8956	5557	3399	8	7	0.875	0.000893	1.410203	4.281627	0.000209	[3398, 1, 5550, 7]
[!#1]c1no[n+]([!#1])c1[!#1]	8956	5557	3399	7	7	1.0	0.000782	1.611661	inf	0.000538	[3399, 0, 5550, 7]
[!#1]c1sc2c([!#1])[cH][cH][cH]c2c1[!#1]	8956	5557	3399	6	6	1.0	0.00067	1.611661	inf	0.000461	[3399, 0, 5551, 6]
[!#1]N([CH2][CH2][CH2][CH3])[CH2][CH2][CH2][CH3]	8956	5557	3399	10	10	1.0	0.001117	1.611661	inf	0.000769	[3399, 0, 5547, 10]
[!#1]N([CH2][CH3])[CH2][CH3]	8956	5557	3399	145	121	0.834483	0.01619	1.344903	3.083791	0.002605	[3375, 24, 5436, 121]
[!#1]N([CH3])[CH2]c1[cH][cH][cH][cH][cH]1	8956	5557	3399	6	5	0.833333	0.00067	1.343051	3.058305	0.000105	[3398, 1, 5552, 5]
[!#1]N=[CH][CH]([!#1])[!#1]	8956	5557	3399	22	17	0.772727	0.002456	1.245374	2.079647	0.000188	[3394, 5, 5540, 17]
[!#1]N=[CH]c1[cH][cH][cH][cH]c1[OH]	8956	5557	3399	28	23	0.821429	0.003126	1.323864	2.81364	0.000433	[3394, 5, 5534, 23]
[!#1]N=[CH]c1[cH][cH]c([OH])[cH]c1[OH]	8956	5557	3399	6	5	0.833333	0.00067	1.343051	3.058305	0.000105	[3398, 1, 5552, 5]
[!#1]N=[CH]c1[cH][nH]c2[cH][cH][cH][cH]c12	8956	5557	3399	5	4	0.8	0.000558	1.289329	2.446644	6.1e-05	[3398, 1, 5553, 4]
[!#1]N=[CH]c1c([OH])[cH][cH]c2[cH][cH][cH][cH]c12	8956	5557	3399	7	6	0.857143	0.000782	1.381424	3.669966	0.000155	[3398, 1, 5551, 6]
[!#1]n1[cH][cH]n[cH]1	8956	5557	3399	27	22	0.814815	0.003015	1.313205	2.691308	0.000389	[3394, 5, 5535, 22]
[!#1]N1[CH2][CH2][NH][CH2][CH2]1	8956	5557	3399	27	21	0.777778	0.003015	1.253514	2.140813	0.000248	[3393, 6, 5536, 21]
[!#1]N1[CH2][CH2]N([CH2][CH2]1)S(=O)(=O)[!#1]	8956	5557	3399	7	6	0.857143	0.000782	1.381424	3.669966	0.000155	[3398, 1, 5551, 6]
[!#1]N1[CH2][CH2]N([CH3])[CH2][CH2]1	8956	5557	3399	95	74	0.778947	0.010607	1.255399	2.155377	0.000892	[3378, 21, 5483, 74]
[!#1]N1C(=O)[CH]=[CH]C1=O	8956	5557	3399	6	6	1.0	0.00067	1.611661	inf	0.000461	[3399, 0, 5551, 6]
[!#1]N1C(=O)c2[cH][cH][cH]c3c([!#1])[cH][cH]c(C1=O)c23	8956	5557	3399	7	6	0.857143	0.000782	1.381424	3.669966	0.000155	[3398, 1, 5551, 6]
[!#1]N1c2[cH][cH][cH][cH]c2S(c3[cH][cH]c([!#1])[cH]c13)	8956	5557	3399	10	9	0.9	0.001117	1.450495	5.504949	0.000325	[3398, 1, 5548, 9]
[!#1]O[CH2][CH]1O[CH]([!#1])[CH](O[!#1])[CH]1O[!#1]	8956	5557	3399	6	5	0.833333	0.00067	1.343051	3.058305	0.000105	[3398, 1, 5552, 5]
[!#1]O[CH2][CH2][CH2]C(=O)[!#1]	8956	5557	3399	5	4	0.8	0.000558	1.289329	2.446644	6.1e-05	[3398, 1, 5553, 4]
[!#1]O[CH2][CH2][NH]C(=O)[!#1]	8956	5557	3399	6	6	1.0	0.00067	1.611661	inf	0.000461	[3399, 0, 5551, 6]
[!#1]O[CH2][CH2]N([CH2][CH3])[CH2][CH3]	8956	5557	3399	20	19	0.95	0.002233	1.531078	11.621558	0.000979	[3398, 1, 5538, 19]
[!#1]O[CH2][CH2]O[!#1]	8956	5557	3399	49	37	0.755102	0.005471	1.216968	1.885955	0.000325	[3387, 12, 5520, 37]
[!#1]OC([!#1])([!#1])C(=O)[!#1]	8956	5557	3399	50	38	0.76	0.005583	1.224862	1.936926	0.000358	[3387, 12, 5519, 38]
[!#1]OC(=O)[CH2][CH3]	8956	5557	3399	8	6	0.75	0.000893	1.208746	1.834983	4.9e-05	[3397, 2, 5551, 6]
[!#1]OC(=O)[NH][CH3]	8956	5557	3399	5	4	0.8	0.000558	1.289329	2.446644	6.1e-05	[3398, 1, 5553, 4]
[!#1]OC(=O)[NH2]	8956	5557	3399	15	14	0.933333	0.001675	1.504217	8.563254	0.000641	[3398, 1, 5543, 14]
[!#1]Oc1[cH][cH][cH][cH]c1[NH]C(=O)[!#1]	8956	5557	3399	7	6	0.857143	0.000782	1.381424	3.669966	0.000155	[3398, 1, 5551, 6]
[!#1]Oc1[cH][cH]c([cH][cH]1)S(=O)(=O)[!#1]	8956	5557	3399	11	9	0.818182	0.001228	1.318632	2.752474	0.000164	[3397, 2, 5548, 9]
[!#1]Oc1[cH][cH]c([cH]c1O[!#1])[CH]([!#1])[!#1]	8956	5557	3399	24	18	0.75	0.00268	1.208746	1.834983	0.000147	[3393, 6, 5539, 18]
[!#1]Oc1[cH][cH]c([cH]c1O[!#1])C(=O)[!#1]	8956	5557	3399	11	10	0.909091	0.001228	1.465146	6.11661	0.000385	[3398, 1, 5547, 10]
[!#1]Oc1[cH]c([cH]c(O[!#1])c1O[!#1])C(=O)[!#1]	8956	5557	3399	55	50	0.909091	0.006141	1.465146	6.11661	0.001935	[3394, 5, 5507, 50]
[!#1]S(=O)(=O)c1[cH][cH]c(Br)[cH][cH]1	8956	5557	3399	5	5	1.0	0.000558	1.611661	inf	0.000385	[3399, 0, 5552, 5]
[!#1]S[CH]([!#1])[CH2]C(=O)[!#1]	8956	5557	3399	19	17	0.894737	0.002121	1.442012	5.199118	0.00059	[3397, 2, 5540, 17]
[!#1]SC(=[NH])[NH2]	8956	5557	3399	11	10	0.909091	0.001228	1.465146	6.11661	0.000385	[3398, 1, 5547, 10]
[!#1]S(c1nc2[cH][cH][cH][cH]c2s1)	8956	5557	3399	5	5	1.0	0.000558	1.611661	inf	0.000385	[3399, 0, 5552, 5]
[O-][N+](=O)c1ccc(Cl)cc1	8956	5557	3399	8	8	1.0	0.000893	1.611661	inf	0.000615	[3399, 0, 5549, 8]
[O-][N+](=O)c1cccc2nonc12	8956	5557	3399	11	11	1.0	0.001228	1.611661	inf	0.000846	[3399, 0, 5546, 11]
[O-][N+](=O)c1ccccc1Cl	8956	5557	3399	22	19	0.863636	0.002456	1.391889	3.873853	0.000518	[3396, 3, 5538, 19]
Brc1ccc(cc1)S(=O)=O	8956	5557	3399	6	5	0.833333	0.00067	1.343051	3.058305	0.000105	[3398, 1, 5552, 5]
BrCCC=O	8956	5557	3399	12	9	0.75	0.00134	1.208746	1.834983	7.3e-05	[3396, 3, 5548, 9]
C[N+](=O)[O-]	8956	5557	3399	37	31	0.837838	0.004131	1.350311	3.160248	0.00068	[3393, 6, 5526, 31]
C=C(NC=O)C=O	8956	5557	3399	26	22	0.846154	0.002903	1.363713	3.364135	0.000519	[3395, 4, 5535, 22]
C=C1CNCC(=C)C1=O	8956	5557	3399	23	23	1.0	0.002568	1.611661	inf	0.001771	[3399, 0, 5534, 23]
C1C(N(N=C1c2ccccc2)c3ccccc3)c4ccccc4	8956	5557	3399	18	14	0.777778	0.00201	1.253514	2.140813	0.000165	[3395, 4, 5543, 14]
C1C=NN(C1c2ccccc2)c3ccccc3	8956	5557	3399	21	17	0.809524	0.002345	1.304678	2.599559	0.000285	[3395, 4, 5540, 17]
C1C2CC3CC1CC(C2)(C3)c4ccccc4	8956	5557	3399	10	9	0.9	0.001117	1.450495	5.504949	0.000325	[3398, 1, 5548, 9]
c1cc([nH]n1)c2ccccc2	8956	5557	3399	18	14	0.777778	0.00201	1.253514	2.140813	0.000165	[3395, 4, 5543, 14]
C1Cc2ccccc2CN1	8956	5557	3399	48	36	0.75	0.00536	1.208746	1.834983	0.000294	[3387, 12, 5521, 36]
c1cc2cccnc2s1	8956	5557	3399	32	24	0.75	0.003573	1.208746	1.834983	0.000196	[3391, 8, 5533, 24]
c1ccc(cc1)c2ccc3ccccc3n2	8956	5557	3399	28	23	0.821429	0.003126	1.323864	2.81364	0.000433	[3394, 5, 5534, 23]
c1ccc(cc1)c2ncncn2	8956	5557	3399	8	7	0.875	0.000893	1.410203	4.281627	0.000209	[3398, 1, 5550, 7]
C1CCc2c(C1)[nH]c3ccccc23	8956	5557	3399	10	8	0.8	0.001117	1.289329	2.446644	0.000121	[3397, 2, 5549, 8]
c1ccc2c(c1)[nH]c3ccccc32	8956	5557	3399	22	18	0.818182	0.002456	1.318632	2.752474	0.000329	[3395, 4, 5539, 18]
c1ccc2nc3ccccc3cc2c1	8956	5557	3399	80	76	0.95	0.008933	1.531078	11.621558	0.003936	[3395, 4, 5481, 76]
c1ccc2nonc2c1	8956	5557	3399	11	11	1.0	0.001228	1.611661	inf	0.000846	[3399, 0, 5546, 11]
C1CCCNCC1	8956	5557	3399	15	12	0.8	0.001675	1.289329	2.446644	0.000182	[3396, 3, 5545, 12]
C1CN(CCO1)c2ncncn2	8956	5557	3399	11	10	0.909091	0.001228	1.465146	6.11661	0.000385	[3398, 1, 5547, 10]
c1cn(nc1c2ccccc2)c3ccccc3	8956	5557	3399	80	69	0.8625	0.008933	1.390058	3.836782	0.001876	[3388, 11, 5488, 69]
C1CNc2ccccc2C1	8956	5557	3399	15	14	0.933333	0.001675	1.504217	8.563254	0.000641	[3398, 1, 5543, 14]
c1cnoc1	8956	5557	3399	61	46	0.754098	0.006811	1.215351	1.87576	0.000399	[3384, 15, 5511, 46]
C1COC(C1)n2cnc3cncnc23	8956	5557	3399	48	38	0.791667	0.00536	1.275898	2.324312	0.000528	[3389, 10, 5519, 38]
C1COc2ccccc2O1	8956	5557	3399	27	23	0.851852	0.003015	1.372896	3.517051	0.00057	[3395, 4, 5534, 23]
C1COCCO1	8956	5557	3399	5	4	0.8	0.000558	1.289329	2.446644	6.1e-05	[3398, 1, 5553, 4]
c1nc2ncncc2[nH]1	8956	5557	3399	17	14	0.823529	0.001898	1.32725	2.854418	0.000269	[3396, 3, 5543, 14]
c1ncncn1	8956	5557	3399	77	59	0.766234	0.008598	1.234909	2.004889	0.000605	[3381, 18, 5498, 59]
CC(=O)c1ccc(N)cc1	8956	5557	3399	45	35	0.777778	0.005025	1.253514	2.140813	0.000414	[3389, 10, 5522, 35]
CC(=O)c1ccc(O)cc1	8956	5557	3399	126	107	0.849206	0.014069	1.368633	3.444617	0.002616	[3380, 19, 5450, 107]
CC(=O)c1ccccc1O	8956	5557	3399	135	105	0.777778	0.015074	1.253514	2.140813	0.001253	[3369, 30, 5452, 105]
CC(=O)CC(=O)C	8956	5557	3399	24	20	0.833333	0.00268	1.343051	3.058305	0.000421	[3395, 4, 5537, 20]
CC(=O)NN=Cc1ccccc1O	8956	5557	3399	26	22	0.846154	0.002903	1.363713	3.364135	0.000519	[3395, 4, 5535, 22]
CC(C)(C)c1cccc(c1)C(C)(C)C	8956	5557	3399	9	7	0.777778	0.001005	1.253514	2.140813	8.2e-05	[3397, 2, 5550, 7]
CC(C)(O)C#C	8956	5557	3399	19	18	0.947368	0.002121	1.526837	11.009897	0.00091	[3398, 1, 5539, 18]
CC(C)C1CCC(C)CC1O	8956	5557	3399	65	54	0.830769	0.007258	1.338918	3.002699	0.001115	[3388, 11, 5503, 54]
CC(C)COC=O	8956	5557	3399	239	187	0.782427	0.026686	1.261007	2.199627	0.002384	[3347, 52, 5370, 187]
CC(C)N(C=O)C(C)C	8956	5557	3399	16	12	0.75	0.001787	1.208746	1.834983	9.8e-05	[3395, 4, 5545, 12]
CC(C)NCC(=O)N	8956	5557	3399	20	18	0.9	0.002233	1.450495	5.504949	0.00065	[3397, 2, 5539, 18]
CC(NC(=O)OC(C)(C)C)C(=O)O	8956	5557	3399	6	5	0.833333	0.00067	1.343051	3.058305	0.000105	[3398, 1, 5552, 5]
CC=CC(=O)C	8956	5557	3399	220	167	0.759091	0.024565	1.223397	1.927309	0.00158	[3346, 53, 5390, 167]
CC1(C)CC=CC(=O)C1	8956	5557	3399	16	12	0.75	0.001787	1.208746	1.834983	9.8e-05	[3395, 4, 5545, 12]
Cc1c(O)ccc2ccccc12	8956	5557	3399	26	23	0.884615	0.002903	1.4257	4.689401	0.00074	[3396, 3, 5534, 23]
Cc1cc(=O)oc2cc(O)ccc12	8956	5557	3399	12	10	0.833333	0.00134	1.343051	3.058305	0.00021	[3397, 2, 5547, 10]
Cc1cc(=O)oc2ccccc12	8956	5557	3399	16	14	0.875	0.001787	1.410203	4.281627	0.000418	[3397, 2, 5543, 14]
Cc1cc(C)cc(C)c1	8956	5557	3399	50	39	0.78	0.005583	1.257096	2.168616	0.000474	[3388, 11, 5518, 39]
Cc1cc(O)cc(O)c1	8956	5557	3399	269	228	0.847584	0.030036	1.366017	3.401432	0.005577	[3358, 41, 5329, 228]
Cc1cc2ccccc2n1C	8956	5557	3399	67	51	0.761194	0.007481	1.226787	1.949669	0.000489	[3383, 16, 5506, 51]
Cc1ccc(C)[nH]1	8956	5557	3399	18	14	0.777778	0.00201	1.253514	2.140813	0.000165	[3395, 4, 5543, 14]
Cc1ccc(O)cn1	8956	5557	3399	20	15	0.75	0.002233	1.208746	1.834983	0.000122	[3394, 5, 5542, 15]
Cc1ccc(o1)[N+](=O)[O-]	8956	5557	3399	43	33	0.767442	0.004801	1.236856	2.018481	0.000343	[3389, 10, 5524, 33]
Cc1ccc2ccccc2n1	8956	5557	3399	70	55	0.785714	0.007816	1.266305	2.242757	0.000716	[3384, 15, 5502, 55]
Cc1ccc2OCOc2c1	8956	5557	3399	150	114	0.76	0.016749	1.224862	1.936926	0.001084	[3363, 36, 5443, 114]
Cc1cccc(C)c1Cl	8956	5557	3399	5	4	0.8	0.000558	1.289329	2.446644	6.1e-05	[3398, 1, 5553, 4]
Cc1cccc(c1)C(=O)N	8956	5557	3399	61	47	0.770492	0.006811	1.241772	2.053433	0.000508	[3385, 14, 5510, 47]
Cc1cccc(c1)C(C)(C)C	8956	5557	3399	33	26	0.787879	0.003685	1.269793	2.271884	0.000346	[3392, 7, 5531, 26]
Cc1cccc(c1)c2cccc(C)c2	8956	5557	3399	8	6	0.75	0.000893	1.208746	1.834983	4.9e-05	[3397, 2, 5551, 6]
Cc1ccccc1Br	8956	5557	3399	22	17	0.772727	0.002456	1.245374	2.079647	0.000188	[3394, 5, 5540, 17]
Cc1ccccc1F	8956	5557	3399	89	69	0.775281	0.009937	1.24949	2.11023	0.000795	[3379, 20, 5488, 69]
Cc1ccccc1NS(=O)=O	8956	5557	3399	6	6	1.0	0.00067	1.611661	inf	0.000461	[3399, 0, 5551, 6]
Cc1nc2ccccc2c(=O)[nH]1	8956	5557	3399	5	4	0.8	0.000558	1.289329	2.446644	6.1e-05	[3398, 1, 5553, 4]
CCC(=O)OCC=O	8956	5557	3399	20	17	0.85	0.002233	1.369912	3.466079	0.000414	[3396, 3, 5540, 17]
CCCC(=O)NS(=O)=O	8956	5557	3399	5	4	0.8	0.000558	1.289329	2.446644	6.1e-05	[3398, 1, 5553, 4]
CCCCCCOC=O	8956	5557	3399	272	211	0.775735	0.030371	1.250222	2.115745	0.002491	[3338, 61, 5346, 211]
CCCCCOC=O	8956	5557	3399	325	252	0.775385	0.036289	1.249657	2.111487	0.002979	[3326, 73, 5305, 252]
CCCCN(CCCC)CC(=O)N	8956	5557	3399	5	5	1.0	0.000558	1.611661	inf	0.000385	[3399, 0, 5552, 5]
CCCOC=O	8956	5557	3399	488	369	0.756148	0.054489	1.218653	1.896663	0.003451	[3280, 119, 5188, 369]
CCN(CC)C(=S)N	8956	5557	3399	8	8	1.0	0.000893	1.611661	inf	0.000615	[3399, 0, 5549, 8]
CCN(CC)CC=O	8956	5557	3399	104	81	0.778846	0.011612	1.255236	2.15411	0.000976	[3376, 23, 5476, 81]
CCN(CC)CCC=O	8956	5557	3399	34	28	0.823529	0.003796	1.32725	2.854418	0.000539	[3393, 6, 5529, 28]
CCN(CCO)C=O	8956	5557	3399	44	37	0.840909	0.004913	1.35526	3.233065	0.000835	[3392, 7, 5520, 37]
CCNC(=O)C=C	8956	5557	3399	82	62	0.756098	0.009156	1.218573	1.896149	0.000555	[3379, 20, 5495, 62]
Clc1ccc(NC=O)cc1	8956	5557	3399	143	108	0.755245	0.015967	1.217198	1.887411	0.000961	[3364, 35, 5449, 108]
Clc1ccc(NC=O)cc1Cl	8956	5557	3399	27	21	0.777778	0.003015	1.253514	2.140813	0.000248	[3393, 6, 5536, 21]
CN(C)C(=N)C	8956	5557	3399	14	11	0.785714	0.001563	1.266305	2.242757	0.000142	[3396, 3, 5546, 11]
CN(C)CCCOC=O	8956	5557	3399	27	23	0.851852	0.003015	1.372896	3.517051	0.00057	[3395, 4, 5534, 23]
CN1CCN(CC1)c2ccccn2	8956	5557	3399	13	10	0.769231	0.001452	1.239739	2.03887	0.000106	[3396, 3, 5547, 10]
Cn1cnc(c1)[N+](=O)[O-]	8956	5557	3399	8	7	0.875	0.000893	1.410203	4.281627	0.000209	[3398, 1, 5550, 7]
COc1cc(cc(OC)c1OC)C(=O)N	8956	5557	3399	10	8	0.8	0.001117	1.289329	2.446644	0.000121	[3397, 2, 5549, 8]
COc1ccc(cc1)C(=O)N	8956	5557	3399	89	68	0.764045	0.009937	1.231381	1.980616	0.000678	[3378, 21, 5489, 68]
COc1cccc(c1)C(=O)O	8956	5557	3399	16	12	0.75	0.001787	1.208746	1.834983	9.8e-05	[3395, 4, 5545, 12]
COc1cccc(OC)c1	8956	5557	3399	455	364	0.8	0.050804	1.289329	2.446644	0.005778	[3308, 91, 5193, 364]
COc1cccc(OC)c1OC	8956	5557	3399	317	257	0.810726	0.035395	1.306615	2.619948	0.004491	[3339, 60, 5300, 257]
COc1cnccn1	8956	5557	3399	5	4	0.8	0.000558	1.289329	2.446644	6.1e-05	[3398, 1, 5553, 4]
COP(=O)(CN)OC	8956	5557	3399	5	5	1.0	0.000558	1.611661	inf	0.000385	[3399, 0, 5552, 5]
FC(F)(F)c1cccc(NC=O)c1	8956	5557	3399	72	60	0.833333	0.008039	1.343051	3.058305	0.001269	[3387, 12, 5497, 60]
FC(F)(F)c1ccccc1	8956	5557	3399	308	233	0.756494	0.03439	1.219211	1.900227	0.002147	[3324, 75, 5324, 233]
Fc1ccc(C=O)cc1F	8956	5557	3399	12	9	0.75	0.00134	1.208746	1.834983	7.3e-05	[3396, 3, 5548, 9]
N(=Nc1ccccc1)c2ccccc2	8956	5557	3399	20	15	0.75	0.002233	1.208746	1.834983	0.000122	[3394, 5, 5542, 15]
N=C(c1ccccc1)c2ccccc2	8956	5557	3399	42	33	0.785714	0.00469	1.266305	2.242757	0.000428	[3390, 9, 5524, 33]
N=Cc1ccc[nH]1	8956	5557	3399	11	9	0.818182	0.001228	1.318632	2.752474	0.000164	[3397, 2, 5548, 9]
N1c2ccccc2S(c3ccccc13)	8956	5557	3399	16	13	0.8125	0.001787	1.309475	2.650531	0.000224	[3396, 3, 5544, 13]
NC(=O)c1cccc2ccccc12	8956	5557	3399	29	22	0.758621	0.003238	1.222639	1.922363	0.000203	[3392, 7, 5535, 22]
NC(=O)CCCCCCC(=O)N	8956	5557	3399	7	6	0.857143	0.000782	1.381424	3.669966	0.000155	[3398, 1, 5551, 6]
NC(=O)NC(=O)N	8956	5557	3399	6	6	1.0	0.00067	1.611661	inf	0.000461	[3399, 0, 5551, 6]
NC1=CC(=O)c2ccccc2C1=O	8956	5557	3399	14	13	0.928571	0.001563	1.496542	7.951593	0.000576	[3398, 1, 5544, 13]
Nc1ccc([N+](=O)[O-])c2nonc12	8956	5557	3399	5	5	1.0	0.000558	1.611661	inf	0.000385	[3399, 0, 5552, 5]
Nc1ccc(Cl)c(Cl)c1	8956	5557	3399	37	28	0.756757	0.004131	1.219635	1.902945	0.000252	[3390, 9, 5529, 28]
Nc1ccc(Cl)cc1C=O	8956	5557	3399	17	14	0.823529	0.001898	1.32725	2.854418	0.000269	[3396, 3, 5543, 14]
Nc1ccc2ccccc2c1	8956	5557	3399	38	29	0.763158	0.004243	1.229952	1.970908	0.000284	[3390, 9, 5528, 29]
Nc1cccc(c1)C(F)(F)F	8956	5557	3399	122	101	0.827869	0.013622	1.334244	2.941798	0.002042	[3378, 21, 5456, 101]
NC1CCCC1	8956	5557	3399	43	35	0.813953	0.004801	1.311817	2.676017	0.000614	[3391, 8, 5522, 35]
Nc1ncnc(n1)N2CCOCC2	8956	5557	3399	10	9	0.9	0.001117	1.450495	5.504949	0.000325	[3398, 1, 5548, 9]
Nc1ncncn1	8956	5557	3399	70	55	0.785714	0.007816	1.266305	2.242757	0.000716	[3384, 15, 5502, 55]
O=C(C=Cc1ccccc1)c2ccccc2	8956	5557	3399	143	125	0.874126	0.015967	1.408795	4.247646	0.003752	[3381, 18, 5432, 125]
O=C1C=CC(=O)C=C1	8956	5557	3399	51	42	0.823529	0.005695	1.32725	2.854418	0.000809	[3390, 9, 5515, 42]
O=C1C=CC(=O)c2ccccc12	8956	5557	3399	43	38	0.883721	0.004801	1.424259	4.648623	0.001217	[3394, 5, 5519, 38]
O=C1c2ccccc2C(=O)c3ccccc13	8956	5557	3399	48	38	0.791667	0.00536	1.275898	2.324312	0.000528	[3389, 10, 5519, 38]
O=C1CCC(O1)c2ccccc2	8956	5557	3399	5	4	0.8	0.000558	1.289329	2.446644	6.1e-05	[3398, 1, 5553, 4]
O=c1ccc2ccccc2[nH]1	8956	5557	3399	23	20	0.869565	0.002568	1.401444	4.07774	0.000572	[3396, 3, 5537, 20]
O=C1CCCC=C1	8956	5557	3399	62	50	0.806452	0.006923	1.299727	2.548587	0.000815	[3387, 12, 5507, 50]
O=C1CCCO1	8956	5557	3399	90	71	0.788889	0.010049	1.271421	2.28568	0.00096	[3380, 19, 5486, 71]
O=c1cnc2ccccc2[nH]1	8956	5557	3399	18	15	0.833333	0.00201	1.343051	3.058305	0.000316	[3396, 3, 5542, 15]
O=CC=O	8956	5557	3399	73	56	0.767123	0.008151	1.236343	2.014883	0.000581	[3382, 17, 5501, 56]
O=Cc1ccccn1	8956	5557	3399	57	45	0.789474	0.006364	1.272364	2.293729	0.000611	[3387, 12, 5512, 45]
O=CN1CCc2ccccc12	8956	5557	3399	12	10	0.833333	0.00134	1.343051	3.058305	0.00021	[3397, 2, 5547, 10]
O=CN1CCOCC1	8956	5557	3399	6	5	0.833333	0.00067	1.343051	3.058305	0.000105	[3398, 1, 5552, 5]
O=CNc1ccc2ccccc2c1	8956	5557	3399	19	16	0.842105	0.002121	1.357188	3.262192	0.000364	[3396, 3, 5541, 16]
O=CNc1cccc2ccccc12	8956	5557	3399	20	15	0.75	0.002233	1.208746	1.834983	0.000122	[3394, 5, 5542, 15]
O=CNCCOC=O	8956	5557	3399	21	16	0.761905	0.002345	1.227932	1.957315	0.000154	[3394, 5, 5541, 16]
O=S(=O)N1CCNCC1	8956	5557	3399	9	7	0.777778	0.001005	1.253514	2.140813	8.2e-05	[3397, 2, 5550, 7]
O=S(=O)Oc1ccccc1	8956	5557	3399	18	16	0.888889	0.00201	1.432588	4.893288	0.000532	[3397, 2, 5541, 16]
OC(=O)c1ccco1	8956	5557	3399	12	9	0.75	0.00134	1.208746	1.834983	7.3e-05	[3396, 3, 5548, 9]
OC(=O)CCCCC=O	8956	5557	3399	13	12	0.923077	0.001452	1.487687	7.339932	0.000511	[3398, 1, 5545, 12]
OC(=O)CCCCCNC=O	8956	5557	3399	18	15	0.833333	0.00201	1.343051	3.058305	0.000316	[3396, 3, 5542, 15]
OC(=O)CCCNC=O	8956	5557	3399	42	34	0.809524	0.00469	1.304678	2.599559	0.000571	[3391, 8, 5523, 34]
OC(CC=C)CC=C	8956	5557	3399	25	22	0.88	0.002791	1.418262	4.485514	0.000684	[3396, 3, 5535, 22]
OC(F)F	8956	5557	3399	17	14	0.823529	0.001898	1.32725	2.854418	0.000269	[3396, 3, 5543, 14]
OC1C(=O)Nc2ccccc12	8956	5557	3399	9	9	1.0	0.001005	1.611661	inf	0.000692	[3399, 0, 5548, 9]
Oc1ccc(C=NNC=O)c(O)c1	8956	5557	3399	5	4	0.8	0.000558	1.289329	2.446644	6.1e-05	[3398, 1, 5553, 4]
Oc1ccc(C=O)cc1	8956	5557	3399	324	256	0.790123	0.036177	1.273411	2.302724	0.003598	[3331, 68, 5301, 256]
Oc1ccc(C=O)cc1O	8956	5557	3399	216	177	0.819444	0.024118	1.320667	2.776	0.003335	[3360, 39, 5380, 177]
Oc1ccc(cc1)C(=O)c2ccccc2	8956	5557	3399	16	14	0.875	0.001787	1.410203	4.281627	0.000418	[3397, 2, 5543, 14]
Oc1ccc(cc1)C(=O)NN=Cc2ccccc2	8956	5557	3399	7	6	0.857143	0.000782	1.381424	3.669966	0.000155	[3398, 1, 5551, 6]
Oc1ccc(Cl)cc1C=N	8956	5557	3399	17	15	0.882353	0.001898	1.422054	4.587457	0.000474	[3397, 2, 5542, 15]
Oc1ccc(Cl)cc1C=NNC=O	8956	5557	3399	7	7	1.0	0.000782	1.611661	inf	0.000538	[3399, 0, 5550, 7]
Oc1ccc(Cl)cc1C=O	8956	5557	3399	7	7	1.0	0.000782	1.611661	inf	0.000538	[3399, 0, 5550, 7]
Oc1ccc2ccccc2c1	8956	5557	3399	123	94	0.764228	0.013734	1.231676	1.982625	0.000943	[3370, 29, 5463, 94]
Oc1ccc2ccccc2c1C=N	8956	5557	3399	8	7	0.875	0.000893	1.410203	4.281627	0.000209	[3398, 1, 5550, 7]
Oc1cccc(C=O)c1	8956	5557	3399	358	284	0.793296	0.039973	1.278524	2.347456	0.004149	[3325, 74, 5273, 284]
Oc1cccc(O)c1	8956	5557	3399	580	443	0.763793	0.064761	1.230976	1.977853	0.004645	[3262, 137, 5114, 443]
Oc1cccc(O)c1O	8956	5557	3399	365	292	0.8	0.040755	1.289329	2.446644	0.004591	[3326, 73, 5265, 292]
Oc1cccc2cccnc12	8956	5557	3399	58	47	0.810345	0.006476	1.306001	2.613461	0.000797	[3388, 11, 5510, 47]
Oc1ccccc1C=NNC=O	8956	5557	3399	49	41	0.836735	0.005471	1.348533	3.134762	0.000892	[3391, 8, 5516, 41]
Oc1ccccc1Cc2ccccc2	8956	5557	3399	95	72	0.757895	0.010607	1.221469	1.914765	0.000661	[3376, 23, 5485, 72]
OCC#C	8956	5557	3399	45	34	0.755556	0.005025	1.217699	1.890588	0.000301	[3388, 11, 5523, 34]
OCC(=O)c1ccc(Cl)cc1	8956	5557	3399	5	5	1.0	0.000558	1.611661	inf	0.000385	[3399, 0, 5552, 5]
OCC(=O)c1ccccc1	8956	5557	3399	74	70	0.945946	0.008263	1.524544	10.704067	0.003522	[3395, 4, 5487, 70]
OCC(=O)NN=C	8956	5557	3399	6	5	0.833333	0.00067	1.343051	3.058305	0.000105	[3398, 1, 5552, 5]
OCC(F)(F)F	8956	5557	3399	8	6	0.75	0.000893	1.208746	1.834983	4.9e-05	[3397, 2, 5551, 6]
S(c1nc2ccccc2s1)	8956	5557	3399	12	9	0.75	0.00134	1.208746	1.834983	7.3e-05	[3396, 3, 5548, 9]
