# Supplementary material for: A comprehensive evaluation of advanced methods for identifying structural alerts using extensive toxicity data
Source: J Cheminform. 2026 Jan 30;18:27. doi: 10.1186/s13321-026-01157-x (PMC12922411; doi:10.1186/s13321-026-01157-x)
Supplement: Supplementary file 3 — Supplementary material 3. [file 13321_2026_1157_MOESM3_ESM.zip › SI_3_The substructure sets/SI_3_1_Original set of SAs/krfp/Drug/Mitochondrial toxicity__ruleset.csv]

Substructure	N_total	N_pos	N_neg	N_s	N_s_pos	Precision	Coverage Rate	Enrichment Factor	Likelihood Ratio	Information Gain	tn_fp_fn_tp
[!#1][CH]([!#1])[CH]([!#1])[!#1]	3338	1513	1825	207	167	0.806763	0.062013	1.779892	5.035939	0.02513	[1785, 40, 1346, 167]
[!#1][CH]([!#1])[CH2][CH2]C([!#1])([!#1])[CH3]	3338	1513	1825	33	32	0.969697	0.009886	2.139358	38.59881	0.009345	[1824, 1, 1481, 32]
[!#1][CH]([!#1])[CH2]C(=O)[!#1]	3338	1513	1825	41	31	0.756098	0.012283	1.668112	3.73926	0.003408	[1815, 10, 1482, 31]
[!#1][CH]([!#1])[CH2]N([!#1])[CH2][CH]([!#1])[!#1]	3338	1513	1825	7	7	1.0	0.002097	2.206213	inf	0.002398	[1825, 0, 1506, 7]
[!#1][CH]([!#1])C([!#1])([CH3])[CH3]	3338	1513	1825	30	23	0.766667	0.008987	1.69143	3.963271	0.002672	[1818, 7, 1490, 23]
[!#1][CH]([!#1])C(=O)[CH]([!#1])[!#1]	3338	1513	1825	7	6	0.857143	0.002097	1.89104	7.237277	0.001074	[1824, 1, 1507, 6]
[!#1][CH]([!#1])c1[cH][cH][cH]c([cH]1)[N+](=O)[O-]	3338	1513	1825	10	9	0.9	0.002996	1.985592	10.855915	0.001939	[1824, 1, 1504, 9]
[!#1][CH]=C(Cl)Cl	3338	1513	1825	5	4	0.8	0.001498	1.76497	4.824851	0.000548	[1824, 1, 1509, 4]
[!#1][CH]1C(=O)c2[cH][cH][cH][cH]c2C1=O	3338	1513	1825	6	6	1.0	0.001797	2.206213	inf	0.002055	[1825, 0, 1507, 6]
[!#1][CH]1O[CH]([!#1])[CH]([!#1])[CH]([!#1])[CH]1[!#1]	3338	1513	1825	16	14	0.875	0.004793	1.930436	8.44349	0.002716	[1823, 2, 1499, 14]
[!#1][CH]1O[CH]([CH2][OH])[CH]([OH])[CH]([OH])[CH]1[OH]	3338	1513	1825	6	6	1.0	0.001797	2.206213	inf	0.002055	[1825, 0, 1507, 6]
[!#1][CH2]Br	3338	1513	1825	7	6	0.857143	0.002097	1.89104	7.237277	0.001074	[1824, 1, 1507, 6]
[!#1][CH2]C([CH3])([CH3])[CH3]	3338	1513	1825	12	9	0.75	0.003595	1.65466	3.618638	0.000948	[1822, 3, 1504, 9]
[!#1][CH2]C(=O)[CH3]	3338	1513	1825	8	6	0.75	0.002397	1.65466	3.618638	0.000631	[1823, 2, 1507, 6]
[!#1][N+](=O)[O-]	3338	1513	1825	169	141	0.83432	0.050629	1.840686	6.074143	0.023878	[1797, 28, 1372, 141]
[!#1][NH][CH]([!#1])[CH]([CH3])[CH3]	3338	1513	1825	7	6	0.857143	0.002097	1.89104	7.237277	0.001074	[1824, 1, 1507, 6]
[!#1][NH]c1[cH][cH][cH][cH][cH]1	3338	1513	1825	42	37	0.880952	0.012582	1.943568	8.925975	0.007418	[1820, 5, 1476, 37]
[!#1][NH]c1[cH][cH][cH][cH]c1C(=O)[!#1]	3338	1513	1825	8	6	0.75	0.002397	1.65466	3.618638	0.000631	[1823, 2, 1507, 6]
[!#1][NH]c1[cH][cH][cH]c([!#1])[cH]1	3338	1513	1825	23	18	0.782609	0.00689	1.726601	4.342366	0.002271	[1820, 5, 1495, 18]
[!#1][NH]c1[cH][cH]c([NH][!#1])[cH][cH]1	3338	1513	1825	6	6	1.0	0.001797	2.206213	inf	0.002055	[1825, 0, 1507, 6]
[!#1][NH]c1[cH][cH]c([OH])[cH][cH]1	3338	1513	1825	6	6	1.0	0.001797	2.206213	inf	0.002055	[1825, 0, 1507, 6]
[!#1][NH]c1[cH][cH]c(Cl)c(Cl)[cH]1	3338	1513	1825	10	10	1.0	0.002996	2.206213	inf	0.003428	[1825, 0, 1503, 10]
[!#1][NH]c1nc([!#1])[cH]s1	3338	1513	1825	6	5	0.833333	0.001797	1.838511	6.031064	0.000804	[1824, 1, 1508, 5]
[!#1]C([!#1])([CH3])[CH2][CH3]	3338	1513	1825	13	10	0.769231	0.003895	1.697087	4.020709	0.001172	[1822, 3, 1503, 10]
[!#1]C([!#1])(Cl)Cl	3338	1513	1825	36	31	0.861111	0.010785	1.899794	7.478519	0.005694	[1820, 5, 1482, 31]
[!#1]C([CH3])([CH3])[CH2][CH3]	3338	1513	1825	7	7	1.0	0.002097	2.206213	inf	0.002398	[1825, 0, 1506, 7]
[!#1]C([CH3])([CH3])[CH2]C([CH3])([CH3])[CH3]	3338	1513	1825	7	6	0.857143	0.002097	1.89104	7.237277	0.001074	[1824, 1, 1507, 6]
[!#1]C(=O)[NH]C([CH3])([CH3])[CH3]	3338	1513	1825	8	6	0.75	0.002397	1.65466	3.618638	0.000631	[1823, 2, 1507, 6]
[!#1]C(=O)[NH]c1[cH][cH][cH][cH][cH]1	3338	1513	1825	17	14	0.823529	0.005093	1.816881	5.628993	0.002157	[1822, 3, 1499, 14]
[!#1]C(=O)[NH]c1[cH][cH]c(Cl)c(Cl)[cH]1	3338	1513	1825	10	10	1.0	0.002996	2.206213	inf	0.003428	[1825, 0, 1503, 10]
[!#1]C(=O)c1[cH][cH][cH][cH]c1[!#1]	3338	1513	1825	103	80	0.776699	0.030857	1.713563	4.195523	0.01002	[1802, 23, 1433, 80]
[!#1]C(=O)c1[cH][cH][cH][cH]c1C(=O)[!#1]	3338	1513	1825	24	22	0.916667	0.00719	2.022362	13.268341	0.005103	[1823, 2, 1491, 22]
[!#1]C(=O)c1[cH][cH]c([OH])[cH][cH]1	3338	1513	1825	20	20	1.0	0.005992	2.206213	inf	0.006871	[1825, 0, 1493, 20]
[!#1]C(=O)c1c(F)[cH][cH][cH]c1F	3338	1513	1825	5	5	1.0	0.001498	2.206213	inf	0.001712	[1825, 0, 1508, 5]
[!#1]C(Cl)(Cl)Cl	3338	1513	1825	16	13	0.8125	0.004793	1.792548	5.226922	0.0019	[1822, 3, 1500, 13]
[!#1]c1[cH][cH][cH][cH][n+]1[!#1]	3338	1513	1825	5	4	0.8	0.001498	1.76497	4.824851	0.000548	[1824, 1, 1509, 4]
[!#1]c1[cH][cH][cH][cH]c1[N+](=O)[O-]	3338	1513	1825	5	5	1.0	0.001498	2.206213	inf	0.001712	[1825, 0, 1508, 5]
[!#1]c1[cH][cH][cH][cH]c1[NH2]	3338	1513	1825	9	8	0.888889	0.002696	1.961078	9.649703	0.001644	[1824, 1, 1505, 8]
[!#1]c1[cH][cH][cH][cH]c1[OH]	3338	1513	1825	28	22	0.785714	0.008388	1.733453	4.42278	0.002825	[1819, 6, 1491, 22]
[!#1]c1[cH][cH][cH][cH]c1C(=O)[OH]	3338	1513	1825	10	8	0.8	0.002996	1.76497	4.824851	0.001098	[1823, 2, 1505, 8]
[!#1]c1[cH][cH][cH][cH]c1c2[cH][cH][cH][cH]c2[!#1]	3338	1513	1825	6	5	0.833333	0.001797	1.838511	6.031064	0.000804	[1824, 1, 1508, 5]
[!#1]c1[cH][cH][cH]c([cH]1)[N+](=O)[O-]	3338	1513	1825	13	12	0.923077	0.003895	2.036504	14.474554	0.002851	[1824, 1, 1501, 12]
[!#1]c1[cH][cH][cH]c(Cl)[cH]1	3338	1513	1825	8	6	0.75	0.002397	1.65466	3.618638	0.000631	[1823, 2, 1507, 6]
[!#1]c1[cH][cH][cH]c2[cH][cH][cH]c([!#1])c12	3338	1513	1825	5	5	1.0	0.001498	2.206213	inf	0.001712	[1825, 0, 1508, 5]
[!#1]c1[cH][cH]c([!#1])c([cH]1)[N+](=O)[O-]	3338	1513	1825	20	18	0.9	0.005992	1.985592	10.855915	0.003889	[1823, 2, 1495, 18]
[!#1]c1[cH][cH]c([!#1])c2[cH][cH][cH][cH]c12	3338	1513	1825	5	4	0.8	0.001498	1.76497	4.824851	0.000548	[1824, 1, 1509, 4]
[!#1]c1[cH][cH]c([cH][cH]1)[N+](=O)[O-]	3338	1513	1825	26	22	0.846154	0.007789	1.866795	6.634171	0.003771	[1821, 4, 1491, 22]
[!#1]c1[cH][cH]c([cH][cH]1)N([CH3])[CH3]	3338	1513	1825	17	14	0.823529	0.005093	1.816881	5.628993	0.002157	[1822, 3, 1499, 14]
[!#1]c1[cH][cH]c([cH]c1[!#1])[N+](=O)[O-]	3338	1513	1825	29	26	0.896552	0.008688	1.977984	10.453844	0.00555	[1822, 3, 1487, 26]
[!#1]c1[cH][cH]c([cH]c1[N+](=O)[O-])[N+](=O)[O-]	3338	1513	1825	7	7	1.0	0.002097	2.206213	inf	0.002398	[1825, 0, 1506, 7]
[!#1]c1[cH][cH]c([NH2])c([cH]1)[N+](=O)[O-]	3338	1513	1825	5	5	1.0	0.001498	2.206213	inf	0.001712	[1825, 0, 1508, 5]
[!#1]c1[cH][cH]c([OH])[cH]c1[OH]	3338	1513	1825	8	8	1.0	0.002397	2.206213	inf	0.002741	[1825, 0, 1505, 8]
[!#1]c1[cH][cH]c(Cl)c([!#1])[cH]1	3338	1513	1825	31	24	0.774194	0.009287	1.708036	4.135587	0.002904	[1818, 7, 1489, 24]
[!#1]c1[cH][cH]c(Cl)c(Cl)[cH]1	3338	1513	1825	17	16	0.941176	0.005093	2.076436	19.299405	0.004107	[1824, 1, 1497, 16]
[!#1]c1[cH][cH]c2[cH][cH][cH][cH]c2c1[!#1]	3338	1513	1825	11	9	0.818182	0.003295	1.805083	5.427958	0.00135	[1823, 2, 1504, 9]
[!#1]c1[cH][cH]c2[cH]c([!#1])[cH][cH]c2[cH]1	3338	1513	1825	5	4	0.8	0.001498	1.76497	4.824851	0.000548	[1824, 1, 1509, 4]
[!#1]c1[cH]c([!#1])c2[cH][cH][cH][cH]c2c1[!#1]	3338	1513	1825	5	4	0.8	0.001498	1.76497	4.824851	0.000548	[1824, 1, 1509, 4]
[!#1]c1[cH]c(Br)[cH]c(Br)c1[!#1]	3338	1513	1825	5	4	0.8	0.001498	1.76497	4.824851	0.000548	[1824, 1, 1509, 4]
[!#1]c1[cH]c(Br)c([OH])c(Br)[cH]1	3338	1513	1825	6	6	1.0	0.001797	2.206213	inf	0.002055	[1825, 0, 1507, 6]
[!#1]c1[cH]c(c([OH])c([cH]1)C([CH3])([CH3])[CH3])C([CH3])([CH3])[CH3]	3338	1513	1825	8	8	1.0	0.002397	2.206213	inf	0.002741	[1825, 0, 1505, 8]
[!#1]c1[cH]c(Cl)[cH][cH]c1[OH]	3338	1513	1825	10	10	1.0	0.002996	2.206213	inf	0.003428	[1825, 0, 1503, 10]
[!#1]c1[cH]c(Cl)[cH]c(Cl)[cH]1	3338	1513	1825	5	4	0.8	0.001498	1.76497	4.824851	0.000548	[1824, 1, 1509, 4]
[!#1]c1[cH]c(Cl)c([!#1])c(Cl)[cH]1	3338	1513	1825	13	10	0.769231	0.003895	1.697087	4.020709	0.001172	[1822, 3, 1503, 10]
[!#1]c1[cH]c(Cl)c(Cl)[cH]c1Cl	3338	1513	1825	7	7	1.0	0.002097	2.206213	inf	0.002398	[1825, 0, 1506, 7]
[!#1]c1[cH]c2[cH][cH][cH][cH]c2[cH]c1[!#1]	3338	1513	1825	7	7	1.0	0.002097	2.206213	inf	0.002398	[1825, 0, 1506, 7]
[!#1]c1c([!#1])c2[cH][cH][cH][cH]c2oc1=O	3338	1513	1825	7	7	1.0	0.002097	2.206213	inf	0.002398	[1825, 0, 1506, 7]
[!#1]c1c([cH]c([cH]c1[N+](=O)[O-])C(F)(F)F)[N+](=O)[O-]	3338	1513	1825	5	5	1.0	0.001498	2.206213	inf	0.001712	[1825, 0, 1508, 5]
[!#1]c1c([OH])c2[cH][cH][cH][cH]c2oc1=O	3338	1513	1825	6	6	1.0	0.001797	2.206213	inf	0.002055	[1825, 0, 1507, 6]
[!#1]c1c(F)[cH][cH][cH]c1F	3338	1513	1825	8	6	0.75	0.002397	1.65466	3.618638	0.000631	[1823, 2, 1507, 6]
[!#1]N([CH3])[CH2]c1[cH][cH][cH][cH][cH]1	3338	1513	1825	9	7	0.777778	0.002696	1.715943	4.221745	0.000858	[1823, 2, 1506, 7]
[!#1]N=N[!#1]	3338	1513	1825	24	18	0.75	0.00719	1.65466	3.618638	0.001902	[1819, 6, 1495, 18]
[!#1]N=O	3338	1513	1825	178	146	0.820225	0.053325	1.80959	5.503346	0.023223	[1793, 32, 1367, 146]
[!#1]N1[CH2][CH2][CH2]C1=O	3338	1513	1825	6	5	0.833333	0.001797	1.838511	6.031064	0.000804	[1824, 1, 1508, 5]
[!#1]O[CH2]C(=O)O[!#1]	3338	1513	1825	5	4	0.8	0.001498	1.76497	4.824851	0.000548	[1824, 1, 1509, 4]
[!#1]Oc1[cH][cH][cH][cH]c1C(=O)[!#1]	3338	1513	1825	9	7	0.777778	0.002696	1.715943	4.221745	0.000858	[1823, 2, 1506, 7]
[!#1]Oc1[cH][cH]c([cH][cH]1)[CH]([!#1])[!#1]	3338	1513	1825	8	6	0.75	0.002397	1.65466	3.618638	0.000631	[1823, 2, 1507, 6]
[!#1]Oc1[cH][cH]c([cH][cH]1)[N+](=O)[O-]	3338	1513	1825	9	8	0.888889	0.002696	1.961078	9.649703	0.001644	[1824, 1, 1505, 8]
[!#1]Oc1[cH][cH]c(Cl)[cH][cH]1	3338	1513	1825	9	7	0.777778	0.002696	1.715943	4.221745	0.000858	[1823, 2, 1506, 7]
[!#1]Oc1[cH][cH]c(Cl)[cH]c1Cl	3338	1513	1825	8	7	0.875	0.002397	1.930436	8.44349	0.001355	[1824, 1, 1506, 7]
[!#1]Oc1[cH]c([cH][cH]c1[!#1])[CH]([!#1])[!#1]	3338	1513	1825	5	4	0.8	0.001498	1.76497	4.824851	0.000548	[1824, 1, 1509, 4]
[!#1]OP(=O)(O[!#1])O[!#1]	3338	1513	1825	12	12	1.0	0.003595	2.206213	inf	0.004115	[1825, 0, 1501, 12]
[O-][N+](=O)c1cc(cc(c1)C(F)(F)F)[N+](=O)[O-]	3338	1513	1825	9	9	1.0	0.002696	2.206213	inf	0.003084	[1825, 0, 1504, 9]
[O-][N+](=O)c1cccc(C=O)c1	3338	1513	1825	8	8	1.0	0.002397	2.206213	inf	0.002741	[1825, 0, 1505, 8]
[O-][N+](=O)c1cccc(c1)[N+](=O)[O-]	3338	1513	1825	34	34	1.0	0.010186	2.206213	inf	0.011719	[1825, 0, 1479, 34]
[O-][N+](=O)c1cccc(c1)C(F)(F)F	3338	1513	1825	11	10	0.909091	0.003295	2.005648	12.062128	0.002239	[1824, 1, 1503, 10]
[O-][N+](=O)c1cccc(Cl)c1	3338	1513	1825	5	5	1.0	0.001498	2.206213	inf	0.001712	[1825, 0, 1508, 5]
[O-][N+](=O)c1ccccc1	3338	1513	1825	142	129	0.908451	0.04254	2.004236	11.969343	0.029866	[1812, 13, 1384, 129]
[O-][N+](=O)c1ccccc1C=O	3338	1513	1825	8	7	0.875	0.002397	1.930436	8.44349	0.001355	[1824, 1, 1506, 7]
[O-][N+](=O)c1ccccc1Cl	3338	1513	1825	5	5	1.0	0.001498	2.206213	inf	0.001712	[1825, 0, 1508, 5]
Brc1cccc(Br)c1	3338	1513	1825	17	16	0.941176	0.005093	2.076436	19.299405	0.004107	[1824, 1, 1497, 16]
Brc1cccc(C=O)c1	3338	1513	1825	5	4	0.8	0.001498	1.76497	4.824851	0.000548	[1824, 1, 1509, 4]
C1CC2CC1C=C2	3338	1513	1825	12	10	0.833333	0.003595	1.838511	6.031064	0.00161	[1823, 2, 1503, 10]
c1ccc(cc1)C(c2ccccc2)c3ccccc3	3338	1513	1825	10	9	0.9	0.002996	1.985592	10.855915	0.001939	[1824, 1, 1504, 9]
c1ccc(cc1)c2ccccn2	3338	1513	1825	11	9	0.818182	0.003295	1.805083	5.427958	0.00135	[1823, 2, 1504, 9]
c1ccc2c(c1)[nH]c3ccccc32	3338	1513	1825	6	5	0.833333	0.001797	1.838511	6.031064	0.000804	[1824, 1, 1508, 5]
c1ccc2cc3ccccc3cc2c1	3338	1513	1825	14	14	1.0	0.004194	2.206213	inf	0.004803	[1825, 0, 1499, 14]
c1ccc2nc3ccccc3cc2c1	3338	1513	1825	7	7	1.0	0.002097	2.206213	inf	0.002398	[1825, 0, 1506, 7]
c1nnco1	3338	1513	1825	5	4	0.8	0.001498	1.76497	4.824851	0.000548	[1824, 1, 1509, 4]
CBr	3338	1513	1825	15	12	0.8	0.004494	1.76497	4.824851	0.00165	[1822, 3, 1501, 12]
CC(=O)c1ccc(C)cc1	3338	1513	1825	8	6	0.75	0.002397	1.65466	3.618638	0.000631	[1823, 2, 1507, 6]
CC(=O)c1ccccc1C(=O)C	3338	1513	1825	7	7	1.0	0.002097	2.206213	inf	0.002398	[1825, 0, 1506, 7]
CC(=O)CC(=O)C	3338	1513	1825	5	4	0.8	0.001498	1.76497	4.824851	0.000548	[1824, 1, 1509, 4]
CC(C)(C)c1ccc(C=O)cc1	3338	1513	1825	6	5	0.833333	0.001797	1.838511	6.031064	0.000804	[1824, 1, 1508, 5]
CC(C)(C)c1ccc(O)c(c1)C(C)(C)C	3338	1513	1825	5	4	0.8	0.001498	1.76497	4.824851	0.000548	[1824, 1, 1509, 4]
CC(C)(C)c1cccc(c1)C(C)(C)C	3338	1513	1825	15	14	0.933333	0.004494	2.059132	16.88698	0.003475	[1824, 1, 1499, 14]
CC(C)(C)c1cccc(c1O)C(C)(C)C	3338	1513	1825	9	9	1.0	0.002696	2.206213	inf	0.003084	[1825, 0, 1504, 9]
CC(C)(c1ccc(O)cc1)c2ccc(O)cc2	3338	1513	1825	13	13	1.0	0.003895	2.206213	inf	0.004459	[1825, 0, 1500, 13]
CC(C)c1ccc(C)c(O)c1	3338	1513	1825	9	7	0.777778	0.002696	1.715943	4.221745	0.000858	[1823, 2, 1506, 7]
CC1(C)CC1C=O	3338	1513	1825	17	16	0.941176	0.005093	2.076436	19.299405	0.004107	[1824, 1, 1497, 16]
Cc1cc(cc(c1)[N+](=O)[O-])[N+](=O)[O-]	3338	1513	1825	22	22	1.0	0.006591	2.206213	inf	0.007562	[1825, 0, 1491, 22]
Cc1cc(ccc1O)[N+](=O)[O-]	3338	1513	1825	11	11	1.0	0.003295	2.206213	inf	0.003771	[1825, 0, 1502, 11]
Cc1ccc(cc1)[N+](=O)[O-]	3338	1513	1825	18	15	0.833333	0.005392	1.838511	6.031064	0.00242	[1822, 3, 1498, 15]
Cc1ccc(O)c(c1)[N+](=O)[O-]	3338	1513	1825	7	7	1.0	0.002097	2.206213	inf	0.002398	[1825, 0, 1506, 7]
Cc1ccc(o1)[N+](=O)[O-]	3338	1513	1825	5	4	0.8	0.001498	1.76497	4.824851	0.000548	[1824, 1, 1509, 4]
Cc1ccc2ccccc2n1	3338	1513	1825	16	12	0.75	0.004793	1.65466	3.618638	0.001265	[1821, 4, 1501, 12]
Cc1cccc(C)c1Cl	3338	1513	1825	5	4	0.8	0.001498	1.76497	4.824851	0.000548	[1824, 1, 1509, 4]
Cc1cccc(c1)[N+](=O)[O-]	3338	1513	1825	56	51	0.910714	0.016777	2.00923	12.303371	0.011639	[1820, 5, 1462, 51]
Cc1ccccc1[N+](=O)[O-]	3338	1513	1825	24	21	0.875	0.00719	1.930436	8.44349	0.004084	[1822, 3, 1492, 21]
Cc1ccoc1	3338	1513	1825	12	12	1.0	0.003595	2.206213	inf	0.004115	[1825, 0, 1501, 12]
ClC(=C)Cl	3338	1513	1825	8	7	0.875	0.002397	1.930436	8.44349	0.001355	[1824, 1, 1506, 7]
ClC(Cl)Cl	3338	1513	1825	17	13	0.764706	0.005093	1.687104	3.920192	0.001488	[1821, 4, 1500, 13]
Clc1ccc(Cl)c(Cl)c1	3338	1513	1825	17	17	1.0	0.005093	2.206213	inf	0.005837	[1825, 0, 1496, 17]
Clc1ccc(Cl)cc1	3338	1513	1825	24	24	1.0	0.00719	2.206213	inf	0.008253	[1825, 0, 1489, 24]
Clc1ccc(NC=O)cc1Cl	3338	1513	1825	10	10	1.0	0.002996	2.206213	inf	0.003428	[1825, 0, 1503, 10]
Clc1cccc(Br)c1	3338	1513	1825	5	4	0.8	0.001498	1.76497	4.824851	0.000548	[1824, 1, 1509, 4]
Clc1cccc(NC=O)c1	3338	1513	1825	23	21	0.913043	0.00689	2.014368	12.665235	0.004796	[1823, 2, 1492, 21]
Clc1ccccc1Cl	3338	1513	1825	51	42	0.823529	0.015279	1.816881	5.628993	0.006535	[1816, 9, 1471, 42]
ClCCl	3338	1513	1825	59	45	0.762712	0.017675	1.682705	3.877113	0.00516	[1811, 14, 1468, 45]
COc1ccc(cc1)[N+](=O)[O-]	3338	1513	1825	6	6	1.0	0.001797	2.206213	inf	0.002055	[1825, 0, 1507, 6]
FCC=O	3338	1513	1825	8	6	0.75	0.002397	1.65466	3.618638	0.000631	[1823, 2, 1507, 6]
Ic1cccc(C=O)c1	3338	1513	1825	5	5	1.0	0.001498	2.206213	inf	0.001712	[1825, 0, 1508, 5]
N#CCC#N	3338	1513	1825	5	5	1.0	0.001498	2.206213	inf	0.001712	[1825, 0, 1508, 5]
N(=Nc1ccccc1)c2ccccc2	3338	1513	1825	17	13	0.764706	0.005093	1.687104	3.920192	0.001488	[1821, 4, 1500, 13]
N=N	3338	1513	1825	26	20	0.769231	0.007789	1.697087	4.020709	0.002353	[1819, 6, 1493, 20]
N=O	3338	1513	1825	178	146	0.820225	0.053325	1.80959	5.503346	0.023223	[1793, 32, 1367, 146]
NC(=O)SCC=O	3338	1513	1825	5	5	1.0	0.001498	2.206213	inf	0.001712	[1825, 0, 1508, 5]
Nc1ccc(cc1)[N+](=O)[O-]	3338	1513	1825	24	20	0.833333	0.00719	1.838511	6.031064	0.003232	[1821, 4, 1493, 20]
Nc1ccc(Cl)c(Cl)c1	3338	1513	1825	13	12	0.923077	0.003895	2.036504	14.474554	0.002851	[1824, 1, 1501, 12]
Nc1cccc(c1)[N+](=O)[O-]	3338	1513	1825	43	42	0.976744	0.012882	2.154906	50.660939	0.012706	[1824, 1, 1471, 42]
Nc1cccc2ccccc12	3338	1513	1825	18	17	0.944444	0.005392	2.083645	20.505618	0.004426	[1824, 1, 1496, 17]
Nc1ccccc1[N+](=O)[O-]	3338	1513	1825	23	22	0.956522	0.00689	2.110291	26.536682	0.006042	[1824, 1, 1491, 22]
Nc1ccccc1C(=O)O	3338	1513	1825	16	12	0.75	0.004793	1.65466	3.618638	0.001265	[1821, 4, 1501, 12]
Nc1nc(cs1)c2ccccc2	3338	1513	1825	7	6	0.857143	0.002097	1.89104	7.237277	0.001074	[1824, 1, 1507, 6]
O=C(c1ccccc1)c2ccccc2	3338	1513	1825	63	59	0.936508	0.018874	2.066136	17.791639	0.01503	[1821, 4, 1454, 59]
O=C1C=CC(=O)C=C1	3338	1513	1825	8	7	0.875	0.002397	1.930436	8.44349	0.001355	[1824, 1, 1506, 7]
O=C1C=CC(=O)c2ccccc12	3338	1513	1825	6	6	1.0	0.001797	2.206213	inf	0.002055	[1825, 0, 1507, 6]
O=C1c2ccccc2C(=O)c3ccccc13	3338	1513	1825	31	31	1.0	0.009287	2.206213	inf	0.010678	[1825, 0, 1482, 31]
O=C1CC(=O)c2ccccc12	3338	1513	1825	7	7	1.0	0.002097	2.206213	inf	0.002398	[1825, 0, 1506, 7]
O=c1cccco1	3338	1513	1825	20	15	0.75	0.005992	1.65466	3.618638	0.001583	[1820, 5, 1498, 15]
O=c1ccoc2ccccc12	3338	1513	1825	21	18	0.857143	0.006291	1.89104	7.237277	0.003235	[1822, 3, 1495, 18]
O=CC(Cc1ccccc1)C=O	3338	1513	1825	6	5	0.833333	0.001797	1.838511	6.031064	0.000804	[1824, 1, 1508, 5]
O=Cc1ccc2ccccc2c1	3338	1513	1825	6	6	1.0	0.001797	2.206213	inf	0.002055	[1825, 0, 1507, 6]
O=Cc1ccccc1C=O	3338	1513	1825	66	60	0.909091	0.019772	2.005648	12.062128	0.013637	[1819, 6, 1453, 60]
O=CN1CCc2ccccc12	3338	1513	1825	5	4	0.8	0.001498	1.76497	4.824851	0.000548	[1824, 1, 1509, 4]
OC(=O)c1ccc(O)cc1	3338	1513	1825	42	33	0.785714	0.012582	1.733453	4.42278	0.004254	[1816, 9, 1480, 33]
OC(CC=C)CC=C	3338	1513	1825	10	9	0.9	0.002996	1.985592	10.855915	0.001939	[1824, 1, 1504, 9]
Oc1c(Br)cccc1Br	3338	1513	1825	9	9	1.0	0.002696	2.206213	inf	0.003084	[1825, 0, 1504, 9]
Oc1cc(=O)oc2ccccc12	3338	1513	1825	8	7	0.875	0.002397	1.930436	8.44349	0.001355	[1824, 1, 1506, 7]
Oc1cc(O)cc(O)c1	3338	1513	1825	15	12	0.8	0.004494	1.76497	4.824851	0.00165	[1822, 3, 1501, 12]
Oc1ccc(Br)cc1	3338	1513	1825	15	13	0.866667	0.004494	1.912051	7.840383	0.002432	[1823, 2, 1500, 13]
Oc1ccc(Br)cc1Br	3338	1513	1825	7	7	1.0	0.002097	2.206213	inf	0.002398	[1825, 0, 1506, 7]
Oc1ccc(C=N)cc1	3338	1513	1825	5	4	0.8	0.001498	1.76497	4.824851	0.000548	[1824, 1, 1509, 4]
Oc1ccc(C=O)cc1	3338	1513	1825	117	93	0.794872	0.035051	1.753656	4.674075	0.012842	[1801, 24, 1420, 93]
Oc1ccc(cc1)[N+](=O)[O-]	3338	1513	1825	36	35	0.972222	0.010785	2.144929	42.217449	0.010348	[1824, 1, 1478, 35]
Oc1ccc(cc1)C(=O)c2ccccc2	3338	1513	1825	20	20	1.0	0.005992	2.206213	inf	0.006871	[1825, 0, 1493, 20]
Oc1ccc(Cl)cc1	3338	1513	1825	71	56	0.788732	0.02127	1.740112	4.503195	0.007395	[1810, 15, 1457, 56]
Oc1ccc(Cl)cc1Cl	3338	1513	1825	31	29	0.935484	0.009287	2.063877	17.490086	0.007294	[1823, 2, 1484, 29]
Oc1ccc2c(=O)ccoc2c1	3338	1513	1825	16	16	1.0	0.004793	2.206213	inf	0.005492	[1825, 0, 1497, 16]
Oc1ccc2ccccc2c1	3338	1513	1825	26	21	0.807692	0.007789	1.781941	5.066094	0.003008	[1820, 5, 1492, 21]
Oc1cccc(C=O)c1	3338	1513	1825	70	56	0.8	0.020971	1.76497	4.824851	0.007823	[1811, 14, 1457, 56]
Oc1cccc(c1)[N+](=O)[O-]	3338	1513	1825	7	6	0.857143	0.002097	1.89104	7.237277	0.001074	[1824, 1, 1507, 6]
Oc1ccccc1[N+](=O)[O-]	3338	1513	1825	21	20	0.952381	0.006291	2.101155	24.124256	0.005392	[1824, 1, 1493, 20]
Oc1ccccc1Br	3338	1513	1825	16	14	0.875	0.004793	1.930436	8.44349	0.002716	[1823, 2, 1499, 14]
Oc1ccccc1Cc2ccccc2	3338	1513	1825	61	51	0.836066	0.018274	1.844539	6.151685	0.008434	[1815, 10, 1462, 51]
Oc1ccccc1Cl	3338	1513	1825	69	55	0.797101	0.020671	1.758575	4.738693	0.007571	[1811, 14, 1458, 55]
Oc1ccccc1I	3338	1513	1825	14	11	0.785714	0.004194	1.733453	4.42278	0.001407	[1822, 3, 1502, 11]
ON(=O)c1ccccc1	3338	1513	1825	142	129	0.908451	0.04254	2.004236	11.969343	0.029866	[1812, 13, 1384, 129]
