# Supplementary material for: A comprehensive evaluation of advanced methods for identifying structural alerts using extensive toxicity data
Source: J Cheminform. 2026 Jan 30;18:27. doi: 10.1186/s13321-026-01157-x (PMC12922411; doi:10.1186/s13321-026-01157-x)
Supplement: Supplementary file 3 — Supplementary material 3. [file 13321_2026_1157_MOESM3_ESM.zip › SI_3_The substructure sets/SI_3_1_Original set of SAs/krfp/Drug/Nephrotoxicity__ruleset.csv]

Substructure	N_total	N_pos	N_neg	N_s	N_s_pos	Precision	Coverage Rate	Enrichment Factor	Likelihood Ratio	Information Gain	tn_fp_fn_tp
[!#1][CH]([!#1])C(=O)[CH]([!#1])[!#1]	2196	961	1235	7	6	0.857143	0.003188	1.958674	7.710718	0.001755	[1234, 1, 955, 6]
[!#1][CH]([!#1])c1[cH][cH]c(Cl)[cH]c1Cl	2196	961	1235	7	6	0.857143	0.003188	1.958674	7.710718	0.001755	[1234, 1, 955, 6]
[!#1][CH]([CH3])C(=O)[!#1]	2196	961	1235	36	28	0.777778	0.016393	1.777315	4.497919	0.005792	[1227, 8, 933, 28]
[!#1][CH]([CH3])C(=O)[OH]	2196	961	1235	13	12	0.923077	0.00592	2.109341	15.421436	0.004602	[1234, 1, 949, 12]
[!#1][CH]([OH])[CH2][NH]C(=O)[!#1]	2196	961	1235	7	7	1.0	0.003188	2.28512	inf	0.00381	[1235, 0, 954, 7]
[!#1][CH]1[CH2][CH2][CH]([!#1])[CH2][CH2]1	2196	961	1235	5	5	1.0	0.002277	2.28512	inf	0.002719	[1235, 0, 956, 5]
[!#1][CH]1[CH2][CH2][CH2][CH2]N1[!#1]	2196	961	1235	7	6	0.857143	0.003188	1.958674	7.710718	0.001755	[1234, 1, 955, 6]
[!#1][CH]1[CH2][CH2]1	2196	961	1235	18	17	0.944444	0.008197	2.158169	21.847034	0.007122	[1234, 1, 944, 17]
[!#1][CH2][CH]([!#1])C(=O)O[CH2][CH3]	2196	961	1235	5	4	0.8	0.002277	1.828096	5.140479	0.000908	[1234, 1, 957, 4]
[!#1][CH2][CH]([OH])[CH2][NH][!#1]	2196	961	1235	23	18	0.782609	0.010474	1.788355	4.626431	0.003791	[1230, 5, 943, 18]
[!#1][CH2][CH]([OH])[CH2]N([!#1])[!#1]	2196	961	1235	8	6	0.75	0.003643	1.71384	3.855359	0.001062	[1233, 2, 955, 6]
[!#1][CH2][CH2]N([!#1])[CH2][CH2]N([!#1])[CH3]	2196	961	1235	6	5	0.833333	0.002732	1.904266	6.425598	0.00132	[1234, 1, 956, 5]
[!#1][CH2][CH2]S(=O)(=O)[!#1]	2196	961	1235	13	11	0.846154	0.00592	1.933563	7.068158	0.003079	[1233, 2, 950, 11]
[!#1][CH2][CH2]S(=O)[!#1]	2196	961	1235	15	13	0.866667	0.006831	1.980437	8.353278	0.00397	[1233, 2, 948, 13]
[!#1][CH2][NH][CH]([CH3])[CH3]	2196	961	1235	13	10	0.769231	0.00592	1.757784	4.283732	0.001961	[1232, 3, 951, 10]
[!#1][CH2]C(=O)N([!#1])[CH3]	2196	961	1235	9	9	1.0	0.004098	2.28512	inf	0.004902	[1235, 0, 952, 9]
[!#1][CH2]c1[cH][cH][cH]s1	2196	961	1235	6	5	0.833333	0.002732	1.904266	6.425598	0.00132	[1234, 1, 956, 5]
[!#1][CH2]N([!#1])C(=O)[CH3]	2196	961	1235	8	6	0.75	0.003643	1.71384	3.855359	0.001062	[1233, 2, 955, 6]
[!#1][CH2]N([!#1])N=[CH][!#1]	2196	961	1235	6	6	1.0	0.002732	2.28512	inf	0.003265	[1235, 0, 955, 6]
[!#1][CH2]N([CH2][!#1])S(=O)(=O)[!#1]	2196	961	1235	8	6	0.75	0.003643	1.71384	3.855359	0.001062	[1233, 2, 955, 6]
[!#1][CH2]N([CH3])C(=O)[!#1]	2196	961	1235	8	7	0.875	0.003643	1.99948	8.995838	0.002206	[1234, 1, 954, 7]
[!#1][CH2]O[CH3]	2196	961	1235	20	15	0.75	0.009107	1.71384	3.855359	0.00267	[1230, 5, 946, 15]
[!#1][CH2]S(=O)(=O)[!#1]	2196	961	1235	20	16	0.8	0.009107	1.828096	5.140479	0.003657	[1231, 4, 945, 16]
[!#1][NH][CH]([CH3])C(=O)[!#1]	2196	961	1235	6	5	0.833333	0.002732	1.904266	6.425598	0.00132	[1234, 1, 956, 5]
[!#1][NH][CH2][CH3]	2196	961	1235	6	5	0.833333	0.002732	1.904266	6.425598	0.00132	[1234, 1, 956, 5]
[!#1][NH]c1[cH][cH][cH][cH]c1C(=O)[!#1]	2196	961	1235	8	8	1.0	0.003643	2.28512	inf	0.004356	[1235, 0, 953, 8]
[!#1][NH]c1[cH][cH][cH][cH]c1C(=O)[OH]	2196	961	1235	5	5	1.0	0.002277	2.28512	inf	0.002719	[1235, 0, 956, 5]
[!#1][NH]c1[cH][cH][cH]c([!#1])[cH]1	2196	961	1235	9	8	0.888889	0.004098	2.031217	10.280957	0.002669	[1234, 1, 953, 8]
[!#1][NH]c1[cH][cH][cH]c([cH]1)C(F)(F)F	2196	961	1235	5	4	0.8	0.002277	1.828096	5.140479	0.000908	[1234, 1, 957, 4]
[!#1][NH]c1c([CH3])[cH][cH][cH]c1[CH3]	2196	961	1235	10	8	0.8	0.004554	1.828096	5.140479	0.00182	[1233, 2, 953, 8]
[!#1]C([!#1])([!#1])[CH2][CH3]	2196	961	1235	27	21	0.777778	0.012295	1.777315	4.497919	0.004326	[1229, 6, 940, 21]
[!#1]C(=O)C([!#1])([!#1])C(=O)[!#1]	2196	961	1235	8	7	0.875	0.003643	1.99948	8.995838	0.002206	[1234, 1, 954, 7]
[!#1]C(=O)c1[cH][cH]c(Cl)[cH][cH]1	2196	961	1235	9	8	0.888889	0.004098	2.031217	10.280957	0.002669	[1234, 1, 953, 8]
[!#1]C(F)(F)F	2196	961	1235	41	32	0.780488	0.01867	1.783508	4.569314	0.006723	[1226, 9, 929, 32]
[!#1]c1[cH][cH][cH][cH]c1C(=O)[OH]	2196	961	1235	11	10	0.909091	0.005009	2.077382	12.851197	0.003622	[1234, 1, 951, 10]
[!#1]c1[cH][cH][cH]s1	2196	961	1235	14	11	0.785714	0.006375	1.795451	4.712105	0.002342	[1232, 3, 950, 11]
[!#1]c1[cH][cH]c([!#1])c([cH]1)C(=O)[OH]	2196	961	1235	5	5	1.0	0.002277	2.28512	inf	0.002719	[1235, 0, 956, 5]
[!#1]c1[cH][cH]c([!#1])o1	2196	961	1235	7	6	0.857143	0.003188	1.958674	7.710718	0.001755	[1234, 1, 955, 6]
[!#1]c1[cH][cH]sc1[!#1]	2196	961	1235	8	6	0.75	0.003643	1.71384	3.855359	0.001062	[1233, 2, 955, 6]
[!#1]c1[cH][nH]c2[cH][cH]c([!#1])[cH]c12	2196	961	1235	9	7	0.777778	0.004098	1.777315	4.497919	0.00143	[1233, 2, 954, 7]
[!#1]c1[cH]c([!#1])c([!#1])s1	2196	961	1235	6	5	0.833333	0.002732	1.904266	6.425598	0.00132	[1234, 1, 956, 5]
[!#1]c1[cH]nc([!#1])n1[!#1]	2196	961	1235	5	5	1.0	0.002277	2.28512	inf	0.002719	[1235, 0, 956, 5]
[!#1]c1[cH]sc([!#1])n1	2196	961	1235	19	15	0.789474	0.008652	1.804042	4.819199	0.00326	[1231, 4, 946, 15]
[!#1]c1[cH]sc([NH2])n1	2196	961	1235	14	12	0.857143	0.006375	1.958674	7.710718	0.00352	[1233, 2, 949, 12]
[!#1]c1[nH]c([!#1])c([!#1])c1[!#1]	2196	961	1235	16	13	0.8125	0.007286	1.85666	5.568852	0.003142	[1232, 3, 948, 13]
[!#1]c1[nH]c2[cH][cH][cH][cH]c2c1[!#1]	2196	961	1235	7	6	0.857143	0.003188	1.958674	7.710718	0.001755	[1234, 1, 955, 6]
[!#1]c1c([!#1])c2[cH]c([!#1])[cH][cH]c2n1[!#1]	2196	961	1235	5	4	0.8	0.002277	1.828096	5.140479	0.000908	[1234, 1, 957, 4]
[!#1]c1c([CH3])[cH][cH][cH]c1[CH3]	2196	961	1235	13	10	0.769231	0.00592	1.757784	4.283732	0.001961	[1232, 3, 951, 10]
[!#1]c1c(Cl)[cH][cH][cH]c1Cl	2196	961	1235	7	7	1.0	0.003188	2.28512	inf	0.00381	[1235, 0, 954, 7]
[!#1]c1n[cH][nH]c1[!#1]	2196	961	1235	8	7	0.875	0.003643	1.99948	8.995838	0.002206	[1234, 1, 954, 7]
[!#1]N([CH3])C(=O)[!#1]	2196	961	1235	27	21	0.777778	0.012295	1.777315	4.497919	0.004326	[1229, 6, 940, 21]
[!#1]N([CH3])S(=O)(=O)[!#1]	2196	961	1235	10	9	0.9	0.004554	2.056608	11.566077	0.003142	[1234, 1, 952, 9]
[!#1]N=[CH]c1[cH][cH]c([!#1])o1	2196	961	1235	5	4	0.8	0.002277	1.828096	5.140479	0.000908	[1234, 1, 957, 4]
[!#1]n1[cH]n[cH]n1	2196	961	1235	8	6	0.75	0.003643	1.71384	3.855359	0.001062	[1233, 2, 955, 6]
[!#1]N1[CH2][CH2][NH][CH2][CH2]1	2196	961	1235	5	4	0.8	0.002277	1.828096	5.140479	0.000908	[1234, 1, 957, 4]
[!#1]N1[CH2][CH2]N([CH3])[CH2][CH2]1	2196	961	1235	21	17	0.809524	0.009563	1.849859	5.461759	0.004062	[1231, 4, 944, 17]
[!#1]N1c2[cH][cH][cH][cH]c2S(c3[cH][cH]c([!#1])[cH]c13)	2196	961	1235	10	9	0.9	0.004554	2.056608	11.566077	0.003142	[1234, 1, 952, 9]
[!#1]O[CH2][CH]([OH])[CH2][NH][CH]([CH3])[CH3]	2196	961	1235	10	9	0.9	0.004554	2.056608	11.566077	0.003142	[1234, 1, 952, 9]
[!#1]Oc1[cH][cH][cH][cH]c1C(=O)[!#1]	2196	961	1235	6	5	0.833333	0.002732	1.904266	6.425598	0.00132	[1234, 1, 956, 5]
[!#1]S(=O)(=O)[NH2]	2196	961	1235	45	38	0.844444	0.020492	1.929657	6.976364	0.010708	[1228, 7, 923, 38]
[!#1]S(c1[cH][cH][cH][cH][cH]1)	2196	961	1235	5	4	0.8	0.002277	1.828096	5.140479	0.000908	[1234, 1, 957, 4]
C=C(NC=O)C=O	2196	961	1235	36	32	0.888889	0.016393	2.031217	10.280957	0.010799	[1231, 4, 929, 32]
C1C2CC3CC1CC(C2)C3	2196	961	1235	5	4	0.8	0.002277	1.828096	5.140479	0.000908	[1234, 1, 957, 4]
C1CC1	2196	961	1235	31	25	0.806452	0.014117	1.842838	5.354665	0.005916	[1229, 6, 936, 25]
C1CC1c2ccccc2	2196	961	1235	5	5	1.0	0.002277	2.28512	inf	0.002719	[1235, 0, 956, 5]
C1Cc2ccccc2Nc3ccccc13	2196	961	1235	5	4	0.8	0.002277	1.828096	5.140479	0.000908	[1234, 1, 957, 4]
c1cc2ccccc2o1	2196	961	1235	6	5	0.833333	0.002732	1.904266	6.425598	0.00132	[1234, 1, 956, 5]
c1ccoc1	2196	961	1235	20	15	0.75	0.009107	1.71384	3.855359	0.00267	[1230, 5, 946, 15]
c1cn[nH]c1	2196	961	1235	6	5	0.833333	0.002732	1.904266	6.425598	0.00132	[1234, 1, 956, 5]
C1CN2CCC1CC2	2196	961	1235	8	6	0.75	0.003643	1.71384	3.855359	0.001062	[1233, 2, 955, 6]
C1CNc2ccccc2C1	2196	961	1235	5	5	1.0	0.002277	2.28512	inf	0.002719	[1235, 0, 956, 5]
c1cnn(c1)c2ccccc2	2196	961	1235	8	7	0.875	0.003643	1.99948	8.995838	0.002206	[1234, 1, 954, 7]
c1cnoc1	2196	961	1235	18	16	0.888889	0.008197	2.031217	10.280957	0.005358	[1233, 2, 945, 16]
c1nncn1c2ccccc2	2196	961	1235	5	5	1.0	0.002277	2.28512	inf	0.002719	[1235, 0, 956, 5]
c1nncs1	2196	961	1235	5	4	0.8	0.002277	1.828096	5.140479	0.000908	[1234, 1, 957, 4]
CC(=C)C(=O)N	2196	961	1235	15	12	0.8	0.006831	1.828096	5.140479	0.002736	[1232, 3, 949, 12]
CC(=O)NN	2196	961	1235	10	8	0.8	0.004554	1.828096	5.140479	0.00182	[1233, 2, 953, 8]
CC(=O)NNC=O	2196	961	1235	6	6	1.0	0.002732	2.28512	inf	0.003265	[1235, 0, 955, 6]
CC(C)(C)C(=O)N	2196	961	1235	8	7	0.875	0.003643	1.99948	8.995838	0.002206	[1234, 1, 954, 7]
CC(C)(C)c1ccc(O)cc1	2196	961	1235	5	4	0.8	0.002277	1.828096	5.140479	0.000908	[1234, 1, 957, 4]
CC(C)(C)NC=O	2196	961	1235	9	7	0.777778	0.004098	1.777315	4.497919	0.00143	[1233, 2, 954, 7]
CC(C)C(N)C(=O)O	2196	961	1235	27	21	0.777778	0.012295	1.777315	4.497919	0.004326	[1229, 6, 940, 21]
CC(C)C(NC=O)C(=O)O	2196	961	1235	24	18	0.75	0.010929	1.71384	3.855359	0.00321	[1229, 6, 943, 18]
CC(C)CNC=O	2196	961	1235	63	48	0.761905	0.028689	1.741044	4.112383	0.009277	[1220, 15, 913, 48]
CC(C)N(C=O)C(C)C	2196	961	1235	5	4	0.8	0.002277	1.828096	5.140479	0.000908	[1234, 1, 957, 4]
CC(C)NCC(=O)N	2196	961	1235	18	15	0.833333	0.008197	1.904266	6.425598	0.003981	[1232, 3, 946, 15]
CC(NC=O)C(=O)N	2196	961	1235	88	66	0.75	0.040073	1.71384	3.855359	0.012121	[1213, 22, 895, 66]
CC=NO	2196	961	1235	20	16	0.8	0.009107	1.828096	5.140479	0.003657	[1231, 4, 945, 16]
Cc1[nH]c2ccccc2c1C	2196	961	1235	11	9	0.818182	0.005009	1.869643	5.783039	0.002227	[1233, 2, 952, 9]
Cc1c(O)ccc2ccccc12	2196	961	1235	5	4	0.8	0.002277	1.828096	5.140479	0.000908	[1234, 1, 957, 4]
Cc1cc2ccccc2[nH]1	2196	961	1235	13	10	0.769231	0.00592	1.757784	4.283732	0.001961	[1232, 3, 951, 10]
Cc1cc2ccccc2n1C	2196	961	1235	7	6	0.857143	0.003188	1.958674	7.710718	0.001755	[1234, 1, 955, 6]
Cc1ccc(cc1)c2ccccc2	2196	961	1235	13	11	0.846154	0.00592	1.933563	7.068158	0.003079	[1233, 2, 950, 11]
Cc1ccc(O)c(C)c1	2196	961	1235	26	20	0.769231	0.01184	1.757784	4.283732	0.003946	[1229, 6, 941, 20]
Cc1ccc[nH]1	2196	961	1235	15	12	0.8	0.006831	1.828096	5.140479	0.002736	[1232, 3, 949, 12]
Cc1cccc(C)c1NC=O	2196	961	1235	9	8	0.888889	0.004098	2.031217	10.280957	0.002669	[1234, 1, 953, 8]
Cc1cccc(c1)C(=O)N	2196	961	1235	13	11	0.846154	0.00592	1.933563	7.068158	0.003079	[1233, 2, 950, 11]
Cc1cccc(NC=O)c1	2196	961	1235	27	22	0.814815	0.012295	1.861949	5.654527	0.005399	[1230, 5, 939, 22]
Cc1ccccc1I	2196	961	1235	15	13	0.866667	0.006831	1.980437	8.353278	0.00397	[1233, 2, 948, 13]
Cc1cccs1	2196	961	1235	27	21	0.777778	0.012295	1.777315	4.497919	0.004326	[1229, 6, 940, 21]
Cc1ccncn1	2196	961	1235	12	9	0.75	0.005464	1.71384	3.855359	0.001596	[1232, 3, 952, 9]
Cc1ccsc1	2196	961	1235	14	11	0.785714	0.006375	1.795451	4.712105	0.002342	[1232, 3, 950, 11]
Cc1ccsc1C	2196	961	1235	6	5	0.833333	0.002732	1.904266	6.425598	0.00132	[1234, 1, 956, 5]
CCC(=O)NN	2196	961	1235	10	8	0.8	0.004554	1.828096	5.140479	0.00182	[1233, 2, 953, 8]
CCC(=O)NNC=O	2196	961	1235	6	6	1.0	0.002732	2.28512	inf	0.003265	[1235, 0, 955, 6]
CCC(CC)(C=O)C=O	2196	961	1235	5	4	0.8	0.002277	1.828096	5.140479	0.000908	[1234, 1, 957, 4]
CCCNS(=O)=O	2196	961	1235	17	13	0.764706	0.007741	1.747444	4.176639	0.002496	[1231, 4, 948, 13]
CCN(CC)S(=O)=O	2196	961	1235	9	7	0.777778	0.004098	1.777315	4.497919	0.00143	[1233, 2, 954, 7]
CCN(CCO)C=O	2196	961	1235	80	64	0.8	0.03643	1.828096	5.140479	0.015029	[1219, 16, 897, 64]
CCNS(=O)=O	2196	961	1235	35	28	0.8	0.015938	1.828096	5.140479	0.006442	[1228, 7, 933, 28]
CCOC(=O)C(C)NC(=O)C	2196	961	1235	8	6	0.75	0.003643	1.71384	3.855359	0.001062	[1233, 2, 955, 6]
CCOC(=O)C(C)NC=O	2196	961	1235	9	7	0.777778	0.004098	1.777315	4.497919	0.00143	[1233, 2, 954, 7]
CCOC(=O)CN	2196	961	1235	28	22	0.785714	0.01275	1.795451	4.712105	0.004714	[1229, 6, 939, 22]
CCOC(=O)CNC=O	2196	961	1235	10	8	0.8	0.004554	1.828096	5.140479	0.00182	[1233, 2, 953, 8]
CCSCC	2196	961	1235	73	55	0.753425	0.033242	1.721666	3.926755	0.010215	[1217, 18, 906, 55]
Clc1ccc(C=O)cc1	2196	961	1235	18	16	0.888889	0.008197	2.031217	10.280957	0.005358	[1233, 2, 945, 16]
Clc1ccc(cc1)S(=O)=O	2196	961	1235	13	12	0.923077	0.00592	2.109341	15.421436	0.004602	[1234, 1, 949, 12]
Clc1cccc(C=N)c1	2196	961	1235	13	10	0.769231	0.00592	1.757784	4.283732	0.001961	[1232, 3, 951, 10]
Clc1ccccc1S(=O)=O	2196	961	1235	22	20	0.909091	0.010018	2.077382	12.851197	0.007278	[1233, 2, 941, 20]
CN(C)C=N	2196	961	1235	13	11	0.846154	0.00592	1.933563	7.068158	0.003079	[1233, 2, 950, 11]
CN(C)S(=O)=O	2196	961	1235	19	16	0.842105	0.008652	1.924311	6.853972	0.004413	[1232, 3, 945, 16]
CN(C=O)c1ccc(I)cc1	2196	961	1235	7	6	0.857143	0.003188	1.958674	7.710718	0.001755	[1234, 1, 955, 6]
CNC=C	2196	961	1235	56	45	0.803571	0.025501	1.836257	5.257308	0.010627	[1224, 11, 916, 45]
CNNC(=O)C	2196	961	1235	8	8	1.0	0.003643	2.28512	inf	0.004356	[1235, 0, 953, 8]
COc1ccccc1Cl	2196	961	1235	8	6	0.75	0.003643	1.71384	3.855359	0.001062	[1233, 2, 955, 6]
FC(F)(F)c1cccc(NC=O)c1	2196	961	1235	5	4	0.8	0.002277	1.828096	5.140479	0.000908	[1234, 1, 957, 4]
FC(F)F	2196	961	1235	41	32	0.780488	0.01867	1.783508	4.569314	0.006723	[1226, 9, 929, 32]
Ic1ccc(NC=O)cc1	2196	961	1235	14	12	0.857143	0.006375	1.958674	7.710718	0.00352	[1233, 2, 949, 12]
Ic1ccccc1C=O	2196	961	1235	12	10	0.833333	0.005464	1.904266	6.425598	0.002647	[1233, 2, 951, 10]
N=Cc1ccco1	2196	961	1235	6	5	0.833333	0.002732	1.904266	6.425598	0.00132	[1234, 1, 956, 5]
NC(=O)C=Cc1ccccc1	2196	961	1235	5	5	1.0	0.002277	2.28512	inf	0.002719	[1235, 0, 956, 5]
NC(=O)c1ccc(Cl)cc1	2196	961	1235	10	8	0.8	0.004554	1.828096	5.140479	0.00182	[1233, 2, 953, 8]
NC(=O)CC(=O)N	2196	961	1235	14	13	0.928571	0.006375	2.121897	16.706556	0.005098	[1234, 1, 948, 13]
NC(=O)CC=O	2196	961	1235	25	22	0.88	0.011384	2.010905	9.424211	0.007128	[1232, 3, 939, 22]
NC(=O)NC=O	2196	961	1235	24	18	0.75	0.010929	1.71384	3.855359	0.00321	[1229, 6, 943, 18]
NC=C	2196	961	1235	58	45	0.775862	0.026412	1.772938	4.448491	0.009313	[1222, 13, 916, 45]
Nc1ccc(cc1)S(=O)(=O)N	2196	961	1235	30	25	0.833333	0.013661	1.904266	6.425598	0.006671	[1230, 5, 936, 25]
Nc1ccc(I)cc1	2196	961	1235	17	14	0.823529	0.007741	1.881863	5.997225	0.003557	[1232, 3, 947, 14]
Nc1cccc(c1)C(F)(F)F	2196	961	1235	16	14	0.875	0.007286	1.99948	8.995838	0.004427	[1233, 2, 947, 14]
Nc1cccc(Cl)c1	2196	961	1235	32	26	0.8125	0.014572	1.85666	5.568852	0.006329	[1229, 6, 935, 26]
Nc1ccccc1C(=O)O	2196	961	1235	10	9	0.9	0.004554	2.056608	11.566077	0.003142	[1234, 1, 952, 9]
Nc1nccs1	2196	961	1235	24	18	0.75	0.010929	1.71384	3.855359	0.00321	[1229, 6, 943, 18]
NCc1ccco1	2196	961	1235	5	4	0.8	0.002277	1.828096	5.140479	0.000908	[1234, 1, 957, 4]
NCCC(=O)O	2196	961	1235	22	17	0.772727	0.010018	1.765774	4.369407	0.003407	[1230, 5, 944, 17]
NCCS	2196	961	1235	89	68	0.764045	0.040528	1.745934	4.16134	0.013449	[1214, 21, 893, 68]
NNc1ccccc1	2196	961	1235	9	7	0.777778	0.004098	1.777315	4.497919	0.00143	[1233, 2, 954, 7]
NS(=O)(=O)c1ccc(Cl)cc1	2196	961	1235	13	12	0.923077	0.00592	2.109341	15.421436	0.004602	[1234, 1, 949, 12]
O=Cc1cccc(C=O)c1	2196	961	1235	12	9	0.75	0.005464	1.71384	3.855359	0.001596	[1232, 3, 952, 9]
O=Cc1cccs1	2196	961	1235	8	6	0.75	0.003643	1.71384	3.855359	0.001062	[1233, 2, 955, 6]
O=CN1CCCCC1	2196	961	1235	9	8	0.888889	0.004098	2.031217	10.280957	0.002669	[1234, 1, 953, 8]
O=CNCCNC=O	2196	961	1235	60	48	0.8	0.027322	1.828096	5.140479	0.011169	[1223, 12, 913, 48]
O=CNCCOC=O	2196	961	1235	5	4	0.8	0.002277	1.828096	5.140479	0.000908	[1234, 1, 957, 4]
O=CNCNC=O	2196	961	1235	8	6	0.75	0.003643	1.71384	3.855359	0.001062	[1233, 2, 955, 6]
O=CNNC=O	2196	961	1235	7	6	0.857143	0.003188	1.958674	7.710718	0.001755	[1234, 1, 955, 6]
OC(=O)C1CCCN1	2196	961	1235	12	10	0.833333	0.005464	1.904266	6.425598	0.002647	[1233, 2, 951, 10]
OC(=O)CCNC=O	2196	961	1235	10	8	0.8	0.004554	1.828096	5.140479	0.00182	[1233, 2, 953, 8]
OC(=O)CNC=O	2196	961	1235	106	80	0.754717	0.04827	1.724619	3.954214	0.015194	[1209, 26, 881, 80]
OC(F)F	2196	961	1235	6	5	0.833333	0.002732	1.904266	6.425598	0.00132	[1234, 1, 956, 5]
Oc1cccc(NC=O)c1	2196	961	1235	6	5	0.833333	0.002732	1.904266	6.425598	0.00132	[1234, 1, 956, 5]
Oc1ccccc1C=N	2196	961	1235	5	4	0.8	0.002277	1.828096	5.140479	0.000908	[1234, 1, 957, 4]
Oc1ccccc1NC=O	2196	961	1235	7	6	0.857143	0.003188	1.958674	7.710718	0.001755	[1234, 1, 955, 6]
OCC(=O)c1ccccc1	2196	961	1235	8	7	0.875	0.003643	1.99948	8.995838	0.002206	[1234, 1, 954, 7]
OCC(F)(F)F	2196	961	1235	5	5	1.0	0.002277	2.28512	inf	0.002719	[1235, 0, 956, 5]
OCCNS(=O)=O	2196	961	1235	5	4	0.8	0.002277	1.828096	5.140479	0.000908	[1234, 1, 957, 4]
