# Supplementary material for: A comprehensive evaluation of advanced methods for identifying structural alerts using extensive toxicity data
Source: J Cheminform. 2026 Jan 30;18:27. doi: 10.1186/s13321-026-01157-x (PMC12922411; doi:10.1186/s13321-026-01157-x)
Supplement: Supplementary file 3 — Supplementary material 3. [file 13321_2026_1157_MOESM3_ESM.zip › SI_3_The substructure sets/SI_3_1_Original set of SAs/krfp/Drug/Neurotoxicity__ruleset.csv]

Substructure	N_total	N_pos	N_neg	N_s	N_s_pos	Precision	Coverage Rate	Enrichment Factor	Likelihood Ratio	Information Gain	tn_fp_fn_tp
[!#1][CH]([!#1])[CH2][CH2][CH3]	2184	1329	855	10	9	0.9	0.004579	1.479007	5.790068	0.001431	[854, 1, 1320, 9]
[!#1][CH]([!#1])[CH2][CH2]C([!#1])([!#1])[CH3]	2184	1329	855	25	20	0.8	0.011447	1.314673	2.573363	0.001411	[850, 5, 1309, 20]
[!#1][CH]([!#1])[NH]C(=O)[!#1]	2184	1329	855	78	64	0.820513	0.035714	1.348382	2.940987	0.005604	[841, 14, 1265, 64]
[!#1][CH]([!#1])[OH]	2184	1329	855	204	159	0.779412	0.093407	1.280839	2.273138	0.009792	[810, 45, 1170, 159]
[!#1][CH]([!#1])C([!#1])([!#1])[!#1]	2184	1329	855	148	111	0.75	0.067766	1.232506	1.930023	0.004664	[818, 37, 1218, 111]
[!#1][CH]([!#1])C(=O)[!#1]	2184	1329	855	211	159	0.753555	0.096612	1.238347	1.967138	0.007211	[803, 52, 1170, 159]
[!#1][CH]([!#1])C(=O)[CH]([!#1])[!#1]	2184	1329	855	7	6	0.857143	0.003205	1.408578	3.860045	0.000694	[854, 1, 1323, 6]
[!#1][CH]([!#1])c1[cH][cH][cH][cH][cH]1	2184	1329	855	61	48	0.786885	0.02793	1.293121	2.375412	0.003006	[842, 13, 1281, 48]
[!#1][CH]([!#1])c1[cH][cH][cH][cH]c1[!#1]	2184	1329	855	26	23	0.884615	0.011905	1.453725	4.93228	0.003296	[852, 3, 1306, 23]
[!#1][CH]([!#1])c1[cH][cH][cH]c([cH]1)[N+](=O)[O-]	2184	1329	855	5	5	1.0	0.002289	1.643341	inf	0.001643	[855, 0, 1324, 5]
[!#1][CH]([!#1])c1[cH][cH]c([!#1])[cH][cH]1	2184	1329	855	46	37	0.804348	0.021062	1.321818	2.644846	0.002748	[846, 9, 1292, 37]
[!#1][CH]([!#1])c1[cH][cH]c([OH])[cH][cH]1	2184	1329	855	7	7	1.0	0.003205	1.643341	inf	0.002302	[855, 0, 1322, 7]
[!#1][CH]([!#1])c1[cH][cH]c(Cl)[cH]c1Cl	2184	1329	855	7	7	1.0	0.003205	1.643341	inf	0.002302	[855, 0, 1322, 7]
[!#1][CH]([!#1])c1[cH][cH]c(F)[cH][cH]1	2184	1329	855	8	7	0.875	0.003663	1.437923	4.503386	0.000928	[854, 1, 1322, 7]
[!#1][CH]([CH3])[CH2][CH3]	2184	1329	855	5	4	0.8	0.002289	1.314673	2.573363	0.00028	[854, 1, 1325, 4]
[!#1][CH]([CH3])C(=O)[!#1]	2184	1329	855	35	29	0.828571	0.016026	1.361625	3.109481	0.002679	[849, 6, 1300, 29]
[!#1][CH]([CH3])C(=O)[OH]	2184	1329	855	12	11	0.916667	0.005495	1.506396	7.076749	0.001964	[854, 1, 1318, 11]
[!#1][CH]([OH])[CH2][NH]C(=O)[!#1]	2184	1329	855	7	7	1.0	0.003205	1.643341	inf	0.002302	[855, 0, 1322, 7]
[!#1][CH]([OH])[CH2][OH]	2184	1329	855	20	16	0.8	0.009158	1.314673	2.573363	0.001126	[851, 4, 1313, 16]
[!#1][CH]([OH])c1[cH][cH][cH][cH][cH]1	2184	1329	855	5	4	0.8	0.002289	1.314673	2.573363	0.00028	[854, 1, 1325, 4]
[!#1][CH]=N[!#1]	2184	1329	855	17	14	0.823529	0.007784	1.35334	3.002257	0.001228	[852, 3, 1315, 14]
[!#1][CH]1[CH2][CH2][CH]([!#1])[CH2][CH2]1	2184	1329	855	5	4	0.8	0.002289	1.314673	2.573363	0.00028	[854, 1, 1325, 4]
[!#1][CH]1[CH2][CH2][CH2][CH2]1	2184	1329	855	9	7	0.777778	0.004121	1.278154	2.251693	0.000388	[853, 2, 1322, 7]
[!#1][CH]1[CH2][CH2][CH2][CH2]N1[!#1]	2184	1329	855	7	7	1.0	0.003205	1.643341	inf	0.002302	[855, 0, 1322, 7]
[!#1][CH]1[CH2][CH2][CH2]N1[!#1]	2184	1329	855	9	7	0.777778	0.004121	1.278154	2.251693	0.000388	[853, 2, 1322, 7]
[!#1][CH]1[CH2][CH2]1	2184	1329	855	18	18	1.0	0.008242	1.643341	inf	0.005938	[855, 0, 1311, 18]
[!#1][CH]1[CH2][CH2]N([!#1])[CH2][CH2]1	2184	1329	855	28	25	0.892857	0.012821	1.467269	5.361174	0.003804	[852, 3, 1304, 25]
[!#1][CH2][CH]([!#1])[OH]	2184	1329	855	137	106	0.773723	0.062729	1.27149	2.199811	0.005939	[824, 31, 1223, 106]
[!#1][CH2][CH]([!#1])C(=O)[!#1]	2184	1329	855	103	78	0.757282	0.047161	1.244472	2.007223	0.003531	[830, 25, 1251, 78]
[!#1][CH2][CH]([!#1])C(=O)[NH][!#1]	2184	1329	855	32	28	0.875	0.014652	1.437923	4.503386	0.003748	[851, 4, 1301, 28]
[!#1][CH2][CH]([!#1])C(=O)O[CH2][CH3]	2184	1329	855	5	4	0.8	0.002289	1.314673	2.573363	0.00028	[854, 1, 1325, 4]
[!#1][CH2][CH]([CH3])O[!#1]	2184	1329	855	12	9	0.75	0.005495	1.232506	1.930023	0.000356	[852, 3, 1320, 9]
[!#1][CH2][CH]([NH]C(=O)[!#1])C(=O)[NH][!#1]	2184	1329	855	11	9	0.818182	0.005037	1.344552	2.895034	0.00075	[853, 2, 1320, 9]
[!#1][CH2][CH]([OH])[CH2][!#1]	2184	1329	855	56	46	0.821429	0.025641	1.349887	2.959368	0.004024	[845, 10, 1283, 46]
[!#1][CH2][CH]([OH])[CH2][NH][!#1]	2184	1329	855	23	23	1.0	0.010531	1.643341	inf	0.007599	[855, 0, 1306, 23]
[!#1][CH2][CH]([OH])[CH2][OH]	2184	1329	855	16	13	0.8125	0.007326	1.335214	2.78781	0.001031	[852, 3, 1316, 13]
[!#1][CH2][CH]([OH])[CH2]N([!#1])[!#1]	2184	1329	855	8	7	0.875	0.003663	1.437923	4.503386	0.000928	[854, 1, 1322, 7]
[!#1][CH2][CH]([OH])[CH2]O[!#1]	2184	1329	855	29	26	0.896552	0.013278	1.47334	5.575621	0.004063	[852, 3, 1303, 26]
[!#1][CH2][CH2][CH2][NH2]	2184	1329	855	13	11	0.846154	0.005952	1.390519	3.538375	0.001168	[853, 2, 1318, 11]
[!#1][CH2][CH2][NH][!#1]	2184	1329	855	120	95	0.791667	0.054945	1.300978	2.444695	0.006418	[830, 25, 1234, 95]
[!#1][CH2][CH2][NH]C(=O)[!#1]	2184	1329	855	36	28	0.777778	0.016484	1.278154	2.251693	0.001571	[847, 8, 1301, 28]
[!#1][CH2][CH2]C(=O)[NH][!#1]	2184	1329	855	22	17	0.772727	0.010073	1.269854	2.187359	0.000895	[850, 5, 1312, 17]
[!#1][CH2][CH2]N([!#1])[CH2][CH2]N([!#1])[CH3]	2184	1329	855	6	5	0.833333	0.002747	1.369451	3.216704	0.000476	[854, 1, 1324, 5]
[!#1][CH2][CH2]N([!#1])[CH2][CH2]O[!#1]	2184	1329	855	17	13	0.764706	0.007784	1.256672	2.090858	0.000621	[851, 4, 1316, 13]
[!#1][CH2][CH2]N([!#1])[CH2][CH3]	2184	1329	855	35	30	0.857143	0.016026	1.408578	3.860045	0.003508	[850, 5, 1299, 30]
[!#1][CH2][CH2]N([!#1])[CH3]	2184	1329	855	136	109	0.801471	0.062271	1.317089	2.597191	0.008185	[828, 27, 1220, 109]
[!#1][CH2][CH2]N([CH2][!#1])[CH2][!#1]	2184	1329	855	134	115	0.858209	0.061355	1.41033	3.893905	0.014126	[836, 19, 1214, 115]
[!#1][CH2][CH2]N([CH2][CH3])[CH2][CH3]	2184	1329	855	24	22	0.916667	0.010989	1.506396	7.076749	0.003945	[853, 2, 1307, 22]
[!#1][CH2][CH2]S(=O)(=O)[!#1]	2184	1329	855	13	11	0.846154	0.005952	1.390519	3.538375	0.001168	[853, 2, 1318, 11]
[!#1][CH2][CH2]S(=O)[!#1]	2184	1329	855	15	13	0.866667	0.006868	1.424229	4.181716	0.001623	[853, 2, 1316, 13]
[!#1][CH2][CH2]S[!#1]	2184	1329	855	36	28	0.777778	0.016484	1.278154	2.251693	0.001571	[847, 8, 1301, 28]
[!#1][CH2][CH2]S[CH2][!#1]	2184	1329	855	10	8	0.8	0.004579	1.314673	2.573363	0.000561	[853, 2, 1321, 8]
[!#1][CH2][NH][!#1]	2184	1329	855	216	176	0.814815	0.098901	1.339018	2.8307	0.015551	[815, 40, 1153, 176]
[!#1][CH2][NH][CH]([CH3])[CH3]	2184	1329	855	12	12	1.0	0.005495	1.643341	inf	0.003952	[855, 0, 1317, 12]
[!#1][CH2][NH][CH2][!#1]	2184	1329	855	30	23	0.766667	0.013736	1.259895	2.113834	0.001132	[848, 7, 1306, 23]
[!#1][CH2][NH]C([CH3])([CH3])[CH3]	2184	1329	855	13	12	0.923077	0.005952	1.51693	7.72009	0.002239	[854, 1, 1317, 12]
[!#1][CH2][NH]C(=O)[!#1]	2184	1329	855	77	59	0.766234	0.035256	1.259183	2.108728	0.002948	[837, 18, 1270, 59]
[!#1][CH2][NH]C(=O)[CH]([!#1])[CH2][!#1]	2184	1329	855	8	7	0.875	0.003663	1.437923	4.503386	0.000928	[854, 1, 1322, 7]
[!#1][CH2][NH]C(=O)[CH3]	2184	1329	855	5	4	0.8	0.002289	1.314673	2.573363	0.00028	[854, 1, 1325, 4]
[!#1][CH2][NH2]	2184	1329	855	47	38	0.808511	0.02152	1.328659	2.716328	0.002939	[846, 9, 1291, 38]
[!#1][CH2]C(=O)[NH][!#1]	2184	1329	855	62	50	0.806452	0.028388	1.325275	2.680587	0.003816	[843, 12, 1279, 50]
[!#1][CH2]C(=O)c1[cH][cH]c([!#1])[cH][cH]1	2184	1329	855	7	7	1.0	0.003205	1.643341	inf	0.002302	[855, 0, 1322, 7]
[!#1][CH2]C(=O)N([!#1])[CH3]	2184	1329	855	9	9	1.0	0.004121	1.643341	inf	0.002961	[855, 0, 1320, 9]
[!#1][CH2]C(=O)O[CH2]C(=O)[!#1]	2184	1329	855	14	12	0.857143	0.00641	1.408578	3.860045	0.001391	[853, 2, 1317, 12]
[!#1][CH2]c1[cH][cH][cH]c2[cH][cH][cH][cH]c12	2184	1329	855	5	5	1.0	0.002289	1.643341	inf	0.001643	[855, 0, 1324, 5]
[!#1][CH2]c1[cH][cH][cH]s1	2184	1329	855	6	6	1.0	0.002747	1.643341	inf	0.001972	[855, 0, 1323, 6]
[!#1][CH2]c1[cH][cH]c(Cl)[cH][cH]1	2184	1329	855	7	6	0.857143	0.003205	1.408578	3.860045	0.000694	[854, 1, 1323, 6]
[!#1][CH2]c1[cH][cH]c(O[!#1])[cH][cH]1	2184	1329	855	23	18	0.782609	0.010531	1.286093	2.316027	0.001059	[850, 5, 1311, 18]
[!#1][CH2]c1[cH][cH]c(O[!#1])c(O[!#1])[cH]1	2184	1329	855	7	6	0.857143	0.003205	1.408578	3.860045	0.000694	[854, 1, 1323, 6]
[!#1][CH2]c1[cH][nH]c2[cH][cH][cH][cH]c12	2184	1329	855	5	5	1.0	0.002289	1.643341	inf	0.001643	[855, 0, 1324, 5]
[!#1][CH2]N([!#1])[CH2][!#1]	2184	1329	855	340	278	0.817647	0.155678	1.343673	2.884657	0.02672	[793, 62, 1051, 278]
[!#1][CH2]N([!#1])[CH2][CH3]	2184	1329	855	63	50	0.793651	0.028846	1.304239	2.474388	0.003363	[842, 13, 1279, 50]
[!#1][CH2]N([!#1])[CH3]	2184	1329	855	185	147	0.794595	0.084707	1.30579	2.488713	0.010536	[817, 38, 1182, 147]
[!#1][CH2]N([!#1])C(=O)[!#1]	2184	1329	855	122	97	0.795082	0.055861	1.306591	2.496163	0.006792	[830, 25, 1232, 97]
[!#1][CH2]N([!#1])C(=O)[CH3]	2184	1329	855	8	8	1.0	0.003663	1.643341	inf	0.002631	[855, 0, 1321, 8]
[!#1][CH2]N([!#1])N=[CH][!#1]	2184	1329	855	6	6	1.0	0.002747	1.643341	inf	0.001972	[855, 0, 1323, 6]
[!#1][CH2]N([CH2][!#1])[CH2][!#1]	2184	1329	855	148	124	0.837838	0.067766	1.376853	3.323928	0.013003	[831, 24, 1205, 124]
[!#1][CH2]N([CH2][!#1])C(=O)[!#1]	2184	1329	855	38	29	0.763158	0.017399	1.254129	2.072987	0.001372	[846, 9, 1300, 29]
[!#1][CH2]N([CH2][!#1])S(=O)(=O)[!#1]	2184	1329	855	8	8	1.0	0.003663	1.643341	inf	0.002631	[855, 0, 1321, 8]
[!#1][CH2]N([CH2][CH3])[CH2][CH3]	2184	1329	855	29	26	0.896552	0.013278	1.47334	5.575621	0.004063	[852, 3, 1303, 26]
[!#1][CH2]N([CH3])[CH3]	2184	1329	855	74	58	0.783784	0.033883	1.288024	2.332111	0.003533	[839, 16, 1271, 58]
[!#1][CH2]N([CH3])C(=O)[!#1]	2184	1329	855	8	7	0.875	0.003663	1.437923	4.503386	0.000928	[854, 1, 1322, 7]
[!#1][CH2]N1[CH2][CH2][CH]([!#1])[CH2][CH2]1	2184	1329	855	16	15	0.9375	0.007326	1.540632	9.650113	0.003088	[854, 1, 1314, 15]
[!#1][CH2]N1[CH2][CH2][CH2][CH2][CH2]1	2184	1329	855	6	6	1.0	0.002747	1.643341	inf	0.001972	[855, 0, 1323, 6]
[!#1][CH2]O[CH3]	2184	1329	855	20	17	0.85	0.009158	1.39684	3.645598	0.001867	[852, 3, 1312, 17]
[!#1][CH2]OC([!#1])([!#1])[!#1]	2184	1329	855	14	14	1.0	0.00641	1.643341	inf	0.004613	[855, 0, 1315, 14]
[!#1][CH2]OC(=O)[CH2][CH3]	2184	1329	855	6	5	0.833333	0.002747	1.369451	3.216704	0.000476	[854, 1, 1324, 5]
[!#1][CH2]S(=O)(=O)[!#1]	2184	1329	855	20	17	0.85	0.009158	1.39684	3.645598	0.001867	[852, 3, 1312, 17]
[!#1][CH2]S[!#1]	2184	1329	855	113	86	0.761062	0.05174	1.250684	2.04916	0.0041	[828, 27, 1243, 86]
[!#1][N]([CH3])([CH3])[CH3]	2184	1329	855	13	10	0.769231	0.005952	1.264108	2.14447	0.000504	[852, 3, 1319, 10]
[!#1][N+]([CH3])([CH3])[CH3]	2184	1329	855	13	10	0.769231	0.005952	1.264108	2.14447	0.000504	[852, 3, 1319, 10]
[!#1][NH][!#1]	2184	1329	855	606	485	0.80033	0.277473	1.315215	2.57868	0.045626	[734, 121, 844, 485]
[!#1][NH][CH]([!#1])[!#1]	2184	1329	855	155	130	0.83871	0.070971	1.378286	3.345372	0.013774	[830, 25, 1199, 130]
[!#1][NH][CH]([!#1])[CH3]	2184	1329	855	55	47	0.854545	0.025183	1.404309	3.779628	0.005429	[847, 8, 1282, 47]
[!#1][NH][CH]([CH3])[CH3]	2184	1329	855	19	17	0.894737	0.0087	1.470358	5.468397	0.002613	[853, 2, 1312, 17]
[!#1][NH][CH]([CH3])C(=O)[!#1]	2184	1329	855	6	6	1.0	0.002747	1.643341	inf	0.001972	[855, 0, 1323, 6]
[!#1][NH][CH]1[CH2][CH2][CH2][CH2][CH2]1	2184	1329	855	6	6	1.0	0.002747	1.643341	inf	0.001972	[855, 0, 1323, 6]
[!#1][NH][CH2][CH]([!#1])[!#1]	2184	1329	855	55	51	0.927273	0.025183	1.523825	8.202596	0.009943	[851, 4, 1278, 51]
[!#1][NH][CH2][CH]([OH])[CH2]O[!#1]	2184	1329	855	17	17	1.0	0.007784	1.643341	inf	0.005606	[855, 0, 1312, 17]
[!#1][NH][CH2][CH2][CH3]	2184	1329	855	5	4	0.8	0.002289	1.314673	2.573363	0.00028	[854, 1, 1325, 4]
[!#1][NH][CH2][CH2][NH][!#1]	2184	1329	855	5	4	0.8	0.002289	1.314673	2.573363	0.00028	[854, 1, 1325, 4]
[!#1][NH][CH2][CH2]N([CH2][CH3])[CH2][CH3]	2184	1329	855	6	5	0.833333	0.002747	1.369451	3.216704	0.000476	[854, 1, 1324, 5]
[!#1][NH][CH2][CH2]O[!#1]	2184	1329	855	6	6	1.0	0.002747	1.643341	inf	0.001972	[855, 0, 1323, 6]
[!#1][NH][CH2][CH3]	2184	1329	855	6	5	0.833333	0.002747	1.369451	3.216704	0.000476	[854, 1, 1324, 5]
[!#1][NH][CH2]C(=O)[!#1]	2184	1329	855	10	8	0.8	0.004579	1.314673	2.573363	0.000561	[853, 2, 1321, 8]
[!#1][NH][CH3]	2184	1329	855	48	37	0.770833	0.021978	1.266742	2.163965	0.001927	[844, 11, 1292, 37]
[!#1][NH]C([!#1])([!#1])[!#1]	2184	1329	855	40	33	0.825	0.018315	1.355756	3.032893	0.00296	[848, 7, 1296, 33]
[!#1][NH]C([!#1])([!#1])[CH3]	2184	1329	855	28	25	0.892857	0.012821	1.467269	5.361174	0.003804	[852, 3, 1304, 25]
[!#1][NH]C([!#1])([CH3])[CH3]	2184	1329	855	23	22	0.956522	0.010531	1.571891	14.153499	0.005162	[854, 1, 1307, 22]
[!#1][NH]C([CH3])([CH3])[CH3]	2184	1329	855	19	18	0.947368	0.0087	1.556849	11.580135	0.003964	[854, 1, 1311, 18]
[!#1][NH]C(=N[!#1])[NH][!#1]	2184	1329	855	5	5	1.0	0.002289	1.643341	inf	0.001643	[855, 0, 1324, 5]
[!#1][NH]C(=O)[!#1]	2184	1329	855	345	274	0.794203	0.157967	1.305146	2.482752	0.021107	[784, 71, 1055, 274]
[!#1][NH]C(=O)[CH]([!#1])[!#1]	2184	1329	855	61	51	0.836066	0.02793	1.373941	3.281038	0.005078	[845, 10, 1278, 51]
[!#1][NH]C(=O)[CH]([!#1])[CH3]	2184	1329	855	5	4	0.8	0.002289	1.314673	2.573363	0.00028	[854, 1, 1325, 4]
[!#1][NH]C(=O)[CH3]	2184	1329	855	23	18	0.782609	0.010531	1.286093	2.316027	0.001059	[850, 5, 1311, 18]
[!#1][NH]C(=O)[NH][!#1]	2184	1329	855	24	18	0.75	0.010989	1.232506	1.930023	0.000716	[849, 6, 1311, 18]
[!#1][NH]C(=O)[NH]S(=O)(=O)[!#1]	2184	1329	855	12	12	1.0	0.005495	1.643341	inf	0.003952	[855, 0, 1317, 12]
[!#1][NH]c1[cH][cH][cH][cH]c1[!#1]	2184	1329	855	18	15	0.833333	0.008242	1.369451	3.216704	0.001434	[852, 3, 1314, 15]
[!#1][NH]c1[cH][cH][cH][cH]c1C(=O)[!#1]	2184	1329	855	8	8	1.0	0.003663	1.643341	inf	0.002631	[855, 0, 1321, 8]
[!#1][NH]c1[cH][cH][cH][cH]c1C(=O)[OH]	2184	1329	855	5	5	1.0	0.002289	1.643341	inf	0.001643	[855, 0, 1324, 5]
[!#1][NH]c1[cH][cH][cH]c([!#1])[cH]1	2184	1329	855	9	8	0.888889	0.004121	1.460747	5.146727	0.001175	[854, 1, 1321, 8]
[!#1][NH]c1[cH][cH][cH]c([cH]1)C(F)(F)F	2184	1329	855	5	4	0.8	0.002289	1.314673	2.573363	0.00028	[854, 1, 1325, 4]
[!#1][NH]c1[cH][cH]c([cH][cH]1)C(=O)[!#1]	2184	1329	855	7	6	0.857143	0.003205	1.408578	3.860045	0.000694	[854, 1, 1323, 6]
[!#1][NH]c1c([CH3])[cH][cH][cH]c1[CH3]	2184	1329	855	10	9	0.9	0.004579	1.479007	5.790068	0.001431	[854, 1, 1320, 9]
[!#1][NH]N([!#1])[!#1]	2184	1329	855	9	8	0.888889	0.004121	1.460747	5.146727	0.001175	[854, 1, 1321, 8]
[!#1][NH]S(=O)(=O)[!#1]	2184	1329	855	53	44	0.830189	0.024267	1.364283	3.145222	0.004152	[846, 9, 1285, 44]
[!#1][NH]S(=O)[!#1]	2184	1329	855	53	44	0.830189	0.024267	1.364283	3.145222	0.004152	[846, 9, 1285, 44]
[!#1][NH]S[!#1]	2184	1329	855	53	44	0.830189	0.024267	1.364283	3.145222	0.004152	[846, 9, 1285, 44]
[!#1][SH]	2184	1329	855	16	12	0.75	0.007326	1.232506	1.930023	0.000475	[851, 4, 1317, 12]
[!#1]C([!#1])([!#1])[CH2][CH3]	2184	1329	855	27	21	0.777778	0.012363	1.278154	2.251693	0.001173	[849, 6, 1308, 21]
[!#1]C([!#1])([!#1])[OH]	2184	1329	855	161	123	0.763975	0.073718	1.255472	2.082393	0.006212	[817, 38, 1206, 123]
[!#1]C([!#1])([!#1])c1[cH][cH][cH][cH][cH]1	2184	1329	855	43	38	0.883721	0.019689	1.452255	4.889391	0.005447	[850, 5, 1291, 38]
[!#1]C([!#1])([OH])c1[cH][cH][cH][cH][cH]1	2184	1329	855	17	15	0.882353	0.007784	1.450007	4.825056	0.002107	[853, 2, 1314, 15]
[!#1]C(=O)[CH2][CH2][CH2][CH3]	2184	1329	855	6	5	0.833333	0.002747	1.369451	3.216704	0.000476	[854, 1, 1324, 5]
[!#1]C(=O)[CH2][CH2]C(=O)[!#1]	2184	1329	855	13	11	0.846154	0.005952	1.390519	3.538375	0.001168	[853, 2, 1318, 11]
[!#1]C(=O)[CH2][CH2]C(=O)[OH]	2184	1329	855	8	6	0.75	0.003663	1.232506	1.930023	0.000237	[853, 2, 1323, 6]
[!#1]C(=O)[CH2][CH3]	2184	1329	855	26	21	0.807692	0.011905	1.327314	2.702032	0.001597	[850, 5, 1308, 21]
[!#1]C(=O)[CH2][NH]C(=O)[!#1]	2184	1329	855	8	7	0.875	0.003663	1.437923	4.503386	0.000928	[854, 1, 1322, 7]
[!#1]C(=O)[CH2][NH2]	2184	1329	855	5	5	1.0	0.002289	1.643341	inf	0.001643	[855, 0, 1324, 5]
[!#1]C(=O)[CH2]OC(=O)[!#1]	2184	1329	855	32	24	0.75	0.014652	1.232506	1.930023	0.000957	[847, 8, 1305, 24]
[!#1]C(=O)[NH][CH2][CH2]N([CH2][CH3])[CH2][CH3]	2184	1329	855	5	5	1.0	0.002289	1.643341	inf	0.001643	[855, 0, 1324, 5]
[!#1]C(=O)[NH]C([!#1])([!#1])[CH3]	2184	1329	855	10	9	0.9	0.004579	1.479007	5.790068	0.001431	[854, 1, 1320, 9]
[!#1]C(=O)[NH]S(=O)(=O)[!#1]	2184	1329	855	17	15	0.882353	0.007784	1.450007	4.825056	0.002107	[853, 2, 1314, 15]
[!#1]C(=O)[NH2]	2184	1329	855	65	53	0.815385	0.029762	1.339955	2.841422	0.004405	[843, 12, 1276, 53]
[!#1]C(=O)C([!#1])([!#1])C(=O)[!#1]	2184	1329	855	8	8	1.0	0.003663	1.643341	inf	0.002631	[855, 0, 1321, 8]
[!#1]C(=O)c1[cH][cH][cH]c([!#1])[cH]1	2184	1329	855	8	6	0.75	0.003663	1.232506	1.930023	0.000237	[853, 2, 1323, 6]
[!#1]C(=O)c1[cH][cH]c(Cl)[cH][cH]1	2184	1329	855	9	9	1.0	0.004121	1.643341	inf	0.002961	[855, 0, 1320, 9]
[!#1]C(=O)N([CH2][CH3])[CH2][CH3]	2184	1329	855	13	10	0.769231	0.005952	1.264108	2.14447	0.000504	[852, 3, 1319, 10]
[!#1]C(=O)N([CH3])[CH3]	2184	1329	855	7	6	0.857143	0.003205	1.408578	3.860045	0.000694	[854, 1, 1323, 6]
[!#1]C(=O)O[CH2][CH2]N([CH2][CH3])[CH2][CH3]	2184	1329	855	10	10	1.0	0.004579	1.643341	inf	0.003291	[855, 0, 1319, 10]
[!#1]C(=O)O[CH2][CH2]N([CH3])[CH3]	2184	1329	855	5	4	0.8	0.002289	1.314673	2.573363	0.00028	[854, 1, 1325, 4]
[!#1]C(F)(F)F	2184	1329	855	40	36	0.9	0.018315	1.479007	5.790068	0.005789	[851, 4, 1293, 36]
[!#1]c1[cH][cH][cH][cH]c1C(=O)[OH]	2184	1329	855	11	10	0.909091	0.005037	1.493946	6.433409	0.001694	[854, 1, 1319, 10]
[!#1]c1[cH][cH][cH][cH]c1O[CH3]	2184	1329	855	7	6	0.857143	0.003205	1.408578	3.860045	0.000694	[854, 1, 1323, 6]
[!#1]c1[cH][cH][cH][cH]n1	2184	1329	855	24	18	0.75	0.010989	1.232506	1.930023	0.000716	[849, 6, 1311, 18]
[!#1]c1[cH][cH][cH]c([!#1])[cH]1	2184	1329	855	56	42	0.75	0.025641	1.232506	1.930023	0.001693	[841, 14, 1287, 42]
[!#1]c1[cH][cH][cH]c([cH]1)[N+](=O)[O-]	2184	1329	855	6	5	0.833333	0.002747	1.369451	3.216704	0.000476	[854, 1, 1324, 5]
[!#1]c1[cH][cH][cH]c([cH]1)C(F)(F)F	2184	1329	855	9	7	0.777778	0.004121	1.278154	2.251693	0.000388	[853, 2, 1322, 7]
[!#1]c1[cH][cH][cH]c([OH])[cH]1	2184	1329	855	9	7	0.777778	0.004121	1.278154	2.251693	0.000388	[853, 2, 1322, 7]
[!#1]c1[cH][cH][cH]c2[cH][cH][cH][cH]c12	2184	1329	855	11	9	0.818182	0.005037	1.344552	2.895034	0.00075	[853, 2, 1320, 9]
[!#1]c1[cH][cH][cH]n[cH]1	2184	1329	855	12	12	1.0	0.005495	1.643341	inf	0.003952	[855, 0, 1317, 12]
[!#1]c1[cH][cH][cH]nc1[!#1]	2184	1329	855	20	16	0.8	0.009158	1.314673	2.573363	0.001126	[851, 4, 1313, 16]
[!#1]c1[cH][cH][cH]s1	2184	1329	855	14	12	0.857143	0.00641	1.408578	3.860045	0.001391	[853, 2, 1317, 12]
[!#1]c1[cH][cH]c([!#1])c([!#1])n1	2184	1329	855	7	7	1.0	0.003205	1.643341	inf	0.002302	[855, 0, 1322, 7]
[!#1]c1[cH][cH]c([!#1])c([cH]1)C(=O)[OH]	2184	1329	855	5	5	1.0	0.002289	1.643341	inf	0.001643	[855, 0, 1324, 5]
[!#1]c1[cH][cH]c([!#1])o1	2184	1329	855	7	7	1.0	0.003205	1.643341	inf	0.002302	[855, 0, 1322, 7]
[!#1]c1[cH][cH]c([cH][cH]1)S(=O)(=O)[!#1]	2184	1329	855	40	33	0.825	0.018315	1.355756	3.032893	0.00296	[848, 7, 1296, 33]
[!#1]c1[cH][cH]c([cH][cH]1)S(=O)(=O)[NH2]	2184	1329	855	5	5	1.0	0.002289	1.643341	inf	0.001643	[855, 0, 1324, 5]
[!#1]c1[cH][cH]c(Cl)[cH]c1[!#1]	2184	1329	855	66	54	0.818182	0.03022	1.344552	2.895034	0.004606	[843, 12, 1275, 54]
[!#1]c1[cH][cH]c(Cl)[cH]c1Cl	2184	1329	855	18	14	0.777778	0.008242	1.278154	2.251693	0.000779	[851, 4, 1315, 14]
[!#1]c1[cH][cH]c(F)[cH][cH]1	2184	1329	855	26	24	0.923077	0.011905	1.51693	7.72009	0.004499	[853, 2, 1305, 24]
[!#1]c1[cH][cH]c(F)[cH]c1F	2184	1329	855	7	6	0.857143	0.003205	1.408578	3.860045	0.000694	[854, 1, 1323, 6]
[!#1]c1[cH][cH]c(O[CH3])c(O[CH3])[cH]1	2184	1329	855	5	4	0.8	0.002289	1.314673	2.573363	0.00028	[854, 1, 1325, 4]
[!#1]c1[cH][cH]sc1[!#1]	2184	1329	855	8	7	0.875	0.003663	1.437923	4.503386	0.000928	[854, 1, 1322, 7]
[!#1]c1[cH][nH]c2[cH][cH][cH][cH]c12	2184	1329	855	7	7	1.0	0.003205	1.643341	inf	0.002302	[855, 0, 1322, 7]
[!#1]c1[cH][nH]c2[cH][cH]c([!#1])[cH]c12	2184	1329	855	9	9	1.0	0.004121	1.643341	inf	0.002961	[855, 0, 1320, 9]
[!#1]c1[cH]c([!#1])[cH]c([!#1])[cH]1	2184	1329	855	9	8	0.888889	0.004121	1.460747	5.146727	0.001175	[854, 1, 1321, 8]
[!#1]c1[cH]c([!#1])c([!#1])[cH]c1[!#1]	2184	1329	855	67	59	0.880597	0.030678	1.447121	4.744639	0.008346	[847, 8, 1270, 59]
[!#1]c1[cH]c([!#1])c([!#1])s1	2184	1329	855	6	6	1.0	0.002747	1.643341	inf	0.001972	[855, 0, 1323, 6]
[!#1]c1[cH]c(O[CH3])c(O[CH3])[cH]c1[!#1]	2184	1329	855	14	12	0.857143	0.00641	1.408578	3.860045	0.001391	[853, 2, 1317, 12]
[!#1]c1[cH]c(O[CH3])c(O[CH3])c(O[CH3])[cH]1	2184	1329	855	11	9	0.818182	0.005037	1.344552	2.895034	0.00075	[853, 2, 1320, 9]
[!#1]c1[cH]c2O[CH2]Oc2[cH]c1[!#1]	2184	1329	855	6	5	0.833333	0.002747	1.369451	3.216704	0.000476	[854, 1, 1324, 5]
[!#1]c1[cH]nc([!#1])n1[!#1]	2184	1329	855	5	5	1.0	0.002289	1.643341	inf	0.001643	[855, 0, 1324, 5]
[!#1]c1[cH]sc([!#1])n1	2184	1329	855	19	15	0.789474	0.0087	1.297374	2.412528	0.000948	[851, 4, 1314, 15]
[!#1]c1[cH]sc([NH2])n1	2184	1329	855	14	12	0.857143	0.00641	1.408578	3.860045	0.001391	[853, 2, 1317, 12]
[!#1]c1[nH]c([!#1])c([!#1])c1[!#1]	2184	1329	855	16	16	1.0	0.007326	1.643341	inf	0.005275	[855, 0, 1313, 16]
[!#1]c1[nH]c2[cH][cH][cH][cH]c2c1[!#1]	2184	1329	855	7	7	1.0	0.003205	1.643341	inf	0.002302	[855, 0, 1322, 7]
[!#1]C1=N[CH2][CH2][NH]1	2184	1329	855	12	11	0.916667	0.005495	1.506396	7.076749	0.001964	[854, 1, 1318, 11]
[!#1]c1c([!#1])c2[cH]c([!#1])[cH][cH]c2n1[!#1]	2184	1329	855	5	5	1.0	0.002289	1.643341	inf	0.001643	[855, 0, 1324, 5]
[!#1]c1c([CH3])[cH][cH][cH]c1[CH3]	2184	1329	855	13	11	0.846154	0.005952	1.390519	3.538375	0.001168	[853, 2, 1318, 11]
[!#1]c1c(Cl)[cH][cH][cH]c1Cl	2184	1329	855	7	7	1.0	0.003205	1.643341	inf	0.002302	[855, 0, 1322, 7]
[!#1]c1n[cH][nH]c1[!#1]	2184	1329	855	8	6	0.75	0.003663	1.232506	1.930023	0.000237	[853, 2, 1323, 6]
[!#1]c1n[cH]n([!#1])c1[!#1]	2184	1329	855	29	25	0.862069	0.013278	1.416673	4.02088	0.00303	[851, 4, 1304, 25]
[!#1]c1n[cH]nc([!#1])c1[!#1]	2184	1329	855	10	8	0.8	0.004579	1.314673	2.573363	0.000561	[853, 2, 1321, 8]
[!#1]c1nc([!#1])c([!#1])[nH]1	2184	1329	855	10	8	0.8	0.004579	1.314673	2.573363	0.000561	[853, 2, 1321, 8]
[!#1]c1nc([!#1])c([!#1])c([!#1])n1	2184	1329	855	21	19	0.904762	0.009615	1.486832	6.111738	0.003136	[853, 2, 1310, 19]
[!#1]c1nc2[cH][cH][cH][cH]c2n1[!#1]	2184	1329	855	5	4	0.8	0.002289	1.314673	2.573363	0.00028	[854, 1, 1325, 4]
[!#1]c1nnc([!#1])n1[!#1]	2184	1329	855	5	5	1.0	0.002289	1.643341	inf	0.001643	[855, 0, 1324, 5]
[!#1]c1nnn[nH]1	2184	1329	855	7	6	0.857143	0.003205	1.408578	3.860045	0.000694	[854, 1, 1323, 6]
[!#1]c1nnnn1[!#1]	2184	1329	855	10	8	0.8	0.004579	1.314673	2.573363	0.000561	[853, 2, 1321, 8]
[!#1]F	2184	1329	855	170	140	0.823529	0.077839	1.35334	3.002257	0.013107	[825, 30, 1189, 140]
[!#1]N([!#1])[!#1]	2184	1329	855	689	550	0.798258	0.315476	1.311811	2.545593	0.053258	[716, 139, 779, 550]
[!#1]N([!#1])[CH3]	2184	1329	855	276	215	0.778986	0.126374	1.280139	2.267513	0.013635	[794, 61, 1114, 215]
[!#1]N([!#1])C(=O)[!#1]	2184	1329	855	223	178	0.798206	0.102106	1.311725	2.544771	0.013463	[810, 45, 1151, 178]
[!#1]N([!#1])c1[cH][cH][cH][cH][cH]1	2184	1329	855	16	12	0.75	0.007326	1.232506	1.930023	0.000475	[851, 4, 1317, 12]
[!#1]N([CH2][CH3])[CH2][CH3]	2184	1329	855	48	39	0.8125	0.021978	1.335214	2.78781	0.003133	[846, 9, 1290, 39]
[!#1]N([CH3])C(=O)[!#1]	2184	1329	855	27	25	0.925926	0.012363	1.521612	8.041761	0.00478	[853, 2, 1304, 25]
[!#1]N([CH3])S(=O)(=O)[!#1]	2184	1329	855	10	10	1.0	0.004579	1.643341	inf	0.003291	[855, 0, 1319, 10]
[!#1]N=[CH]c1[cH][cH]c([!#1])o1	2184	1329	855	5	5	1.0	0.002289	1.643341	inf	0.001643	[855, 0, 1324, 5]
[!#1]n1[cH][cH]n[cH]1	2184	1329	855	15	15	1.0	0.006868	1.643341	inf	0.004944	[855, 0, 1314, 15]
[!#1]n1[cH]n[cH]n1	2184	1329	855	8	8	1.0	0.003663	1.643341	inf	0.002631	[855, 0, 1321, 8]
[!#1]N1[CH2][CH2][CH2][CH2][CH2]1	2184	1329	855	14	13	0.928571	0.00641	1.525959	8.363431	0.002518	[854, 1, 1316, 13]
[!#1]N1[CH2][CH2][CH2][CH2]1	2184	1329	855	9	8	0.888889	0.004121	1.460747	5.146727	0.001175	[854, 1, 1321, 8]
[!#1]N1[CH2][CH2][NH][CH2][CH2]1	2184	1329	855	5	4	0.8	0.002289	1.314673	2.573363	0.00028	[854, 1, 1325, 4]
[!#1]N1[CH2][CH2]N([!#1])[CH2][CH2]1	2184	1329	855	61	53	0.868852	0.02793	1.427821	4.262133	0.006854	[847, 8, 1276, 53]
[!#1]N1[CH2][CH2]N([CH2][CH2]1)C(=O)[!#1]	2184	1329	855	9	8	0.888889	0.004121	1.460747	5.146727	0.001175	[854, 1, 1321, 8]
[!#1]N1[CH2][CH2]N([CH3])[CH2][CH2]1	2184	1329	855	21	18	0.857143	0.009615	1.408578	3.860045	0.002093	[852, 3, 1311, 18]
[!#1]N1[CH2][CH2]O[CH2][CH2]1	2184	1329	855	17	14	0.823529	0.007784	1.35334	3.002257	0.001228	[852, 3, 1315, 14]
[!#1]N1c2[cH][cH][cH][cH]c2S(c3[cH][cH]c([!#1])[cH]c13)	2184	1329	855	10	9	0.9	0.004579	1.479007	5.790068	0.001431	[854, 1, 1320, 9]
[!#1]O[CH2][CH]([OH])[CH2][NH][CH]([CH3])[CH3]	2184	1329	855	10	10	1.0	0.004579	1.643341	inf	0.003291	[855, 0, 1319, 10]
[!#1]O[CH2][CH2]N([CH2][CH3])[CH2][CH3]	2184	1329	855	11	11	1.0	0.005037	1.643341	inf	0.003621	[855, 0, 1318, 11]
[!#1]OC([!#1])([!#1])C(=O)[!#1]	2184	1329	855	61	52	0.852459	0.02793	1.400881	3.717081	0.005922	[846, 9, 1277, 52]
[!#1]OC(=O)[CH2][CH3]	2184	1329	855	17	14	0.823529	0.007784	1.35334	3.002257	0.001228	[852, 3, 1315, 14]
[!#1]OC(=O)[NH2]	2184	1329	855	12	10	0.833333	0.005495	1.369451	3.216704	0.000953	[853, 2, 1319, 10]
[!#1]Oc1[cH][cH][cH][cH]c1[!#1]	2184	1329	855	33	25	0.757576	0.01511	1.244955	2.01044	0.001101	[847, 8, 1304, 25]
[!#1]Oc1[cH][cH][cH][cH]c1O[!#1]	2184	1329	855	12	10	0.833333	0.005495	1.369451	3.216704	0.000953	[853, 2, 1319, 10]
[!#1]Oc1[cH][cH][cH]c([!#1])[cH]1	2184	1329	855	10	9	0.9	0.004579	1.479007	5.790068	0.001431	[854, 1, 1320, 9]
[!#1]Oc1[cH][cH]c([cH][cH]1)[CH]([!#1])[!#1]	2184	1329	855	5	4	0.8	0.002289	1.314673	2.573363	0.00028	[854, 1, 1325, 4]
[!#1]S(=O)(=O)[NH2]	2184	1329	855	45	42	0.933333	0.020604	1.533785	9.006772	0.008497	[852, 3, 1287, 42]
[!#1]S[CH]([!#1])[!#1]	2184	1329	855	40	33	0.825	0.018315	1.355756	3.032893	0.00296	[848, 7, 1296, 33]
[!#1]S[CH2]C(=O)[!#1]	2184	1329	855	5	4	0.8	0.002289	1.314673	2.573363	0.00028	[854, 1, 1325, 4]
[!#1]S(c1[cH][cH][cH][cH][cH]1)	2184	1329	855	5	4	0.8	0.002289	1.314673	2.573363	0.00028	[854, 1, 1325, 4]
[!#1]S(c1[cH][cH]c([!#1])[cH][cH]1)	2184	1329	855	45	37	0.822222	0.020604	1.351191	2.975451	0.003245	[847, 8, 1292, 37]
[O-][N+](=O)c1ccc(NC=O)cc1	2184	1329	855	5	5	1.0	0.002289	1.643341	inf	0.001643	[855, 0, 1324, 5]
C#C	2184	1329	855	26	20	0.769231	0.011905	1.264108	2.14447	0.001013	[849, 6, 1309, 20]
C(Cc1ccccc1)c2ccccc2	2184	1329	855	26	22	0.846154	0.011905	1.390519	3.538375	0.002348	[851, 4, 1307, 22]
C(NCc1ccccc1)c2ccccc2	2184	1329	855	5	4	0.8	0.002289	1.314673	2.573363	0.00028	[854, 1, 1325, 4]
C=C(NC=O)C=O	2184	1329	855	36	32	0.888889	0.016484	1.460747	5.146727	0.004748	[851, 4, 1297, 32]
C=N	2184	1329	855	118	89	0.754237	0.054029	1.239469	1.974391	0.0039	[826, 29, 1240, 89]
C=NNC=O	2184	1329	855	6	5	0.833333	0.002747	1.369451	3.216704	0.000476	[854, 1, 1324, 5]
c1c[nH]cn1	2184	1329	855	29	23	0.793103	0.013278	1.303339	2.46614	0.001516	[849, 6, 1306, 23]
C1C2CC3CC1CC(C2)C3	2184	1329	855	5	5	1.0	0.002289	1.643341	inf	0.001643	[855, 0, 1324, 5]
C1CC(CN1)c2ccccc2	2184	1329	855	9	8	0.888889	0.004121	1.460747	5.146727	0.001175	[854, 1, 1321, 8]
c1cc[nH]c1	2184	1329	855	47	43	0.914894	0.02152	1.503482	6.915914	0.007685	[851, 4, 1286, 43]
C1CC=CCN1	2184	1329	855	12	10	0.833333	0.005495	1.369451	3.216704	0.000953	[853, 2, 1319, 10]
C1CC1	2184	1329	855	31	27	0.870968	0.014194	1.431297	4.342551	0.003505	[851, 4, 1302, 27]
C1CC1c2ccccc2	2184	1329	855	5	5	1.0	0.002289	1.643341	inf	0.001643	[855, 0, 1324, 5]
C1Cc2c(CN1)[nH]c3ccccc23	2184	1329	855	6	6	1.0	0.002747	1.643341	inf	0.001972	[855, 0, 1323, 6]
C1CC2CCCC1N2	2184	1329	855	15	13	0.866667	0.006868	1.424229	4.181716	0.001623	[853, 2, 1316, 13]
c1cc2ccccc2[nH]1	2184	1329	855	42	39	0.928571	0.019231	1.525959	8.363431	0.007633	[852, 3, 1290, 39]
C1Cc2ccccc2CN1	2184	1329	855	17	14	0.823529	0.007784	1.35334	3.002257	0.001228	[852, 3, 1315, 14]
C1Cc2ccccc2N1	2184	1329	855	12	10	0.833333	0.005495	1.369451	3.216704	0.000953	[853, 2, 1319, 10]
C1Cc2ccccc2Nc3ccccc13	2184	1329	855	5	4	0.8	0.002289	1.314673	2.573363	0.00028	[854, 1, 1325, 4]
C1CCC(CC1)c2ccccc2	2184	1329	855	29	25	0.862069	0.013278	1.416673	4.02088	0.00303	[851, 4, 1304, 25]
c1ccc2ncccc2c1	2184	1329	855	39	34	0.871795	0.017857	1.432656	4.374718	0.004456	[850, 5, 1295, 34]
C1CCCC1	2184	1329	855	176	135	0.767045	0.080586	1.260517	2.118317	0.007123	[814, 41, 1194, 135]
C1CCCNCC1	2184	1329	855	8	6	0.75	0.003663	1.232506	1.930023	0.000237	[853, 2, 1323, 6]
C1CCNC1	2184	1329	855	82	66	0.804878	0.037546	1.322689	2.653781	0.005004	[839, 16, 1263, 66]
C1CCNCC1	2184	1329	855	151	127	0.84106	0.069139	1.382148	3.404345	0.013697	[831, 24, 1202, 127]
c1ccoc1	2184	1329	855	20	15	0.75	0.009158	1.232506	1.930023	0.000595	[850, 5, 1314, 15]
c1ccsc1	2184	1329	855	35	29	0.828571	0.016026	1.361625	3.109481	0.002679	[849, 6, 1300, 29]
C1CN(CCN1)c2ccccc2	2184	1329	855	19	19	1.0	0.0087	1.643341	inf	0.00627	[855, 0, 1310, 19]
c1cn[nH]c1	2184	1329	855	6	5	0.833333	0.002747	1.369451	3.216704	0.000476	[854, 1, 1324, 5]
C1CN2CCC1CC2	2184	1329	855	8	7	0.875	0.003663	1.437923	4.503386	0.000928	[854, 1, 1322, 7]
C1CNc2ccccc2C1	2184	1329	855	5	5	1.0	0.002289	1.643341	inf	0.001643	[855, 0, 1324, 5]
C1CNCCN1	2184	1329	855	86	72	0.837209	0.039377	1.37582	3.30861	0.007314	[841, 14, 1257, 72]
c1cncnc1	2184	1329	855	103	85	0.825243	0.047161	1.356155	3.037998	0.007847	[837, 18, 1244, 85]
c1cnn(c1)c2ccccc2	2184	1329	855	8	6	0.75	0.003663	1.232506	1.930023	0.000237	[853, 2, 1323, 6]
c1cnoc1	2184	1329	855	18	17	0.944444	0.008242	1.552044	10.936795	0.00367	[854, 1, 1312, 17]
C1COC(C1)n2cnc3cncnc23	2184	1329	855	8	8	1.0	0.003663	1.643341	inf	0.002631	[855, 0, 1321, 8]
C1COCCN1	2184	1329	855	26	22	0.846154	0.011905	1.390519	3.538375	0.002348	[851, 4, 1307, 22]
C1COCO1	2184	1329	855	18	15	0.833333	0.008242	1.369451	3.216704	0.001434	[852, 3, 1314, 15]
c1nc2ccccc2[nH]1	2184	1329	855	13	11	0.846154	0.005952	1.390519	3.538375	0.001168	[853, 2, 1318, 11]
c1nncn1c2ccccc2	2184	1329	855	5	5	1.0	0.002289	1.643341	inf	0.001643	[855, 0, 1324, 5]
c1nncs1	2184	1329	855	5	4	0.8	0.002289	1.314673	2.573363	0.00028	[854, 1, 1325, 4]
c1nnn[nH]1	2184	1329	855	7	6	0.857143	0.003205	1.408578	3.860045	0.000694	[854, 1, 1323, 6]
CC#C	2184	1329	855	24	18	0.75	0.010989	1.232506	1.930023	0.000716	[849, 6, 1311, 18]
CC(=C)C(=O)N	2184	1329	855	15	12	0.8	0.006868	1.314673	2.573363	0.000843	[852, 3, 1317, 12]
CC(=O)CO	2184	1329	855	93	71	0.763441	0.042582	1.254594	2.076236	0.003454	[833, 22, 1258, 71]
CC(=O)N	2184	1329	855	335	271	0.808955	0.153388	1.329389	2.724146	0.023986	[791, 64, 1058, 271]
CC(=O)NCC(=O)N	2184	1329	855	72	56	0.777778	0.032967	1.278154	2.251693	0.003191	[839, 16, 1273, 56]
CC(=O)NN	2184	1329	855	10	8	0.8	0.004579	1.314673	2.573363	0.000561	[853, 2, 1321, 8]
CC(=O)NNC=O	2184	1329	855	6	6	1.0	0.002747	1.643341	inf	0.001972	[855, 0, 1323, 6]
CC(=O)NO	2184	1329	855	5	5	1.0	0.002289	1.643341	inf	0.001643	[855, 0, 1324, 5]
CC(=O)OCC=O	2184	1329	855	45	35	0.777778	0.020604	1.278154	2.251693	0.001971	[845, 10, 1294, 35]
CC(C)(C)C(=O)N	2184	1329	855	8	8	1.0	0.003663	1.643341	inf	0.002631	[855, 0, 1321, 8]
CC(C)(C)c1ccccc1	2184	1329	855	53	40	0.754717	0.024267	1.240257	1.97951	0.001713	[842, 13, 1289, 40]
CC(C)(C)N	2184	1329	855	43	33	0.767442	0.019689	1.261169	2.123025	0.001648	[845, 10, 1296, 33]
CC(C)(C)NC=O	2184	1329	855	9	8	0.888889	0.004121	1.460747	5.146727	0.001175	[854, 1, 1321, 8]
CC(C)(C)NCC(O)CO	2184	1329	855	5	5	1.0	0.002289	1.643341	inf	0.001643	[855, 0, 1324, 5]
CC(C)(O)C#C	2184	1329	855	11	9	0.818182	0.005037	1.344552	2.895034	0.00075	[853, 2, 1320, 9]
CC(C)C1CCC(C)CC1O	2184	1329	855	77	61	0.792208	0.035256	1.301867	2.452737	0.004067	[839, 16, 1268, 61]
CC(C)c1ccccc1	2184	1329	855	177	140	0.79096	0.081044	1.299818	2.434263	0.009633	[818, 37, 1189, 140]
CC(C)CC(=O)N	2184	1329	855	28	22	0.785714	0.012821	1.291196	2.358916	0.001341	[849, 6, 1307, 22]
CC(C)CC(C)O	2184	1329	855	213	164	0.769953	0.097527	1.265295	2.153222	0.00911	[806, 49, 1165, 164]
CC(C)CCO	2184	1329	855	284	213	0.75	0.130037	1.232506	1.930023	0.009551	[784, 71, 1116, 213]
CC(C)CN	2184	1329	855	190	154	0.810526	0.086996	1.331971	2.752069	0.012923	[819, 36, 1175, 154]
CC(C)CNC=O	2184	1329	855	62	52	0.83871	0.028388	1.378286	3.345372	0.005296	[845, 10, 1277, 52]
CC(C)CO	2184	1329	855	325	246	0.756923	0.14881	1.243883	2.003315	0.012316	[776, 79, 1083, 246]
CC(C)COC=O	2184	1329	855	106	81	0.764151	0.048535	1.25576	2.084424	0.003998	[830, 25, 1248, 81]
CC(C)N	2184	1329	855	458	363	0.792576	0.209707	1.302473	2.458239	0.029142	[760, 95, 966, 363]
CC(C)N(C=O)C(C)C	2184	1329	855	5	4	0.8	0.002289	1.314673	2.573363	0.00028	[854, 1, 1325, 4]
CC(C)NC=O	2184	1329	855	186	151	0.811828	0.085165	1.33411	2.775556	0.012803	[820, 35, 1178, 151]
CC(C)NCC(O)CO	2184	1329	855	19	19	1.0	0.0087	1.643341	inf	0.00627	[855, 0, 1310, 19]
CC(C)NS(=O)=O	2184	1329	855	5	4	0.8	0.002289	1.314673	2.573363	0.00028	[854, 1, 1325, 4]
CC(C)OC(=O)N	2184	1329	855	18	15	0.833333	0.008242	1.369451	3.216704	0.001434	[852, 3, 1314, 15]
CC(C)OC=O	2184	1329	855	157	119	0.757962	0.071886	1.24559	2.014673	0.005568	[817, 38, 1210, 119]
CC(CC=O)c1ccccc1	2184	1329	855	17	17	1.0	0.007784	1.643341	inf	0.005606	[855, 0, 1312, 17]
CC(N)c1ccccc1	2184	1329	855	55	44	0.8	0.025183	1.314673	2.573363	0.003144	[844, 11, 1285, 44]
CC(NC=O)C(=O)N	2184	1329	855	88	70	0.795455	0.040293	1.307203	2.501881	0.004847	[837, 18, 1259, 70]
CC(O)c1ccccc1	2184	1329	855	106	91	0.858491	0.048535	1.410793	3.902935	0.011072	[840, 15, 1238, 91]
CC(O)CCl	2184	1329	855	6	5	0.833333	0.002747	1.369451	3.216704	0.000476	[854, 1, 1324, 5]
CC(O)CN	2184	1329	855	150	131	0.873333	0.068681	1.435184	4.435666	0.018172	[836, 19, 1198, 131]
CC(O)CN(C)C	2184	1329	855	56	50	0.892857	0.025641	1.467269	5.361174	0.007692	[849, 6, 1279, 50]
CC=NO	2184	1329	855	20	17	0.85	0.009158	1.39684	3.645598	0.001867	[852, 3, 1312, 17]
CC1(O)CCCCC1	2184	1329	855	31	24	0.774194	0.014194	1.272264	2.20574	0.00129	[848, 7, 1305, 24]
Cc1[nH]c2ccccc2c1C	2184	1329	855	11	11	1.0	0.005037	1.643341	inf	0.003621	[855, 0, 1318, 11]
Cc1c(O)ccc2ccccc12	2184	1329	855	5	4	0.8	0.002289	1.314673	2.573363	0.00028	[854, 1, 1325, 4]
Cc1c[nH]c2ccccc12	2184	1329	855	37	34	0.918919	0.016941	1.510097	7.291196	0.006222	[852, 3, 1295, 34]
Cc1cc2ccccc2[nH]1	2184	1329	855	13	13	1.0	0.005952	1.643341	inf	0.004282	[855, 0, 1316, 13]
Cc1cc2ccccc2n1C	2184	1329	855	7	6	0.857143	0.003205	1.408578	3.860045	0.000694	[854, 1, 1323, 6]
Cc1ccc(cc1)c2ccccc2	2184	1329	855	13	11	0.846154	0.005952	1.390519	3.538375	0.001168	[853, 2, 1318, 11]
Cc1ccc(cc1)S(=O)(=O)N	2184	1329	855	18	17	0.944444	0.008242	1.552044	10.936795	0.00367	[854, 1, 1312, 17]
Cc1ccc(cc1)S(=O)=O	2184	1329	855	20	19	0.95	0.009158	1.561174	12.223476	0.004261	[854, 1, 1310, 19]
Cc1ccc(Cl)cc1	2184	1329	855	63	54	0.857143	0.028846	1.408578	3.860045	0.006387	[846, 9, 1275, 54]
Cc1ccc(Cl)cc1Cl	2184	1329	855	15	13	0.866667	0.006868	1.424229	4.181716	0.001623	[853, 2, 1316, 13]
Cc1ccc(F)cc1	2184	1329	855	24	23	0.958333	0.010989	1.574868	14.79684	0.005466	[854, 1, 1306, 23]
Cc1ccc(NC=O)cc1	2184	1329	855	12	11	0.916667	0.005495	1.506396	7.076749	0.001964	[854, 1, 1318, 11]
Cc1ccc(O)cc1C	2184	1329	855	55	44	0.8	0.025183	1.314673	2.573363	0.003144	[844, 11, 1285, 44]
Cc1ccc[nH]1	2184	1329	855	15	15	1.0	0.006868	1.643341	inf	0.004944	[855, 0, 1314, 15]
Cc1ccc2ccccc2n1	2184	1329	855	5	5	1.0	0.002289	1.643341	inf	0.001643	[855, 0, 1324, 5]
Cc1cccc(C)c1NC=O	2184	1329	855	9	9	1.0	0.004121	1.643341	inf	0.002961	[855, 0, 1320, 9]
Cc1cccc(c1)[N+](=O)[O-]	2184	1329	855	10	9	0.9	0.004579	1.479007	5.790068	0.001431	[854, 1, 1320, 9]
Cc1cccc(c1)C(=O)N	2184	1329	855	13	11	0.846154	0.005952	1.390519	3.538375	0.001168	[853, 2, 1318, 11]
Cc1cccc(Cl)c1	2184	1329	855	55	44	0.8	0.025183	1.314673	2.573363	0.003144	[844, 11, 1285, 44]
Cc1cccc(F)c1	2184	1329	855	9	7	0.777778	0.004121	1.278154	2.251693	0.000388	[853, 2, 1322, 7]
Cc1cccc(N)c1	2184	1329	855	74	62	0.837838	0.033883	1.376853	3.323928	0.0063	[843, 12, 1267, 62]
Cc1cccc(NC=O)c1	2184	1329	855	27	26	0.962963	0.012363	1.582476	16.726862	0.006384	[854, 1, 1303, 26]
Cc1ccccc1C	2184	1329	855	161	123	0.763975	0.073718	1.255472	2.082393	0.006212	[817, 38, 1206, 123]
Cc1ccccc1Cl	2184	1329	855	48	39	0.8125	0.021978	1.335214	2.78781	0.003133	[846, 9, 1290, 39]
Cc1ccccc1F	2184	1329	855	12	9	0.75	0.005495	1.232506	1.930023	0.000356	[852, 3, 1320, 9]
Cc1ccccc1I	2184	1329	855	15	13	0.866667	0.006868	1.424229	4.181716	0.001623	[853, 2, 1316, 13]
Cc1ccccc1N	2184	1329	855	107	83	0.775701	0.048993	1.274741	2.224887	0.004692	[831, 24, 1246, 83]
Cc1ccccn1	2184	1329	855	41	36	0.878049	0.018773	1.442933	4.632054	0.004947	[850, 5, 1293, 36]
Cc1cccnc1	2184	1329	855	57	51	0.894737	0.026099	1.470358	5.468397	0.007955	[849, 6, 1278, 51]
Cc1cccs1	2184	1329	855	27	23	0.851852	0.012363	1.399883	3.69921	0.002571	[851, 4, 1306, 23]
Cc1ccnc(C)c1	2184	1329	855	6	6	1.0	0.002747	1.643341	inf	0.001972	[855, 0, 1323, 6]
Cc1ccncn1	2184	1329	855	12	9	0.75	0.005495	1.232506	1.930023	0.000356	[852, 3, 1320, 9]
Cc1ccsc1	2184	1329	855	14	13	0.928571	0.00641	1.525959	8.363431	0.002518	[854, 1, 1316, 13]
Cc1ccsc1C	2184	1329	855	6	6	1.0	0.002747	1.643341	inf	0.001972	[855, 0, 1323, 6]
Cc1cscn1	2184	1329	855	24	19	0.791667	0.010989	1.300978	2.444695	0.001231	[850, 5, 1310, 19]
CC1OCCO1	2184	1329	855	17	15	0.882353	0.007784	1.450007	4.825056	0.002107	[853, 2, 1314, 15]
CCC(=O)N	2184	1329	855	239	193	0.807531	0.109432	1.327049	2.699234	0.016101	[809, 46, 1136, 193]
CCC(=O)NC	2184	1329	855	192	152	0.791667	0.087912	1.300978	2.444695	0.010607	[815, 40, 1177, 152]
CCC(=O)NC(C)C	2184	1329	855	89	67	0.752809	0.040751	1.237122	1.959265	0.002845	[833, 22, 1262, 67]
CCC(=O)NN	2184	1329	855	10	8	0.8	0.004579	1.314673	2.573363	0.000561	[853, 2, 1321, 8]
CCC(=O)NNC=O	2184	1329	855	6	6	1.0	0.002747	1.643341	inf	0.001972	[855, 0, 1323, 6]
CCC(=O)OCC=O	2184	1329	855	24	20	0.833333	0.010989	1.369451	3.216704	0.001916	[851, 4, 1309, 20]
CCC(C)N	2184	1329	855	296	234	0.790541	0.135531	1.299128	2.428093	0.016952	[793, 62, 1095, 234]
CCC(C)NC=O	2184	1329	855	127	101	0.795276	0.05815	1.306909	2.499132	0.007102	[829, 26, 1228, 101]
CCC(CC)(C=O)C=O	2184	1329	855	5	5	1.0	0.002289	1.643341	inf	0.001643	[855, 0, 1324, 5]
CCC(CC)Cc1ccccc1	2184	1329	855	48	40	0.833333	0.021978	1.369451	3.216704	0.00387	[847, 8, 1289, 40]
CCC(N)C(=O)O	2184	1329	855	68	51	0.75	0.031136	1.232506	1.930023	0.002067	[838, 17, 1278, 51]
CCc1c[nH]c2ccccc12	2184	1329	855	34	31	0.911765	0.015568	1.49834	6.647856	0.005396	[852, 3, 1298, 31]
CCc1ccccc1	2184	1329	855	574	444	0.773519	0.262821	1.271156	2.197256	0.03098	[725, 130, 885, 444]
CCC1CCCCN1	2184	1329	855	25	20	0.8	0.011447	1.314673	2.573363	0.001411	[850, 5, 1309, 20]
CCCC(=O)N	2184	1329	855	125	98	0.784	0.057234	1.288379	2.335089	0.00612	[828, 27, 1231, 98]
CCCc1c[nH]c2ccccc12	2184	1329	855	17	15	0.882353	0.007784	1.450007	4.825056	0.002107	[853, 2, 1314, 15]
CCCc1ccc(O)cc1	2184	1329	855	101	76	0.752475	0.046245	1.236573	1.955756	0.00323	[830, 25, 1253, 76]
CCCc1ccccc1	2184	1329	855	359	279	0.777159	0.164377	1.277137	2.243651	0.018065	[775, 80, 1050, 279]
CCCCC(=O)N	2184	1329	855	90	71	0.788889	0.041209	1.296413	2.404063	0.004599	[836, 19, 1258, 71]
CCCCc1ccccc1	2184	1329	855	181	151	0.834254	0.082875	1.370964	3.238149	0.015588	[825, 30, 1178, 151]
CCCCCC(=O)N	2184	1329	855	57	46	0.807018	0.026099	1.326205	2.690334	0.003522	[844, 11, 1283, 46]
CCCCCCNC=O	2184	1329	855	42	34	0.809524	0.019231	1.330324	2.734199	0.002649	[847, 8, 1295, 34]
CCCCCN	2184	1329	855	336	274	0.815476	0.153846	1.340105	2.843152	0.025772	[793, 62, 1055, 274]
CCCCN	2184	1329	855	445	362	0.813483	0.203755	1.33683	2.805896	0.03531	[772, 83, 967, 362]
CCCCNC=O	2184	1329	855	123	93	0.756098	0.056319	1.242526	1.994357	0.004184	[825, 30, 1236, 93]
CCCCNS(=O)=O	2184	1329	855	14	14	1.0	0.00641	1.643341	inf	0.004613	[855, 0, 1315, 14]
CCCCS	2184	1329	855	27	21	0.777778	0.012363	1.278154	2.251693	0.001173	[849, 6, 1308, 21]
CCCN	2184	1329	855	684	561	0.820175	0.313187	1.347828	2.934262	0.066352	[732, 123, 768, 561]
CCCN(C)C	2184	1329	855	358	292	0.815642	0.163919	1.340379	2.846296	0.027804	[789, 66, 1037, 292]
CCCNC=O	2184	1329	855	201	159	0.791045	0.092033	1.299956	2.435505	0.011071	[813, 42, 1170, 159]
CCCNS(=O)=O	2184	1329	855	17	17	1.0	0.007784	1.643341	inf	0.005606	[855, 0, 1312, 17]
CCCOC(=O)CO	2184	1329	855	16	12	0.75	0.007326	1.232506	1.930023	0.000475	[851, 4, 1317, 12]
CCN	2184	1329	855	1018	816	0.801572	0.466117	1.317256	2.598842	0.1024	[653, 202, 513, 816]
CCN(C)C	2184	1329	855	534	436	0.816479	0.244505	1.341754	2.86221	0.045811	[757, 98, 893, 436]
CCN(C)CC	2184	1329	855	425	352	0.828235	0.194597	1.361073	3.102137	0.038732	[782, 73, 977, 352]
CCN(CC)C=O	2184	1329	855	131	103	0.78626	0.059982	1.292092	2.366575	0.006607	[827, 28, 1226, 103]
CCN(CC)CC	2184	1329	855	244	203	0.831967	0.111722	1.367206	3.185322	0.021142	[814, 41, 1126, 203]
CCN(CC)CC(C)O	2184	1329	855	28	26	0.928571	0.012821	1.525959	8.363431	0.005063	[853, 2, 1303, 26]
CCN(CC)CC=O	2184	1329	855	57	45	0.789474	0.026099	1.297374	2.412528	0.002891	[843, 12, 1284, 45]
CCN(CC)CCC=O	2184	1329	855	9	9	1.0	0.004121	1.643341	inf	0.002961	[855, 0, 1320, 9]
CCN(CC)CCCC(C)N	2184	1329	855	6	6	1.0	0.002747	1.643341	inf	0.001972	[855, 0, 1323, 6]
CCN(CC)CCN	2184	1329	855	100	78	0.78	0.045788	1.281806	2.280936	0.004612	[833, 22, 1251, 78]
CCN(CC)CCNC=O	2184	1329	855	27	21	0.777778	0.012363	1.278154	2.251693	0.001173	[849, 6, 1308, 21]
CCN(CC)CCOC=O	2184	1329	855	26	23	0.884615	0.011905	1.453725	4.93228	0.003296	[852, 3, 1306, 23]
CCN(CC)S(=O)=O	2184	1329	855	9	9	1.0	0.004121	1.643341	inf	0.002961	[855, 0, 1320, 9]
CCN(CCO)C=O	2184	1329	855	80	64	0.8	0.03663	1.314673	2.573363	0.004622	[839, 16, 1265, 64]
CCN=C	2184	1329	855	41	32	0.780488	0.018773	1.282607	2.287434	0.001854	[846, 9, 1297, 32]
CCN1CCOCC1	2184	1329	855	12	9	0.75	0.005495	1.232506	1.930023	0.000356	[852, 3, 1320, 9]
CCNC	2184	1329	855	865	707	0.817341	0.396062	1.34317	2.878747	0.091579	[697, 158, 622, 707]
CCNC(=O)C	2184	1329	855	207	165	0.797101	0.09478	1.309909	2.527411	0.012252	[813, 42, 1164, 165]
CCNC(=O)CC	2184	1329	855	165	130	0.787879	0.075549	1.294753	2.389552	0.008614	[820, 35, 1199, 130]
CCNC(=O)CO	2184	1329	855	22	18	0.818182	0.010073	1.344552	2.895034	0.001507	[851, 4, 1311, 18]
CCNC(=O)N	2184	1329	855	48	37	0.770833	0.021978	1.266742	2.163965	0.001927	[844, 11, 1292, 37]
CCNC=O	2184	1329	855	325	260	0.8	0.14881	1.314673	2.573363	0.021012	[790, 65, 1069, 260]
CCNCC	2184	1329	855	632	523	0.827532	0.289377	1.359917	3.086856	0.063944	[746, 109, 806, 523]
CCNCC(=O)N	2184	1329	855	109	84	0.770642	0.049908	1.266428	2.161625	0.004485	[830, 25, 1245, 84]
CCNCC(O)CO	2184	1329	855	43	39	0.906977	0.019689	1.490472	6.272573	0.006591	[851, 4, 1290, 39]
CCNCC=O	2184	1329	855	148	116	0.783784	0.067766	1.288024	2.332111	0.007302	[823, 32, 1213, 116]
CCNCCO	2184	1329	855	284	237	0.834507	0.130037	1.37138	3.24408	0.025689	[808, 47, 1092, 237]
CCNS(=O)=O	2184	1329	855	35	33	0.942857	0.016026	1.549436	10.615124	0.007091	[853, 2, 1296, 33]
CCOC(=O)C(C)NC(=O)C	2184	1329	855	8	7	0.875	0.003663	1.437923	4.503386	0.000928	[854, 1, 1322, 7]
CCOC(=O)C(C)NC=O	2184	1329	855	9	8	0.888889	0.004121	1.460747	5.146727	0.001175	[854, 1, 1321, 8]
CCOC(=O)C=CC	2184	1329	855	16	14	0.875	0.007326	1.437923	4.503386	0.001862	[853, 2, 1315, 14]
CCOC(=O)CNC=O	2184	1329	855	10	9	0.9	0.004579	1.479007	5.790068	0.001431	[854, 1, 1320, 9]
CCOC(=O)N	2184	1329	855	37	32	0.864865	0.016941	1.421268	4.117381	0.003976	[850, 5, 1297, 32]
CCS	2184	1329	855	152	115	0.756579	0.069597	1.243317	1.999573	0.005275	[818, 37, 1214, 115]
CCS(=O)=O	2184	1329	855	20	16	0.8	0.009158	1.314673	2.573363	0.001126	[851, 4, 1313, 16]
CCS=O	2184	1329	855	23	19	0.826087	0.010531	1.357542	3.055869	0.001709	[851, 4, 1310, 19]
CCSCC	2184	1329	855	73	55	0.753425	0.033425	1.238134	1.965764	0.002337	[837, 18, 1274, 55]
Clc1ccc(C=O)cc1	2184	1329	855	18	17	0.944444	0.008242	1.552044	10.936795	0.00367	[854, 1, 1312, 17]
Clc1ccc(cc1)S(=O)=O	2184	1329	855	13	13	1.0	0.005952	1.643341	inf	0.004282	[855, 0, 1316, 13]
Clc1ccc(NC=O)cc1	2184	1329	855	12	11	0.916667	0.005495	1.506396	7.076749	0.001964	[854, 1, 1318, 11]
Clc1cccc(C=N)c1	2184	1329	855	13	13	1.0	0.005952	1.643341	inf	0.004282	[855, 0, 1316, 13]
Clc1cccc(Cl)c1	2184	1329	855	37	28	0.756757	0.016941	1.243609	2.001505	0.001223	[846, 9, 1301, 28]
Clc1ccccc1	2184	1329	855	220	165	0.75	0.100733	1.232506	1.930023	0.007172	[800, 55, 1164, 165]
Clc1ccccc1S(=O)=O	2184	1329	855	22	21	0.954545	0.010073	1.568644	13.510158	0.00486	[854, 1, 1308, 21]
CN	2184	1329	855	1124	884	0.786477	0.514652	1.29245	2.369639	0.104403	[615, 240, 445, 884]
CN(C)C	2184	1329	855	553	448	0.810127	0.253205	1.331314	2.744921	0.044885	[750, 105, 881, 448]
CN(C)C(=O)N	2184	1329	855	20	16	0.8	0.009158	1.314673	2.573363	0.001126	[851, 4, 1313, 16]
CN(C)C=N	2184	1329	855	13	13	1.0	0.005952	1.643341	inf	0.004282	[855, 0, 1316, 13]
CN(C)C=O	2184	1329	855	165	131	0.793939	0.075549	1.304713	2.478754	0.009243	[821, 34, 1198, 131]
CN(C)c1ccccc1	2184	1329	855	83	65	0.783133	0.038004	1.286954	2.323175	0.003947	[837, 18, 1264, 65]
CN(C)CC=O	2184	1329	855	131	101	0.770992	0.059982	1.267003	2.165914	0.005468	[825, 30, 1228, 101]
CN(C)CCC=O	2184	1329	855	21	18	0.857143	0.009615	1.408578	3.860045	0.002093	[852, 3, 1311, 18]
CN(C)CCCNC=O	2184	1329	855	17	15	0.882353	0.007784	1.450007	4.825056	0.002107	[853, 2, 1314, 15]
CN(C)CCCOC=O	2184	1329	855	32	25	0.78125	0.014652	1.28386	2.297646	0.001455	[848, 7, 1304, 25]
CN(C)CCOC=O	2184	1329	855	43	38	0.883721	0.019689	1.452255	4.889391	0.005447	[850, 5, 1291, 38]
CN(C)S(=O)=O	2184	1329	855	19	19	1.0	0.0087	1.643341	inf	0.00627	[855, 0, 1310, 19]
CN(C=O)c1ccc(I)cc1	2184	1329	855	7	7	1.0	0.003205	1.643341	inf	0.002302	[855, 0, 1322, 7]
CN=C	2184	1329	855	49	38	0.77551	0.022436	1.274428	2.22245	0.00209	[844, 11, 1291, 38]
CN1C2CCC1CCC2	2184	1329	855	15	13	0.866667	0.006868	1.424229	4.181716	0.001623	[853, 2, 1316, 13]
CN1CCCC1	2184	1329	855	69	57	0.826087	0.031593	1.357542	3.055869	0.005225	[843, 12, 1272, 57]
CN1CCCCC1	2184	1329	855	131	111	0.847328	0.059982	1.392449	3.570542	0.012492	[835, 20, 1218, 111]
CN1CCN(CC1)c2ccccc2	2184	1329	855	10	10	1.0	0.004579	1.643341	inf	0.003291	[855, 0, 1319, 10]
CN1CCNCC1	2184	1329	855	74	61	0.824324	0.033883	1.354646	3.018753	0.005517	[842, 13, 1268, 61]
CN1CCOCC1	2184	1329	855	19	15	0.789474	0.0087	1.297374	2.412528	0.000948	[851, 4, 1314, 15]
CNC	2184	1329	855	916	729	0.795852	0.419414	1.307855	2.507997	0.080135	[668, 187, 600, 729]
CNC(=O)C	2184	1329	855	247	197	0.797571	0.113095	1.310681	2.534763	0.014973	[805, 50, 1132, 197]
CNC(=O)CO	2184	1329	855	25	21	0.84	0.011447	1.380406	3.37754	0.002129	[851, 4, 1308, 21]
CNC(=O)O	2184	1329	855	38	29	0.763158	0.017399	1.254129	2.072987	0.001372	[846, 9, 1300, 29]
CNC(C)(C)C	2184	1329	855	28	24	0.857143	0.012821	1.408578	3.860045	0.002799	[851, 4, 1305, 24]
CNC(C)C	2184	1329	855	374	306	0.818182	0.171245	1.344552	2.895034	0.03005	[787, 68, 1023, 306]
CNC=C	2184	1329	855	56	50	0.892857	0.025641	1.467269	5.361174	0.007692	[849, 6, 1279, 50]
CNC=O	2184	1329	855	370	288	0.778378	0.169414	1.279141	2.259539	0.019007	[773, 82, 1041, 288]
CNc1ccccc1	2184	1329	855	221	181	0.819005	0.10119	1.345904	2.911117	0.016652	[815, 40, 1148, 181]
CNCC(=O)N	2184	1329	855	137	108	0.788321	0.062729	1.29548	2.39589	0.0071	[826, 29, 1221, 108]
CNCC(C)O	2184	1329	855	129	115	0.891473	0.059066	1.464994	5.284586	0.018037	[841, 14, 1214, 115]
CNCC(O)CO	2184	1329	855	72	64	0.888889	0.032967	1.460747	5.146727	0.009632	[847, 8, 1265, 64]
CNCCO	2184	1329	855	357	296	0.829132	0.163462	1.362546	3.121785	0.031734	[794, 61, 1033, 296]
CNN=C	2184	1329	855	12	11	0.916667	0.005495	1.506396	7.076749	0.001964	[854, 1, 1318, 11]
CNNC(=O)C	2184	1329	855	8	7	0.875	0.003663	1.437923	4.503386	0.000928	[854, 1, 1322, 7]
CNS(=O)=O	2184	1329	855	58	53	0.913793	0.026557	1.501674	6.819413	0.009441	[850, 5, 1276, 53]
COC(=O)CCC(=O)O	2184	1329	855	10	8	0.8	0.004579	1.314673	2.573363	0.000561	[853, 2, 1321, 8]
COC(=O)CO	2184	1329	855	30	23	0.766667	0.013736	1.259895	2.113834	0.001132	[848, 7, 1306, 23]
COC(=O)N	2184	1329	855	46	37	0.804348	0.021062	1.321818	2.644846	0.002748	[846, 9, 1292, 37]
COC(=O)O	2184	1329	855	7	6	0.857143	0.003205	1.408578	3.860045	0.000694	[854, 1, 1323, 6]
COc1ccc(OC)cc1	2184	1329	855	8	6	0.75	0.003663	1.232506	1.930023	0.000237	[853, 2, 1323, 6]
COc1ccc2ccccc2c1	2184	1329	855	9	7	0.777778	0.004121	1.278154	2.251693	0.000388	[853, 2, 1322, 7]
COc1cccc(c1)C(=O)O	2184	1329	855	6	5	0.833333	0.002747	1.369451	3.216704	0.000476	[854, 1, 1324, 5]
COc1cccc(OC)c1OC	2184	1329	855	15	12	0.8	0.006868	1.314673	2.573363	0.000843	[852, 3, 1317, 12]
CS(=O)(=O)c1ccccc1	2184	1329	855	7	7	1.0	0.003205	1.643341	inf	0.002302	[855, 0, 1322, 7]
CS(=O)(=O)N	2184	1329	855	15	13	0.866667	0.006868	1.424229	4.181716	0.001623	[853, 2, 1316, 13]
CS(c1ccc(C)cc1)	2184	1329	855	7	6	0.857143	0.003205	1.408578	3.860045	0.000694	[854, 1, 1323, 6]
CS(c1ccccc1)	2184	1329	855	26	23	0.884615	0.011905	1.453725	4.93228	0.003296	[852, 3, 1306, 23]
F	2184	1329	855	170	140	0.823529	0.077839	1.35334	3.002257	0.013107	[825, 30, 1189, 140]
FC(F)(F)c1cccc(NC=O)c1	2184	1329	855	5	5	1.0	0.002289	1.643341	inf	0.001643	[855, 0, 1324, 5]
FC(F)(F)c1ccccc1	2184	1329	855	28	25	0.892857	0.012821	1.467269	5.361174	0.003804	[852, 3, 1304, 25]
FC(F)F	2184	1329	855	40	36	0.9	0.018315	1.479007	5.790068	0.005789	[851, 4, 1293, 36]
Fc1cccc(F)c1	2184	1329	855	12	10	0.833333	0.005495	1.369451	3.216704	0.000953	[853, 2, 1319, 10]
Fc1ccccc1	2184	1329	855	72	60	0.833333	0.032967	1.369451	3.216704	0.005864	[843, 12, 1269, 60]
Ic1ccc(NC=O)cc1	2184	1329	855	14	13	0.928571	0.00641	1.525959	8.363431	0.002518	[854, 1, 1316, 13]
Ic1ccccc1	2184	1329	855	25	20	0.8	0.011447	1.314673	2.573363	0.001411	[850, 5, 1309, 20]
Ic1ccccc1C=O	2184	1329	855	12	11	0.916667	0.005495	1.506396	7.076749	0.001964	[854, 1, 1318, 11]
N#Cc1ccccc1	2184	1329	855	7	6	0.857143	0.003205	1.408578	3.860045	0.000694	[854, 1, 1323, 6]
N=C(c1ccccc1)c2ccccc2	2184	1329	855	12	12	1.0	0.005495	1.643341	inf	0.003952	[855, 0, 1317, 12]
N=Cc1ccccc1	2184	1329	855	30	26	0.866667	0.013736	1.424229	4.181716	0.003266	[851, 4, 1303, 26]
N=Cc1ccco1	2184	1329	855	6	6	1.0	0.002747	1.643341	inf	0.001972	[855, 0, 1323, 6]
N=N	2184	1329	855	12	9	0.75	0.005495	1.232506	1.930023	0.000356	[852, 3, 1320, 9]
N1c2ccccc2S(c3ccccc13)	2184	1329	855	18	14	0.777778	0.008242	1.278154	2.251693	0.000779	[851, 4, 1315, 14]
NC(=N)N	2184	1329	855	25	21	0.84	0.011447	1.380406	3.37754	0.002129	[851, 4, 1308, 21]
NC(=O)C=C	2184	1329	855	29	22	0.758621	0.013278	1.246672	2.021928	0.00098	[848, 7, 1307, 22]
NC(=O)C=Cc1ccccc1	2184	1329	855	5	5	1.0	0.002289	1.643341	inf	0.001643	[855, 0, 1324, 5]
NC(=O)c1ccc(Cl)cc1	2184	1329	855	10	9	0.9	0.004579	1.479007	5.790068	0.001431	[854, 1, 1320, 9]
NC(=O)c1ccc(N)cc1	2184	1329	855	13	12	0.923077	0.005952	1.51693	7.72009	0.002239	[854, 1, 1317, 12]
NC(=O)C1CCCCC1	2184	1329	855	5	4	0.8	0.002289	1.314673	2.573363	0.00028	[854, 1, 1325, 4]
NC(=O)CC(=O)N	2184	1329	855	14	14	1.0	0.00641	1.643341	inf	0.004613	[855, 0, 1315, 14]
NC(=O)CC=O	2184	1329	855	25	22	0.88	0.011447	1.44614	4.717833	0.003047	[852, 3, 1307, 22]
NC(=O)CO	2184	1329	855	35	30	0.857143	0.016026	1.408578	3.860045	0.003508	[850, 5, 1299, 30]
NC(=O)CS	2184	1329	855	14	11	0.785714	0.00641	1.291196	2.358916	0.000667	[852, 3, 1318, 11]
NC(=O)N	2184	1329	855	64	48	0.75	0.029304	1.232506	1.930023	0.001942	[839, 16, 1281, 48]
NC(=O)NS(=O)=O	2184	1329	855	14	13	0.928571	0.00641	1.525959	8.363431	0.002518	[854, 1, 1316, 13]
NC(=O)O	2184	1329	855	58	45	0.775862	0.026557	1.275006	2.226949	0.002494	[842, 13, 1284, 45]
NC(=O)SCC=O	2184	1329	855	5	4	0.8	0.002289	1.314673	2.573363	0.00028	[854, 1, 1325, 4]
NC=C	2184	1329	855	58	50	0.862069	0.026557	1.416673	4.02088	0.006132	[847, 8, 1279, 50]
NC=O	2184	1329	855	505	404	0.8	0.231227	1.314673	2.573363	0.03581	[754, 101, 925, 404]
Nc1ccc(cc1)[N+](=O)[O-]	2184	1329	855	7	6	0.857143	0.003205	1.408578	3.860045	0.000694	[854, 1, 1323, 6]
Nc1ccc(cc1)S(=O)(=O)N	2184	1329	855	32	29	0.90625	0.014652	1.489278	6.218962	0.004856	[852, 3, 1300, 29]
Nc1ccc(cc1)S(=O)=O	2184	1329	855	42	33	0.785714	0.019231	1.291196	2.358916	0.002024	[846, 9, 1296, 33]
Nc1ccc(Cl)cc1	2184	1329	855	24	18	0.75	0.010989	1.232506	1.930023	0.000716	[849, 6, 1311, 18]
Nc1ccc(I)cc1	2184	1329	855	17	14	0.823529	0.007784	1.35334	3.002257	0.001228	[852, 3, 1315, 14]
Nc1cccc(c1)C(=O)O	2184	1329	855	12	9	0.75	0.005495	1.232506	1.930023	0.000356	[852, 3, 1320, 9]
Nc1cccc(c1)C(F)(F)F	2184	1329	855	16	15	0.9375	0.007326	1.540632	9.650113	0.003088	[854, 1, 1314, 15]
Nc1cccc(Cl)c1	2184	1329	855	32	28	0.875	0.014652	1.437923	4.503386	0.003748	[851, 4, 1301, 28]
Nc1cccc(O)c1	2184	1329	855	29	23	0.793103	0.013278	1.303339	2.46614	0.001516	[849, 6, 1306, 23]
NC1CCCC1	2184	1329	855	13	10	0.769231	0.005952	1.264108	2.14447	0.000504	[852, 3, 1319, 10]
NC1CCCCC1	2184	1329	855	46	37	0.804348	0.021062	1.321818	2.644846	0.002748	[846, 9, 1292, 37]
Nc1ccccc1C(=O)O	2184	1329	855	10	9	0.9	0.004579	1.479007	5.790068	0.001431	[854, 1, 1320, 9]
Nc1ccccn1	2184	1329	855	25	19	0.76	0.011447	1.248939	2.037246	0.00086	[849, 6, 1310, 19]
Nc1ncccn1	2184	1329	855	36	32	0.888889	0.016484	1.460747	5.146727	0.004748	[851, 4, 1297, 32]
Nc1nccs1	2184	1329	855	25	21	0.84	0.011447	1.380406	3.37754	0.002129	[851, 4, 1308, 21]
Nc1ncncn1	2184	1329	855	5	4	0.8	0.002289	1.314673	2.573363	0.00028	[854, 1, 1325, 4]
NCC(=O)N	2184	1329	855	154	123	0.798701	0.070513	1.312538	2.552611	0.00906	[824, 31, 1206, 123]
NCC(O)CO	2184	1329	855	87	76	0.873563	0.039835	1.435562	4.4449	0.010289	[844, 11, 1253, 76]
NCC=C	2184	1329	855	64	50	0.78125	0.029304	1.28386	2.297646	0.00295	[841, 14, 1279, 50]
NCC=O	2184	1329	855	235	179	0.761702	0.107601	1.251736	2.056393	0.009102	[799, 56, 1150, 179]
NCc1ccccc1	2184	1329	855	199	161	0.809045	0.091117	1.329537	2.725734	0.013378	[817, 38, 1168, 161]
NCc1ccco1	2184	1329	855	5	4	0.8	0.002289	1.314673	2.573363	0.00028	[854, 1, 1325, 4]
NCCC(=O)O	2184	1329	855	22	18	0.818182	0.010073	1.344552	2.895034	0.001507	[851, 4, 1311, 18]
NCCC=O	2184	1329	855	123	101	0.821138	0.056319	1.34941	2.953519	0.009068	[833, 22, 1228, 101]
NCCCC(=O)O	2184	1329	855	23	18	0.782609	0.010531	1.286093	2.316027	0.001059	[850, 5, 1311, 18]
NCCCO	2184	1329	855	198	164	0.828283	0.090659	1.361151	3.103174	0.016208	[821, 34, 1165, 164]
NCCN	2184	1329	855	285	235	0.824561	0.130495	1.355035	3.023702	0.023397	[805, 50, 1094, 235]
NCCO	2184	1329	855	420	339	0.807143	0.192308	1.326411	2.692501	0.030775	[774, 81, 990, 339]
NCCS	2184	1329	855	89	71	0.797753	0.040751	1.31098	2.537622	0.005034	[837, 18, 1258, 71]
NN=C	2184	1329	855	12	11	0.916667	0.005495	1.506396	7.076749	0.001964	[854, 1, 1318, 11]
NNC(=O)N	2184	1329	855	12	9	0.75	0.005495	1.232506	1.930023	0.000356	[852, 3, 1320, 9]
NNc1ccccc1	2184	1329	855	9	8	0.888889	0.004121	1.460747	5.146727	0.001175	[854, 1, 1321, 8]
NS	2184	1329	855	105	90	0.857143	0.048077	1.408578	3.860045	0.010831	[840, 15, 1239, 90]
NS(=O)(=O)c1ccc(Cl)cc1	2184	1329	855	13	13	1.0	0.005952	1.643341	inf	0.004282	[855, 0, 1316, 13]
NS(=O)(=O)c1ccccc1	2184	1329	855	73	66	0.90411	0.033425	1.48576	6.065785	0.011062	[848, 7, 1263, 66]
NS(=O)=O	2184	1329	855	102	90	0.882353	0.046703	1.450007	4.825056	0.013078	[843, 12, 1239, 90]
NS=O	2184	1329	855	102	90	0.882353	0.046703	1.450007	4.825056	0.013078	[843, 12, 1239, 90]
O=C1Cc2ccccc2N1	2184	1329	855	5	4	0.8	0.002289	1.314673	2.573363	0.00028	[854, 1, 1325, 4]
O=c1ccn(C2CCCO2)c(=O)[nH]1	2184	1329	855	6	5	0.833333	0.002747	1.369451	3.216704	0.000476	[854, 1, 1324, 5]
O=c1ccnc[nH]1	2184	1329	855	29	24	0.827586	0.013278	1.360006	3.088036	0.002192	[850, 5, 1305, 24]
O=c1ccoc2ccccc12	2184	1329	855	6	5	0.833333	0.002747	1.369451	3.216704	0.000476	[854, 1, 1324, 5]
O=c1nccc[nH]1	2184	1329	855	16	13	0.8125	0.007326	1.335214	2.78781	0.001031	[852, 3, 1316, 13]
O=CC(c1ccccc1)c2ccccc2	2184	1329	855	18	16	0.888889	0.008242	1.460747	5.146727	0.002358	[853, 2, 1313, 16]
O=Cc1cccc(C=O)c1	2184	1329	855	12	9	0.75	0.005495	1.232506	1.930023	0.000356	[852, 3, 1320, 9]
O=Cc1cccc(c1)S(=O)=O	2184	1329	855	16	13	0.8125	0.007326	1.335214	2.78781	0.001031	[852, 3, 1316, 13]
O=CC1CCCC1	2184	1329	855	78	59	0.75641	0.035714	1.24304	1.997743	0.002612	[836, 19, 1270, 59]
O=Cc1cccnc1	2184	1329	855	29	26	0.896552	0.013278	1.47334	5.575621	0.004063	[852, 3, 1303, 26]
O=CCc1ccccc1	2184	1329	855	129	101	0.782946	0.059066	1.286647	2.320622	0.006247	[827, 28, 1228, 101]
O=CCCc1c[nH]c2ccccc12	2184	1329	855	5	5	1.0	0.002289	1.643341	inf	0.001643	[855, 0, 1324, 5]
O=CCCCc1ccccc1	2184	1329	855	43	35	0.813953	0.019689	1.337603	2.814616	0.002844	[847, 8, 1294, 35]
O=CCNC=O	2184	1329	855	148	115	0.777027	0.067766	1.27692	2.241945	0.006722	[822, 33, 1214, 115]
O=CCOC=O	2184	1329	855	49	39	0.795918	0.022436	1.307965	2.509029	0.002668	[845, 10, 1290, 39]
O=CN1CCCC1	2184	1329	855	23	18	0.782609	0.010531	1.286093	2.316027	0.001059	[850, 5, 1311, 18]
O=CN1CCCCC1	2184	1329	855	9	9	1.0	0.004121	1.643341	inf	0.002961	[855, 0, 1320, 9]
O=CN1CCNCC1	2184	1329	855	14	11	0.785714	0.00641	1.291196	2.358916	0.000667	[852, 3, 1318, 11]
O=CNC1CCCCC1	2184	1329	855	17	14	0.823529	0.007784	1.35334	3.002257	0.001228	[852, 3, 1315, 14]
O=CNCCNC=O	2184	1329	855	60	48	0.8	0.027473	1.314673	2.573363	0.003437	[843, 12, 1281, 48]
O=CNCCOC=O	2184	1329	855	5	4	0.8	0.002289	1.314673	2.573363	0.00028	[854, 1, 1325, 4]
O=CNCNC=O	2184	1329	855	8	7	0.875	0.003663	1.437923	4.503386	0.000928	[854, 1, 1322, 7]
O=CNNC=O	2184	1329	855	7	6	0.857143	0.003205	1.408578	3.860045	0.000694	[854, 1, 1323, 6]
O=CNS(=O)=O	2184	1329	855	19	17	0.894737	0.0087	1.470358	5.468397	0.002613	[853, 2, 1312, 17]
O=S(=O)c1ccccc1	2184	1329	855	99	77	0.777778	0.04533	1.278154	2.251693	0.00444	[833, 22, 1252, 77]
OC(=O)C1CCCN1	2184	1329	855	12	11	0.916667	0.005495	1.506396	7.076749	0.001964	[854, 1, 1318, 11]
OC(=O)Cc1ccccc1	2184	1329	855	61	50	0.819672	0.02793	1.347001	2.924277	0.004314	[844, 11, 1279, 50]
OC(=O)CCc1ccccc1	2184	1329	855	46	36	0.782609	0.021062	1.286093	2.316027	0.002139	[845, 10, 1293, 36]
OC(=O)CCCC(=O)O	2184	1329	855	20	17	0.85	0.009158	1.39684	3.645598	0.001867	[852, 3, 1312, 17]
OC(=O)CCCC=O	2184	1329	855	23	18	0.782609	0.010531	1.286093	2.316027	0.001059	[850, 5, 1311, 18]
OC(=O)CCCCCNC=O	2184	1329	855	7	6	0.857143	0.003205	1.408578	3.860045	0.000694	[854, 1, 1323, 6]
OC(=O)CCCNC=O	2184	1329	855	9	7	0.777778	0.004121	1.278154	2.251693	0.000388	[853, 2, 1322, 7]
OC(=O)CCNC=O	2184	1329	855	10	8	0.8	0.004579	1.314673	2.573363	0.000561	[853, 2, 1321, 8]
OC(=O)CNC=O	2184	1329	855	106	81	0.764151	0.048535	1.25576	2.084424	0.003998	[830, 25, 1248, 81]
OC(C=O)(c1ccccc1)c2ccccc2	2184	1329	855	5	5	1.0	0.002289	1.643341	inf	0.001643	[855, 0, 1324, 5]
OC(F)F	2184	1329	855	6	5	0.833333	0.002747	1.369451	3.216704	0.000476	[854, 1, 1324, 5]
Oc1ccc(CCC=O)cc1	2184	1329	855	35	27	0.771429	0.016026	1.26772	2.171275	0.001408	[847, 8, 1302, 27]
Oc1ccc(Cl)cc1C=O	2184	1329	855	10	8	0.8	0.004579	1.314673	2.573363	0.000561	[853, 2, 1321, 8]
Oc1ccc2ccccc2c1	2184	1329	855	9	7	0.777778	0.004121	1.278154	2.251693	0.000388	[853, 2, 1322, 7]
Oc1cccc(NC=O)c1	2184	1329	855	6	5	0.833333	0.002747	1.369451	3.216704	0.000476	[854, 1, 1324, 5]
OC1CCCC1	2184	1329	855	122	99	0.811475	0.055861	1.333531	2.769163	0.008132	[832, 23, 1230, 99]
Oc1cccc2cccnc12	2184	1329	855	10	9	0.9	0.004579	1.479007	5.790068	0.001431	[854, 1, 1320, 9]
OC1CCCCC1	2184	1329	855	149	116	0.778523	0.068223	1.279379	2.261441	0.006897	[822, 33, 1213, 116]
Oc1ccccc1C=N	2184	1329	855	5	4	0.8	0.002289	1.314673	2.573363	0.00028	[854, 1, 1325, 4]
OCC(=O)c1ccccc1	2184	1329	855	8	7	0.875	0.003663	1.437923	4.503386	0.000928	[854, 1, 1322, 7]
OCC(c1ccccc1)c2ccccc2	2184	1329	855	10	10	1.0	0.004579	1.643341	inf	0.003291	[855, 0, 1319, 10]
OCCc1ccccc1	2184	1329	855	112	89	0.794643	0.051282	1.305869	2.489449	0.006177	[832, 23, 1240, 89]
OCCCNC=O	2184	1329	855	37	29	0.783784	0.016941	1.288024	2.332111	0.001739	[847, 8, 1300, 29]
OCCNC=O	2184	1329	855	165	133	0.806061	0.075549	1.324632	2.673885	0.010578	[823, 32, 1196, 133]
OCCNCCO	2184	1329	855	26	20	0.769231	0.011905	1.264108	2.14447	0.001013	[849, 6, 1309, 20]
OCCNS(=O)=O	2184	1329	855	5	5	1.0	0.002289	1.643341	inf	0.001643	[855, 0, 1324, 5]
ON=C	2184	1329	855	22	19	0.863636	0.010073	1.419249	4.074492	0.002325	[852, 3, 1310, 19]
ONC=O	2184	1329	855	7	7	1.0	0.003205	1.643341	inf	0.002302	[855, 0, 1322, 7]
S(c1ccccc1)	2184	1329	855	144	113	0.784722	0.065934	1.289566	2.345081	0.007173	[824, 31, 1216, 113]
SCC=O	2184	1329	855	20	15	0.75	0.009158	1.232506	1.930023	0.000595	[850, 5, 1314, 15]
SCc1ccccc1	2184	1329	855	16	12	0.75	0.007326	1.232506	1.930023	0.000475	[851, 4, 1317, 12]
SCCC=O	2184	1329	855	75	58	0.773333	0.034341	1.27085	2.194928	0.003147	[838, 17, 1271, 58]
SCCS	2184	1329	855	7	6	0.857143	0.003205	1.408578	3.860045	0.000694	[854, 1, 1323, 6]
