# Supplementary material for: A comprehensive evaluation of advanced methods for identifying structural alerts using extensive toxicity data
Source: J Cheminform. 2026 Jan 30;18:27. doi: 10.1186/s13321-026-01157-x (PMC12922411; doi:10.1186/s13321-026-01157-x)
Supplement: Supplementary file 3 — Supplementary material 3. [file 13321_2026_1157_MOESM3_ESM.zip › SI_3_The substructure sets/SI_3_1_Original set of SAs/krfp/Drug/Ototoxicity__ruleset.csv]

Substructure	N_total	N_pos	N_neg	N_s	N_s_pos	Precision	Coverage Rate	Enrichment Factor	Likelihood Ratio	Information Gain	tn_fp_fn_tp
[!#1][CH]([!#1])[CH]([!#1])[!#1]	2756	1064	1692	38	36	0.947368	0.013788	2.453898	28.62406	0.01453	[1690, 2, 1028, 36]
[!#1][CH]([!#1])[CH2][CH2][CH3]	2756	1064	1692	6	5	0.833333	0.002177	2.158521	7.951128	0.001334	[1691, 1, 1059, 5]
[!#1][CH]([!#1])[CH2]C(=O)[!#1]	2756	1064	1692	6	5	0.833333	0.002177	2.158521	7.951128	0.001334	[1691, 1, 1059, 5]
[!#1][CH]([!#1])[OH]	2756	1064	1692	41	35	0.853659	0.014877	2.211168	9.276316	0.010185	[1686, 6, 1029, 35]
[!#1][CH]([!#1])C(=O)[OH]	2756	1064	1692	13	12	0.923077	0.004717	2.390977	19.082707	0.004408	[1691, 1, 1052, 12]
[!#1][CH]([!#1])N([!#1])[CH3]	2756	1064	1692	20	15	0.75	0.007257	1.942669	4.770677	0.002884	[1687, 5, 1049, 15]
[!#1][CH]([CH3])C(=O)[!#1]	2756	1064	1692	15	15	1.0	0.005443	2.590226	inf	0.007507	[1692, 0, 1049, 15]
[!#1][CH]1[CH2][CH2]1	2756	1064	1692	24	19	0.791667	0.008708	2.050595	6.042857	0.004352	[1687, 5, 1045, 19]
[!#1][CH]1O[CH]([!#1])[CH]([!#1])[CH]([!#1])[CH]1[!#1]	2756	1064	1692	7	7	1.0	0.00254	2.590226	inf	0.003495	[1692, 0, 1057, 7]
[!#1][CH2][CH]([!#1])[OH]	2756	1064	1692	24	20	0.833333	0.008708	2.158521	7.951128	0.005372	[1688, 4, 1044, 20]
[!#1][CH2][CH]([!#1])C(=O)[!#1]	2756	1064	1692	46	38	0.826087	0.016691	2.139752	7.553571	0.010017	[1684, 8, 1026, 38]
[!#1][CH2][CH]([!#1])C(=O)[NH][!#1]	2756	1064	1692	14	14	1.0	0.00508	2.590226	inf	0.007005	[1692, 0, 1050, 14]
[!#1][CH2][CH]([!#1])C(=O)[OH]	2756	1064	1692	8	7	0.875	0.002903	2.266447	11.131579	0.002171	[1691, 1, 1057, 7]
[!#1][CH2][CH]([!#1])C(=O)O[CH2][CH3]	2756	1064	1692	6	6	1.0	0.002177	2.590226	inf	0.002995	[1692, 0, 1058, 6]
[!#1][CH2][CH]([OH])[CH2][!#1]	2756	1064	1692	17	13	0.764706	0.006168	1.980761	5.168233	0.00266	[1688, 4, 1051, 13]
[!#1][CH2][CH]([OH])[CH2][NH][!#1]	2756	1064	1692	8	8	1.0	0.002903	2.590226	inf	0.003995	[1692, 0, 1056, 8]
[!#1][CH2][CH]([OH])[CH2]O[!#1]	2756	1064	1692	11	10	0.909091	0.003991	2.354751	15.902256	0.003497	[1691, 1, 1054, 10]
[!#1][CH2][CH2][CH2][NH2]	2756	1064	1692	13	10	0.769231	0.004717	1.992481	5.300752	0.002082	[1689, 3, 1054, 10]
[!#1][CH2][NH]C([CH3])([CH3])[CH3]	2756	1064	1692	14	13	0.928571	0.00508	2.405209	20.672932	0.00487	[1691, 1, 1051, 13]
[!#1][CH2]N([!#1])C(=O)[CH3]	2756	1064	1692	7	6	0.857143	0.00254	2.220193	9.541353	0.001746	[1691, 1, 1058, 6]
[!#1][CH2]N([CH3])C(=O)[!#1]	2756	1064	1692	10	8	0.8	0.003628	2.07218	6.360902	0.001884	[1690, 2, 1056, 8]
[!#1][CH2]O[CH3]	2756	1064	1692	25	19	0.76	0.009071	1.968571	5.035714	0.003822	[1686, 6, 1045, 19]
[!#1][NH][CH]([CH3])C(=O)[!#1]	2756	1064	1692	7	7	1.0	0.00254	2.590226	inf	0.003495	[1692, 0, 1057, 7]
[!#1][NH][CH2][CH]([!#1])[!#1]	2756	1064	1692	18	15	0.833333	0.006531	2.158521	7.951128	0.00402	[1689, 3, 1049, 15]
[!#1][NH][CH2][CH]([OH])[CH2]O[!#1]	2756	1064	1692	7	7	1.0	0.00254	2.590226	inf	0.003495	[1692, 0, 1057, 7]
[!#1][NH]C([CH3])([CH3])[CH3]	2756	1064	1692	20	18	0.9	0.007257	2.331203	14.31203	0.006118	[1690, 2, 1046, 18]
[!#1][NH]C(=O)[CH]([!#1])[!#1]	2756	1064	1692	22	20	0.909091	0.007983	2.354751	15.902256	0.00702	[1690, 2, 1044, 20]
[!#1]C(=N[OH])[!#1]	2756	1064	1692	6	6	1.0	0.002177	2.590226	inf	0.002995	[1692, 0, 1058, 6]
[!#1]C(=O)c1[cH][cH]c(Cl)[cH][cH]1	2756	1064	1692	9	8	0.888889	0.003266	2.302423	12.721805	0.002606	[1691, 1, 1056, 8]
[!#1]C(=O)O[CH]([CH3])[CH3]	2756	1064	1692	9	8	0.888889	0.003266	2.302423	12.721805	0.002606	[1691, 1, 1056, 8]
[!#1]c1[cH][cH][cH][cH]c1F	2756	1064	1692	5	4	0.8	0.001814	2.07218	6.360902	0.00094	[1691, 1, 1060, 4]
[!#1]c1[cH][cH][cH]c([cH]1)[N+](=O)[O-]	2756	1064	1692	10	9	0.9	0.003628	2.331203	14.31203	0.003048	[1691, 1, 1055, 9]
[!#1]c1[cH][cH]c([!#1])n[cH]1	2756	1064	1692	5	5	1.0	0.001814	2.590226	inf	0.002495	[1692, 0, 1059, 5]
[!#1]c1[cH][cH]c(F)[cH]c1F	2756	1064	1692	7	7	1.0	0.00254	2.590226	inf	0.003495	[1692, 0, 1057, 7]
[!#1]c1[cH][cH]sc1[!#1]	2756	1064	1692	8	7	0.875	0.002903	2.266447	11.131579	0.002171	[1691, 1, 1057, 7]
[!#1]c1[cH]c([!#1])on1	2756	1064	1692	5	4	0.8	0.001814	2.07218	6.360902	0.00094	[1691, 1, 1060, 4]
[!#1]c1[cH]sc([!#1])n1	2756	1064	1692	16	13	0.8125	0.005806	2.104558	6.890977	0.00322	[1689, 3, 1051, 13]
[!#1]c1[cH]sc([NH2])n1	2756	1064	1692	10	10	1.0	0.003628	2.590226	inf	0.004997	[1692, 0, 1054, 10]
[!#1]c1[nH]c([!#1])c([!#1])c1[!#1]	2756	1064	1692	20	16	0.8	0.007257	2.07218	6.360902	0.003782	[1688, 4, 1048, 16]
[!#1]c1[nH]c2[cH][cH][cH][cH]c2c1[!#1]	2756	1064	1692	7	6	0.857143	0.00254	2.220193	9.541353	0.001746	[1691, 1, 1058, 6]
[!#1]c1c([!#1])c([!#1])c([!#1])c([!#1])c1[!#1]	2756	1064	1692	16	12	0.75	0.005806	1.942669	4.770677	0.002304	[1688, 4, 1052, 12]
[!#1]c1c(Cl)[cH][cH][cH]c1Cl	2756	1064	1692	6	5	0.833333	0.002177	2.158521	7.951128	0.001334	[1691, 1, 1059, 5]
[!#1]c1nc2[cH][cH][cH][cH]c2[nH]1	2756	1064	1692	9	7	0.777778	0.003266	2.01462	5.565789	0.001508	[1690, 2, 1057, 7]
[!#1]c1nn([!#1])c([!#1])c1[!#1]	2756	1064	1692	5	4	0.8	0.001814	2.07218	6.360902	0.00094	[1691, 1, 1060, 4]
[!#1]c1nnc([!#1])n1[!#1]	2756	1064	1692	5	5	1.0	0.001814	2.590226	inf	0.002495	[1692, 0, 1059, 5]
[!#1]c1nnn[nH]1	2756	1064	1692	7	6	0.857143	0.00254	2.220193	9.541353	0.001746	[1691, 1, 1058, 6]
[!#1]n1[cH][cH]n[cH]1	2756	1064	1692	7	7	1.0	0.00254	2.590226	inf	0.003495	[1692, 0, 1057, 7]
[!#1]n1[cH]n[cH]n1	2756	1064	1692	8	8	1.0	0.002903	2.590226	inf	0.003995	[1692, 0, 1056, 8]
[!#1]N1[CH2][CH2]N([CH2][CH2]1)c2[cH][cH]c([!#1])[cH][cH]2	2756	1064	1692	5	4	0.8	0.001814	2.07218	6.360902	0.00094	[1691, 1, 1060, 4]
[!#1]N1c2[cH][cH][cH][cH]c2[CH2][CH2]c3[cH][cH][cH][cH]c13	2756	1064	1692	5	4	0.8	0.001814	2.07218	6.360902	0.00094	[1691, 1, 1060, 4]
[!#1]O[CH2][CH]([!#1])[!#1]	2756	1064	1692	31	25	0.806452	0.011248	2.088892	6.62594	0.006083	[1686, 6, 1039, 25]
[!#1]S[CH]([!#1])[!#1]	2756	1064	1692	6	6	1.0	0.002177	2.590226	inf	0.002995	[1692, 0, 1058, 6]
[O-][N+](=O)c1cccc(C=N)c1	2756	1064	1692	5	4	0.8	0.001814	2.07218	6.360902	0.00094	[1691, 1, 1060, 4]
C=C(NC=O)C=O	2756	1064	1692	25	22	0.88	0.009071	2.279398	11.661654	0.006987	[1689, 3, 1042, 22]
C1C2CC3CC1CC(C2)C3	2756	1064	1692	6	5	0.833333	0.002177	2.158521	7.951128	0.001334	[1691, 1, 1059, 5]
C1CC1	2756	1064	1692	39	30	0.769231	0.014151	1.992481	5.300752	0.006307	[1683, 9, 1034, 30]
C1Cc2ccccc2N1	2756	1064	1692	12	9	0.75	0.004354	1.942669	4.770677	0.001725	[1689, 3, 1055, 9]
C1Cc2ccccc2Nc3ccccc13	2756	1064	1692	8	6	0.75	0.002903	1.942669	4.770677	0.001149	[1690, 2, 1058, 6]
C1CCC1	2756	1064	1692	9	7	0.777778	0.003266	2.01462	5.565789	0.001508	[1690, 2, 1057, 7]
C1CCCCCCC1	2756	1064	1692	16	12	0.75	0.005806	1.942669	4.770677	0.002304	[1688, 4, 1052, 12]
C1CCOCC1	2756	1064	1692	59	50	0.847458	0.021408	2.195106	8.834586	0.014323	[1683, 9, 1014, 50]
C1CNc2ccccc2C1	2756	1064	1692	5	5	1.0	0.001814	2.590226	inf	0.002495	[1692, 0, 1059, 5]
c1nnn[nH]1	2756	1064	1692	7	6	0.857143	0.00254	2.220193	9.541353	0.001746	[1691, 1, 1058, 6]
CC(=C)C(=O)N	2756	1064	1692	18	16	0.888889	0.006531	2.302423	12.721805	0.005228	[1690, 2, 1048, 16]
CC(=O)CC(=O)N	2756	1064	1692	16	12	0.75	0.005806	1.942669	4.770677	0.002304	[1688, 4, 1052, 12]
CC(C)(C)NCC(O)CO	2756	1064	1692	8	7	0.875	0.002903	2.266447	11.131579	0.002171	[1691, 1, 1057, 7]
CC(C)N(C=O)C(C)C	2756	1064	1692	7	6	0.857143	0.00254	2.220193	9.541353	0.001746	[1691, 1, 1058, 6]
CC(C)NCC(=O)N	2756	1064	1692	19	18	0.947368	0.006894	2.453898	28.62406	0.007218	[1691, 1, 1046, 18]
CC(C)NCC(O)CO	2756	1064	1692	27	22	0.814815	0.009797	2.110554	6.996992	0.00552	[1687, 5, 1042, 22]
CC(C)NS(=O)=O	2756	1064	1692	6	5	0.833333	0.002177	2.158521	7.951128	0.001334	[1691, 1, 1059, 5]
CC(CC=O)c1ccccc1	2756	1064	1692	33	29	0.878788	0.011974	2.276259	11.529135	0.009197	[1688, 4, 1035, 29]
CC(O)C(O)C(O)C(C)O	2756	1064	1692	31	25	0.806452	0.011248	2.088892	6.62594	0.006083	[1686, 6, 1039, 25]
CC(O)C(O)C(O)C(O)CO	2756	1064	1692	21	19	0.904762	0.00762	2.343537	15.107143	0.006568	[1690, 2, 1045, 19]
CC=CC(=O)N	2756	1064	1692	23	18	0.782609	0.008345	2.027133	5.724812	0.003975	[1687, 5, 1046, 18]
CC=NO	2756	1064	1692	20	18	0.9	0.007257	2.331203	14.31203	0.006118	[1690, 2, 1046, 18]
CC1(C)CC1	2756	1064	1692	5	4	0.8	0.001814	2.07218	6.360902	0.00094	[1691, 1, 1060, 4]
CC1(CC2CC3CC(C2)C1)C3	2756	1064	1692	5	4	0.8	0.001814	2.07218	6.360902	0.00094	[1691, 1, 1060, 4]
Cc1cc(C)cc(C)c1	2756	1064	1692	9	7	0.777778	0.003266	2.01462	5.565789	0.001508	[1690, 2, 1057, 7]
Cc1ccc(F)cc1F	2756	1064	1692	5	5	1.0	0.001814	2.590226	inf	0.002495	[1692, 0, 1059, 5]
Cc1ccc(O)c(C)c1	2756	1064	1692	19	18	0.947368	0.006894	2.453898	28.62406	0.007218	[1691, 1, 1046, 18]
Cc1ccc[nH]1	2756	1064	1692	18	14	0.777778	0.006531	2.01462	5.565789	0.003025	[1688, 4, 1050, 14]
Cc1cccc(c1)[N+](=O)[O-]	2756	1064	1692	21	16	0.761905	0.00762	1.973505	5.088722	0.00324	[1687, 5, 1048, 16]
Cc1cccc(c1)C(C)(C)C	2756	1064	1692	8	7	0.875	0.002903	2.266447	11.131579	0.002171	[1691, 1, 1057, 7]
Cc1cccc(F)c1	2756	1064	1692	8	8	1.0	0.002903	2.590226	inf	0.003995	[1692, 0, 1056, 8]
Cc1cccc(NC=O)c1	2756	1064	1692	19	17	0.894737	0.006894	2.31757	13.516917	0.005671	[1690, 2, 1047, 17]
Cc1ccccc1[N+](=O)[O-]	2756	1064	1692	6	5	0.833333	0.002177	2.158521	7.951128	0.001334	[1691, 1, 1059, 5]
Cc1ccccc1F	2756	1064	1692	13	12	0.923077	0.004717	2.390977	19.082707	0.004408	[1691, 1, 1052, 12]
Cc1ccccc1I	2756	1064	1692	5	5	1.0	0.001814	2.590226	inf	0.002495	[1692, 0, 1059, 5]
Cc1ccsc1	2756	1064	1692	15	13	0.866667	0.005443	2.244862	10.336466	0.003925	[1690, 2, 1051, 13]
Cc1ccsc1C	2756	1064	1692	5	5	1.0	0.001814	2.590226	inf	0.002495	[1692, 0, 1059, 5]
CC1OCC(O)C(O)C1O	2756	1064	1692	20	20	1.0	0.007257	2.590226	inf	0.010025	[1692, 0, 1044, 20]
CCC=NO	2756	1064	1692	8	7	0.875	0.002903	2.266447	11.131579	0.002171	[1691, 1, 1057, 7]
CCCCCC(C)NC=O	2756	1064	1692	21	16	0.761905	0.00762	1.973505	5.088722	0.00324	[1687, 5, 1048, 16]
CCN(CC)CCCC(C)N	2756	1064	1692	8	7	0.875	0.002903	2.266447	11.131579	0.002171	[1691, 1, 1057, 7]
CCN(CC)S(=O)=O	2756	1064	1692	12	9	0.75	0.004354	1.942669	4.770677	0.001725	[1689, 3, 1055, 9]
CCOC(=O)C(C)NC=O	2756	1064	1692	5	4	0.8	0.001814	2.07218	6.360902	0.00094	[1691, 1, 1060, 4]
CCOC(=O)C=CC	2756	1064	1692	18	18	1.0	0.006531	2.590226	inf	0.009017	[1692, 0, 1046, 18]
CCOC(=O)CNC=O	2756	1064	1692	5	4	0.8	0.001814	2.07218	6.360902	0.00094	[1691, 1, 1060, 4]
COC(=O)C(C)NC=O	2756	1064	1692	8	6	0.75	0.002903	1.942669	4.770677	0.001149	[1690, 2, 1058, 6]
COc1ccc2ccccc2c1	2756	1064	1692	5	4	0.8	0.001814	2.07218	6.360902	0.00094	[1691, 1, 1060, 4]
CS(c1nc2ccccc2[nH]1)	2756	1064	1692	9	9	1.0	0.003266	2.590226	inf	0.004496	[1692, 0, 1055, 9]
Fc1cccc(F)c1	2756	1064	1692	11	11	1.0	0.003991	2.590226	inf	0.005499	[1692, 0, 1053, 11]
Fc1ccccc1C=N	2756	1064	1692	5	4	0.8	0.001814	2.07218	6.360902	0.00094	[1691, 1, 1060, 4]
Ic1ccc(NC=O)cc1	2756	1064	1692	5	5	1.0	0.001814	2.590226	inf	0.002495	[1692, 0, 1059, 5]
Ic1ccccc1	2756	1064	1692	13	10	0.769231	0.004717	1.992481	5.300752	0.002082	[1689, 3, 1054, 10]
Ic1ccccc1C=O	2756	1064	1692	5	5	1.0	0.001814	2.590226	inf	0.002495	[1692, 0, 1059, 5]
NC(=O)C=C	2756	1064	1692	36	27	0.75	0.013062	1.942669	4.770677	0.005223	[1683, 9, 1037, 27]
NC(CO)CO	2756	1064	1692	42	34	0.809524	0.015239	2.096849	6.758459	0.008406	[1684, 8, 1030, 34]
Nc1ccc(I)cc1	2756	1064	1692	5	5	1.0	0.001814	2.590226	inf	0.002495	[1692, 0, 1059, 5]
NCC(O)CO	2756	1064	1692	101	78	0.772277	0.036647	2.000372	5.392939	0.017005	[1669, 23, 986, 78]
O=C1NCc2ccccc12	2756	1064	1692	9	7	0.777778	0.003266	2.01462	5.565789	0.001508	[1690, 2, 1057, 7]
O=CC1CC1	2756	1064	1692	6	5	0.833333	0.002177	2.158521	7.951128	0.001334	[1691, 1, 1059, 5]
O=Cc1cccs1	2756	1064	1692	6	5	0.833333	0.002177	2.158521	7.951128	0.001334	[1691, 1, 1059, 5]
O=CCCCc1ccccc1	2756	1064	1692	51	40	0.784314	0.018505	2.031549	5.782638	0.008987	[1681, 11, 1024, 40]
O=CN1CCCC1	2756	1064	1692	19	16	0.842105	0.006894	2.181243	8.481203	0.00443	[1689, 3, 1048, 16]
O=CN1CCCCC1	2756	1064	1692	5	5	1.0	0.001814	2.590226	inf	0.002495	[1692, 0, 1059, 5]
OC(=O)C1CCCN1	2756	1064	1692	16	13	0.8125	0.005806	2.104558	6.890977	0.00322	[1689, 3, 1051, 13]
OC(=O)CCc1ccccc1	2756	1064	1692	42	37	0.880952	0.015239	2.281865	11.767669	0.011862	[1687, 5, 1027, 37]
OC(=O)CCCC(=O)O	2756	1064	1692	26	21	0.807692	0.009434	2.092105	6.678947	0.005125	[1687, 5, 1043, 21]
Oc1ccc(CCC=O)cc1	2756	1064	1692	25	21	0.84	0.009071	2.175789	8.348684	0.005782	[1688, 4, 1043, 21]
Oc1ccc(Cl)cc1C=O	2756	1064	1692	9	7	0.777778	0.003266	2.01462	5.565789	0.001508	[1690, 2, 1057, 7]
OCC(F)(F)F	2756	1064	1692	8	6	0.75	0.002903	1.942669	4.770677	0.001149	[1690, 2, 1058, 6]
OCC1OCC(O)C(O)C1O	2756	1064	1692	10	10	1.0	0.003628	2.590226	inf	0.004997	[1692, 0, 1054, 10]
OCCCNC=O	2756	1064	1692	32	25	0.78125	0.011611	2.023614	5.679377	0.005508	[1685, 7, 1039, 25]
ON=C	2756	1064	1692	24	19	0.791667	0.008708	2.050595	6.042857	0.004352	[1687, 5, 1045, 19]
