# Supplementary material for: A comprehensive evaluation of advanced methods for identifying structural alerts using extensive toxicity data
Source: J Cheminform. 2026 Jan 30;18:27. doi: 10.1186/s13321-026-01157-x (PMC12922411; doi:10.1186/s13321-026-01157-x)
Supplement: Supplementary file 3 — Supplementary material 3. [file 13321_2026_1157_MOESM3_ESM.zip › SI_3_The substructure sets/SI_3_1_Original set of SAs/krfp/Drug/Photosensitizer_in human__ruleset.csv]

Substructure	N_total	N_pos	N_neg	N_s	N_s_pos	Precision	Coverage Rate	Enrichment Factor	Likelihood Ratio	Information Gain	tn_fp_fn_tp
[!#1][CH]([!#1])c1[cH][cH][cH]c([cH]1)[N+](=O)[O-]	1395	576	819	5	5	1.0	0.003584	2.421875	inf	0.004587	[819, 0, 571, 5]
[!#1][CH]([CH3])C(=O)[!#1]	1395	576	819	20	16	0.8	0.014337	1.9375	5.6875	0.006583	[815, 4, 560, 16]
[!#1][CH]([CH3])C(=O)[OH]	1395	576	819	12	12	1.0	0.008602	2.421875	inf	0.011054	[819, 0, 564, 12]
[!#1][CH2][CH2][CH2]N([CH3])[CH3]	1395	576	819	9	8	0.888889	0.006452	2.152778	11.375	0.00465	[818, 1, 568, 8]
[!#1][CH2][CH2]N([!#1])[CH2][CH2]N([!#1])[CH3]	1395	576	819	5	5	1.0	0.003584	2.421875	inf	0.004587	[819, 0, 571, 5]
[!#1][CH2]C(=O)c1[cH][cH]c([!#1])[cH][cH]1	1395	576	819	6	5	0.833333	0.004301	2.018229	7.109375	0.002339	[818, 1, 571, 5]
[!#1][CH2]N([!#1])[CH2][CH2][OH]	1395	576	819	6	5	0.833333	0.004301	2.018229	7.109375	0.002339	[818, 1, 571, 5]
[!#1][NH]c1[cH][cH][cH][cH]c1[!#1]	1395	576	819	18	16	0.888889	0.012903	2.152778	11.375	0.009358	[817, 2, 560, 16]
[!#1][NH]c1[cH][cH][cH][cH]c1C(=O)[!#1]	1395	576	819	9	8	0.888889	0.006452	2.152778	11.375	0.00465	[818, 1, 568, 8]
[!#1][NH]c1[cH][cH][cH][cH]c1C(=O)[OH]	1395	576	819	5	4	0.8	0.003584	1.9375	5.6875	0.001628	[818, 1, 572, 4]
[!#1][NH]c1[cH][cH][cH][cH]n1	1395	576	819	7	6	0.857143	0.005018	2.075893	8.53125	0.003085	[818, 1, 570, 6]
[!#1][NH]c1[cH][cH][cH]c([!#1])[cH]1	1395	576	819	9	7	0.777778	0.006452	1.883681	4.976562	0.002591	[817, 2, 569, 7]
[!#1]C(=O)c1[cH][cH]c(Cl)[cH][cH]1	1395	576	819	12	9	0.75	0.008602	1.816406	4.265625	0.002932	[816, 3, 567, 9]
[!#1]c1[cH][cH][cH]c([cH]1)[N+](=O)[O-]	1395	576	819	6	6	1.0	0.004301	2.421875	inf	0.005508	[819, 0, 570, 6]
[!#1]c1[cH][cH][cH]c([cH]1)C(F)(F)F	1395	576	819	10	8	0.8	0.007168	1.9375	5.6875	0.003268	[817, 2, 568, 8]
[!#1]c1[cH][cH]c([!#1])c([cH]1)C(=O)[OH]	1395	576	819	6	5	0.833333	0.004301	2.018229	7.109375	0.002339	[818, 1, 571, 5]
[!#1]c1[cH][cH]c([cH][cH]1)[N+](=O)[O-]	1395	576	819	5	4	0.8	0.003584	1.9375	5.6875	0.001628	[818, 1, 572, 4]
[!#1]c1[cH][cH]c([cH][cH]1)S(=O)(=O)[NH2]	1395	576	819	5	4	0.8	0.003584	1.9375	5.6875	0.001628	[818, 1, 572, 4]
[!#1]c1[cH][cH]c([CH3])c([!#1])[cH]1	1395	576	819	7	6	0.857143	0.005018	2.075893	8.53125	0.003085	[818, 1, 570, 6]
[!#1]c1[cH][cH]c([OH])c([cH]1)C(=O)[OH]	1395	576	819	5	5	1.0	0.003584	2.421875	inf	0.004587	[819, 0, 571, 5]
[!#1]c1[cH][cH]c(O[CH3])[cH][cH]1	1395	576	819	12	10	0.833333	0.008602	2.018229	7.109375	0.004697	[817, 2, 566, 10]
[!#1]c1[cH][cH]nc([!#1])[cH]1	1395	576	819	6	5	0.833333	0.004301	2.018229	7.109375	0.002339	[818, 1, 571, 5]
[!#1]c1[cH]c([!#1])c([!#1])c([!#1])n1	1395	576	819	5	4	0.8	0.003584	1.9375	5.6875	0.001628	[818, 1, 572, 4]
[!#1]c1c([!#1])c2[cH]c([!#1])[cH][cH]c2n1[!#1]	1395	576	819	9	7	0.777778	0.006452	1.883681	4.976562	0.002591	[817, 2, 569, 7]
[!#1]N([CH3])S(=O)(=O)[!#1]	1395	576	819	11	11	1.0	0.007885	2.421875	inf	0.010127	[819, 0, 565, 11]
[!#1]N=N[!#1]	1395	576	819	6	5	0.833333	0.004301	2.018229	7.109375	0.002339	[818, 1, 571, 5]
[!#1]N1[CH2][CH2]N([CH3])[CH2][CH2]1	1395	576	819	24	19	0.791667	0.017204	1.917318	5.403125	0.007562	[814, 5, 557, 19]
[!#1]N1c2[cH][cH][cH][cH]c2S(c3[cH][cH]c([!#1])[cH]c13)	1395	576	819	12	11	0.916667	0.008602	2.220052	15.640625	0.00711	[818, 1, 565, 11]
[!#1]N1c2[cH][cH][cH][cH]c2S(c3[cH][cH]c([cH]c13)C(F)(F)F)	1395	576	819	5	5	1.0	0.003584	2.421875	inf	0.004587	[819, 0, 571, 5]
[!#1]OC(=O)[CH]=[CH][!#1]	1395	576	819	6	6	1.0	0.004301	2.421875	inf	0.005508	[819, 0, 570, 6]
[!#1]Oc1[cH][cH]c([cH][cH]1)C(=O)[!#1]	1395	576	819	7	6	0.857143	0.005018	2.075893	8.53125	0.003085	[818, 1, 570, 6]
[!#1]S(=O)(=O)[NH2]	1395	576	819	45	38	0.844444	0.032258	2.045139	7.71875	0.0191	[812, 7, 538, 38]
C=CC=N	1395	576	819	13	10	0.769231	0.009319	1.862981	4.739583	0.003571	[816, 3, 566, 10]
C1Cc2ccccc2Nc3ccccc13	1395	576	819	6	5	0.833333	0.004301	2.018229	7.109375	0.002339	[818, 1, 571, 5]
c1ccc2nccnc2c1	1395	576	819	5	5	1.0	0.003584	2.421875	inf	0.004587	[819, 0, 571, 5]
c1cocn1	1395	576	819	8	6	0.75	0.005735	1.816406	4.265625	0.001949	[817, 2, 570, 6]
c1nncn1c2ccccc2	1395	576	819	6	5	0.833333	0.004301	2.018229	7.109375	0.002339	[818, 1, 571, 5]
CC(=O)CC(=O)N	1395	576	819	8	8	1.0	0.005735	2.421875	inf	0.007352	[819, 0, 568, 8]
CC(=O)CC=O	1395	576	819	9	8	0.888889	0.006452	2.152778	11.375	0.00465	[818, 1, 568, 8]
CC=CC(=O)N	1395	576	819	18	14	0.777778	0.012903	1.883681	4.976562	0.005216	[815, 4, 562, 14]
Cc1cc2ccccc2n1C	1395	576	819	12	9	0.75	0.008602	1.816406	4.265625	0.002932	[816, 3, 567, 9]
Cc1ccc(cc1)[N+](=O)[O-]	1395	576	819	5	4	0.8	0.003584	1.9375	5.6875	0.001628	[818, 1, 572, 4]
Cc1ccc(cc1)c2ccccc2	1395	576	819	15	12	0.8	0.010753	1.9375	5.6875	0.004919	[816, 3, 564, 12]
Clc1ccc(C=O)cc1	1395	576	819	18	15	0.833333	0.012903	2.018229	7.109375	0.007076	[816, 3, 561, 15]
Clc1ccc(cc1)S(=O)=O	1395	576	819	18	17	0.944444	0.012903	2.287326	24.171875	0.01225	[818, 1, 559, 17]
Clc1ccccc1S(=O)=O	1395	576	819	23	22	0.956522	0.016487	2.316576	31.28125	0.016666	[818, 1, 554, 22]
CS(c1nc2ccccc2[nH]1)	1395	576	819	5	4	0.8	0.003584	1.9375	5.6875	0.001628	[818, 1, 572, 4]
FC(F)(F)c1ccc(S(c2ccccc2))cc1	1395	576	819	5	5	1.0	0.003584	2.421875	inf	0.004587	[819, 0, 571, 5]
FC(F)(F)c1ccc2S(c3ccccc3Nc2c1)	1395	576	819	5	5	1.0	0.003584	2.421875	inf	0.004587	[819, 0, 571, 5]
N=N	1395	576	819	6	5	0.833333	0.004301	2.018229	7.109375	0.002339	[818, 1, 571, 5]
N1c2ccccc2S(c3ccccc13)	1395	576	819	17	16	0.941176	0.012186	2.279412	22.75	0.011379	[818, 1, 560, 16]
Nc1ccc(cc1)S(=O)(=O)N	1395	576	819	39	32	0.820513	0.027957	1.987179	6.5	0.014546	[812, 7, 544, 32]
Nc1ccc(cc1)S(=O)=O	1395	576	819	40	33	0.825	0.028674	1.998047	6.703125	0.015289	[812, 7, 543, 33]
Nc1cccc(c1)C(F)(F)F	1395	576	819	24	20	0.833333	0.017204	2.018229	7.109375	0.009474	[815, 4, 556, 20]
Nc1cccc(Cl)c1	1395	576	819	38	35	0.921053	0.02724	2.230674	16.588542	0.023404	[816, 3, 541, 35]
Nc1ccccc1C(=O)O	1395	576	819	10	9	0.9	0.007168	2.179688	12.796875	0.005458	[818, 1, 567, 9]
NNc1ccccc1	1395	576	819	7	6	0.857143	0.005018	2.075893	8.53125	0.003085	[818, 1, 570, 6]
NS(=O)(=O)c1ccc(Cl)cc1	1395	576	819	18	17	0.944444	0.012903	2.287326	24.171875	0.01225	[818, 1, 559, 17]
O=C(c1ccccc1)c2ccccc2	1395	576	819	14	11	0.785714	0.010036	1.902902	5.213542	0.004234	[816, 3, 565, 11]
O=c1ccc2ccccc2o1	1395	576	819	9	9	1.0	0.006452	2.421875	inf	0.008276	[819, 0, 567, 9]
O=c1cccco1	1395	576	819	9	9	1.0	0.006452	2.421875	inf	0.008276	[819, 0, 567, 9]
O=Cc1ccccn1	1395	576	819	5	4	0.8	0.003584	1.9375	5.6875	0.001628	[818, 1, 572, 4]
OC(=O)C=Cc1ccccc1	1395	576	819	7	6	0.857143	0.005018	2.075893	8.53125	0.003085	[818, 1, 570, 6]
Oc1ccc(cc1)C(=O)c2ccccc2	1395	576	819	6	5	0.833333	0.004301	2.018229	7.109375	0.002339	[818, 1, 571, 5]
Oc1ccc(cc1)S(=O)=O	1395	576	819	5	4	0.8	0.003584	1.9375	5.6875	0.001628	[818, 1, 572, 4]
Oc1ccc(Cl)cc1	1395	576	819	20	16	0.8	0.014337	1.9375	5.6875	0.006583	[815, 4, 560, 16]
Oc1ccc(Cl)cc1Cl	1395	576	819	5	5	1.0	0.003584	2.421875	inf	0.004587	[819, 0, 571, 5]
Oc1cccc2cccnc12	1395	576	819	7	6	0.857143	0.005018	2.075893	8.53125	0.003085	[818, 1, 570, 6]
Oc1ccccc1Cl	1395	576	819	12	9	0.75	0.008602	1.816406	4.265625	0.002932	[816, 3, 567, 9]
OCc1ccccc1C=O	1395	576	819	8	8	1.0	0.005735	2.421875	inf	0.007352	[819, 0, 568, 8]
