# Supplementary material for: A comprehensive evaluation of advanced methods for identifying structural alerts using extensive toxicity data
Source: J Cheminform. 2026 Jan 30;18:27. doi: 10.1186/s13321-026-01157-x (PMC12922411; doi:10.1186/s13321-026-01157-x)
Supplement: Supplementary file 3 — Supplementary material 3. [file 13321_2026_1157_MOESM3_ESM.zip › SI_3_The substructure sets/SI_3_1_Original set of SAs/krfp/Drug/Phototoxicity_in Vitro__ruleset.csv]

Substructure	N_total	N_pos	N_neg	N_s	N_s_pos	Precision	Coverage Rate	Enrichment Factor	Likelihood Ratio	Information Gain	tn_fp_fn_tp
[!#1][CH2][CH2]N([CH3])[CH3]	442	189	253	5	4	0.8	0.011312	1.870899	5.354497	0.004799	[252, 1, 185, 4]
[!#1][N+](=O)[O-]	442	189	253	7	6	0.857143	0.015837	2.004535	8.031746	0.009227	[252, 1, 183, 6]
[!#1][NH]C(=S)[!#1]	442	189	253	5	4	0.8	0.011312	1.870899	5.354497	0.004799	[252, 1, 185, 4]
[!#1]Br	442	189	253	9	8	0.888889	0.020362	2.078777	10.708995	0.014024	[252, 1, 181, 8]
[!#1]c1[cH][cH]sc1[!#1]	442	189	253	8	7	0.875	0.0181	2.046296	9.37037	0.011591	[252, 1, 182, 7]
[!#1]c1[cH]c([!#1])c([!#1])c([!#1])c1[!#1]	442	189	253	21	17	0.809524	0.047511	1.893172	5.689153	0.022073	[249, 4, 172, 17]
[!#1]c1[cH]c([!#1])c([!#1])c([!#1])n1	442	189	253	6	5	0.833333	0.013575	1.948854	6.693122	0.006953	[252, 1, 184, 5]
[!#1]I	442	189	253	6	5	0.833333	0.013575	1.948854	6.693122	0.006953	[252, 1, 184, 5]
[!#1]N=O	442	189	253	7	6	0.857143	0.015837	2.004535	8.031746	0.009227	[252, 1, 183, 6]
[!#1]Oc1[cH][cH]c([cH][cH]1)C(=O)[!#1]	442	189	253	5	4	0.8	0.011312	1.870899	5.354497	0.004799	[252, 1, 185, 4]
[O-][N+](=O)c1ccccc1	442	189	253	7	6	0.857143	0.015837	2.004535	8.031746	0.009227	[252, 1, 183, 6]
Br	442	189	253	9	8	0.888889	0.020362	2.078777	10.708995	0.014024	[252, 1, 181, 8]
Brc1ccccc1	442	189	253	7	7	1.0	0.015837	2.338624	inf	0.019657	[253, 0, 182, 7]
c1ccc(cc1)c2ccc3ccccc3n2	442	189	253	8	6	0.75	0.0181	1.753968	4.015873	0.005699	[251, 2, 183, 6]
c1ccc2ccccc2c1	442	189	253	13	11	0.846154	0.029412	1.978836	7.362434	0.016389	[251, 2, 178, 11]
c1ccc2nc3ccccc3cc2c1	442	189	253	5	5	1.0	0.011312	2.338624	inf	0.01399	[253, 0, 184, 5]
c1ccc2nccnc2c1	442	189	253	5	5	1.0	0.011312	2.338624	inf	0.01399	[253, 0, 184, 5]
c1ccoc1	442	189	253	5	5	1.0	0.011312	2.338624	inf	0.01399	[253, 0, 184, 5]
CC(C)CNC=O	442	189	253	6	5	0.833333	0.013575	1.948854	6.693122	0.006953	[252, 1, 184, 5]
Cc1ccccc1[N+](=O)[O-]	442	189	253	6	6	1.0	0.013575	2.338624	inf	0.016819	[253, 0, 183, 6]
Clc1cccc(Cl)c1	442	189	253	14	11	0.785714	0.031674	1.837491	4.908289	0.012616	[250, 3, 178, 11]
I	442	189	253	6	5	0.833333	0.013575	1.948854	6.693122	0.006953	[252, 1, 184, 5]
Ic1ccccc1	442	189	253	6	5	0.833333	0.013575	1.948854	6.693122	0.006953	[252, 1, 184, 5]
N=O	442	189	253	7	6	0.857143	0.015837	2.004535	8.031746	0.009227	[252, 1, 183, 6]
N1c2ccccc2S(c3ccccc13)	442	189	253	6	6	1.0	0.013575	2.338624	inf	0.016819	[253, 0, 183, 6]
NC(=O)c1cccnc1	442	189	253	7	7	1.0	0.015837	2.338624	inf	0.019657	[253, 0, 182, 7]
Nc1ccccc1C(=O)O	442	189	253	5	4	0.8	0.011312	1.870899	5.354497	0.004799	[252, 1, 185, 4]
O=c1ccc2ccccc2o1	442	189	253	6	6	1.0	0.013575	2.338624	inf	0.016819	[253, 0, 183, 6]
O=c1cccco1	442	189	253	6	6	1.0	0.013575	2.338624	inf	0.016819	[253, 0, 183, 6]
O=C1CCCO1	442	189	253	5	4	0.8	0.011312	1.870899	5.354497	0.004799	[252, 1, 185, 4]
O=Cc1ccccc1C=O	442	189	253	5	4	0.8	0.011312	1.870899	5.354497	0.004799	[252, 1, 185, 4]
O=Cc1cccnc1	442	189	253	39	31	0.794872	0.088235	1.858907	5.187169	0.039359	[245, 8, 158, 31]
ON(=O)c1ccccc1	442	189	253	7	6	0.857143	0.015837	2.004535	8.031746	0.009227	[252, 1, 183, 6]
