# Supplementary material for: A comprehensive evaluation of advanced methods for identifying structural alerts using extensive toxicity data
Source: J Cheminform. 2026 Jan 30;18:27. doi: 10.1186/s13321-026-01157-x (PMC12922411; doi:10.1186/s13321-026-01157-x)
Supplement: Supplementary file 3 — Supplementary material 3. [file 13321_2026_1157_MOESM3_ESM.zip › SI_3_The substructure sets/SI_3_1_Original set of SAs/krfp/Drug/Pregnancy toxicity__ruleset.csv]

Substructure	N_total	N_pos	N_neg	N_s	N_s_pos	Precision	Coverage Rate	Enrichment Factor	Likelihood Ratio	Information Gain	tn_fp_fn_tp
[!#1][CH]=[CH]C(=O)[!#1]	399	206	193	6	6	1.0	0.015038	1.936893	inf	0.014497	[193, 0, 200, 6]
[!#1][CH2][CH]([!#1])[CH3]	399	206	193	16	12	0.75	0.0401	1.45267	2.81068	0.00692	[189, 4, 194, 12]
[!#1][CH2][CH]([CH3])[CH3]	399	206	193	11	9	0.818182	0.027569	1.584731	4.216019	0.008113	[191, 2, 197, 9]
[!#1][CH2][CH2]c1[cH][cH][cH][cH][cH]1	399	206	193	8	8	1.0	0.02005	1.936893	inf	0.0194	[193, 0, 198, 8]
[!#1][CH2][NH][CH2][!#1]	399	206	193	8	6	0.75	0.02005	1.45267	2.81068	0.003393	[191, 2, 200, 6]
[!#1][CH2]c1[cH][cH]c([!#1])[cH][cH]1	399	206	193	26	21	0.807692	0.065163	1.564414	3.934951	0.018418	[188, 5, 185, 21]
[!#1][CH2]Cl	399	206	193	10	9	0.9	0.025063	1.743204	8.432039	0.012659	[192, 1, 197, 9]
[!#1][NH]C(=O)[NH][!#1]	399	206	193	10	8	0.8	0.025063	1.549515	3.747573	0.006431	[191, 2, 198, 8]
[!#1][NH]C(=O)[NH]C(=O)[!#1]	399	206	193	6	6	1.0	0.015038	1.936893	inf	0.014497	[193, 0, 200, 6]
[!#1]C([!#1])([!#1])[CH2][CH3]	399	206	193	11	11	1.0	0.027569	1.936893	inf	0.026822	[193, 0, 195, 11]
[!#1]C([!#1])([CH3])[OH]	399	206	193	12	9	0.75	0.030075	1.45267	2.81068	0.005139	[190, 3, 197, 9]
[!#1]C(=O)C([!#1])([!#1])[OH]	399	206	193	21	18	0.857143	0.052632	1.660194	5.621359	0.020744	[190, 3, 188, 18]
[!#1]C(=O)C([!#1])([!#1])C(=O)[!#1]	399	206	193	7	6	0.857143	0.017544	1.660194	5.621359	0.006693	[192, 1, 200, 6]
[!#1]C(=O)O[CH2][CH3]	399	206	193	9	8	0.888889	0.022556	1.721683	7.495146	0.010606	[192, 1, 198, 8]
[!#1]c1[cH][cH][cH]n[cH]1	399	206	193	6	6	1.0	0.015038	1.936893	inf	0.014497	[193, 0, 200, 6]
[!#1]c1[cH][cH]c(Cl)[cH]c1[!#1]	399	206	193	12	9	0.75	0.030075	1.45267	2.81068	0.005139	[190, 3, 197, 9]
[!#1]c1[cH][cH]c(F)[cH][cH]1	399	206	193	6	5	0.833333	0.015038	1.614078	4.684466	0.00487	[192, 1, 201, 5]
[!#1]c1n[cH]nc([!#1])c1[!#1]	399	206	193	7	6	0.857143	0.017544	1.660194	5.621359	0.006693	[192, 1, 200, 6]
[!#1]S(=O)(=O)[CH3]	399	206	193	5	4	0.8	0.012531	1.549515	3.747573	0.003178	[192, 1, 202, 4]
C1CC=CCN1	399	206	193	8	7	0.875	0.02005	1.694782	6.558252	0.008612	[192, 1, 199, 7]
C1CCC(CC1)c2ccccc2	399	206	193	6	5	0.833333	0.015038	1.614078	4.684466	0.00487	[192, 1, 201, 5]
C1CCC=CC1	399	206	193	28	23	0.821429	0.070175	1.591019	4.309709	0.022027	[188, 5, 183, 23]
C1COC(C1)n2cnc3cncnc23	399	206	193	5	4	0.8	0.012531	1.549515	3.747573	0.003178	[192, 1, 202, 4]
C1Oc2ccccc2O1	399	206	193	5	4	0.8	0.012531	1.549515	3.747573	0.003178	[192, 1, 202, 4]
CC(=O)C	399	206	193	35	27	0.771429	0.087719	1.494175	3.162015	0.019105	[185, 8, 179, 27]
CC(=O)c1ccccc1O	399	206	193	8	6	0.75	0.02005	1.45267	2.81068	0.003393	[191, 2, 200, 6]
CC(=O)CC(=O)N	399	206	193	5	5	1.0	0.012531	1.936893	inf	0.012059	[193, 0, 201, 5]
CC(=O)CC=O	399	206	193	5	5	1.0	0.012531	1.936893	inf	0.012059	[193, 0, 201, 5]
CC(=O)CO	399	206	193	16	15	0.9375	0.0401	1.815837	14.053398	0.025814	[192, 1, 191, 15]
CC(C)(C)C(=O)N	399	206	193	6	5	0.833333	0.015038	1.614078	4.684466	0.00487	[192, 1, 201, 5]
CC(C)(C)C=O	399	206	193	15	13	0.866667	0.037594	1.678641	6.089806	0.01555	[191, 2, 193, 13]
CC(C)(C)c1ccccc1	399	206	193	9	7	0.777778	0.022556	1.506472	3.279126	0.00485	[191, 2, 199, 7]
CC(C)c1ccc(O)cc1	399	206	193	6	6	1.0	0.015038	1.936893	inf	0.014497	[193, 0, 200, 6]
CC(C)CC(C)(C)C	399	206	193	30	23	0.766667	0.075188	1.484951	3.078363	0.015536	[186, 7, 183, 23]
CC(C)NCC(=O)N	399	206	193	10	10	1.0	0.025063	1.936893	inf	0.024339	[193, 0, 196, 10]
CC=CC(=O)C	399	206	193	21	17	0.809524	0.052632	1.567961	3.981796	0.014894	[189, 4, 189, 17]
CC=CC(=O)N	399	206	193	9	7	0.777778	0.022556	1.506472	3.279126	0.00485	[191, 2, 199, 7]
Cc1ccc(C)c(C)c1	399	206	193	7	6	0.857143	0.017544	1.660194	5.621359	0.006693	[192, 1, 200, 6]
Cc1ccc(C)cc1	399	206	193	18	16	0.888889	0.045113	1.721683	7.495146	0.021648	[191, 2, 190, 16]
Cc1ccc(C=O)cc1	399	206	193	11	10	0.909091	0.027569	1.760812	9.368932	0.014761	[192, 1, 196, 10]
Cc1ccc(cc1)c2ccccc2	399	206	193	9	8	0.888889	0.022556	1.721683	7.495146	0.010606	[192, 1, 198, 8]
Cc1ccc(NC=O)cc1	399	206	193	6	6	1.0	0.015038	1.936893	inf	0.014497	[193, 0, 200, 6]
Cc1ccc(O)c(C)c1	399	206	193	8	6	0.75	0.02005	1.45267	2.81068	0.003393	[191, 2, 200, 6]
Cc1ccc[nH]1	399	206	193	5	4	0.8	0.012531	1.549515	3.747573	0.003178	[192, 1, 202, 4]
Cc1cccc(c1)C(C)(C)C	399	206	193	5	5	1.0	0.012531	1.936893	inf	0.012059	[193, 0, 201, 5]
Cc1cccc(Cl)c1	399	206	193	16	12	0.75	0.0401	1.45267	2.81068	0.00692	[189, 4, 194, 12]
Cc1ccncn1	399	206	193	6	5	0.833333	0.015038	1.614078	4.684466	0.00487	[192, 1, 201, 5]
CCC(=O)C	399	206	193	35	27	0.771429	0.087719	1.494175	3.162015	0.019105	[185, 8, 179, 27]
CCC(=O)CC	399	206	193	16	13	0.8125	0.0401	1.573726	4.059871	0.011459	[190, 3, 193, 13]
CCC(CC)(C=O)C=O	399	206	193	5	4	0.8	0.012531	1.549515	3.747573	0.003178	[192, 1, 202, 4]
CCC(CC)Cc1ccccc1	399	206	193	13	11	0.846154	0.032581	1.63891	5.152913	0.01171	[191, 2, 195, 11]
CCC=C(C)C	399	206	193	34	28	0.823529	0.085213	1.595089	4.372168	0.02756	[187, 6, 178, 28]
CCCCCC(C)NC=O	399	206	193	10	8	0.8	0.025063	1.549515	3.747573	0.006431	[191, 2, 198, 8]
CCOC(=O)CN	399	206	193	13	11	0.846154	0.032581	1.63891	5.152913	0.01171	[191, 2, 195, 11]
Clc1ccc(NC=O)cc1	399	206	193	5	5	1.0	0.012531	1.936893	inf	0.012059	[193, 0, 201, 5]
Clc1cccc(C=N)c1	399	206	193	7	7	1.0	0.017544	1.936893	inf	0.016944	[193, 0, 199, 7]
COC(=O)CN	399	206	193	14	11	0.785714	0.035088	1.521845	3.435275	0.008138	[190, 3, 195, 11]
COC(=O)CO	399	206	193	10	8	0.8	0.025063	1.549515	3.747573	0.006431	[191, 2, 198, 8]
COc1cccc(OC)c1	399	206	193	5	5	1.0	0.012531	1.936893	inf	0.012059	[193, 0, 201, 5]
FC(F)(F)c1cccc(NC=O)c1	399	206	193	5	5	1.0	0.012531	1.936893	inf	0.012059	[193, 0, 201, 5]
FC(F)(F)c1ccccc1	399	206	193	9	8	0.888889	0.022556	1.721683	7.495146	0.010606	[192, 1, 198, 8]
Fc1ccccc1	399	206	193	15	13	0.866667	0.037594	1.678641	6.089806	0.01555	[191, 2, 193, 13]
N=C(c1ccccc1)c2ccccc2	399	206	193	8	8	1.0	0.02005	1.936893	inf	0.0194	[193, 0, 198, 8]
NC(=O)C=C	399	206	193	13	10	0.769231	0.032581	1.489918	3.122977	0.006592	[190, 3, 196, 10]
NC(=O)CC(=O)N	399	206	193	6	5	0.833333	0.015038	1.614078	4.684466	0.00487	[192, 1, 201, 5]
NC(=O)CC=O	399	206	193	12	10	0.833333	0.030075	1.614078	4.684466	0.009877	[191, 2, 196, 10]
Nc1ccc(Cl)cc1	399	206	193	7	6	0.857143	0.017544	1.660194	5.621359	0.006693	[192, 1, 200, 6]
Nc1cccc(c1)C(F)(F)F	399	206	193	6	6	1.0	0.015038	1.936893	inf	0.014497	[193, 0, 200, 6]
Nc1cccc(O)c1	399	206	193	6	5	0.833333	0.015038	1.614078	4.684466	0.00487	[192, 1, 201, 5]
NC1CCCCC1	399	206	193	13	11	0.846154	0.032581	1.63891	5.152913	0.01171	[191, 2, 195, 11]
O=C1CC(=O)NC(=O)N1	399	206	193	6	5	0.833333	0.015038	1.614078	4.684466	0.00487	[192, 1, 201, 5]
O=C1CCCC=C1	399	206	193	16	13	0.8125	0.0401	1.573726	4.059871	0.011459	[190, 3, 193, 13]
O=CCC=O	399	206	193	13	11	0.846154	0.032581	1.63891	5.152913	0.01171	[191, 2, 195, 11]
O=CCCCc1ccccc1	399	206	193	25	22	0.88	0.062657	1.704466	6.87055	0.028897	[190, 3, 184, 22]
O=CN1CCCC1	399	206	193	21	16	0.761905	0.052632	1.475728	2.998058	0.010208	[188, 5, 190, 16]
O=CNC1CCCCC1	399	206	193	6	6	1.0	0.015038	1.936893	inf	0.014497	[193, 0, 200, 6]
O=CNCNC=O	399	206	193	6	5	0.833333	0.015038	1.614078	4.684466	0.00487	[192, 1, 201, 5]
OC(=O)C1CCCN1	399	206	193	7	7	1.0	0.017544	1.936893	inf	0.016944	[193, 0, 199, 7]
Oc1cccc(O)c1	399	206	193	9	7	0.777778	0.022556	1.506472	3.279126	0.00485	[191, 2, 199, 7]
OC1CCCCC1	399	206	193	17	13	0.764706	0.042607	1.481154	3.044903	0.00838	[189, 4, 193, 13]
OCc1ccccc1C=O	399	206	193	5	4	0.8	0.012531	1.549515	3.747573	0.003178	[192, 1, 202, 4]
