# Supplementary material for: A comprehensive evaluation of advanced methods for identifying structural alerts using extensive toxicity data
Source: J Cheminform. 2026 Jan 30;18:27. doi: 10.1186/s13321-026-01157-x (PMC12922411; doi:10.1186/s13321-026-01157-x)
Supplement: Supplementary file 3 — Supplementary material 3. [file 13321_2026_1157_MOESM3_ESM.zip › SI_3_The substructure sets/SI_3_1_Original set of SAs/krfp/Drug/Rat oral acute toxicity__ruleset.csv]

Substructure	N_total	N_pos	N_neg	N_s	N_s_pos	Precision	Coverage Rate	Enrichment Factor	Likelihood Ratio	Information Gain	tn_fp_fn_tp
[!#1][CH]([!#1])c1[cH][cH]c([cH][cH]1)[CH]([!#1])[!#1]	7334	2804	4530	12	12	1.0	0.001636	2.615549	inf	0.002273	[4530, 0, 2792, 12]
[!#1][CH]=C(Cl)Cl	7334	2804	4530	19	16	0.842105	0.002591	2.202568	8.616262	0.001685	[4527, 3, 2788, 16]
[!#1][CH]=NOC(=O)[!#1]	7334	2804	4530	11	11	1.0	0.0015	2.615549	inf	0.002083	[4530, 0, 2793, 11]
[!#1][CH]1C(=O)c2[cH][cH][cH][cH]c2C1=O	7334	2804	4530	9	8	0.888889	0.001227	2.324933	12.924394	0.000991	[4529, 1, 2796, 8]
[!#1][CH2][CH2][CH2][CH2][NH]C(=O)[!#1]	7334	2804	4530	15	12	0.8	0.002045	2.092439	6.462197	0.00108	[4527, 3, 2792, 12]
[!#1][CH2][CH2]N([!#1])[CH2][CH2]N([!#1])c1[cH][cH][cH][cH]c1O[!#1]	7334	2804	4530	6	5	0.833333	0.000818	2.179624	8.077746	0.000509	[4529, 1, 2799, 5]
[!#1][CH2]N1C(=O)c2[cH][cH][cH][cH]c2C1=O	7334	2804	4530	16	14	0.875	0.002182	2.288606	11.308845	0.001655	[4528, 2, 2790, 14]
[!#1][NH]C(=O)O[!#1]	7334	2804	4530	224	168	0.75	0.030543	1.961662	4.846648	0.012702	[4474, 56, 2636, 168]
[!#1][NH]C(=O)ON=[CH][!#1]	7334	2804	4530	8	8	1.0	0.001091	2.615549	inf	0.001514	[4530, 0, 2796, 8]
[!#1][NH]C(=S)[NH2]	7334	2804	4530	18	16	0.888889	0.002454	2.324933	12.924394	0.001985	[4528, 2, 2788, 16]
[!#1][NH]N=N[!#1]	7334	2804	4530	7	7	1.0	0.000954	2.615549	inf	0.001325	[4530, 0, 2797, 7]
[!#1]C(=NOC(=O)[!#1])[CH3]	7334	2804	4530	24	19	0.791667	0.003272	2.070643	6.139087	0.001657	[4525, 5, 2785, 19]
[!#1]C(=O)[CH2]F	7334	2804	4530	17	17	1.0	0.002318	2.615549	inf	0.003222	[4530, 0, 2787, 17]
[!#1]C(=O)[NH][CH3]	7334	2804	4530	188	156	0.829787	0.025634	2.170349	7.875802	0.01608	[4498, 32, 2648, 156]
[!#1]C(=S)[NH2]	7334	2804	4530	27	21	0.777778	0.003681	2.034316	5.654422	0.001734	[4524, 6, 2783, 21]
[!#1]c1[cH][cH]c([cH][cH]1)[CH]2[CH2][CH2][CH2][CH2][CH2]2	7334	2804	4530	5	5	1.0	0.000682	2.615549	inf	0.000946	[4530, 0, 2799, 5]
[!#1]c1[cH][cH]c([cH]c1[!#1])c2[cH][cH][cH][cH][cH]2	7334	2804	4530	10	8	0.8	0.001364	2.092439	6.462197	0.000719	[4528, 2, 2796, 8]
[!#1]c1[cH][cH]c([N+](=O)[O-])c([CH3])[cH]1	7334	2804	4530	8	6	0.75	0.001091	1.961662	4.846648	0.00044	[4528, 2, 2798, 6]
[!#1]c1[cH][cH]c(S[CH3])[cH][cH]1	7334	2804	4530	16	13	0.8125	0.002182	2.125134	7.000713	0.001227	[4527, 3, 2791, 13]
[!#1]c1[cH]c(Br)[cH]c(Br)c1[!#1]	7334	2804	4530	9	7	0.777778	0.001227	2.034316	5.654422	0.000576	[4528, 2, 2797, 7]
[!#1]c1c([!#1])c2[cH][cH][cH][cH]c2oc1=O	7334	2804	4530	16	12	0.75	0.002182	1.961662	4.846648	0.000881	[4526, 4, 2792, 12]
[!#1]c1c([!#1])c2[cH]c([!#1])[cH][cH]c2n1[!#1]	7334	2804	4530	22	17	0.772727	0.003	2.021106	5.492867	0.001374	[4525, 5, 2787, 17]
[!#1]c1c([OH])c2[cH][cH][cH][cH]c2oc1=O	7334	2804	4530	13	11	0.846154	0.001773	2.213157	8.885521	0.001174	[4528, 2, 2793, 11]
[!#1]c1nc([!#1])c([!#1])[nH]1	7334	2804	4530	150	138	0.92	0.020453	2.406305	18.578816	0.019391	[4518, 12, 2666, 138]
[!#1]c1nc([!#1])n([!#1])n1	7334	2804	4530	5	4	0.8	0.000682	2.092439	6.462197	0.000359	[4529, 1, 2800, 4]
[!#1]c1nc2[cH][cH]c([!#1])[cH]c2[nH]1	7334	2804	4530	15	13	0.866667	0.002045	2.266809	10.50107	0.001493	[4528, 2, 2791, 13]
[!#1]c1nnc([!#1])o1	7334	2804	4530	15	14	0.933333	0.002045	2.441179	22.617689	0.002024	[4529, 1, 2790, 14]
[!#1]N([CH3])[CH2]c1[cH][cH][cH][cH][cH]1	7334	2804	4530	6	6	1.0	0.000818	2.615549	inf	0.001136	[4530, 0, 2798, 6]
[!#1]N1[CH2][CH2][CH2][CH2][CH2][CH2]1	7334	2804	4530	5	4	0.8	0.000682	2.092439	6.462197	0.000359	[4529, 1, 2800, 4]
[!#1]N1[CH2][CH2]N([CH2][CH2]1)c2[cH][cH][cH][cH]c2[!#1]	7334	2804	4530	9	8	0.888889	0.001227	2.324933	12.924394	0.000991	[4529, 1, 2796, 8]
[!#1]OC(=O)[NH][CH3]	7334	2804	4530	157	142	0.904459	0.021407	2.365656	15.293866	0.018936	[4515, 15, 2662, 142]
[!#1]P(=O)(O[CH3])O[CH3]	7334	2804	4530	81	68	0.839506	0.011044	2.19577	8.450565	0.007153	[4517, 13, 2736, 68]
[!#1]S[CH2][CH2]S[!#1]	7334	2804	4530	28	25	0.892857	0.003818	2.335312	13.46291	0.003149	[4527, 3, 2779, 25]
[!#1]SC([CH3])([CH3])[CH3]	7334	2804	4530	6	6	1.0	0.000818	2.615549	inf	0.001136	[4530, 0, 2798, 6]
Brc1cccc(Br)c1	7334	2804	4530	25	22	0.88	0.003409	2.301683	11.847361	0.00265	[4527, 3, 2782, 22]
C=NOC=O	7334	2804	4530	100	92	0.92	0.013635	2.406305	18.578816	0.012842	[4522, 8, 2712, 92]
c1c[nH]cn1	7334	2804	4530	176	149	0.846591	0.023998	2.2143	8.915438	0.016292	[4503, 27, 2655, 149]
C1CC(CCN1)c2ccccc2	7334	2804	4530	32	24	0.75	0.004363	1.961662	4.846648	0.001766	[4522, 8, 2780, 24]
C1Cc2ccccc2N1	7334	2804	4530	18	16	0.888889	0.002454	2.324933	12.924394	0.001985	[4528, 2, 2788, 16]
c1nc2ccccc2[nH]1	7334	2804	4530	148	132	0.891892	0.02018	2.332787	13.328281	0.01684	[4514, 16, 2672, 132]
c1nc2ncncc2[nH]1	7334	2804	4530	11	9	0.818182	0.0015	2.139995	7.269971	0.000867	[4528, 2, 2795, 9]
c1nnco1	7334	2804	4530	20	17	0.85	0.002727	2.223217	9.154779	0.001842	[4527, 3, 2787, 17]
CC(=NOC(=O)N)C	7334	2804	4530	20	19	0.95	0.002727	2.484772	30.695435	0.002915	[4529, 1, 2785, 19]
CC=NO	7334	2804	4530	133	100	0.75188	0.018135	1.966578	4.895604	0.007523	[4497, 33, 2704, 100]
CC=NOC=O	7334	2804	4530	96	89	0.927083	0.01309	2.424832	20.540554	0.012723	[4523, 7, 2715, 89]
Cc1cc(ccc1O)[N+](=O)[O-]	7334	2804	4530	32	28	0.875	0.004363	2.288606	11.308845	0.003317	[4526, 4, 2776, 28]
Cc1ccc(cc1)C(F)(F)F	7334	2804	4530	5	4	0.8	0.000682	2.092439	6.462197	0.000359	[4529, 1, 2800, 4]
Cc1nc2ccccc2[nH]1	7334	2804	4530	129	127	0.984496	0.017589	2.574998	102.587375	0.02253	[4528, 2, 2677, 127]
Cc1ncc[nH]1	7334	2804	4530	134	132	0.985075	0.018271	2.576511	106.626248	0.023489	[4528, 2, 2672, 132]
CCC=NO	7334	2804	4530	85	67	0.788235	0.01159	2.061668	6.013433	0.005814	[4512, 18, 2737, 67]
CCCC(CCC)C(=O)N	7334	2804	4530	9	8	0.888889	0.001227	2.324933	12.924394	0.000991	[4529, 1, 2796, 8]
CCOP(=O)(N)OCC	7334	2804	4530	7	7	1.0	0.000954	2.615549	inf	0.001325	[4530, 0, 2797, 7]
CCSC(=N)N	7334	2804	4530	12	10	0.833333	0.001636	2.179624	8.077746	0.001019	[4528, 2, 2794, 10]
Clc1cccc(Br)c1	7334	2804	4530	23	19	0.826087	0.003136	2.160671	7.673859	0.001888	[4526, 4, 2785, 19]
Clc1ccccc1Br	7334	2804	4530	29	26	0.896552	0.003954	2.344975	14.001427	0.003317	[4527, 3, 2778, 26]
CNC(=O)O	7334	2804	4530	285	224	0.785965	0.03886	2.05573	5.932509	0.019823	[4469, 61, 2580, 224]
CSC(=N)N	7334	2804	4530	13	10	0.769231	0.001773	2.011961	5.385164	0.000796	[4527, 3, 2794, 10]
CS(c1ccc(O)cc1)	7334	2804	4530	32	26	0.8125	0.004363	2.125134	7.000713	0.002459	[4524, 6, 2778, 26]
Fc1ccccc1Cl	7334	2804	4530	9	7	0.777778	0.001227	2.034316	5.654422	0.000576	[4528, 2, 2797, 7]
FCC=O	7334	2804	4530	28	23	0.821429	0.003818	2.148487	7.431526	0.002248	[4525, 5, 2781, 23]
N#CCC#N	7334	2804	4530	9	7	0.777778	0.001227	2.034316	5.654422	0.000576	[4528, 2, 2797, 7]
NC(=N)S	7334	2804	4530	14	11	0.785714	0.001909	2.055074	5.92368	0.000936	[4527, 3, 2793, 11]
NC(=O)ON=C	7334	2804	4530	99	91	0.919192	0.013499	2.404192	18.376872	0.012665	[4522, 8, 2713, 91]
NN=N	7334	2804	4530	34	28	0.823529	0.004636	2.153982	7.53923	0.002761	[4524, 6, 2776, 28]
O=C1C(C(=O)c2ccccc12)c3ccccc3	7334	2804	4530	9	7	0.777778	0.001227	2.034316	5.654422	0.000576	[4528, 2, 2797, 7]
O=C1CC(=O)c2ccccc12	7334	2804	4530	16	13	0.8125	0.002182	2.125134	7.000713	0.001227	[4527, 3, 2791, 13]
O=C1CC(=O)NC(=O)N1	7334	2804	4530	8	6	0.75	0.001091	1.961662	4.846648	0.00044	[4528, 2, 2798, 6]
O=c1ccc2ccccc2[nH]1	7334	2804	4530	5	4	0.8	0.000682	2.092439	6.462197	0.000359	[4529, 1, 2800, 4]
O=c1cccc[nH]1	7334	2804	4530	11	9	0.818182	0.0015	2.139995	7.269971	0.000867	[4528, 2, 2795, 9]
O=C1NC(=O)C2C3CC(C=C3)C21	7334	2804	4530	8	6	0.75	0.001091	1.961662	4.846648	0.00044	[4528, 2, 2798, 6]
O=CNC=S	7334	2804	4530	8	6	0.75	0.001091	1.961662	4.846648	0.00044	[4528, 2, 2798, 6]
Oc1cc(=O)oc2ccccc12	7334	2804	4530	14	11	0.785714	0.001909	2.055074	5.92368	0.000936	[4527, 3, 2793, 11]
Oc1ccc(Br)cc1Br	7334	2804	4530	7	6	0.857143	0.000954	2.241899	9.693295	0.000665	[4529, 1, 2798, 6]
Oc1ccc2c(=O)ccoc2c1	7334	2804	4530	5	5	1.0	0.000682	2.615549	inf	0.000946	[4530, 0, 2799, 5]
SCCS	7334	2804	4530	73	63	0.863014	0.009954	2.257255	10.17796	0.007198	[4520, 10, 2741, 63]
