# Supplementary material for: A comprehensive evaluation of advanced methods for identifying structural alerts using extensive toxicity data
Source: J Cheminform. 2026 Jan 30;18:27. doi: 10.1186/s13321-026-01157-x (PMC12922411; doi:10.1186/s13321-026-01157-x)
Supplement: Supplementary file 3 — Supplementary material 3. [file 13321_2026_1157_MOESM3_ESM.zip › SI_3_The substructure sets/SI_3_1_Original set of SAs/krfp/Drug/Reproductive toxicity__ruleset.csv]

Substructure	N_total	N_pos	N_neg	N_s	N_s_pos	Precision	Coverage Rate	Enrichment Factor	Likelihood Ratio	Information Gain	tn_fp_fn_tp
[!#1][CH]([!#1])c1[cH][cH][cH]c([cH]1)[N+](=O)[O-]	2207	787	1420	5	5	1.0	0.002266	2.80432	inf	0.003377	[1420, 0, 782, 5]
[!#1][CH]([OH])[CH2][NH]C(=O)[!#1]	2207	787	1420	7	6	0.857143	0.003172	2.403703	10.825921	0.002464	[1419, 1, 781, 6]
[!#1][CH]1[CH2][CH2][CH2][CH2]1	2207	787	1420	9	7	0.777778	0.004078	2.181138	6.315121	0.002188	[1418, 2, 780, 7]
[!#1][CH]1[CH2][CH2][CH2][CH2]N1[!#1]	2207	787	1420	7	6	0.857143	0.003172	2.403703	10.825921	0.002464	[1419, 1, 781, 6]
[!#1][CH2][CH]([!#1])C(=O)O[CH2][CH3]	2207	787	1420	5	4	0.8	0.002266	2.243456	7.217281	0.001352	[1419, 1, 783, 4]
[!#1][CH2][CH]([OH])[CH2][NH][!#1]	2207	787	1420	23	21	0.913043	0.010421	2.560466	18.945362	0.010397	[1418, 2, 766, 21]
[!#1][CH2][CH]([OH])[CH2]N([!#1])[!#1]	2207	787	1420	8	6	0.75	0.003625	2.10324	5.412961	0.001687	[1418, 2, 781, 6]
[!#1][CH2]C(=O)N([!#1])[CH3]	2207	787	1420	9	7	0.777778	0.004078	2.181138	6.315121	0.002188	[1418, 2, 780, 7]
[!#1][CH2]N([CH2][!#1])S(=O)(=O)[!#1]	2207	787	1420	8	7	0.875	0.003625	2.45378	12.630241	0.003048	[1419, 1, 780, 7]
[!#1][CH2]N([CH3])C(=O)[!#1]	2207	787	1420	8	7	0.875	0.003625	2.45378	12.630241	0.003048	[1419, 1, 780, 7]
[!#1][CH2]OC([!#1])([!#1])[!#1]	2207	787	1420	14	11	0.785714	0.006343	2.203394	6.615841	0.003548	[1417, 3, 776, 11]
[!#1][NH][CH]([CH3])C(=O)[!#1]	2207	787	1420	6	5	0.833333	0.002719	2.336934	9.021601	0.001897	[1419, 1, 782, 5]
[!#1][NH][CH2][CH]([OH])[CH2]O[!#1]	2207	787	1420	17	16	0.941176	0.007703	2.63936	28.869123	0.008651	[1419, 1, 771, 16]
[!#1][NH]c1c([CH3])[cH][cH][cH]c1[CH3]	2207	787	1420	10	8	0.8	0.004531	2.243456	7.217281	0.002711	[1418, 2, 779, 8]
[!#1]c1[cH][cH][cH]c([cH]1)[N+](=O)[O-]	2207	787	1420	6	5	0.833333	0.002719	2.336934	9.021601	0.001897	[1419, 1, 782, 5]
[!#1]c1[cH][cH]c([!#1])c([cH]1)C(=O)[OH]	2207	787	1420	5	4	0.8	0.002266	2.243456	7.217281	0.001352	[1419, 1, 783, 4]
[!#1]c1[cH][nH]c2[cH][cH]c([!#1])[cH]c12	2207	787	1420	9	8	0.888889	0.004078	2.492729	14.434562	0.003643	[1419, 1, 779, 8]
[!#1]c1[cH]c([!#1])c([!#1])s1	2207	787	1420	6	5	0.833333	0.002719	2.336934	9.021601	0.001897	[1419, 1, 782, 5]
[!#1]c1[cH]nc([!#1])n1[!#1]	2207	787	1420	5	4	0.8	0.002266	2.243456	7.217281	0.001352	[1419, 1, 783, 4]
[!#1]c1[nH]c([!#1])c([!#1])c1[!#1]	2207	787	1420	16	12	0.75	0.00725	2.10324	5.412961	0.003386	[1416, 4, 775, 12]
[!#1]c1[nH]c2[cH][cH][cH][cH]c2c1[!#1]	2207	787	1420	7	6	0.857143	0.003172	2.403703	10.825921	0.002464	[1419, 1, 781, 6]
[!#1]c1c([CH3])[cH][cH][cH]c1[CH3]	2207	787	1420	13	10	0.769231	0.00589	2.157169	6.014401	0.003033	[1417, 3, 777, 10]
[!#1]c1n[cH][nH]c1[!#1]	2207	787	1420	8	7	0.875	0.003625	2.45378	12.630241	0.003048	[1419, 1, 780, 7]
[!#1]c1nnc([!#1])n1[!#1]	2207	787	1420	5	4	0.8	0.002266	2.243456	7.217281	0.001352	[1419, 1, 783, 4]
[!#1]n1[cH]n[cH]n1	2207	787	1420	8	8	1.0	0.003625	2.80432	inf	0.00541	[1420, 0, 779, 8]
[!#1]N1[CH2][CH2]N([CH2][CH2]1)C(=O)[!#1]	2207	787	1420	9	7	0.777778	0.004078	2.181138	6.315121	0.002188	[1418, 2, 780, 7]
[!#1]N1c2[cH][cH][cH][cH]c2S(c3[cH][cH]c([!#1])[cH]c13)	2207	787	1420	10	9	0.9	0.004531	2.523888	16.238882	0.004249	[1419, 1, 778, 9]
[!#1]O[CH2][CH]([OH])[CH2][NH][CH]([CH3])[CH3]	2207	787	1420	10	9	0.9	0.004531	2.523888	16.238882	0.004249	[1419, 1, 778, 9]
[!#1]S(=O)(=O)[NH2]	2207	787	1420	45	38	0.844444	0.02039	2.368093	9.794881	0.015237	[1413, 7, 749, 38]
[O-][N+](=O)c1ccc(NC=O)cc1	2207	787	1420	5	4	0.8	0.002266	2.243456	7.217281	0.001352	[1419, 1, 783, 4]
C1C2CC3CC1CC(C2)C3	2207	787	1420	5	5	1.0	0.002266	2.80432	inf	0.003377	[1420, 0, 782, 5]
C1Cc2ccccc2Nc3ccccc13	2207	787	1420	6	5	0.833333	0.002719	2.336934	9.021601	0.001897	[1419, 1, 782, 5]
C1CNc2ccccc2C1	2207	787	1420	5	4	0.8	0.002266	2.243456	7.217281	0.001352	[1419, 1, 783, 4]
C1COCO1	2207	787	1420	18	14	0.777778	0.008156	2.181138	6.315121	0.004395	[1416, 4, 773, 14]
c1nncn1c2ccccc2	2207	787	1420	5	5	1.0	0.002266	2.80432	inf	0.003377	[1420, 0, 782, 5]
c1nncs1	2207	787	1420	5	4	0.8	0.002266	2.243456	7.217281	0.001352	[1419, 1, 783, 4]
CC(C)(C)NCC(O)CO	2207	787	1420	5	4	0.8	0.002266	2.243456	7.217281	0.001352	[1419, 1, 783, 4]
CC(C)N(C=O)C(C)C	2207	787	1420	5	4	0.8	0.002266	2.243456	7.217281	0.001352	[1419, 1, 783, 4]
CC(C)NCC(=O)N	2207	787	1420	18	16	0.888889	0.008156	2.492729	14.434562	0.007317	[1418, 2, 771, 16]
CC(C)NCC(O)CO	2207	787	1420	19	15	0.789474	0.008609	2.213937	6.766201	0.004916	[1416, 4, 772, 15]
CC(CC=O)c1ccccc1	2207	787	1420	17	14	0.823529	0.007703	2.30944	8.420161	0.005164	[1417, 3, 773, 14]
Cc1[nH]c2ccccc2c1C	2207	787	1420	11	9	0.818182	0.004984	2.294444	8.119441	0.00325	[1418, 2, 778, 9]
Cc1cc2ccccc2[nH]1	2207	787	1420	13	10	0.769231	0.00589	2.157169	6.014401	0.003033	[1417, 3, 777, 10]
Cc1ccc[nH]1	2207	787	1420	15	12	0.8	0.006797	2.243456	7.217281	0.004076	[1417, 3, 775, 12]
Cc1cccc(C)c1NC=O	2207	787	1420	9	8	0.888889	0.004078	2.492729	14.434562	0.003643	[1419, 1, 779, 8]
CC1OCCO1	2207	787	1420	17	14	0.823529	0.007703	2.30944	8.420161	0.005164	[1417, 3, 773, 14]
CCCCNS(=O)=O	2207	787	1420	14	13	0.928571	0.006343	2.604012	23.456163	0.006738	[1419, 1, 774, 13]
CCCNS(=O)=O	2207	787	1420	17	15	0.882353	0.007703	2.4744	13.532402	0.006714	[1418, 2, 772, 15]
CCN(CC)S(=O)=O	2207	787	1420	9	8	0.888889	0.004078	2.492729	14.434562	0.003643	[1419, 1, 779, 8]
CCOC(=O)C(C)NC(=O)C	2207	787	1420	8	7	0.875	0.003625	2.45378	12.630241	0.003048	[1419, 1, 780, 7]
CCOC(=O)C(C)NC=O	2207	787	1420	9	8	0.888889	0.004078	2.492729	14.434562	0.003643	[1419, 1, 779, 8]
CCOC(=O)C=CC	2207	787	1420	16	14	0.875	0.00725	2.45378	12.630241	0.006118	[1418, 2, 773, 14]
CCOC(=O)CN	2207	787	1420	28	21	0.75	0.012687	2.10324	5.412961	0.00596	[1413, 7, 766, 21]
CCOC(=O)CNC=O	2207	787	1420	10	9	0.9	0.004531	2.523888	16.238882	0.004249	[1419, 1, 778, 9]
Clc1ccc(cc1)S(=O)=O	2207	787	1420	13	12	0.923077	0.00589	2.588603	21.651842	0.006108	[1419, 1, 775, 12]
Clc1ccc(NC=O)cc1	2207	787	1420	12	10	0.833333	0.005437	2.336934	9.021601	0.003804	[1418, 2, 777, 10]
Clc1cccc(C=N)c1	2207	787	1420	13	12	0.923077	0.00589	2.588603	21.651842	0.006108	[1419, 1, 775, 12]
Clc1ccccc1S(=O)=O	2207	787	1420	22	20	0.909091	0.009968	2.549382	18.043202	0.009773	[1418, 2, 767, 20]
CS(=O)(=O)N	2207	787	1420	15	12	0.8	0.006797	2.243456	7.217281	0.004076	[1417, 3, 775, 12]
FC(F)(F)c1cccc(NC=O)c1	2207	787	1420	5	5	1.0	0.002266	2.80432	inf	0.003377	[1420, 0, 782, 5]
N=C(c1ccccc1)c2ccccc2	2207	787	1420	12	11	0.916667	0.005437	2.570627	19.847522	0.005482	[1419, 1, 776, 11]
N=Cc1ccccc1	2207	787	1420	30	23	0.766667	0.013593	2.149979	5.928481	0.006967	[1413, 7, 764, 23]
NC(=O)c1ccc(Cl)cc1	2207	787	1420	10	9	0.9	0.004531	2.523888	16.238882	0.004249	[1419, 1, 778, 9]
Nc1ccc(cc1)S(=O)(=O)N	2207	787	1420	31	25	0.806452	0.014046	2.261549	7.518001	0.008752	[1414, 6, 762, 25]
Nc1cccc(c1)C(F)(F)F	2207	787	1420	16	12	0.75	0.00725	2.10324	5.412961	0.003386	[1416, 4, 775, 12]
Nc1cccc(Cl)c1	2207	787	1420	32	24	0.75	0.014499	2.10324	5.412961	0.006825	[1412, 8, 763, 24]
NCc1ccco1	2207	787	1420	5	4	0.8	0.002266	2.243456	7.217281	0.001352	[1419, 1, 783, 4]
NS(=O)(=O)c1ccc(Cl)cc1	2207	787	1420	13	12	0.923077	0.00589	2.588603	21.651842	0.006108	[1419, 1, 775, 12]
O=CN1CCCCC1	2207	787	1420	9	9	1.0	0.004078	2.80432	inf	0.006088	[1420, 0, 778, 9]
OC(=O)C1CCCN1	2207	787	1420	12	10	0.833333	0.005437	2.336934	9.021601	0.003804	[1418, 2, 777, 10]
OC(=O)CCCCCNC=O	2207	787	1420	7	6	0.857143	0.003172	2.403703	10.825921	0.002464	[1419, 1, 781, 6]
Oc1cccc(NC=O)c1	2207	787	1420	6	5	0.833333	0.002719	2.336934	9.021601	0.001897	[1419, 1, 782, 5]
Oc1ccccc1C=N	2207	787	1420	5	4	0.8	0.002266	2.243456	7.217281	0.001352	[1419, 1, 783, 4]
Oc1ccccc1NC=O	2207	787	1420	7	6	0.857143	0.003172	2.403703	10.825921	0.002464	[1419, 1, 781, 6]
OCCNS(=O)=O	2207	787	1420	5	5	1.0	0.002266	2.80432	inf	0.003377	[1420, 0, 782, 5]
