# Supplementary material for: A comprehensive evaluation of advanced methods for identifying structural alerts using extensive toxicity data
Source: J Cheminform. 2026 Jan 30;18:27. doi: 10.1186/s13321-026-01157-x (PMC12922411; doi:10.1186/s13321-026-01157-x)
Supplement: Supplementary file 3 — Supplementary material 3. [file 13321_2026_1157_MOESM3_ESM.zip › SI_3_The substructure sets/SI_3_1_Original set of SAs/krfp/Drug/Respiratory toxicity__ruleset.csv]

Substructure	N_total	N_pos	N_neg	N_s	N_s_pos	Precision	Coverage Rate	Enrichment Factor	Likelihood Ratio	Information Gain	tn_fp_fn_tp
[!#1][CH]([!#1])[CH]([!#1])[!#1]	3814	2210	1604	458	356	0.777293	0.120084	1.341445	2.533156	0.016917	[1502, 102, 1854, 356]
[!#1][CH]([!#1])[CH2][CH2][CH3]	3814	2210	1604	20	16	0.8	0.005244	1.380633	2.903167	0.000831	[1600, 4, 2194, 16]
[!#1][CH]([!#1])[CH2][CH2]C([!#1])([!#1])[CH3]	3814	2210	1604	45	40	0.888889	0.011799	1.534037	5.806335	0.003997	[1599, 5, 2170, 40]
[!#1][CH]([!#1])[NH]C(=O)[!#1]	3814	2210	1604	132	109	0.825758	0.034609	1.425086	3.439622	0.007162	[1581, 23, 2101, 109]
[!#1][CH]([!#1])[OH]	3814	2210	1604	357	272	0.761905	0.093603	1.314889	2.322534	0.010823	[1519, 85, 1938, 272]
[!#1][CH]([!#1])C([!#1])([!#1])[!#1]	3814	2210	1604	274	226	0.824818	0.071841	1.423463	3.41727	0.015272	[1556, 48, 1984, 226]
[!#1][CH]([!#1])C(=O)[CH]([!#1])[!#1]	3814	2210	1604	8	7	0.875	0.002098	1.510068	5.080543	0.000634	[1603, 1, 2203, 7]
[!#1][CH]([!#1])c1[cH][cH][cH][cH][cH]1	3814	2210	1604	73	56	0.767123	0.01914	1.323895	2.390844	0.002181	[1587, 17, 2154, 56]
[!#1][CH]([!#1])c1[cH][cH][cH][cH]c1[!#1]	3814	2210	1604	37	31	0.837838	0.009701	1.445934	3.749925	0.00218	[1598, 6, 2179, 31]
[!#1][CH]([!#1])c1[cH][cH][cH][cH]c1[N+](=O)[O-]	3814	2210	1604	5	5	1.0	0.001311	1.725792	inf	0.001033	[1604, 0, 2205, 5]
[!#1][CH]([!#1])c1[cH][cH][cH][cH]c1Cl	3814	2210	1604	5	4	0.8	0.001311	1.380633	2.903167	0.000207	[1603, 1, 2206, 4]
[!#1][CH]([!#1])c1[cH][cH][cH]c([cH]1)[N+](=O)[O-]	3814	2210	1604	6	6	1.0	0.001573	1.725792	inf	0.00124	[1604, 0, 2204, 6]
[!#1][CH]([!#1])c1[cH][cH][cH]n[cH]1	3814	2210	1604	16	16	1.0	0.004195	1.725792	inf	0.003312	[1604, 0, 2194, 16]
[!#1][CH]([!#1])c1[cH][cH]c([OH])[cH][cH]1	3814	2210	1604	13	11	0.846154	0.003408	1.460285	3.991855	0.000817	[1602, 2, 2199, 11]
[!#1][CH]([!#1])N([!#1])[CH3]	3814	2210	1604	92	84	0.913043	0.024122	1.575723	7.620814	0.009875	[1596, 8, 2126, 84]
[!#1][CH]([!#1])N([CH3])[CH3]	3814	2210	1604	24	23	0.958333	0.006293	1.653884	16.693213	0.00352	[1603, 1, 2187, 23]
[!#1][CH]([CH2][CH2]C(=O)[OH])C(=O)[OH]	3814	2210	1604	8	7	0.875	0.002098	1.510068	5.080543	0.000634	[1603, 1, 2203, 7]
[!#1][CH]([CH3])C(=O)[!#1]	3814	2210	1604	71	55	0.774648	0.018616	1.336881	2.49491	0.002304	[1588, 16, 2155, 55]
[!#1][CH]([CH3])C(=O)[OH]	3814	2210	1604	12	9	0.75	0.003146	1.294344	2.177376	0.000289	[1601, 3, 2201, 9]
[!#1][CH]([OH])[CH2][NH]C(=O)[!#1]	3814	2210	1604	7	6	0.857143	0.001835	1.47925	4.354751	0.000481	[1603, 1, 2204, 6]
[!#1][CH]1[CH2][CH]1[!#1]	3814	2210	1604	6	5	0.833333	0.001573	1.43816	3.628959	0.000338	[1603, 1, 2205, 5]
[!#1][CH]1[CH2][CH]2[CH2][CH2][CH]([CH2]1)N2[!#1]	3814	2210	1604	6	6	1.0	0.001573	1.725792	inf	0.00124	[1604, 0, 2204, 6]
[!#1][CH]1[CH2][CH2][CH]([!#1])[CH2][CH2]1	3814	2210	1604	9	7	0.777778	0.00236	1.342283	2.540271	0.000298	[1602, 2, 2203, 7]
[!#1][CH]1[CH2][CH2][CH2][CH2][CH]1[!#1]	3814	2210	1604	8	7	0.875	0.002098	1.510068	5.080543	0.000634	[1603, 1, 2203, 7]
[!#1][CH]1[CH2][CH2][CH2][CH2]N1[!#1]	3814	2210	1604	13	11	0.846154	0.003408	1.460285	3.991855	0.000817	[1602, 2, 2199, 11]
[!#1][CH]1[CH2][CH2][CH2]N1[!#1]	3814	2210	1604	22	21	0.954545	0.005768	1.647347	15.241629	0.003137	[1603, 1, 2189, 21]
[!#1][CH]1[CH2][CH2]1	3814	2210	1604	25	24	0.96	0.006555	1.65676	17.419005	0.003712	[1603, 1, 2186, 24]
[!#1][CH]1[CH2][CH2]N([!#1])[CH2][CH2]1	3814	2210	1604	29	27	0.931034	0.007604	1.606772	9.79819	0.003497	[1602, 2, 2183, 27]
[!#1][CH]1O[CH]([CH2][OH])[CH]([OH])[CH]1[OH]	3814	2210	1604	8	8	1.0	0.002098	1.725792	inf	0.001654	[1604, 0, 2202, 8]
[!#1][CH2][CH]([!#1])[OH]	3814	2210	1604	242	187	0.772727	0.06345	1.333566	2.467692	0.008032	[1549, 55, 2023, 187]
[!#1][CH2][CH]([!#1])C(=O)[NH][!#1]	3814	2210	1604	52	40	0.769231	0.013634	1.327532	2.419306	0.001583	[1592, 12, 2170, 40]
[!#1][CH2][CH]([!#1])C(=O)[OH]	3814	2210	1604	59	47	0.79661	0.015469	1.374783	2.842685	0.002395	[1592, 12, 2163, 47]
[!#1][CH2][CH]([!#1])C(=O)O[CH2][CH3]	3814	2210	1604	13	12	0.923077	0.003408	1.593039	8.709502	0.001475	[1603, 1, 2198, 12]
[!#1][CH2][CH]([NH]C(=O)[!#1])C(=O)[NH][!#1]	3814	2210	1604	5	5	1.0	0.001311	1.725792	inf	0.001033	[1604, 0, 2205, 5]
[!#1][CH2][CH]([NH]C(=O)[!#1])C(=O)[OH]	3814	2210	1604	13	10	0.769231	0.003408	1.327532	2.419306	0.000392	[1601, 3, 2200, 10]
[!#1][CH2][CH]([NH2])C(=O)[OH]	3814	2210	1604	12	9	0.75	0.003146	1.294344	2.177376	0.000289	[1601, 3, 2201, 9]
[!#1][CH2][CH]([OH])[CH2][NH][!#1]	3814	2210	1604	28	26	0.928571	0.007341	1.602521	9.435294	0.003316	[1602, 2, 2184, 26]
[!#1][CH2][CH]([OH])[CH2]N([!#1])[!#1]	3814	2210	1604	8	6	0.75	0.002098	1.294344	2.177376	0.000192	[1602, 2, 2204, 6]
[!#1][CH2][CH]([OH])[CH2]O[!#1]	3814	2210	1604	34	26	0.764706	0.008915	1.319723	2.358824	0.000979	[1596, 8, 2184, 26]
[!#1][CH2][CH2][CH2][NH2]	3814	2210	1604	30	25	0.833333	0.007866	1.43816	3.628959	0.001698	[1599, 5, 2185, 25]
[!#1][CH2][CH2][CH2]C(=O)[OH]	3814	2210	1604	32	24	0.75	0.00839	1.294344	2.177376	0.000774	[1596, 8, 2186, 24]
[!#1][CH2][CH2][NH2]	3814	2210	1604	50	40	0.8	0.01311	1.380633	2.903167	0.002094	[1594, 10, 2170, 40]
[!#1][CH2][CH2]c1[cH][cH][cH][cH][cH]1	3814	2210	1604	47	39	0.829787	0.012323	1.43204	3.538235	0.002589	[1596, 8, 2171, 39]
[!#1][CH2][CH2]c1[cH][cH]c(O[!#1])c(O[!#1])[cH]1	3814	2210	1604	29	29	1.0	0.007604	1.725792	inf	0.006016	[1604, 0, 2181, 29]
[!#1][CH2][CH2]N([!#1])[CH2][CH2]N([!#1])c1[cH][cH][cH][cH][cH]1	3814	2210	1604	10	8	0.8	0.002622	1.380633	2.903167	0.000415	[1602, 2, 2202, 8]
[!#1][CH2][CH2]N([!#1])[CH2][CH2]N([!#1])c1[cH][cH][cH][cH]c1O[!#1]	3814	2210	1604	6	6	1.0	0.001573	1.725792	inf	0.00124	[1604, 0, 2204, 6]
[!#1][CH2][CH2]N([!#1])[CH2][CH3]	3814	2210	1604	54	48	0.888889	0.014158	1.534037	5.806335	0.004806	[1598, 6, 2162, 48]
[!#1][CH2][CH2]N([!#1])[CH3]	3814	2210	1604	199	172	0.864322	0.052176	1.491639	4.623563	0.01515	[1577, 27, 2038, 172]
[!#1][CH2][CH2]N([!#1])c1[cH][cH][cH][cH][cH]1	3814	2210	1604	25	21	0.84	0.006555	1.449665	3.810407	0.001496	[1600, 4, 2189, 21]
[!#1][CH2][CH2]N([CH2][!#1])[CH2][!#1]	3814	2210	1604	299	243	0.812709	0.078395	1.402567	3.149418	0.015031	[1548, 56, 1967, 243]
[!#1][CH2][CH2]N([CH2][CH3])[CH2][CH3]	3814	2210	1604	33	29	0.878788	0.008652	1.516605	5.261991	0.002706	[1600, 4, 2181, 29]
[!#1][CH2][CH2]N([CH3])[CH3]	3814	2210	1604	76	64	0.842105	0.019927	1.453298	3.87089	0.004686	[1592, 12, 2146, 64]
[!#1][CH2][NH][CH]([CH3])[CH3]	3814	2210	1604	18	18	1.0	0.004719	1.725792	inf	0.003727	[1604, 0, 2192, 18]
[!#1][CH2][NH][CH2][!#1]	3814	2210	1604	50	41	0.82	0.01311	1.415149	3.306385	0.002526	[1595, 9, 2169, 41]
[!#1][CH2][NH]C([CH3])([CH3])[CH3]	3814	2210	1604	12	12	1.0	0.003146	1.725792	inf	0.002482	[1604, 0, 2198, 12]
[!#1][CH2][NH2]	3814	2210	1604	72	57	0.791667	0.018878	1.366252	2.758009	0.002791	[1589, 15, 2153, 57]
[!#1][CH2]C#C[!#1]	3814	2210	1604	5	5	1.0	0.001311	1.725792	inf	0.001033	[1604, 0, 2205, 5]
[!#1][CH2]C(=O)[NH][NH][!#1]	3814	2210	1604	12	11	0.916667	0.003146	1.581976	7.98371	0.0013	[1603, 1, 2199, 11]
[!#1][CH2]C(=O)[NH][NH2]	3814	2210	1604	7	6	0.857143	0.001835	1.47925	4.354751	0.000481	[1603, 1, 2204, 6]
[!#1][CH2]C(=O)O[CH2]C(=O)[!#1]	3814	2210	1604	5	4	0.8	0.001311	1.380633	2.903167	0.000207	[1603, 1, 2206, 4]
[!#1][CH2]c1[cH][cH][cH]c2[cH][cH][cH][cH]c12	3814	2210	1604	11	11	1.0	0.002884	1.725792	inf	0.002275	[1604, 0, 2199, 11]
[!#1][CH2]c1[cH][cH][cH]n[cH]1	3814	2210	1604	5	5	1.0	0.001311	1.725792	inf	0.001033	[1604, 0, 2205, 5]
[!#1][CH2]c1[cH][cH]c(Br)[cH][cH]1	3814	2210	1604	6	6	1.0	0.001573	1.725792	inf	0.00124	[1604, 0, 2204, 6]
[!#1][CH2]c1[cH][cH]c(Cl)[cH][cH]1	3814	2210	1604	7	6	0.857143	0.001835	1.47925	4.354751	0.000481	[1603, 1, 2204, 6]
[!#1][CH2]c1[cH][cH]c(O[!#1])[cH][cH]1	3814	2210	1604	33	25	0.757576	0.008652	1.307418	2.2681	0.000875	[1596, 8, 2185, 25]
[!#1][CH2]c1[cH][cH]c(O[!#1])c(O[!#1])[cH]1	3814	2210	1604	39	36	0.923077	0.010225	1.593039	8.709502	0.00445	[1601, 3, 2174, 36]
[!#1][CH2]N([!#1])[CH2][!#1]	3814	2210	1604	623	513	0.823435	0.163346	1.421077	3.384829	0.037651	[1494, 110, 1697, 513]
[!#1][CH2]N([!#1])[CH2][CH3]	3814	2210	1604	85	70	0.823529	0.022286	1.42124	3.387029	0.00447	[1589, 15, 2140, 70]
[!#1][CH2]N([!#1])[CH3]	3814	2210	1604	262	232	0.885496	0.068694	1.528182	5.61279	0.023851	[1574, 30, 1978, 232]
[!#1][CH2]N([!#1])C(=O)[CH3]	3814	2210	1604	6	5	0.833333	0.001573	1.43816	3.628959	0.000338	[1603, 1, 2205, 5]
[!#1][CH2]N([CH2][!#1])[CH2][!#1]	3814	2210	1604	328	268	0.817073	0.085999	1.410098	3.24187	0.017291	[1544, 60, 1942, 268]
[!#1][CH2]N([CH2][!#1])S(=O)(=O)[!#1]	3814	2210	1604	7	6	0.857143	0.001835	1.47925	4.354751	0.000481	[1603, 1, 2204, 6]
[!#1][CH2]N([CH2][CH3])[CH2][CH3]	3814	2210	1604	40	35	0.875	0.010488	1.510068	5.080543	0.003191	[1599, 5, 2175, 35]
[!#1][CH2]N([CH2]C(=O)[OH])[CH2]C(=O)[OH]	3814	2210	1604	5	5	1.0	0.001311	1.725792	inf	0.001033	[1604, 0, 2205, 5]
[!#1][CH2]N([CH3])[CH3]	3814	2210	1604	104	89	0.855769	0.027268	1.47688	4.306365	0.007228	[1589, 15, 2121, 89]
[!#1][CH2]N1[CH2][CH2][CH]([!#1])[CH2][CH2]1	3814	2210	1604	16	15	0.9375	0.004195	1.61793	10.886878	0.002016	[1603, 1, 2195, 15]
[!#1][CH2]N1[CH2][CH2]N([CH2][CH2]1)c2[cH][cH][cH][cH][cH]2	3814	2210	1604	19	16	0.842105	0.004982	1.453298	3.87089	0.001156	[1601, 3, 2194, 16]
[!#1][CH2]S(=O)(=O)[NH][!#1]	3814	2210	1604	5	4	0.8	0.001311	1.380633	2.903167	0.000207	[1603, 1, 2206, 4]
[!#1][NH][CH]([!#1])[!#1]	3814	2210	1604	259	221	0.853282	0.067908	1.472587	4.221053	0.01831	[1566, 38, 1989, 221]
[!#1][NH][CH]([!#1])[CH]([CH3])[CH3]	3814	2210	1604	6	6	1.0	0.001573	1.725792	inf	0.00124	[1604, 0, 2204, 6]
[!#1][NH][CH]([!#1])[CH2][CH]([!#1])[CH3]	3814	2210	1604	6	5	0.833333	0.001573	1.43816	3.628959	0.000338	[1603, 1, 2205, 5]
[!#1][NH][CH]([!#1])[CH3]	3814	2210	1604	86	74	0.860465	0.022549	1.484984	4.475716	0.006181	[1592, 12, 2136, 74]
[!#1][NH][CH]([CH3])[CH3]	3814	2210	1604	30	24	0.8	0.007866	1.380633	2.903167	0.00125	[1598, 6, 2186, 24]
[!#1][NH][CH]([CH3])C(=O)[!#1]	3814	2210	1604	21	20	0.952381	0.005506	1.643611	14.515837	0.002948	[1603, 1, 2190, 20]
[!#1][NH][CH2][CH]([!#1])[!#1]	3814	2210	1604	75	64	0.853333	0.019664	1.472676	4.222789	0.005075	[1593, 11, 2146, 64]
[!#1][NH][CH2][CH]([OH])[CH2]O[!#1]	3814	2210	1604	21	20	0.952381	0.005506	1.643611	14.515837	0.002948	[1603, 1, 2190, 20]
[!#1][NH][CH2][CH2][CH3]	3814	2210	1604	7	6	0.857143	0.001835	1.47925	4.354751	0.000481	[1603, 1, 2204, 6]
[!#1][NH][CH2][CH2][NH2]	3814	2210	1604	5	4	0.8	0.001311	1.380633	2.903167	0.000207	[1603, 1, 2206, 4]
[!#1][NH][CH2][CH2]N([CH2][CH3])[CH2][CH3]	3814	2210	1604	7	7	1.0	0.001835	1.725792	inf	0.001447	[1604, 0, 2203, 7]
[!#1][NH][CH2][CH2]O[!#1]	3814	2210	1604	9	8	0.888889	0.00236	1.534037	5.806335	0.000793	[1603, 1, 2202, 8]
[!#1][NH][CH2][CH3]	3814	2210	1604	10	8	0.8	0.002622	1.380633	2.903167	0.000415	[1602, 2, 2202, 8]
[!#1][NH][CH2]C(=O)[!#1]	3814	2210	1604	13	10	0.769231	0.003408	1.327532	2.419306	0.000392	[1601, 3, 2200, 10]
[!#1][NH][NH][!#1]	3814	2210	1604	19	16	0.842105	0.004982	1.453298	3.87089	0.001156	[1601, 3, 2194, 16]
[!#1][NH][NH]C(=O)[!#1]	3814	2210	1604	12	11	0.916667	0.003146	1.581976	7.98371	0.0013	[1603, 1, 2199, 11]
[!#1][NH][NH]C(=S)[NH][!#1]	3814	2210	1604	11	11	1.0	0.002884	1.725792	inf	0.002275	[1604, 0, 2199, 11]
[!#1][NH][NH2]	3814	2210	1604	14	13	0.928571	0.003671	1.602521	9.435294	0.001653	[1603, 1, 2197, 13]
[!#1][NH]C([!#1])([!#1])[!#1]	3814	2210	1604	63	52	0.825397	0.016518	1.424463	3.431016	0.003351	[1593, 11, 2158, 52]
[!#1][NH]C([!#1])([!#1])[CH3]	3814	2210	1604	35	28	0.8	0.009177	1.380633	2.903167	0.00146	[1597, 7, 2182, 28]
[!#1][NH]C([!#1])([!#1])C(=O)[!#1]	3814	2210	1604	25	21	0.84	0.006555	1.449665	3.810407	0.001496	[1600, 4, 2189, 21]
[!#1][NH]C([!#1])([CH3])[CH3]	3814	2210	1604	29	24	0.827586	0.007604	1.428242	3.483801	0.00156	[1599, 5, 2186, 24]
[!#1][NH]C([CH3])([CH3])[CH3]	3814	2210	1604	19	19	1.0	0.004982	1.725792	inf	0.003935	[1604, 0, 2191, 19]
[!#1][NH]C(=[NH])[NH2]	3814	2210	1604	17	15	0.882353	0.004457	1.522758	5.443439	0.001428	[1602, 2, 2195, 15]
[!#1][NH]C(=N[!#1])[NH][!#1]	3814	2210	1604	8	8	1.0	0.002098	1.725792	inf	0.001654	[1604, 0, 2202, 8]
[!#1][NH]C(=O)[CH]([!#1])[CH3]	3814	2210	1604	7	6	0.857143	0.001835	1.47925	4.354751	0.000481	[1603, 1, 2204, 6]
[!#1][NH]C(=O)[CH]=[CH][!#1]	3814	2210	1604	6	6	1.0	0.001573	1.725792	inf	0.00124	[1604, 0, 2204, 6]
[!#1][NH]C(=O)[CH2][CH3]	3814	2210	1604	7	6	0.857143	0.001835	1.47925	4.354751	0.000481	[1603, 1, 2204, 6]
[!#1][NH]C(=S)[NH][!#1]	3814	2210	1604	16	13	0.8125	0.004195	1.402206	3.145098	0.000748	[1601, 3, 2197, 13]
[!#1][NH]c1[cH][cH][cH][cH]n1	3814	2210	1604	5	4	0.8	0.001311	1.380633	2.903167	0.000207	[1603, 1, 2206, 4]
[!#1][NH]c1[cH][cH][cH]c([!#1])[cH]1	3814	2210	1604	14	12	0.857143	0.003671	1.47925	4.354751	0.000963	[1602, 2, 2198, 12]
[!#1][NH]c1[cH][cH]c(Cl)[cH][cH]1	3814	2210	1604	6	5	0.833333	0.001573	1.43816	3.628959	0.000338	[1603, 1, 2205, 5]
[!#1][NH]c1c([CH3])[cH][cH][cH]c1[CH3]	3814	2210	1604	7	6	0.857143	0.001835	1.47925	4.354751	0.000481	[1603, 1, 2204, 6]
[!#1][NH]S(=O)(=O)[CH3]	3814	2210	1604	10	10	1.0	0.002622	1.725792	inf	0.002068	[1604, 0, 2200, 10]
[!#1]C#C[!#1]	3814	2210	1604	11	10	0.909091	0.002884	1.568902	7.257919	0.001127	[1603, 1, 2200, 10]
[!#1]C([!#1])([!#1])[OH]	3814	2210	1604	199	150	0.753769	0.052176	1.300848	2.221812	0.005259	[1555, 49, 2060, 150]
[!#1]C([!#1])([OH])c1[cH][cH][cH][cH][cH]1	3814	2210	1604	8	7	0.875	0.002098	1.510068	5.080543	0.000634	[1603, 1, 2203, 7]
[!#1]C([CH3])([CH3])[CH2][CH3]	3814	2210	1604	6	5	0.833333	0.001573	1.43816	3.628959	0.000338	[1603, 1, 2205, 5]
[!#1]C(=N[OH])[!#1]	3814	2210	1604	7	7	1.0	0.001835	1.725792	inf	0.001447	[1604, 0, 2203, 7]
[!#1]C(=O)[CH2]Cl	3814	2210	1604	10	8	0.8	0.002622	1.380633	2.903167	0.000415	[1602, 2, 2202, 8]
[!#1]C(=O)[NH][CH2][CH2]N([CH2][CH3])[CH2][CH3]	3814	2210	1604	6	6	1.0	0.001573	1.725792	inf	0.00124	[1604, 0, 2204, 6]
[!#1]C(=O)[NH][NH2]	3814	2210	1604	8	7	0.875	0.002098	1.510068	5.080543	0.000634	[1603, 1, 2203, 7]
[!#1]C(=O)[NH][OH]	3814	2210	1604	7	6	0.857143	0.001835	1.47925	4.354751	0.000481	[1603, 1, 2204, 6]
[!#1]C(=O)[NH]C([CH3])([CH3])[CH3]	3814	2210	1604	6	6	1.0	0.001573	1.725792	inf	0.00124	[1604, 0, 2204, 6]
[!#1]C(=O)[NH]S(=O)(=O)[!#1]	3814	2210	1604	20	15	0.75	0.005244	1.294344	2.177376	0.000483	[1599, 5, 2195, 15]
[!#1]C(=O)C([!#1])([!#1])[OH]	3814	2210	1604	63	54	0.857143	0.016518	1.47925	4.354751	0.004385	[1595, 9, 2156, 54]
[!#1]C(=O)c1[cH][cH][cH]s1	3814	2210	1604	5	5	1.0	0.001311	1.725792	inf	0.001033	[1604, 0, 2205, 5]
[!#1]C(=O)c1[cH][cH]c(Cl)[cH][cH]1	3814	2210	1604	9	8	0.888889	0.00236	1.534037	5.806335	0.000793	[1603, 1, 2202, 8]
[!#1]C(=O)c1[cH][cH]c(o1)[N+](=O)[O-]	3814	2210	1604	5	4	0.8	0.001311	1.380633	2.903167	0.000207	[1603, 1, 2206, 4]
[!#1]C1([!#1])[CH2][CH2][CH2][CH2][CH2]1	3814	2210	1604	21	16	0.761905	0.005506	1.314889	2.322534	0.000584	[1599, 5, 2194, 16]
[!#1]c1[cH][cH][cH][cH]n1	3814	2210	1604	39	31	0.794872	0.010225	1.371783	2.812443	0.001549	[1596, 8, 2179, 31]
[!#1]c1[cH][cH][cH]c([!#1])c1[!#1]	3814	2210	1604	159	127	0.798742	0.041689	1.378463	2.880486	0.006756	[1572, 32, 2083, 127]
[!#1]c1[cH][cH][cH]c([OH])[cH]1	3814	2210	1604	6	6	1.0	0.001573	1.725792	inf	0.00124	[1604, 0, 2204, 6]
[!#1]c1[cH][cH][cH]c(Cl)c1Cl	3814	2210	1604	6	6	1.0	0.001573	1.725792	inf	0.00124	[1604, 0, 2204, 6]
[!#1]c1[cH][cH][cH]c2[cH][cH][cH][cH]c12	3814	2210	1604	24	19	0.791667	0.006293	1.366252	2.758009	0.00092	[1599, 5, 2191, 19]
[!#1]c1[cH][cH][cH]c2[cH][cH][cH]nc12	3814	2210	1604	6	5	0.833333	0.001573	1.43816	3.628959	0.000338	[1603, 1, 2205, 5]
[!#1]c1[cH][cH][cH]n[cH]1	3814	2210	1604	47	38	0.808511	0.012323	1.395321	3.064454	0.002134	[1595, 9, 2172, 38]
[!#1]c1[cH][cH][cH]nc1[!#1]	3814	2210	1604	27	21	0.777778	0.007079	1.342283	2.540271	0.000896	[1598, 6, 2189, 21]
[!#1]c1[cH][cH][cH]s1	3814	2210	1604	15	15	1.0	0.003933	1.725792	inf	0.003104	[1604, 0, 2195, 15]
[!#1]c1[cH][cH]c([!#1])c([!#1])c1[!#1]	3814	2210	1604	88	68	0.772727	0.023073	1.333566	2.467692	0.002809	[1584, 20, 2142, 68]
[!#1]c1[cH][cH]c([!#1])c([!#1])n1	3814	2210	1604	20	18	0.9	0.005244	1.553213	6.532127	0.00192	[1602, 2, 2192, 18]
[!#1]c1[cH][cH]c([!#1])n[cH]1	3814	2210	1604	12	12	1.0	0.003146	1.725792	inf	0.002482	[1604, 0, 2198, 12]
[!#1]c1[cH][cH]c([!#1])s1	3814	2210	1604	7	6	0.857143	0.001835	1.47925	4.354751	0.000481	[1603, 1, 2204, 6]
[!#1]c1[cH][cH]c([cH][cH]1)N([CH3])[CH3]	3814	2210	1604	7	7	1.0	0.001835	1.725792	inf	0.001447	[1604, 0, 2203, 7]
[!#1]c1[cH][cH]c([cH][cH]1)S(=O)(=O)[NH2]	3814	2210	1604	6	5	0.833333	0.001573	1.43816	3.628959	0.000338	[1603, 1, 2205, 5]
[!#1]c1[cH][cH]c([OH])c([cH]1)C(=O)[OH]	3814	2210	1604	5	5	1.0	0.001311	1.725792	inf	0.001033	[1604, 0, 2205, 5]
[!#1]c1[cH][cH]c([OH])c([OH])[cH]1	3814	2210	1604	13	10	0.769231	0.003408	1.327532	2.419306	0.000392	[1601, 3, 2200, 10]
[!#1]c1[cH][cH]c(Br)[cH]c1[!#1]	3814	2210	1604	9	7	0.777778	0.00236	1.342283	2.540271	0.000298	[1602, 2, 2203, 7]
[!#1]c1[cH][cH]c(F)[cH][cH]1	3814	2210	1604	45	34	0.755556	0.011799	1.303932	2.243357	0.001168	[1593, 11, 2176, 34]
[!#1]c1[cH][cH]c(F)[cH]c1F	3814	2210	1604	9	7	0.777778	0.00236	1.342283	2.540271	0.000298	[1602, 2, 2203, 7]
[!#1]c1[cH][cH]c(O[CH3])c(O[CH3])[cH]1	3814	2210	1604	37	31	0.837838	0.009701	1.445934	3.749925	0.00218	[1598, 6, 2179, 31]
[!#1]c1[cH][cH]c2[cH]c([!#1])[cH][cH]c2[cH]1	3814	2210	1604	6	5	0.833333	0.001573	1.43816	3.628959	0.000338	[1603, 1, 2205, 5]
[!#1]c1[cH][cH]c2O[CH2]Oc2[cH]1	3814	2210	1604	8	6	0.75	0.002098	1.294344	2.177376	0.000192	[1602, 2, 2204, 6]
[!#1]c1[cH][cH]n[cH][cH]1	3814	2210	1604	24	22	0.916667	0.006293	1.581976	7.98371	0.002606	[1602, 2, 2188, 22]
[!#1]c1[cH][cH]o[cH]1	3814	2210	1604	5	5	1.0	0.001311	1.725792	inf	0.001033	[1604, 0, 2205, 5]
[!#1]c1[cH][cH]sc1[!#1]	3814	2210	1604	6	6	1.0	0.001573	1.725792	inf	0.00124	[1604, 0, 2204, 6]
[!#1]c1[cH][nH]c2[cH][cH]c([!#1])[cH]c12	3814	2210	1604	8	8	1.0	0.002098	1.725792	inf	0.001654	[1604, 0, 2202, 8]
[!#1]c1[cH]c([!#1])on1	3814	2210	1604	21	21	1.0	0.005506	1.725792	inf	0.004351	[1604, 0, 2189, 21]
[!#1]c1[cH]c(O[CH3])c(O[CH3])c(O[CH3])[cH]1	3814	2210	1604	21	16	0.761905	0.005506	1.314889	2.322534	0.000584	[1599, 5, 2194, 16]
[!#1]c1[cH]c2O[CH2]Oc2[cH]c1[!#1]	3814	2210	1604	19	18	0.947368	0.004982	1.634961	13.064253	0.002571	[1603, 1, 2192, 18]
[!#1]c1[cH]n[nH]c1[!#1]	3814	2210	1604	13	13	1.0	0.003408	1.725792	inf	0.002689	[1604, 0, 2197, 13]
[!#1]c1[cH]nc([!#1])c([!#1])[cH]1	3814	2210	1604	7	7	1.0	0.001835	1.725792	inf	0.001447	[1604, 0, 2203, 7]
[!#1]c1[cH]nn([!#1])c1[!#1]	3814	2210	1604	5	4	0.8	0.001311	1.380633	2.903167	0.000207	[1603, 1, 2206, 4]
[!#1]c1[cH]sc([!#1])n1	3814	2210	1604	48	38	0.791667	0.012585	1.366252	2.758009	0.00185	[1594, 10, 2172, 38]
[!#1]c1[cH]sc([NH2])n1	3814	2210	1604	19	15	0.789474	0.004982	1.362467	2.721719	0.000711	[1600, 4, 2195, 15]
[!#1]c1[nH]c([!#1])c([!#1])c1[!#1]	3814	2210	1604	63	59	0.936508	0.016518	1.616218	10.70543	0.007958	[1600, 4, 2151, 59]
[!#1]c1[nH]c2[cH][cH][cH][cH]c2c1[!#1]	3814	2210	1604	43	42	0.976744	0.011274	1.685657	30.483258	0.00726	[1603, 1, 2168, 42]
[!#1]C1=N[CH2][CH2][NH]1	3814	2210	1604	18	18	1.0	0.004719	1.725792	inf	0.003727	[1604, 0, 2192, 18]
[!#1]c1c([!#1])c([!#1])c([!#1])c([!#1])c1[!#1]	3814	2210	1604	43	34	0.790698	0.011274	1.36458	2.74188	0.001639	[1595, 9, 2176, 34]
[!#1]c1c([!#1])c2[cH][cH][cH][cH]c2n1[!#1]	3814	2210	1604	13	11	0.846154	0.003408	1.460285	3.991855	0.000817	[1602, 2, 2199, 11]
[!#1]c1c([CH3])[nH]c2[cH][cH][cH][cH]c12	3814	2210	1604	26	26	1.0	0.006817	1.725792	inf	0.005391	[1604, 0, 2184, 26]
[!#1]c1c(Cl)[cH][cH][cH]c1Cl	3814	2210	1604	5	5	1.0	0.001311	1.725792	inf	0.001033	[1604, 0, 2205, 5]
[!#1]c1c2[CH2][CH2][CH2][CH2]c2nc3[cH][cH][cH][cH]c13	3814	2210	1604	7	7	1.0	0.001835	1.725792	inf	0.001447	[1604, 0, 2203, 7]
[!#1]c1n[cH]n([!#1])c1[!#1]	3814	2210	1604	36	34	0.944444	0.009439	1.629915	12.338462	0.004787	[1602, 2, 2176, 34]
[!#1]c1n[cH]nc([!#1])c1[!#1]	3814	2210	1604	28	27	0.964286	0.007341	1.664156	19.59638	0.004293	[1603, 1, 2183, 27]
[!#1]c1nc([!#1])c([!#1])c([!#1])n1	3814	2210	1604	42	37	0.880952	0.011012	1.52034	5.37086	0.003509	[1599, 5, 2173, 37]
[!#1]c1nc([cH]s1)c2[cH][cH]c([!#1])[cH][cH]2	3814	2210	1604	9	7	0.777778	0.00236	1.342283	2.540271	0.000298	[1602, 2, 2203, 7]
[!#1]c1nc2[cH][cH][cH][cH]c2c([!#1])c1[!#1]	3814	2210	1604	27	21	0.777778	0.007079	1.342283	2.540271	0.000896	[1598, 6, 2189, 21]
[!#1]c1nc2[cH][cH][cH][cH]c2n1[!#1]	3814	2210	1604	6	5	0.833333	0.001573	1.43816	3.628959	0.000338	[1603, 1, 2205, 5]
[!#1]N([!#1])[!#1]	3814	2210	1604	1270	971	0.764567	0.332984	1.319483	2.357003	0.05284	[1305, 299, 1239, 971]
[!#1]N([!#1])[CH2]c1[cH][cH][cH][cH][cH]1	3814	2210	1604	18	15	0.833333	0.004719	1.43816	3.628959	0.001016	[1601, 3, 2195, 15]
[!#1]N([!#1])[CH3]	3814	2210	1604	406	331	0.815271	0.10645	1.406988	3.203161	0.021488	[1529, 75, 1879, 331]
[!#1]N([CH]([CH3])[CH3])[CH]([CH3])[CH3]	3814	2210	1604	6	5	0.833333	0.001573	1.43816	3.628959	0.000338	[1603, 1, 2205, 5]
[!#1]N([CH2][CH3])[CH2][CH3]	3814	2210	1604	60	47	0.783333	0.015732	1.35187	2.624017	0.00213	[1591, 13, 2163, 47]
[!#1]N([CH2]C(=O)[OH])[CH2]C(=O)[OH]	3814	2210	1604	6	6	1.0	0.001573	1.725792	inf	0.00124	[1604, 0, 2204, 6]
[!#1]N([CH3])[CH3]	3814	2210	1604	190	152	0.8	0.049816	1.380633	2.903167	0.008236	[1566, 38, 2058, 152]
[!#1]N([CH3])c1[cH][cH]c([!#1])[cH][cH]1	3814	2210	1604	9	9	1.0	0.00236	1.725792	inf	0.001861	[1604, 0, 2201, 9]
[!#1]N([CH3])S(=O)(=O)[!#1]	3814	2210	1604	15	12	0.8	0.003933	1.380633	2.903167	0.000623	[1601, 3, 2198, 12]
[!#1]n1[cH]n[cH]n1	3814	2210	1604	8	7	0.875	0.002098	1.510068	5.080543	0.000634	[1603, 1, 2203, 7]
[!#1]N1[CH2][CH2][CH2][CH2][CH2][CH2]1	3814	2210	1604	5	4	0.8	0.001311	1.380633	2.903167	0.000207	[1603, 1, 2206, 4]
[!#1]N1[CH2][CH2][CH2][CH2][CH2]1	3814	2210	1604	32	25	0.78125	0.00839	1.348275	2.592114	0.001104	[1597, 7, 2185, 25]
[!#1]N1[CH2][CH2][CH2][CH2]1	3814	2210	1604	17	15	0.882353	0.004457	1.522758	5.443439	0.001428	[1602, 2, 2195, 15]
[!#1]N1[CH2][CH2][NH][CH2][CH2]1	3814	2210	1604	6	6	1.0	0.001573	1.725792	inf	0.00124	[1604, 0, 2204, 6]
[!#1]N1[CH2][CH2]N([!#1])[CH2][CH2]1	3814	2210	1604	144	129	0.895833	0.037756	1.546022	6.24181	0.013779	[1589, 15, 2081, 129]
[!#1]N1[CH2][CH2]N([CH2][CH2]1)c2[cH][cH][cH][cH][cH]2	3814	2210	1604	22	19	0.863636	0.005768	1.490457	4.596682	0.001598	[1601, 3, 2191, 19]
[!#1]N1[CH2][CH2]N([CH2][CH2]1)c2[cH][cH][cH][cH]c2[!#1]	3814	2210	1604	32	32	1.0	0.00839	1.725792	inf	0.006642	[1604, 0, 2178, 32]
[!#1]N1[CH2][CH2]N([CH2][CH2]1)c2[cH][cH][cH][cH]c2O[CH3]	3814	2210	1604	9	9	1.0	0.00236	1.725792	inf	0.001861	[1604, 0, 2201, 9]
[!#1]N1[CH2][CH2]N([CH2][CH2]1)c2[cH][cH]c([!#1])[cH][cH]2	3814	2210	1604	11	10	0.909091	0.002884	1.568902	7.257919	0.001127	[1603, 1, 2200, 10]
[!#1]N1[CH2][CH2]N([CH3])[CH2][CH2]1	3814	2210	1604	26	24	0.923077	0.006817	1.593039	8.709502	0.002958	[1602, 2, 2186, 24]
[!#1]N1c2[cH][cH][cH][cH]c2S(c3[cH][cH]c([!#1])[cH]c13)	3814	2210	1604	14	14	1.0	0.003671	1.725792	inf	0.002897	[1604, 0, 2196, 14]
[!#1]O[CH](F)F	3814	2210	1604	5	5	1.0	0.001311	1.725792	inf	0.001033	[1604, 0, 2205, 5]
[!#1]O[CH2][CH]([OH])[CH2][NH][CH]([CH3])[CH3]	3814	2210	1604	12	12	1.0	0.003146	1.725792	inf	0.002482	[1604, 0, 2198, 12]
[!#1]O[CH2][CH]([OH])[CH2][NH]C([CH3])([CH3])[CH3]	3814	2210	1604	6	6	1.0	0.001573	1.725792	inf	0.00124	[1604, 0, 2204, 6]
[!#1]O[CH2][CH2]F	3814	2210	1604	5	5	1.0	0.001311	1.725792	inf	0.001033	[1604, 0, 2205, 5]
[!#1]O[CH2][CH2]N([CH2][CH3])[CH2][CH3]	3814	2210	1604	14	11	0.785714	0.003671	1.355979	2.661237	0.000504	[1601, 3, 2199, 11]
[!#1]O[CH2][CH2]S(=O)(=O)[!#1]	3814	2210	1604	6	5	0.833333	0.001573	1.43816	3.628959	0.000338	[1603, 1, 2205, 5]
[!#1]OC([!#1])([!#1])C(=O)[!#1]	3814	2210	1604	49	40	0.816327	0.012847	1.40881	3.225742	0.002393	[1595, 9, 2170, 40]
[!#1]Oc1[cH][cH][cH][cH]c1C(=O)[!#1]	3814	2210	1604	8	6	0.75	0.002098	1.294344	2.177376	0.000192	[1602, 2, 2204, 6]
[!#1]Oc1[cH][cH][cH]c2[cH][cH][cH]nc12	3814	2210	1604	5	4	0.8	0.001311	1.380633	2.903167	0.000207	[1603, 1, 2206, 4]
[!#1]OS(=O)(=O)[OH]	3814	2210	1604	13	10	0.769231	0.003408	1.327532	2.419306	0.000392	[1601, 3, 2200, 10]
[!#1]S[CH]([!#1])[!#1]	3814	2210	1604	84	72	0.857143	0.022024	1.47925	4.354751	0.005875	[1592, 12, 2138, 72]
[!#1]SC(=O)[!#1]	3814	2210	1604	15	13	0.866667	0.003933	1.495686	4.717647	0.001114	[1602, 2, 2197, 13]
[O-][N+](=O)c1ccc(NC=O)cc1	3814	2210	1604	8	6	0.75	0.002098	1.294344	2.177376	0.000192	[1602, 2, 2204, 6]
[O-][N+](=O)c1cccc(C=N)c1	3814	2210	1604	5	4	0.8	0.001311	1.380633	2.903167	0.000207	[1603, 1, 2206, 4]
C#C	3814	2210	1604	30	26	0.866667	0.007866	1.495686	4.717647	0.002236	[1600, 4, 2184, 26]
C(Cc1ccccc1)c2ccccc2	3814	2210	1604	42	34	0.809524	0.011012	1.39707	3.084615	0.001923	[1596, 8, 2176, 34]
C=C(NC=O)C=O	3814	2210	1604	48	38	0.791667	0.012585	1.366252	2.758009	0.00185	[1594, 10, 2172, 38]
C=CC=N	3814	2210	1604	29	24	0.827586	0.007604	1.428242	3.483801	0.00156	[1599, 5, 2186, 24]
C=N	3814	2210	1604	272	218	0.801471	0.071316	1.383171	2.930049	0.012212	[1550, 54, 1992, 218]
c1c(nc2ccccn12)c3ccccc3	3814	2210	1604	5	4	0.8	0.001311	1.380633	2.903167	0.000207	[1603, 1, 2206, 4]
C1C2CC3CC1CC(C2)C3	3814	2210	1604	8	6	0.75	0.002098	1.294344	2.177376	0.000192	[1602, 2, 2204, 6]
C1CC(CCN1)c2ccccc2	3814	2210	1604	33	33	1.0	0.008652	1.725792	inf	0.006851	[1604, 0, 2177, 33]
c1cc[nH]c1	3814	2210	1604	95	87	0.915789	0.024908	1.580462	7.892986	0.010409	[1596, 8, 2123, 87]
C1CC=CCN1	3814	2210	1604	16	14	0.875	0.004195	1.510068	5.080543	0.001269	[1602, 2, 2196, 14]
C1CC1	3814	2210	1604	47	43	0.914894	0.012323	1.578916	7.802262	0.005063	[1600, 4, 2167, 43]
C1Cc2c(CN1)[nH]c3ccccc23	3814	2210	1604	12	12	1.0	0.003146	1.725792	inf	0.002482	[1604, 0, 2198, 12]
C1CC2CCCC1N2	3814	2210	1604	11	11	1.0	0.002884	1.725792	inf	0.002275	[1604, 0, 2199, 11]
c1cc2ccccc2[nH]1	3814	2210	1604	84	80	0.952381	0.022024	1.643611	14.515837	0.011944	[1600, 4, 2130, 80]
C1Cc2ccccc2CN1	3814	2210	1604	31	27	0.870968	0.008128	1.503109	4.899095	0.002391	[1600, 4, 2183, 27]
C1Cc2ccccc2Nc3ccccc13	3814	2210	1604	9	9	1.0	0.00236	1.725792	inf	0.001861	[1604, 0, 2201, 9]
c1cc2ccccc2o1	3814	2210	1604	7	6	0.857143	0.001835	1.47925	4.354751	0.000481	[1603, 1, 2204, 6]
C1CC2CNCCN2C1	3814	2210	1604	5	5	1.0	0.001311	1.725792	inf	0.001033	[1604, 0, 2205, 5]
C1CCC(CC1)c2ccccc2	3814	2210	1604	48	43	0.895833	0.012585	1.546022	6.24181	0.004495	[1599, 5, 2167, 43]
c1ccc(cc1)c2ccccn2	3814	2210	1604	9	7	0.777778	0.00236	1.342283	2.540271	0.000298	[1602, 2, 2203, 7]
c1ccc2ncncc2c1	3814	2210	1604	69	57	0.826087	0.018091	1.425654	3.447511	0.003698	[1592, 12, 2153, 57]
C1CCCC1	3814	2210	1604	175	136	0.777143	0.045884	1.341187	2.530966	0.005988	[1565, 39, 2074, 136]
C1CCCCCC1	3814	2210	1604	24	22	0.916667	0.006293	1.581976	7.98371	0.002606	[1602, 2, 2188, 22]
C1CCNCC1	3814	2210	1604	255	229	0.898039	0.066859	1.549829	6.392551	0.02545	[1578, 26, 1981, 229]
C1CN(CCN1)c2ccccc2	3814	2210	1604	93	86	0.924731	0.024384	1.595894	8.916871	0.010865	[1597, 7, 2124, 86]
c1cn[nH]c1	3814	2210	1604	18	17	0.944444	0.004719	1.629915	12.338462	0.002385	[1603, 1, 2193, 17]
C1CN2CCC1CC2	3814	2210	1604	10	10	1.0	0.002622	1.725792	inf	0.002068	[1604, 0, 2200, 10]
c1cn2ccccc2n1	3814	2210	1604	6	5	0.833333	0.001573	1.43816	3.628959	0.000338	[1603, 1, 2205, 5]
C1CNCCN1	3814	2210	1604	172	154	0.895349	0.045097	1.545186	6.209553	0.016505	[1586, 18, 2056, 154]
c1cnoc1	3814	2210	1604	38	36	0.947368	0.009963	1.634961	13.064253	0.005162	[1602, 2, 2174, 36]
C1COC(C1)n2cnc3cncnc23	3814	2210	1604	8	8	1.0	0.002098	1.725792	inf	0.001654	[1604, 0, 2202, 8]
C1COc2ccccc2O1	3814	2210	1604	6	6	1.0	0.001573	1.725792	inf	0.00124	[1604, 0, 2204, 6]
c1nc(cs1)c2ccccc2	3814	2210	1604	17	13	0.764706	0.004457	1.319723	2.358824	0.000488	[1600, 4, 2197, 13]
c1nc[nH]n1	3814	2210	1604	18	14	0.777778	0.004719	1.342283	2.540271	0.000596	[1600, 4, 2196, 14]
c1nncn1c2ccccc2	3814	2210	1604	14	14	1.0	0.003671	1.725792	inf	0.002897	[1604, 0, 2196, 14]
C1Oc2ccccc2O1	3814	2210	1604	32	28	0.875	0.00839	1.510068	5.080543	0.002548	[1600, 4, 2182, 28]
CC#C	3814	2210	1604	25	22	0.88	0.006555	1.518697	5.322474	0.002066	[1601, 3, 2188, 22]
CC(=N)C	3814	2210	1604	44	34	0.772727	0.011536	1.333566	2.467692	0.001389	[1594, 10, 2176, 34]
CC(=O)CO	3814	2210	1604	79	66	0.835443	0.020713	1.441801	3.684789	0.004605	[1591, 13, 2144, 66]
CC(=O)NCC(=O)N	3814	2210	1604	73	56	0.767123	0.01914	1.323895	2.390844	0.002181	[1587, 17, 2154, 56]
CC(=O)NN	3814	2210	1604	41	35	0.853659	0.01075	1.473237	4.233786	0.00276	[1598, 6, 2175, 35]
CC(=O)NN=C	3814	2210	1604	13	10	0.769231	0.003408	1.327532	2.419306	0.000392	[1601, 3, 2200, 10]
CC(=O)NN=Cc1ccc2OCOc2c1	3814	2210	1604	8	8	1.0	0.002098	1.725792	inf	0.001654	[1604, 0, 2202, 8]
CC(=O)NN=Cc1ccccc1	3814	2210	1604	8	8	1.0	0.002098	1.725792	inf	0.001654	[1604, 0, 2202, 8]
CC(=O)NNC=O	3814	2210	1604	6	5	0.833333	0.001573	1.43816	3.628959	0.000338	[1603, 1, 2205, 5]
CC(=O)NO	3814	2210	1604	8	6	0.75	0.002098	1.294344	2.177376	0.000192	[1602, 2, 2204, 6]
CC(=O)NS(=O)=O	3814	2210	1604	8	8	1.0	0.002098	1.725792	inf	0.001654	[1604, 0, 2202, 8]
CC(C)(C)N	3814	2210	1604	67	55	0.820896	0.017567	1.416695	3.326546	0.003426	[1592, 12, 2155, 55]
CC(C)(C)NCC(O)CO	3814	2210	1604	8	6	0.75	0.002098	1.294344	2.177376	0.000192	[1602, 2, 2204, 6]
CC(C)(C)S	3814	2210	1604	16	15	0.9375	0.004195	1.61793	10.886878	0.002016	[1603, 1, 2195, 15]
CC(C)(N)CO	3814	2210	1604	11	11	1.0	0.002884	1.725792	inf	0.002275	[1604, 0, 2199, 11]
CC(C)(O)C#C	3814	2210	1604	10	10	1.0	0.002622	1.725792	inf	0.002068	[1604, 0, 2200, 10]
CC(C)C(N)C(=O)O	3814	2210	1604	22	17	0.772727	0.005768	1.333566	2.467692	0.000691	[1599, 5, 2193, 17]
CC(C)C(NC=O)C(=O)O	3814	2210	1604	17	13	0.764706	0.004457	1.319723	2.358824	0.000488	[1600, 4, 2197, 13]
CC(C)C1CCC(C)CC1O	3814	2210	1604	37	35	0.945946	0.009701	1.632506	12.701357	0.004974	[1602, 2, 2175, 35]
CC(C)CC(C)(C)C	3814	2210	1604	147	115	0.782313	0.038542	1.350109	2.608314	0.005275	[1572, 32, 2095, 115]
CC(C)CC(C)O	3814	2210	1604	232	177	0.762931	0.060829	1.31666	2.33573	0.006885	[1549, 55, 2033, 177]
CC(C)CCC(=O)O	3814	2210	1604	73	56	0.767123	0.01914	1.323895	2.390844	0.002181	[1587, 17, 2154, 56]
CC(C)CCC=O	3814	2210	1604	223	180	0.807175	0.058469	1.393016	3.038198	0.010441	[1561, 43, 2030, 180]
CC(C)CCCC(C)C	3814	2210	1604	184	145	0.788043	0.048243	1.359999	2.698457	0.007071	[1565, 39, 2065, 145]
CC(C)CN	3814	2210	1604	310	253	0.816129	0.081279	1.408469	3.221497	0.016127	[1547, 57, 1957, 253]
CC(C)N	3814	2210	1604	671	520	0.774963	0.175931	1.337424	2.499416	0.025689	[1453, 151, 1690, 520]
CC(C)N(C=O)C(C)C	3814	2210	1604	13	12	0.923077	0.003408	1.593039	8.709502	0.001475	[1603, 1, 2198, 12]
CC(C)NC=O	3814	2210	1604	271	204	0.752768	0.071054	1.29912	2.209874	0.007211	[1537, 67, 2006, 204]
CC(C)NCC(=O)N	3814	2210	1604	25	23	0.92	0.006555	1.587729	8.346606	0.002781	[1602, 2, 2187, 23]
CC(C)NCC(O)CO	3814	2210	1604	24	22	0.916667	0.006293	1.581976	7.98371	0.002606	[1602, 2, 2188, 22]
CC(C)NS(=O)=O	3814	2210	1604	8	8	1.0	0.002098	1.725792	inf	0.001654	[1604, 0, 2202, 8]
CC(NC=O)C(=O)O	3814	2210	1604	73	55	0.753425	0.01914	1.300254	2.217697	0.001861	[1586, 18, 2155, 55]
CC(O)CCl	3814	2210	1604	9	7	0.777778	0.00236	1.342283	2.540271	0.000298	[1602, 2, 2203, 7]
CC(O)CN	3814	2210	1604	183	148	0.808743	0.047981	1.395722	3.069063	0.008609	[1569, 35, 2062, 148]
CC(O)CN(C)C	3814	2210	1604	83	69	0.831325	0.021762	1.434694	3.577117	0.004674	[1590, 14, 2141, 69]
CC=CC(=O)C	3814	2210	1604	94	75	0.797872	0.024646	1.376962	2.864968	0.003897	[1585, 19, 2135, 75]
CC=NO	3814	2210	1604	34	26	0.764706	0.008915	1.319723	2.358824	0.000979	[1596, 8, 2184, 26]
CC1(C)CC1	3814	2210	1604	11	9	0.818182	0.002884	1.412012	3.266063	0.000542	[1602, 2, 2201, 9]
CC1(O)CCCCC1	3814	2210	1604	32	28	0.875	0.00839	1.510068	5.080543	0.002548	[1600, 4, 2182, 28]
Cc1[nH]c2ccccc2c1C	3814	2210	1604	49	49	1.0	0.012847	1.725792	inf	0.010202	[1604, 0, 2161, 49]
Cc1c(O)ccc2ccccc12	3814	2210	1604	7	6	0.857143	0.001835	1.47925	4.354751	0.000481	[1603, 1, 2204, 6]
Cc1c[nH]c2ccccc12	3814	2210	1604	77	74	0.961039	0.020189	1.658553	17.902866	0.011641	[1601, 3, 2136, 74]
Cc1cc(=O)n(c2ccccc2)n1C	3814	2210	1604	10	8	0.8	0.002622	1.380633	2.903167	0.000415	[1602, 2, 2202, 8]
Cc1cc2ccccc2[nH]1	3814	2210	1604	52	52	1.0	0.013634	1.725792	inf	0.010832	[1604, 0, 2158, 52]
Cc1cc2ccccc2n1C	3814	2210	1604	11	10	0.909091	0.002884	1.568902	7.257919	0.001127	[1603, 1, 2200, 10]
Cc1ccc(F)cc1F	3814	2210	1604	6	5	0.833333	0.001573	1.43816	3.628959	0.000338	[1603, 1, 2205, 5]
Cc1ccc(O)c(C)c1	3814	2210	1604	42	34	0.809524	0.011012	1.39707	3.084615	0.001923	[1596, 8, 2176, 34]
Cc1ccc(O)c(O)c1	3814	2210	1604	180	140	0.777778	0.047195	1.342283	2.540271	0.006209	[1564, 40, 2070, 140]
Cc1ccc(O)cc1C	3814	2210	1604	95	80	0.842105	0.024908	1.453298	3.87089	0.005884	[1589, 15, 2130, 80]
Cc1ccc[nH]1	3814	2210	1604	55	55	1.0	0.014421	1.725792	inf	0.011463	[1604, 0, 2155, 55]
Cc1ccc2ccccc2n1	3814	2210	1604	23	22	0.956522	0.00603	1.650757	15.967421	0.003328	[1603, 1, 2188, 22]
Cc1ccc2OCOc2c1	3814	2210	1604	29	26	0.896552	0.007604	1.547262	6.290196	0.002719	[1601, 3, 2184, 26]
Cc1cccc(Br)c1	3814	2210	1604	8	6	0.75	0.002098	1.294344	2.177376	0.000192	[1602, 2, 2204, 6]
Cc1cccc(C)c1NC=O	3814	2210	1604	10	9	0.9	0.002622	1.553213	6.532127	0.000958	[1603, 1, 2201, 9]
Cc1cccc(c1)C(=O)N	3814	2210	1604	17	14	0.823529	0.004457	1.42124	3.387029	0.00088	[1601, 3, 2196, 14]
Cc1cccc(NC=O)c1	3814	2210	1604	41	31	0.756098	0.01075	1.304867	2.249955	0.00107	[1594, 10, 2179, 31]
Cc1cccc(O)c1	3814	2210	1604	308	232	0.753247	0.080755	1.299947	2.215575	0.008325	[1528, 76, 1978, 232]
Cc1cccc2ccccc12	3814	2210	1604	32	27	0.84375	0.00839	1.456137	3.919276	0.00198	[1599, 5, 2183, 27]
CC1CCCCC1	3814	2210	1604	247	194	0.785425	0.064761	1.35548	2.656672	0.009391	[1551, 53, 2016, 194]
Cc1ccccc1F	3814	2210	1604	17	13	0.764706	0.004457	1.319723	2.358824	0.000488	[1600, 4, 2197, 13]
Cc1ccccc1I	3814	2210	1604	10	8	0.8	0.002622	1.380633	2.903167	0.000415	[1602, 2, 2202, 8]
Cc1ccccn1	3814	2210	1604	82	72	0.878049	0.0215	1.515329	5.225701	0.006762	[1594, 10, 2138, 72]
Cc1cccnc1	3814	2210	1604	115	101	0.878261	0.030152	1.515695	5.23607	0.009571	[1590, 14, 2109, 101]
Cc1cccs1	3814	2210	1604	39	32	0.820513	0.010225	1.416034	3.317906	0.001974	[1597, 7, 2178, 32]
Cc1ccnc(C)c1	3814	2210	1604	7	6	0.857143	0.001835	1.47925	4.354751	0.000481	[1603, 1, 2204, 6]
Cc1ccoc1	3814	2210	1604	10	10	1.0	0.002622	1.725792	inf	0.002068	[1604, 0, 2200, 10]
CCC(=O)NC(C)C	3814	2210	1604	123	95	0.772358	0.03225	1.332929	2.462508	0.003944	[1576, 28, 2115, 95]
CCC(=O)NNC=O	3814	2210	1604	6	5	0.833333	0.001573	1.43816	3.628959	0.000338	[1603, 1, 2205, 5]
CCC(C)N	3814	2210	1604	444	343	0.772523	0.116413	1.333213	2.464818	0.01552	[1503, 101, 1867, 343]
CCC(C)NC=O	3814	2210	1604	176	134	0.761364	0.046146	1.313955	2.315622	0.005056	[1562, 42, 2076, 134]
CCC(CC)Cc1ccccc1	3814	2210	1604	58	53	0.913793	0.015207	1.577017	7.693394	0.006213	[1599, 5, 2157, 53]
CCC(N)C(=O)O	3814	2210	1604	80	64	0.8	0.020975	1.380633	2.903167	0.003375	[1588, 16, 2146, 64]
CCC=NO	3814	2210	1604	9	9	1.0	0.00236	1.725792	inf	0.001861	[1604, 0, 2201, 9]
CCc1c[nH]c2ccccc12	3814	2210	1604	57	54	0.947368	0.014945	1.634961	13.064253	0.007774	[1601, 3, 2156, 54]
CCC1CC1	3814	2210	1604	11	10	0.909091	0.002884	1.568902	7.257919	0.001127	[1603, 1, 2200, 10]
CCc1ccc(O)c(O)c1	3814	2210	1604	135	109	0.807407	0.035396	1.393417	3.042743	0.006197	[1578, 26, 2101, 109]
CCC1CCCCN1	3814	2210	1604	32	30	0.9375	0.00839	1.61793	10.886878	0.004045	[1602, 2, 2180, 30]
CCc1cnc2ccccc2c1	3814	2210	1604	18	17	0.944444	0.004719	1.629915	12.338462	0.002385	[1603, 1, 2193, 17]
CCc1nc2ccccc2cc1C	3814	2210	1604	18	17	0.944444	0.004719	1.629915	12.338462	0.002385	[1603, 1, 2193, 17]
CCCC(=O)NS(=O)=O	3814	2210	1604	5	5	1.0	0.001311	1.725792	inf	0.001033	[1604, 0, 2205, 5]
CCCc1c[nH]c2ccccc12	3814	2210	1604	23	20	0.869565	0.00603	1.500689	4.838612	0.001752	[1601, 3, 2190, 20]
CCCc1nc2ccccc2cc1CC	3814	2210	1604	5	4	0.8	0.001311	1.380633	2.903167	0.000207	[1603, 1, 2206, 4]
CCCCc1ccccc1	3814	2210	1604	273	216	0.791209	0.071578	1.365462	2.750369	0.011083	[1547, 57, 1994, 216]
CCCCCC(C)NC=O	3814	2210	1604	35	28	0.8	0.009177	1.380633	2.903167	0.00146	[1597, 7, 2182, 28]
CCCCCN	3814	2210	1604	574	449	0.78223	0.150498	1.349966	2.607044	0.02307	[1479, 125, 1761, 449]
CCCCN(CCCC)CC(=O)N	3814	2210	1604	12	10	0.833333	0.003146	1.43816	3.628959	0.000676	[1602, 2, 2200, 10]
CCCCNS(=O)=O	3814	2210	1604	18	15	0.833333	0.004719	1.43816	3.628959	0.001016	[1601, 3, 2195, 15]
CCCN(C)C	3814	2210	1604	576	463	0.803819	0.151023	1.387225	2.97382	0.028703	[1491, 113, 1747, 463]
CCN(C)C	3814	2210	1604	953	760	0.797482	0.249869	1.376287	2.85804	0.050042	[1411, 193, 1450, 760]
CCN(C)CC	3814	2210	1604	742	601	0.809973	0.194546	1.397845	3.093623	0.041091	[1463, 141, 1609, 601]
CCN(C)CC(=O)N	3814	2210	1604	49	40	0.816327	0.012847	1.40881	3.225742	0.002393	[1595, 9, 2170, 40]
CCN(CC)CC	3814	2210	1604	443	372	0.839729	0.116151	1.449198	3.80274	0.029338	[1533, 71, 1838, 372]
CCN(CC)CC(=O)N	3814	2210	1604	41	35	0.853659	0.01075	1.473237	4.233786	0.00276	[1598, 6, 2175, 35]
CCN(CC)CC(C)O	3814	2210	1604	51	45	0.882353	0.013372	1.522758	5.443439	0.004316	[1598, 6, 2165, 45]
CCN(CC)CC=O	3814	2210	1604	89	79	0.88764	0.023335	1.531883	5.733756	0.007909	[1594, 10, 2131, 79]
CCN(CC)CCC=O	3814	2210	1604	21	16	0.761905	0.005506	1.314889	2.322534	0.000584	[1599, 5, 2194, 16]
CCN(CC)CCCC(C)N	3814	2210	1604	9	9	1.0	0.00236	1.725792	inf	0.001861	[1604, 0, 2201, 9]
CCN(CC)CCN	3814	2210	1604	217	188	0.866359	0.056896	1.495156	4.705133	0.016862	[1575, 29, 2022, 188]
CCN(CC)S(=O)=O	3814	2210	1604	9	8	0.888889	0.00236	1.534037	5.806335	0.000793	[1603, 1, 2202, 8]
CCN(CCO)C=O	3814	2210	1604	101	81	0.80198	0.026481	1.384051	2.939457	0.004365	[1584, 20, 2129, 81]
CCN=C	3814	2210	1604	95	84	0.884211	0.024908	1.525963	5.542411	0.008236	[1593, 11, 2126, 84]
CCNC	3814	2210	1604	1527	1146	0.750491	0.400367	1.295192	2.18309	0.059674	[1223, 381, 1064, 1146]
CCNCC	3814	2210	1604	1111	859	0.773177	0.291295	1.334343	2.474029	0.048002	[1352, 252, 1351, 859]
CCNCC(=O)N	3814	2210	1604	125	104	0.832	0.032774	1.435859	3.594398	0.007152	[1583, 21, 2106, 104]
CCNCC(O)CO	3814	2210	1604	48	45	0.9375	0.012585	1.61793	10.886878	0.006087	[1601, 3, 2165, 45]
CCNCC=O	3814	2210	1604	210	165	0.785714	0.05506	1.355979	2.661237	0.007932	[1559, 45, 2045, 165]
CCNCCO	3814	2210	1604	463	351	0.758099	0.121395	1.308322	2.27458	0.013828	[1492, 112, 1859, 351]
CCNS(=O)=O	3814	2210	1604	40	31	0.775	0.010488	1.337489	2.49995	0.001293	[1595, 9, 2179, 31]
CCOC(=O)C(C)NC(=O)C	3814	2210	1604	6	6	1.0	0.001573	1.725792	inf	0.00124	[1604, 0, 2204, 6]
CCOC(=O)C(C)NC=O	3814	2210	1604	8	7	0.875	0.002098	1.510068	5.080543	0.000634	[1603, 1, 2203, 7]
CCOC(=O)C=CC	3814	2210	1604	35	29	0.828571	0.009177	1.429942	3.507994	0.001902	[1598, 6, 2181, 29]
CCOC(=O)CN	3814	2210	1604	36	29	0.805556	0.009439	1.390221	3.006852	0.001585	[1597, 7, 2181, 29]
CCSC(=N)N	3814	2210	1604	5	4	0.8	0.001311	1.380633	2.903167	0.000207	[1603, 1, 2206, 4]
Clc1cc(Cl)cc(Cl)c1	3814	2210	1604	6	5	0.833333	0.001573	1.43816	3.628959	0.000338	[1603, 1, 2205, 5]
Clc1ccc(C=O)c(Cl)c1	3814	2210	1604	5	4	0.8	0.001311	1.380633	2.903167	0.000207	[1603, 1, 2206, 4]
Clc1ccc(cc1)S(=O)=O	3814	2210	1604	9	7	0.777778	0.00236	1.342283	2.540271	0.000298	[1602, 2, 2203, 7]
Clc1ccccc1C=O	3814	2210	1604	9	7	0.777778	0.00236	1.342283	2.540271	0.000298	[1602, 2, 2203, 7]
Clc1ccccc1S(=O)=O	3814	2210	1604	12	9	0.75	0.003146	1.294344	2.177376	0.000289	[1601, 3, 2201, 9]
CN(C)C	3814	2210	1604	990	786	0.793939	0.25957	1.370174	2.796433	0.050826	[1400, 204, 1424, 786]
CN(C)C(=N)C	3814	2210	1604	6	5	0.833333	0.001573	1.43816	3.628959	0.000338	[1603, 1, 2205, 5]
CN(C)C=N	3814	2210	1604	39	35	0.897436	0.010225	1.548788	6.350679	0.003688	[1600, 4, 2175, 35]
CN(C)CC(=O)N	3814	2210	1604	55	45	0.818182	0.014421	1.412012	3.266063	0.002736	[1594, 10, 2165, 45]
CN(C)CC=O	3814	2210	1604	176	148	0.840909	0.046146	1.451234	3.836328	0.011004	[1576, 28, 2062, 148]
CN(C)CCC=O	3814	2210	1604	47	38	0.808511	0.012323	1.395321	3.064454	0.002134	[1595, 9, 2172, 38]
CN(C)CCCNC=O	3814	2210	1604	49	37	0.755102	0.012847	1.303149	2.237858	0.001267	[1592, 12, 2173, 37]
CN(C)CCCOC=O	3814	2210	1604	30	24	0.8	0.007866	1.380633	2.903167	0.00125	[1598, 6, 2186, 24]
CN(C)S(=O)=O	3814	2210	1604	22	18	0.818182	0.005768	1.412012	3.266063	0.001086	[1600, 4, 2192, 18]
CN=C	3814	2210	1604	109	94	0.862385	0.028579	1.488298	4.548296	0.007999	[1589, 15, 2116, 94]
CN1C2CCC1CCC2	3814	2210	1604	11	11	1.0	0.002884	1.725792	inf	0.002275	[1604, 0, 2199, 11]
CN1CCCC1	3814	2210	1604	117	94	0.803419	0.030676	1.386534	2.96628	0.005148	[1581, 23, 2116, 94]
CN1CCCCC1	3814	2210	1604	193	174	0.901554	0.050603	1.555895	6.646725	0.019484	[1585, 19, 2036, 174]
CN1CCN(CC1)c2ccccc2	3814	2210	1604	80	73	0.9125	0.020975	1.574785	7.568972	0.00853	[1597, 7, 2137, 73]
CN1CCNCC1	3814	2210	1604	156	138	0.884615	0.040902	1.526662	5.564404	0.013759	[1586, 18, 2072, 138]
CNC(C)(C)C	3814	2210	1604	53	42	0.792453	0.013896	1.367609	2.771205	0.002061	[1593, 11, 2168, 42]
CNC(C)C	3814	2210	1604	533	440	0.825516	0.139748	1.424669	3.433854	0.031999	[1511, 93, 1770, 440]
CNC(C)C(=O)O	3814	2210	1604	82	63	0.768293	0.0215	1.325913	2.406573	0.002488	[1585, 19, 2147, 63]
CNCC(C)O	3814	2210	1604	161	134	0.832298	0.042213	1.436373	3.602078	0.009316	[1577, 27, 2076, 134]
CNCC(O)CO	3814	2210	1604	73	66	0.90411	0.01914	1.560305	6.84318	0.007309	[1597, 7, 2144, 66]
CNCCO	3814	2210	1604	557	420	0.754039	0.146041	1.301315	2.225055	0.016285	[1467, 137, 1790, 420]
CNN	3814	2210	1604	99	76	0.767677	0.025957	1.32485	2.398269	0.002996	[1581, 23, 2134, 76]
CNNC(=O)C	3814	2210	1604	20	18	0.9	0.005244	1.553213	6.532127	0.00192	[1602, 2, 2192, 18]
COC(=O)C(C)NC=O	3814	2210	1604	10	9	0.9	0.002622	1.553213	6.532127	0.000958	[1603, 1, 2201, 9]
COC(=O)CN	3814	2210	1604	44	33	0.75	0.011536	1.294344	2.177376	0.001068	[1593, 11, 2177, 33]
COc1cc(C=NNC=O)ccc1O	3814	2210	1604	10	10	1.0	0.002622	1.725792	inf	0.002068	[1604, 0, 2200, 10]
COc1ccc(C=NNC=O)cc1	3814	2210	1604	10	10	1.0	0.002622	1.725792	inf	0.002068	[1604, 0, 2200, 10]
COc1ccc2ccccc2c1	3814	2210	1604	12	11	0.916667	0.003146	1.581976	7.98371	0.0013	[1603, 1, 2199, 11]
COc1ccccc1N2CCNCC2	3814	2210	1604	13	13	1.0	0.003408	1.725792	inf	0.002689	[1604, 0, 2197, 13]
CS(=O)(=O)N	3814	2210	1604	25	23	0.92	0.006555	1.587729	8.346606	0.002781	[1602, 2, 2187, 23]
CS(c1ccc(C)cc1)	3814	2210	1604	6	5	0.833333	0.001573	1.43816	3.628959	0.000338	[1603, 1, 2205, 5]
CS(c1ccccc1)	3814	2210	1604	42	32	0.761905	0.011012	1.314889	2.322534	0.001174	[1594, 10, 2178, 32]
FC(F)(F)c1cccc(NC=O)c1	3814	2210	1604	8	8	1.0	0.002098	1.725792	inf	0.001654	[1604, 0, 2202, 8]
Ic1ccc(NC=O)cc1	3814	2210	1604	8	7	0.875	0.002098	1.510068	5.080543	0.000634	[1603, 1, 2203, 7]
Ic1ccccc1C=O	3814	2210	1604	9	7	0.777778	0.00236	1.342283	2.540271	0.000298	[1602, 2, 2203, 7]
N#Cc1ccccc1	3814	2210	1604	21	16	0.761905	0.005506	1.314889	2.322534	0.000584	[1599, 5, 2194, 16]
N=C(c1ccccc1)c2ccccc2	3814	2210	1604	32	26	0.8125	0.00839	1.402206	3.145098	0.001503	[1598, 6, 2184, 26]
N=Cc1ccc2OCOc2c1	3814	2210	1604	11	11	1.0	0.002884	1.725792	inf	0.002275	[1604, 0, 2199, 11]
N1c2ccccc2S(c3ccccc13)	3814	2210	1604	24	24	1.0	0.006293	1.725792	inf	0.004975	[1604, 0, 2186, 24]
NC(=N)N	3814	2210	1604	52	49	0.942308	0.013634	1.626227	11.8546	0.006832	[1601, 3, 2161, 49]
NC(=O)c1ccncc1	3814	2210	1604	7	7	1.0	0.001835	1.725792	inf	0.001447	[1604, 0, 2203, 7]
NC(=S)NNC=O	3814	2210	1604	11	11	1.0	0.002884	1.725792	inf	0.002275	[1604, 0, 2199, 11]
Nc1ccc(Cl)c(Cl)c1	3814	2210	1604	6	5	0.833333	0.001573	1.43816	3.628959	0.000338	[1603, 1, 2205, 5]
Nc1ccc(F)cc1	3814	2210	1604	10	8	0.8	0.002622	1.380633	2.903167	0.000415	[1602, 2, 2202, 8]
Nc1ccc(I)cc1	3814	2210	1604	10	9	0.9	0.002622	1.553213	6.532127	0.000958	[1603, 1, 2201, 9]
NC1CCCC1	3814	2210	1604	18	16	0.888889	0.004719	1.534037	5.806335	0.001589	[1602, 2, 2194, 16]
NC1CCCCC1	3814	2210	1604	77	62	0.805195	0.020189	1.389599	2.99994	0.003412	[1589, 15, 2148, 62]
Nc1ccccn1	3814	2210	1604	48	42	0.875	0.012585	1.510068	5.080543	0.003836	[1598, 6, 2168, 42]
Nc1ncccn1	3814	2210	1604	71	63	0.887324	0.018616	1.531336	5.715611	0.006269	[1596, 8, 2147, 63]
Nc1nccs1	3814	2210	1604	37	28	0.756757	0.009701	1.306005	2.258019	0.000973	[1595, 9, 2182, 28]
NCC(O)CO	3814	2210	1604	87	76	0.873563	0.022811	1.507588	5.014562	0.006937	[1593, 11, 2134, 76]
NCc1ccco1	3814	2210	1604	6	6	1.0	0.001573	1.725792	inf	0.00124	[1604, 0, 2204, 6]
NCc1ccncc1	3814	2210	1604	13	12	0.923077	0.003408	1.593039	8.709502	0.001475	[1603, 1, 2198, 12]
NCCCO	3814	2210	1604	237	193	0.814346	0.062139	1.405392	3.183587	0.011906	[1560, 44, 2017, 193]
NCCS	3814	2210	1604	126	96	0.761905	0.033036	1.314889	2.322534	0.003596	[1574, 30, 2114, 96]
NN	3814	2210	1604	118	92	0.779661	0.030939	1.345533	2.568187	0.004088	[1578, 26, 2118, 92]
NNC(=S)N	3814	2210	1604	11	11	1.0	0.002884	1.725792	inf	0.002275	[1604, 0, 2199, 11]
NNC=O	3814	2210	1604	71	56	0.788732	0.018616	1.361188	2.709623	0.002671	[1589, 15, 2154, 56]
NS(=O)(=O)c1ccc(Cl)cc1	3814	2210	1604	5	5	1.0	0.001311	1.725792	inf	0.001033	[1604, 0, 2205, 5]
O=C1C=CC(=O)C=C1	3814	2210	1604	7	6	0.857143	0.001835	1.47925	4.354751	0.000481	[1603, 1, 2204, 6]
O=c1cc[nH]cn1	3814	2210	1604	12	9	0.75	0.003146	1.294344	2.177376	0.000289	[1601, 3, 2201, 9]
O=C1CCCC=C1	3814	2210	1604	43	39	0.906977	0.011274	1.565253	7.076471	0.004368	[1600, 4, 2171, 39]
O=c1ccnc[nH]1	3814	2210	1604	14	11	0.785714	0.003671	1.355979	2.661237	0.000504	[1601, 3, 2199, 11]
O=c1ccoc2ccccc12	3814	2210	1604	27	21	0.777778	0.007079	1.342283	2.540271	0.000896	[1598, 6, 2189, 21]
O=C1NC(=S)SC1=Cc2ccccc2	3814	2210	1604	6	5	0.833333	0.001573	1.43816	3.628959	0.000338	[1603, 1, 2205, 5]
O=C1NCCN1c2ccccc2	3814	2210	1604	8	8	1.0	0.002098	1.725792	inf	0.001654	[1604, 0, 2202, 8]
O=CC1CC1	3814	2210	1604	14	12	0.857143	0.003671	1.47925	4.354751	0.000963	[1602, 2, 2198, 12]
O=Cc1cccc(C=O)c1	3814	2210	1604	16	12	0.75	0.004195	1.294344	2.177376	0.000386	[1600, 4, 2198, 12]
O=CC1CCCC1	3814	2210	1604	57	48	0.842105	0.014945	1.453298	3.87089	0.003499	[1595, 9, 2162, 48]
O=Cc1cccc2ccccc12	3814	2210	1604	8	7	0.875	0.002098	1.510068	5.080543	0.000634	[1603, 1, 2203, 7]
O=Cc1cccnc1	3814	2210	1604	41	31	0.756098	0.01075	1.304867	2.249955	0.00107	[1594, 10, 2179, 31]
O=Cc1cccs1	3814	2210	1604	16	14	0.875	0.004195	1.510068	5.080543	0.001269	[1602, 2, 2196, 14]
O=Cc1ccncc1	3814	2210	1604	10	8	0.8	0.002622	1.380633	2.903167	0.000415	[1602, 2, 2202, 8]
O=CCC#N	3814	2210	1604	18	14	0.777778	0.004719	1.342283	2.540271	0.000596	[1600, 4, 2196, 14]
O=CCCCc1ccccc1	3814	2210	1604	68	51	0.75	0.017829	1.294344	2.177376	0.001661	[1587, 17, 2159, 51]
O=CCCCCCCC=O	3814	2210	1604	17	13	0.764706	0.004457	1.319723	2.358824	0.000488	[1600, 4, 2197, 13]
O=CN1CCCC1	3814	2210	1604	39	31	0.794872	0.010225	1.371783	2.812443	0.001549	[1596, 8, 2179, 31]
O=CN1CCCCC1	3814	2210	1604	24	19	0.791667	0.006293	1.366252	2.758009	0.00092	[1599, 5, 2191, 19]
O=CN1CCNCC1	3814	2210	1604	18	15	0.833333	0.004719	1.43816	3.628959	0.001016	[1601, 3, 2195, 15]
O=CNc1ccc2ccccc2c1	3814	2210	1604	5	5	1.0	0.001311	1.725792	inf	0.001033	[1604, 0, 2205, 5]
O=CNCCNC=O	3814	2210	1604	72	56	0.777778	0.018878	1.342283	2.540271	0.002417	[1588, 16, 2154, 56]
O=CNN=Cc1ccc2OCOc2c1	3814	2210	1604	10	10	1.0	0.002622	1.725792	inf	0.002068	[1604, 0, 2200, 10]
O=CNN=Cc1ccccc1	3814	2210	1604	13	11	0.846154	0.003408	1.460285	3.991855	0.000817	[1602, 2, 2199, 11]
OC(=O)C1CCC=CC1	3814	2210	1604	7	7	1.0	0.001835	1.725792	inf	0.001447	[1604, 0, 2203, 7]
OC(=O)C1CCCN1	3814	2210	1604	16	14	0.875	0.004195	1.510068	5.080543	0.001269	[1602, 2, 2196, 14]
OC(=O)CCc1ccccc1	3814	2210	1604	64	48	0.75	0.01678	1.294344	2.177376	0.001561	[1588, 16, 2162, 48]
OC(=O)CCCCCNC=O	3814	2210	1604	8	8	1.0	0.002098	1.725792	inf	0.001654	[1604, 0, 2202, 8]
OC(=O)CCNC=O	3814	2210	1604	10	8	0.8	0.002622	1.380633	2.903167	0.000415	[1602, 2, 2202, 8]
OC(=O)CNCC(=O)O	3814	2210	1604	6	6	1.0	0.001573	1.725792	inf	0.00124	[1604, 0, 2204, 6]
OC(F)F	3814	2210	1604	12	9	0.75	0.003146	1.294344	2.177376	0.000289	[1601, 3, 2201, 9]
Oc1ccc(C=N)cc1	3814	2210	1604	18	16	0.888889	0.004719	1.534037	5.806335	0.001589	[1602, 2, 2194, 16]
Oc1ccc(C=N)cc1O	3814	2210	1604	14	13	0.928571	0.003671	1.602521	9.435294	0.001653	[1603, 1, 2197, 13]
Oc1ccc(C=NNC=O)cc1	3814	2210	1604	11	10	0.909091	0.002884	1.568902	7.257919	0.001127	[1603, 1, 2200, 10]
Oc1ccc(Cl)cc1C=O	3814	2210	1604	5	4	0.8	0.001311	1.380633	2.903167	0.000207	[1603, 1, 2206, 4]
Oc1cccc(C=N)c1	3814	2210	1604	17	16	0.941176	0.004457	1.624275	11.61267	0.002199	[1603, 1, 2194, 16]
OC1CCCC1	3814	2210	1604	111	95	0.855856	0.029103	1.477029	4.309389	0.007732	[1588, 16, 2115, 95]
Oc1cccc2cccnc12	3814	2210	1604	14	12	0.857143	0.003671	1.47925	4.354751	0.000963	[1602, 2, 2198, 12]
OC1CCCCC1	3814	2210	1604	126	95	0.753968	0.033036	1.301192	2.224201	0.003276	[1573, 31, 2115, 95]
Oc1ccccc1C=N	3814	2210	1604	8	6	0.75	0.002098	1.294344	2.177376	0.000192	[1602, 2, 2204, 6]
Oc1ccccc1O	3814	2210	1604	242	183	0.756198	0.06345	1.305041	2.251185	0.006658	[1545, 59, 2027, 183]
Oc1cccnc1	3814	2210	1604	11	9	0.818182	0.002884	1.412012	3.266063	0.000542	[1602, 2, 2201, 9]
OCC#C	3814	2210	1604	14	13	0.928571	0.003671	1.602521	9.435294	0.001653	[1603, 1, 2197, 13]
OCCc1ccccc1	3814	2210	1604	140	110	0.785714	0.036707	1.355979	2.661237	0.005195	[1574, 30, 2100, 110]
OCCCNC=O	3814	2210	1604	43	33	0.767442	0.011274	1.324445	2.395113	0.00128	[1594, 10, 2177, 33]
ON=C	3814	2210	1604	36	28	0.777778	0.009439	1.342283	2.540271	0.001198	[1596, 8, 2182, 28]
ONC=O	3814	2210	1604	13	11	0.846154	0.003408	1.460285	3.991855	0.000817	[1602, 2, 2199, 11]
SC=O	3814	2210	1604	15	13	0.866667	0.003933	1.495686	4.717647	0.001114	[1602, 2, 2197, 13]
