# Supplementary material for: A comprehensive evaluation of advanced methods for identifying structural alerts using extensive toxicity data
Source: J Cheminform. 2026 Jan 30;18:27. doi: 10.1186/s13321-026-01157-x (PMC12922411; doi:10.1186/s13321-026-01157-x)
Supplement: Supplementary file 3 — Supplementary material 3. [file 13321_2026_1157_MOESM3_ESM.zip › SI_3_The substructure sets/SI_3_1_Original set of SAs/krfp/Drug/Skin_corrosion__ruleset.csv]

Substructure	N_total	N_pos	N_neg	N_s	N_s_pos	Precision	Coverage Rate	Enrichment Factor	Likelihood Ratio	Information Gain	tn_fp_fn_tp
[!#1][CH]([!#1])N([!#1])[CH3]	1936	731	1205	7	6	0.857143	0.003616	2.27008	9.890561	0.002578	[1204, 1, 725, 6]
[!#1][CH]([CH3])C(=O)[OH]	1936	731	1205	10	8	0.8	0.005165	2.118741	6.593707	0.002799	[1203, 2, 723, 8]
[!#1][CH2][CH2][CH2][NH2]	1936	731	1205	39	39	1.0	0.020145	2.648427	inf	0.028801	[1205, 0, 692, 39]
[!#1][CH2][CH2][NH2]	1936	731	1205	61	59	0.967213	0.031508	2.561593	48.628591	0.038071	[1203, 2, 672, 59]
[!#1][CH2][NH2]	1936	731	1205	81	77	0.950617	0.041839	2.51764	31.732216	0.047285	[1201, 4, 654, 77]
[!#1][NH][CH2][CH2][CH2][NH2]	1936	731	1205	5	5	1.0	0.002583	2.648427	inf	0.003637	[1205, 0, 726, 5]
[!#1][NH][CH2][CH2][NH][!#1]	1936	731	1205	7	7	1.0	0.003616	2.648427	inf	0.005096	[1205, 0, 724, 7]
[!#1][NH][CH2][CH2][NH2]	1936	731	1205	7	6	0.857143	0.003616	2.27008	9.890561	0.002578	[1204, 1, 725, 6]
[!#1]C([!#1])(Cl)Cl	1936	731	1205	11	9	0.818182	0.005682	2.166895	7.417921	0.003372	[1203, 2, 722, 9]
[!#1]C(=O)[CH2][CH2][CH2][CH2][CH3]	1936	731	1205	5	4	0.8	0.002583	2.118741	6.593707	0.001396	[1204, 1, 727, 4]
[!#1]C(=O)C(=O)[!#1]	1936	731	1205	7	6	0.857143	0.003616	2.27008	9.890561	0.002578	[1204, 1, 725, 6]
[!#1]C(=O)C(F)(F)F	1936	731	1205	9	7	0.777778	0.004649	2.059888	5.769494	0.002245	[1203, 2, 724, 7]
[!#1]c1[cH][cH]c(Br)[cH][cH]1	1936	731	1205	6	5	0.833333	0.003099	2.207022	8.242134	0.001974	[1204, 1, 726, 5]
[!#1]S(=O)(=O)C(F)(F)F	1936	731	1205	7	7	1.0	0.003616	2.648427	inf	0.005096	[1205, 0, 724, 7]
[!#1]SC(F)(F)F	1936	731	1205	7	7	1.0	0.003616	2.648427	inf	0.005096	[1205, 0, 724, 7]
CC(C)(C)NC=O	1936	731	1205	6	5	0.833333	0.003099	2.207022	8.242134	0.001974	[1204, 1, 726, 5]
CC(Cl)(Cl)Cl	1936	731	1205	5	4	0.8	0.002583	2.118741	6.593707	0.001396	[1204, 1, 727, 4]
CCl	1936	731	1205	188	144	0.765957	0.097107	2.028582	5.394851	0.048745	[1161, 44, 587, 144]
CCN=C	1936	731	1205	24	19	0.791667	0.012397	2.096671	6.264022	0.006486	[1200, 5, 712, 19]
ClCC=O	1936	731	1205	34	26	0.764706	0.017562	2.025268	5.357387	0.008019	[1197, 8, 705, 26]
FC(F)(F)C=O	1936	731	1205	9	7	0.777778	0.004649	2.059888	5.769494	0.002245	[1203, 2, 724, 7]
FC(F)(F)S	1936	731	1205	7	7	1.0	0.003616	2.648427	inf	0.005096	[1205, 0, 724, 7]
FC(F)(F)S(=O)=O	1936	731	1205	7	7	1.0	0.003616	2.648427	inf	0.005096	[1205, 0, 724, 7]
FCC=O	1936	731	1205	18	15	0.833333	0.009298	2.207022	8.242134	0.005959	[1202, 3, 716, 15]
O=CC=O	1936	731	1205	8	6	0.75	0.004132	1.98632	4.94528	0.001716	[1203, 2, 725, 6]
