# Supplementary material for: A comprehensive evaluation of advanced methods for identifying structural alerts using extensive toxicity data
Source: J Cheminform. 2026 Jan 30;18:27. doi: 10.1186/s13321-026-01157-x (PMC12922411; doi:10.1186/s13321-026-01157-x)
Supplement: Supplementary file 3 — Supplementary material 3. [file 13321_2026_1157_MOESM3_ESM.zip › SI_3_The substructure sets/SI_3_1_Original set of SAs/krfp/Drug/Skin_irritation__ruleset.csv]

Substructure	N_total	N_pos	N_neg	N_s	N_s_pos	Precision	Coverage Rate	Enrichment Factor	Likelihood Ratio	Information Gain	tn_fp_fn_tp
[!#1][CH]=[CH]C(=O)[!#1]	2488	1283	1205	50	40	0.8	0.020096	1.551364	3.75682	0.005153	[1195, 10, 1243, 40]
[!#1][CH]=[CH]C(=O)[OH]	2488	1283	1205	9	8	0.888889	0.003617	1.723738	7.51364	0.001677	[1204, 1, 1275, 8]
[!#1][CH2][CH2][CH]=C([CH3])[CH3]	2488	1283	1205	15	14	0.933333	0.006029	1.809925	13.14887	0.003685	[1204, 1, 1269, 14]
[!#1][CH2][CH2][CH2][CH2][OH]	2488	1283	1205	9	7	0.777778	0.003617	1.508271	3.287217	0.000767	[1203, 2, 1276, 7]
[!#1][CH2][CH2][CH2][NH2]	2488	1283	1205	8	8	1.0	0.003215	1.939205	inf	0.003079	[1205, 0, 1275, 8]
[!#1][CH2][CH2][CH2]Cl	2488	1283	1205	13	10	0.769231	0.005225	1.491696	3.130683	0.001034	[1202, 3, 1273, 10]
[!#1][CH2][CH2][NH2]	2488	1283	1205	14	12	0.857143	0.005627	1.662176	5.63523	0.002131	[1203, 2, 1271, 12]
[!#1][CH2][CH2]c1[cH][cH][cH][cH][cH]1	2488	1283	1205	12	9	0.75	0.004823	1.454404	2.817615	0.000808	[1202, 3, 1274, 9]
[!#1][CH2][NH2]	2488	1283	1205	21	17	0.809524	0.008441	1.569833	3.991621	0.002299	[1201, 4, 1266, 17]
[!#1][CH2]Br	2488	1283	1205	41	33	0.804878	0.016479	1.560824	3.874221	0.004369	[1197, 8, 1250, 33]
[!#1]C([!#1])(Cl)Cl	2488	1283	1205	32	30	0.9375	0.012862	1.818005	14.088075	0.00811	[1203, 2, 1253, 30]
[!#1]C(=O)[CH2][CH2][CH3]	2488	1283	1205	5	4	0.8	0.00201	1.551364	3.75682	0.000507	[1204, 1, 1279, 4]
[!#1]C(=O)[CH2][CH3]	2488	1283	1205	17	14	0.823529	0.006833	1.596992	4.382957	0.002057	[1202, 3, 1269, 14]
[!#1]C(=O)C([CH3])([CH3])[CH3]	2488	1283	1205	9	7	0.777778	0.003617	1.508271	3.287217	0.000767	[1203, 2, 1276, 7]
[!#1]C(=O)C(=O)[!#1]	2488	1283	1205	10	9	0.9	0.004019	1.745284	8.452845	0.001999	[1204, 1, 1274, 9]
[!#1]C(=O)C(F)(F)F	2488	1283	1205	9	7	0.777778	0.003617	1.508271	3.287217	0.000767	[1203, 2, 1276, 7]
[!#1]C(Cl)(Cl)Cl	2488	1283	1205	18	16	0.888889	0.007235	1.723738	7.51364	0.003366	[1203, 2, 1267, 16]
[!#1]c1[cH][cH][cH][cH]c1Br	2488	1283	1205	6	6	1.0	0.002412	1.939205	inf	0.002308	[1205, 0, 1277, 6]
[!#1]c1[cH][cH][cH][cH]c1F	2488	1283	1205	5	5	1.0	0.00201	1.939205	inf	0.001923	[1205, 0, 1278, 5]
[!#1]c1[cH][cH][cH]c([!#1])n1	2488	1283	1205	8	6	0.75	0.003215	1.454404	2.817615	0.000538	[1203, 2, 1277, 6]
[!#1]c1[cH][cH][cH]c([CH3])[cH]1	2488	1283	1205	9	9	1.0	0.003617	1.939205	inf	0.003465	[1205, 0, 1274, 9]
[!#1]c1[cH][cH][cH]c([OH])[cH]1	2488	1283	1205	9	9	1.0	0.003617	1.939205	inf	0.003465	[1205, 0, 1274, 9]
[!#1]c1[cH][cH][cH]c(Br)[cH]1	2488	1283	1205	7	7	1.0	0.002814	1.939205	inf	0.002694	[1205, 0, 1276, 7]
[!#1]c1[cH][cH][cH]c(Cl)c1Cl	2488	1283	1205	5	5	1.0	0.00201	1.939205	inf	0.001923	[1205, 0, 1278, 5]
[!#1]c1[cH][cH][cH]c(F)[cH]1	2488	1283	1205	5	5	1.0	0.00201	1.939205	inf	0.001923	[1205, 0, 1278, 5]
[!#1]c1[cH][cH]c([!#1])c([cH]1)C(=O)[OH]	2488	1283	1205	7	6	0.857143	0.002814	1.662176	5.63523	0.001063	[1204, 1, 1277, 6]
[!#1]c1[cH][cH]c([CH]=O)[cH][cH]1	2488	1283	1205	6	5	0.833333	0.002412	1.616004	4.696025	0.000775	[1204, 1, 1278, 5]
[!#1]c1[cH][cH]c(Br)[cH][cH]1	2488	1283	1205	7	6	0.857143	0.002814	1.662176	5.63523	0.001063	[1204, 1, 1277, 6]
[!#1]c1[cH][cH]c(C(=O)[OH])c([!#1])[cH]1	2488	1283	1205	5	4	0.8	0.00201	1.551364	3.75682	0.000507	[1204, 1, 1279, 4]
[!#1]c1[cH][cH]n[cH][cH]1	2488	1283	1205	11	11	1.0	0.004421	1.939205	inf	0.004238	[1205, 0, 1272, 11]
[!#1]O[CH2][CH2][OH]	2488	1283	1205	24	19	0.791667	0.009646	1.535204	3.568979	0.002298	[1200, 5, 1264, 19]
[O-][N+](=O)c1ccccc1Cl	2488	1283	1205	6	5	0.833333	0.002412	1.616004	4.696025	0.000775	[1204, 1, 1278, 5]
C[N+](=O)[O-]	2488	1283	1205	6	6	1.0	0.002412	1.939205	inf	0.002308	[1205, 0, 1277, 6]
C1CC2CC1C=C2	2488	1283	1205	6	6	1.0	0.002412	1.939205	inf	0.002308	[1205, 0, 1277, 6]
C1CCC1	2488	1283	1205	5	5	1.0	0.00201	1.939205	inf	0.001923	[1205, 0, 1278, 5]
c1ccoc1	2488	1283	1205	11	9	0.818182	0.004421	1.586622	4.226422	0.001278	[1203, 2, 1274, 9]
C1Oc2ccccc2O1	2488	1283	1205	5	4	0.8	0.00201	1.551364	3.75682	0.000507	[1204, 1, 1279, 4]
CBr	2488	1283	1205	62	50	0.806452	0.02492	1.563875	3.913354	0.006738	[1193, 12, 1233, 50]
CC(=O)CO	2488	1283	1205	16	12	0.75	0.006431	1.454404	2.817615	0.001079	[1201, 4, 1271, 12]
CC(C)(N)CO	2488	1283	1205	7	7	1.0	0.002814	1.939205	inf	0.002694	[1205, 0, 1276, 7]
CC(C)C1CCC(C)CC1O	2488	1283	1205	13	10	0.769231	0.005225	1.491696	3.130683	0.001034	[1202, 3, 1273, 10]
CC(Cl)(Cl)Cl	2488	1283	1205	10	9	0.9	0.004019	1.745284	8.452845	0.001999	[1204, 1, 1274, 9]
CC=CC(=O)C	2488	1283	1205	45	39	0.866667	0.018087	1.680644	6.104832	0.007372	[1199, 6, 1244, 39]
Cc1cc(cc(c1)[N+](=O)[O-])[N+](=O)[O-]	2488	1283	1205	5	5	1.0	0.00201	1.939205	inf	0.001923	[1205, 0, 1278, 5]
CCN=C	2488	1283	1205	23	18	0.782609	0.009244	1.517639	3.381138	0.002049	[1200, 5, 1265, 18]
CCSC=S	2488	1283	1205	5	4	0.8	0.00201	1.551364	3.75682	0.000507	[1204, 1, 1279, 4]
ClC(Cl)Cl	2488	1283	1205	19	17	0.894737	0.007637	1.735078	7.983242	0.003686	[1203, 2, 1266, 17]
ClCC=O	2488	1283	1205	32	24	0.75	0.012862	1.454404	2.817615	0.002172	[1197, 8, 1259, 24]
ClCCl	2488	1283	1205	51	45	0.882353	0.020498	1.711063	7.044037	0.009259	[1199, 6, 1238, 45]
FC(F)(F)C=O	2488	1283	1205	9	7	0.777778	0.003617	1.508271	3.287217	0.000767	[1203, 2, 1276, 7]
Fc1cc(F)c(F)cc1F	2488	1283	1205	5	4	0.8	0.00201	1.551364	3.75682	0.000507	[1204, 1, 1279, 4]
O=C1CCCC=C1	2488	1283	1205	8	6	0.75	0.003215	1.454404	2.817615	0.000538	[1203, 2, 1277, 6]
O=c1cccco1	2488	1283	1205	5	4	0.8	0.00201	1.551364	3.75682	0.000507	[1204, 1, 1279, 4]
O=CC=O	2488	1283	1205	12	10	0.833333	0.004823	1.616004	4.696025	0.001553	[1203, 2, 1273, 10]
OC(=O)c1ccc(Cl)cc1	2488	1283	1205	5	4	0.8	0.00201	1.551364	3.75682	0.000507	[1204, 1, 1279, 4]
OC(=O)C1CCC=CC1	2488	1283	1205	5	4	0.8	0.00201	1.551364	3.75682	0.000507	[1204, 1, 1279, 4]
Oc1ccc(Cl)cc1	2488	1283	1205	31	24	0.774194	0.01246	1.50132	3.220131	0.002588	[1198, 7, 1259, 24]
Oc1ccc(Cl)cc1Cl	2488	1283	1205	13	12	0.923077	0.005225	1.790035	11.27046	0.002998	[1204, 1, 1271, 12]
OC1CCCC1	2488	1283	1205	22	17	0.772727	0.008842	1.498477	3.193297	0.001808	[1200, 5, 1266, 17]
Oc1cccc2ccccc12	2488	1283	1205	8	6	0.75	0.003215	1.454404	2.817615	0.000538	[1203, 2, 1277, 6]
