# Supplementary material for: A comprehensive evaluation of advanced methods for identifying structural alerts using extensive toxicity data
Source: J Cheminform. 2026 Jan 30;18:27. doi: 10.1186/s13321-026-01157-x (PMC12922411; doi:10.1186/s13321-026-01157-x)
Supplement: Supplementary file 3 — Supplementary material 3. [file 13321_2026_1157_MOESM3_ESM.zip › SI_3_The substructure sets/SI_3_1_Original set of SAs/krfp/Drug/Skin_sensitization__ruleset.csv]

Substructure	N_total	N_pos	N_neg	N_s	N_s_pos	Precision	Coverage Rate	Enrichment Factor	Likelihood Ratio	Information Gain	tn_fp_fn_tp
[!#1][CH]=O	1284	525	759	68	51	0.75	0.05296	1.834286	4.337143	0.019359	[742, 17, 474, 51]
[!#1][CH]1[CH2][CH2][CH]([!#1])[CH2][CH2]1	1284	525	759	8	6	0.75	0.006231	1.834286	4.337143	0.00217	[757, 2, 519, 6]
[!#1][CH]1[CH2]O1	1284	525	759	9	7	0.777778	0.007009	1.902222	5.06	0.002879	[757, 2, 518, 7]
[!#1][CH2][CH2][CH2][NH2]	1284	525	759	5	4	0.8	0.003894	1.956571	5.782857	0.001806	[758, 1, 521, 4]
[!#1][CH2][NH][CH2][!#1]	1284	525	759	12	9	0.75	0.009346	1.834286	4.337143	0.003265	[756, 3, 516, 9]
[!#1][CH2]N=[CH][!#1]	1284	525	759	5	5	1.0	0.003894	2.445714	inf	0.00504	[759, 0, 520, 5]
[!#1][CH2]O[CH2][CH]([OH])[CH2][!#1]	1284	525	759	5	4	0.8	0.003894	1.956571	5.782857	0.001806	[758, 1, 521, 4]
[!#1][NH][CH2][CH2][NH2]	1284	525	759	5	4	0.8	0.003894	1.956571	5.782857	0.001806	[758, 1, 521, 4]
[!#1]C#C[!#1]	1284	525	759	5	5	1.0	0.003894	2.445714	inf	0.00504	[759, 0, 520, 5]
[!#1]C([!#1])(Cl)Cl	1284	525	759	6	5	0.833333	0.004673	2.038095	7.228571	0.002589	[758, 1, 520, 5]
[!#1]C(=O)C(=O)[!#1]	1284	525	759	10	8	0.8	0.007788	1.956571	5.782857	0.003626	[757, 2, 517, 8]
[!#1]C(Cl)(Cl)Cl	1284	525	759	6	5	0.833333	0.004673	2.038095	7.228571	0.002589	[758, 1, 520, 5]
[!#1]c1[cH][cH]c([cH][cH]1)C([!#1])([CH3])[CH3]	1284	525	759	9	7	0.777778	0.007009	1.902222	5.06	0.002879	[757, 2, 518, 7]
[!#1]c1[cH][cH]c([NH2])c([cH]1)[N+](=O)[O-]	1284	525	759	5	5	1.0	0.003894	2.445714	inf	0.00504	[759, 0, 520, 5]
[!#1]c1[cH][cH]c(Cl)[cH]c1Cl	1284	525	759	5	4	0.8	0.003894	1.956571	5.782857	0.001806	[758, 1, 521, 4]
[!#1]O[CH2]C(=O)[!#1]	1284	525	759	8	6	0.75	0.006231	1.834286	4.337143	0.00217	[757, 2, 519, 6]
[!#1]O[CH2]C(=O)O[!#1]	1284	525	759	6	5	0.833333	0.004673	2.038095	7.228571	0.002589	[758, 1, 520, 5]
[!#1]S(=O)(=O)O[CH3]	1284	525	759	5	4	0.8	0.003894	1.956571	5.782857	0.001806	[758, 1, 521, 4]
[O-][N+](=O)c1ccc(Cl)cc1	1284	525	759	5	4	0.8	0.003894	1.956571	5.782857	0.001806	[758, 1, 521, 4]
[O-][N+](=O)c1cccc(c1)[N+](=O)[O-]	1284	525	759	7	6	0.857143	0.005452	2.096327	8.674286	0.003412	[758, 1, 519, 6]
C#C	1284	525	759	7	6	0.857143	0.005452	2.096327	8.674286	0.003412	[758, 1, 519, 6]
C=CC=N	1284	525	759	6	5	0.833333	0.004673	2.038095	7.228571	0.002589	[758, 1, 520, 5]
C1CC=CC=C1	1284	525	759	6	5	0.833333	0.004673	2.038095	7.228571	0.002589	[758, 1, 520, 5]
C1CC1	1284	525	759	6	5	0.833333	0.004673	2.038095	7.228571	0.002589	[758, 1, 520, 5]
CBr	1284	525	759	33	25	0.757576	0.025701	1.852814	4.517857	0.009558	[751, 8, 500, 25]
CC#C	1284	525	759	7	6	0.857143	0.005452	2.096327	8.674286	0.003412	[758, 1, 519, 6]
CC(=O)c1ccc(C)cc1	1284	525	759	5	4	0.8	0.003894	1.956571	5.782857	0.001806	[758, 1, 521, 4]
CC(C)(N)CO	1284	525	759	7	7	1.0	0.005452	2.445714	inf	0.007065	[759, 0, 518, 7]
CC(C)c1ccc(C)cc1	1284	525	759	6	5	0.833333	0.004673	2.038095	7.228571	0.002589	[758, 1, 520, 5]
Cc1ccc(C)c(C)c1	1284	525	759	16	12	0.75	0.012461	1.834286	4.337143	0.004367	[755, 4, 513, 12]
CCN=C	1284	525	759	21	17	0.809524	0.016355	1.979864	6.144286	0.008087	[755, 4, 508, 17]
CCOC(=O)CN	1284	525	759	9	7	0.777778	0.007009	1.902222	5.06	0.002879	[757, 2, 518, 7]
ClC(Cl)Cl	1284	525	759	6	5	0.833333	0.004673	2.038095	7.228571	0.002589	[758, 1, 520, 5]
Nc1ccc(Cl)c(Cl)c1	1284	525	759	6	5	0.833333	0.004673	2.038095	7.228571	0.002589	[758, 1, 520, 5]
Nc1cccc(c1)[N+](=O)[O-]	1284	525	759	14	11	0.785714	0.010903	1.921633	5.300952	0.004704	[756, 3, 514, 11]
O=C1OCc2ccccc12	1284	525	759	5	4	0.8	0.003894	1.956571	5.782857	0.001806	[758, 1, 521, 4]
O=CC=O	1284	525	759	12	10	0.833333	0.009346	2.038095	7.228571	0.005203	[757, 2, 515, 10]
Oc1ccc(Cl)cc1Cl	1284	525	759	6	5	0.833333	0.004673	2.038095	7.228571	0.002589	[758, 1, 520, 5]
Oc1cccc(O)c1O	1284	525	759	5	4	0.8	0.003894	1.956571	5.782857	0.001806	[758, 1, 521, 4]
OCC#C	1284	525	759	5	5	1.0	0.003894	2.445714	inf	0.00504	[759, 0, 520, 5]
