# Supplementary material for: A comprehensive evaluation of advanced methods for identifying structural alerts using extensive toxicity data
Source: J Cheminform. 2026 Jan 30;18:27. doi: 10.1186/s13321-026-01157-x (PMC12922411; doi:10.1186/s13321-026-01157-x)
Supplement: Supplementary file 3 — Supplementary material 3. [file 13321_2026_1157_MOESM3_ESM.zip › SI_3_The substructure sets/SI_3_1_Original set of SAs/krfp/Environ/Aquatic toxicity_Bluegill sunfish__ruleset.csv]

Substructure	N_total	N_pos	N_neg	N_s	N_s_pos	Precision	Coverage Rate	Enrichment Factor	Likelihood Ratio	Information Gain	tn_fp_fn_tp
[!#1][CH]([!#1])C([!#1])([CH3])[CH3]	895	557	338	5	4	0.8	0.005587	1.285458	2.427289	0.000598	[337, 1, 553, 4]
[!#1][CH]([!#1])c1[cH][cH][cH][cH][cH]1	895	557	338	9	7	0.777778	0.010056	1.249751	2.123878	0.000814	[336, 2, 550, 7]
[!#1][CH]([!#1])c1[cH][cH]c([!#1])[cH][cH]1	895	557	338	14	13	0.928571	0.015642	1.492049	7.888689	0.005772	[337, 1, 544, 13]
[!#1][CH]([!#1])c1[cH][cH]c(Cl)[cH][cH]1	895	557	338	6	6	1.0	0.006704	1.606822	inf	0.004607	[338, 0, 551, 6]
[!#1][CH]([!#1])OC(=O)[!#1]	895	557	338	21	18	0.857143	0.023464	1.377276	3.640934	0.004682	[335, 3, 539, 18]
[!#1][CH]([CH3])N([!#1])C(=O)[!#1]	895	557	338	10	8	0.8	0.011173	1.285458	2.427289	0.001201	[336, 2, 549, 8]
[!#1][CH2][CH]([CH3])O[!#1]	895	557	338	6	5	0.833333	0.006704	1.339019	3.034111	0.001041	[337, 1, 552, 5]
[!#1][CH2][CH]=[CH2]	895	557	338	7	6	0.857143	0.007821	1.377276	3.640934	0.001539	[337, 1, 551, 6]
[!#1][CH2][CH2][CH2][CH2][CH2][!#1]	895	557	338	60	46	0.766667	0.067039	1.231897	1.993845	0.004905	[324, 14, 511, 46]
[!#1][CH2][CH2][CH2][CH2][CH2][CH2][CH2][CH3]	895	557	338	40	32	0.8	0.044693	1.285458	2.427289	0.004958	[330, 8, 525, 32]
[!#1][CH2][CH2][CH2][CH2][CH2][CH3]	895	557	338	48	39	0.8125	0.053631	1.305543	2.629563	0.006939	[329, 9, 518, 39]
[!#1][CH2][CH2][CH2][CH2][CH3]	895	557	338	50	39	0.78	0.055866	1.253321	2.151461	0.004865	[327, 11, 518, 39]
[!#1][CH2][CH2][CH2][CH2][OH]	895	557	338	5	4	0.8	0.005587	1.285458	2.427289	0.000598	[337, 1, 553, 4]
[!#1][CH2][CH2][CH2]N([CH3])[CH3]	895	557	338	11	9	0.818182	0.012291	1.314673	2.7307	0.00163	[336, 2, 548, 9]
[!#1][CH2][CH2][CH2]S[!#1]	895	557	338	5	4	0.8	0.005587	1.285458	2.427289	0.000598	[337, 1, 553, 4]
[!#1][CH2][CH2][NH]C(=O)[!#1]	895	557	338	5	4	0.8	0.005587	1.285458	2.427289	0.000598	[337, 1, 553, 4]
[!#1][CH2][CH2]C(=O)O[!#1]	895	557	338	5	4	0.8	0.005587	1.285458	2.427289	0.000598	[337, 1, 553, 4]
[!#1][CH2][CH2]N([!#1])[CH3]	895	557	338	16	12	0.75	0.017877	1.205117	1.820467	0.000965	[334, 4, 545, 12]
[!#1][CH2][CH2]N([CH3])[CH3]	895	557	338	14	11	0.785714	0.015642	1.262503	2.225015	0.001413	[335, 3, 546, 11]
[!#1][CH2][CH2]S[!#1]	895	557	338	23	19	0.826087	0.025698	1.327375	2.882406	0.00376	[334, 4, 538, 19]
[!#1][CH2][CH2]S[CH2][!#1]	895	557	338	6	6	1.0	0.006704	1.606822	inf	0.004607	[338, 0, 551, 6]
[!#1][CH2]Br	895	557	338	6	6	1.0	0.006704	1.606822	inf	0.004607	[338, 0, 551, 6]
[!#1][CH2]C(=O)O[!#1]	895	557	338	24	21	0.875	0.026816	1.405969	4.247756	0.006332	[335, 3, 536, 21]
[!#1][CH2]C(=O)O[CH2][CH3]	895	557	338	5	5	1.0	0.005587	1.606822	inf	0.003836	[338, 0, 552, 5]
[!#1][CH2]c1[cH][cH][cH][cH][cH]1	895	557	338	13	11	0.846154	0.014525	1.359619	3.337522	0.002585	[336, 2, 546, 11]
[!#1][CH2]c1[cH][cH]c([!#1])[cH][cH]1	895	557	338	17	15	0.882353	0.018994	1.417784	4.551167	0.004757	[336, 2, 542, 15]
[!#1][CH2]c1[cH][cH]c(Cl)[cH][cH]1	895	557	338	5	4	0.8	0.005587	1.285458	2.427289	0.000598	[337, 1, 553, 4]
[!#1][CH2]N([!#1])[CH2][CH3]	895	557	338	13	10	0.769231	0.014525	1.236017	2.022741	0.001048	[335, 3, 547, 10]
[!#1][CH2]N([CH2][!#1])C(=O)[!#1]	895	557	338	9	7	0.777778	0.010056	1.249751	2.123878	0.000814	[336, 2, 550, 7]
[!#1][CH2]N([CH3])[CH3]	895	557	338	15	12	0.8	0.01676	1.285458	2.427289	0.001811	[335, 3, 545, 12]
[!#1][CH2]S[!#1]	895	557	338	56	45	0.803571	0.06257	1.291196	2.482455	0.007367	[327, 11, 512, 45]
[!#1][NH][CH]([!#1])[!#1]	895	557	338	25	19	0.76	0.027933	1.221185	1.921604	0.001782	[332, 6, 538, 19]
[!#1][NH][CH]([!#1])[CH3]	895	557	338	12	11	0.916667	0.013408	1.47292	6.675045	0.004479	[337, 1, 546, 11]
[!#1][NH][CH]([CH3])[CH3]	895	557	338	11	10	0.909091	0.012291	1.460748	6.068223	0.003851	[337, 1, 547, 10]
[!#1][NH]c1[cH][cH][cH]c([!#1])[cH]1	895	557	338	6	5	0.833333	0.006704	1.339019	3.034111	0.001041	[337, 1, 552, 5]
[!#1][NH]c1[cH][cH]c(Cl)c(Cl)[cH]1	895	557	338	5	5	1.0	0.005587	1.606822	inf	0.003836	[338, 0, 552, 5]
[!#1][NH]N([!#1])[!#1]	895	557	338	6	5	0.833333	0.006704	1.339019	3.034111	0.001041	[337, 1, 552, 5]
[!#1]Br	895	557	338	38	31	0.815789	0.042458	1.310829	2.687356	0.00564	[331, 7, 526, 31]
[!#1]C#N	895	557	338	52	40	0.769231	0.058101	1.236017	2.022741	0.004371	[326, 12, 517, 40]
[!#1]C([!#1])([CH3])[CH3]	895	557	338	88	67	0.761364	0.098324	1.223376	1.936052	0.006868	[317, 21, 490, 67]
[!#1]C([!#1])(Cl)Cl	895	557	338	38	29	0.763158	0.042458	1.226259	1.955316	0.00288	[329, 9, 528, 29]
[!#1]C([CH3])([CH3])[CH3]	895	557	338	38	30	0.789474	0.042458	1.268544	2.275583	0.004128	[330, 8, 527, 30]
[!#1]C(=O)[CH2]Cl	895	557	338	9	9	1.0	0.010056	1.606822	inf	0.006925	[338, 0, 548, 9]
[!#1]C(=O)[NH]c1[cH][cH]c(Cl)c(Cl)[cH]1	895	557	338	5	5	1.0	0.005587	1.606822	inf	0.003836	[338, 0, 552, 5]
[!#1]C(=O)c1[cH][cH]c([!#1])[cH][cH]1	895	557	338	5	5	1.0	0.005587	1.606822	inf	0.003836	[338, 0, 552, 5]
[!#1]C(=O)O[CH]([CH3])[CH3]	895	557	338	9	7	0.777778	0.010056	1.249751	2.123878	0.000814	[336, 2, 550, 7]
[!#1]C(=O)O[CH2][CH3]	895	557	338	24	20	0.833333	0.026816	1.339019	3.034111	0.004238	[334, 4, 537, 20]
[!#1]c1[cH][cH][cH][cH][cH]1	895	557	338	94	79	0.840426	0.105028	1.350414	3.195931	0.01921	[323, 15, 478, 79]
[!#1]c1[cH][cH][cH]c([!#1])[cH]1	895	557	338	32	28	0.875	0.035754	1.405969	4.247756	0.008508	[334, 4, 529, 28]
[!#1]c1[cH][cH][cH]c(Cl)[cH]1	895	557	338	7	6	0.857143	0.007821	1.377276	3.640934	0.001539	[337, 1, 551, 6]
[!#1]c1[cH][cH]c([!#1])[cH][cH]1	895	557	338	108	89	0.824074	0.12067	1.324141	2.842483	0.018933	[319, 19, 468, 89]
[!#1]c1[cH][cH]c([!#1])c([!#1])[cH]1	895	557	338	104	83	0.798077	0.116201	1.282368	2.398393	0.013518	[317, 21, 474, 83]
[!#1]c1[cH][cH]c([!#1])c(Cl)[cH]1	895	557	338	53	43	0.811321	0.059218	1.303648	2.609336	0.007601	[328, 10, 514, 43]
[!#1]c1[cH][cH]c([cH][cH]1)C([!#1])([CH3])[CH3]	895	557	338	9	9	1.0	0.010056	1.606822	inf	0.006925	[338, 0, 548, 9]
[!#1]c1[cH][cH]c([cH][cH]1)C([CH3])([CH3])[CH3]	895	557	338	6	6	1.0	0.006704	1.606822	inf	0.004607	[338, 0, 551, 6]
[!#1]c1[cH][cH]c([cH][cH]1)S(=O)(=O)[!#1]	895	557	338	6	5	0.833333	0.006704	1.339019	3.034111	0.001041	[337, 1, 552, 5]
[!#1]c1[cH][cH]c([CH3])[cH][cH]1	895	557	338	5	4	0.8	0.005587	1.285458	2.427289	0.000598	[337, 1, 553, 4]
[!#1]c1[cH][cH]c([OH])[cH][cH]1	895	557	338	6	6	1.0	0.006704	1.606822	inf	0.004607	[338, 0, 551, 6]
[!#1]c1[cH][cH]c([OH])c([!#1])[cH]1	895	557	338	6	6	1.0	0.006704	1.606822	inf	0.004607	[338, 0, 551, 6]
[!#1]c1[cH][cH]c(Br)[cH][cH]1	895	557	338	5	4	0.8	0.005587	1.285458	2.427289	0.000598	[337, 1, 553, 4]
[!#1]c1[cH][cH]c(Cl)[cH][cH]1	895	557	338	46	36	0.782609	0.051397	1.257513	2.18456	0.004613	[328, 10, 521, 36]
[!#1]c1[cH][cH]c(Cl)[cH]c1[!#1]	895	557	338	47	37	0.787234	0.052514	1.264945	2.245242	0.005011	[328, 10, 520, 37]
[!#1]c1[cH][cH]c(Cl)[cH]c1Cl	895	557	338	27	21	0.777778	0.030168	1.249751	2.123878	0.002487	[332, 6, 536, 21]
[!#1]c1[cH][cH]c(Cl)c([!#1])[cH]1	895	557	338	11	11	1.0	0.012291	1.606822	inf	0.008476	[338, 0, 546, 11]
[!#1]c1[cH][cH]c(Cl)c(Cl)[cH]1	895	557	338	9	9	1.0	0.010056	1.606822	inf	0.006925	[338, 0, 548, 9]
[!#1]c1[cH]c([!#1])[cH]c([!#1])[cH]1	895	557	338	10	8	0.8	0.011173	1.285458	2.427289	0.001201	[336, 2, 549, 8]
[!#1]c1[cH]c([!#1])c([!#1])[cH]c1[!#1]	895	557	338	28	22	0.785714	0.031285	1.262503	2.225015	0.002868	[332, 6, 535, 22]
[!#1]c1[cH]c([!#1])c([!#1])c([!#1])[cH]1	895	557	338	40	32	0.8	0.044693	1.285458	2.427289	0.004958	[330, 8, 525, 32]
[!#1]c1[cH]c([!#1])c([!#1])c([!#1])c1[!#1]	895	557	338	12	12	1.0	0.013408	1.606822	inf	0.009253	[338, 0, 545, 12]
[!#1]c1[cH]c(Cl)c([!#1])c(Cl)[cH]1	895	557	338	7	6	0.857143	0.007821	1.377276	3.640934	0.001539	[337, 1, 551, 6]
[!#1]c1[cH]c(Cl)c(Cl)[cH]c1Cl	895	557	338	10	9	0.9	0.011173	1.44614	5.4614	0.00324	[337, 1, 548, 9]
[!#1]c1c([!#1])c([!#1])c([!#1])c([!#1])c1[!#1]	895	557	338	8	7	0.875	0.008939	1.405969	4.247756	0.002078	[337, 1, 550, 7]
[!#1]c1c([cH]c([cH]c1[N+](=O)[O-])C(F)(F)F)[N+](=O)[O-]	895	557	338	5	5	1.0	0.005587	1.606822	inf	0.003836	[338, 0, 552, 5]
[!#1]N([CH2][CH3])C(=O)[!#1]	895	557	338	5	4	0.8	0.005587	1.285458	2.427289	0.000598	[337, 1, 553, 4]
[!#1]n1[cH]n[cH]n1	895	557	338	16	12	0.75	0.017877	1.205117	1.820467	0.000965	[334, 4, 545, 12]
[!#1]O[CH]([CH3])[CH3]	895	557	338	17	13	0.764706	0.018994	1.228746	1.972172	0.001289	[334, 4, 544, 13]
[!#1]O[CH2][CH]([!#1])[!#1]	895	557	338	21	18	0.857143	0.023464	1.377276	3.640934	0.004682	[335, 3, 539, 18]
[!#1]O[CH2][CH3]	895	557	338	76	60	0.789474	0.084916	1.268544	2.275583	0.008607	[322, 16, 497, 60]
[!#1]O[CH2]C(=O)O[!#1]	895	557	338	10	8	0.8	0.011173	1.285458	2.427289	0.001201	[336, 2, 549, 8]
[!#1]OC(=O)[NH][CH3]	895	557	338	18	14	0.777778	0.020112	1.249751	2.123878	0.001643	[334, 4, 543, 14]
[!#1]Oc1[cH][cH][cH][cH][cH]1	895	557	338	23	22	0.956522	0.025698	1.53696	13.35009	0.011989	[337, 1, 535, 22]
[!#1]Oc1[cH][cH][cH][cH]c1[!#1]	895	557	338	9	7	0.777778	0.010056	1.249751	2.123878	0.000814	[336, 2, 550, 7]
[!#1]Oc1[cH][cH][cH]c([!#1])[cH]1	895	557	338	19	18	0.947368	0.021229	1.522253	10.922801	0.009164	[337, 1, 539, 18]
[!#1]Oc1[cH][cH]c([!#1])[cH][cH]1	895	557	338	38	33	0.868421	0.042458	1.395398	4.005027	0.009574	[333, 5, 524, 33]
[!#1]Oc1[cH][cH]c(O[!#1])[cH][cH]1	895	557	338	11	10	0.909091	0.012291	1.460748	6.068223	0.003851	[337, 1, 547, 10]
[!#1]OP(=O)(O[!#1])O[!#1]	895	557	338	13	12	0.923077	0.014525	1.483221	7.281867	0.00512	[337, 1, 545, 12]
[!#1]OS(=O)(=O)[!#1]	895	557	338	5	5	1.0	0.005587	1.606822	inf	0.003836	[338, 0, 552, 5]
[!#1]P(=O)(O[CH3])O[CH3]	895	557	338	9	9	1.0	0.010056	1.606822	inf	0.006925	[338, 0, 548, 9]
[!#1]S[CH]([!#1])[!#1]	895	557	338	9	7	0.777778	0.010056	1.249751	2.123878	0.000814	[336, 2, 550, 7]
[!#1]SC(=O)[!#1]	895	557	338	14	11	0.785714	0.015642	1.262503	2.225015	0.001413	[335, 3, 546, 11]
[!#1]S(c1[cH][cH]c([!#1])[cH][cH]1)	895	557	338	13	11	0.846154	0.014525	1.359619	3.337522	0.002585	[336, 2, 546, 11]
[O-][N+](=O)c1cc(cc(c1)C(F)(F)F)[N+](=O)[O-]	895	557	338	9	9	1.0	0.010056	1.606822	inf	0.006925	[338, 0, 548, 9]
[O-][N+](=O)c1cccc(c1)[N+](=O)[O-]	895	557	338	25	22	0.88	0.027933	1.414004	4.45003	0.006904	[335, 3, 535, 22]
[O-][N+](=O)c1cccc(c1)C(F)(F)F	895	557	338	9	9	1.0	0.010056	1.606822	inf	0.006925	[338, 0, 548, 9]
[O-][N+](=O)c1cccc(Cl)c1	895	557	338	5	5	1.0	0.005587	1.606822	inf	0.003836	[338, 0, 552, 5]
[O-][N+](=O)c1ccccc1	895	557	338	46	39	0.847826	0.051397	1.362306	3.380867	0.009613	[331, 7, 518, 39]
Br	895	557	338	38	31	0.815789	0.042458	1.310829	2.687356	0.00564	[331, 7, 526, 31]
Brc1cccc(Br)c1	895	557	338	6	5	0.833333	0.006704	1.339019	3.034111	0.001041	[337, 1, 552, 5]
Brc1ccccc1	895	557	338	15	13	0.866667	0.01676	1.392579	3.944345	0.003635	[336, 2, 544, 13]
C#N	895	557	338	52	40	0.769231	0.058101	1.236017	2.022741	0.004371	[326, 12, 517, 40]
C(c1ccccc1)c2ccccc2	895	557	338	25	22	0.88	0.027933	1.414004	4.45003	0.006904	[335, 3, 535, 22]
C=NOC=O	895	557	338	8	7	0.875	0.008939	1.405969	4.247756	0.002078	[337, 1, 550, 7]
C1CC1	895	557	338	30	25	0.833333	0.03352	1.339019	3.034111	0.00533	[333, 5, 532, 25]
C1CC2CC1C=C2	895	557	338	11	9	0.818182	0.012291	1.314673	2.7307	0.00163	[336, 2, 548, 9]
C1CCC(CC1)c2ccccc2	895	557	338	5	4	0.8	0.005587	1.285458	2.427289	0.000598	[337, 1, 553, 4]
C1CCCC1	895	557	338	29	22	0.758621	0.032402	1.218969	1.907156	0.002033	[331, 7, 535, 22]
C1CCNC1	895	557	338	8	6	0.75	0.008939	1.205117	1.820467	0.000479	[336, 2, 551, 6]
c1ccoc1	895	557	338	6	6	1.0	0.006704	1.606822	inf	0.004607	[338, 0, 551, 6]
c1cocn1	895	557	338	5	4	0.8	0.005587	1.285458	2.427289	0.000598	[337, 1, 553, 4]
c1nc2ccccc2o1	895	557	338	5	4	0.8	0.005587	1.285458	2.427289	0.000598	[337, 1, 553, 4]
CBr	895	557	338	16	13	0.8125	0.017877	1.305543	2.629563	0.002237	[335, 3, 544, 13]
CC(=NO)c1ccccc1	895	557	338	5	4	0.8	0.005587	1.285458	2.427289	0.000598	[337, 1, 553, 4]
CC(C)(C)C	895	557	338	46	38	0.826087	0.051397	1.327375	2.882406	0.007701	[330, 8, 519, 38]
CC(C)(C)c1ccc(O)cc1	895	557	338	7	6	0.857143	0.007821	1.377276	3.640934	0.001539	[337, 1, 551, 6]
CC(C)(C)c1ccccc1	895	557	338	22	20	0.909091	0.024581	1.460748	6.068223	0.007782	[336, 2, 537, 20]
CC(C)(C)CC=C	895	557	338	21	20	0.952381	0.023464	1.530307	12.136445	0.010567	[337, 1, 537, 20]
CC(C)c1ccc(C)cc1	895	557	338	10	9	0.9	0.011173	1.44614	5.4614	0.00324	[337, 1, 548, 9]
CC(C)c1ccc(O)cc1	895	557	338	10	9	0.9	0.011173	1.44614	5.4614	0.00324	[337, 1, 548, 9]
CC(C)c1ccccc1	895	557	338	43	37	0.860465	0.048045	1.382615	3.742071	0.010113	[332, 6, 520, 37]
CC(C)CC(=O)O	895	557	338	37	32	0.864865	0.041341	1.389684	3.883662	0.009012	[333, 5, 525, 32]
CC(C)CC(C)(C)C	895	557	338	11	9	0.818182	0.012291	1.314673	2.7307	0.00163	[336, 2, 548, 9]
CC(C)CCC(=O)O	895	557	338	27	25	0.925926	0.030168	1.487798	7.585278	0.011024	[336, 2, 532, 25]
CC(C)CCC=O	895	557	338	34	29	0.852941	0.037989	1.370525	3.519569	0.007377	[333, 5, 528, 29]
CC(C)COC=O	895	557	338	12	9	0.75	0.013408	1.205117	1.820467	0.000721	[335, 3, 548, 9]
CC(N)C(=O)O	895	557	338	8	6	0.75	0.008939	1.205117	1.820467	0.000479	[336, 2, 551, 6]
CC(N)c1ccccc1	895	557	338	5	5	1.0	0.005587	1.606822	inf	0.003836	[338, 0, 552, 5]
CC(O)c1ccccc1	895	557	338	28	24	0.857143	0.031285	1.377276	3.640934	0.006286	[334, 4, 533, 24]
CC=NOC=O	895	557	338	8	7	0.875	0.008939	1.405969	4.247756	0.002078	[337, 1, 550, 7]
CC1(C)CC1	895	557	338	21	20	0.952381	0.023464	1.530307	12.136445	0.010567	[337, 1, 537, 20]
CC1(C)CC1C=O	895	557	338	20	20	1.0	0.022346	1.606822	inf	0.015513	[338, 0, 537, 20]
Cc1cc(cc(c1)[N+](=O)[O-])[N+](=O)[O-]	895	557	338	16	15	0.9375	0.017877	1.506396	9.102334	0.007106	[337, 1, 542, 15]
Cc1ccc(C)c(C)c1	895	557	338	9	9	1.0	0.010056	1.606822	inf	0.006925	[338, 0, 548, 9]
Cc1ccc(C)cc1	895	557	338	25	22	0.88	0.027933	1.414004	4.45003	0.006904	[335, 3, 535, 22]
Cc1ccc(Cl)cc1	895	557	338	33	31	0.939394	0.036872	1.509439	9.405745	0.01511	[336, 2, 526, 31]
Cc1ccc(Cl)cc1Cl	895	557	338	8	8	1.0	0.008939	1.606822	inf	0.006151	[338, 0, 549, 8]
Cc1ccc(N)cc1	895	557	338	22	17	0.772727	0.024581	1.241635	2.063196	0.001881	[333, 5, 540, 17]
Cc1ccc(O)c(O)c1	895	557	338	6	5	0.833333	0.006704	1.339019	3.034111	0.001041	[337, 1, 552, 5]
Cc1ccc(O)cc1	895	557	338	38	30	0.789474	0.042458	1.268544	2.275583	0.004128	[330, 8, 527, 30]
Cc1ccc(O)cc1C	895	557	338	5	4	0.8	0.005587	1.285458	2.427289	0.000598	[337, 1, 553, 4]
Cc1cccc(Br)c1	895	557	338	5	5	1.0	0.005587	1.606822	inf	0.003836	[338, 0, 552, 5]
Cc1cccc(C)c1	895	557	338	34	27	0.794118	0.037989	1.276006	2.3406	0.003898	[331, 7, 530, 27]
Cc1cccc(C)c1NC=O	895	557	338	7	6	0.857143	0.007821	1.377276	3.640934	0.001539	[337, 1, 551, 6]
Cc1cccc(c1)[N+](=O)[O-]	895	557	338	18	17	0.944444	0.020112	1.517554	10.315978	0.008472	[337, 1, 540, 17]
Cc1cccc(N)c1	895	557	338	25	21	0.84	0.027933	1.349731	3.185817	0.004731	[334, 4, 536, 21]
Cc1cccc(O)c1	895	557	338	45	39	0.866667	0.050279	1.392579	3.944345	0.011235	[332, 6, 518, 39]
Cc1ccccc1C	895	557	338	51	41	0.803922	0.056983	1.291759	2.487971	0.006701	[328, 10, 516, 41]
Cc1ccco1	895	557	338	5	5	1.0	0.005587	1.606822	inf	0.003836	[338, 0, 552, 5]
CCC(=O)OC	895	557	338	61	52	0.852459	0.068156	1.36975	3.506084	0.013543	[329, 9, 505, 52]
CCC(C)(C)C	895	557	338	42	36	0.857143	0.046927	1.377276	3.640934	0.009563	[332, 6, 521, 36]
CCC(C=O)C(CC)C=O	895	557	338	8	6	0.75	0.008939	1.205117	1.820467	0.000479	[336, 2, 551, 6]
CCC(N)C(=O)O	895	557	338	5	4	0.8	0.005587	1.285458	2.427289	0.000598	[337, 1, 553, 4]
CCc1ccc(O)cc1	895	557	338	19	16	0.842105	0.021229	1.353113	3.236385	0.003651	[335, 3, 541, 16]
CCc1ccccc1	895	557	338	125	103	0.824	0.139665	1.324022	2.841031	0.022325	[316, 22, 454, 103]
CCCc1ccccc1	895	557	338	56	45	0.803571	0.06257	1.291196	2.482455	0.007367	[327, 11, 512, 45]
CCCCc1ccccc1	895	557	338	38	30	0.789474	0.042458	1.268544	2.275583	0.004128	[330, 8, 527, 30]
CCCCCCOC=O	895	557	338	28	21	0.75	0.031285	1.205117	1.820467	0.001712	[331, 7, 536, 21]
CCCCCN	895	557	338	32	24	0.75	0.035754	1.205117	1.820467	0.001965	[330, 8, 533, 24]
CCCCCOC=O	895	557	338	28	21	0.75	0.031285	1.205117	1.820467	0.001712	[331, 7, 536, 21]
CCCCl	895	557	338	33	25	0.757576	0.036872	1.21729	1.89632	0.002286	[330, 8, 532, 25]
CCCCNC=O	895	557	338	16	12	0.75	0.017877	1.205117	1.820467	0.000965	[334, 4, 545, 12]
CCCCS	895	557	338	10	8	0.8	0.011173	1.285458	2.427289	0.001201	[336, 2, 549, 8]
CCN(CC)C=O	895	557	338	12	10	0.833333	0.013408	1.339019	3.034111	0.002094	[336, 2, 547, 10]
CCNC(=O)C	895	557	338	21	16	0.761905	0.023464	1.224246	1.941831	0.001534	[333, 5, 541, 16]
CCOC(=O)C	895	557	338	72	54	0.75	0.080447	1.205117	1.820467	0.004622	[320, 18, 503, 54]
CCOC(=O)CC	895	557	338	41	35	0.853659	0.04581	1.371678	3.539797	0.009021	[332, 6, 522, 35]
CCOC(=O)CN	895	557	338	5	5	1.0	0.005587	1.606822	inf	0.003836	[338, 0, 552, 5]
CCOC=O	895	557	338	104	78	0.75	0.116201	1.205117	1.820467	0.00693	[312, 26, 479, 78]
CCS	895	557	338	55	43	0.781818	0.061453	1.256243	2.174446	0.005512	[326, 12, 514, 43]
CCSC	895	557	338	33	25	0.757576	0.036872	1.21729	1.89632	0.002286	[330, 8, 532, 25]
Clc1cc(Cl)cc(Cl)c1	895	557	338	9	9	1.0	0.010056	1.606822	inf	0.006925	[338, 0, 548, 9]
Clc1ccc(Cl)c(Cl)c1	895	557	338	26	22	0.846154	0.02905	1.359619	3.337522	0.005237	[334, 4, 535, 22]
Clc1ccc(Cl)cc1	895	557	338	34	27	0.794118	0.037989	1.276006	2.3406	0.003898	[331, 7, 530, 27]
Clc1ccc(NC=O)cc1Cl	895	557	338	6	6	1.0	0.006704	1.606822	inf	0.004607	[338, 0, 551, 6]
Clc1cccc(Cl)c1	895	557	338	76	60	0.789474	0.084916	1.268544	2.275583	0.008607	[322, 16, 497, 60]
Clc1cccc(NC=O)c1	895	557	338	17	15	0.882353	0.018994	1.417784	4.551167	0.004757	[336, 2, 542, 15]
Clc1ccccc1	895	557	338	205	156	0.760976	0.22905	1.222753	1.931924	0.018404	[289, 49, 401, 156]
Clc1ccccc1Cl	895	557	338	40	35	0.875	0.044693	1.405969	4.247756	0.01072	[333, 5, 522, 35]
ClCC=O	895	557	338	17	15	0.882353	0.018994	1.417784	4.551167	0.004757	[336, 2, 542, 15]
CN(C)c1ccccc1	895	557	338	33	25	0.757576	0.036872	1.21729	1.89632	0.002286	[330, 8, 532, 25]
CNC(=O)CCl	895	557	338	9	9	1.0	0.010056	1.606822	inf	0.006925	[338, 0, 548, 9]
CNCC(=O)N	895	557	338	6	5	0.833333	0.006704	1.339019	3.034111	0.001041	[337, 1, 552, 5]
COC(=O)C	895	557	338	100	78	0.78	0.111732	1.253321	2.151461	0.010293	[316, 22, 479, 78]
COC(=O)CN	895	557	338	7	6	0.857143	0.007821	1.377276	3.640934	0.001539	[337, 1, 551, 6]
COC(=O)CO	895	557	338	29	23	0.793103	0.032402	1.274376	2.326152	0.003266	[332, 6, 534, 23]
COc1ccccc1O	895	557	338	10	9	0.9	0.011173	1.44614	5.4614	0.00324	[337, 1, 548, 9]
COc1ccccc1OC	895	557	338	8	7	0.875	0.008939	1.405969	4.247756	0.002078	[337, 1, 550, 7]
CS(c1ccc(O)cc1)	895	557	338	5	5	1.0	0.005587	1.606822	inf	0.003836	[338, 0, 552, 5]
FC(F)(F)c1ccccc1	895	557	338	28	22	0.785714	0.031285	1.262503	2.225015	0.002868	[332, 6, 535, 22]
N#Cc1ccccc1	895	557	338	9	8	0.888889	0.010056	1.428286	4.854578	0.002647	[337, 1, 549, 8]
N=Cc1ccccc1	895	557	338	7	6	0.857143	0.007821	1.377276	3.640934	0.001539	[337, 1, 551, 6]
NC(=O)CCl	895	557	338	9	9	1.0	0.010056	1.606822	inf	0.006925	[338, 0, 548, 9]
NC(=O)NC=O	895	557	338	14	11	0.785714	0.015642	1.262503	2.225015	0.001413	[335, 3, 546, 11]
NC(=O)ON=C	895	557	338	8	7	0.875	0.008939	1.405969	4.247756	0.002078	[337, 1, 550, 7]
Nc1ccc(cc1)[N+](=O)[O-]	895	557	338	6	6	1.0	0.006704	1.606822	inf	0.004607	[338, 0, 551, 6]
Nc1ccc(Cl)c(Cl)c1	895	557	338	7	7	1.0	0.007821	1.606822	inf	0.005378	[338, 0, 550, 7]
Nc1ccc(O)cc1	895	557	338	28	22	0.785714	0.031285	1.262503	2.225015	0.002868	[332, 6, 535, 22]
Nc1cccc(c1)[N+](=O)[O-]	895	557	338	25	22	0.88	0.027933	1.414004	4.45003	0.006904	[335, 3, 535, 22]
Nc1cccc(c1)C(F)(F)F	895	557	338	10	9	0.9	0.011173	1.44614	5.4614	0.00324	[337, 1, 548, 9]
Nc1cccc(Cl)c1	895	557	338	26	22	0.846154	0.02905	1.359619	3.337522	0.005237	[334, 4, 535, 22]
Nc1cccc(O)c1	895	557	338	5	4	0.8	0.005587	1.285458	2.427289	0.000598	[337, 1, 553, 4]
Nc1ccccc1[N+](=O)[O-]	895	557	338	15	13	0.866667	0.01676	1.392579	3.944345	0.003635	[336, 2, 544, 13]
Nc1ccccc1O	895	557	338	14	12	0.857143	0.015642	1.377276	3.640934	0.0031	[336, 2, 545, 12]
NCc1ccccc1	895	557	338	43	33	0.767442	0.048045	1.233143	2.002513	0.003489	[328, 10, 524, 33]
NNC=O	895	557	338	9	7	0.777778	0.010056	1.249751	2.123878	0.000814	[336, 2, 550, 7]
NNc1ccccc1	895	557	338	5	5	1.0	0.005587	1.606822	inf	0.003836	[338, 0, 552, 5]
O=C1CCCN1	895	557	338	5	4	0.8	0.005587	1.285458	2.427289	0.000598	[337, 1, 553, 4]
O=CC(c1ccccc1)c2ccccc2	895	557	338	5	4	0.8	0.005587	1.285458	2.427289	0.000598	[337, 1, 553, 4]
O=CC1CC1	895	557	338	21	20	0.952381	0.023464	1.530307	12.136445	0.010567	[337, 1, 537, 20]
O=Cc1ccccc1C=O	895	557	338	21	17	0.809524	0.023464	1.300761	2.578995	0.002853	[334, 4, 540, 17]
O=CCc1ccccc1	895	557	338	22	17	0.772727	0.024581	1.241635	2.063196	0.001881	[333, 5, 540, 17]
O=CCCCc1ccccc1	895	557	338	7	6	0.857143	0.007821	1.377276	3.640934	0.001539	[337, 1, 551, 6]
O=CCNC=O	895	557	338	12	10	0.833333	0.013408	1.339019	3.034111	0.002094	[336, 2, 547, 10]
O=CCOC=O	895	557	338	5	4	0.8	0.005587	1.285458	2.427289	0.000598	[337, 1, 553, 4]
O=COc1ccccc1	895	557	338	20	17	0.85	0.022346	1.365799	3.438659	0.004159	[335, 3, 540, 17]
OC(=O)c1ccccc1C(=O)O	895	557	338	12	9	0.75	0.013408	1.205117	1.820467	0.000721	[335, 3, 548, 9]
OC(=O)CNC=O	895	557	338	5	4	0.8	0.005587	1.285458	2.427289	0.000598	[337, 1, 553, 4]
Oc1c(Br)cccc1Br	895	557	338	5	4	0.8	0.005587	1.285458	2.427289	0.000598	[337, 1, 553, 4]
Oc1ccc(Br)cc1	895	557	338	5	4	0.8	0.005587	1.285458	2.427289	0.000598	[337, 1, 553, 4]
Oc1ccc(cc1)[N+](=O)[O-]	895	557	338	18	15	0.833333	0.020112	1.339019	3.034111	0.003159	[335, 3, 542, 15]
Oc1ccc(Cl)cc1	895	557	338	54	41	0.759259	0.060335	1.219995	1.913824	0.003929	[325, 13, 516, 41]
Oc1ccc(Cl)cc1Cl	895	557	338	33	27	0.818182	0.036872	1.314673	2.7307	0.005003	[332, 6, 530, 27]
Oc1ccc(O)cc1	895	557	338	16	14	0.875	0.017877	1.405969	4.247756	0.004188	[336, 2, 543, 14]
Oc1cccc(C=O)c1	895	557	338	8	6	0.75	0.008939	1.205117	1.820467	0.000479	[336, 2, 551, 6]
OC1CCCC1	895	557	338	9	7	0.777778	0.010056	1.249751	2.123878	0.000814	[336, 2, 550, 7]
Oc1ccccc1[N+](=O)[O-]	895	557	338	8	7	0.875	0.008939	1.405969	4.247756	0.002078	[337, 1, 550, 7]
Oc1ccccc1Br	895	557	338	5	4	0.8	0.005587	1.285458	2.427289	0.000598	[337, 1, 553, 4]
Oc1ccccc1Cc2ccccc2	895	557	338	6	5	0.833333	0.006704	1.339019	3.034111	0.001041	[337, 1, 552, 5]
Oc1ccccc1Cl	895	557	338	53	42	0.792453	0.059218	1.273331	2.316958	0.006075	[327, 11, 515, 42]
Oc1ccccc1O	895	557	338	11	10	0.909091	0.012291	1.460748	6.068223	0.003851	[337, 1, 547, 10]
OCCc1ccccc1	895	557	338	27	23	0.851852	0.030168	1.368775	3.489228	0.005756	[334, 4, 534, 23]
OCCNC=O	895	557	338	14	12	0.857143	0.015642	1.377276	3.640934	0.0031	[336, 2, 545, 12]
OCCS	895	557	338	10	8	0.8	0.011173	1.285458	2.427289	0.001201	[336, 2, 549, 8]
ON(=O)c1ccccc1	895	557	338	46	39	0.847826	0.051397	1.362306	3.380867	0.009613	[331, 7, 518, 39]
ON=C	895	557	338	20	15	0.75	0.022346	1.205117	1.820467	0.001212	[333, 5, 542, 15]
OP(=O)(O)O	895	557	338	15	12	0.8	0.01676	1.285458	2.427289	0.001811	[335, 3, 545, 12]
OS(=O)(=O)c1ccccc1	895	557	338	6	6	1.0	0.006704	1.606822	inf	0.004607	[338, 0, 551, 6]
OS(=O)=O	895	557	338	11	9	0.818182	0.012291	1.314673	2.7307	0.00163	[336, 2, 548, 9]
SC=O	895	557	338	14	11	0.785714	0.015642	1.262503	2.225015	0.001413	[335, 3, 546, 11]
SCC=O	895	557	338	8	7	0.875	0.008939	1.405969	4.247756	0.002078	[337, 1, 550, 7]
SCc1ccccc1	895	557	338	7	6	0.857143	0.007821	1.377276	3.640934	0.001539	[337, 1, 551, 6]
