# Supplementary material for: A comprehensive evaluation of advanced methods for identifying structural alerts using extensive toxicity data
Source: J Cheminform. 2026 Jan 30;18:27. doi: 10.1186/s13321-026-01157-x (PMC12922411; doi:10.1186/s13321-026-01157-x)
Supplement: Supplementary file 3 — Supplementary material 3. [file 13321_2026_1157_MOESM3_ESM.zip › SI_3_The substructure sets/SI_3_1_Original set of SAs/krfp/Environ/Aquatic toxicity_Crustacean__ruleset.csv]

Substructure	N_total	N_pos	N_neg	N_s	N_s_pos	Precision	Coverage Rate	Enrichment Factor	Likelihood Ratio	Information Gain	tn_fp_fn_tp
[!#1][CH]([!#1])[CH]([!#1])[!#1]	1021	533	488	33	25	0.757576	0.032321	1.451191	2.861163	0.005654	[480, 8, 508, 25]
[!#1][CH]([!#1])C([!#1])([CH3])[CH3]	1021	533	488	9	7	0.777778	0.008815	1.48989	3.204503	0.001794	[486, 2, 526, 7]
[!#1][CH]([!#1])c1[cH][cH][cH][cH]c1[!#1]	1021	533	488	5	5	1.0	0.004897	1.915572	inf	0.004608	[488, 0, 528, 5]
[!#1][CH]([!#1])c1[cH][cH]c([!#1])[cH][cH]1	1021	533	488	11	9	0.818182	0.010774	1.567286	4.120075	0.003013	[486, 2, 524, 9]
[!#1][CH]1[CH2][CH2][CH2][CH2][CH]1[!#1]	1021	533	488	5	4	0.8	0.004897	1.532458	3.662289	0.001187	[487, 1, 529, 4]
[!#1][CH2][CH]=[CH][!#1]	1021	533	488	18	14	0.777778	0.01763	1.48989	3.204503	0.003618	[484, 4, 519, 14]
[!#1][CH2][CH2][CH]([CH3])[CH3]	1021	533	488	6	5	0.833333	0.005877	1.59631	4.577861	0.001825	[487, 1, 528, 5]
[!#1][CH2][CH2][CH2][CH2][CH2][!#1]	1021	533	488	66	54	0.818182	0.064643	1.567286	4.120075	0.019029	[476, 12, 479, 54]
[!#1][CH2][CH2][CH2][CH2][CH2][CH2][!#1]	1021	533	488	57	47	0.824561	0.055828	1.579507	4.303189	0.017069	[478, 10, 486, 47]
[!#1][CH2][CH2][CH2][CH2][CH2][CH2][CH2][CH3]	1021	533	488	45	39	0.866667	0.044074	1.660163	5.95122	0.017808	[482, 6, 494, 39]
[!#1][CH2][CH2][CH2][CH2][CH2][CH3]	1021	533	488	56	49	0.875	0.054848	1.676126	6.409006	0.02364	[481, 7, 484, 49]
[!#1][CH2][CH2][CH2][CH2][CH3]	1021	533	488	62	51	0.822581	0.060725	1.575713	4.244926	0.018389	[477, 11, 482, 51]
[!#1][CH2]OS(=O)(=O)[!#1]	1021	533	488	5	4	0.8	0.004897	1.532458	3.662289	0.001187	[487, 1, 529, 4]
[!#1][NH]C(=O)[NH]C(=O)[!#1]	1021	533	488	5	4	0.8	0.004897	1.532458	3.662289	0.001187	[487, 1, 529, 4]
[!#1][NH]C(=O)O[!#1]	1021	533	488	19	15	0.789474	0.018609	1.512294	3.433396	0.004206	[484, 4, 518, 15]
[!#1][NH]c1[cH][cH]c([!#1])[cH][cH]1	1021	533	488	8	7	0.875	0.007835	1.676126	6.409006	0.003236	[487, 1, 526, 7]
[!#1][SH]	1021	533	488	8	6	0.75	0.007835	1.436679	2.746717	0.00125	[486, 2, 527, 6]
[!#1]C([!#1])([!#1])c1[cH][cH][cH][cH][cH]1	1021	533	488	6	6	1.0	0.005877	1.915572	inf	0.005534	[488, 0, 527, 6]
[!#1]C([!#1])(Cl)Cl	1021	533	488	36	29	0.805556	0.03526	1.5431	3.793085	0.009179	[481, 7, 504, 29]
[!#1]C([CH3])([CH3])[CH3]	1021	533	488	40	31	0.775	0.039177	1.484568	3.153638	0.008022	[479, 9, 502, 31]
[!#1]C(=O)[NH][CH3]	1021	533	488	11	9	0.818182	0.010774	1.567286	4.120075	0.003013	[486, 2, 524, 9]
[!#1]C(=O)O[CH]([CH3])[CH3]	1021	533	488	5	4	0.8	0.004897	1.532458	3.662289	0.001187	[487, 1, 529, 4]
[!#1]c1[cH][cH][cH][cH][cH]1	1021	533	488	85	66	0.776471	0.083252	1.487385	3.180409	0.018036	[469, 19, 467, 66]
[!#1]c1[cH][cH][cH][cH]c1[CH3]	1021	533	488	6	5	0.833333	0.005877	1.59631	4.577861	0.001825	[487, 1, 528, 5]
[!#1]c1[cH][cH][cH][cH]c1Cl	1021	533	488	9	8	0.888889	0.008815	1.702731	7.324578	0.003985	[487, 1, 525, 8]
[!#1]c1[cH][cH][cH]c(Cl)[cH]1	1021	533	488	5	4	0.8	0.004897	1.532458	3.662289	0.001187	[487, 1, 529, 4]
[!#1]c1[cH][cH]c([!#1])c(Cl)[cH]1	1021	533	488	28	21	0.75	0.027424	1.436679	2.746717	0.004458	[481, 7, 512, 21]
[!#1]c1[cH][cH]c([cH][cH]1)C([!#1])([CH3])[CH3]	1021	533	488	7	6	0.857143	0.006856	1.641919	5.493433	0.002513	[487, 1, 527, 6]
[!#1]c1[cH][cH]c([cH][cH]1)C([CH3])([CH3])[CH3]	1021	533	488	5	5	1.0	0.004897	1.915572	inf	0.004608	[488, 0, 528, 5]
[!#1]c1[cH][cH]c([cH][cH]1)c2[cH][cH]c([!#1])[cH][cH]2	1021	533	488	5	4	0.8	0.004897	1.532458	3.662289	0.001187	[487, 1, 529, 4]
[!#1]c1[cH][cH]c([CH3])[cH][cH]1	1021	533	488	9	8	0.888889	0.008815	1.702731	7.324578	0.003985	[487, 1, 525, 8]
[!#1]c1[cH][cH]c(Cl)c([!#1])[cH]1	1021	533	488	10	10	1.0	0.009794	1.915572	inf	0.009249	[488, 0, 523, 10]
[!#1]c1[cH][cH]c(Cl)c(Cl)[cH]1	1021	533	488	8	8	1.0	0.007835	1.915572	inf	0.007389	[488, 0, 525, 8]
[!#1]c1[cH][cH]c(F)[cH][cH]1	1021	533	488	5	4	0.8	0.004897	1.532458	3.662289	0.001187	[487, 1, 529, 4]
[!#1]c1[cH]c([!#1])[cH]c([!#1])[cH]1	1021	533	488	10	8	0.8	0.009794	1.532458	3.662289	0.002385	[486, 2, 525, 8]
[!#1]c1[cH]c([!#1])c([!#1])c([!#1])c1[!#1]	1021	533	488	10	9	0.9	0.009794	1.724015	8.24015	0.004756	[487, 1, 524, 9]
[!#1]c1[cH]c(Cl)[cH]c(Cl)[cH]1	1021	533	488	5	5	1.0	0.004897	1.915572	inf	0.004608	[488, 0, 528, 5]
[!#1]c1[cH]c(Cl)c([!#1])c(Cl)[cH]1	1021	533	488	5	5	1.0	0.004897	1.915572	inf	0.004608	[488, 0, 528, 5]
[!#1]c1c([!#1])c([!#1])c([!#1])c([!#1])c1[!#1]	1021	533	488	9	8	0.888889	0.008815	1.702731	7.324578	0.003985	[487, 1, 525, 8]
[!#1]c1c(F)[cH][cH][cH]c1F	1021	533	488	5	4	0.8	0.004897	1.532458	3.662289	0.001187	[487, 1, 529, 4]
[!#1]c1nc([!#1])c([!#1])[nH]1	1021	533	488	5	4	0.8	0.004897	1.532458	3.662289	0.001187	[487, 1, 529, 4]
[!#1]I	1021	533	488	9	7	0.777778	0.008815	1.48989	3.204503	0.001794	[486, 2, 526, 7]
[!#1]O[CH]([CH3])[CH3]	1021	533	488	9	8	0.888889	0.008815	1.702731	7.324578	0.003985	[487, 1, 525, 8]
[!#1]OC(=O)[NH][CH3]	1021	533	488	7	7	1.0	0.006856	1.915572	inf	0.006461	[488, 0, 526, 7]
[!#1]Oc1[cH][cH][cH][cH][cH]1	1021	533	488	13	13	1.0	0.012733	1.915572	inf	0.012049	[488, 0, 520, 13]
[!#1]OP(=O)(O[!#1])O[!#1]	1021	533	488	10	10	1.0	0.009794	1.915572	inf	0.009249	[488, 0, 523, 10]
[!#1]P(=O)(O[CH3])O[CH3]	1021	533	488	7	7	1.0	0.006856	1.915572	inf	0.006461	[488, 0, 526, 7]
[!#1]S[CH]([!#1])[!#1]	1021	533	488	5	4	0.8	0.004897	1.532458	3.662289	0.001187	[487, 1, 529, 4]
[!#1]S[CH2]C(=O)[!#1]	1021	533	488	5	4	0.8	0.004897	1.532458	3.662289	0.001187	[487, 1, 529, 4]
[!#1]SC(=O)[!#1]	1021	533	488	8	6	0.75	0.007835	1.436679	2.746717	0.00125	[486, 2, 527, 6]
[O-][N+](=O)c1cccc(Cl)c1	1021	533	488	5	5	1.0	0.004897	1.915572	inf	0.004608	[488, 0, 528, 5]
Brc1ccccc1	1021	533	488	9	7	0.777778	0.008815	1.48989	3.204503	0.001794	[486, 2, 526, 7]
C#C	1021	533	488	10	9	0.9	0.009794	1.724015	8.24015	0.004756	[487, 1, 524, 9]
C(c1ccccc1)c2ccccc2	1021	533	488	33	26	0.787879	0.032321	1.509239	3.400697	0.007307	[481, 7, 507, 26]
C(Cc1ccccc1)c2ccccc2	1021	533	488	7	7	1.0	0.006856	1.915572	inf	0.006461	[488, 0, 526, 7]
C1CC1	1021	533	488	20	17	0.85	0.019589	1.628236	5.188243	0.006919	[485, 3, 516, 17]
C1CC2CC1C=C2	1021	533	488	10	10	1.0	0.009794	1.915572	inf	0.009249	[488, 0, 523, 10]
C1CC2CCC1C2	1021	533	488	8	8	1.0	0.007835	1.915572	inf	0.007389	[488, 0, 525, 8]
c1ccc2ccccc2c1	1021	533	488	25	19	0.76	0.024486	1.455835	2.899312	0.004343	[482, 6, 514, 19]
C1CCCC1	1021	533	488	29	26	0.896552	0.028404	1.71741	7.934959	0.013718	[485, 3, 507, 26]
C1CCCCCC1	1021	533	488	5	4	0.8	0.004897	1.532458	3.662289	0.001187	[487, 1, 529, 4]
C1CCCCCCC1	1021	533	488	13	11	0.846154	0.012733	1.620869	5.035647	0.004353	[486, 2, 522, 11]
c1nc2ccccc2[nH]1	1021	533	488	5	4	0.8	0.004897	1.532458	3.662289	0.001187	[487, 1, 529, 4]
CC#C	1021	533	488	10	9	0.9	0.009794	1.724015	8.24015	0.004756	[487, 1, 524, 9]
CC(C)(C)c1ccccc1	1021	533	488	20	17	0.85	0.019589	1.628236	5.188243	0.006919	[485, 3, 516, 17]
CC(C)(C)CC=C	1021	533	488	11	9	0.818182	0.010774	1.567286	4.120075	0.003013	[486, 2, 524, 9]
CC(C)(C)S	1021	533	488	8	6	0.75	0.007835	1.436679	2.746717	0.00125	[486, 2, 527, 6]
CC(C)c1ccc(C)cc1	1021	533	488	9	8	0.888889	0.008815	1.702731	7.324578	0.003985	[487, 1, 525, 8]
CC(C)c1ccc(O)cc1	1021	533	488	12	10	0.833333	0.011753	1.59631	4.577861	0.00367	[486, 2, 523, 10]
CC(C)c1ccccc1	1021	533	488	53	41	0.773585	0.05191	1.481858	3.128205	0.010636	[476, 12, 492, 41]
CC(C)CC(C)(C)C	1021	533	488	15	12	0.8	0.014691	1.532458	3.662289	0.003594	[485, 3, 521, 12]
CC(C)CCC(=O)O	1021	533	488	12	10	0.833333	0.011753	1.59631	4.577861	0.00367	[486, 2, 523, 10]
CC(C)CCCC(C)C	1021	533	488	27	21	0.777778	0.026445	1.48989	3.204503	0.005474	[482, 6, 512, 21]
CC1(C)CC1	1021	533	488	10	10	1.0	0.009794	1.915572	inf	0.009249	[488, 0, 523, 10]
CC1(C)CC1C=O	1021	533	488	8	8	1.0	0.007835	1.915572	inf	0.007389	[488, 0, 525, 8]
Cc1cc(C)cc(C)c1	1021	533	488	8	8	1.0	0.007835	1.915572	inf	0.007389	[488, 0, 525, 8]
Cc1ccc(C)c(C)c1	1021	533	488	9	7	0.777778	0.008815	1.48989	3.204503	0.001794	[486, 2, 526, 7]
Cc1ccc(Cl)cc1	1021	533	488	27	22	0.814815	0.026445	1.560837	4.028518	0.007319	[483, 5, 511, 22]
Cc1ccc(Cl)cc1Cl	1021	533	488	6	6	1.0	0.005877	1.915572	inf	0.005534	[488, 0, 527, 6]
Cc1ccc(O)c(C)c1	1021	533	488	7	7	1.0	0.006856	1.915572	inf	0.006461	[488, 0, 526, 7]
Cc1ccc2ccccc2c1	1021	533	488	8	6	0.75	0.007835	1.436679	2.746717	0.00125	[486, 2, 527, 6]
Cc1cccc(c1)C(C)(C)C	1021	533	488	7	7	1.0	0.006856	1.915572	inf	0.006461	[488, 0, 526, 7]
Cc1ccccc1F	1021	533	488	5	5	1.0	0.004897	1.915572	inf	0.004608	[488, 0, 528, 5]
CCC1CC1	1021	533	488	6	5	0.833333	0.005877	1.59631	4.577861	0.001825	[487, 1, 528, 5]
ClC(=C)Cl	1021	533	488	6	6	1.0	0.005877	1.915572	inf	0.005534	[488, 0, 527, 6]
Clc1cc(Cl)cc(Cl)c1	1021	533	488	10	10	1.0	0.009794	1.915572	inf	0.009249	[488, 0, 523, 10]
Clc1ccc(Cl)c(Cl)c1	1021	533	488	16	14	0.875	0.015671	1.676126	6.409006	0.006517	[486, 2, 519, 14]
Clc1ccc(Cl)cc1	1021	533	488	20	16	0.8	0.019589	1.532458	3.662289	0.004814	[484, 4, 517, 16]
Clc1ccc(NC=O)cc1	1021	533	488	5	5	1.0	0.004897	1.915572	inf	0.004608	[488, 0, 528, 5]
Clc1cccc(Cl)c1	1021	533	488	49	40	0.816327	0.047992	1.563732	4.06921	0.013712	[479, 9, 493, 40]
Clc1cccc(NC=O)c1	1021	533	488	10	9	0.9	0.009794	1.724015	8.24015	0.004756	[487, 1, 524, 9]
Clc1ccccc1Cl	1021	533	488	30	27	0.9	0.029383	1.724015	8.24015	0.014515	[485, 3, 506, 27]
CNC(=O)O	1021	533	488	16	12	0.75	0.015671	1.436679	2.746717	0.002518	[484, 4, 521, 12]
COS(=O)=O	1021	533	488	6	5	0.833333	0.005877	1.59631	4.577861	0.001825	[487, 1, 528, 5]
I	1021	533	488	9	7	0.777778	0.008815	1.48989	3.204503	0.001794	[486, 2, 526, 7]
NC(=O)NC=O	1021	533	488	10	8	0.8	0.009794	1.532458	3.662289	0.002385	[486, 2, 525, 8]
Nc1ccc(Cl)c(Cl)c1	1021	533	488	5	5	1.0	0.004897	1.915572	inf	0.004608	[488, 0, 528, 5]
Nc1ccc(Cl)cc1	1021	533	488	15	14	0.933333	0.014691	1.787867	12.818011	0.008818	[487, 1, 519, 14]
Nc1cccc(Cl)c1	1021	533	488	21	19	0.904762	0.020568	1.733137	8.697936	0.010388	[486, 2, 514, 19]
Nc1ccccc1[N+](=O)[O-]	1021	533	488	8	7	0.875	0.007835	1.676126	6.409006	0.003236	[487, 1, 526, 7]
O=CC1CC1	1021	533	488	8	8	1.0	0.007835	1.915572	inf	0.007389	[488, 0, 525, 8]
Oc1ccc(Cl)cc1Cl	1021	533	488	18	14	0.777778	0.01763	1.48989	3.204503	0.003618	[484, 4, 519, 14]
OC1CCCC1	1021	533	488	8	7	0.875	0.007835	1.676126	6.409006	0.003236	[487, 1, 526, 7]
OCC#C	1021	533	488	7	6	0.857143	0.006856	1.641919	5.493433	0.002513	[487, 1, 527, 6]
OP(=O)(O)O	1021	533	488	12	10	0.833333	0.011753	1.59631	4.577861	0.00367	[486, 2, 523, 10]
SC=O	1021	533	488	8	6	0.75	0.007835	1.436679	2.746717	0.00125	[486, 2, 527, 6]
