# Supplementary material for: A comprehensive evaluation of advanced methods for identifying structural alerts using extensive toxicity data
Source: J Cheminform. 2026 Jan 30;18:27. doi: 10.1186/s13321-026-01157-x (PMC12922411; doi:10.1186/s13321-026-01157-x)
Supplement: Supplementary file 3 — Supplementary material 3. [file 13321_2026_1157_MOESM3_ESM.zip › SI_3_The substructure sets/SI_3_1_Original set of SAs/krfp/Environ/Aquatic toxicity_Daphnia magna__ruleset.csv]

Substructure	N_total	N_pos	N_neg	N_s	N_s_pos	Precision	Coverage Rate	Enrichment Factor	Likelihood Ratio	Information Gain	tn_fp_fn_tp
[!#1][CH]([!#1])c1[cH][cH]c([!#1])[cH][cH]1	1504	749	755	8	6	0.75	0.005319	1.506008	3.024032	0.001024	[753, 2, 743, 6]
[!#1][CH]=C(Cl)Cl	1504	749	755	6	5	0.833333	0.003989	1.673342	5.040053	0.001417	[754, 1, 744, 5]
[!#1][CH2][CH2][CH]([CH3])[CH3]	1504	749	755	9	9	1.0	0.005984	2.008011	inf	0.006045	[755, 0, 740, 9]
[!#1][CH2][CH2][CH2][CH2][CH2][!#1]	1504	749	755	64	48	0.75	0.042553	1.506008	3.024032	0.0085	[739, 16, 701, 48]
[!#1][CH2][CH2][CH2][CH2][CH2][CH2][!#1]	1504	749	755	58	45	0.775862	0.038564	1.557939	3.489268	0.009428	[742, 13, 704, 45]
[!#1][CH2][CH2][CH2][CH2][CH2][CH2][CH2][CH3]	1504	749	755	41	35	0.853659	0.027261	1.714155	5.880062	0.011278	[749, 6, 714, 35]
[!#1][CH2][CH2][CH2][CH2][CH2][CH3]	1504	749	755	47	39	0.829787	0.03125	1.666222	4.914052	0.011121	[747, 8, 710, 39]
[!#1][CH2][CH2][CH2][CH2][CH3]	1504	749	755	53	40	0.754717	0.035239	1.51548	3.101571	0.007265	[742, 13, 709, 40]
[!#1][CH2][CH2][CH2]N([CH3])[CH3]	1504	749	755	12	9	0.75	0.007979	1.506008	3.024032	0.001541	[752, 3, 740, 9]
[!#1][CH2][CH2]C(=O)O[!#1]	1504	749	755	7	6	0.857143	0.004654	1.721152	6.048064	0.001928	[754, 1, 743, 6]
[!#1][CH2]C(=O)N([!#1])[CH3]	1504	749	755	6	5	0.833333	0.003989	1.673342	5.040053	0.001417	[754, 1, 744, 5]
[!#1][CH2]c1[cH][cH][cH][cH][cH]1	1504	749	755	19	16	0.842105	0.012633	1.690956	5.376057	0.004789	[752, 3, 733, 16]
[!#1][CH2]c1[cH][cH]c(Cl)[cH][cH]1	1504	749	755	7	6	0.857143	0.004654	1.721152	6.048064	0.001928	[754, 1, 743, 6]
[!#1]Br	1504	749	755	46	35	0.76087	0.030585	1.527834	3.207307	0.006598	[744, 11, 714, 35]
[!#1]C([!#1])(Cl)Cl	1504	749	755	50	38	0.76	0.033245	1.526088	3.192034	0.00714	[743, 12, 711, 38]
[!#1]C(=O)O[CH]([CH3])[CH3]	1504	749	755	8	6	0.75	0.005319	1.506008	3.024032	0.001024	[753, 2, 743, 6]
[!#1]c1[cH][cH][cH]c([NH2])[cH]1	1504	749	755	8	6	0.75	0.005319	1.506008	3.024032	0.001024	[753, 2, 743, 6]
[!#1]c1[cH][cH][cH]c(Cl)c1Cl	1504	749	755	5	4	0.8	0.003324	1.606409	4.032043	0.000939	[754, 1, 745, 4]
[!#1]c1[cH][cH]c([!#1])c(Cl)[cH]1	1504	749	755	70	55	0.785714	0.046543	1.577723	3.696039	0.012351	[740, 15, 694, 55]
[!#1]c1[cH][cH]c([cH][cH]1)C([!#1])([CH3])[CH3]	1504	749	755	13	12	0.923077	0.008644	1.853548	12.096128	0.005343	[754, 1, 737, 12]
[!#1]c1[cH][cH]c([cH][cH]1)C([CH3])([CH3])[CH3]	1504	749	755	8	8	1.0	0.005319	2.008011	inf	0.005371	[755, 0, 741, 8]
[!#1]c1[cH][cH]c([cH]c1Cl)[N+](=O)[O-]	1504	749	755	5	5	1.0	0.003324	2.008011	inf	0.003352	[755, 0, 744, 5]
[!#1]c1[cH][cH]c(Br)[cH]c1[!#1]	1504	749	755	5	5	1.0	0.003324	2.008011	inf	0.003352	[755, 0, 744, 5]
[!#1]c1[cH][cH]c(Cl)[cH]c1[!#1]	1504	749	755	68	51	0.75	0.045213	1.506008	3.024032	0.009056	[738, 17, 698, 51]
[!#1]c1[cH][cH]c(Cl)[cH]c1Cl	1504	749	755	36	27	0.75	0.023936	1.506008	3.024032	0.004694	[746, 9, 722, 27]
[!#1]c1[cH][cH]c(Cl)c([!#1])[cH]1	1504	749	755	21	19	0.904762	0.013963	1.816772	9.576101	0.007787	[753, 2, 730, 19]
[!#1]c1[cH][cH]c(Cl)c(Cl)[cH]1	1504	749	755	12	12	1.0	0.007979	2.008011	inf	0.008071	[755, 0, 737, 12]
[!#1]c1[cH][cH]c2[cH][cH][cH][cH]c2c1[!#1]	1504	749	755	6	6	1.0	0.003989	2.008011	inf	0.004024	[755, 0, 743, 6]
[!#1]c1[cH]c([!#1])c([!#1])c([!#1])[cH]1	1504	749	755	55	45	0.818182	0.036569	1.642918	4.536048	0.012099	[745, 10, 704, 45]
[!#1]c1[cH]c([!#1])c([!#1])c([!#1])c1[!#1]	1504	749	755	24	19	0.791667	0.015957	1.589675	3.830441	0.004294	[750, 5, 730, 19]
[!#1]c1[cH]c(Cl)[cH]c(Cl)[cH]1	1504	749	755	8	7	0.875	0.005319	1.757009	7.056075	0.002463	[754, 1, 742, 7]
[!#1]c1[cH]c(Cl)c([!#1])c(Cl)[cH]1	1504	749	755	9	9	1.0	0.005984	2.008011	inf	0.006045	[755, 0, 740, 9]
[!#1]c1[cH]c(Cl)c(Cl)[cH]c1Cl	1504	749	755	9	8	0.888889	0.005984	1.784898	8.064085	0.003015	[754, 1, 741, 8]
[!#1]c1[cH]c2[cH][cH][cH][cH]c2[cH]c1[!#1]	1504	749	755	7	6	0.857143	0.004654	1.721152	6.048064	0.001928	[754, 1, 743, 6]
[!#1]c1c([!#1])c([!#1])c([!#1])c([!#1])c1[!#1]	1504	749	755	15	13	0.866667	0.009973	1.740276	6.552069	0.004405	[753, 2, 736, 13]
[!#1]c1c([cH]c([cH]c1[N+](=O)[O-])C(F)(F)F)[N+](=O)[O-]	1504	749	755	5	5	1.0	0.003324	2.008011	inf	0.003352	[755, 0, 744, 5]
[!#1]c1c(F)[cH][cH][cH]c1F	1504	749	755	12	9	0.75	0.007979	1.506008	3.024032	0.001541	[752, 3, 740, 9]
[!#1]I	1504	749	755	5	4	0.8	0.003324	1.606409	4.032043	0.000939	[754, 1, 745, 4]
[!#1]N=N[!#1]	1504	749	755	5	4	0.8	0.003324	1.606409	4.032043	0.000939	[754, 1, 745, 4]
[!#1]Oc1[cH][cH][cH][cH][cH]1	1504	749	755	37	32	0.864865	0.024601	1.736658	6.451268	0.01089	[750, 5, 717, 32]
[!#1]Oc1[cH][cH][cH]c([!#1])[cH]1	1504	749	755	26	22	0.846154	0.017287	1.699086	5.544059	0.006755	[751, 4, 727, 22]
[!#1]Oc1[cH][cH]c([cH][cH]1)[N+](=O)[O-]	1504	749	755	6	6	1.0	0.003989	2.008011	inf	0.004024	[755, 0, 743, 6]
[!#1]OP(=O)(O[!#1])O[!#1]	1504	749	755	20	19	0.95	0.013298	1.90761	19.152203	0.009664	[754, 1, 730, 19]
[!#1]P(=O)(O[CH3])O[CH3]	1504	749	755	15	15	1.0	0.009973	2.008011	inf	0.010104	[755, 0, 734, 15]
[!#1]S[CH2][CH2]S[!#1]	1504	749	755	6	5	0.833333	0.003989	1.673342	5.040053	0.001417	[754, 1, 744, 5]
[!#1]SC(=O)[!#1]	1504	749	755	19	15	0.789474	0.012633	1.585272	3.78004	0.003335	[751, 4, 734, 15]
[O-][N+](=O)c1cc(cc(c1)C(F)(F)F)[N+](=O)[O-]	1504	749	755	7	7	1.0	0.004654	2.008011	inf	0.004697	[755, 0, 742, 7]
[O-][N+](=O)c1ccc(Cl)cc1	1504	749	755	5	4	0.8	0.003324	1.606409	4.032043	0.000939	[754, 1, 745, 4]
[O-][N+](=O)c1cccc(c1)C(F)(F)F	1504	749	755	7	7	1.0	0.004654	2.008011	inf	0.004697	[755, 0, 742, 7]
[O-][N+](=O)c1cccc(Cl)c1	1504	749	755	16	12	0.75	0.010638	1.506008	3.024032	0.002059	[751, 4, 737, 12]
[O-][N+](=O)c1ccccc1Cl	1504	749	755	8	6	0.75	0.005319	1.506008	3.024032	0.001024	[753, 2, 743, 6]
Br	1504	749	755	46	35	0.76087	0.030585	1.527834	3.207307	0.006598	[744, 11, 714, 35]
Brc1cccc(Br)c1	1504	749	755	9	9	1.0	0.005984	2.008011	inf	0.006045	[755, 0, 740, 9]
Brc1ccccc1	1504	749	755	27	22	0.814815	0.017952	1.636157	4.435247	0.005702	[750, 5, 727, 22]
C#C	1504	749	755	16	12	0.75	0.010638	1.506008	3.024032	0.002059	[751, 4, 737, 12]
C(Cc1ccccc1)c2ccccc2	1504	749	755	5	4	0.8	0.003324	1.606409	4.032043	0.000939	[754, 1, 745, 4]
C1c2ccccc2-c3ccccc13	1504	749	755	5	4	0.8	0.003324	1.606409	4.032043	0.000939	[754, 1, 745, 4]
c1cc[nH]c1	1504	749	755	6	5	0.833333	0.003989	1.673342	5.040053	0.001417	[754, 1, 744, 5]
C1CC2CC1C=C2	1504	749	755	19	17	0.894737	0.012633	1.796641	8.568091	0.006631	[753, 2, 732, 17]
C1CC2CCC1C2	1504	749	755	8	6	0.75	0.005319	1.506008	3.024032	0.001024	[753, 2, 743, 6]
c1cc2ccccc2s1	1504	749	755	5	4	0.8	0.003324	1.606409	4.032043	0.000939	[754, 1, 745, 4]
c1ccc2cc3ccccc3cc2c1	1504	749	755	9	9	1.0	0.005984	2.008011	inf	0.006045	[755, 0, 740, 9]
c1ccc2ccccc2c1	1504	749	755	33	25	0.757576	0.021941	1.52122	3.150033	0.00457	[747, 8, 724, 25]
c1nc2ccccc2o1	1504	749	755	5	4	0.8	0.003324	1.606409	4.032043	0.000939	[754, 1, 745, 4]
C1Oc2ccccc2O1	1504	749	755	6	6	1.0	0.003989	2.008011	inf	0.004024	[755, 0, 743, 6]
CC#C	1504	749	755	16	12	0.75	0.010638	1.506008	3.024032	0.002059	[751, 4, 737, 12]
CC(=NO)c1ccccc1	1504	749	755	9	8	0.888889	0.005984	1.784898	8.064085	0.003015	[754, 1, 741, 8]
CC(=O)c1ccccc1C(=O)C	1504	749	755	6	6	1.0	0.003989	2.008011	inf	0.004024	[755, 0, 743, 6]
CC(C)(C)c1ccc(O)cc1	1504	749	755	8	7	0.875	0.005319	1.757009	7.056075	0.002463	[754, 1, 742, 7]
CC(C)(C)c1ccccc1	1504	749	755	32	26	0.8125	0.021277	1.631509	4.368046	0.006672	[749, 6, 723, 26]
CC(C)(C)CC=C	1504	749	755	32	26	0.8125	0.021277	1.631509	4.368046	0.006672	[749, 6, 723, 26]
CC(C)c1ccc(C)cc1	1504	749	755	14	12	0.857143	0.009309	1.721152	6.048064	0.003872	[753, 2, 737, 12]
CC(C)c1ccc(O)cc1	1504	749	755	16	15	0.9375	0.010638	1.88251	15.12016	0.007168	[754, 1, 734, 15]
CC(C)CC(=O)O	1504	749	755	38	32	0.842105	0.025266	1.690956	5.376057	0.009691	[749, 6, 717, 32]
CC(C)CCC(=O)O	1504	749	755	35	29	0.828571	0.023271	1.66378	4.872052	0.008153	[749, 6, 720, 29]
CC(C)CNC=O	1504	749	755	7	7	1.0	0.004654	2.008011	inf	0.004697	[755, 0, 742, 7]
CC=CC(=O)N	1504	749	755	5	4	0.8	0.003324	1.606409	4.032043	0.000939	[754, 1, 745, 4]
CC=NO	1504	749	755	23	20	0.869565	0.015293	1.746096	6.720071	0.00691	[752, 3, 729, 20]
CC1(C)CC1	1504	749	755	22	22	1.0	0.014628	2.008011	inf	0.01487	[755, 0, 727, 22]
CC1(C)CC1C=O	1504	749	755	22	22	1.0	0.014628	2.008011	inf	0.01487	[755, 0, 727, 22]
Cc1c(cccc1[N+](=O)[O-])[N+](=O)[O-]	1504	749	755	8	7	0.875	0.005319	1.757009	7.056075	0.002463	[754, 1, 742, 7]
Cc1cc(C)cc(C)c1	1504	749	755	10	8	0.8	0.006649	1.606409	4.032043	0.001884	[753, 2, 741, 8]
Cc1cc(cc(c1)[N+](=O)[O-])[N+](=O)[O-]	1504	749	755	19	16	0.842105	0.012633	1.690956	5.376057	0.004789	[752, 3, 733, 16]
Cc1cc(ccc1O)[N+](=O)[O-]	1504	749	755	5	5	1.0	0.003324	2.008011	inf	0.003352	[755, 0, 744, 5]
Cc1ccc(Cl)cc1	1504	749	755	55	43	0.781818	0.036569	1.569899	3.612038	0.009334	[743, 12, 706, 43]
Cc1ccc(Cl)cc1Cl	1504	749	755	19	16	0.842105	0.012633	1.690956	5.376057	0.004789	[752, 3, 733, 16]
Cc1ccc(F)cc1	1504	749	755	9	7	0.777778	0.005984	1.561786	3.528037	0.001438	[753, 2, 742, 7]
Cc1cccc(Br)c1	1504	749	755	7	6	0.857143	0.004654	1.721152	6.048064	0.001928	[754, 1, 743, 6]
Cc1cccc(c1)[N+](=O)[O-]	1504	749	755	29	23	0.793103	0.019282	1.59256	3.864041	0.00526	[749, 6, 726, 23]
Cc1cccc(c1)C(C)(C)C	1504	749	755	6	6	1.0	0.003989	2.008011	inf	0.004024	[755, 0, 743, 6]
Cc1ccccc1F	1504	749	755	15	13	0.866667	0.009973	1.740276	6.552069	0.004405	[753, 2, 736, 13]
CCC(=O)c1ccccc1	1504	749	755	14	11	0.785714	0.009309	1.577723	3.696039	0.002383	[752, 3, 738, 11]
CCC=NO	1504	749	755	12	10	0.833333	0.007979	1.673342	5.040053	0.002844	[753, 2, 739, 10]
CCc1ccc(O)c(O)c1	1504	749	755	5	4	0.8	0.003324	1.606409	4.032043	0.000939	[754, 1, 745, 4]
CCCCC(=O)N	1504	749	755	8	7	0.875	0.005319	1.757009	7.056075	0.002463	[754, 1, 742, 7]
CCCCCC(=O)N	1504	749	755	5	4	0.8	0.003324	1.606409	4.032043	0.000939	[754, 1, 745, 4]
CCCCCCOC=O	1504	749	755	30	23	0.766667	0.019947	1.539475	3.312035	0.004459	[748, 7, 726, 23]
Clc1cc(Cl)cc(Cl)c1	1504	749	755	12	12	1.0	0.007979	2.008011	inf	0.008071	[755, 0, 737, 12]
Clc1ccc(C=N)cc1	1504	749	755	5	5	1.0	0.003324	2.008011	inf	0.003352	[755, 0, 744, 5]
Clc1ccc(Cl)c(Cl)c1	1504	749	755	30	28	0.933333	0.019947	1.874143	14.11215	0.01322	[753, 2, 721, 28]
Clc1ccc(Cl)cc1	1504	749	755	41	34	0.829268	0.027261	1.66518	4.896052	0.009631	[748, 7, 715, 34]
Clc1cccc(C=N)c1	1504	749	755	5	5	1.0	0.003324	2.008011	inf	0.003352	[755, 0, 744, 5]
Clc1cccc(Cl)c1	1504	749	755	102	84	0.823529	0.067819	1.653656	4.70405	0.023987	[737, 18, 665, 84]
Clc1ccccc1Cl	1504	749	755	52	48	0.923077	0.034574	1.853548	12.096128	0.021862	[751, 4, 701, 48]
COC(=O)CO	1504	749	755	19	16	0.842105	0.012633	1.690956	5.376057	0.004789	[752, 3, 733, 16]
CS(c1ccc(O)cc1)	1504	749	755	7	7	1.0	0.004654	2.008011	inf	0.004697	[755, 0, 742, 7]
Fc1ccccc1C=N	1504	749	755	9	9	1.0	0.005984	2.008011	inf	0.006045	[755, 0, 740, 9]
I	1504	749	755	5	4	0.8	0.003324	1.606409	4.032043	0.000939	[754, 1, 745, 4]
NC=S	1504	749	755	9	7	0.777778	0.005984	1.561786	3.528037	0.001438	[753, 2, 742, 7]
Nc1ccc(cc1)[N+](=O)[O-]	1504	749	755	15	14	0.933333	0.009973	1.874143	14.11215	0.006554	[754, 1, 735, 14]
Nc1ccc(cc1[N+](=O)[O-])[N+](=O)[O-]	1504	749	755	6	5	0.833333	0.003989	1.673342	5.040053	0.001417	[754, 1, 744, 5]
Nc1ccc(Cl)c(Cl)c1	1504	749	755	12	12	1.0	0.007979	2.008011	inf	0.008071	[755, 0, 737, 12]
Nc1ccc(Cl)cc1	1504	749	755	29	22	0.758621	0.019282	1.523318	3.168034	0.00404	[748, 7, 727, 22]
Nc1ccc(O)cc1	1504	749	755	48	37	0.770833	0.031915	1.547842	3.390581	0.007457	[744, 11, 712, 37]
Nc1cccc(c1)C(F)(F)F	1504	749	755	12	11	0.916667	0.007979	1.840676	11.088117	0.004748	[754, 1, 738, 11]
Nc1cccc(Cl)c1	1504	749	755	50	40	0.8	0.033245	1.606409	4.032043	0.00966	[745, 10, 709, 40]
Nc1ccccc1[N+](=O)[O-]	1504	749	755	23	18	0.782609	0.015293	1.571487	3.628838	0.003846	[750, 5, 731, 18]
O=C1C=CC(=O)c2ccccc12	1504	749	755	6	6	1.0	0.003989	2.008011	inf	0.004024	[755, 0, 743, 6]
O=CC1CC1	1504	749	755	26	23	0.884615	0.017287	1.776317	7.728082	0.008576	[752, 3, 726, 23]
O=Cc1ccccc1C=O	1504	749	755	24	19	0.791667	0.015957	1.589675	3.830441	0.004294	[750, 5, 730, 19]
OC(F)F	1504	749	755	18	14	0.777778	0.011968	1.561786	3.528037	0.002893	[751, 4, 735, 14]
Oc1c(Br)cccc1Br	1504	749	755	5	5	1.0	0.003324	2.008011	inf	0.003352	[755, 0, 744, 5]
Oc1ccc(Br)cc1	1504	749	755	8	7	0.875	0.005319	1.757009	7.056075	0.002463	[754, 1, 742, 7]
Oc1ccc(Cl)cc1Cl	1504	749	755	33	26	0.787879	0.021941	1.582069	3.74404	0.005776	[748, 7, 723, 26]
Oc1ccc(NC=O)cc1	1504	749	755	5	5	1.0	0.003324	2.008011	inf	0.003352	[755, 0, 744, 5]
OC1CCCC1	1504	749	755	27	21	0.777778	0.017952	1.561786	3.528037	0.004365	[749, 6, 728, 21]
Oc1ccccc1Br	1504	749	755	9	8	0.888889	0.005984	1.784898	8.064085	0.003015	[754, 1, 741, 8]
Oc1ccccc1Cc2ccccc2	1504	749	755	8	6	0.75	0.005319	1.506008	3.024032	0.001024	[753, 2, 743, 6]
ON=C	1504	749	755	24	21	0.875	0.015957	1.757009	7.056075	0.007459	[752, 3, 728, 21]
OP(=O)(O)O	1504	749	755	22	19	0.863636	0.014628	1.734191	6.384068	0.006367	[752, 3, 730, 19]
SC=O	1504	749	755	19	15	0.789474	0.012633	1.585272	3.78004	0.003335	[751, 4, 734, 15]
SCCS	1504	749	755	8	6	0.75	0.005319	1.506008	3.024032	0.001024	[753, 2, 743, 6]
