# Supplementary material for: A comprehensive evaluation of advanced methods for identifying structural alerts using extensive toxicity data
Source: J Cheminform. 2026 Jan 30;18:27. doi: 10.1186/s13321-026-01157-x (PMC12922411; doi:10.1186/s13321-026-01157-x)
Supplement: Supplementary file 3 — Supplementary material 3. [file 13321_2026_1157_MOESM3_ESM.zip › SI_3_The substructure sets/SI_3_1_Original set of SAs/krfp/Environ/Aquatic toxicity_Fathead minnow__ruleset.csv]

Substructure	N_total	N_pos	N_neg	N_s	N_s_pos	Precision	Coverage Rate	Enrichment Factor	Likelihood Ratio	Information Gain	tn_fp_fn_tp
[!#1][CH]([!#1])c1[cH][cH]c([!#1])[cH][cH]1	993	470	523	9	8	0.888889	0.009063	1.878014	8.902128	0.005106	[522, 1, 462, 8]
[!#1][CH]([!#1])c1[cH][cH]c(Cl)[cH][cH]1	993	470	523	5	5	1.0	0.005035	2.112766	inf	0.005454	[523, 0, 465, 5]
[!#1][CH2][CH2][CH2][CH2][CH2][!#1]	993	470	523	71	57	0.802817	0.071501	1.696164	4.530547	0.025506	[509, 14, 413, 57]
[!#1][CH2][CH2][CH2][CH2][CH2][CH2][!#1]	993	470	523	55	47	0.854545	0.055388	1.805455	6.5375	0.026756	[515, 8, 423, 47]
[!#1][CH2][CH2][CH2][CH2][CH2][CH2][CH2][CH3]	993	470	523	44	40	0.909091	0.04431	1.920696	11.12766	0.028852	[519, 4, 430, 40]
[!#1][CH2][CH2][CH2][CH2][CH2][CH3]	993	470	523	60	50	0.833333	0.060423	1.760638	5.56383	0.025836	[513, 10, 420, 50]
[!#1][CH2][CH2][CH2][CH2][CH3]	993	470	523	70	55	0.785714	0.070493	1.66003	4.080142	0.022415	[508, 15, 415, 55]
[!#1][CH2][CH2][CH2]N([CH3])[CH3]	993	470	523	6	5	0.833333	0.006042	1.760638	5.56383	0.002451	[522, 1, 465, 5]
[!#1][CH2][CH2][CH2]O[!#1]	993	470	523	48	36	0.75	0.048338	1.584574	3.338298	0.011629	[511, 12, 434, 36]
[!#1][CH2][CH2][CH2]OC(=O)[!#1]	993	470	523	23	18	0.782609	0.023162	1.653469	4.005957	0.006875	[518, 5, 452, 18]
[!#1][CH2][CH2][CH2]S[!#1]	993	470	523	5	4	0.8	0.005035	1.690213	4.451064	0.001651	[522, 1, 466, 4]
[!#1][CH2][CH2]N([CH3])[CH3]	993	470	523	8	6	0.75	0.008056	1.584574	3.338298	0.001862	[521, 2, 464, 6]
[!#1][CH2][CH2]S[CH2][!#1]	993	470	523	8	6	0.75	0.008056	1.584574	3.338298	0.001862	[521, 2, 464, 6]
[!#1][CH2]N([CH3])[CH3]	993	470	523	12	9	0.75	0.012085	1.584574	3.338298	0.002804	[520, 3, 461, 9]
[!#1][NH]C(=O)O[!#1]	993	470	523	10	10	1.0	0.01007	2.112766	inf	0.01095	[523, 0, 460, 10]
[!#1]C(=O)[NH][CH3]	993	470	523	10	8	0.8	0.01007	1.690213	4.451064	0.003318	[521, 2, 462, 8]
[!#1]C(=O)c1[cH][cH][cH][cH]c1C(=O)[!#1]	993	470	523	19	15	0.789474	0.019134	1.667973	4.172872	0.005928	[519, 4, 455, 15]
[!#1]c1[cH][cH][cH][cH]c1Cl	993	470	523	6	5	0.833333	0.006042	1.760638	5.56383	0.002451	[522, 1, 465, 5]
[!#1]c1[cH][cH]c([cH][cH]1)C([!#1])([CH3])[CH3]	993	470	523	8	7	0.875	0.008056	1.84867	7.789362	0.00419	[522, 1, 463, 7]
[!#1]c1[cH][cH]c(Cl)[cH][cH]1	993	470	523	22	17	0.772727	0.022155	1.632592	3.783404	0.006131	[518, 5, 453, 17]
[!#1]c1[cH][cH]c(Cl)c([!#1])[cH]1	993	470	523	18	16	0.888889	0.018127	1.878014	8.902128	0.010296	[521, 2, 454, 16]
[!#1]c1[cH][cH]c(Cl)c(Cl)[cH]1	993	470	523	10	9	0.9	0.01007	1.901489	10.014894	0.006043	[522, 1, 461, 9]
[!#1]c1[cH]c([!#1])c([!#1])[cH]c1[!#1]	993	470	523	26	21	0.807692	0.026183	1.706465	4.673617	0.009214	[518, 5, 449, 21]
[!#1]c1[cH]c(Cl)[cH][cH]c1[OH]	993	470	523	5	5	1.0	0.005035	2.112766	inf	0.005454	[523, 0, 465, 5]
[!#1]c1[cH]c(Cl)[cH][cH]c1Cl	993	470	523	6	5	0.833333	0.006042	1.760638	5.56383	0.002451	[522, 1, 465, 5]
[!#1]c1[cH]c(Cl)c(Cl)[cH]c1Cl	993	470	523	11	10	0.909091	0.011078	1.920696	11.12766	0.006999	[522, 1, 460, 10]
[!#1]c1c([!#1])c([!#1])c([!#1])c([!#1])c1[!#1]	993	470	523	10	8	0.8	0.01007	1.690213	4.451064	0.003318	[521, 2, 462, 8]
[!#1]I	993	470	523	5	5	1.0	0.005035	2.112766	inf	0.005454	[523, 0, 465, 5]
[!#1]O[CH2][CH]([!#1])[!#1]	993	470	523	13	10	0.769231	0.013092	1.625205	3.70922	0.003503	[520, 3, 460, 10]
[!#1]O[CH2][CH2][CH2][CH2][CH2][CH3]	993	470	523	5	5	1.0	0.005035	2.112766	inf	0.005454	[523, 0, 465, 5]
[!#1]OC(=O)[NH][CH3]	993	470	523	8	8	1.0	0.008056	2.112766	inf	0.008746	[523, 0, 462, 8]
[!#1]Oc1[cH][cH][cH][cH][cH]1	993	470	523	20	16	0.8	0.020141	1.690213	4.451064	0.006701	[519, 4, 454, 16]
[!#1]Oc1[cH][cH][cH]c([!#1])[cH]1	993	470	523	10	9	0.9	0.01007	1.901489	10.014894	0.006043	[522, 1, 461, 9]
[!#1]Oc1[cH][cH]c([cH][cH]1)[N+](=O)[O-]	993	470	523	5	5	1.0	0.005035	2.112766	inf	0.005454	[523, 0, 465, 5]
[!#1]S[CH]([!#1])[!#1]	993	470	523	5	4	0.8	0.005035	1.690213	4.451064	0.001651	[522, 1, 466, 4]
[O-][N+](=O)c1cccc(C=O)c1	993	470	523	5	5	1.0	0.005035	2.112766	inf	0.005454	[523, 0, 465, 5]
Brc1cccc(Br)c1	993	470	523	5	4	0.8	0.005035	1.690213	4.451064	0.001651	[522, 1, 466, 4]
C1CC1	993	470	523	11	11	1.0	0.011078	2.112766	inf	0.012054	[523, 0, 459, 11]
C1CC2CC1C=C2	993	470	523	11	9	0.818182	0.011078	1.728627	5.007447	0.004109	[521, 2, 461, 9]
C1CCC=CC1	993	470	523	24	19	0.791667	0.024169	1.672606	4.228511	0.007637	[518, 5, 451, 19]
CC(C)(C)c1ccc(O)cc1	993	470	523	6	6	1.0	0.006042	2.112766	inf	0.00655	[523, 0, 464, 6]
CC(C)(C)c1ccccc1	993	470	523	14	12	0.857143	0.014099	1.810942	6.676596	0.006648	[521, 2, 458, 12]
CC(C)(C)CC=C	993	470	523	17	15	0.882353	0.01712	1.864205	8.345745	0.009362	[521, 2, 455, 15]
CC(C)c1ccc(C)cc1	993	470	523	8	6	0.75	0.008056	1.584574	3.338298	0.001862	[521, 2, 464, 6]
CC(C)c1ccc(O)cc1	993	470	523	12	11	0.916667	0.012085	1.936702	12.240426	0.007969	[522, 1, 459, 11]
CC(C)c1ccccc1	993	470	523	36	28	0.777778	0.036254	1.643262	3.894681	0.010542	[515, 8, 442, 28]
CC(C)CC(=O)O	993	470	523	25	21	0.84	0.025176	1.774723	5.842021	0.010831	[519, 4, 449, 21]
CC(C)CCC(=O)O	993	470	523	17	16	0.941176	0.01712	1.988486	17.804255	0.012983	[522, 1, 454, 16]
CC(C)COC=O	993	470	523	8	8	1.0	0.008056	2.112766	inf	0.008746	[523, 0, 462, 8]
CC(O)c1ccccc1	993	470	523	15	12	0.8	0.015106	1.690213	4.451064	0.005002	[520, 3, 458, 12]
CC1(C)CC1	993	470	523	9	9	1.0	0.009063	2.112766	inf	0.009847	[523, 0, 461, 9]
CC1(C)CC1C=O	993	470	523	9	9	1.0	0.009063	2.112766	inf	0.009847	[523, 0, 461, 9]
Cc1cc(cc(c1)[N+](=O)[O-])[N+](=O)[O-]	993	470	523	7	6	0.857143	0.007049	1.810942	6.676596	0.003302	[522, 1, 464, 6]
Cc1ccc(C)c(C)c1	993	470	523	11	10	0.909091	0.011078	1.920696	11.12766	0.006999	[522, 1, 460, 10]
Cc1ccc(C)cc1	993	470	523	22	19	0.863636	0.022155	1.824662	7.047518	0.010933	[520, 3, 451, 19]
Cc1ccc(cc1)C(=O)O	993	470	523	5	4	0.8	0.005035	1.690213	4.451064	0.001651	[522, 1, 466, 4]
Cc1cccc(C=O)c1	993	470	523	5	4	0.8	0.005035	1.690213	4.451064	0.001651	[522, 1, 466, 4]
CCC=C(C)C	993	470	523	22	18	0.818182	0.022155	1.728627	5.007447	0.008305	[519, 4, 452, 18]
CCc1ccc(O)cc1	993	470	523	24	18	0.75	0.024169	1.584574	3.338298	0.005675	[517, 6, 452, 18]
CCCc1ccc(O)cc1	993	470	523	11	9	0.818182	0.011078	1.728627	5.007447	0.004109	[521, 2, 461, 9]
CCCCc1ccccc1	993	470	523	21	16	0.761905	0.021148	1.609726	3.560851	0.005409	[518, 5, 454, 16]
CCCCCCOC=O	993	470	523	23	20	0.869565	0.023162	1.837188	7.41844	0.01184	[520, 3, 450, 20]
CCCCCOC=O	993	470	523	24	20	0.833333	0.024169	1.760638	5.56383	0.009975	[519, 4, 450, 20]
CCCCOC=O	993	470	523	34	27	0.794118	0.03424	1.677785	4.292097	0.011108	[516, 7, 443, 27]
CCCCS	993	470	523	8	6	0.75	0.008056	1.584574	3.338298	0.001862	[521, 2, 464, 6]
CCCOC=O	993	470	523	39	31	0.794872	0.039275	1.679378	4.311968	0.01287	[515, 8, 439, 31]
Clc1cc(Cl)cc(Cl)c1	993	470	523	11	11	1.0	0.011078	2.112766	inf	0.012054	[523, 0, 459, 11]
Clc1ccc(Cl)c(Cl)c1	993	470	523	29	28	0.965517	0.029204	2.039912	31.157447	0.025657	[522, 1, 442, 28]
Clc1ccc(Cl)cc1	993	470	523	36	32	0.888889	0.036254	1.878014	8.902128	0.020939	[519, 4, 438, 32]
Clc1ccc(NC=O)cc1Cl	993	470	523	5	4	0.8	0.005035	1.690213	4.451064	0.001651	[522, 1, 466, 4]
Clc1cccc(C=O)c1	993	470	523	6	5	0.833333	0.006042	1.760638	5.56383	0.002451	[522, 1, 465, 5]
Clc1cccc(Cl)c1	993	470	523	54	47	0.87037	0.054381	1.838889	7.471429	0.028768	[516, 7, 423, 47]
Clc1ccccc1	993	470	523	125	98	0.784	0.125881	1.656409	4.038928	0.041975	[496, 27, 372, 98]
Clc1ccccc1Cl	993	470	523	46	44	0.956522	0.046324	2.020907	24.480851	0.03925	[521, 2, 426, 44]
CNC(=O)O	993	470	523	11	9	0.818182	0.011078	1.728627	5.007447	0.004109	[521, 2, 461, 9]
I	993	470	523	5	5	1.0	0.005035	2.112766	inf	0.005454	[523, 0, 465, 5]
Nc1ccc(Cl)c(Cl)c1	993	470	523	7	6	0.857143	0.007049	1.810942	6.676596	0.003302	[522, 1, 464, 6]
Nc1cccc(O)c1	993	470	523	8	6	0.75	0.008056	1.584574	3.338298	0.001862	[521, 2, 464, 6]
Nc1ccccc1Cl	993	470	523	13	10	0.769231	0.013092	1.625205	3.70922	0.003503	[520, 3, 460, 10]
O=CC1CC1	993	470	523	9	9	1.0	0.009063	2.112766	inf	0.009847	[523, 0, 461, 9]
O=CCc1ccccc1	993	470	523	9	7	0.777778	0.009063	1.643262	3.894681	0.002566	[521, 2, 463, 7]
O=COc1ccccc1	993	470	523	8	8	1.0	0.008056	2.112766	inf	0.008746	[523, 0, 462, 8]
OC(=O)c1ccccc1C(=O)O	993	470	523	14	12	0.857143	0.014099	1.810942	6.676596	0.006648	[521, 2, 458, 12]
OC(=O)c1ccccc1C=O	993	470	523	14	12	0.857143	0.014099	1.810942	6.676596	0.006648	[521, 2, 458, 12]
OC(=O)Cc1ccccc1	993	470	523	5	5	1.0	0.005035	2.112766	inf	0.005454	[523, 0, 465, 5]
Oc1ccc(Br)cc1	993	470	523	7	6	0.857143	0.007049	1.810942	6.676596	0.003302	[522, 1, 464, 6]
Oc1ccc(cc1)[N+](=O)[O-]	993	470	523	17	14	0.823529	0.01712	1.739925	5.192908	0.006605	[520, 3, 456, 14]
Oc1ccc(Cl)cc1	993	470	523	36	32	0.888889	0.036254	1.878014	8.902128	0.020939	[519, 4, 438, 32]
Oc1ccc(Cl)cc1Cl	993	470	523	22	19	0.863636	0.022155	1.824662	7.047518	0.010933	[520, 3, 451, 19]
Oc1ccccc1Cl	993	470	523	29	23	0.793103	0.029204	1.675642	4.265603	0.009364	[517, 6, 447, 23]
OCc1ccccc1C=O	993	470	523	14	12	0.857143	0.014099	1.810942	6.676596	0.006648	[521, 2, 458, 12]
OCCc1ccccc1	993	470	523	11	9	0.818182	0.011078	1.728627	5.007447	0.004109	[521, 2, 461, 9]
