# Supplementary material for: A comprehensive evaluation of advanced methods for identifying structural alerts using extensive toxicity data
Source: J Cheminform. 2026 Jan 30;18:27. doi: 10.1186/s13321-026-01157-x (PMC12922411; doi:10.1186/s13321-026-01157-x)
Supplement: Supplementary file 3 — Supplementary material 3. [file 13321_2026_1157_MOESM3_ESM.zip › SI_3_The substructure sets/SI_3_1_Original set of SAs/krfp/Environ/Aquatic toxicity_Fish__ruleset.csv]

Substructure	N_total	N_pos	N_neg	N_s	N_s_pos	Precision	Coverage Rate	Enrichment Factor	Likelihood Ratio	Information Gain	tn_fp_fn_tp
[!#1][CH]([!#1])[N+](=O)[O-]	1651	913	738	5	4	0.8	0.003028	1.446659	3.233297	0.00059	[737, 1, 909, 4]
[!#1][CH]([!#1])c1[cH][cH][cH][cH][cH]1	1651	913	738	10	8	0.8	0.006057	1.446659	3.233297	0.001182	[736, 2, 905, 8]
[!#1][CH]([!#1])c1[cH][cH][cH][cH]c1[!#1]	1651	913	738	5	4	0.8	0.003028	1.446659	3.233297	0.00059	[737, 1, 909, 4]
[!#1][CH]([!#1])c1[cH][cH]c([!#1])[cH][cH]1	1651	913	738	17	15	0.882353	0.010297	1.59558	6.062432	0.003825	[736, 2, 898, 15]
[!#1][CH]([!#1])c1[cH][cH]c(Cl)[cH][cH]1	1651	913	738	7	7	1.0	0.00424	1.808324	inf	0.003634	[738, 0, 906, 7]
[!#1][CH]([CH3])C(=O)[OH]	1651	913	738	5	4	0.8	0.003028	1.446659	3.233297	0.00059	[737, 1, 909, 4]
[!#1][CH]([CH3])N([!#1])C(=O)[!#1]	1651	913	738	12	9	0.75	0.007268	1.356243	2.424973	0.000879	[735, 3, 904, 9]
[!#1][CH]=[CH]C(=O)[!#1]	1651	913	738	10	8	0.8	0.006057	1.446659	3.233297	0.001182	[736, 2, 905, 8]
[!#1][CH]=C(Cl)Cl	1651	913	738	6	5	0.833333	0.003634	1.506937	4.041621	0.000933	[737, 1, 908, 5]
[!#1][CH2][CH2][CH2][CH2][CH2][CH2][!#1]	1651	913	738	99	75	0.757576	0.059964	1.369943	2.526013	0.008263	[714, 24, 838, 75]
[!#1][CH2][CH2][CH2][CH2][CH2][CH2][CH2][CH3]	1651	913	738	79	64	0.810127	0.04785	1.464972	3.44885	0.010595	[723, 15, 849, 64]
[!#1][CH2][CH2][CH2][CH2][CH2][CH3]	1651	913	738	101	78	0.772277	0.061175	1.396528	2.741273	0.009768	[715, 23, 835, 78]
[!#1][CH2][CH2][CH2][CH2]S[!#1]	1651	913	738	6	5	0.833333	0.003634	1.506937	4.041621	0.000933	[737, 1, 908, 5]
[!#1][CH2][CH2][CH2]N([CH3])[CH3]	1651	913	738	13	10	0.769231	0.007874	1.391019	2.694414	0.001159	[735, 3, 903, 10]
[!#1][CH2][CH2][CH2]S[!#1]	1651	913	738	9	7	0.777778	0.005451	1.406474	2.829135	0.000869	[736, 2, 906, 7]
[!#1][CH2][CH2][NH]C(=O)[!#1]	1651	913	738	6	5	0.833333	0.003634	1.506937	4.041621	0.000933	[737, 1, 908, 5]
[!#1][CH2][CH2]N([CH3])[CH3]	1651	913	738	16	12	0.75	0.009691	1.356243	2.424973	0.001175	[734, 4, 901, 12]
[!#1][CH2][CH2]S(=O)[!#1]	1651	913	738	5	4	0.8	0.003028	1.446659	3.233297	0.00059	[737, 1, 909, 4]
[!#1][CH2][CH2]S[!#1]	1651	913	738	30	23	0.766667	0.018171	1.386382	2.655922	0.002634	[731, 7, 890, 23]
[!#1][CH2][CH2]S[CH2][!#1]	1651	913	738	10	8	0.8	0.006057	1.446659	3.233297	0.001182	[736, 2, 905, 8]
[!#1][CH2]C(=O)O[!#1]	1651	913	738	39	30	0.769231	0.023622	1.391019	2.694414	0.00353	[729, 9, 883, 30]
[!#1][CH2]c1[cH][cH]c([!#1])[cH][cH]1	1651	913	738	27	21	0.777778	0.016354	1.406474	2.829135	0.002635	[732, 6, 892, 21]
[!#1][CH2]c1[cH][cH]c(Cl)[cH][cH]1	1651	913	738	6	5	0.833333	0.003634	1.506937	4.041621	0.000933	[737, 1, 908, 5]
[!#1][CH2]N([CH3])[CH3]	1651	913	738	20	15	0.75	0.012114	1.356243	2.424973	0.001472	[733, 5, 898, 15]
[!#1][CH2]S[!#1]	1651	913	738	66	50	0.757576	0.039976	1.369943	2.526013	0.005401	[722, 16, 863, 50]
[!#1][NH][CH]([!#1])[CH3]	1651	913	738	17	13	0.764706	0.010297	1.382836	2.627054	0.001453	[734, 4, 900, 13]
[!#1][NH][CH]([CH3])[CH3]	1651	913	738	12	10	0.833333	0.007268	1.506937	4.041621	0.001871	[736, 2, 903, 10]
[!#1][NH]C(=O)O[!#1]	1651	913	738	34	27	0.794118	0.020594	1.436022	3.117822	0.003869	[731, 7, 886, 27]
[!#1][NH]C(=O)O[CH3]	1651	913	738	5	4	0.8	0.003028	1.446659	3.233297	0.00059	[737, 1, 909, 4]
[!#1][NH]c1[cH][cH][cH]c([!#1])[cH]1	1651	913	738	9	7	0.777778	0.005451	1.406474	2.829135	0.000869	[736, 2, 906, 7]
[!#1][NH]c1[cH][cH]c(Cl)c(Cl)[cH]1	1651	913	738	5	5	1.0	0.003028	1.808324	inf	0.002594	[738, 0, 908, 5]
[!#1][NH]c1nc([!#1])nc(Cl)n1	1651	913	738	7	7	1.0	0.00424	1.808324	inf	0.003634	[738, 0, 906, 7]
[!#1][NH]N([!#1])[!#1]	1651	913	738	6	5	0.833333	0.003634	1.506937	4.041621	0.000933	[737, 1, 908, 5]
[!#1]C([!#1])(Cl)Cl	1651	913	738	47	38	0.808511	0.028468	1.462049	3.412924	0.006105	[729, 9, 875, 38]
[!#1]C(=O)[CH2]Cl	1651	913	738	11	10	0.909091	0.006663	1.643931	8.083242	0.002969	[737, 1, 903, 10]
[!#1]C(=O)[NH][CH3]	1651	913	738	26	21	0.807692	0.015748	1.46057	3.394962	0.003314	[733, 5, 892, 21]
[!#1]C(=O)[NH]c1[cH][cH]c(Cl)c(Cl)[cH]1	1651	913	738	5	5	1.0	0.003028	1.808324	inf	0.002594	[738, 0, 908, 5]
[!#1]C(=O)C([CH3])([CH3])[CH3]	1651	913	738	5	4	0.8	0.003028	1.446659	3.233297	0.00059	[737, 1, 909, 4]
[!#1]C(=O)c1[cH][cH][cH][cH]c1C(=O)[!#1]	1651	913	738	21	16	0.761905	0.01272	1.377771	2.586637	0.001749	[733, 5, 897, 16]
[!#1]C(=O)O[CH2][CH2][CH2][CH3]	1651	913	738	12	9	0.75	0.007268	1.356243	2.424973	0.000879	[735, 3, 904, 9]
[!#1]c1[cH][cH][cH][cH]c1Cl	1651	913	738	12	10	0.833333	0.007268	1.506937	4.041621	0.001871	[736, 2, 903, 10]
[!#1]c1[cH][cH][cH]c([!#1])[cH]1	1651	913	738	57	44	0.77193	0.034525	1.395899	2.735867	0.005352	[725, 13, 869, 44]
[!#1]c1[cH][cH][cH]c([cH]1)C(F)(F)F	1651	913	738	7	6	0.857143	0.00424	1.549992	4.849945	0.001306	[737, 1, 907, 6]
[!#1]c1[cH][cH][cH]c(Cl)[cH]1	1651	913	738	7	6	0.857143	0.00424	1.549992	4.849945	0.001306	[737, 1, 907, 6]
[!#1]c1[cH][cH]c([!#1])c(Cl)[cH]1	1651	913	738	72	58	0.805556	0.04361	1.456706	3.348772	0.009252	[724, 14, 855, 58]
[!#1]c1[cH][cH]c([cH][cH]1)C([!#1])([CH3])[CH3]	1651	913	738	14	13	0.928571	0.00848	1.679158	10.508215	0.004315	[737, 1, 900, 13]
[!#1]c1[cH][cH]c([cH][cH]1)C([CH3])([CH3])[CH3]	1651	913	738	9	8	0.888889	0.005451	1.607399	6.466594	0.002111	[737, 1, 905, 8]
[!#1]c1[cH][cH]c([CH3])[cH]c1[CH3]	1651	913	738	5	4	0.8	0.003028	1.446659	3.233297	0.00059	[737, 1, 909, 4]
[!#1]c1[cH][cH]c(Cl)[cH][cH]1	1651	913	738	57	44	0.77193	0.034525	1.395899	2.735867	0.005352	[725, 13, 869, 44]
[!#1]c1[cH][cH]c(Cl)[cH]c1[!#1]	1651	913	738	70	56	0.8	0.042399	1.446659	3.233297	0.008564	[724, 14, 857, 56]
[!#1]c1[cH][cH]c(Cl)[cH]c1Cl	1651	913	738	37	29	0.783784	0.022411	1.417335	2.930175	0.003841	[730, 8, 884, 29]
[!#1]c1[cH][cH]c(Cl)c([!#1])[cH]1	1651	913	738	23	22	0.956522	0.013931	1.729701	17.783133	0.008591	[737, 1, 891, 22]
[!#1]c1[cH][cH]c(Cl)c(Cl)[cH]1	1651	913	738	14	14	1.0	0.00848	1.808324	inf	0.007289	[738, 0, 899, 14]
[!#1]c1[cH]c([!#1])[cH]c([!#1])[cH]1	1651	913	738	11	9	0.818182	0.006663	1.479538	3.637459	0.001518	[736, 2, 904, 9]
[!#1]c1[cH]c([!#1])c([!#1])[cH]c1[!#1]	1651	913	738	48	36	0.75	0.029073	1.356243	2.424973	0.003591	[726, 12, 877, 36]
[!#1]c1[cH]c([!#1])c([!#1])c([!#1])[cH]1	1651	913	738	65	51	0.784615	0.03937	1.418839	2.94461	0.006911	[724, 14, 862, 51]
[!#1]c1[cH]c(Cl)[cH][cH]c1[OH]	1651	913	738	7	7	1.0	0.00424	1.808324	inf	0.003634	[738, 0, 906, 7]
[!#1]c1[cH]c(Cl)[cH][cH]c1Cl	1651	913	738	6	5	0.833333	0.003634	1.506937	4.041621	0.000933	[737, 1, 908, 5]
[!#1]c1[cH]c(Cl)[cH]c(Cl)[cH]1	1651	913	738	6	5	0.833333	0.003634	1.506937	4.041621	0.000933	[737, 1, 908, 5]
[!#1]c1[cH]c(Cl)c([!#1])c(Cl)[cH]1	1651	913	738	8	7	0.875	0.004846	1.582284	5.658269	0.0017	[737, 1, 906, 7]
[!#1]c1[cH]c(Cl)c(Cl)[cH]c1Cl	1651	913	738	17	14	0.823529	0.010297	1.489208	3.77218	0.002458	[735, 3, 899, 14]
[!#1]c1c([!#1])c([!#1])c([!#1])c([!#1])c1[!#1]	1651	913	738	18	15	0.833333	0.010902	1.506937	4.041621	0.002816	[735, 3, 898, 15]
[!#1]c1c([cH]c([cH]c1[N+](=O)[O-])C(F)(F)F)[N+](=O)[O-]	1651	913	738	5	5	1.0	0.003028	1.808324	inf	0.002594	[738, 0, 908, 5]
[!#1]c1n[cH]nc([!#1])c1[!#1]	1651	913	738	5	4	0.8	0.003028	1.446659	3.233297	0.00059	[737, 1, 909, 4]
[!#1]c1nc([!#1])c([!#1])s1	1651	913	738	5	4	0.8	0.003028	1.446659	3.233297	0.00059	[737, 1, 909, 4]
[!#1]c1nc([!#1])nc(Cl)n1	1651	913	738	7	7	1.0	0.00424	1.808324	inf	0.003634	[738, 0, 906, 7]
[!#1]I	1651	913	738	8	6	0.75	0.004846	1.356243	2.424973	0.000585	[736, 2, 907, 6]
[!#1]N([CH3])[CH2]c1[cH][cH][cH][cH][cH]1	1651	913	738	5	4	0.8	0.003028	1.446659	3.233297	0.00059	[737, 1, 909, 4]
[!#1]n1[cH]n[cH]n1	1651	913	738	17	13	0.764706	0.010297	1.382836	2.627054	0.001453	[734, 4, 900, 13]
[!#1]O[CH]([CH3])[CH3]	1651	913	738	20	15	0.75	0.012114	1.356243	2.424973	0.001472	[733, 5, 898, 15]
[!#1]O[CH]([CH3])C(=O)[OH]	1651	913	738	5	4	0.8	0.003028	1.446659	3.233297	0.00059	[737, 1, 909, 4]
[!#1]O[CH2][CH2][CH2][CH2][CH2][CH3]	1651	913	738	5	5	1.0	0.003028	1.808324	inf	0.002594	[738, 0, 908, 5]
[!#1]O[CH2]C(=O)O[!#1]	1651	913	738	14	12	0.857143	0.00848	1.549992	4.849945	0.002621	[736, 2, 901, 12]
[!#1]OC([!#1])([!#1])C(=O)[!#1]	1651	913	738	6	5	0.833333	0.003634	1.506937	4.041621	0.000933	[737, 1, 908, 5]
[!#1]OC(=O)[NH][CH3]	1651	913	738	21	18	0.857143	0.01272	1.549992	4.849945	0.003947	[735, 3, 895, 18]
[!#1]Oc1[cH][cH][cH][cH][cH]1	1651	913	738	37	31	0.837838	0.022411	1.515082	4.176342	0.00606	[732, 6, 882, 31]
[!#1]Oc1[cH][cH][cH]c([!#1])[cH]1	1651	913	738	26	24	0.923077	0.015748	1.669222	9.69989	0.00777	[736, 2, 889, 24]
[!#1]Oc1[cH][cH]c([!#1])[cH][cH]1	1651	913	738	57	46	0.807018	0.034525	1.459349	3.380265	0.007352	[727, 11, 867, 46]
[!#1]Oc1[cH][cH]c([!#1])[cH]c1[!#1]	1651	913	738	52	42	0.807692	0.031496	1.46057	3.394962	0.006726	[728, 10, 871, 42]
[!#1]Oc1[cH][cH]c([!#1])[cH]c1O[!#1]	1651	913	738	5	5	1.0	0.003028	1.808324	inf	0.002594	[738, 0, 908, 5]
[!#1]Oc1[cH][cH]c([cH][cH]1)[N+](=O)[O-]	1651	913	738	7	7	1.0	0.00424	1.808324	inf	0.003634	[738, 0, 906, 7]
[!#1]Oc1[cH][cH]c(Cl)[cH][cH]1	1651	913	738	8	6	0.75	0.004846	1.356243	2.424973	0.000585	[736, 2, 907, 6]
[!#1]Oc1[cH][cH]c(Cl)[cH]c1Cl	1651	913	738	21	16	0.761905	0.01272	1.377771	2.586637	0.001749	[733, 5, 897, 16]
[!#1]Oc1[cH][cH]c(O[!#1])[cH][cH]1	1651	913	738	12	10	0.833333	0.007268	1.506937	4.041621	0.001871	[736, 2, 903, 10]
[!#1]OS(=O)(=O)[!#1]	1651	913	738	7	7	1.0	0.00424	1.808324	inf	0.003634	[738, 0, 906, 7]
[!#1]P(=O)(O[CH3])O[CH3]	1651	913	738	13	11	0.846154	0.007874	1.53012	4.445783	0.00224	[736, 2, 902, 11]
[!#1]S[CH]([!#1])[!#1]	1651	913	738	13	10	0.769231	0.007874	1.391019	2.694414	0.001159	[735, 3, 903, 10]
[!#1]SC(=O)[!#1]	1651	913	738	16	12	0.75	0.009691	1.356243	2.424973	0.001175	[734, 4, 901, 12]
[!#1]S(c1[cH][cH][cH][cH][cH]1)	1651	913	738	6	5	0.833333	0.003634	1.506937	4.041621	0.000933	[737, 1, 908, 5]
[O-][N+](=O)c1cc(cc(c1)C(F)(F)F)[N+](=O)[O-]	1651	913	738	9	9	1.0	0.005451	1.808324	inf	0.004676	[738, 0, 904, 9]
[O-][N+](=O)c1ccc(Cl)cc1	1651	913	738	5	5	1.0	0.003028	1.808324	inf	0.002594	[738, 0, 908, 5]
[O-][N+](=O)c1cccc(C=O)c1	1651	913	738	5	5	1.0	0.003028	1.808324	inf	0.002594	[738, 0, 908, 5]
[O-][N+](=O)c1cccc(c1)[N+](=O)[O-]	1651	913	738	44	33	0.75	0.026651	1.356243	2.424973	0.003284	[727, 11, 880, 33]
[O-][N+](=O)c1cccc(c1)C(F)(F)F	1651	913	738	10	10	1.0	0.006057	1.808324	inf	0.005198	[738, 0, 903, 10]
[O-][N+](=O)c1cccc(Cl)c1	1651	913	738	8	6	0.75	0.004846	1.356243	2.424973	0.000585	[736, 2, 907, 6]
[O-][N+](=O)c1ccccc1Cl	1651	913	738	7	7	1.0	0.00424	1.808324	inf	0.003634	[738, 0, 906, 7]
Brc1cccc(Br)c1	1651	913	738	11	10	0.909091	0.006663	1.643931	8.083242	0.002969	[737, 1, 903, 10]
Brc1ccccc1	1651	913	738	28	21	0.75	0.016959	1.356243	2.424973	0.00207	[731, 7, 892, 21]
C(c1ccccc1)c2ccccc2	1651	913	738	45	35	0.777778	0.027256	1.406474	2.829135	0.004437	[728, 10, 878, 35]
C=NOC=O	1651	913	738	8	7	0.875	0.004846	1.582284	5.658269	0.0017	[737, 1, 906, 7]
C1CC1	1651	913	738	36	29	0.805556	0.021805	1.456706	3.348772	0.004531	[731, 7, 884, 29]
C1CC2CC1C=C2	1651	913	738	15	14	0.933333	0.009085	1.687769	11.316539	0.004776	[737, 1, 899, 14]
C1CCC(CC1)c2ccccc2	1651	913	738	9	7	0.777778	0.005451	1.406474	2.829135	0.000869	[736, 2, 906, 7]
C1CCC=CC1	1651	913	738	43	37	0.860465	0.026045	1.556	4.984666	0.008382	[732, 6, 876, 37]
C1CCC1	1651	913	738	6	6	1.0	0.003634	1.808324	inf	0.003114	[738, 0, 907, 6]
C1CCCC1	1651	913	738	41	31	0.756098	0.024833	1.36727	2.505805	0.003256	[728, 10, 882, 31]
C1CCNCC1	1651	913	738	9	7	0.777778	0.005451	1.406474	2.829135	0.000869	[736, 2, 906, 7]
c1cnoc1	1651	913	738	5	4	0.8	0.003028	1.446659	3.233297	0.00059	[737, 1, 909, 4]
c1nc2ccccc2o1	1651	913	738	5	4	0.8	0.003028	1.446659	3.233297	0.00059	[737, 1, 909, 4]
C1Oc2ccccc2O1	1651	913	738	5	5	1.0	0.003028	1.808324	inf	0.002594	[738, 0, 908, 5]
CC(=NO)c1ccccc1	1651	913	738	5	4	0.8	0.003028	1.446659	3.233297	0.00059	[737, 1, 909, 4]
CC(C)(C)c1ccc(O)cc1	1651	913	738	12	11	0.916667	0.007268	1.657631	8.891566	0.003411	[737, 1, 902, 11]
CC(C)(C)c1ccccc1	1651	913	738	33	29	0.878788	0.019988	1.589133	5.86035	0.007302	[734, 4, 884, 29]
CC(C)(C)CC=C	1651	913	738	36	33	0.916667	0.021805	1.657631	8.891566	0.010358	[735, 3, 880, 33]
CC(C)c1ccc(C)cc1	1651	913	738	16	13	0.8125	0.009691	1.469263	3.502738	0.002112	[735, 3, 900, 13]
CC(C)c1ccc(O)cc1	1651	913	738	19	17	0.894737	0.011508	1.617974	6.870756	0.004666	[736, 2, 896, 17]
CC(C)c1ccccc1	1651	913	738	67	54	0.80597	0.040581	1.457455	3.357654	0.008615	[725, 13, 859, 54]
CC(C)CC(=O)O	1651	913	738	47	43	0.914894	0.028468	1.654424	8.689485	0.013438	[734, 4, 870, 43]
CC(C)CC(C)(C)C	1651	913	738	30	23	0.766667	0.018171	1.386382	2.655922	0.002634	[731, 7, 890, 23]
CC(C)CCC(=O)O	1651	913	738	37	36	0.972973	0.022411	1.759451	29.099671	0.015586	[737, 1, 877, 36]
CC(C)CCC=O	1651	913	738	51	43	0.843137	0.03089	1.524666	4.344743	0.008769	[730, 8, 870, 43]
CC(C)CCO	1651	913	738	78	62	0.794872	0.047244	1.437386	3.132256	0.009166	[722, 16, 851, 62]
CC(C)COC=O	1651	913	738	16	14	0.875	0.009691	1.582284	5.658269	0.003415	[736, 2, 899, 14]
CC(C)OC(=O)N	1651	913	738	5	4	0.8	0.003028	1.446659	3.233297	0.00059	[737, 1, 909, 4]
CC(C)OC=O	1651	913	738	33	25	0.757576	0.019988	1.369943	2.526013	0.002649	[730, 8, 888, 25]
CC(N)c1ccccc1	1651	913	738	6	6	1.0	0.003634	1.808324	inf	0.003114	[738, 0, 907, 6]
CC(O)c1ccccc1	1651	913	738	35	29	0.828571	0.021199	1.498326	3.9069	0.005323	[732, 6, 884, 29]
CC=CC(=O)N	1651	913	738	10	8	0.8	0.006057	1.446659	3.233297	0.001182	[736, 2, 905, 8]
CC=NOC=O	1651	913	738	8	7	0.875	0.004846	1.582284	5.658269	0.0017	[737, 1, 906, 7]
CC1(C)CC1	1651	913	738	24	23	0.958333	0.014537	1.732977	18.591457	0.00908	[737, 1, 890, 23]
CC1(C)CC1C=O	1651	913	738	23	23	1.0	0.013931	1.808324	inf	0.012021	[738, 0, 890, 23]
Cc1cc(cc(c1)[N+](=O)[O-])[N+](=O)[O-]	1651	913	738	17	16	0.941176	0.010297	1.701952	12.933187	0.00571	[737, 1, 897, 16]
Cc1cc(ccc1O)[N+](=O)[O-]	1651	913	738	5	5	1.0	0.003028	1.808324	inf	0.002594	[738, 0, 908, 5]
Cc1ccc(C)c(C)c1	1651	913	738	15	14	0.933333	0.009085	1.687769	11.316539	0.004776	[737, 1, 899, 14]
Cc1ccc(C)cc1	1651	913	738	43	37	0.860465	0.026045	1.556	4.984666	0.008382	[732, 6, 876, 37]
Cc1ccc(cc1)C(=O)O	1651	913	738	9	7	0.777778	0.005451	1.406474	2.829135	0.000869	[736, 2, 906, 7]
Cc1ccc(cc1)c2ccccc2	1651	913	738	5	4	0.8	0.003028	1.446659	3.233297	0.00059	[737, 1, 909, 4]
Cc1ccc(Cl)cc1	1651	913	738	49	42	0.857143	0.029679	1.549992	4.849945	0.009351	[731, 7, 871, 42]
Cc1ccc(Cl)cc1Cl	1651	913	738	13	11	0.846154	0.007874	1.53012	4.445783	0.00224	[736, 2, 902, 11]
Cc1ccc(F)cc1	1651	913	738	5	4	0.8	0.003028	1.446659	3.233297	0.00059	[737, 1, 909, 4]
Cc1ccc2ccccc2c1	1651	913	738	5	5	1.0	0.003028	1.808324	inf	0.002594	[738, 0, 908, 5]
Cc1cccc(Br)c1	1651	913	738	11	9	0.818182	0.006663	1.479538	3.637459	0.001518	[736, 2, 904, 9]
Cc1cccc(C)c1Cl	1651	913	738	5	4	0.8	0.003028	1.446659	3.233297	0.00059	[737, 1, 909, 4]
Cc1cccc(c1)[N+](=O)[O-]	1651	913	738	33	27	0.818182	0.019988	1.479538	3.637459	0.004609	[732, 6, 886, 27]
Cc1cccc(c1)C(=O)N	1651	913	738	5	4	0.8	0.003028	1.446659	3.233297	0.00059	[737, 1, 909, 4]
Cc1cccc(F)c1	1651	913	738	5	4	0.8	0.003028	1.446659	3.233297	0.00059	[737, 1, 909, 4]
Cc1cccc2ccccc12	1651	913	738	8	6	0.75	0.004846	1.356243	2.424973	0.000585	[736, 2, 907, 6]
Cc1ccccc1C	1651	913	738	76	58	0.763158	0.046033	1.380037	2.6046	0.006621	[720, 18, 855, 58]
Cc1ccco1	1651	913	738	6	5	0.833333	0.003634	1.506937	4.041621	0.000933	[737, 1, 908, 5]
CCC(=O)OC	1651	913	738	90	70	0.777778	0.054512	1.406474	2.829135	0.009112	[718, 20, 843, 70]
CCC(C)NC=O	1651	913	738	12	9	0.75	0.007268	1.356243	2.424973	0.000879	[735, 3, 904, 9]
CCC(C=O)C(CC)C=O	1651	913	738	7	6	0.857143	0.00424	1.549992	4.849945	0.001306	[737, 1, 907, 6]
CCC(N)C(=O)O	1651	913	738	6	5	0.833333	0.003634	1.506937	4.041621	0.000933	[737, 1, 908, 5]
CCC=C(C)C	1651	913	738	43	35	0.813953	0.026045	1.471892	3.536418	0.005833	[730, 8, 878, 35]
CCCCCCOC=O	1651	913	738	38	29	0.763158	0.023016	1.380037	2.6046	0.003237	[729, 9, 884, 29]
CCCCS	1651	913	738	14	12	0.857143	0.00848	1.549992	4.849945	0.002621	[736, 2, 901, 12]
CCNC(=O)CC	1651	913	738	10	8	0.8	0.006057	1.446659	3.233297	0.001182	[736, 2, 905, 8]
CCOC(=O)CC	1651	913	738	65	49	0.753846	0.03937	1.363198	2.475493	0.005115	[722, 16, 864, 49]
CCOC(=O)CN	1651	913	738	6	6	1.0	0.003634	1.808324	inf	0.003114	[738, 0, 907, 6]
ClC(=C)Cl	1651	913	738	11	9	0.818182	0.006663	1.479538	3.637459	0.001518	[736, 2, 904, 9]
Clc1cc(Cl)cc(Cl)c1	1651	913	738	13	13	1.0	0.007874	1.808324	inf	0.006766	[738, 0, 900, 13]
Clc1ccc(Cl)c(Cl)c1	1651	913	738	46	40	0.869565	0.027862	1.572456	5.388828	0.009597	[732, 6, 873, 40]
Clc1ccc(Cl)cc1	1651	913	738	59	47	0.79661	0.035736	1.440529	3.165936	0.006963	[726, 12, 866, 47]
Clc1ccc(NC=O)cc1Cl	1651	913	738	6	6	1.0	0.003634	1.808324	inf	0.003114	[738, 0, 907, 6]
Clc1cccc(Cl)c1	1651	913	738	115	95	0.826087	0.069655	1.493833	3.83954	0.017951	[718, 20, 818, 95]
Clc1cccc(NC=O)c1	1651	913	738	20	16	0.8	0.012114	1.446659	3.233297	0.002378	[734, 4, 897, 16]
Clc1ccccc1	1651	913	738	284	223	0.785211	0.172017	1.419917	2.955021	0.034846	[677, 61, 690, 223]
Clc1ccccc1Cl	1651	913	738	71	65	0.915493	0.043004	1.655508	8.756846	0.020639	[732, 6, 848, 65]
Clc1ncncn1	1651	913	738	7	7	1.0	0.00424	1.808324	inf	0.003634	[738, 0, 906, 7]
ClCC=O	1651	913	738	24	18	0.75	0.014537	1.356243	2.424973	0.00177	[732, 6, 895, 18]
CN1CCOCC1	1651	913	738	5	4	0.8	0.003028	1.446659	3.233297	0.00059	[737, 1, 909, 4]
CNC(=O)CCl	1651	913	738	11	10	0.909091	0.006663	1.643931	8.083242	0.002969	[737, 1, 903, 10]
CNC(=O)CO	1651	913	738	8	6	0.75	0.004846	1.356243	2.424973	0.000585	[736, 2, 907, 6]
CNC(=O)O	1651	913	738	33	25	0.757576	0.019988	1.369943	2.526013	0.002649	[730, 8, 888, 25]
COC(=O)CN	1651	913	738	9	7	0.777778	0.005451	1.406474	2.829135	0.000869	[736, 2, 906, 7]
COC(=O)CO	1651	913	738	35	28	0.8	0.021199	1.446659	3.233297	0.004197	[731, 7, 885, 28]
FC(F)(F)c1ccccc1	1651	913	738	37	28	0.756757	0.022411	1.368462	2.514786	0.002952	[729, 9, 885, 28]
I	1651	913	738	8	6	0.75	0.004846	1.356243	2.424973	0.000585	[736, 2, 907, 6]
N=Cc1ccccc1	1651	913	738	10	9	0.9	0.006057	1.627492	7.274918	0.002535	[737, 1, 904, 9]
NC(=O)C=C	1651	913	738	12	9	0.75	0.007268	1.356243	2.424973	0.000879	[735, 3, 904, 9]
NC(=O)CCl	1651	913	738	12	10	0.833333	0.007268	1.506937	4.041621	0.001871	[736, 2, 903, 10]
NC(=O)CS	1651	913	738	5	4	0.8	0.003028	1.446659	3.233297	0.00059	[737, 1, 909, 4]
NC(=O)ON=C	1651	913	738	8	7	0.875	0.004846	1.582284	5.658269	0.0017	[737, 1, 906, 7]
Nc1ccc(Cl)c(Cl)c1	1651	913	738	9	9	1.0	0.005451	1.808324	inf	0.004676	[738, 0, 904, 9]
Nc1cccc(c1)C(F)(F)F	1651	913	738	12	11	0.916667	0.007268	1.657631	8.891566	0.003411	[737, 1, 902, 11]
Nc1cccc(Cl)c1	1651	913	738	35	28	0.8	0.021199	1.446659	3.233297	0.004197	[731, 7, 885, 28]
Nc1cccc(O)c1	1651	913	738	13	10	0.769231	0.007874	1.391019	2.694414	0.001159	[735, 3, 903, 10]
Nc1ncnc(Cl)n1	1651	913	738	7	7	1.0	0.00424	1.808324	inf	0.003634	[738, 0, 906, 7]
NNc1ccccc1	1651	913	738	8	6	0.75	0.004846	1.356243	2.424973	0.000585	[736, 2, 907, 6]
O=C1CCCN1	1651	913	738	5	4	0.8	0.003028	1.446659	3.233297	0.00059	[737, 1, 909, 4]
O=CC(c1ccccc1)c2ccccc2	1651	913	738	5	4	0.8	0.003028	1.446659	3.233297	0.00059	[737, 1, 909, 4]
O=CC1CC1	1651	913	738	24	23	0.958333	0.014537	1.732977	18.591457	0.00908	[737, 1, 890, 23]
O=Cc1ccc(C=O)cc1	1651	913	738	6	6	1.0	0.003634	1.808324	inf	0.003114	[738, 0, 907, 6]
O=CCc1ccccc1	1651	913	738	25	19	0.76	0.015142	1.374326	2.559693	0.002047	[732, 6, 894, 19]
O=CCCCc1ccccc1	1651	913	738	9	8	0.888889	0.005451	1.607399	6.466594	0.002111	[737, 1, 905, 8]
O=CCOC=O	1651	913	738	5	5	1.0	0.003028	1.808324	inf	0.002594	[738, 0, 908, 5]
O=COc1ccccc1	1651	913	738	26	23	0.884615	0.015748	1.599671	6.197152	0.005973	[735, 3, 890, 23]
OC(=O)c1ccc(C=O)cc1	1651	913	738	6	6	1.0	0.003634	1.808324	inf	0.003114	[738, 0, 907, 6]
OC(=O)c1ccc(cc1)C(=O)O	1651	913	738	5	5	1.0	0.003028	1.808324	inf	0.002594	[738, 0, 908, 5]
OC(=O)c1ccccc1C(=O)O	1651	913	738	13	11	0.846154	0.007874	1.53012	4.445783	0.00224	[736, 2, 902, 11]
OC(=O)c1ccccc1C=O	1651	913	738	14	11	0.785714	0.00848	1.420826	2.963855	0.00146	[735, 3, 902, 11]
OC(=O)Cc1ccccc1	1651	913	738	16	12	0.75	0.009691	1.356243	2.424973	0.001175	[734, 4, 901, 12]
Oc1c(Br)cccc1Br	1651	913	738	9	8	0.888889	0.005451	1.607399	6.466594	0.002111	[737, 1, 905, 8]
Oc1ccc(Br)cc1	1651	913	738	8	7	0.875	0.004846	1.582284	5.658269	0.0017	[737, 1, 906, 7]
Oc1ccc(cc1)[N+](=O)[O-]	1651	913	738	30	24	0.8	0.018171	1.446659	3.233297	0.003587	[732, 6, 889, 24]
Oc1ccc(Cl)cc1	1651	913	738	78	66	0.846154	0.047244	1.53012	4.445783	0.013933	[726, 12, 847, 66]
Oc1ccc(Cl)cc1Cl	1651	913	738	47	40	0.851064	0.028468	1.538999	4.618995	0.008563	[731, 7, 873, 40]
Oc1ccc(O)cc1	1651	913	738	22	17	0.772727	0.013325	1.397341	2.748302	0.00204	[733, 5, 896, 17]
OC1CCCC1	1651	913	738	13	10	0.769231	0.007874	1.391019	2.694414	0.001159	[735, 3, 903, 10]
Oc1ccccc1Br	1651	913	738	11	9	0.818182	0.006663	1.479538	3.637459	0.001518	[736, 2, 904, 9]
Oc1ccccc1Cl	1651	913	738	70	56	0.8	0.042399	1.446659	3.233297	0.008564	[724, 14, 857, 56]
Oc1ccccc1NC=O	1651	913	738	5	4	0.8	0.003028	1.446659	3.233297	0.00059	[737, 1, 909, 4]
Oc1ccccc1O	1651	913	738	33	25	0.757576	0.019988	1.369943	2.526013	0.002649	[730, 8, 888, 25]
OCCc1ccccc1	1651	913	738	31	25	0.806452	0.018776	1.458326	3.368018	0.003921	[732, 6, 888, 25]
OCCNC=O	1651	913	738	16	13	0.8125	0.009691	1.469263	3.502738	0.002112	[735, 3, 900, 13]
SC=O	1651	913	738	16	12	0.75	0.009691	1.356243	2.424973	0.001175	[734, 4, 901, 12]
SCc1ccccc1	1651	913	738	9	7	0.777778	0.005451	1.406474	2.829135	0.000869	[736, 2, 906, 7]
SCCS	1651	913	738	6	5	0.833333	0.003634	1.506937	4.041621	0.000933	[737, 1, 908, 5]
