# Supplementary material for: A comprehensive evaluation of advanced methods for identifying structural alerts using extensive toxicity data
Source: J Cheminform. 2026 Jan 30;18:27. doi: 10.1186/s13321-026-01157-x (PMC12922411; doi:10.1186/s13321-026-01157-x)
Supplement: Supplementary file 3 — Supplementary material 3. [file 13321_2026_1157_MOESM3_ESM.zip › SI_3_The substructure sets/SI_3_1_Original set of SAs/krfp/Environ/Aquatic toxicity_Oncorhynchus mykiss__ruleset.csv]

Substructure	N_total	N_pos	N_neg	N_s	N_s_pos	Precision	Coverage Rate	Enrichment Factor	Likelihood Ratio	Information Gain	tn_fp_fn_tp
[!#1][CH]([!#1])[CH]([!#1])[!#1]	967	688	279	36	31	0.861111	0.037229	1.210312	2.514244	0.003487	[274, 5, 657, 31]
[!#1][CH]([!#1])C([!#1])([!#1])[!#1]	967	688	279	31	24	0.774194	0.032058	1.088147	1.390365	0.00048	[272, 7, 664, 24]
[!#1][CH]([!#1])C(=O)[!#1]	967	688	279	58	46	0.793103	0.059979	1.114725	1.554506	0.001589	[267, 12, 642, 46]
[!#1][CH]([!#1])c1[cH][cH][cH][cH][cH]1	967	688	279	9	7	0.777778	0.009307	1.093185	1.419331	0.000153	[277, 2, 681, 7]
[!#1][CH]([!#1])c1[cH][cH]c([!#1])[cH][cH]1	967	688	279	14	14	1.0	0.014478	1.405523	inf	0.007172	[279, 0, 674, 14]
[!#1][CH]([!#1])c1[cH][cH]c(Cl)[cH][cH]1	967	688	279	6	6	1.0	0.006205	1.405523	inf	0.003059	[279, 0, 682, 6]
[!#1][CH]([!#1])OC(=O)[!#1]	967	688	279	27	23	0.851852	0.027921	1.197298	2.331759	0.002256	[275, 4, 665, 23]
[!#1][CH]([CH3])C(=O)[!#1]	967	688	279	17	13	0.764706	0.01758	1.074812	1.317951	0.000185	[275, 4, 675, 13]
[!#1][CH]([CH3])N([!#1])C(=O)[!#1]	967	688	279	9	7	0.777778	0.009307	1.093185	1.419331	0.000153	[277, 2, 681, 7]
[!#1][CH]=[CH]C(=O)[!#1]	967	688	279	5	5	1.0	0.005171	1.405523	inf	0.002547	[279, 0, 683, 5]
[!#1][CH]=[CH2]	967	688	279	22	17	0.772727	0.022751	1.086086	1.378779	0.000321	[274, 5, 671, 17]
[!#1][CH]=C(Cl)Cl	967	688	279	7	6	0.857143	0.007239	1.204734	2.43314	0.000623	[278, 1, 682, 6]
[!#1][CH]=N[!#1]	967	688	279	8	6	0.75	0.008273	1.054142	1.21657	4.5e-05	[277, 2, 682, 6]
[!#1][CH]=O	967	688	279	13	10	0.769231	0.013444	1.081172	1.351744	0.000167	[276, 3, 678, 10]
[!#1][CH2][CH2][CH2][!#1]	967	688	279	157	119	0.757962	0.162358	1.065333	1.269928	0.001514	[241, 38, 569, 119]
[!#1][CH2][CH2][CH2][CH2][CH2][CH2][CH2][CH3]	967	688	279	40	30	0.75	0.041365	1.054142	1.21657	0.000231	[269, 10, 658, 30]
[!#1][CH2][CH2][CH2][CH3]	967	688	279	101	77	0.762376	0.104447	1.071538	1.301054	0.001099	[255, 24, 611, 77]
[!#1][CH2][CH2][CH2]C(=O)[OH]	967	688	279	5	4	0.8	0.005171	1.124419	1.622093	0.000154	[278, 1, 684, 4]
[!#1][CH2][CH2][CH2]N([CH3])[CH3]	967	688	279	8	7	0.875	0.008273	1.229833	2.838663	0.000919	[278, 1, 681, 7]
[!#1][CH2][CH2][CH2]O[!#1]	967	688	279	40	34	0.85	0.041365	1.194695	2.297965	0.003288	[273, 6, 654, 34]
[!#1][CH2][CH2][CH2]OC(=O)[!#1]	967	688	279	21	17	0.809524	0.021717	1.137805	1.723474	0.000813	[275, 4, 671, 17]
[!#1][CH2][CH2][CH3]	967	688	279	123	93	0.756098	0.127198	1.062713	1.257122	0.001049	[249, 30, 595, 93]
[!#1][CH2][CH2]N([CH2][!#1])[CH2][!#1]	967	688	279	7	6	0.857143	0.007239	1.204734	2.43314	0.000623	[278, 1, 682, 6]
[!#1][CH2][CH2]N([CH3])[CH3]	967	688	279	8	7	0.875	0.008273	1.229833	2.838663	0.000919	[278, 1, 681, 7]
[!#1][CH2][CH2]OC(=O)[!#1]	967	688	279	32	25	0.78125	0.033092	1.098065	1.448297	0.000617	[272, 7, 663, 25]
[!#1][CH2][CH2]S[CH2][!#1]	967	688	279	5	5	1.0	0.005171	1.405523	inf	0.002547	[279, 0, 683, 5]
[!#1][CH2][NH]C(=O)[!#1]	967	688	279	7	6	0.857143	0.007239	1.204734	2.43314	0.000623	[278, 1, 682, 6]
[!#1][CH2]Br	967	688	279	7	6	0.857143	0.007239	1.204734	2.43314	0.000623	[278, 1, 682, 6]
[!#1][CH2]c1[cH][cH][cH][cH][cH]1	967	688	279	15	12	0.8	0.015512	1.124419	1.622093	0.000466	[276, 3, 676, 12]
[!#1][CH2]c1[cH][cH]c([!#1])[cH][cH]1	967	688	279	19	17	0.894737	0.019648	1.257573	3.446948	0.00285	[277, 2, 671, 17]
[!#1][CH2]c1[cH][cH]c(Cl)[cH][cH]1	967	688	279	6	5	0.833333	0.006205	1.171269	2.027616	0.000363	[278, 1, 683, 5]
[!#1][CH2]N([CH3])[CH3]	967	688	279	9	8	0.888889	0.009307	1.249354	3.244186	0.001243	[278, 1, 680, 8]
[!#1][CH2]O[!#1]	967	688	279	221	171	0.773756	0.228542	1.087532	1.38689	0.00418	[229, 50, 517, 171]
[!#1][CH2]OC([!#1])([!#1])[!#1]	967	688	279	7	7	1.0	0.007239	1.405523	inf	0.00357	[279, 0, 681, 7]
[!#1][CH2]OC(=O)[!#1]	967	688	279	88	72	0.818182	0.091003	1.149974	1.824855	0.00435	[263, 16, 616, 72]
[!#1][CH2]OC(=O)[NH][!#1]	967	688	279	5	4	0.8	0.005171	1.124419	1.622093	0.000154	[278, 1, 684, 4]
[!#1][CH2]S[!#1]	967	688	279	55	44	0.8	0.056877	1.124419	1.622093	0.001778	[268, 11, 644, 44]
[!#1][N+](=O)[O-]	967	688	279	65	49	0.753846	0.067218	1.059548	1.241915	0.000468	[263, 16, 639, 49]
[!#1][NH][CH]([!#1])[!#1]	967	688	279	21	16	0.761905	0.021717	1.070875	1.297674	0.000206	[274, 5, 672, 16]
[!#1][NH][CH]([CH3])[CH3]	967	688	279	10	8	0.8	0.010341	1.124419	1.622093	0.000309	[277, 2, 680, 8]
[!#1][NH]C(=O)O[!#1]	967	688	279	32	25	0.78125	0.033092	1.098065	1.448297	0.000617	[272, 7, 663, 25]
[!#1][NH]C(=O)O[CH3]	967	688	279	5	4	0.8	0.005171	1.124419	1.622093	0.000154	[278, 1, 684, 4]
[!#1][NH]c1[cH][cH][cH][cH]c1[!#1]	967	688	279	5	5	1.0	0.005171	1.405523	inf	0.002547	[279, 0, 683, 5]
[!#1][NH]c1[cH][cH][cH]c([!#1])[cH]1	967	688	279	6	6	1.0	0.006205	1.405523	inf	0.003059	[279, 0, 682, 6]
[!#1][NH]c1[cH][cH]c(Cl)c(Cl)[cH]1	967	688	279	5	5	1.0	0.005171	1.405523	inf	0.002547	[279, 0, 683, 5]
[!#1][NH]c1nc([!#1])nc(Cl)n1	967	688	279	5	4	0.8	0.005171	1.124419	1.622093	0.000154	[278, 1, 684, 4]
[!#1]Br	967	688	279	35	29	0.828571	0.036194	1.164576	1.960029	0.001997	[273, 6, 659, 29]
[!#1]C#N	967	688	279	48	39	0.8125	0.049638	1.141988	1.757267	0.002031	[270, 9, 649, 39]
[!#1]C([!#1])([!#1])[!#1]	967	688	279	223	178	0.798206	0.23061	1.121897	1.60407	0.008339	[234, 45, 510, 178]
[!#1]C([!#1])([!#1])[CH3]	967	688	279	111	86	0.774775	0.114788	1.088964	1.395	0.001906	[254, 25, 602, 86]
[!#1]C([!#1])([!#1])[OH]	967	688	279	21	16	0.761905	0.021717	1.070875	1.297674	0.000206	[274, 5, 672, 16]
[!#1]C([!#1])([!#1])c1[cH][cH][cH][cH][cH]1	967	688	279	6	5	0.833333	0.006205	1.171269	2.027616	0.000363	[278, 1, 683, 5]
[!#1]C([!#1])([CH3])[CH3]	967	688	279	84	67	0.797619	0.086867	1.121072	1.598239	0.002644	[262, 17, 621, 67]
[!#1]C([!#1])(Cl)Cl	967	688	279	36	33	0.916667	0.037229	1.288396	4.460756	0.007129	[276, 3, 655, 33]
[!#1]C([CH3])([CH3])[CH3]	967	688	279	37	29	0.783784	0.038263	1.101626	1.470022	0.000772	[271, 8, 659, 29]
[!#1]C(=O)[CH2]Cl	967	688	279	10	8	0.8	0.010341	1.124419	1.622093	0.000309	[277, 2, 680, 8]
[!#1]C(=O)[NH][CH3]	967	688	279	24	18	0.75	0.024819	1.054142	1.21657	0.000136	[273, 6, 670, 18]
[!#1]C(=O)[NH]c1[cH][cH]c(Cl)c(Cl)[cH]1	967	688	279	5	5	1.0	0.005171	1.405523	inf	0.002547	[279, 0, 683, 5]
[!#1]C(=O)O[CH]([CH3])[CH3]	967	688	279	10	8	0.8	0.010341	1.124419	1.622093	0.000309	[277, 2, 680, 8]
[!#1]C(=O)O[CH2][CH2][CH2][CH3]	967	688	279	8	8	1.0	0.008273	1.405523	inf	0.004083	[279, 0, 680, 8]
[!#1]C(=O)O[CH2][CH3]	967	688	279	26	20	0.769231	0.026887	1.081172	1.351744	0.000338	[273, 6, 668, 20]
[!#1]C(=O)O[CH3]	967	688	279	34	26	0.764706	0.03516	1.074812	1.317951	0.000377	[271, 8, 662, 26]
[!#1]C(Cl)(Cl)Cl	967	688	279	17	15	0.882353	0.01758	1.240168	3.041424	0.002172	[277, 2, 673, 15]
[!#1]C(F)(F)F	967	688	279	55	42	0.763636	0.056877	1.073309	1.310152	0.000598	[266, 13, 646, 42]
[!#1]c1[cH][cH][cH][cH][cH]1	967	688	279	107	91	0.850467	0.110651	1.195352	2.306414	0.009461	[263, 16, 597, 91]
[!#1]c1[cH][cH][cH][cH]c1Cl	967	688	279	9	8	0.888889	0.009307	1.249354	3.244186	0.001243	[278, 1, 680, 8]
[!#1]c1[cH][cH][cH]c([!#1])[cH]1	967	688	279	37	34	0.918919	0.038263	1.291562	4.59593	0.007526	[276, 3, 654, 34]
[!#1]c1[cH][cH][cH]c([cH]1)C(F)(F)F	967	688	279	5	5	1.0	0.005171	1.405523	inf	0.002547	[279, 0, 683, 5]
[!#1]c1[cH][cH][cH]nc1[!#1]	967	688	279	6	5	0.833333	0.006205	1.171269	2.027616	0.000363	[278, 1, 683, 5]
[!#1]c1[cH][cH]c([!#1])[cH][cH]1	967	688	279	118	98	0.830508	0.122027	1.167299	1.987064	0.007579	[259, 20, 590, 98]
[!#1]c1[cH][cH]c([!#1])c([!#1])[cH]1	967	688	279	120	93	0.775	0.124095	1.089281	1.396802	0.002096	[252, 27, 595, 93]
[!#1]c1[cH][cH]c([!#1])c([CH3])[cH]1	967	688	279	12	11	0.916667	0.01241	1.288396	4.460756	0.002329	[278, 1, 677, 11]
[!#1]c1[cH][cH]c([!#1])c(Cl)[cH]1	967	688	279	53	43	0.811321	0.054809	1.14033	1.74375	0.002199	[269, 10, 645, 43]
[!#1]c1[cH][cH]c([cH][cH]1)[N+](=O)[O-]	967	688	279	6	6	1.0	0.006205	1.405523	inf	0.003059	[279, 0, 682, 6]
[!#1]c1[cH][cH]c([cH][cH]1)C([!#1])([CH3])[CH3]	967	688	279	8	8	1.0	0.008273	1.405523	inf	0.004083	[279, 0, 680, 8]
[!#1]c1[cH][cH]c([cH][cH]1)C([CH3])([CH3])[CH3]	967	688	279	6	6	1.0	0.006205	1.405523	inf	0.003059	[279, 0, 682, 6]
[!#1]c1[cH][cH]c([cH][cH]1)S(=O)(=O)[!#1]	967	688	279	6	5	0.833333	0.006205	1.171269	2.027616	0.000363	[278, 1, 683, 5]
[!#1]c1[cH][cH]c([CH3])[cH][cH]1	967	688	279	7	7	1.0	0.007239	1.405523	inf	0.00357	[279, 0, 681, 7]
[!#1]c1[cH][cH]c([OH])[cH][cH]1	967	688	279	10	8	0.8	0.010341	1.124419	1.622093	0.000309	[277, 2, 680, 8]
[!#1]c1[cH][cH]c([OH])c([!#1])[cH]1	967	688	279	11	9	0.818182	0.011375	1.149974	1.824855	0.000504	[277, 2, 679, 9]
[!#1]c1[cH][cH]c(Cl)[cH][cH]1	967	688	279	45	38	0.844444	0.046536	1.186886	2.201412	0.003402	[272, 7, 650, 38]
[!#1]c1[cH][cH]c(Cl)[cH]c1[!#1]	967	688	279	46	40	0.869565	0.04757	1.222194	2.703488	0.005075	[273, 6, 648, 40]
[!#1]c1[cH][cH]c(Cl)[cH]c1[CH3]	967	688	279	5	4	0.8	0.005171	1.124419	1.622093	0.000154	[278, 1, 684, 4]
[!#1]c1[cH][cH]c(Cl)[cH]c1Cl	967	688	279	27	24	0.888889	0.027921	1.249354	3.244186	0.003789	[276, 3, 664, 24]
[!#1]c1[cH][cH]c(Cl)c([!#1])[cH]1	967	688	279	12	12	1.0	0.01241	1.405523	inf	0.00614	[279, 0, 676, 12]
[!#1]c1[cH][cH]c(Cl)c(Cl)[cH]1	967	688	279	9	9	1.0	0.009307	1.405523	inf	0.004596	[279, 0, 679, 9]
[!#1]c1[cH]c([!#1])[cH]c([!#1])[cH]1	967	688	279	8	7	0.875	0.008273	1.229833	2.838663	0.000919	[278, 1, 681, 7]
[!#1]c1[cH]c([!#1])c([!#1])[cH]c1[!#1]	967	688	279	33	29	0.878788	0.034126	1.235157	2.940044	0.00408	[275, 4, 659, 29]
[!#1]c1[cH]c([!#1])c([!#1])c([!#1])[cH]1	967	688	279	40	36	0.9	0.041365	1.264971	3.649709	0.006523	[275, 4, 652, 36]
[!#1]c1[cH]c([!#1])c([!#1])c([!#1])c1[!#1]	967	688	279	12	11	0.916667	0.01241	1.288396	4.460756	0.002329	[278, 1, 677, 11]
[!#1]c1[cH]c(Cl)[cH]c(Cl)[cH]1	967	688	279	5	4	0.8	0.005171	1.124419	1.622093	0.000154	[278, 1, 684, 4]
[!#1]c1[cH]c(Cl)c([!#1])c(Cl)[cH]1	967	688	279	5	5	1.0	0.005171	1.405523	inf	0.002547	[279, 0, 683, 5]
[!#1]c1[cH]c(Cl)c(Cl)[cH]c1Cl	967	688	279	17	14	0.823529	0.01758	1.15749	1.892442	0.000868	[276, 3, 674, 14]
[!#1]c1c([!#1])c([!#1])c([!#1])c([!#1])c1[!#1]	967	688	279	11	10	0.909091	0.011375	1.277748	4.055233	0.001952	[278, 1, 678, 10]
[!#1]c1c([cH]c([cH]c1[N+](=O)[O-])C(F)(F)F)[N+](=O)[O-]	967	688	279	5	5	1.0	0.005171	1.405523	inf	0.002547	[279, 0, 683, 5]
[!#1]c1nc([!#1])nc(Cl)n1	967	688	279	5	4	0.8	0.005171	1.124419	1.622093	0.000154	[278, 1, 684, 4]
[!#1]Cl	967	688	279	335	273	0.814925	0.346432	1.145397	1.78561	0.020894	[217, 62, 415, 273]
[!#1]F	967	688	279	83	64	0.771084	0.085832	1.083777	1.365973	0.001222	[260, 19, 624, 64]
[!#1]N=O	967	688	279	66	50	0.757576	0.068252	1.06479	1.26726	0.000565	[263, 16, 638, 50]
[!#1]n1[cH]n[cH]n1	967	688	279	16	13	0.8125	0.016546	1.141988	1.757267	0.000656	[276, 3, 675, 13]
[!#1]O[!#1]	967	688	279	433	329	0.759815	0.447777	1.067938	1.282857	0.00672	[175, 104, 359, 329]
[!#1]O[CH]([!#1])[!#1]	967	688	279	78	59	0.75641	0.080662	1.063152	1.259256	0.000642	[260, 19, 629, 59]
[!#1]O[CH2][CH]([!#1])[!#1]	967	688	279	27	21	0.777778	0.027921	1.093185	1.419331	0.000467	[273, 6, 667, 21]
[!#1]O[CH2][CH2][CH2][CH3]	967	688	279	21	20	0.952381	0.021717	1.338594	8.110465	0.006112	[278, 1, 668, 20]
[!#1]O[CH2][CH2][CH3]	967	688	279	5	4	0.8	0.005171	1.124419	1.622093	0.000154	[278, 1, 684, 4]
[!#1]O[CH2][CH2]OC(=O)[!#1]	967	688	279	7	6	0.857143	0.007239	1.204734	2.43314	0.000623	[278, 1, 682, 6]
[!#1]O[CH2][CH3]	967	688	279	75	60	0.8	0.077559	1.124419	1.622093	0.002475	[264, 15, 628, 60]
[!#1]O[CH2]C(=O)O[!#1]	967	688	279	15	12	0.8	0.015512	1.124419	1.622093	0.000466	[276, 3, 676, 12]
[!#1]O[CH3]	967	688	279	120	92	0.766667	0.124095	1.077568	1.332434	0.001573	[251, 28, 596, 92]
[!#1]OC([!#1])([!#1])C(=O)[!#1]	967	688	279	6	6	1.0	0.006205	1.405523	inf	0.003059	[279, 0, 682, 6]
[!#1]OC(=O)[!#1]	967	688	279	199	161	0.809045	0.205791	1.137132	1.718138	0.009223	[241, 38, 527, 161]
[!#1]OC(=O)[NH][CH3]	967	688	279	20	16	0.8	0.020683	1.124419	1.622093	0.000624	[275, 4, 672, 16]
[!#1]Oc1[cH][cH][cH][cH][cH]1	967	688	279	28	26	0.928571	0.028956	1.305129	5.271802	0.006307	[277, 2, 662, 26]
[!#1]Oc1[cH][cH][cH]c([!#1])[cH]1	967	688	279	22	22	1.0	0.022751	1.405523	inf	0.011327	[279, 0, 666, 22]
[!#1]Oc1[cH][cH]c([!#1])[cH][cH]1	967	688	279	39	34	0.871795	0.040331	1.225328	2.757558	0.004409	[274, 5, 654, 34]
[!#1]Oc1[cH][cH]c([!#1])[cH]c1[!#1]	967	688	279	42	32	0.761905	0.043433	1.070875	1.297674	0.000421	[269, 10, 656, 32]
[!#1]Oc1[cH][cH]c([cH][cH]1)[N+](=O)[O-]	967	688	279	5	5	1.0	0.005171	1.405523	inf	0.002547	[279, 0, 683, 5]
[!#1]Oc1[cH][cH]c(Cl)[cH][cH]1	967	688	279	7	6	0.857143	0.007239	1.204734	2.43314	0.000623	[278, 1, 682, 6]
[!#1]Oc1[cH][cH]c(Cl)[cH]c1Cl	967	688	279	17	14	0.823529	0.01758	1.15749	1.892442	0.000868	[276, 3, 674, 14]
[!#1]Oc1[cH][cH]c(O[!#1])[cH][cH]1	967	688	279	9	9	1.0	0.009307	1.405523	inf	0.004596	[279, 0, 679, 9]
[!#1]OP(=O)(O[!#1])O[!#1]	967	688	279	22	19	0.863636	0.022751	1.213861	2.568314	0.002182	[276, 3, 669, 19]
[!#1]OS(=O)(=O)[!#1]	967	688	279	9	7	0.777778	0.009307	1.093185	1.419331	0.000153	[277, 2, 681, 7]
[!#1]P(=O)(O[CH3])O[CH3]	967	688	279	13	13	1.0	0.013444	1.405523	inf	0.006656	[279, 0, 675, 13]
[!#1]S[!#1]	967	688	279	144	108	0.75	0.148914	1.054142	1.21657	0.000934	[243, 36, 580, 108]
[!#1]S[CH2][CH3]	967	688	279	12	10	0.833333	0.01241	1.171269	2.027616	0.000729	[277, 2, 678, 10]
[!#1]S[CH3]	967	688	279	35	27	0.771429	0.036194	1.084261	1.368641	0.000496	[271, 8, 661, 27]
[!#1]SC(=O)[!#1]	967	688	279	12	10	0.833333	0.01241	1.171269	2.027616	0.000729	[277, 2, 678, 10]
[!#1]S(c1[cH][cH]c([!#1])[cH][cH]1)	967	688	279	12	9	0.75	0.01241	1.054142	1.21657	6.7e-05	[276, 3, 679, 9]
[O-][N+](=O)c1cc(cc(c1)C(F)(F)F)[N+](=O)[O-]	967	688	279	7	7	1.0	0.007239	1.405523	inf	0.00357	[279, 0, 681, 7]
[O-][N+](=O)c1cccc(c1)[N+](=O)[O-]	967	688	279	25	22	0.88	0.025853	1.23686	2.973837	0.003119	[276, 3, 666, 22]
[O-][N+](=O)c1cccc(c1)C(F)(F)F	967	688	279	8	8	1.0	0.008273	1.405523	inf	0.004083	[279, 0, 680, 8]
[O-][N+](=O)c1ccccc1	967	688	279	45	39	0.866667	0.046536	1.21812	2.635901	0.004762	[273, 6, 649, 39]
Br	967	688	279	35	29	0.828571	0.036194	1.164576	1.960029	0.001997	[273, 6, 659, 29]
Brc1cccc(Br)c1	967	688	279	5	4	0.8	0.005171	1.124419	1.622093	0.000154	[278, 1, 684, 4]
Brc1ccccc1	967	688	279	12	10	0.833333	0.01241	1.171269	2.027616	0.000729	[277, 2, 678, 10]
C#N	967	688	279	50	41	0.82	0.051706	1.152529	1.847384	0.002465	[270, 9, 647, 41]
C(c1ccccc1)c2ccccc2	967	688	279	27	23	0.851852	0.027921	1.197298	2.331759	0.002256	[275, 4, 665, 23]
C(Cc1ccccc1)c2ccccc2	967	688	279	5	4	0.8	0.005171	1.124419	1.622093	0.000154	[278, 1, 684, 4]
C=C	967	688	279	146	115	0.787671	0.150982	1.10709	1.50436	0.003816	[248, 31, 573, 115]
C=CC=O	967	688	279	49	41	0.836735	0.050672	1.17605	2.078307	0.003272	[271, 8, 647, 41]
C1CC1	967	688	279	30	26	0.866667	0.031024	1.21812	2.635901	0.003131	[275, 4, 662, 26]
C1CC2CC1C=C2	967	688	279	12	11	0.916667	0.01241	1.288396	4.460756	0.002329	[278, 1, 677, 11]
C1CCC(CC1)c2ccccc2	967	688	279	6	6	1.0	0.006205	1.405523	inf	0.003059	[279, 0, 682, 6]
C1CCC=CC1	967	688	279	31	27	0.870968	0.032058	1.224165	2.737282	0.00344	[275, 4, 661, 27]
C1CCCC1	967	688	279	24	21	0.875	0.024819	1.229833	2.838663	0.002797	[276, 3, 667, 21]
C1CCCCC1	967	688	279	35	30	0.857143	0.036194	1.204734	2.43314	0.003194	[274, 5, 658, 30]
C1CCCCCCC1	967	688	279	6	6	1.0	0.006205	1.405523	inf	0.003059	[279, 0, 682, 6]
C1CCNC1	967	688	279	8	6	0.75	0.008273	1.054142	1.21657	4.5e-05	[277, 2, 682, 6]
c1ccoc1	967	688	279	5	5	1.0	0.005171	1.405523	inf	0.002547	[279, 0, 683, 5]
C1CCOCC1	967	688	279	11	11	1.0	0.011375	1.405523	inf	0.005625	[279, 0, 677, 11]
c1cscn1	967	688	279	8	6	0.75	0.008273	1.054142	1.21657	4.5e-05	[277, 2, 682, 6]
c1nc2ccccc2s1	967	688	279	5	5	1.0	0.005171	1.405523	inf	0.002547	[279, 0, 683, 5]
CBr	967	688	279	14	12	0.857143	0.014478	1.204734	2.43314	0.001253	[277, 2, 676, 12]
CC(=O)c1ccccc1	967	688	279	9	8	0.888889	0.009307	1.249354	3.244186	0.001243	[278, 1, 680, 8]
CC(C)(C)C	967	688	279	49	44	0.897959	0.050672	1.262103	3.568605	0.007856	[274, 5, 644, 44]
CC(C)(C)C=O	967	688	279	12	9	0.75	0.01241	1.054142	1.21657	6.7e-05	[276, 3, 679, 9]
CC(C)(C)c1ccc(O)cc1	967	688	279	7	6	0.857143	0.007239	1.204734	2.43314	0.000623	[278, 1, 682, 6]
CC(C)(C)c1ccccc1	967	688	279	25	23	0.92	0.025853	1.293081	4.663517	0.005097	[277, 2, 665, 23]
CC(C)(C)CC=C	967	688	279	24	24	1.0	0.024819	1.405523	inf	0.012373	[279, 0, 664, 24]
CC(C)(C)NC=O	967	688	279	8	6	0.75	0.008273	1.054142	1.21657	4.5e-05	[277, 2, 682, 6]
CC(C)(C)O	967	688	279	23	19	0.826087	0.023785	1.161084	1.926235	0.001239	[275, 4, 669, 19]
CC(C)(C)OC=O	967	688	279	6	6	1.0	0.006205	1.405523	inf	0.003059	[279, 0, 682, 6]
CC(C)C	967	688	279	199	151	0.758794	0.205791	1.066503	1.275709	0.002094	[231, 48, 537, 151]
CC(C)C=O	967	688	279	68	60	0.882353	0.070321	1.240168	3.041424	0.009102	[271, 8, 628, 60]
CC(C)c1ccc(C)cc1	967	688	279	9	9	1.0	0.009307	1.405523	inf	0.004596	[279, 0, 679, 9]
CC(C)c1ccc(O)cc1	967	688	279	10	9	0.9	0.010341	1.264971	3.649709	0.001589	[278, 1, 679, 9]
CC(C)c1ccccc1	967	688	279	51	46	0.901961	0.05274	1.267727	3.730814	0.0086	[274, 5, 642, 46]
CC(C)CC(=O)N	967	688	279	8	6	0.75	0.008273	1.054142	1.21657	4.5e-05	[277, 2, 682, 6]
CC(C)CC(=O)O	967	688	279	44	44	1.0	0.045502	1.405523	inf	0.022975	[279, 0, 644, 44]
CC(C)CC(C)(C)C	967	688	279	12	12	1.0	0.01241	1.405523	inf	0.00614	[279, 0, 676, 12]
CC(C)CC(C)O	967	688	279	15	13	0.866667	0.015512	1.21812	2.635901	0.001544	[277, 2, 675, 13]
CC(C)CC=O	967	688	279	60	55	0.916667	0.062048	1.288396	4.460756	0.01213	[274, 5, 633, 55]
CC(C)CCC(=O)O	967	688	279	34	34	1.0	0.03516	1.405523	inf	0.01764	[279, 0, 654, 34]
CC(C)CCC=O	967	688	279	43	43	1.0	0.044467	1.405523	inf	0.022438	[279, 0, 645, 43]
CC(C)CCCC(C)C	967	688	279	20	18	0.9	0.020683	1.264971	3.649709	0.003205	[277, 2, 670, 18]
CC(C)CCO	967	688	279	64	59	0.921875	0.066184	1.295717	4.785174	0.013781	[274, 5, 629, 59]
CC(C)CN	967	688	279	25	19	0.76	0.025853	1.068198	1.284157	0.000228	[273, 6, 669, 19]
CC(C)CNC=O	967	688	279	12	11	0.916667	0.01241	1.288396	4.460756	0.002329	[278, 1, 677, 11]
CC(C)CO	967	688	279	88	70	0.795455	0.091003	1.11803	1.577035	0.002639	[261, 18, 618, 70]
CC(C)COC=O	967	688	279	13	12	0.923077	0.013444	1.297406	4.866279	0.002718	[278, 1, 676, 12]
CC(C)NC=O	967	688	279	24	19	0.791667	0.024819	1.112706	1.540988	0.000612	[274, 5, 669, 19]
CC(C)OC(=O)N	967	688	279	5	4	0.8	0.005171	1.124419	1.622093	0.000154	[278, 1, 684, 4]
CC(C)OC=O	967	688	279	31	27	0.870968	0.032058	1.224165	2.737282	0.00344	[275, 4, 661, 27]
CC(Cl)(Cl)Cl	967	688	279	10	8	0.8	0.010341	1.124419	1.622093	0.000309	[277, 2, 680, 8]
CC(O)C(=O)O	967	688	279	22	17	0.772727	0.022751	1.086086	1.378779	0.000321	[274, 5, 671, 17]
CC(O)c1ccccc1	967	688	279	31	28	0.903226	0.032058	1.269505	3.784884	0.005216	[276, 3, 660, 28]
CC(O)CN	967	688	279	9	7	0.777778	0.009307	1.093185	1.419331	0.000153	[277, 2, 681, 7]
CC(O)CO	967	688	279	42	33	0.785714	0.043433	1.10434	1.486919	0.00093	[270, 9, 655, 33]
CC=C	967	688	279	129	105	0.813953	0.133402	1.144031	1.774164	0.006118	[255, 24, 583, 105]
CC=CC(=O)C	967	688	279	11	9	0.818182	0.011375	1.149974	1.824855	0.000504	[277, 2, 679, 9]
CC=CC(=O)N	967	688	279	8	7	0.875	0.008273	1.229833	2.838663	0.000919	[278, 1, 681, 7]
CC1(C)CC1	967	688	279	22	22	1.0	0.022751	1.405523	inf	0.011327	[279, 0, 666, 22]
CC1(C)CC1C=O	967	688	279	22	22	1.0	0.022751	1.405523	inf	0.011327	[279, 0, 666, 22]
Cc1cc(cc(c1)[N+](=O)[O-])[N+](=O)[O-]	967	688	279	14	14	1.0	0.014478	1.405523	inf	0.007172	[279, 0, 674, 14]
Cc1ccc(C)c(C)c1	967	688	279	9	9	1.0	0.009307	1.405523	inf	0.004596	[279, 0, 679, 9]
Cc1ccc(C)cc1	967	688	279	25	24	0.96	0.025853	1.349302	9.732558	0.007927	[278, 1, 664, 24]
Cc1ccc(C=O)cc1	967	688	279	6	5	0.833333	0.006205	1.171269	2.027616	0.000363	[278, 1, 683, 5]
Cc1ccc(cc1)c2ccccc2	967	688	279	5	4	0.8	0.005171	1.124419	1.622093	0.000154	[278, 1, 684, 4]
Cc1ccc(Cl)cc1	967	688	279	34	32	0.941176	0.03516	1.322845	6.488372	0.008849	[277, 2, 656, 32]
Cc1ccc(Cl)cc1Cl	967	688	279	10	10	1.0	0.010341	1.405523	inf	0.00511	[279, 0, 678, 10]
Cc1cccc(C)c1	967	688	279	33	30	0.909091	0.034126	1.277748	4.055233	0.005966	[276, 3, 658, 30]
Cc1cccc(c1)[N+](=O)[O-]	967	688	279	16	16	1.0	0.016546	1.405523	inf	0.008207	[279, 0, 672, 16]
Cc1cccc(Cl)c1	967	688	279	35	27	0.771429	0.036194	1.084261	1.368641	0.000496	[271, 8, 661, 27]
Cc1cccc(N)c1	967	688	279	21	19	0.904762	0.021717	1.271664	3.852471	0.003568	[277, 2, 669, 19]
Cc1cccc(O)c1	967	688	279	54	48	0.888889	0.055843	1.249354	3.244186	0.007764	[273, 6, 640, 48]
CC1CCCCC1	967	688	279	28	25	0.892857	0.028956	1.254931	3.37936	0.004135	[276, 3, 663, 25]
Cc1ccccc1[N+](=O)[O-]	967	688	279	8	6	0.75	0.008273	1.054142	1.21657	4.5e-05	[277, 2, 682, 6]
Cc1ccccc1C	967	688	279	44	39	0.886364	0.045502	1.245805	3.163081	0.006069	[274, 5, 649, 39]
Cc1ccccc1C=O	967	688	279	24	19	0.791667	0.024819	1.112706	1.540988	0.000612	[274, 5, 669, 19]
Cc1ccccc1Cl	967	688	279	38	31	0.815789	0.039297	1.146611	1.795889	0.001703	[272, 7, 657, 31]
Cc1ccccc1O	967	688	279	43	34	0.790698	0.044467	1.111344	1.531977	0.001091	[270, 9, 654, 34]
Cc1ccco1	967	688	279	5	5	1.0	0.005171	1.405523	inf	0.002547	[279, 0, 683, 5]
CCC#N	967	688	279	12	9	0.75	0.01241	1.054142	1.21657	6.7e-05	[276, 3, 679, 9]
CCC(=O)c1ccccc1	967	688	279	5	4	0.8	0.005171	1.124419	1.622093	0.000154	[278, 1, 684, 4]
CCC(=O)CC	967	688	279	13	11	0.846154	0.013444	1.189289	2.230378	0.00098	[277, 2, 677, 11]
CCC(=O)O	967	688	279	110	86	0.781818	0.113754	1.098864	1.453125	0.002343	[255, 24, 602, 86]
CCC(=O)OC	967	688	279	71	65	0.915493	0.073423	1.286747	4.393169	0.014299	[273, 6, 623, 65]
CCC(C)(C)C	967	688	279	46	42	0.913043	0.04757	1.283304	4.257994	0.008809	[275, 4, 646, 42]
CCC(C)C	967	688	279	143	112	0.783217	0.14788	1.100829	1.465116	0.003291	[248, 31, 576, 112]
CCC(C)CC	967	688	279	100	84	0.84	0.103413	1.18064	2.128997	0.007422	[263, 16, 604, 84]
CCC(C)NC=O	967	688	279	7	7	1.0	0.007239	1.405523	inf	0.00357	[279, 0, 681, 7]
CCC(C=O)C(CC)C=O	967	688	279	7	7	1.0	0.007239	1.405523	inf	0.00357	[279, 0, 681, 7]
CCC(CC)Cc1ccccc1	967	688	279	6	6	1.0	0.006205	1.405523	inf	0.003059	[279, 0, 682, 6]
CCC(N)C(=O)O	967	688	279	5	4	0.8	0.005171	1.124419	1.622093	0.000154	[278, 1, 684, 4]
CCC=C(C)C	967	688	279	34	28	0.823529	0.03516	1.15749	1.892442	0.001765	[273, 6, 660, 28]
CCC=O	967	688	279	153	115	0.751634	0.158221	1.056439	1.227241	0.001091	[241, 38, 573, 115]
CCc1ccccc1	967	688	279	134	113	0.843284	0.138573	1.185255	2.182101	0.010873	[258, 21, 575, 113]
CCCC(=O)O	967	688	279	78	63	0.807692	0.080662	1.13523	1.703198	0.003072	[264, 15, 625, 63]
CCCC(O)CO	967	688	279	11	11	1.0	0.011375	1.405523	inf	0.005625	[279, 0, 677, 11]
CCCC=O	967	688	279	106	82	0.773585	0.109617	1.087292	1.385538	0.001741	[255, 24, 606, 82]
CCCc1ccccc1	967	688	279	60	49	0.816667	0.062048	1.147844	1.806422	0.002797	[268, 11, 639, 49]
CCCCC(=O)N	967	688	279	11	9	0.818182	0.011375	1.149974	1.824855	0.000504	[277, 2, 679, 9]
CCCCC(=O)O	967	688	279	61	51	0.836066	0.063082	1.17511	2.068169	0.004074	[269, 10, 637, 51]
CCCCC=O	967	688	279	80	65	0.8125	0.08273	1.141988	1.757267	0.003496	[264, 15, 623, 65]
CCCCc1ccccc1	967	688	279	39	32	0.820513	0.040331	1.15325	1.853821	0.001921	[272, 7, 656, 32]
CCCCCC(=O)N	967	688	279	8	6	0.75	0.008273	1.054142	1.21657	4.5e-05	[277, 2, 682, 6]
CCCCCCNC=O	967	688	279	10	10	1.0	0.010341	1.405523	inf	0.00511	[279, 0, 678, 10]
CCCCCCOC=O	967	688	279	29	23	0.793103	0.02999	1.114725	1.554506	0.000772	[273, 6, 665, 23]
CCCCCN	967	688	279	35	29	0.828571	0.036194	1.164576	1.960029	0.001997	[273, 6, 659, 29]
CCCCCO	967	688	279	116	89	0.767241	0.119959	1.078376	1.336725	0.001546	[252, 27, 599, 89]
CCCCCOC=O	967	688	279	31	25	0.806452	0.032058	1.133486	1.68968	0.001133	[273, 6, 663, 25]
CCCCl	967	688	279	29	26	0.896552	0.02999	1.260124	3.514535	0.004489	[276, 3, 662, 26]
CCCCN	967	688	279	54	41	0.759259	0.055843	1.067157	1.278958	0.000491	[266, 13, 647, 41]
CCCCNC=O	967	688	279	16	16	1.0	0.016546	1.405523	inf	0.008207	[279, 0, 672, 16]
CCCCO	967	688	279	163	124	0.760736	0.168563	1.069232	1.289356	0.001781	[240, 39, 564, 124]
CCCCOC=O	967	688	279	39	32	0.820513	0.040331	1.15325	1.853821	0.001921	[272, 7, 656, 32]
CCCN	967	688	279	96	72	0.75	0.099276	1.054142	1.21657	0.00059	[255, 24, 616, 72]
CCCNC=O	967	688	279	28	25	0.892857	0.028956	1.254931	3.37936	0.004135	[276, 3, 663, 25]
CCCOC=O	967	688	279	47	39	0.829787	0.048604	1.166285	1.976926	0.002773	[271, 8, 649, 39]
CCl	967	688	279	97	80	0.824742	0.10031	1.159194	1.908345	0.005488	[262, 17, 608, 80]
CCN(CC)C=O	967	688	279	17	13	0.764706	0.01758	1.074812	1.317951	0.000185	[275, 4, 675, 13]
CCNC(=O)C	967	688	279	24	20	0.833333	0.024819	1.171269	2.027616	0.001475	[275, 4, 668, 20]
CCNC(=O)CC	967	688	279	9	9	1.0	0.009307	1.405523	inf	0.004596	[279, 0, 679, 9]
CCNC(=O)N	967	688	279	8	6	0.75	0.008273	1.054142	1.21657	4.5e-05	[277, 2, 682, 6]
CCNC=O	967	688	279	54	42	0.777778	0.055843	1.093185	1.419331	0.000959	[267, 12, 646, 42]
CCOC	967	688	279	204	159	0.779412	0.210962	1.095481	1.432849	0.004512	[234, 45, 529, 159]
CCOC(=O)C	967	688	279	86	71	0.825581	0.088935	1.160374	1.919477	0.004886	[264, 15, 617, 71]
CCOC(=O)CC	967	688	279	49	45	0.918367	0.050672	1.290787	4.562137	0.010006	[275, 4, 643, 45]
CCOC(=O)CN	967	688	279	5	5	1.0	0.005171	1.405523	inf	0.002547	[279, 0, 683, 5]
CCOC(=O)N	967	688	279	9	7	0.777778	0.009307	1.093185	1.419331	0.000153	[277, 2, 681, 7]
CCOC=O	967	688	279	116	96	0.827586	0.119959	1.163192	1.946512	0.007054	[259, 20, 592, 96]
CCS	967	688	279	56	42	0.75	0.057911	1.054142	1.21657	0.000329	[265, 14, 646, 42]
CCSC	967	688	279	31	24	0.774194	0.032058	1.088147	1.390365	0.00048	[272, 7, 664, 24]
CCSCC	967	688	279	10	8	0.8	0.010341	1.124419	1.622093	0.000309	[277, 2, 680, 8]
Cl	967	688	279	336	274	0.815476	0.347466	1.146171	1.792151	0.021217	[217, 62, 414, 274]
ClC(=C)Cl	967	688	279	11	10	0.909091	0.011375	1.277748	4.055233	0.001952	[278, 1, 678, 10]
ClC(Cl)Cl	967	688	279	18	15	0.833333	0.018614	1.171269	2.027616	0.0011	[276, 3, 673, 15]
Clc1cc(Cl)cc(Cl)c1	967	688	279	8	7	0.875	0.008273	1.229833	2.838663	0.000919	[278, 1, 681, 7]
Clc1ccc(Cl)c(Cl)c1	967	688	279	34	29	0.852941	0.03516	1.198829	2.352035	0.002909	[274, 5, 659, 29]
Clc1ccc(Cl)cc1	967	688	279	41	34	0.829268	0.042399	1.165556	1.969684	0.002383	[272, 7, 654, 34]
Clc1ccc(NC=O)cc1Cl	967	688	279	5	5	1.0	0.005171	1.405523	inf	0.002547	[279, 0, 683, 5]
Clc1cccc(Cl)c1	967	688	279	81	70	0.864198	0.083764	1.21465	2.580603	0.008563	[268, 11, 618, 70]
Clc1cccc(NC=O)c1	967	688	279	15	12	0.8	0.015512	1.124419	1.622093	0.000466	[276, 3, 676, 12]
Clc1ccccc1	967	688	279	194	164	0.845361	0.20062	1.188174	2.21686	0.017376	[249, 30, 524, 164]
Clc1ccccc1Cl	967	688	279	49	44	0.897959	0.050672	1.262103	3.568605	0.007856	[274, 5, 644, 44]
Clc1cccnc1	967	688	279	13	10	0.769231	0.013444	1.081172	1.351744	0.000167	[276, 3, 678, 10]
Clc1ncncn1	967	688	279	5	4	0.8	0.005171	1.124419	1.622093	0.000154	[278, 1, 684, 4]
ClCC=O	967	688	279	20	16	0.8	0.020683	1.124419	1.622093	0.000624	[275, 4, 672, 16]
ClCCl	967	688	279	51	45	0.882353	0.05274	1.240168	3.041424	0.00672	[273, 6, 643, 45]
CNC(=O)CCl	967	688	279	10	8	0.8	0.010341	1.124419	1.622093	0.000309	[277, 2, 680, 8]
CNC(=O)CO	967	688	279	8	6	0.75	0.008273	1.054142	1.21657	4.5e-05	[277, 2, 682, 6]
CNC(=O)O	967	688	279	30	24	0.8	0.031024	1.124419	1.622093	0.000946	[273, 6, 664, 24]
CNCC(=O)N	967	688	279	6	5	0.833333	0.006205	1.171269	2.027616	0.000363	[278, 1, 683, 5]
CNCC(C)O	967	688	279	9	7	0.777778	0.009307	1.093185	1.419331	0.000153	[277, 2, 681, 7]
CNN	967	688	279	12	10	0.833333	0.01241	1.171269	2.027616	0.000729	[277, 2, 678, 10]
CNN=C	967	688	279	5	5	1.0	0.005171	1.405523	inf	0.002547	[279, 0, 683, 5]
COC	967	688	279	223	170	0.762332	0.23061	1.071475	1.300735	0.0028	[226, 53, 518, 170]
COC(=O)C	967	688	279	115	98	0.852174	0.118925	1.19775	2.337722	0.010524	[262, 17, 590, 98]
COC(=O)CN	967	688	279	7	6	0.857143	0.007239	1.204734	2.43314	0.000623	[278, 1, 682, 6]
COC(=O)CO	967	688	279	32	29	0.90625	0.033092	1.273755	3.920058	0.005588	[276, 3, 659, 29]
COC(=O)N	967	688	279	17	14	0.823529	0.01758	1.15749	1.892442	0.000868	[276, 3, 674, 14]
COC=O	967	688	279	162	133	0.820988	0.167528	1.153917	1.859814	0.009156	[250, 29, 555, 133]
COc1ccc(Cl)cc1Cl	967	688	279	25	19	0.76	0.025853	1.068198	1.284157	0.000228	[273, 6, 669, 19]
COc1ccc(OC)cc1	967	688	279	5	4	0.8	0.005171	1.124419	1.622093	0.000154	[278, 1, 684, 4]
COc1ccccc1	967	688	279	109	86	0.788991	0.11272	1.108945	1.516304	0.002832	[256, 23, 602, 86]
COc1ccccc1O	967	688	279	18	15	0.833333	0.018614	1.171269	2.027616	0.0011	[276, 3, 673, 15]
COc1ccccc1OC	967	688	279	11	9	0.818182	0.011375	1.149974	1.824855	0.000504	[277, 2, 679, 9]
COCC(C)O	967	688	279	27	25	0.925926	0.027921	1.30141	5.069041	0.005898	[277, 2, 663, 25]
CS	967	688	279	112	87	0.776786	0.115822	1.09179	1.411221	0.002053	[254, 25, 601, 87]
CS(c1ccc(O)cc1)	967	688	279	6	5	0.833333	0.006205	1.171269	2.027616	0.000363	[278, 1, 683, 5]
F	967	688	279	84	64	0.761905	0.086867	1.070875	1.297674	0.00088	[259, 20, 624, 64]
FC(F)(F)c1ccccc1	967	688	279	26	23	0.884615	0.026887	1.243347	3.109012	0.00345	[276, 3, 665, 23]
FC(F)F	967	688	279	55	42	0.763636	0.056877	1.073309	1.310152	0.000598	[266, 13, 646, 42]
Fc1ccccc1	967	688	279	17	14	0.823529	0.01758	1.15749	1.892442	0.000868	[276, 3, 674, 14]
N#Cc1ccccc1	967	688	279	8	7	0.875	0.008273	1.229833	2.838663	0.000919	[278, 1, 681, 7]
N=Cc1ccccc1	967	688	279	9	8	0.888889	0.009307	1.249354	3.244186	0.001243	[278, 1, 680, 8]
N=O	967	688	279	66	50	0.757576	0.068252	1.06479	1.26726	0.000565	[263, 16, 638, 50]
NC(=O)C=C	967	688	279	10	8	0.8	0.010341	1.124419	1.622093	0.000309	[277, 2, 680, 8]
NC(=O)CCl	967	688	279	10	8	0.8	0.010341	1.124419	1.622093	0.000309	[277, 2, 680, 8]
NC(=O)CO	967	688	279	8	6	0.75	0.008273	1.054142	1.21657	4.5e-05	[277, 2, 682, 6]
NC(=O)CS	967	688	279	5	4	0.8	0.005171	1.124419	1.622093	0.000154	[278, 1, 684, 4]
NC(=O)O	967	688	279	40	31	0.775	0.041365	1.089281	1.396802	0.000641	[270, 9, 657, 31]
Nc1ccc(Cl)c(Cl)c1	967	688	279	7	7	1.0	0.007239	1.405523	inf	0.00357	[279, 0, 681, 7]
Nc1ccc(Cl)cc1	967	688	279	17	13	0.764706	0.01758	1.074812	1.317951	0.000185	[275, 4, 675, 13]
Nc1ccc(O)cc1	967	688	279	34	26	0.764706	0.03516	1.074812	1.317951	0.000377	[271, 8, 662, 26]
Nc1cccc(c1)[N+](=O)[O-]	967	688	279	25	22	0.88	0.025853	1.23686	2.973837	0.003119	[276, 3, 666, 22]
Nc1cccc(c1)C(F)(F)F	967	688	279	9	9	1.0	0.009307	1.405523	inf	0.004596	[279, 0, 679, 9]
Nc1cccc(Cl)c1	967	688	279	22	19	0.863636	0.022751	1.213861	2.568314	0.002182	[276, 3, 669, 19]
NC1CCCCC1	967	688	279	6	5	0.833333	0.006205	1.171269	2.027616	0.000363	[278, 1, 683, 5]
Nc1ccccc1[N+](=O)[O-]	967	688	279	12	11	0.916667	0.01241	1.288396	4.460756	0.002329	[278, 1, 677, 11]
Nc1ccccc1Cl	967	688	279	12	11	0.916667	0.01241	1.288396	4.460756	0.002329	[278, 1, 677, 11]
Nc1ccccc1O	967	688	279	18	15	0.833333	0.018614	1.171269	2.027616	0.0011	[276, 3, 673, 15]
Nc1ncnc(Cl)n1	967	688	279	5	4	0.8	0.005171	1.124419	1.622093	0.000154	[278, 1, 684, 4]
NNC=O	967	688	279	7	6	0.857143	0.007239	1.204734	2.43314	0.000623	[278, 1, 682, 6]
O=CC(c1ccccc1)c2ccccc2	967	688	279	5	4	0.8	0.005171	1.124419	1.622093	0.000154	[278, 1, 684, 4]
O=CC1CC1	967	688	279	22	22	1.0	0.022751	1.405523	inf	0.011327	[279, 0, 666, 22]
O=CC1CCCCC1	967	688	279	12	11	0.916667	0.01241	1.288396	4.460756	0.002329	[278, 1, 677, 11]
O=Cc1ccccc1C=O	967	688	279	22	18	0.818182	0.022751	1.149974	1.824855	0.001018	[275, 4, 670, 18]
O=CCc1ccccc1	967	688	279	22	17	0.772727	0.022751	1.086086	1.378779	0.000321	[274, 5, 671, 17]
O=CCCc1ccccc1	967	688	279	8	6	0.75	0.008273	1.054142	1.21657	4.5e-05	[277, 2, 682, 6]
O=CCCCC=O	967	688	279	5	4	0.8	0.005171	1.124419	1.622093	0.000154	[278, 1, 684, 4]
O=CCCCc1ccccc1	967	688	279	7	7	1.0	0.007239	1.405523	inf	0.00357	[279, 0, 681, 7]
O=CCCCCCCC=O	967	688	279	5	5	1.0	0.005171	1.405523	inf	0.002547	[279, 0, 683, 5]
O=CCNC=O	967	688	279	11	9	0.818182	0.011375	1.149974	1.824855	0.000504	[277, 2, 679, 9]
O=CCOC=O	967	688	279	5	4	0.8	0.005171	1.124419	1.622093	0.000154	[278, 1, 684, 4]
O=COc1ccccc1	967	688	279	24	21	0.875	0.024819	1.229833	2.838663	0.002797	[276, 3, 667, 21]
OC(=O)C=C	967	688	279	25	22	0.88	0.025853	1.23686	2.973837	0.003119	[276, 3, 666, 22]
OC(=O)c1ccccc1C(=O)O	967	688	279	12	10	0.833333	0.01241	1.171269	2.027616	0.000729	[277, 2, 678, 10]
OC(=O)c1ccccc1C=O	967	688	279	13	10	0.769231	0.013444	1.081172	1.351744	0.000167	[276, 3, 678, 10]
Oc1c(Br)cccc1Br	967	688	279	5	4	0.8	0.005171	1.124419	1.622093	0.000154	[278, 1, 684, 4]
Oc1ccc(cc1)[N+](=O)[O-]	967	688	279	21	17	0.809524	0.021717	1.137805	1.723474	0.000813	[275, 4, 671, 17]
Oc1ccc(Cl)cc1	967	688	279	59	52	0.881356	0.061013	1.238766	3.012458	0.00773	[272, 7, 636, 52]
Oc1ccc(Cl)cc1Cl	967	688	279	42	36	0.857143	0.043433	1.204734	2.43314	0.003858	[273, 6, 652, 36]
Oc1ccc(O)cc1	967	688	279	19	17	0.894737	0.019648	1.257573	3.446948	0.00285	[277, 2, 671, 17]
Oc1cccc(C=O)c1	967	688	279	5	4	0.8	0.005171	1.124419	1.622093	0.000154	[278, 1, 684, 4]
Oc1cccc(O)c1	967	688	279	5	4	0.8	0.005171	1.124419	1.622093	0.000154	[278, 1, 684, 4]
OC1CCCC1	967	688	279	8	8	1.0	0.008273	1.405523	inf	0.004083	[279, 0, 680, 8]
OC1CCCCC1	967	688	279	6	6	1.0	0.006205	1.405523	inf	0.003059	[279, 0, 682, 6]
Oc1ccccc1[N+](=O)[O-]	967	688	279	12	10	0.833333	0.01241	1.171269	2.027616	0.000729	[277, 2, 678, 10]
Oc1ccccc1Br	967	688	279	5	4	0.8	0.005171	1.124419	1.622093	0.000154	[278, 1, 684, 4]
Oc1ccccc1C=O	967	688	279	12	9	0.75	0.01241	1.054142	1.21657	6.7e-05	[276, 3, 679, 9]
Oc1ccccc1Cc2ccccc2	967	688	279	5	4	0.8	0.005171	1.124419	1.622093	0.000154	[278, 1, 684, 4]
Oc1ccccc1Cl	967	688	279	62	48	0.774194	0.064116	1.088147	1.390365	0.000991	[265, 14, 640, 48]
Oc1ccccc1O	967	688	279	20	17	0.85	0.020683	1.194695	2.297965	0.001613	[276, 3, 671, 17]
OCC(=O)O	967	688	279	41	32	0.780488	0.042399	1.096994	1.44186	0.00078	[270, 9, 656, 32]
OCC=C	967	688	279	45	40	0.888889	0.046536	1.249354	3.244186	0.006417	[274, 5, 648, 40]
OCC=O	967	688	279	51	39	0.764706	0.05274	1.074812	1.317951	0.000576	[267, 12, 649, 39]
OCc1ccccc1	967	688	279	87	67	0.770115	0.089969	1.082414	1.358503	0.001244	[259, 20, 621, 67]
OCCCC=O	967	688	279	20	15	0.75	0.020683	1.054142	1.21657	0.000113	[274, 5, 673, 15]
OCCCl	967	688	279	16	12	0.75	0.016546	1.054142	1.21657	9e-05	[275, 4, 676, 12]
OCCNC=O	967	688	279	13	11	0.846154	0.013444	1.189289	2.230378	0.00098	[277, 2, 677, 11]
OCCOC=O	967	688	279	15	13	0.866667	0.015512	1.21812	2.635901	0.001544	[277, 2, 675, 13]
ON(=O)c1ccccc1	967	688	279	45	39	0.866667	0.046536	1.21812	2.635901	0.004762	[273, 6, 649, 39]
ON=C	967	688	279	20	15	0.75	0.020683	1.054142	1.21657	0.000113	[274, 5, 673, 15]
OP(=O)(O)O	967	688	279	26	20	0.769231	0.026887	1.081172	1.351744	0.000338	[273, 6, 668, 20]
S	967	688	279	188	144	0.765957	0.194416	1.076571	1.327167	0.002599	[235, 44, 544, 144]
SC=O	967	688	279	12	10	0.833333	0.01241	1.171269	2.027616	0.000729	[277, 2, 678, 10]
SCC=O	967	688	279	9	7	0.777778	0.009307	1.093185	1.419331	0.000153	[277, 2, 681, 7]
SCc1ccccc1	967	688	279	6	6	1.0	0.006205	1.405523	inf	0.003059	[279, 0, 682, 6]
SCCS	967	688	279	6	6	1.0	0.006205	1.405523	inf	0.003059	[279, 0, 682, 6]
