# Supplementary material for: A comprehensive evaluation of advanced methods for identifying structural alerts using extensive toxicity data
Source: J Cheminform. 2026 Jan 30;18:27. doi: 10.1186/s13321-026-01157-x (PMC12922411; doi:10.1186/s13321-026-01157-x)
Supplement: Supplementary file 3 — Supplementary material 3. [file 13321_2026_1157_MOESM3_ESM.zip › SI_3_The substructure sets/SI_3_1_Original set of SAs/krfp/Environ/Aquatic toxicity_Pimephales promelas__ruleset.csv]

Substructure	N_total	N_pos	N_neg	N_s	N_s_pos	Precision	Coverage Rate	Enrichment Factor	Likelihood Ratio	Information Gain	tn_fp_fn_tp
[!#1][CH]([!#1])c1[cH][cH]c([!#1])[cH][cH]1	1111	535	576	9	9	1.0	0.008101	2.076636	inf	0.008592	[576, 0, 526, 9]
[!#1][CH]=[CH]C(=O)[!#1]	1111	535	576	8	6	0.75	0.007201	1.557477	3.229907	0.001569	[574, 2, 529, 6]
[!#1][CH2][CH2][CH2][CH2][CH2][!#1]	1111	535	576	70	53	0.757143	0.063006	1.57231	3.35657	0.015335	[559, 17, 482, 53]
[!#1][CH2][CH2][CH2][CH2][CH2][CH2][!#1]	1111	535	576	51	42	0.823529	0.045905	1.71017	5.024299	0.017417	[567, 9, 493, 42]
[!#1][CH2][CH2][CH2][CH2][CH2][CH2][CH2][CH3]	1111	535	576	39	35	0.897436	0.035104	1.863647	9.420561	0.020516	[572, 4, 500, 35]
[!#1][CH2][CH2][CH2][CH2][CH2][CH3]	1111	535	576	59	47	0.79661	0.053105	1.654269	4.216822	0.016995	[564, 12, 488, 47]
[!#1][CH2][CH2][CH2][CH2][CH3]	1111	535	576	70	53	0.757143	0.063006	1.57231	3.35657	0.015335	[559, 17, 482, 53]
[!#1][CH2][CH2][CH2][CH2]S[!#1]	1111	535	576	5	4	0.8	0.0045	1.661308	4.306542	0.001406	[575, 1, 531, 4]
[!#1][CH2][CH2][CH2]N([CH3])[CH3]	1111	535	576	5	4	0.8	0.0045	1.661308	4.306542	0.001406	[575, 1, 531, 4]
[!#1][CH2][CH2][CH2]OC(=O)[!#1]	1111	535	576	21	17	0.809524	0.018902	1.681086	4.575701	0.006379	[572, 4, 518, 17]
[!#1][CH2][CH2][CH2]S[!#1]	1111	535	576	7	6	0.857143	0.006301	1.779973	6.459813	0.002835	[575, 1, 529, 6]
[!#1][CH2][CH2]S[!#1]	1111	535	576	16	12	0.75	0.014401	1.557477	3.229907	0.003159	[572, 4, 523, 12]
[!#1][CH2][CH2]S[CH2][!#1]	1111	535	576	10	8	0.8	0.009001	1.661308	4.306542	0.002823	[574, 2, 527, 8]
[!#1][CH2][CH2]S[CH2][CH2][!#1]	1111	535	576	5	4	0.8	0.0045	1.661308	4.306542	0.001406	[575, 1, 531, 4]
[!#1][NH][CH3]	1111	535	576	16	13	0.8125	0.014401	1.687266	4.665421	0.004935	[573, 3, 522, 13]
[!#1][NH]C(=O)O[!#1]	1111	535	576	12	11	0.916667	0.010801	1.903583	11.842991	0.006886	[575, 1, 524, 11]
[!#1]C([!#1])(Cl)Cl	1111	535	576	33	26	0.787879	0.029703	1.636137	3.998932	0.008746	[569, 7, 509, 26]
[!#1]C(=O)[NH][CH3]	1111	535	576	10	9	0.9	0.009001	1.868972	9.68972	0.005213	[575, 1, 526, 9]
[!#1]C(=O)c1[cH][cH][cH][cH]c1C(=O)[!#1]	1111	535	576	19	15	0.789474	0.017102	1.639449	4.037383	0.00503	[572, 4, 520, 15]
[!#1]C(=O)O[CH2][CH2][CH2][CH3]	1111	535	576	11	9	0.818182	0.009901	1.699065	4.84486	0.003506	[574, 2, 526, 9]
[!#1]C(Cl)(Cl)Cl	1111	535	576	16	12	0.75	0.014401	1.557477	3.229907	0.003159	[572, 4, 523, 12]
[!#1]c1[cH][cH][cH][cH]c1Cl	1111	535	576	6	6	1.0	0.005401	2.076636	inf	0.005716	[576, 0, 529, 6]
[!#1]c1[cH][cH][cH]c2[cH][cH][cH][cH]c12	1111	535	576	5	5	1.0	0.0045	2.076636	inf	0.00476	[576, 0, 530, 5]
[!#1]c1[cH][cH]c([!#1])c(Cl)[cH]1	1111	535	576	32	25	0.78125	0.028803	1.622371	3.845127	0.008087	[569, 7, 510, 25]
[!#1]c1[cH][cH]c([cH][cH]1)C([!#1])([CH3])[CH3]	1111	535	576	9	8	0.888889	0.008101	1.845898	8.613084	0.004399	[575, 1, 527, 8]
[!#1]c1[cH][cH]c([cH][cH]1)C([CH3])([CH3])[CH3]	1111	535	576	5	4	0.8	0.0045	1.661308	4.306542	0.001406	[575, 1, 531, 4]
[!#1]c1[cH][cH]c(Cl)[cH][cH]1	1111	535	576	21	17	0.809524	0.018902	1.681086	4.575701	0.006379	[572, 4, 518, 17]
[!#1]c1[cH][cH]c(Cl)c([!#1])[cH]1	1111	535	576	21	19	0.904762	0.018902	1.878861	10.228037	0.011348	[574, 2, 516, 19]
[!#1]c1[cH][cH]c(Cl)c(Cl)[cH]1	1111	535	576	12	11	0.916667	0.010801	1.903583	11.842991	0.006886	[575, 1, 524, 11]
[!#1]c1[cH]c([!#1])c([!#1])[cH]c1[!#1]	1111	535	576	24	18	0.75	0.021602	1.557477	3.229907	0.004773	[570, 6, 517, 18]
[!#1]c1[cH]c(Cl)[cH][cH]c1[OH]	1111	535	576	5	5	1.0	0.0045	2.076636	inf	0.00476	[576, 0, 530, 5]
[!#1]c1[cH]c(Cl)[cH][cH]c1Cl	1111	535	576	7	6	0.857143	0.006301	1.779973	6.459813	0.002835	[575, 1, 529, 6]
[!#1]O[CH2][CH]([!#1])[!#1]	1111	535	576	16	13	0.8125	0.014401	1.687266	4.665421	0.004935	[573, 3, 522, 13]
[!#1]O[CH2][CH2][CH2][CH2][CH2][CH3]	1111	535	576	5	5	1.0	0.0045	2.076636	inf	0.00476	[576, 0, 530, 5]
[!#1]O[CH2][CH2][CH2][CH3]	1111	535	576	21	16	0.761905	0.018902	1.582198	3.445234	0.004563	[571, 5, 519, 16]
[!#1]OC(=O)[NH][CH3]	1111	535	576	9	9	1.0	0.008101	2.076636	inf	0.008592	[576, 0, 526, 9]
[!#1]Oc1[cH][cH][cH][cH][cH]1	1111	535	576	22	18	0.818182	0.019802	1.699065	4.84486	0.007078	[572, 4, 517, 18]
[!#1]Oc1[cH][cH][cH]c([!#1])[cH]1	1111	535	576	11	10	0.909091	0.009901	1.88785	10.766355	0.006043	[575, 1, 525, 10]
[!#1]Oc1[cH][cH]c([!#1])[cH][cH]1	1111	535	576	32	24	0.75	0.028803	1.557477	3.229907	0.006409	[568, 8, 511, 24]
[!#1]Oc1[cH][cH]c([!#1])[cH]c1[!#1]	1111	535	576	14	11	0.785714	0.012601	1.631642	3.947664	0.003594	[573, 3, 524, 11]
[!#1]Oc1[cH][cH]c([cH][cH]1)[N+](=O)[O-]	1111	535	576	5	5	1.0	0.0045	2.076636	inf	0.00476	[576, 0, 530, 5]
[!#1]S[CH]([!#1])[!#1]	1111	535	576	5	4	0.8	0.0045	1.661308	4.306542	0.001406	[575, 1, 531, 4]
[O-][N+](=O)c1cccc(C=O)c1	1111	535	576	5	5	1.0	0.0045	2.076636	inf	0.00476	[576, 0, 530, 5]
Brc1cccc(Br)c1	1111	535	576	5	4	0.8	0.0045	1.661308	4.306542	0.001406	[575, 1, 531, 4]
C1CC1	1111	535	576	10	10	1.0	0.009001	2.076636	inf	0.009553	[576, 0, 525, 10]
C1CC2CC1C=C2	1111	535	576	10	9	0.9	0.009001	1.868972	9.68972	0.005213	[575, 1, 526, 9]
C1CCC(CC1)c2ccccc2	1111	535	576	5	4	0.8	0.0045	1.661308	4.306542	0.001406	[575, 1, 531, 4]
C1CCC=CC1	1111	535	576	23	18	0.782609	0.020702	1.625193	3.875888	0.005822	[571, 5, 517, 18]
CC(C)(C)c1ccc(O)cc1	1111	535	576	8	8	1.0	0.007201	2.076636	inf	0.007632	[576, 0, 527, 8]
CC(C)(C)c1ccccc1	1111	535	576	17	15	0.882353	0.015302	1.832325	8.074766	0.008054	[574, 2, 520, 15]
CC(C)(C)CC=C	1111	535	576	16	14	0.875	0.014401	1.817056	7.536449	0.007257	[574, 2, 521, 14]
CC(C)c1ccc(C)cc1	1111	535	576	8	6	0.75	0.007201	1.557477	3.229907	0.001569	[574, 2, 529, 6]
CC(C)c1ccc(O)cc1	1111	535	576	13	13	1.0	0.011701	2.076636	inf	0.012444	[576, 0, 522, 13]
CC(C)c1ccccc1	1111	535	576	41	33	0.804878	0.036904	1.671438	4.441121	0.012288	[568, 8, 502, 33]
CC(C)CC(=O)O	1111	535	576	23	21	0.913043	0.020702	1.896059	11.304673	0.013045	[574, 2, 514, 21]
CC(C)CCC(=O)O	1111	535	576	15	15	1.0	0.013501	2.076636	inf	0.014377	[576, 0, 520, 15]
CC(C)CCO	1111	535	576	33	26	0.787879	0.029703	1.636137	3.998932	0.008746	[569, 7, 509, 26]
CC(C)COC=O	1111	535	576	7	7	1.0	0.006301	2.076636	inf	0.006673	[576, 0, 528, 7]
CC(O)c1ccccc1	1111	535	576	16	12	0.75	0.014401	1.557477	3.229907	0.003159	[572, 4, 523, 12]
CC1(C)CC1	1111	535	576	8	8	1.0	0.007201	2.076636	inf	0.007632	[576, 0, 527, 8]
CC1(C)CC1C=O	1111	535	576	8	8	1.0	0.007201	2.076636	inf	0.007632	[576, 0, 527, 8]
Cc1cc(cc(c1)[N+](=O)[O-])[N+](=O)[O-]	1111	535	576	8	6	0.75	0.007201	1.557477	3.229907	0.001569	[574, 2, 529, 6]
Cc1ccc(C)c(C)c1	1111	535	576	8	7	0.875	0.007201	1.817056	7.536449	0.003605	[575, 1, 528, 7]
Cc1ccc(C)cc1	1111	535	576	20	17	0.85	0.018002	1.76514	6.100935	0.007842	[573, 3, 518, 17]
Cc1ccc(Cl)cc1	1111	535	576	20	15	0.75	0.018002	1.557477	3.229907	0.003963	[571, 5, 520, 15]
CCC=C(C)C	1111	535	576	21	16	0.761905	0.018902	1.582198	3.445234	0.004563	[571, 5, 519, 16]
CCc1ccc(O)cc1	1111	535	576	26	21	0.807692	0.023402	1.677283	4.521869	0.007836	[571, 5, 514, 21]
CCCc1ccc(O)cc1	1111	535	576	11	10	0.909091	0.009901	1.88785	10.766355	0.006043	[575, 1, 525, 10]
CCCCc1ccccc1	1111	535	576	26	21	0.807692	0.023402	1.677283	4.521869	0.007836	[571, 5, 514, 21]
CCCCCCOC=O	1111	535	576	20	17	0.85	0.018002	1.76514	6.100935	0.007842	[573, 3, 518, 17]
CCCCCOC=O	1111	535	576	21	17	0.809524	0.018902	1.681086	4.575701	0.006379	[572, 4, 518, 17]
CCCCOC=O	1111	535	576	31	25	0.806452	0.027903	1.674706	4.485981	0.009307	[570, 6, 510, 25]
CCCCS	1111	535	576	10	8	0.8	0.009001	1.661308	4.306542	0.002823	[574, 2, 527, 8]
CCCOC=O	1111	535	576	36	29	0.805556	0.032403	1.672845	4.460347	0.010791	[569, 7, 506, 29]
Clc1cc(Cl)cc(Cl)c1	1111	535	576	13	12	0.923077	0.011701	1.916894	12.919626	0.00774	[575, 1, 523, 12]
Clc1ccc(Cl)c(Cl)c1	1111	535	576	28	24	0.857143	0.025203	1.779973	6.459813	0.01154	[572, 4, 511, 24]
Clc1ccc(Cl)cc1	1111	535	576	36	29	0.805556	0.032403	1.672845	4.460347	0.010791	[569, 7, 506, 29]
Clc1ccc(NC=O)cc1Cl	1111	535	576	6	5	0.833333	0.005401	1.73053	5.383178	0.002098	[575, 1, 530, 5]
Clc1cccc(C=O)c1	1111	535	576	5	4	0.8	0.0045	1.661308	4.306542	0.001406	[575, 1, 531, 4]
Clc1cccc(Cl)c1	1111	535	576	57	47	0.824561	0.051305	1.712313	5.060187	0.0197	[566, 10, 488, 47]
Clc1ccccc1	1111	535	576	131	103	0.78626	0.117912	1.632774	3.960481	0.0376	[548, 28, 432, 103]
Clc1ccccc1Cl	1111	535	576	47	42	0.893617	0.042304	1.855717	9.043738	0.024355	[571, 5, 493, 42]
CNC(=O)O	1111	535	576	13	11	0.846154	0.011701	1.757153	5.921495	0.00495	[574, 2, 524, 11]
NC(=O)O	1111	535	576	15	12	0.8	0.013501	1.661308	4.306542	0.004253	[573, 3, 523, 12]
Nc1ccc(Cl)c(Cl)c1	1111	535	576	8	7	0.875	0.007201	1.817056	7.536449	0.003605	[575, 1, 528, 7]
Nc1ccc(Cl)cc1	1111	535	576	16	12	0.75	0.014401	1.557477	3.229907	0.003159	[572, 4, 523, 12]
Nc1cccc(O)c1	1111	535	576	8	6	0.75	0.007201	1.557477	3.229907	0.001569	[574, 2, 529, 6]
Nc1ccccc1Cl	1111	535	576	15	12	0.8	0.013501	1.661308	4.306542	0.004253	[573, 3, 523, 12]
O=CC1CC1	1111	535	576	8	8	1.0	0.007201	2.076636	inf	0.007632	[576, 0, 527, 8]
O=CC1CCCCC1	1111	535	576	10	8	0.8	0.009001	1.661308	4.306542	0.002823	[574, 2, 527, 8]
O=COc1ccccc1	1111	535	576	10	10	1.0	0.009001	2.076636	inf	0.009553	[576, 0, 525, 10]
OC(=O)c1ccccc1C(=O)O	1111	535	576	14	12	0.857143	0.012601	1.779973	6.459813	0.005703	[574, 2, 523, 12]
OC(=O)c1ccccc1C=O	1111	535	576	14	12	0.857143	0.012601	1.779973	6.459813	0.005703	[574, 2, 523, 12]
Oc1ccc(Br)cc1	1111	535	576	7	6	0.857143	0.006301	1.779973	6.459813	0.002835	[575, 1, 529, 6]
Oc1ccc(cc1)[N+](=O)[O-]	1111	535	576	16	14	0.875	0.014401	1.817056	7.536449	0.007257	[574, 2, 521, 14]
Oc1ccc(Cl)cc1	1111	535	576	35	29	0.828571	0.031503	1.720641	5.203738	0.012171	[570, 6, 506, 29]
Oc1ccc(Cl)cc1Cl	1111	535	576	22	17	0.772727	0.019802	1.604673	3.660561	0.005183	[571, 5, 518, 17]
Oc1ccccc1Cl	1111	535	576	28	21	0.75	0.025203	1.557477	3.229907	0.005588	[569, 7, 514, 21]
OCc1ccccc1C=O	1111	535	576	14	12	0.857143	0.012601	1.779973	6.459813	0.005703	[574, 2, 523, 12]
SCCS	1111	535	576	5	4	0.8	0.0045	1.661308	4.306542	0.001406	[575, 1, 531, 4]
