# Supplementary material for: A comprehensive evaluation of advanced methods for identifying structural alerts using extensive toxicity data
Source: J Cheminform. 2026 Jan 30;18:27. doi: 10.1186/s13321-026-01157-x (PMC12922411; doi:10.1186/s13321-026-01157-x)
Supplement: Supplementary file 3 — Supplementary material 3. [file 13321_2026_1157_MOESM3_ESM.zip › SI_3_The substructure sets/SI_3_1_Original set of SAs/krfp/Environ/Aquatic toxicity_Pseudokirchneriella subcapitata__ruleset.csv]

Substructure	N_total	N_pos	N_neg	N_s	N_s_pos	Precision	Coverage Rate	Enrichment Factor	Likelihood Ratio	Information Gain	tn_fp_fn_tp
[!#1][CH]([!#1])[CH]([!#1])[!#1]	517	342	175	5	4	0.8	0.009671	1.209357	2.046784	0.000659	[174, 1, 338, 4]
[!#1][CH]([!#1])[CH3]	517	342	175	50	40	0.8	0.096712	1.209357	2.046784	0.00717	[165, 10, 302, 40]
[!#1][CH]([!#1])OC(=O)[!#1]	517	342	175	6	5	0.833333	0.011605	1.259747	2.55848	0.001258	[174, 1, 337, 5]
[!#1][CH]([CH3])[CH2][CH3]	517	342	175	6	5	0.833333	0.011605	1.259747	2.55848	0.001258	[174, 1, 337, 5]
[!#1][CH]([CH3])[CH3]	517	342	175	27	22	0.814815	0.052224	1.231752	2.251462	0.004598	[170, 5, 320, 22]
[!#1][CH]=[CH2]	517	342	175	18	14	0.777778	0.034816	1.175763	1.790936	0.001683	[171, 4, 328, 14]
[!#1][CH]1[CH2][CH2]1	517	342	175	5	4	0.8	0.009671	1.209357	2.046784	0.000659	[174, 1, 338, 4]
[!#1][CH2][CH]([!#1])[CH3]	517	342	175	21	16	0.761905	0.040619	1.151768	1.637427	0.001456	[170, 5, 326, 16]
[!#1][CH2][CH]([CH3])[CH3]	517	342	175	6	5	0.833333	0.011605	1.259747	2.55848	0.001258	[174, 1, 337, 5]
[!#1][CH2][CH2][CH2][CH2][OH]	517	342	175	5	4	0.8	0.009671	1.209357	2.046784	0.000659	[174, 1, 338, 4]
[!#1][CH2][CH2][CH2][OH]	517	342	175	5	4	0.8	0.009671	1.209357	2.046784	0.000659	[174, 1, 338, 4]
[!#1][CH2][CH2][CH2]N([CH3])[CH3]	517	342	175	5	4	0.8	0.009671	1.209357	2.046784	0.000659	[174, 1, 338, 4]
[!#1][CH2][CH2][CH2]OC(=O)[!#1]	517	342	175	5	4	0.8	0.009671	1.209357	2.046784	0.000659	[174, 1, 338, 4]
[!#1][CH2][CH2]N([!#1])[CH3]	517	342	175	9	8	0.888889	0.017408	1.34373	4.093567	0.003538	[174, 1, 334, 8]
[!#1][CH2][CH2]N([CH2][!#1])[CH2][!#1]	517	342	175	5	4	0.8	0.009671	1.209357	2.046784	0.000659	[174, 1, 338, 4]
[!#1][CH2][CH2]N([CH3])[CH3]	517	342	175	7	6	0.857143	0.01354	1.295739	3.070175	0.001953	[174, 1, 336, 6]
[!#1][CH2]c1[cH][cH][cH][cH][cH]1	517	342	175	8	7	0.875	0.015474	1.322734	3.581871	0.002719	[174, 1, 335, 7]
[!#1][CH2]c1[cH][cH]c([!#1])[cH][cH]1	517	342	175	12	11	0.916667	0.023211	1.385721	5.628655	0.006218	[174, 1, 331, 11]
[!#1][CH2]N([!#1])[CH3]	517	342	175	10	9	0.9	0.019342	1.360526	4.605263	0.004399	[174, 1, 333, 9]
[!#1][CH2]N([!#1])C(=O)[!#1]	517	342	175	11	9	0.818182	0.021277	1.236842	2.302632	0.001906	[173, 2, 333, 9]
[!#1][CH2]N([CH2][!#1])[CH2][!#1]	517	342	175	8	7	0.875	0.015474	1.322734	3.581871	0.002719	[174, 1, 335, 7]
[!#1][CH2]N([CH3])[CH3]	517	342	175	7	6	0.857143	0.01354	1.295739	3.070175	0.001953	[174, 1, 336, 6]
[!#1][CH2]O[CH3]	517	342	175	5	4	0.8	0.009671	1.209357	2.046784	0.000659	[174, 1, 338, 4]
[!#1][N+](=O)[O-]	517	342	175	28	22	0.785714	0.054159	1.187761	1.876218	0.003062	[169, 6, 320, 22]
[!#1][NH][CH]([!#1])[!#1]	517	342	175	8	6	0.75	0.015474	1.133772	1.535088	0.000417	[173, 2, 336, 6]
[!#1][NH][CH2][CH3]	517	342	175	9	7	0.777778	0.017408	1.175763	1.790936	0.000828	[173, 2, 335, 7]
[!#1][NH]C([!#1])([!#1])[!#1]	517	342	175	11	10	0.909091	0.021277	1.374269	5.116959	0.005294	[174, 1, 332, 10]
[!#1][NH]C([!#1])([!#1])[CH3]	517	342	175	10	9	0.9	0.019342	1.360526	4.605263	0.004399	[174, 1, 333, 9]
[!#1][NH]C([!#1])([CH3])[CH3]	517	342	175	10	9	0.9	0.019342	1.360526	4.605263	0.004399	[174, 1, 333, 9]
[!#1][NH]C([CH3])([CH3])[CH3]	517	342	175	6	6	1.0	0.011605	1.511696	inf	0.006969	[175, 0, 336, 6]
[!#1][NH]C(=O)[NH][!#1]	517	342	175	9	9	1.0	0.017408	1.511696	inf	0.010492	[175, 0, 333, 9]
[!#1][NH]C(=O)[NH]S(=O)(=O)[!#1]	517	342	175	9	9	1.0	0.017408	1.511696	inf	0.010492	[175, 0, 333, 9]
[!#1][NH]c1[cH][cH][cH][cH]c1[!#1]	517	342	175	7	6	0.857143	0.01354	1.295739	3.070175	0.001953	[174, 1, 336, 6]
[!#1][NH]c1nc([!#1])nc([!#1])n1	517	342	175	14	13	0.928571	0.027079	1.403718	6.652047	0.008133	[174, 1, 329, 13]
[!#1][NH]S(=O)(=O)[!#1]	517	342	175	13	13	1.0	0.025145	1.511696	inf	0.015229	[175, 0, 329, 13]
[!#1][NH]S(=O)[!#1]	517	342	175	13	13	1.0	0.025145	1.511696	inf	0.015229	[175, 0, 329, 13]
[!#1][NH]S[!#1]	517	342	175	15	15	1.0	0.029014	1.511696	inf	0.017615	[175, 0, 327, 15]
[!#1][SH]	517	342	175	5	4	0.8	0.009671	1.209357	2.046784	0.000659	[174, 1, 338, 4]
[!#1]C([!#1])([!#1])[OH]	517	342	175	12	10	0.833333	0.023211	1.259747	2.55848	0.002542	[173, 2, 332, 10]
[!#1]C([!#1])([CH3])[OH]	517	342	175	8	7	0.875	0.015474	1.322734	3.581871	0.002719	[174, 1, 335, 7]
[!#1]C([CH3])([CH3])[CH3]	517	342	175	19	16	0.842105	0.03675	1.273007	2.729045	0.00454	[172, 3, 326, 16]
[!#1]C(=O)[CH2]Cl	517	342	175	5	5	1.0	0.009671	1.511696	inf	0.0058	[175, 0, 337, 5]
[!#1]C(=O)[NH]S(=O)(=O)[!#1]	517	342	175	9	9	1.0	0.017408	1.511696	inf	0.010492	[175, 0, 333, 9]
[!#1]C(=O)c1[cH][cH][cH][cH]c1C(=O)[!#1]	517	342	175	8	6	0.75	0.015474	1.133772	1.535088	0.000417	[173, 2, 336, 6]
[!#1]C(=O)O[CH]([CH3])[CH3]	517	342	175	5	4	0.8	0.009671	1.209357	2.046784	0.000659	[174, 1, 338, 4]
[!#1]c1[cH][cH][cH][cH]c1Cl	517	342	175	7	6	0.857143	0.01354	1.295739	3.070175	0.001953	[174, 1, 336, 6]
[!#1]c1[cH][cH][cH]c([!#1])c1[!#1]	517	342	175	32	28	0.875	0.061896	1.322734	3.581871	0.01133	[171, 4, 314, 28]
[!#1]c1[cH][cH]c([!#1])c([!#1])[cH]1	517	342	175	53	45	0.849057	0.102515	1.283515	2.878289	0.014628	[167, 8, 297, 45]
[!#1]c1[cH][cH]c([!#1])c([!#1])c1[!#1]	517	342	175	15	15	1.0	0.029014	1.511696	inf	0.017615	[175, 0, 327, 15]
[!#1]c1[cH][cH]c([!#1])c(Cl)[cH]1	517	342	175	15	14	0.933333	0.029014	1.410916	7.163743	0.00912	[174, 1, 328, 14]
[!#1]c1[cH][cH]c([cH][cH]1)C([!#1])([CH3])[CH3]	517	342	175	6	5	0.833333	0.011605	1.259747	2.55848	0.001258	[174, 1, 337, 5]
[!#1]c1[cH][cH]c([NH2])[cH][cH]1	517	342	175	11	11	1.0	0.021277	1.511696	inf	0.012855	[175, 0, 331, 11]
[!#1]c1[cH][cH]c([OH])c([!#1])[cH]1	517	342	175	7	7	1.0	0.01354	1.511696	inf	0.00814	[175, 0, 335, 7]
[!#1]c1[cH][cH]c(Cl)[cH][cH]1	517	342	175	8	6	0.75	0.015474	1.133772	1.535088	0.000417	[173, 2, 336, 6]
[!#1]c1[cH][cH]c(Cl)[cH]c1[!#1]	517	342	175	12	9	0.75	0.023211	1.133772	1.535088	0.00063	[172, 3, 333, 9]
[!#1]c1[cH][cH]c(Cl)[cH]c1Cl	517	342	175	7	6	0.857143	0.01354	1.295739	3.070175	0.001953	[174, 1, 336, 6]
[!#1]c1[cH][cH]c(Cl)c([!#1])[cH]1	517	342	175	8	8	1.0	0.015474	1.511696	inf	0.009315	[175, 0, 334, 8]
[!#1]c1[cH][cH]c(Cl)c(Cl)[cH]1	517	342	175	5	5	1.0	0.009671	1.511696	inf	0.0058	[175, 0, 337, 5]
[!#1]c1[cH]c([!#1])c([!#1])c([!#1])c1[!#1]	517	342	175	14	11	0.785714	0.027079	1.187761	1.876218	0.001492	[172, 3, 331, 11]
[!#1]c1[cH]c([!#1])nc([!#1])n1	517	342	175	7	7	1.0	0.01354	1.511696	inf	0.00814	[175, 0, 335, 7]
[!#1]c1[cH]c(Cl)[cH]c(Cl)[cH]1	517	342	175	5	4	0.8	0.009671	1.209357	2.046784	0.000659	[174, 1, 338, 4]
[!#1]c1nc([!#1])c([!#1])s1	517	342	175	6	6	1.0	0.011605	1.511696	inf	0.006969	[175, 0, 336, 6]
[!#1]c1nc([!#1])nc([!#1])n1	517	342	175	15	13	0.866667	0.029014	1.310136	3.326023	0.004717	[173, 2, 329, 13]
[!#1]c1nc2[cH][cH][cH][cH]c2s1	517	342	175	6	6	1.0	0.011605	1.511696	inf	0.006969	[175, 0, 336, 6]
[!#1]Cl	517	342	175	115	87	0.756522	0.222437	1.143631	1.589912	0.008667	[147, 28, 255, 87]
[!#1]N([!#1])[!#1]	517	342	175	57	47	0.824561	0.110251	1.246486	2.404971	0.011717	[165, 10, 295, 47]
[!#1]N([!#1])[CH3]	517	342	175	25	24	0.96	0.048356	1.451228	12.280702	0.019682	[174, 1, 318, 24]
[!#1]N([!#1])C(=O)[!#1]	517	342	175	21	17	0.809524	0.040619	1.223754	2.174708	0.003282	[171, 4, 325, 17]
[!#1]N([CH2][CH3])[CH2][CH3]	517	342	175	5	4	0.8	0.009671	1.209357	2.046784	0.000659	[174, 1, 338, 4]
[!#1]N([CH2][CH3])C(=O)[!#1]	517	342	175	5	4	0.8	0.009671	1.209357	2.046784	0.000659	[174, 1, 338, 4]
[!#1]N([CH3])[CH3]	517	342	175	21	20	0.952381	0.040619	1.43971	10.233918	0.015333	[174, 1, 322, 20]
[!#1]N([CH3])C(=O)[!#1]	517	342	175	5	5	1.0	0.009671	1.511696	inf	0.0058	[175, 0, 337, 5]
[!#1]N=O	517	342	175	29	23	0.793103	0.056093	1.198931	1.961501	0.003588	[169, 6, 319, 23]
[!#1]O[CH]([!#1])[!#1]	517	342	175	18	15	0.833333	0.034816	1.259747	2.55848	0.003853	[172, 3, 327, 15]
[!#1]O[CH]([CH3])[CH3]	517	342	175	9	8	0.888889	0.017408	1.34373	4.093567	0.003538	[174, 1, 334, 8]
[O-][N+](=O)c1cccc(c1)[N+](=O)[O-]	517	342	175	8	7	0.875	0.015474	1.322734	3.581871	0.002719	[174, 1, 335, 7]
[O-][N+](=O)c1ccccc1	517	342	175	27	22	0.814815	0.052224	1.231752	2.251462	0.004598	[170, 5, 320, 22]
Brc1ccccc1	517	342	175	5	5	1.0	0.009671	1.511696	inf	0.0058	[175, 0, 337, 5]
C(c1ccccc1)c2ccccc2	517	342	175	19	17	0.894737	0.03675	1.35257	4.349415	0.008053	[173, 2, 325, 17]
c1ccc2ccccc2c1	517	342	175	24	21	0.875	0.046422	1.322734	3.581871	0.008381	[172, 3, 321, 21]
C1CCCCC1	517	342	175	17	14	0.823529	0.032882	1.244926	2.387914	0.0032	[172, 3, 328, 14]
C1CCOCC1	517	342	175	7	7	1.0	0.01354	1.511696	inf	0.00814	[175, 0, 335, 7]
c1ccsc1	517	342	175	5	4	0.8	0.009671	1.209357	2.046784	0.000659	[174, 1, 338, 4]
c1cncnc1	517	342	175	11	10	0.909091	0.021277	1.374269	5.116959	0.005294	[174, 1, 332, 10]
c1cscn1	517	342	175	8	7	0.875	0.015474	1.322734	3.581871	0.002719	[174, 1, 335, 7]
c1nc2ccccc2s1	517	342	175	8	7	0.875	0.015474	1.322734	3.581871	0.002719	[174, 1, 335, 7]
CC(=O)CC=O	517	342	175	6	5	0.833333	0.011605	1.259747	2.55848	0.001258	[174, 1, 337, 5]
CC(C)(C)c1ccccc1	517	342	175	8	7	0.875	0.015474	1.322734	3.581871	0.002719	[174, 1, 335, 7]
CC(C)(C)N	517	342	175	13	10	0.769231	0.025145	1.162843	1.705653	0.001027	[172, 3, 332, 10]
CC(C)(C)O	517	342	175	13	11	0.846154	0.025145	1.279127	2.814327	0.003227	[173, 2, 331, 11]
CC(C)c1ccc(C)cc1	517	342	175	5	5	1.0	0.009671	1.511696	inf	0.0058	[175, 0, 337, 5]
CC(C)c1ccc(O)cc1	517	342	175	7	6	0.857143	0.01354	1.295739	3.070175	0.001953	[174, 1, 336, 6]
CC(C)c1ccccc1	517	342	175	27	25	0.925926	0.052224	1.399718	6.396199	0.015623	[173, 2, 317, 25]
CC(C)CC(C)O	517	342	175	8	6	0.75	0.015474	1.133772	1.535088	0.000417	[173, 2, 336, 6]
CC(C)CCC=O	517	342	175	10	8	0.8	0.019342	1.209357	2.046784	0.00133	[173, 2, 334, 8]
CC(C)CN	517	342	175	14	11	0.785714	0.027079	1.187761	1.876218	0.001492	[172, 3, 331, 11]
CC(C)N	517	342	175	40	31	0.775	0.077369	1.171564	1.762508	0.003709	[166, 9, 311, 31]
CC(C)NC=O	517	342	175	9	7	0.777778	0.017408	1.175763	1.790936	0.000828	[173, 2, 335, 7]
CC(C)OC=O	517	342	175	10	9	0.9	0.019342	1.360526	4.605263	0.004399	[174, 1, 333, 9]
CC(O)CN	517	342	175	10	9	0.9	0.019342	1.360526	4.605263	0.004399	[174, 1, 333, 9]
CC(O)CN(C)C	517	342	175	6	6	1.0	0.011605	1.511696	inf	0.006969	[175, 0, 336, 6]
Cc1ccc(C)cc1	517	342	175	11	9	0.818182	0.021277	1.236842	2.302632	0.001906	[173, 2, 333, 9]
Cc1ccc(Cl)cc1	517	342	175	10	8	0.8	0.019342	1.209357	2.046784	0.00133	[173, 2, 334, 8]
Cc1ccc(N)cc1	517	342	175	17	14	0.823529	0.032882	1.244926	2.387914	0.0032	[172, 3, 328, 14]
Cc1ccc(O)c(C)c1	517	342	175	6	6	1.0	0.011605	1.511696	inf	0.006969	[175, 0, 336, 6]
Cc1cccc(C)c1	517	342	175	28	23	0.821429	0.054159	1.24175	2.353801	0.005228	[170, 5, 319, 23]
Cc1cccc(C)c1NC=O	517	342	175	6	6	1.0	0.011605	1.511696	inf	0.006969	[175, 0, 336, 6]
Cc1cccc(c1)[N+](=O)[O-]	517	342	175	5	5	1.0	0.009671	1.511696	inf	0.0058	[175, 0, 337, 5]
Cc1cccc(Cl)c1	517	342	175	7	6	0.857143	0.01354	1.295739	3.070175	0.001953	[174, 1, 336, 6]
Cc1cccc(O)c1	517	342	175	17	14	0.823529	0.032882	1.244926	2.387914	0.0032	[172, 3, 328, 14]
Cc1cccc2ccccc12	517	342	175	5	5	1.0	0.009671	1.511696	inf	0.0058	[175, 0, 337, 5]
CC1CCCCC1	517	342	175	11	9	0.818182	0.021277	1.236842	2.302632	0.001906	[173, 2, 333, 9]
Cc1ccccc1[N+](=O)[O-]	517	342	175	6	6	1.0	0.011605	1.511696	inf	0.006969	[175, 0, 336, 6]
Cc1ccccc1C	517	342	175	26	20	0.769231	0.05029	1.162843	1.705653	0.002105	[169, 6, 322, 20]
Cc1ccccc1Cl	517	342	175	12	12	1.0	0.023211	1.511696	inf	0.01404	[175, 0, 330, 12]
Cc1ccccc1N	517	342	175	23	18	0.782609	0.044487	1.183066	1.842105	0.002363	[170, 5, 324, 18]
CCC(=O)CC	517	342	175	8	7	0.875	0.015474	1.322734	3.581871	0.002719	[174, 1, 335, 7]
CCC(CC)Cc1ccccc1	517	342	175	5	5	1.0	0.009671	1.511696	inf	0.0058	[175, 0, 337, 5]
CCc1ccc(O)cc1	517	342	175	18	15	0.833333	0.034816	1.259747	2.55848	0.003853	[172, 3, 327, 15]
CCc1ccccc1	517	342	175	71	59	0.830986	0.137331	1.256198	2.515838	0.016294	[163, 12, 283, 59]
CCCC(O)CO	517	342	175	11	11	1.0	0.021277	1.511696	inf	0.012855	[175, 0, 331, 11]
CCCc1ccc(O)cc1	517	342	175	6	5	0.833333	0.011605	1.259747	2.55848	0.001258	[174, 1, 337, 5]
CCCc1ccccc1	517	342	175	29	24	0.827586	0.056093	1.251059	2.45614	0.005884	[170, 5, 318, 24]
CCCCc1ccccc1	517	342	175	17	14	0.823529	0.032882	1.244926	2.387914	0.0032	[172, 3, 328, 14]
CCCCCN	517	342	175	24	18	0.75	0.046422	1.133772	1.535088	0.001289	[169, 6, 324, 18]
CCCCN	517	342	175	33	25	0.757576	0.06383	1.145224	1.59905	0.002137	[167, 8, 317, 25]
CCCN(C)C	517	342	175	22	18	0.818182	0.042553	1.236842	2.302632	0.003889	[171, 4, 324, 18]
CCN(C)C	517	342	175	34	28	0.823529	0.065764	1.244926	2.387914	0.006601	[169, 6, 314, 28]
CCN(C)CC	517	342	175	20	15	0.75	0.038685	1.133772	1.535088	0.001066	[170, 5, 327, 15]
CCN(CC)CC	517	342	175	10	8	0.8	0.019342	1.209357	2.046784	0.00133	[173, 2, 334, 8]
CCOC(=O)N	517	342	175	5	4	0.8	0.009671	1.209357	2.046784	0.000659	[174, 1, 338, 4]
Cl	517	342	175	116	88	0.758621	0.224371	1.146804	1.608187	0.009165	[147, 28, 254, 88]
Clc1cc(Cl)cc(Cl)c1	517	342	175	9	7	0.777778	0.017408	1.175763	1.790936	0.000828	[173, 2, 335, 7]
Clc1ccc(Cl)c(Cl)c1	517	342	175	12	9	0.75	0.023211	1.133772	1.535088	0.00063	[172, 3, 333, 9]
Clc1ccc(Cl)cc1	517	342	175	14	11	0.785714	0.027079	1.187761	1.876218	0.001492	[172, 3, 331, 11]
Clc1cccc(Cl)c1	517	342	175	29	24	0.827586	0.056093	1.251059	2.45614	0.005884	[170, 5, 318, 24]
Clc1ccccc1	517	342	175	68	58	0.852941	0.131528	1.289388	2.967836	0.020194	[165, 10, 284, 58]
Clc1ccccc1Cl	517	342	175	20	17	0.85	0.038685	1.284942	2.89961	0.005258	[172, 3, 325, 17]
ClCC=O	517	342	175	9	8	0.888889	0.017408	1.34373	4.093567	0.003538	[174, 1, 334, 8]
CN(C)C	517	342	175	37	31	0.837838	0.071567	1.266556	2.643762	0.008669	[169, 6, 311, 31]
CN(C)c1ccccc1	517	342	175	17	14	0.823529	0.032882	1.244926	2.387914	0.0032	[172, 3, 328, 14]
CN(C)CC=O	517	342	175	9	7	0.777778	0.017408	1.175763	1.790936	0.000828	[173, 2, 335, 7]
CNC(=O)CCl	517	342	175	5	5	1.0	0.009671	1.511696	inf	0.0058	[175, 0, 337, 5]
CNC(C)C	517	342	175	23	18	0.782609	0.044487	1.183066	1.842105	0.002363	[170, 5, 324, 18]
CNc1ccccc1	517	342	175	33	26	0.787879	0.06383	1.191033	1.900585	0.003778	[168, 7, 316, 26]
CNc1ncncn1	517	342	175	14	13	0.928571	0.027079	1.403718	6.652047	0.008133	[174, 1, 329, 13]
CNCC(C)O	517	342	175	10	9	0.9	0.019342	1.360526	4.605263	0.004399	[174, 1, 333, 9]
CNCC(O)CO	517	342	175	8	7	0.875	0.015474	1.322734	3.581871	0.002719	[174, 1, 335, 7]
CNCCO	517	342	175	32	24	0.75	0.061896	1.133772	1.535088	0.001746	[167, 8, 318, 24]
CNS(=O)=O	517	342	175	12	12	1.0	0.023211	1.511696	inf	0.01404	[175, 0, 330, 12]
COC(=O)N	517	342	175	5	4	0.8	0.009671	1.209357	2.046784	0.000659	[174, 1, 338, 4]
COc1ccccc1OC	517	342	175	5	4	0.8	0.009671	1.209357	2.046784	0.000659	[174, 1, 338, 4]
CS(c1ccccc1)	517	342	175	5	4	0.8	0.009671	1.209357	2.046784	0.000659	[174, 1, 338, 4]
FC(F)(F)c1ccccc1	517	342	175	7	6	0.857143	0.01354	1.295739	3.070175	0.001953	[174, 1, 336, 6]
Fc1ccccc1	517	342	175	12	9	0.75	0.023211	1.133772	1.535088	0.00063	[172, 3, 333, 9]
N=O	517	342	175	29	23	0.793103	0.056093	1.198931	1.961501	0.003588	[169, 6, 319, 23]
NC(=N)N	517	342	175	5	4	0.8	0.009671	1.209357	2.046784	0.000659	[174, 1, 338, 4]
NC(=O)CCl	517	342	175	5	5	1.0	0.009671	1.511696	inf	0.0058	[175, 0, 337, 5]
NC(=O)N	517	342	175	11	11	1.0	0.021277	1.511696	inf	0.012855	[175, 0, 331, 11]
NC(=O)NS(=O)=O	517	342	175	9	9	1.0	0.017408	1.511696	inf	0.010492	[175, 0, 333, 9]
NC(CO)CO	517	342	175	7	6	0.857143	0.01354	1.295739	3.070175	0.001953	[174, 1, 336, 6]
Nc1ccc(Cl)c(Cl)c1	517	342	175	6	6	1.0	0.011605	1.511696	inf	0.006969	[175, 0, 336, 6]
Nc1ccc(Cl)cc1	517	342	175	9	9	1.0	0.017408	1.511696	inf	0.010492	[175, 0, 333, 9]
Nc1ccc(O)cc1	517	342	175	14	12	0.857143	0.027079	1.295739	3.070175	0.003954	[173, 2, 330, 12]
Nc1cccc(Cl)c1	517	342	175	14	13	0.928571	0.027079	1.403718	6.652047	0.008133	[174, 1, 329, 13]
Nc1cccc2ccccc12	517	342	175	5	4	0.8	0.009671	1.209357	2.046784	0.000659	[174, 1, 338, 4]
NC1CCCCC1	517	342	175	7	6	0.857143	0.01354	1.295739	3.070175	0.001953	[174, 1, 336, 6]
Nc1ccccc1Cl	517	342	175	13	12	0.923077	0.025145	1.395412	6.140351	0.007165	[174, 1, 330, 12]
Nc1ncccn1	517	342	175	9	8	0.888889	0.017408	1.34373	4.093567	0.003538	[174, 1, 334, 8]
Nc1ncncn1	517	342	175	15	13	0.866667	0.029014	1.310136	3.326023	0.004717	[173, 2, 329, 13]
NCC(O)CO	517	342	175	8	7	0.875	0.015474	1.322734	3.581871	0.002719	[174, 1, 335, 7]
NCC=C	517	342	175	5	5	1.0	0.009671	1.511696	inf	0.0058	[175, 0, 337, 5]
NCCCO	517	342	175	14	11	0.785714	0.027079	1.187761	1.876218	0.001492	[172, 3, 331, 11]
NN	517	342	175	6	6	1.0	0.011605	1.511696	inf	0.006969	[175, 0, 336, 6]
NS	517	342	175	21	19	0.904762	0.040619	1.367725	4.861111	0.009852	[173, 2, 323, 19]
NS(=O)(=O)c1ccccc1	517	342	175	9	7	0.777778	0.017408	1.175763	1.790936	0.000828	[173, 2, 335, 7]
NS(=O)=O	517	342	175	18	16	0.888889	0.034816	1.34373	4.093567	0.007183	[173, 2, 326, 16]
NS=O	517	342	175	18	16	0.888889	0.034816	1.34373	4.093567	0.007183	[173, 2, 326, 16]
O=C(c1ccccc1)c2ccccc2	517	342	175	5	4	0.8	0.009671	1.209357	2.046784	0.000659	[174, 1, 338, 4]
O=C1CCCCC1	517	342	175	5	5	1.0	0.009671	1.511696	inf	0.0058	[175, 0, 337, 5]
O=CCC=O	517	342	175	8	6	0.75	0.015474	1.133772	1.535088	0.000417	[173, 2, 336, 6]
O=CCCCC=O	517	342	175	6	6	1.0	0.011605	1.511696	inf	0.006969	[175, 0, 336, 6]
O=CNS(=O)=O	517	342	175	9	9	1.0	0.017408	1.511696	inf	0.010492	[175, 0, 333, 9]
Oc1ccc(cc1)[N+](=O)[O-]	517	342	175	8	7	0.875	0.015474	1.322734	3.581871	0.002719	[174, 1, 335, 7]
Oc1ccc(Cl)cc1	517	342	175	12	10	0.833333	0.023211	1.259747	2.55848	0.002542	[173, 2, 332, 10]
Oc1ccc(Cl)cc1Cl	517	342	175	9	8	0.888889	0.017408	1.34373	4.093567	0.003538	[174, 1, 334, 8]
Oc1ccc(O)cc1	517	342	175	5	4	0.8	0.009671	1.209357	2.046784	0.000659	[174, 1, 338, 4]
Oc1cccc(O)c1	517	342	175	6	5	0.833333	0.011605	1.259747	2.55848	0.001258	[174, 1, 337, 5]
OC1CCCCC1	517	342	175	8	6	0.75	0.015474	1.133772	1.535088	0.000417	[173, 2, 336, 6]
Oc1ccccc1[N+](=O)[O-]	517	342	175	5	4	0.8	0.009671	1.209357	2.046784	0.000659	[174, 1, 338, 4]
Oc1ccccc1Cc2ccccc2	517	342	175	5	5	1.0	0.009671	1.511696	inf	0.0058	[175, 0, 337, 5]
Oc1ccccc1Cl	517	342	175	13	12	0.923077	0.025145	1.395412	6.140351	0.007165	[174, 1, 330, 12]
Oc1ccccc1O	517	342	175	8	6	0.75	0.015474	1.133772	1.535088	0.000417	[173, 2, 336, 6]
OCCS	517	342	175	5	4	0.8	0.009671	1.209357	2.046784	0.000659	[174, 1, 338, 4]
ON(=O)c1ccccc1	517	342	175	27	22	0.814815	0.052224	1.231752	2.251462	0.004598	[170, 5, 320, 22]
S(c1nc2ccccc2s1)	517	342	175	5	5	1.0	0.009671	1.511696	inf	0.0058	[175, 0, 337, 5]
SCc1ccccc1	517	342	175	5	4	0.8	0.009671	1.209357	2.046784	0.000659	[174, 1, 338, 4]
