# Supplementary material for: A comprehensive evaluation of advanced methods for identifying structural alerts using extensive toxicity data
Source: J Cheminform. 2026 Jan 30;18:27. doi: 10.1186/s13321-026-01157-x (PMC12922411; doi:10.1186/s13321-026-01157-x)
Supplement: Supplementary file 3 — Supplementary material 3. [file 13321_2026_1157_MOESM3_ESM.zip › SI_3_The substructure sets/SI_3_1_Original set of SAs/krfp/Environ/Aquatic toxicity_Sheepshead minnow__ruleset.csv]

Substructure	N_total	N_pos	N_neg	N_s	N_s_pos	Precision	Coverage Rate	Enrichment Factor	Likelihood Ratio	Information Gain	tn_fp_fn_tp
[!#1][CH]([!#1])OC(=O)[!#1]	367	239	128	11	11	1.0	0.029973	1.535565	inf	0.018902	[128, 0, 228, 11]
[!#1][CH]([CH3])[CH3]	367	239	128	33	25	0.757576	0.089918	1.163307	1.67364	0.003745	[120, 8, 214, 25]
[!#1][CH]([CH3])C(=O)[!#1]	367	239	128	6	5	0.833333	0.016349	1.279637	2.677824	0.001972	[127, 1, 234, 5]
[!#1][CH]=[CH][!#1]	367	239	128	9	7	0.777778	0.024523	1.194328	1.874477	0.001374	[126, 2, 232, 7]
[!#1][CH]=[CH2]	367	239	128	5	5	1.0	0.013624	1.535565	inf	0.008503	[128, 0, 234, 5]
[!#1][CH2][CH]([!#1])[!#1]	367	239	128	44	33	0.75	0.119891	1.151674	1.606695	0.004425	[117, 11, 206, 33]
[!#1][CH2][CH]([!#1])[CH3]	367	239	128	20	15	0.75	0.054496	1.151674	1.606695	0.00188	[123, 5, 224, 15]
[!#1][CH2][CH]([CH3])[CH3]	367	239	128	7	6	0.857143	0.019074	1.316198	3.213389	0.003021	[127, 1, 233, 6]
[!#1][CH2][CH2][CH2][CH2][CH2][!#1]	367	239	128	18	14	0.777778	0.049046	1.194328	1.874477	0.002814	[124, 4, 225, 14]
[!#1][CH2][CH2][CH2][CH2][CH2][CH2][!#1]	367	239	128	15	12	0.8	0.040872	1.228452	2.142259	0.00327	[125, 3, 227, 12]
[!#1][CH2][CH2][CH2][CH2][CH2][CH2][CH2][CH3]	367	239	128	10	8	0.8	0.027248	1.228452	2.142259	0.002152	[126, 2, 231, 8]
[!#1][CH2][CH2][CH2][CH2][CH2][CH3]	367	239	128	12	10	0.833333	0.032698	1.279637	2.677824	0.004004	[126, 2, 229, 10]
[!#1][CH2][CH2][CH2][CH2][CH3]	367	239	128	12	10	0.833333	0.032698	1.279637	2.677824	0.004004	[126, 2, 229, 10]
[!#1][CH2][CH2][CH2][CH3]	367	239	128	25	23	0.92	0.06812	1.41272	6.158996	0.020796	[126, 2, 216, 23]
[!#1][CH2][CH2][CH2]O[!#1]	367	239	128	13	11	0.846154	0.035422	1.299324	2.945607	0.005044	[126, 2, 228, 11]
[!#1][CH2][CH2][CH2]OC(=O)[!#1]	367	239	128	8	8	1.0	0.021798	1.535565	inf	0.013675	[128, 0, 231, 8]
[!#1][CH2][CH2][CH3]	367	239	128	36	30	0.833333	0.098093	1.279637	2.677824	0.012777	[122, 6, 209, 30]
[!#1][CH2][CH2][NH]C(=O)[!#1]	367	239	128	6	5	0.833333	0.016349	1.279637	2.677824	0.001972	[127, 1, 234, 5]
[!#1][CH2][CH2]OC(=O)[!#1]	367	239	128	9	8	0.888889	0.024523	1.364947	4.284519	0.005398	[127, 1, 231, 8]
[!#1][CH2][CH2]S[!#1]	367	239	128	9	7	0.777778	0.024523	1.194328	1.874477	0.001374	[126, 2, 232, 7]
[!#1][CH2][CH3]	367	239	128	101	77	0.762376	0.275204	1.170678	1.718271	0.015526	[104, 24, 162, 77]
[!#1][CH2]C(=O)O[!#1]	367	239	128	8	8	1.0	0.021798	1.535565	inf	0.013675	[128, 0, 231, 8]
[!#1][CH2]c1[cH][cH]c([!#1])[cH][cH]1	367	239	128	9	9	1.0	0.024523	1.535565	inf	0.015411	[128, 0, 230, 9]
[!#1][CH2]OC(=O)[!#1]	367	239	128	29	26	0.896552	0.079019	1.376713	4.641562	0.019627	[125, 3, 213, 26]
[!#1][CH2]S[!#1]	367	239	128	32	24	0.75	0.087193	1.151674	1.606695	0.003109	[120, 8, 215, 24]
[!#1][NH][CH]([!#1])[!#1]	367	239	128	15	12	0.8	0.040872	1.228452	2.142259	0.00327	[125, 3, 227, 12]
[!#1][NH][CH]([!#1])[CH3]	367	239	128	8	7	0.875	0.021798	1.343619	3.748954	0.004171	[127, 1, 232, 7]
[!#1][NH][CH]([CH3])[CH3]	367	239	128	7	6	0.857143	0.019074	1.316198	3.213389	0.003021	[127, 1, 233, 6]
[!#1][NH][CH2][CH3]	367	239	128	5	4	0.8	0.013624	1.228452	2.142259	0.001062	[127, 1, 235, 4]
[!#1][NH]C(=O)O[!#1]	367	239	128	13	11	0.846154	0.035422	1.299324	2.945607	0.005044	[126, 2, 228, 11]
[!#1][NH]N([!#1])[!#1]	367	239	128	5	5	1.0	0.013624	1.535565	inf	0.008503	[128, 0, 234, 5]
[!#1]C#N	367	239	128	30	23	0.766667	0.081744	1.177266	1.759713	0.004001	[121, 7, 216, 23]
[!#1]C([!#1])([!#1])[!#1]	367	239	128	132	100	0.757576	0.359673	1.163307	1.67364	0.020797	[96, 32, 139, 100]
[!#1]C([!#1])([!#1])[CH3]	367	239	128	58	44	0.758621	0.158038	1.164911	1.683204	0.007224	[114, 14, 195, 44]
[!#1]C([!#1])([!#1])[OH]	367	239	128	8	6	0.75	0.021798	1.151674	1.606695	0.000728	[126, 2, 233, 6]
[!#1]C([!#1])([CH3])[CH3]	367	239	128	48	39	0.8125	0.13079	1.247646	2.320781	0.013572	[119, 9, 200, 39]
[!#1]C([!#1])(Cl)Cl	367	239	128	19	16	0.842105	0.051771	1.293107	2.856346	0.007147	[125, 3, 223, 16]
[!#1]C([CH3])([CH3])[CH3]	367	239	128	22	18	0.818182	0.059946	1.256371	2.410042	0.006243	[124, 4, 221, 18]
[!#1]C(=O)[NH][CH3]	367	239	128	8	6	0.75	0.021798	1.151674	1.606695	0.000728	[126, 2, 233, 6]
[!#1]C(=O)c1[cH][cH][cH][cH]c1C(=O)[!#1]	367	239	128	10	8	0.8	0.027248	1.228452	2.142259	0.002152	[126, 2, 231, 8]
[!#1]C(=O)O[CH2][CH3]	367	239	128	12	10	0.833333	0.032698	1.279637	2.677824	0.004004	[126, 2, 229, 10]
[!#1]C(F)(F)F	367	239	128	43	33	0.767442	0.117166	1.178457	1.767364	0.006032	[118, 10, 206, 33]
[!#1]c1[cH][cH][cH][cH][cH]1	367	239	128	40	34	0.85	0.108992	1.30523	3.034868	0.017357	[122, 6, 205, 34]
[!#1]c1[cH][cH][cH]c([!#1])[cH]1	367	239	128	18	16	0.888889	0.049046	1.364947	4.284519	0.011026	[126, 2, 223, 16]
[!#1]c1[cH][cH][cH]c([!#1])c1[!#1]	367	239	128	23	18	0.782609	0.06267	1.201746	1.928033	0.003941	[123, 5, 221, 18]
[!#1]c1[cH][cH]c([!#1])[cH][cH]1	367	239	128	48	44	0.916667	0.13079	1.407601	5.891213	0.040957	[124, 4, 195, 44]
[!#1]c1[cH][cH]c([!#1])c([CH3])[cH]1	367	239	128	8	6	0.75	0.021798	1.151674	1.606695	0.000728	[126, 2, 233, 6]
[!#1]c1[cH][cH]c([!#1])c(Cl)[cH]1	367	239	128	16	13	0.8125	0.043597	1.247646	2.320781	0.004151	[125, 3, 226, 13]
[!#1]c1[cH][cH]c(Cl)[cH][cH]1	367	239	128	21	19	0.904762	0.057221	1.389321	5.087866	0.015058	[126, 2, 220, 19]
[!#1]c1[cH][cH]c(Cl)[cH]c1[!#1]	367	239	128	13	10	0.769231	0.035422	1.181204	1.785216	0.001733	[125, 3, 229, 10]
[!#1]c1[cH][cH]c(Cl)c([!#1])[cH]1	367	239	128	6	5	0.833333	0.016349	1.279637	2.677824	0.001972	[127, 1, 234, 5]
[!#1]c1[cH]c([!#1])[cH]c([!#1])[cH]1	367	239	128	6	6	1.0	0.016349	1.535565	inf	0.010221	[128, 0, 233, 6]
[!#1]c1[cH]c([!#1])c([!#1])[cH]c1[!#1]	367	239	128	9	8	0.888889	0.024523	1.364947	4.284519	0.005398	[127, 1, 231, 8]
[!#1]c1[cH]c([!#1])c([!#1])c([!#1])[cH]1	367	239	128	16	13	0.8125	0.043597	1.247646	2.320781	0.004151	[125, 3, 226, 13]
[!#1]c1[cH]c([!#1])c([!#1])c([!#1])c1[!#1]	367	239	128	6	6	1.0	0.016349	1.535565	inf	0.010221	[128, 0, 233, 6]
[!#1]c1c([!#1])c([!#1])c([!#1])c([!#1])c1[!#1]	367	239	128	6	5	0.833333	0.016349	1.279637	2.677824	0.001972	[127, 1, 234, 5]
[!#1]F	367	239	128	58	47	0.810345	0.158038	1.244337	2.288323	0.016401	[117, 11, 192, 47]
[!#1]n1[cH]n[cH]n1	367	239	128	9	8	0.888889	0.024523	1.364947	4.284519	0.005398	[127, 1, 231, 8]
[!#1]O[CH]([!#1])[!#1]	367	239	128	35	29	0.828571	0.095368	1.272325	2.588563	0.0117	[122, 6, 210, 29]
[!#1]O[CH]([CH3])[CH3]	367	239	128	6	6	1.0	0.016349	1.535565	inf	0.010221	[128, 0, 233, 6]
[!#1]O[CH2][CH]([!#1])[!#1]	367	239	128	12	11	0.916667	0.032698	1.407601	5.891213	0.009402	[127, 1, 228, 11]
[!#1]O[CH2][CH2][CH2][CH3]	367	239	128	5	5	1.0	0.013624	1.535565	inf	0.008503	[128, 0, 234, 5]
[!#1]O[CH2][CH3]	367	239	128	35	30	0.857143	0.095368	1.316198	3.213389	0.016199	[123, 5, 209, 30]
[!#1]O[CH2]C(=O)[!#1]	367	239	128	8	7	0.875	0.021798	1.343619	3.748954	0.004171	[127, 1, 232, 7]
[!#1]OC(=O)[!#1]	367	239	128	81	65	0.802469	0.220708	1.232243	2.175732	0.022066	[112, 16, 174, 65]
[!#1]OC(=O)[NH][CH3]	367	239	128	6	6	1.0	0.016349	1.535565	inf	0.010221	[128, 0, 233, 6]
[!#1]Oc1[cH][cH][cH][cH][cH]1	367	239	128	16	16	1.0	0.043597	1.535565	inf	0.027739	[128, 0, 223, 16]
[!#1]Oc1[cH][cH][cH][cH]c1[!#1]	367	239	128	5	4	0.8	0.013624	1.228452	2.142259	0.001062	[127, 1, 235, 4]
[!#1]Oc1[cH][cH][cH]c([!#1])[cH]1	367	239	128	12	12	1.0	0.032698	1.535565	inf	0.020657	[128, 0, 227, 12]
[!#1]Oc1[cH][cH]c([!#1])[cH][cH]1	367	239	128	18	18	1.0	0.049046	1.535565	inf	0.031318	[128, 0, 221, 18]
[!#1]Oc1[cH][cH]c(O[!#1])[cH][cH]1	367	239	128	5	5	1.0	0.013624	1.535565	inf	0.008503	[128, 0, 234, 5]
[O-][N+](=O)c1cc(cc(c1)C(F)(F)F)[N+](=O)[O-]	367	239	128	6	6	1.0	0.016349	1.535565	inf	0.010221	[128, 0, 233, 6]
[O-][N+](=O)c1cccc(c1)[N+](=O)[O-]	367	239	128	10	10	1.0	0.027248	1.535565	inf	0.017154	[128, 0, 229, 10]
[O-][N+](=O)c1cccc(c1)C(F)(F)F	367	239	128	6	6	1.0	0.016349	1.535565	inf	0.010221	[128, 0, 233, 6]
[O-][N+](=O)c1ccccc1	367	239	128	21	17	0.809524	0.057221	1.243076	2.276151	0.005305	[124, 4, 222, 17]
C#C	367	239	128	6	6	1.0	0.016349	1.535565	inf	0.010221	[128, 0, 233, 6]
C#N	367	239	128	30	23	0.766667	0.081744	1.177266	1.759713	0.004001	[121, 7, 216, 23]
C(c1ccccc1)c2ccccc2	367	239	128	5	4	0.8	0.013624	1.228452	2.142259	0.001062	[127, 1, 235, 4]
C=C	367	239	128	49	38	0.77551	0.133515	1.190846	1.850133	0.00804	[117, 11, 201, 38]
C1CC1	367	239	128	20	15	0.75	0.054496	1.151674	1.606695	0.00188	[123, 5, 224, 15]
C1CCC=CC1	367	239	128	11	9	0.818182	0.029973	1.256371	2.410042	0.003035	[126, 2, 230, 9]
C1CCCC1	367	239	128	9	9	1.0	0.024523	1.535565	inf	0.015411	[128, 0, 230, 9]
CBr	367	239	128	9	8	0.888889	0.024523	1.364947	4.284519	0.005398	[127, 1, 231, 8]
CC#C	367	239	128	6	6	1.0	0.016349	1.535565	inf	0.010221	[128, 0, 233, 6]
CC(=O)O	367	239	128	47	39	0.829787	0.128065	1.274192	2.610879	0.016473	[120, 8, 200, 39]
CC(C)(C)C	367	239	128	25	19	0.76	0.06812	1.167029	1.695955	0.002907	[122, 6, 220, 19]
CC(C)(C)c1ccccc1	367	239	128	8	7	0.875	0.021798	1.343619	3.748954	0.004171	[127, 1, 232, 7]
CC(C)(C)CC=C	367	239	128	11	10	0.909091	0.029973	1.395968	5.355649	0.008023	[127, 1, 229, 10]
CC(C)(C)NC=O	367	239	128	9	7	0.777778	0.024523	1.194328	1.874477	0.001374	[126, 2, 232, 7]
CC(C)(C)O	367	239	128	11	10	0.909091	0.029973	1.395968	5.355649	0.008023	[127, 1, 229, 10]
CC(C)(C)OC=O	367	239	128	5	5	1.0	0.013624	1.535565	inf	0.008503	[128, 0, 234, 5]
CC(C)c1ccccc1	367	239	128	20	17	0.85	0.054496	1.30523	3.034868	0.008243	[125, 3, 222, 17]
CC(C)CC(=O)O	367	239	128	18	16	0.888889	0.049046	1.364947	4.284519	0.011026	[126, 2, 223, 16]
CC(C)CCC(=O)O	367	239	128	11	11	1.0	0.029973	1.535565	inf	0.018902	[128, 0, 228, 11]
CC(C)CCC=O	367	239	128	13	13	1.0	0.035422	1.535565	inf	0.022418	[128, 0, 226, 13]
CC(C)CCO	367	239	128	25	20	0.8	0.06812	1.228452	2.142259	0.005595	[123, 5, 219, 20]
CC(C)COC=O	367	239	128	7	7	1.0	0.019074	1.535565	inf	0.011945	[128, 0, 232, 7]
CC(C)O	367	239	128	36	31	0.861111	0.098093	1.322292	3.320502	0.017425	[123, 5, 208, 31]
CC(C)OC=O	367	239	128	13	13	1.0	0.035422	1.535565	inf	0.022418	[128, 0, 226, 13]
CC(O)C(=O)O	367	239	128	6	6	1.0	0.016349	1.535565	inf	0.010221	[128, 0, 233, 6]
CC(O)c1ccccc1	367	239	128	18	17	0.944444	0.049046	1.450256	9.104603	0.018307	[127, 1, 222, 17]
CC(O)CO	367	239	128	12	12	1.0	0.032698	1.535565	inf	0.020657	[128, 0, 227, 12]
CC=C	367	239	128	43	34	0.790698	0.117166	1.214168	2.023245	0.008824	[119, 9, 205, 34]
CC=NO	367	239	128	12	9	0.75	0.032698	1.151674	1.606695	0.001104	[125, 3, 230, 9]
CC1(C)CC1	367	239	128	12	11	0.916667	0.032698	1.407601	5.891213	0.009402	[127, 1, 228, 11]
CC1(C)CC1C=O	367	239	128	11	11	1.0	0.029973	1.535565	inf	0.018902	[128, 0, 228, 11]
Cc1cc(cc(c1)[N+](=O)[O-])[N+](=O)[O-]	367	239	128	8	8	1.0	0.021798	1.535565	inf	0.013675	[128, 0, 231, 8]
Cc1ccc(C)cc1	367	239	128	15	12	0.8	0.040872	1.228452	2.142259	0.00327	[125, 3, 227, 12]
Cc1ccc(Cl)cc1	367	239	128	19	17	0.894737	0.051771	1.373926	4.552301	0.01234	[126, 2, 222, 17]
Cc1ccc(N)cc1	367	239	128	12	11	0.916667	0.032698	1.407601	5.891213	0.009402	[127, 1, 228, 11]
Cc1ccc(O)cc1	367	239	128	18	15	0.833333	0.049046	1.279637	2.677824	0.006097	[125, 3, 224, 15]
Cc1cccc(c1)[N+](=O)[O-]	367	239	128	9	9	1.0	0.024523	1.535565	inf	0.015411	[128, 0, 230, 9]
Cc1cccc(Cl)c1	367	239	128	18	14	0.777778	0.049046	1.194328	1.874477	0.002814	[124, 4, 225, 14]
Cc1cccc(N)c1	367	239	128	10	9	0.9	0.027248	1.382008	4.820084	0.006685	[127, 1, 230, 9]
Cc1cccc(O)c1	367	239	128	25	22	0.88	0.06812	1.351297	3.927476	0.014276	[125, 3, 217, 22]
Cc1ccccc1C	367	239	128	28	24	0.857143	0.076294	1.316198	3.213389	0.012728	[124, 4, 215, 24]
Cc1ccccc1C=O	367	239	128	19	15	0.789474	0.051771	1.212288	2.008368	0.003585	[124, 4, 224, 15]
CCC#N	367	239	128	5	4	0.8	0.013624	1.228452	2.142259	0.001062	[127, 1, 235, 4]
CCC(=O)O	367	239	128	33	27	0.818182	0.089918	1.256371	2.410042	0.00964	[122, 6, 212, 27]
CCC(=O)OC	367	239	128	26	25	0.961538	0.070845	1.476505	13.389121	0.031265	[127, 1, 214, 25]
CCC(C)(C)C	367	239	128	20	17	0.85	0.054496	1.30523	3.034868	0.008243	[125, 3, 222, 17]
CCC(C)CC	367	239	128	42	32	0.761905	0.114441	1.169954	1.713808	0.00531	[118, 10, 207, 32]
CCc1ccc(O)cc1	367	239	128	10	10	1.0	0.027248	1.535565	inf	0.017154	[128, 0, 229, 10]
CCc1ccccc1	367	239	128	62	51	0.822581	0.168937	1.263126	2.483073	0.02076	[117, 11, 188, 51]
CCCC(=O)O	367	239	128	25	20	0.8	0.06812	1.228452	2.142259	0.005595	[123, 5, 219, 20]
CCCCC	367	239	128	74	57	0.77027	0.201635	1.1828	1.795717	0.011979	[111, 17, 182, 57]
CCCCC(=O)O	367	239	128	16	13	0.8125	0.043597	1.247646	2.320781	0.004151	[125, 3, 226, 13]
CCCCCC	367	239	128	56	42	0.75	0.152589	1.151674	1.606695	0.005836	[114, 14, 197, 42]
CCCCCCCC	367	239	128	30	24	0.8	0.081744	1.228452	2.142259	0.006804	[122, 6, 215, 24]
CCCCCCO	367	239	128	29	24	0.827586	0.079019	1.270812	2.570711	0.009428	[123, 5, 215, 24]
CCCCCCOC=O	367	239	128	15	15	1.0	0.040872	1.535565	inf	0.025959	[128, 0, 224, 15]
CCCCCO	367	239	128	40	34	0.85	0.108992	1.30523	3.034868	0.017357	[122, 6, 205, 34]
CCCCCOC=O	367	239	128	15	15	1.0	0.040872	1.535565	inf	0.025959	[128, 0, 224, 15]
CCCCl	367	239	128	11	9	0.818182	0.029973	1.256371	2.410042	0.003035	[126, 2, 230, 9]
CCCCNC=O	367	239	128	8	6	0.75	0.021798	1.151674	1.606695	0.000728	[126, 2, 233, 6]
CCCCO	367	239	128	55	44	0.8	0.149864	1.228452	2.142259	0.013378	[117, 11, 195, 44]
CCCCOC=O	367	239	128	17	17	1.0	0.046322	1.535565	inf	0.029525	[128, 0, 222, 17]
CCCOC=O	367	239	128	18	17	0.944444	0.049046	1.450256	9.104603	0.018307	[127, 1, 222, 17]
CCOC	367	239	128	85	69	0.811765	0.231608	1.246517	2.309623	0.026583	[112, 16, 170, 69]
CCOC(=O)C	367	239	128	27	26	0.962963	0.073569	1.478692	13.924686	0.032948	[127, 1, 213, 26]
CCOC(=O)CC	367	239	128	21	20	0.952381	0.057221	1.462443	10.711297	0.02305	[127, 1, 219, 20]
CCOC(=O)N	367	239	128	6	5	0.833333	0.016349	1.279637	2.677824	0.001972	[127, 1, 234, 5]
CCOC=O	367	239	128	45	42	0.933333	0.122616	1.433194	7.497908	0.044169	[125, 3, 197, 42]
Clc1cc(Cl)cc(Cl)c1	367	239	128	6	6	1.0	0.016349	1.535565	inf	0.010221	[128, 0, 233, 6]
Clc1ccc(Cl)c(Cl)c1	367	239	128	11	9	0.818182	0.029973	1.256371	2.410042	0.003035	[126, 2, 230, 9]
Clc1ccc(Cl)cc1	367	239	128	13	10	0.769231	0.035422	1.181204	1.785216	0.001733	[125, 3, 229, 10]
Clc1cccc(Cl)c1	367	239	128	29	24	0.827586	0.079019	1.270812	2.570711	0.009428	[123, 5, 215, 24]
Clc1cccc(NC=O)c1	367	239	128	7	6	0.857143	0.019074	1.316198	3.213389	0.003021	[127, 1, 233, 6]
Clc1ccccc1	367	239	128	86	67	0.77907	0.234332	1.196312	1.888571	0.016771	[109, 19, 172, 67]
Clc1ccccc1Cl	367	239	128	16	13	0.8125	0.043597	1.247646	2.320781	0.004151	[125, 3, 226, 13]
CN(C)C(=O)N	367	239	128	5	4	0.8	0.013624	1.228452	2.142259	0.001062	[127, 1, 235, 4]
CN(C)c1ccccc1	367	239	128	15	14	0.933333	0.040872	1.433194	7.497908	0.01374	[127, 1, 225, 14]
CNC(=O)CO	367	239	128	6	5	0.833333	0.016349	1.279637	2.677824	0.001972	[127, 1, 234, 5]
CNC(=O)O	367	239	128	15	12	0.8	0.040872	1.228452	2.142259	0.00327	[125, 3, 227, 12]
CNc1ccccc1	367	239	128	38	29	0.763158	0.103542	1.171878	1.725709	0.004862	[119, 9, 210, 29]
CNN	367	239	128	9	8	0.888889	0.024523	1.364947	4.284519	0.005398	[127, 1, 231, 8]
COC(=O)C	367	239	128	37	36	0.972973	0.100817	1.494063	19.280335	0.050427	[127, 1, 203, 36]
COC(=O)CO	367	239	128	11	11	1.0	0.029973	1.535565	inf	0.018902	[128, 0, 228, 11]
COC(=O)N	367	239	128	11	9	0.818182	0.029973	1.256371	2.410042	0.003035	[126, 2, 230, 9]
COC=O	367	239	128	71	57	0.802817	0.19346	1.232777	2.180514	0.018842	[114, 14, 182, 57]
COc1ccccc1	367	239	128	41	34	0.829268	0.111717	1.273395	2.601315	0.014047	[121, 7, 205, 34]
COc1ccccc1O	367	239	128	6	5	0.833333	0.016349	1.279637	2.677824	0.001972	[127, 1, 234, 5]
COCC(C)O	367	239	128	10	10	1.0	0.027248	1.535565	inf	0.017154	[128, 0, 229, 10]
F	367	239	128	58	47	0.810345	0.158038	1.244337	2.288323	0.016401	[117, 11, 192, 47]
FC(F)(F)c1ccccc1	367	239	128	24	20	0.833333	0.065395	1.279637	2.677824	0.008254	[124, 4, 219, 20]
FC(F)F	367	239	128	43	33	0.767442	0.117166	1.178457	1.767364	0.006032	[118, 10, 206, 33]
Fc1ccccc1	367	239	128	12	11	0.916667	0.032698	1.407601	5.891213	0.009402	[127, 1, 228, 11]
N#Cc1ccccc1	367	239	128	5	4	0.8	0.013624	1.228452	2.142259	0.001062	[127, 1, 235, 4]
N=Cc1ccccc1	367	239	128	7	6	0.857143	0.019074	1.316198	3.213389	0.003021	[127, 1, 233, 6]
NC(=O)CO	367	239	128	6	5	0.833333	0.016349	1.279637	2.677824	0.001972	[127, 1, 234, 5]
NC(=O)O	367	239	128	19	16	0.842105	0.051771	1.293107	2.856346	0.007147	[125, 3, 223, 16]
Nc1ccc(Cl)cc1	367	239	128	10	8	0.8	0.027248	1.228452	2.142259	0.002152	[126, 2, 231, 8]
Nc1ccc(O)cc1	367	239	128	13	10	0.769231	0.035422	1.181204	1.785216	0.001733	[125, 3, 229, 10]
Nc1cccc(c1)[N+](=O)[O-]	367	239	128	10	10	1.0	0.027248	1.535565	inf	0.017154	[128, 0, 229, 10]
Nc1cccc(c1)C(F)(F)F	367	239	128	7	6	0.857143	0.019074	1.316198	3.213389	0.003021	[127, 1, 233, 6]
Nc1cccc(Cl)c1	367	239	128	9	8	0.888889	0.024523	1.364947	4.284519	0.005398	[127, 1, 231, 8]
Nc1ccccc1[N+](=O)[O-]	367	239	128	10	10	1.0	0.027248	1.535565	inf	0.017154	[128, 0, 229, 10]
NNC=O	367	239	128	9	8	0.888889	0.024523	1.364947	4.284519	0.005398	[127, 1, 231, 8]
O=CC1CC1	367	239	128	12	11	0.916667	0.032698	1.407601	5.891213	0.009402	[127, 1, 228, 11]
O=Cc1ccccc1C=O	367	239	128	13	11	0.846154	0.035422	1.299324	2.945607	0.005044	[126, 2, 228, 11]
O=CCc1ccccc1	367	239	128	12	12	1.0	0.032698	1.535565	inf	0.020657	[128, 0, 227, 12]
OC(=O)c1ccccc1C(=O)O	367	239	128	10	8	0.8	0.027248	1.228452	2.142259	0.002152	[126, 2, 231, 8]
OC(=O)c1ccccc1C=O	367	239	128	10	8	0.8	0.027248	1.228452	2.142259	0.002152	[126, 2, 231, 8]
OC(=O)Cc1ccccc1	367	239	128	8	8	1.0	0.021798	1.535565	inf	0.013675	[128, 0, 231, 8]
OC(F)F	367	239	128	8	7	0.875	0.021798	1.343619	3.748954	0.004171	[127, 1, 232, 7]
Oc1ccc(cc1)[N+](=O)[O-]	367	239	128	8	6	0.75	0.021798	1.151674	1.606695	0.000728	[126, 2, 233, 6]
Oc1ccc(Cl)cc1	367	239	128	11	10	0.909091	0.029973	1.395968	5.355649	0.008023	[127, 1, 229, 10]
Oc1ccc(Cl)cc1Cl	367	239	128	6	6	1.0	0.016349	1.535565	inf	0.010221	[128, 0, 233, 6]
Oc1ccc(NC=O)cc1	367	239	128	5	4	0.8	0.013624	1.228452	2.142259	0.001062	[127, 1, 235, 4]
Oc1cccc(C=O)c1	367	239	128	5	4	0.8	0.013624	1.228452	2.142259	0.001062	[127, 1, 235, 4]
Oc1ccccc1Cl	367	239	128	17	13	0.764706	0.046322	1.174255	1.740586	0.002112	[124, 4, 226, 13]
Oc1ccccc1O	367	239	128	6	5	0.833333	0.016349	1.279637	2.677824	0.001972	[127, 1, 234, 5]
OCC(=O)O	367	239	128	13	12	0.923077	0.035422	1.417444	6.426778	0.010818	[127, 1, 227, 12]
OCC=C	367	239	128	13	11	0.846154	0.035422	1.299324	2.945607	0.005044	[126, 2, 228, 11]
OCC=O	367	239	128	19	17	0.894737	0.051771	1.373926	4.552301	0.01234	[126, 2, 222, 17]
OCc1ccccc1C=O	367	239	128	10	8	0.8	0.027248	1.228452	2.142259	0.002152	[126, 2, 231, 8]
OCCc1ccccc1	367	239	128	16	14	0.875	0.043597	1.343619	3.748954	0.008503	[126, 2, 225, 14]
OCCO	367	239	128	24	21	0.875	0.065395	1.343619	3.748954	0.013005	[125, 3, 218, 21]
ON(=O)c1ccccc1	367	239	128	21	17	0.809524	0.057221	1.243076	2.276151	0.005305	[124, 4, 222, 17]
ON=C	367	239	128	13	10	0.769231	0.035422	1.181204	1.785216	0.001733	[125, 3, 229, 10]
SCC=O	367	239	128	5	4	0.8	0.013624	1.228452	2.142259	0.001062	[127, 1, 235, 4]
SCc1ccccc1	367	239	128	5	4	0.8	0.013624	1.228452	2.142259	0.001062	[127, 1, 235, 4]
