# Supplementary material for: A comprehensive evaluation of advanced methods for identifying structural alerts using extensive toxicity data
Source: J Cheminform. 2026 Jan 30;18:27. doi: 10.1186/s13321-026-01157-x (PMC12922411; doi:10.1186/s13321-026-01157-x)
Supplement: Supplementary file 3 — Supplementary material 3. [file 13321_2026_1157_MOESM3_ESM.zip › SI_3_The substructure sets/SI_3_1_Original set of SAs/krfp/Environ/Aquatic toxicity_Tetrahymena pyriformis__ruleset.csv]

Substructure	N_total	N_pos	N_neg	N_s	N_s_pos	Precision	Coverage Rate	Enrichment Factor	Likelihood Ratio	Information Gain	tn_fp_fn_tp
[!#1][CH]([!#1])C(=O)[!#1]	1447	1099	348	39	30	0.769231	0.026952	1.012809	1.055505	1e-05	[339, 9, 1069, 30]
[!#1][CH]([!#1])C(=O)[OH]	1447	1099	348	9	8	0.888889	0.00622	1.170357	2.533212	0.000487	[347, 1, 1091, 8]
[!#1][CH]([!#1])c1[cH][cH][cH][cH][cH]1	1447	1099	348	17	17	1.0	0.011748	1.316652	inf	0.004694	[348, 0, 1082, 17]
[!#1][CH]([!#1])c1[cH][cH]c([!#1])[cH][cH]1	1447	1099	348	7	7	1.0	0.004838	1.316652	inf	0.001925	[348, 0, 1092, 7]
[!#1][CH]([CH3])c1[cH][cH][cH][cH][cH]1	1447	1099	348	8	8	1.0	0.005529	1.316652	inf	0.002201	[348, 0, 1091, 8]
[!#1][CH]=[CH]C(=O)[!#1]	1447	1099	348	35	29	0.828571	0.024188	1.09094	1.530482	0.000503	[342, 6, 1070, 29]
[!#1][CH]=[CH]C(=O)[OH]	1447	1099	348	10	8	0.8	0.006911	1.053321	1.266606	4.7e-05	[346, 2, 1091, 8]
[!#1][CH]=O	1447	1099	348	130	123	0.946154	0.089841	1.245755	5.564019	0.017703	[341, 7, 976, 123]
[!#1][CH2][CH]([!#1])C(=O)[!#1]	1447	1099	348	22	19	0.863636	0.015204	1.137108	2.00546	0.000747	[345, 3, 1080, 19]
[!#1][CH2][CH]([!#1])C(=O)[OH]	1447	1099	348	7	7	1.0	0.004838	1.316652	inf	0.001925	[348, 0, 1092, 7]
[!#1][CH2][CH]([!#1])C(=O)O[CH2][CH3]	1447	1099	348	11	10	0.909091	0.007602	1.196956	3.166515	0.000828	[347, 1, 1089, 10]
[!#1][CH2][CH2][CH2][!#1]	1447	1099	348	310	253	0.816129	0.214236	1.074558	1.405488	0.00361	[291, 57, 846, 253]
[!#1][CH2][CH2][CH2][CH2][!#1]	1447	1099	348	205	181	0.882927	0.141672	1.162507	2.38808	0.011328	[324, 24, 918, 181]
[!#1][CH2][CH2][CH2][CH2][CH2][!#1]	1447	1099	348	134	127	0.947761	0.092605	1.247871	5.744963	0.018682	[341, 7, 972, 127]
[!#1][CH2][CH2][CH2][CH2][CH2][CH2][!#1]	1447	1099	348	83	80	0.963855	0.05736	1.269062	8.44404	0.013906	[345, 3, 1019, 80]
[!#1][CH2][CH2][CH2][CH2][CH2][CH2][CH2][CH3]	1447	1099	348	40	40	1.0	0.027643	1.316652	inf	0.011149	[348, 0, 1059, 40]
[!#1][CH2][CH2][CH2][CH2][CH2][CH3]	1447	1099	348	99	99	1.0	0.068417	1.316652	inf	0.028282	[348, 0, 1000, 99]
[!#1][CH2][CH2][CH2][CH2][CH2]C(=O)[OH]	1447	1099	348	11	9	0.818182	0.007602	1.07726	1.424932	0.000111	[346, 2, 1090, 9]
[!#1][CH2][CH2][CH2][CH2][CH3]	1447	1099	348	145	141	0.972414	0.100207	1.28033	11.161965	0.02806	[344, 4, 958, 141]
[!#1][CH2][CH2][CH2][CH2]C(=O)O[CH3]	1447	1099	348	10	9	0.9	0.006911	1.184986	2.849864	0.000652	[347, 1, 1090, 9]
[!#1][CH2][CH2][CH2][CH3]	1447	1099	348	221	203	0.918552	0.15273	1.209413	3.571125	0.021732	[330, 18, 896, 203]
[!#1][CH2][CH2][CH2]C(=O)[!#1]	1447	1099	348	75	59	0.786667	0.051831	1.035766	1.167652	0.000163	[332, 16, 1040, 59]
[!#1][CH2][CH2][CH2]C(=O)O[CH3]	1447	1099	348	12	9	0.75	0.008293	0.987489	0.949955	3e-06	[345, 3, 1090, 9]
[!#1][CH2][CH2][CH2]O[!#1]	1447	1099	348	44	37	0.840909	0.030408	1.107184	1.673729	0.000897	[341, 7, 1062, 37]
[!#1][CH2][CH2][CH2]OC(=O)[!#1]	1447	1099	348	27	25	0.925926	0.018659	1.219122	3.958144	0.002629	[346, 2, 1074, 25]
[!#1][CH2][CH2][CH3]	1447	1099	348	290	246	0.848276	0.200415	1.116884	1.77037	0.008436	[304, 44, 853, 246]
[!#1][CH2][CH2]C(=O)O[!#1]	1447	1099	348	43	33	0.767442	0.029717	1.010453	1.04495	8e-06	[338, 10, 1066, 33]
[!#1][CH2][CH2]C(=O)O[CH2][CH3]	1447	1099	348	16	13	0.8125	0.011057	1.069779	1.372157	0.000131	[345, 3, 1086, 13]
[!#1][CH2][CH2]c1[cH][cH][cH][cH][cH]1	1447	1099	348	15	14	0.933333	0.010366	1.228875	4.433121	0.001611	[347, 1, 1085, 14]
[!#1][CH2][CH2]OC(=O)[!#1]	1447	1099	348	39	33	0.846154	0.026952	1.11409	1.741583	0.000904	[342, 6, 1066, 33]
[!#1][CH2][CH2]OC(=O)[CH3]	1447	1099	348	9	8	0.888889	0.00622	1.170357	2.533212	0.000487	[347, 1, 1091, 8]
[!#1][CH2][CH2]S[!#1]	1447	1099	348	7	6	0.857143	0.004838	1.128558	1.899909	0.000205	[347, 1, 1093, 6]
[!#1][CH2][CH2]S[CH2][!#1]	1447	1099	348	6	5	0.833333	0.004147	1.09721	1.583258	9.7e-05	[347, 1, 1094, 5]
[!#1][CH2][CH2]S[CH2][CH2][!#1]	1447	1099	348	5	4	0.8	0.003455	1.053321	1.266606	2.3e-05	[347, 1, 1095, 4]
[!#1][CH2][CH3]	1447	1099	348	496	380	0.766129	0.342778	1.008725	1.037307	9.1e-05	[232, 116, 719, 380]
[!#1][CH2]Br	1447	1099	348	43	37	0.860465	0.029717	1.132933	1.952684	0.001384	[342, 6, 1062, 37]
[!#1][CH2]C#C[!#1]	1447	1099	348	39	31	0.794872	0.026952	1.046569	1.227025	0.000142	[340, 8, 1068, 31]
[!#1][CH2]C(=O)c1[cH][cH][cH][cH][cH]1	1447	1099	348	8	8	1.0	0.005529	1.316652	inf	0.002201	[348, 0, 1091, 8]
[!#1][CH2]C(=O)O[CH2][CH2][CH2][CH3]	1447	1099	348	5	5	1.0	0.003455	1.316652	inf	0.001374	[348, 0, 1094, 5]
[!#1][CH2]c1[cH][cH][cH][cH][cH]1	1447	1099	348	42	40	0.952381	0.029026	1.253954	6.33303	0.005923	[346, 2, 1059, 40]
[!#1][CH2]c1[cH][cH]c([!#1])[cH][cH]1	1447	1099	348	33	29	0.878788	0.022806	1.157057	2.295723	0.001515	[344, 4, 1070, 29]
[!#1][CH2]c1[cH][cH]c([cH][cH]1)[N+](=O)[O-]	1447	1099	348	5	5	1.0	0.003455	1.316652	inf	0.001374	[348, 0, 1094, 5]
[!#1][CH2]c1[cH][cH]c(Cl)[cH][cH]1	1447	1099	348	5	5	1.0	0.003455	1.316652	inf	0.001374	[348, 0, 1094, 5]
[!#1][CH2]O[!#1]	1447	1099	348	183	138	0.754098	0.126469	0.992885	0.971065	1.7e-05	[303, 45, 961, 138]
[!#1][CH2]OC(=O)[!#1]	1447	1099	348	141	110	0.780142	0.097443	1.027175	1.123602	0.000185	[317, 31, 989, 110]
[!#1][CH2]S[!#1]	1447	1099	348	16	13	0.8125	0.011057	1.069779	1.372157	0.000131	[345, 3, 1086, 13]
[!#1][N+](=O)[O-]	1447	1099	348	175	171	0.977143	0.12094	1.286557	13.536852	0.036603	[344, 4, 928, 171]
[!#1][NH]c1[cH][cH][cH][cH][cH]1	1447	1099	348	8	8	1.0	0.005529	1.316652	inf	0.002201	[348, 0, 1091, 8]
[!#1][O-]	1447	1099	348	175	171	0.977143	0.12094	1.286557	13.536852	0.036603	[344, 4, 928, 171]
[!#1][SH]	1447	1099	348	5	5	1.0	0.003455	1.316652	inf	0.001374	[348, 0, 1094, 5]
[!#1]Br	1447	1099	348	133	124	0.932331	0.091914	1.227555	4.362754	0.015049	[339, 9, 975, 124]
[!#1]C#C[!#1]	1447	1099	348	50	41	0.82	0.034554	1.079654	1.442524	0.000551	[339, 9, 1058, 41]
[!#1]C([!#1])([!#1])c1[cH][cH][cH][cH][cH]1	1447	1099	348	8	7	0.875	0.005529	1.15207	2.216561	0.000337	[347, 1, 1092, 7]
[!#1]C([!#1])([OH])c1[cH][cH][cH][cH][cH]1	1447	1099	348	7	6	0.857143	0.004838	1.128558	1.899909	0.000205	[347, 1, 1093, 6]
[!#1]C(=O)[CH2][CH2][CH2][CH2][CH2][CH2][CH3]	1447	1099	348	6	6	1.0	0.004147	1.316652	inf	0.00165	[348, 0, 1093, 6]
[!#1]C(=O)[CH2][CH2][CH2][CH2][CH2][CH3]	1447	1099	348	7	7	1.0	0.004838	1.316652	inf	0.001925	[348, 0, 1092, 7]
[!#1]C(=O)[CH2][CH2][CH2][CH2][CH3]	1447	1099	348	9	7	0.777778	0.00622	1.024062	1.10828	8e-06	[346, 2, 1092, 7]
[!#1]C(=O)[CH2][CH2][CH2][CH3]	1447	1099	348	9	7	0.777778	0.00622	1.024062	1.10828	8e-06	[346, 2, 1092, 7]
[!#1]C(=O)c1[cH][cH][cH][cH][cH]1	1447	1099	348	28	27	0.964286	0.01935	1.269628	8.549591	0.004588	[347, 1, 1072, 27]
[!#1]C(=O)c1[cH][cH][cH][cH]c1[OH]	1447	1099	348	7	6	0.857143	0.004838	1.128558	1.899909	0.000205	[347, 1, 1093, 6]
[!#1]C(=O)c1[cH][cH]c([!#1])[cH][cH]1	1447	1099	348	36	32	0.888889	0.024879	1.170357	2.533212	0.001981	[344, 4, 1067, 32]
[!#1]C(=O)c1[cH][cH]c([OH])[cH][cH]1	1447	1099	348	14	12	0.857143	0.009675	1.128558	1.899909	0.000412	[346, 2, 1087, 12]
[!#1]C(=O)O[CH2][CH2][CH2][CH3]	1447	1099	348	12	11	0.916667	0.008293	1.206931	3.483167	0.001013	[347, 1, 1088, 11]
[!#1]C(=O)O[CH2][CH3]	1447	1099	348	74	60	0.810811	0.05114	1.067555	1.357078	0.00059	[334, 14, 1039, 60]
[!#1]C(F)(F)F	1447	1099	348	6	6	1.0	0.004147	1.316652	inf	0.00165	[348, 0, 1093, 6]
[!#1]c1[cH][cH][cH][cH][cH]1	1447	1099	348	169	161	0.952663	0.116793	1.254325	6.372611	0.025633	[340, 8, 938, 161]
[!#1]c1[cH][cH][cH][cH]c1[!#1]	1447	1099	348	82	74	0.902439	0.056669	1.188198	2.929026	0.005799	[340, 8, 1025, 74]
[!#1]c1[cH][cH][cH][cH]c1[CH3]	1447	1099	348	6	6	1.0	0.004147	1.316652	inf	0.00165	[348, 0, 1093, 6]
[!#1]c1[cH][cH][cH][cH]c1[N+](=O)[O-]	1447	1099	348	14	12	0.857143	0.009675	1.128558	1.899909	0.000412	[346, 2, 1087, 12]
[!#1]c1[cH][cH][cH][cH]c1[NH2]	1447	1099	348	13	10	0.769231	0.008984	1.012809	1.055505	3e-06	[345, 3, 1089, 10]
[!#1]c1[cH][cH][cH][cH]c1[OH]	1447	1099	348	29	26	0.896552	0.020041	1.180446	2.744313	0.001807	[345, 3, 1073, 26]
[!#1]c1[cH][cH][cH][cH]c1C#N	1447	1099	348	6	5	0.833333	0.004147	1.09721	1.583258	9.7e-05	[347, 1, 1094, 5]
[!#1]c1[cH][cH][cH][cH]c1Cl	1447	1099	348	7	7	1.0	0.004838	1.316652	inf	0.001925	[348, 0, 1092, 7]
[!#1]c1[cH][cH][cH]c([!#1])[cH]1	1447	1099	348	60	53	0.883333	0.041465	1.163042	2.397504	0.003041	[341, 7, 1046, 53]
[!#1]c1[cH][cH][cH]c([!#1])c1[!#1]	1447	1099	348	36	34	0.944444	0.024879	1.243504	5.383076	0.004551	[346, 2, 1065, 34]
[!#1]c1[cH][cH][cH]c([cH]1)[N+](=O)[O-]	1447	1099	348	15	14	0.933333	0.010366	1.228875	4.433121	0.001611	[347, 1, 1085, 14]
[!#1]c1[cH][cH][cH]c([CH3])[cH]1	1447	1099	348	6	6	1.0	0.004147	1.316652	inf	0.00165	[348, 0, 1093, 6]
[!#1]c1[cH][cH][cH]c([N+](=O)[O-])c1[!#1]	1447	1099	348	10	10	1.0	0.006911	1.316652	inf	0.002754	[348, 0, 1089, 10]
[!#1]c1[cH][cH][cH]c([NH2])[cH]1	1447	1099	348	9	7	0.777778	0.00622	1.024062	1.10828	8e-06	[346, 2, 1092, 7]
[!#1]c1[cH][cH][cH]c([OH])[cH]1	1447	1099	348	24	19	0.791667	0.016586	1.042349	1.203276	7.1e-05	[343, 5, 1080, 19]
[!#1]c1[cH][cH][cH]c(Cl)[cH]1	1447	1099	348	7	7	1.0	0.004838	1.316652	inf	0.001925	[348, 0, 1092, 7]
[!#1]c1[cH][cH][cH]c(F)[cH]1	1447	1099	348	5	5	1.0	0.003455	1.316652	inf	0.001374	[348, 0, 1094, 5]
[!#1]c1[cH][cH][cH]c2[cH][cH][cH][cH]c12	1447	1099	348	5	5	1.0	0.003455	1.316652	inf	0.001374	[348, 0, 1094, 5]
[!#1]c1[cH][cH]c([!#1])[cH][cH]1	1447	1099	348	151	142	0.940397	0.104354	1.238176	4.996057	0.01927	[339, 9, 957, 142]
[!#1]c1[cH][cH]c([!#1])c([!#1])[cH]1	1447	1099	348	143	139	0.972028	0.098825	1.279822	11.00364	0.027504	[344, 4, 960, 139]
[!#1]c1[cH][cH]c([!#1])c([!#1])c1[!#1]	1447	1099	348	15	15	1.0	0.010366	1.316652	inf	0.004139	[348, 0, 1084, 15]
[!#1]c1[cH][cH]c([!#1])c([cH]1)[N+](=O)[O-]	1447	1099	348	31	31	1.0	0.021424	1.316652	inf	0.008609	[348, 0, 1068, 31]
[!#1]c1[cH][cH]c([!#1])c([CH3])[cH]1	1447	1099	348	16	16	1.0	0.011057	1.316652	inf	0.004417	[348, 0, 1083, 16]
[!#1]c1[cH][cH]c([!#1])c([OH])[cH]1	1447	1099	348	25	24	0.96	0.017277	1.263985	7.599636	0.003865	[347, 1, 1075, 24]
[!#1]c1[cH][cH]c([!#1])c(Cl)[cH]1	1447	1099	348	16	16	1.0	0.011057	1.316652	inf	0.004417	[348, 0, 1083, 16]
[!#1]c1[cH][cH]c([cH][cH]1)[N+](=O)[O-]	1447	1099	348	24	23	0.958333	0.016586	1.261791	7.282985	0.003628	[347, 1, 1076, 23]
[!#1]c1[cH][cH]c([cH][cH]1)C([!#1])([CH3])[CH3]	1447	1099	348	6	6	1.0	0.004147	1.316652	inf	0.00165	[348, 0, 1093, 6]
[!#1]c1[cH][cH]c([cH][cH]1)c2[cH][cH][cH][cH][cH]2	1447	1099	348	7	7	1.0	0.004838	1.316652	inf	0.001925	[348, 0, 1092, 7]
[!#1]c1[cH][cH]c([CH]=O)[cH][cH]1	1447	1099	348	19	19	1.0	0.013131	1.316652	inf	0.005251	[348, 0, 1080, 19]
[!#1]c1[cH][cH]c([cH]c1[!#1])[N+](=O)[O-]	1447	1099	348	23	23	1.0	0.015895	1.316652	inf	0.006367	[348, 0, 1076, 23]
[!#1]c1[cH][cH]c([cH]c1[N+](=O)[O-])[N+](=O)[O-]	1447	1099	348	7	7	1.0	0.004838	1.316652	inf	0.001925	[348, 0, 1092, 7]
[!#1]c1[cH][cH]c([CH2][CH3])[cH][cH]1	1447	1099	348	7	7	1.0	0.004838	1.316652	inf	0.001925	[348, 0, 1092, 7]
[!#1]c1[cH][cH]c([CH3])[cH][cH]1	1447	1099	348	13	13	1.0	0.008984	1.316652	inf	0.003584	[348, 0, 1086, 13]
[!#1]c1[cH][cH]c([CH3])c([!#1])[cH]1	1447	1099	348	14	14	1.0	0.009675	1.316652	inf	0.003861	[348, 0, 1085, 14]
[!#1]c1[cH][cH]c([NH2])[cH][cH]1	1447	1099	348	16	14	0.875	0.011057	1.15207	2.216561	0.000678	[346, 2, 1085, 14]
[!#1]c1[cH][cH]c([OH])[cH][cH]1	1447	1099	348	52	46	0.884615	0.035936	1.16473	2.427662	0.002683	[342, 6, 1053, 46]
[!#1]c1[cH][cH]c([OH])[cH]c1[OH]	1447	1099	348	7	7	1.0	0.004838	1.316652	inf	0.001925	[348, 0, 1092, 7]
[!#1]c1[cH][cH]c([OH])c([!#1])[cH]1	1447	1099	348	54	51	0.944444	0.037319	1.243504	5.383076	0.006893	[345, 3, 1048, 51]
[!#1]c1[cH][cH]c([OH])c([OH])[cH]1	1447	1099	348	5	5	1.0	0.003455	1.316652	inf	0.001374	[348, 0, 1094, 5]
[!#1]c1[cH][cH]c(Br)[cH][cH]1	1447	1099	348	12	12	1.0	0.008293	1.316652	inf	0.003307	[348, 0, 1087, 12]
[!#1]c1[cH][cH]c(Br)[cH]c1[!#1]	1447	1099	348	5	5	1.0	0.003455	1.316652	inf	0.001374	[348, 0, 1094, 5]
[!#1]c1[cH][cH]c(Cl)[cH][cH]1	1447	1099	348	13	13	1.0	0.008984	1.316652	inf	0.003584	[348, 0, 1086, 13]
[!#1]c1[cH][cH]c(Cl)[cH]c1[!#1]	1447	1099	348	21	21	1.0	0.014513	1.316652	inf	0.005808	[348, 0, 1078, 21]
[!#1]c1[cH][cH]c(Cl)[cH]c1Cl	1447	1099	348	5	5	1.0	0.003455	1.316652	inf	0.001374	[348, 0, 1094, 5]
[!#1]c1[cH][cH]c(Cl)c([!#1])[cH]1	1447	1099	348	21	21	1.0	0.014513	1.316652	inf	0.005808	[348, 0, 1078, 21]
[!#1]c1[cH][cH]c(Cl)c([cH]1)[N+](=O)[O-]	1447	1099	348	7	7	1.0	0.004838	1.316652	inf	0.001925	[348, 0, 1092, 7]
[!#1]c1[cH][cH]c(O[CH3])[cH][cH]1	1447	1099	348	7	7	1.0	0.004838	1.316652	inf	0.001925	[348, 0, 1092, 7]
[!#1]c1[cH]c([!#1])[cH]c([!#1])[cH]1	1447	1099	348	20	19	0.95	0.013822	1.250819	6.016379	0.002701	[347, 1, 1080, 19]
[!#1]c1[cH]c([!#1])[cH]c([CH3])[cH]1	1447	1099	348	5	5	1.0	0.003455	1.316652	inf	0.001374	[348, 0, 1094, 5]
[!#1]c1[cH]c([!#1])c([!#1])[cH]c1[!#1]	1447	1099	348	21	21	1.0	0.014513	1.316652	inf	0.005808	[348, 0, 1078, 21]
[!#1]c1[cH]c([!#1])c([!#1])c([!#1])[cH]1	1447	1099	348	56	55	0.982143	0.038701	1.29314	17.415833	0.011807	[347, 1, 1044, 55]
[!#1]c1[cH]c([!#1])c([!#1])c([!#1])c1[!#1]	1447	1099	348	15	15	1.0	0.010366	1.316652	inf	0.004139	[348, 0, 1084, 15]
[!#1]c1[cH]c([cH][cH]c1[OH])[N+](=O)[O-]	1447	1099	348	7	7	1.0	0.004838	1.316652	inf	0.001925	[348, 0, 1092, 7]
[!#1]c1[cH]c([OH])[cH][cH]c1[OH]	1447	1099	348	7	7	1.0	0.004838	1.316652	inf	0.001925	[348, 0, 1092, 7]
[!#1]c1[cH]c(Cl)[cH][cH]c1[OH]	1447	1099	348	7	7	1.0	0.004838	1.316652	inf	0.001925	[348, 0, 1092, 7]
[!#1]c1[cH]c(Cl)[cH][cH]c1Cl	1447	1099	348	5	5	1.0	0.003455	1.316652	inf	0.001374	[348, 0, 1094, 5]
[!#1]c1[cH]c(Cl)c([!#1])c(Cl)[cH]1	1447	1099	348	6	6	1.0	0.004147	1.316652	inf	0.00165	[348, 0, 1093, 6]
[!#1]c1c([!#1])c([!#1])c([!#1])c([!#1])c1[!#1]	1447	1099	348	16	16	1.0	0.011057	1.316652	inf	0.004417	[348, 0, 1083, 16]
[!#1]c1c(F)c(F)c([!#1])c(F)c1F	1447	1099	348	7	7	1.0	0.004838	1.316652	inf	0.001925	[348, 0, 1092, 7]
[!#1]c1c(F)c(F)c(F)c(F)c1F	1447	1099	348	5	5	1.0	0.003455	1.316652	inf	0.001374	[348, 0, 1094, 5]
[!#1]Cl	1447	1099	348	181	166	0.917127	0.125086	1.207537	3.504277	0.016997	[333, 15, 933, 166]
[!#1]F	1447	1099	348	49	49	1.0	0.033863	1.316652	inf	0.013708	[348, 0, 1050, 49]
[!#1]I	1447	1099	348	11	11	1.0	0.007602	1.316652	inf	0.00303	[348, 0, 1088, 11]
[!#1]N=O	1447	1099	348	176	172	0.977273	0.121631	1.286728	13.616015	0.036894	[344, 4, 927, 172]
[!#1]O[CH2][CH2][CH2][CH2][CH2][CH3]	1447	1099	348	6	6	1.0	0.004147	1.316652	inf	0.00165	[348, 0, 1093, 6]
[!#1]O[CH2][CH2][CH2][CH2][CH3]	1447	1099	348	8	7	0.875	0.005529	1.15207	2.216561	0.000337	[347, 1, 1092, 7]
[!#1]O[CH2][CH2][CH2][CH3]	1447	1099	348	19	16	0.842105	0.013131	1.108759	1.688808	0.000393	[345, 3, 1083, 16]
[!#1]O[CH2][CH3]	1447	1099	348	88	70	0.795455	0.060815	1.047336	1.231423	0.000342	[330, 18, 1029, 70]
[!#1]O[CH2]c1[cH][cH][cH][cH][cH]1	1447	1099	348	5	5	1.0	0.003455	1.316652	inf	0.001374	[348, 0, 1094, 5]
[!#1]O[CH3]	1447	1099	348	100	75	0.75	0.069109	0.987489	0.949955	2.6e-05	[323, 25, 1024, 75]
[!#1]Oc1[cH][cH][cH][cH][cH]1	1447	1099	348	10	9	0.9	0.006911	1.184986	2.849864	0.000652	[347, 1, 1090, 9]
[!#1]Oc1[cH][cH][cH]c([!#1])[cH]1	1447	1099	348	6	5	0.833333	0.004147	1.09721	1.583258	9.7e-05	[347, 1, 1094, 5]
[!#1]Oc1[cH][cH]c([!#1])[cH][cH]1	1447	1099	348	26	26	1.0	0.017968	1.316652	inf	0.007206	[348, 0, 1073, 26]
[!#1]Oc1[cH][cH]c([cH][cH]1)[N+](=O)[O-]	1447	1099	348	5	5	1.0	0.003455	1.316652	inf	0.001374	[348, 0, 1094, 5]
[!#1]Oc1[cH][cH]c([CH]=O)[cH][cH]1	1447	1099	348	5	5	1.0	0.003455	1.316652	inf	0.001374	[348, 0, 1094, 5]
[!#1]Oc1[cH][cH]c([OH])[cH][cH]1	1447	1099	348	8	8	1.0	0.005529	1.316652	inf	0.002201	[348, 0, 1091, 8]
[!#1]S(c1[cH][cH][cH][cH][cH]1)	1447	1099	348	10	9	0.9	0.006911	1.184986	2.849864	0.000652	[347, 1, 1090, 9]
[O-][N+](=O)c1ccc(C=O)cc1	1447	1099	348	6	5	0.833333	0.004147	1.09721	1.583258	9.7e-05	[347, 1, 1094, 5]
[O-][N+](=O)c1ccc(Cl)cc1	1447	1099	348	19	19	1.0	0.013131	1.316652	inf	0.005251	[348, 0, 1080, 19]
[O-][N+](=O)c1cccc(Br)c1	1447	1099	348	8	8	1.0	0.005529	1.316652	inf	0.002201	[348, 0, 1091, 8]
[O-][N+](=O)c1cccc(C=O)c1	1447	1099	348	10	9	0.9	0.006911	1.184986	2.849864	0.000652	[347, 1, 1090, 9]
[O-][N+](=O)c1cccc(c1)[N+](=O)[O-]	1447	1099	348	30	30	1.0	0.020733	1.316652	inf	0.008328	[348, 0, 1069, 30]
[O-][N+](=O)c1cccc(Cl)c1	1447	1099	348	30	30	1.0	0.020733	1.316652	inf	0.008328	[348, 0, 1069, 30]
[O-][N+](=O)c1ccccc1	1447	1099	348	172	168	0.976744	0.118867	1.286032	13.299363	0.035731	[344, 4, 931, 168]
[O-][N+](=O)c1ccccc1Cl	1447	1099	348	23	23	1.0	0.015895	1.316652	inf	0.006367	[348, 0, 1076, 23]
Br	1447	1099	348	133	124	0.932331	0.091914	1.227555	4.362754	0.015049	[339, 9, 975, 124]
Brc1cccc(Br)c1	1447	1099	348	15	15	1.0	0.010366	1.316652	inf	0.004139	[348, 0, 1084, 15]
Brc1cccc(C=O)c1	1447	1099	348	6	6	1.0	0.004147	1.316652	inf	0.00165	[348, 0, 1093, 6]
Brc1ccccc1	1447	1099	348	53	53	1.0	0.036628	1.316652	inf	0.014852	[348, 0, 1046, 53]
BrCCC=O	1447	1099	348	9	9	1.0	0.00622	1.316652	inf	0.002477	[348, 0, 1090, 9]
C(c1ccccc1)c2ccccc2	1447	1099	348	18	18	1.0	0.01244	1.316652	inf	0.004973	[348, 0, 1081, 18]
C=CC=O	1447	1099	348	94	75	0.797872	0.064962	1.05052	1.24994	0.000419	[329, 19, 1024, 75]
C=N	1447	1099	348	38	32	0.842105	0.026261	1.108759	1.688808	0.000796	[342, 6, 1067, 32]
C=O	1447	1099	348	563	441	0.783304	0.389081	1.031338	1.144617	0.001438	[226, 122, 658, 441]
c1ccc2ccccc2c1	1447	1099	348	12	12	1.0	0.008293	1.316652	inf	0.003307	[348, 0, 1087, 12]
CBr	1447	1099	348	80	71	0.8875	0.055287	1.168528	2.498029	0.004415	[339, 9, 1028, 71]
CC(=O)c1ccc(O)cc1	1447	1099	348	8	8	1.0	0.005529	1.316652	inf	0.002201	[348, 0, 1091, 8]
CC(=O)c1ccccc1	1447	1099	348	28	28	1.0	0.01935	1.316652	inf	0.007766	[348, 0, 1071, 28]
CC(=O)c1ccccc1O	1447	1099	348	5	5	1.0	0.003455	1.316652	inf	0.001374	[348, 0, 1094, 5]
CC(=O)CC(=O)C	1447	1099	348	6	5	0.833333	0.004147	1.09721	1.583258	9.7e-05	[347, 1, 1094, 5]
CC(=O)CC=O	1447	1099	348	9	8	0.888889	0.00622	1.170357	2.533212	0.000487	[347, 1, 1091, 8]
CC(C)(C)c1ccc(O)cc1	1447	1099	348	6	6	1.0	0.004147	1.316652	inf	0.00165	[348, 0, 1093, 6]
CC(C)(C)c1ccccc1	1447	1099	348	17	17	1.0	0.011748	1.316652	inf	0.004694	[348, 0, 1082, 17]
CC(C)c1ccc(C)cc1	1447	1099	348	5	5	1.0	0.003455	1.316652	inf	0.001374	[348, 0, 1094, 5]
CC(C)c1ccc(O)cc1	1447	1099	348	10	10	1.0	0.006911	1.316652	inf	0.002754	[348, 0, 1089, 10]
CC(C)c1ccccc1	1447	1099	348	47	46	0.978723	0.032481	1.288638	14.565969	0.009418	[347, 1, 1053, 46]
CC(O)c1ccccc1	1447	1099	348	13	11	0.846154	0.008984	1.11409	1.741583	0.000296	[346, 2, 1088, 11]
CC=CC(=O)C	1447	1099	348	12	9	0.75	0.008293	0.987489	0.949955	3e-06	[345, 3, 1090, 9]
Cc1cc(C)cc(C)c1	1447	1099	348	6	5	0.833333	0.004147	1.09721	1.583258	9.7e-05	[347, 1, 1094, 5]
Cc1cc(cc(c1)[N+](=O)[O-])[N+](=O)[O-]	1447	1099	348	8	8	1.0	0.005529	1.316652	inf	0.002201	[348, 0, 1091, 8]
Cc1cc(O)cc(O)c1	1447	1099	348	6	6	1.0	0.004147	1.316652	inf	0.00165	[348, 0, 1093, 6]
Cc1ccc(Br)cc1	1447	1099	348	10	10	1.0	0.006911	1.316652	inf	0.002754	[348, 0, 1089, 10]
Cc1ccc(C)c(C)c1	1447	1099	348	7	7	1.0	0.004838	1.316652	inf	0.001925	[348, 0, 1092, 7]
Cc1ccc(C)cc1	1447	1099	348	34	34	1.0	0.023497	1.316652	inf	0.009454	[348, 0, 1065, 34]
Cc1ccc(C=O)cc1	1447	1099	348	14	14	1.0	0.009675	1.316652	inf	0.003861	[348, 0, 1085, 14]
Cc1ccc(cc1)[N+](=O)[O-]	1447	1099	348	23	22	0.956522	0.015895	1.259406	6.966333	0.003393	[347, 1, 1077, 22]
Cc1ccc(cc1)C(=O)O	1447	1099	348	5	5	1.0	0.003455	1.316652	inf	0.001374	[348, 0, 1094, 5]
Cc1ccc(cc1)c2ccccc2	1447	1099	348	7	7	1.0	0.004838	1.316652	inf	0.001925	[348, 0, 1092, 7]
Cc1ccc(Cl)cc1	1447	1099	348	25	25	1.0	0.017277	1.316652	inf	0.006926	[348, 0, 1074, 25]
Cc1ccc(F)cc1	1447	1099	348	6	6	1.0	0.004147	1.316652	inf	0.00165	[348, 0, 1093, 6]
Cc1ccc(N)cc1	1447	1099	348	44	41	0.931818	0.030408	1.22688	4.327571	0.004699	[345, 3, 1058, 41]
Cc1ccc(O)c(C)c1	1447	1099	348	12	11	0.916667	0.008293	1.206931	3.483167	0.001013	[347, 1, 1088, 11]
Cc1ccc(O)c(O)c1	1447	1099	348	24	21	0.875	0.016586	1.15207	2.216561	0.001021	[345, 3, 1078, 21]
Cc1ccc(O)cc1	1447	1099	348	105	96	0.914286	0.072564	1.203796	3.377616	0.009027	[339, 9, 1003, 96]
Cc1ccc(O)cc1C	1447	1099	348	7	7	1.0	0.004838	1.316652	inf	0.001925	[348, 0, 1092, 7]
Cc1cccc(Br)c1	1447	1099	348	13	13	1.0	0.008984	1.316652	inf	0.003584	[348, 0, 1086, 13]
Cc1cccc(C)c1	1447	1099	348	42	41	0.97619	0.029026	1.285303	12.982712	0.008114	[347, 1, 1058, 41]
Cc1cccc(C=O)c1	1447	1099	348	9	9	1.0	0.00622	1.316652	inf	0.002477	[348, 0, 1090, 9]
Cc1cccc(c1)[N+](=O)[O-]	1447	1099	348	32	31	0.96875	0.022115	1.275506	9.816197	0.005573	[347, 1, 1068, 31]
Cc1cccc(c1)C(C)(C)C	1447	1099	348	6	6	1.0	0.004147	1.316652	inf	0.00165	[348, 0, 1093, 6]
Cc1cccc(Cl)c1	1447	1099	348	21	21	1.0	0.014513	1.316652	inf	0.005808	[348, 0, 1078, 21]
Cc1cccc(F)c1	1447	1099	348	7	7	1.0	0.004838	1.316652	inf	0.001925	[348, 0, 1092, 7]
Cc1cccc(N)c1	1447	1099	348	51	49	0.960784	0.035245	1.265018	7.757962	0.008073	[346, 2, 1050, 49]
Cc1cccc(O)c1	1447	1099	348	76	71	0.934211	0.052522	1.23003	4.496451	0.008542	[343, 5, 1028, 71]
Cc1cccc2ccccc12	1447	1099	348	8	8	1.0	0.005529	1.316652	inf	0.002201	[348, 0, 1091, 8]
Cc1ccccc1[N+](=O)[O-]	1447	1099	348	24	22	0.916667	0.016586	1.206931	3.483167	0.002039	[346, 2, 1077, 22]
Cc1ccccc1Br	1447	1099	348	6	6	1.0	0.004147	1.316652	inf	0.00165	[348, 0, 1093, 6]
Cc1ccccc1C	1447	1099	348	26	26	1.0	0.017968	1.316652	inf	0.007206	[348, 0, 1073, 26]
Cc1ccccc1C=O	1447	1099	348	5	5	1.0	0.003455	1.316652	inf	0.001374	[348, 0, 1094, 5]
Cc1ccccc1Cl	1447	1099	348	20	20	1.0	0.013822	1.316652	inf	0.00553	[348, 0, 1079, 20]
Cc1ccccc1F	1447	1099	348	7	7	1.0	0.004838	1.316652	inf	0.001925	[348, 0, 1092, 7]
Cc1ccccc1N	1447	1099	348	48	43	0.895833	0.033172	1.1795	2.723203	0.00299	[343, 5, 1056, 43]
Cc1ccccc1O	1447	1099	348	81	77	0.950617	0.055978	1.251632	6.095541	0.011391	[344, 4, 1022, 77]
CCC(=O)c1ccccc1	1447	1099	348	9	9	1.0	0.00622	1.316652	inf	0.002477	[348, 0, 1090, 9]
CCC(C)CC	1447	1099	348	26	23	0.884615	0.017968	1.16473	2.427662	0.00132	[345, 3, 1076, 23]
CCc1ccc(O)c(O)c1	1447	1099	348	5	5	1.0	0.003455	1.316652	inf	0.001374	[348, 0, 1094, 5]
CCc1ccc(O)cc1	1447	1099	348	29	26	0.896552	0.020041	1.180446	2.744313	0.001807	[345, 3, 1073, 26]
CCc1ccccc1	1447	1099	348	148	140	0.945946	0.102281	1.245481	5.541401	0.020304	[340, 8, 959, 140]
CCCc1ccc(O)cc1	1447	1099	348	10	9	0.9	0.006911	1.184986	2.849864	0.000652	[347, 1, 1090, 9]
CCCc1ccccc1	1447	1099	348	57	55	0.964912	0.039392	1.270453	8.707916	0.009555	[346, 2, 1044, 55]
CCCCC	1447	1099	348	338	264	0.781065	0.233587	1.028391	1.129676	0.000568	[274, 74, 835, 264]
CCCCC(=O)O	1447	1099	348	81	65	0.802469	0.055978	1.056572	1.286397	0.000451	[332, 16, 1034, 65]
CCCCC=O	1447	1099	348	127	102	0.80315	0.087768	1.057468	1.291938	0.000754	[323, 25, 997, 102]
CCCCc1ccccc1	1447	1099	348	29	28	0.965517	0.020041	1.27125	8.866242	0.004832	[347, 1, 1071, 28]
CCCCCC	1447	1099	348	228	196	0.859649	0.157567	1.131858	1.93949	0.008169	[316, 32, 903, 196]
CCCCCC(=O)O	1447	1099	348	58	49	0.844828	0.040083	1.112344	1.723992	0.001318	[339, 9, 1050, 49]
CCCCCC=O	1447	1099	348	92	79	0.858696	0.06358	1.130603	1.924267	0.002942	[335, 13, 1020, 79]
CCCCCCC	1447	1099	348	142	138	0.971831	0.098134	1.279563	10.924477	0.027228	[344, 4, 961, 138]
CCCCCCC=O	1447	1099	348	59	56	0.949153	0.040774	1.249703	5.910828	0.008042	[345, 3, 1043, 56]
CCCCCCCC	1447	1099	348	93	92	0.989247	0.064271	1.302494	29.131938	0.02205	[347, 1, 1007, 92]
CCCCCCCC=O	1447	1099	348	44	43	0.977273	0.030408	1.286728	13.616015	0.008633	[347, 1, 1056, 43]
CCCCCCO	1447	1099	348	108	92	0.851852	0.074637	1.121592	1.820746	0.002998	[332, 16, 1007, 92]
CCCCCCOC=O	1447	1099	348	18	18	1.0	0.01244	1.316652	inf	0.004973	[348, 0, 1081, 18]
CCCCCO	1447	1099	348	163	123	0.754601	0.112647	0.993547	0.973703	1.2e-05	[308, 40, 976, 123]
CCCCCOC=O	1447	1099	348	28	26	0.928571	0.01935	1.222605	4.11647	0.002832	[346, 2, 1073, 26]
CCCCOC=O	1447	1099	348	48	42	0.875	0.033172	1.15207	2.216561	0.002073	[342, 6, 1057, 42]
CCCCS	1447	1099	348	7	7	1.0	0.004838	1.316652	inf	0.001925	[348, 0, 1092, 7]
CCN=C	1447	1099	348	12	12	1.0	0.008293	1.316652	inf	0.003307	[348, 0, 1087, 12]
CCOC(=O)CC=O	1447	1099	348	12	9	0.75	0.008293	0.987489	0.949955	3e-06	[345, 3, 1090, 9]
CCS	1447	1099	348	18	15	0.833333	0.01244	1.09721	1.583258	0.000294	[345, 3, 1084, 15]
Cl	1447	1099	348	181	166	0.917127	0.125086	1.207537	3.504277	0.016997	[333, 15, 933, 166]
Clc1cc(Cl)cc(Cl)c1	1447	1099	348	6	6	1.0	0.004147	1.316652	inf	0.00165	[348, 0, 1093, 6]
Clc1ccc(C=O)cc1	1447	1099	348	7	7	1.0	0.004838	1.316652	inf	0.001925	[348, 0, 1092, 7]
Clc1ccc(Cl)c(Cl)c1	1447	1099	348	19	19	1.0	0.013131	1.316652	inf	0.005251	[348, 0, 1080, 19]
Clc1ccc(Cl)cc1	1447	1099	348	23	23	1.0	0.015895	1.316652	inf	0.006367	[348, 0, 1076, 23]
Clc1cccc(C=O)c1	1447	1099	348	10	10	1.0	0.006911	1.316652	inf	0.002754	[348, 0, 1089, 10]
Clc1cccc(Cl)c1	1447	1099	348	45	45	1.0	0.031099	1.316652	inf	0.012569	[348, 0, 1054, 45]
Clc1ccccc1	1447	1099	348	136	136	1.0	0.093988	1.316652	inf	0.039479	[348, 0, 963, 136]
Clc1ccccc1C=O	1447	1099	348	10	10	1.0	0.006911	1.316652	inf	0.002754	[348, 0, 1089, 10]
Clc1ccccc1Cl	1447	1099	348	30	30	1.0	0.020733	1.316652	inf	0.008328	[348, 0, 1069, 30]
ClCC=O	1447	1099	348	9	9	1.0	0.00622	1.316652	inf	0.002477	[348, 0, 1090, 9]
ClCCl	1447	1099	348	5	4	0.8	0.003455	1.053321	1.266606	2.3e-05	[347, 1, 1095, 4]
CN=C	1447	1099	348	17	17	1.0	0.011748	1.316652	inf	0.004694	[348, 0, 1082, 17]
CNc1ccccc1	1447	1099	348	15	14	0.933333	0.010366	1.228875	4.433121	0.001611	[347, 1, 1085, 14]
COc1cccc(OC)c1	1447	1099	348	6	5	0.833333	0.004147	1.09721	1.583258	9.7e-05	[347, 1, 1094, 5]
COc1ccccc1	1447	1099	348	79	71	0.898734	0.054596	1.18332	2.810282	0.005256	[340, 8, 1028, 71]
COc1ccccc1O	1447	1099	348	26	21	0.807692	0.017968	1.063449	1.329936	0.000176	[343, 5, 1078, 21]
CS	1447	1099	348	29	24	0.827586	0.020041	1.089643	1.519927	0.000403	[343, 5, 1075, 24]
CS(c1ccccc1)	1447	1099	348	11	10	0.909091	0.007602	1.196956	3.166515	0.000828	[347, 1, 1089, 10]
F	1447	1099	348	49	49	1.0	0.033863	1.316652	inf	0.013708	[348, 0, 1050, 49]
FC(F)(F)c1ccccc1	1447	1099	348	6	6	1.0	0.004147	1.316652	inf	0.00165	[348, 0, 1093, 6]
FC(F)F	1447	1099	348	6	6	1.0	0.004147	1.316652	inf	0.00165	[348, 0, 1093, 6]
Fc1cc(F)c(F)c(F)c1F	1447	1099	348	5	5	1.0	0.003455	1.316652	inf	0.001374	[348, 0, 1094, 5]
Fc1cc(F)c(F)cc1F	1447	1099	348	8	8	1.0	0.005529	1.316652	inf	0.002201	[348, 0, 1091, 8]
Fc1cccc(F)c1	1447	1099	348	13	13	1.0	0.008984	1.316652	inf	0.003584	[348, 0, 1086, 13]
Fc1ccccc1	1447	1099	348	46	46	1.0	0.03179	1.316652	inf	0.012853	[348, 0, 1053, 46]
I	1447	1099	348	11	11	1.0	0.007602	1.316652	inf	0.00303	[348, 0, 1088, 11]
Ic1ccccc1	1447	1099	348	11	11	1.0	0.007602	1.316652	inf	0.00303	[348, 0, 1088, 11]
N	1447	1099	348	483	368	0.761905	0.333794	1.003163	1.013285	1.1e-05	[233, 115, 731, 368]
N#Cc1ccccc1	1447	1099	348	37	35	0.945946	0.02557	1.245481	5.541401	0.004776	[346, 2, 1064, 35]
N=Cc1ccccc1	1447	1099	348	5	5	1.0	0.003455	1.316652	inf	0.001374	[348, 0, 1094, 5]
N=O	1447	1099	348	176	172	0.977273	0.121631	1.286728	13.616015	0.036894	[344, 4, 927, 172]
Nc1ccc(C=O)cc1	1447	1099	348	12	10	0.833333	0.008293	1.09721	1.583258	0.000195	[346, 2, 1089, 10]
Nc1ccc(cc1)[N+](=O)[O-]	1447	1099	348	11	11	1.0	0.007602	1.316652	inf	0.00303	[348, 0, 1088, 11]
Nc1ccc(Cl)c(Cl)c1	1447	1099	348	10	10	1.0	0.006911	1.316652	inf	0.002754	[348, 0, 1089, 10]
Nc1ccc(Cl)cc1	1447	1099	348	29	29	1.0	0.020041	1.316652	inf	0.008047	[348, 0, 1070, 29]
Nc1ccc(F)cc1	1447	1099	348	13	13	1.0	0.008984	1.316652	inf	0.003584	[348, 0, 1086, 13]
Nc1ccc(O)cc1	1447	1099	348	37	36	0.972973	0.02557	1.281066	11.399454	0.006831	[347, 1, 1063, 36]
Nc1cccc(c1)[N+](=O)[O-]	1447	1099	348	36	36	1.0	0.024879	1.316652	inf	0.010018	[348, 0, 1063, 36]
Nc1cccc(Cl)c1	1447	1099	348	41	41	1.0	0.028334	1.316652	inf	0.011433	[348, 0, 1058, 41]
Nc1cccc(O)c1	1447	1099	348	18	16	0.888889	0.01244	1.170357	2.533212	0.00098	[346, 2, 1083, 16]
Nc1ccccc1[N+](=O)[O-]	1447	1099	348	21	21	1.0	0.014513	1.316652	inf	0.005808	[348, 0, 1078, 21]
Nc1ccccc1Cl	1447	1099	348	37	37	1.0	0.02557	1.316652	inf	0.0103	[348, 0, 1062, 37]
Nc1ccccc1O	1447	1099	348	39	37	0.948718	0.026952	1.249131	5.858053	0.00523	[346, 2, 1062, 37]
NCc1ccccc1	1447	1099	348	30	24	0.8	0.020733	1.053321	1.266606	0.000143	[342, 6, 1075, 24]
O=C(c1ccccc1)c2ccccc2	1447	1099	348	12	12	1.0	0.008293	1.316652	inf	0.003307	[348, 0, 1087, 12]
O=Cc1cccc2ccccc12	1447	1099	348	6	6	1.0	0.004147	1.316652	inf	0.00165	[348, 0, 1093, 6]
O=CCc1ccccc1	1447	1099	348	8	7	0.875	0.005529	1.15207	2.216561	0.000337	[347, 1, 1092, 7]
O=COc1ccccc1	1447	1099	348	8	8	1.0	0.005529	1.316652	inf	0.002201	[348, 0, 1091, 8]
OC(=O)c1ccc(O)cc1	1447	1099	348	12	11	0.916667	0.008293	1.206931	3.483167	0.001013	[347, 1, 1088, 11]
OC(=O)c1ccccc1	1447	1099	348	39	33	0.846154	0.026952	1.11409	1.741583	0.000904	[342, 6, 1066, 33]
Oc1c(Br)cccc1Br	1447	1099	348	6	6	1.0	0.004147	1.316652	inf	0.00165	[348, 0, 1093, 6]
Oc1ccc(Br)cc1	1447	1099	348	19	19	1.0	0.013131	1.316652	inf	0.005251	[348, 0, 1080, 19]
Oc1ccc(Br)cc1Br	1447	1099	348	9	9	1.0	0.00622	1.316652	inf	0.002477	[348, 0, 1090, 9]
Oc1ccc(C=O)cc1	1447	1099	348	52	50	0.961538	0.035936	1.266011	7.916288	0.008318	[346, 2, 1049, 50]
Oc1ccc(C=O)cc1O	1447	1099	348	13	13	1.0	0.008984	1.316652	inf	0.003584	[348, 0, 1086, 13]
Oc1ccc(cc1)[N+](=O)[O-]	1447	1099	348	25	25	1.0	0.017277	1.316652	inf	0.006926	[348, 0, 1074, 25]
Oc1ccc(cc1)C(=O)c2ccccc2	1447	1099	348	5	5	1.0	0.003455	1.316652	inf	0.001374	[348, 0, 1094, 5]
Oc1ccc(Cl)cc1	1447	1099	348	27	27	1.0	0.018659	1.316652	inf	0.007486	[348, 0, 1072, 27]
Oc1ccc(Cl)cc1Cl	1447	1099	348	10	10	1.0	0.006911	1.316652	inf	0.002754	[348, 0, 1089, 10]
Oc1ccc(F)cc1	1447	1099	348	7	7	1.0	0.004838	1.316652	inf	0.001925	[348, 0, 1092, 7]
Oc1ccc(O)cc1	1447	1099	348	23	23	1.0	0.015895	1.316652	inf	0.006367	[348, 0, 1076, 23]
Oc1cccc(C=O)c1	1447	1099	348	26	25	0.961538	0.017968	1.266011	7.916288	0.004104	[347, 1, 1074, 25]
Oc1cccc(c1)[N+](=O)[O-]	1447	1099	348	13	13	1.0	0.008984	1.316652	inf	0.003584	[348, 0, 1086, 13]
Oc1cccc(O)c1	1447	1099	348	37	33	0.891892	0.02557	1.174311	2.612375	0.002144	[344, 4, 1066, 33]
Oc1cccc(O)c1O	1447	1099	348	8	7	0.875	0.005529	1.15207	2.216561	0.000337	[347, 1, 1092, 7]
Oc1ccccc1[N+](=O)[O-]	1447	1099	348	28	28	1.0	0.01935	1.316652	inf	0.007766	[348, 0, 1071, 28]
Oc1ccccc1Br	1447	1099	348	17	17	1.0	0.011748	1.316652	inf	0.004694	[348, 0, 1082, 17]
Oc1ccccc1C=O	1447	1099	348	38	37	0.973684	0.026261	1.282003	11.716106	0.007086	[347, 1, 1062, 37]
Oc1ccccc1Cc2ccccc2	1447	1099	348	7	7	1.0	0.004838	1.316652	inf	0.001925	[348, 0, 1092, 7]
Oc1ccccc1Cl	1447	1099	348	29	29	1.0	0.020041	1.316652	inf	0.008047	[348, 0, 1070, 29]
Oc1ccccc1F	1447	1099	348	9	9	1.0	0.00622	1.316652	inf	0.002477	[348, 0, 1090, 9]
Oc1ccccc1O	1447	1099	348	42	37	0.880952	0.029026	1.159907	2.343221	0.002017	[343, 5, 1062, 37]
OCC#C	1447	1099	348	61	46	0.754098	0.042156	0.992885	0.971065	5e-06	[333, 15, 1053, 46]
OCc1ccccc1	1447	1099	348	82	68	0.829268	0.056669	1.091857	1.538022	0.001241	[334, 14, 1031, 68]
OCCc1ccccc1	1447	1099	348	20	16	0.8	0.013822	1.053321	1.266606	9.5e-05	[344, 4, 1083, 16]
ON(=O)c1ccccc1	1447	1099	348	172	168	0.976744	0.118867	1.286032	13.299363	0.035731	[344, 4, 931, 168]
S	1447	1099	348	64	56	0.875	0.044229	1.15207	2.216561	0.002791	[340, 8, 1043, 56]
S(c1ccccc1)	1447	1099	348	14	12	0.857143	0.009675	1.128558	1.899909	0.000412	[346, 2, 1087, 12]
