# Supplementary material for: A comprehensive evaluation of advanced methods for identifying structural alerts using extensive toxicity data
Source: J Cheminform. 2026 Jan 30;18:27. doi: 10.1186/s13321-026-01157-x (PMC12922411; doi:10.1186/s13321-026-01157-x)
Supplement: Supplementary file 3 — Supplementary material 3. [file 13321_2026_1157_MOESM3_ESM.zip › SI_3_The substructure sets/SI_3_1_Original set of SAs/krfp/Environ/Avian toxicity_mallard duck__ruleset.csv]

Substructure	N_total	N_pos	N_neg	N_s	N_s_pos	Precision	Coverage Rate	Enrichment Factor	Likelihood Ratio	Information Gain	tn_fp_fn_tp
C1CC2CC1C=C2	581	90	491	6	5	0.833333	0.010327	5.37963	27.277778	0.017136	[490, 1, 85, 5]
CS(c1ccc(O)cc1)	581	90	491	5	5	1.0	0.008606	6.455556	inf	0.023452	[491, 0, 85, 5]
