# Supplementary material for: A comprehensive evaluation of advanced methods for identifying structural alerts using extensive toxicity data
Source: J Cheminform. 2026 Jan 30;18:27. doi: 10.1186/s13321-026-01157-x (PMC12922411; doi:10.1186/s13321-026-01157-x)
Supplement: Supplementary file 3 — Supplementary material 3. [file 13321_2026_1157_MOESM3_ESM.zip › SI_3_The substructure sets/SI_3_1_Original set of SAs/krfp/Environ/Avian toxicity_northern bobwhite quail__ruleset.csv]

Substructure	N_total	N_pos	N_neg	N_s	N_s_pos	Precision	Coverage Rate	Enrichment Factor	Likelihood Ratio	Information Gain	tn_fp_fn_tp
C1CC2CC1C=C2	563	92	471	6	5	0.833333	0.010657	5.099638	25.597826	0.017015	[470, 1, 87, 5]
CS(c1ccc(O)cc1)	563	92	471	5	5	1.0	0.008881	6.119565	inf	0.023507	[471, 0, 87, 5]
