# Supplementary material for: A comprehensive evaluation of advanced methods for identifying structural alerts using extensive toxicity data
Source: J Cheminform. 2026 Jan 30;18:27. doi: 10.1186/s13321-026-01157-x (PMC12922411; doi:10.1186/s13321-026-01157-x)
Supplement: Supplementary file 3 — Supplementary material 3. [file 13321_2026_1157_MOESM3_ESM.zip › SI_3_The substructure sets/SI_3_1_Original set of SAs/krfp/Environ/Biodegradability__ruleset.csv]

Substructure	N_total	N_pos	N_neg	N_s	N_s_pos	Precision	Coverage Rate	Enrichment Factor	Likelihood Ratio	Information Gain	tn_fp_fn_tp
[!#1][CH]=[CH]C(=O)[OH]	1600	590	1010	6	6	1.0	0.00375	2.711864	inf	0.005415	[1010, 0, 584, 6]
[!#1][CH2][CH2][CH]=C([CH3])[CH3]	1600	590	1010	6	6	1.0	0.00375	2.711864	inf	0.005415	[1010, 0, 584, 6]
[!#1][CH2][CH2][CH2][CH2][CH2]C(=O)[OH]	1600	590	1010	16	15	0.9375	0.01	2.542373	25.677966	0.010637	[1009, 1, 575, 15]
[!#1][CH2][CH2][CH2][CH2][CH2]C(=O)N([!#1])[CH2][!#1]	1600	590	1010	9	9	1.0	0.005625	2.711864	inf	0.008135	[1010, 0, 581, 9]
[!#1][CH2][CH2][CH2][CH2][OH]	1600	590	1010	19	19	1.0	0.011875	2.711864	inf	0.017268	[1010, 0, 571, 19]
[!#1][CH2][CH2][CH2][CH2]C(=O)[OH]	1600	590	1010	19	18	0.947368	0.011875	2.569135	30.813559	0.013223	[1009, 1, 572, 18]
[!#1][CH2][CH2][CH2][OH]	1600	590	1010	22	20	0.909091	0.01375	2.465331	17.118644	0.012952	[1008, 2, 570, 20]
[!#1][CH2][CH2][CH2]C(=O)[!#1]	1600	590	1010	69	56	0.811594	0.043125	2.200933	7.374185	0.026852	[997, 13, 534, 56]
[!#1][CH2][CH2][CH2]C(=O)[OH]	1600	590	1010	20	19	0.95	0.0125	2.576271	32.525424	0.014092	[1009, 1, 571, 19]
[!#1][CH2][CH2][CH2]OC(=O)[!#1]	1600	590	1010	26	22	0.846154	0.01625	2.294654	9.415254	0.011575	[1006, 4, 568, 22]
[!#1][CH2][CH2]C(=O)[!#1]	1600	590	1010	88	71	0.806818	0.055	2.187982	7.149551	0.033899	[993, 17, 519, 71]
[!#1][CH2][CH2]C(=O)[OH]	1600	590	1010	26	24	0.923077	0.01625	2.503259	20.542373	0.016318	[1008, 2, 566, 24]
[!#1][CH2][CH2]C(=O)O[!#1]	1600	590	1010	33	26	0.787879	0.020625	2.13662	6.358354	0.011153	[1003, 7, 564, 26]
[!#1][CH2][CH2]C(=O)O[CH3]	1600	590	1010	5	5	1.0	0.003125	2.711864	inf	0.00451	[1010, 0, 585, 5]
[!#1][CH2][CH2]OC(=O)[!#1]	1600	590	1010	51	40	0.784314	0.031875	2.126952	6.224961	0.017133	[999, 11, 550, 40]
[!#1][CH2][CH2]OC(=O)[CH3]	1600	590	1010	10	8	0.8	0.00625	2.169492	6.847458	0.003537	[1008, 2, 582, 8]
[!#1][CH2]C(=O)[CH3]	1600	590	1010	21	16	0.761905	0.013125	2.066182	5.477966	0.006158	[1005, 5, 574, 16]
[!#1][CH2]C(=O)[OH]	1600	590	1010	47	40	0.851064	0.029375	2.30797	9.782082	0.021695	[1003, 7, 550, 40]
[!#1][CH2]C(=O)O[CH2][CH2][CH2][CH3]	1600	590	1010	5	5	1.0	0.003125	2.711864	inf	0.00451	[1010, 0, 585, 5]
[!#1][CH2]C(=O)O[CH2][CH3]	1600	590	1010	6	5	0.833333	0.00375	2.259887	8.559322	0.002484	[1009, 1, 585, 5]
[!#1][CH2]C(=O)O[CH3]	1600	590	1010	9	7	0.777778	0.005625	2.109228	5.991525	0.002844	[1008, 2, 583, 7]
[!#1][CH2]N([CH2][!#1])C(=O)[!#1]	1600	590	1010	9	8	0.888889	0.005625	2.410546	13.694915	0.004807	[1009, 1, 582, 8]
[!#1][CH2]O[CH2][CH3]	1600	590	1010	5	4	0.8	0.003125	2.169492	6.847458	0.001763	[1009, 1, 586, 4]
[!#1][CH2]OC(=O)[CH3]	1600	590	1010	15	13	0.866667	0.009375	2.350282	11.127119	0.007281	[1008, 2, 577, 13]
[!#1]C(=O)[CH2][CH2][CH2][CH2]C(=O)[!#1]	1600	590	1010	7	6	0.857143	0.004375	2.324455	10.271186	0.003238	[1009, 1, 584, 6]
[!#1]C(=O)O[CH2][CH2][CH2][CH3]	1600	590	1010	11	11	1.0	0.006875	2.711864	inf	0.009954	[1010, 0, 579, 11]
[!#1]c1[cH][cH]c([cH][cH]1)C(=O)[OH]	1600	590	1010	9	7	0.777778	0.005625	2.109228	5.991525	0.002844	[1008, 2, 583, 7]
[!#1]c1[cH][cH]c(O[CH3])[cH][cH]1	1600	590	1010	8	6	0.75	0.005	2.033898	5.135593	0.002182	[1008, 2, 584, 6]
[!#1]O[CH2][CH2][CH2][CH3]	1600	590	1010	23	18	0.782609	0.014375	2.122329	6.162712	0.007519	[1005, 5, 572, 18]
[!#1]O[CH2][CH2]OC(=O)[!#1]	1600	590	1010	11	10	0.909091	0.006875	2.465331	17.118644	0.006432	[1009, 1, 580, 10]
[!#1]O[CH2]c1[cH][cH][cH][cH][cH]1	1600	590	1010	6	5	0.833333	0.00375	2.259887	8.559322	0.002484	[1009, 1, 585, 5]
[!#1]OC(=O)[CH]=[CH][!#1]	1600	590	1010	6	5	0.833333	0.00375	2.259887	8.559322	0.002484	[1009, 1, 585, 5]
[!#1]OC(=O)[CH3]	1600	590	1010	28	23	0.821429	0.0175	2.227603	7.874576	0.011116	[1005, 5, 567, 23]
[!#1]OC(=O)C(=[CH2])[CH3]	1600	590	1010	14	13	0.928571	0.00875	2.51816	22.254237	0.008936	[1009, 1, 577, 13]
CC(O)C(O)C(O)C(C)O	1600	590	1010	9	8	0.888889	0.005625	2.410546	13.694915	0.004807	[1009, 1, 582, 8]
CC(O)C(O)C(O)C(O)CO	1600	590	1010	9	8	0.888889	0.005625	2.410546	13.694915	0.004807	[1009, 1, 582, 8]
Cc1ccc(cc1)C(=O)O	1600	590	1010	9	7	0.777778	0.005625	2.109228	5.991525	0.002844	[1008, 2, 583, 7]
Cc1ccc(O)c(O)c1	1600	590	1010	12	9	0.75	0.0075	2.033898	5.135593	0.003281	[1007, 3, 581, 9]
CCOC(=O)C=CC	1600	590	1010	5	4	0.8	0.003125	2.169492	6.847458	0.001763	[1009, 1, 586, 4]
CCOC(=O)CC=O	1600	590	1010	8	8	1.0	0.005	2.711864	inf	0.007227	[1010, 0, 582, 8]
O=CC=O	1600	590	1010	5	4	0.8	0.003125	2.169492	6.847458	0.001763	[1009, 1, 586, 4]
O=Cc1ccc(C=O)cc1	1600	590	1010	7	6	0.857143	0.004375	2.324455	10.271186	0.003238	[1009, 1, 584, 6]
O=CCCCCC=O	1600	590	1010	10	8	0.8	0.00625	2.169492	6.847458	0.003537	[1008, 2, 582, 8]
OC(=O)C=C	1600	590	1010	46	38	0.826087	0.02875	2.240236	8.131356	0.018892	[1002, 8, 552, 38]
OC(=O)c1ccc(C=O)cc1	1600	590	1010	6	5	0.833333	0.00375	2.259887	8.559322	0.002484	[1009, 1, 585, 5]
OC(=O)c1ccc(cc1)C(=O)O	1600	590	1010	6	5	0.833333	0.00375	2.259887	8.559322	0.002484	[1009, 1, 585, 5]
OC(=O)c1ccc(O)cc1	1600	590	1010	7	7	1.0	0.004375	2.711864	inf	0.006321	[1010, 0, 583, 7]
OC(=O)CCCC=O	1600	590	1010	8	6	0.75	0.005	2.033898	5.135593	0.002182	[1008, 2, 584, 6]
OC(=O)CCCCC=O	1600	590	1010	9	8	0.888889	0.005625	2.410546	13.694915	0.004807	[1009, 1, 582, 8]
Oc1ccc(C=O)cc1	1600	590	1010	20	15	0.75	0.0125	2.033898	5.135593	0.005498	[1005, 5, 575, 15]
Oc1ccc(C=O)cc1O	1600	590	1010	8	7	0.875	0.005	2.372881	11.983051	0.004014	[1009, 1, 583, 7]
OCC1OCC(O)C1O	1600	590	1010	5	4	0.8	0.003125	2.169492	6.847458	0.001763	[1009, 1, 586, 4]
OCCOC=O	1600	590	1010	34	27	0.794118	0.02125	2.153539	6.602906	0.011864	[1003, 7, 563, 27]
