# Supplementary material for: A comprehensive evaluation of advanced methods for identifying structural alerts using extensive toxicity data
Source: J Cheminform. 2026 Jan 30;18:27. doi: 10.1186/s13321-026-01157-x (PMC12922411; doi:10.1186/s13321-026-01157-x)
Supplement: Supplementary file 3 — Supplementary material 3. [file 13321_2026_1157_MOESM3_ESM.zip › SI_3_The substructure sets/SI_3_1_Original set of SAs/krfp/Environ/Honey bee toxicity__ruleset.csv]

Substructure	N_total	N_pos	N_neg	N_s	N_s_pos	Precision	Coverage Rate	Enrichment Factor	Likelihood Ratio	Information Gain	tn_fp_fn_tp
[!#1][CH]=C(Cl)Cl	660	166	494	7	6	0.857143	0.010606	3.407917	17.855422	0.012621	[493, 1, 160, 6]
[!#1]OC(=O)[NH][CH3]	660	166	494	18	16	0.888889	0.027273	3.534137	23.807229	0.037025	[492, 2, 150, 16]
[!#1]OP(=O)(O[!#1])O[!#1]	660	166	494	8	8	1.0	0.012121	3.975904	inf	0.024459	[494, 0, 158, 8]
[!#1]P(=O)(O[CH3])O[CH3]	660	166	494	12	12	1.0	0.018182	3.975904	inf	0.036937	[494, 0, 154, 12]
[!#1]S[CH]([!#1])[!#1]	660	166	494	13	10	0.769231	0.019697	3.058387	9.919679	0.01713	[491, 3, 156, 10]
[!#1]S[CH2][CH2]S[!#1]	660	166	494	5	5	1.0	0.007576	3.975904	inf	0.01521	[494, 0, 161, 5]
C=NOC=O	660	166	494	8	7	0.875	0.012121	3.478916	20.831325	0.015387	[493, 1, 159, 7]
C1CC2CC1C=C2	660	166	494	5	4	0.8	0.007576	3.180723	11.903614	0.007299	[493, 1, 162, 4]
CBr	660	166	494	5	4	0.8	0.007576	3.180723	11.903614	0.007299	[493, 1, 162, 4]
CC(C)(C)CC=C	660	166	494	28	23	0.821429	0.042424	3.265921	13.689157	0.046235	[489, 5, 143, 23]
CC(C)CC(=O)O	660	166	494	41	35	0.853659	0.062121	3.394064	17.359438	0.078025	[488, 6, 131, 35]
CC(C)CCC(=O)O	660	166	494	33	28	0.848485	0.05	3.373494	16.66506	0.060665	[489, 5, 138, 28]
CC=NOC=O	660	166	494	8	7	0.875	0.012121	3.478916	20.831325	0.015387	[493, 1, 159, 7]
CC1(C)CC1	660	166	494	27	25	0.925926	0.040909	3.681392	37.198795	0.064233	[492, 2, 141, 25]
CC1(C)CC1C=O	660	166	494	26	25	0.961538	0.039394	3.822984	74.39759	0.070002	[493, 1, 141, 25]
NC(=O)ON=C	660	166	494	8	7	0.875	0.012121	3.478916	20.831325	0.015387	[493, 1, 159, 7]
O=CC1CC1	660	166	494	27	25	0.925926	0.040909	3.681392	37.198795	0.064233	[492, 2, 141, 25]
Oc1ccc(Br)cc1	660	166	494	5	4	0.8	0.007576	3.180723	11.903614	0.007299	[493, 1, 162, 4]
OP(=O)(O)O	660	166	494	8	8	1.0	0.012121	3.975904	inf	0.024459	[494, 0, 158, 8]
SCCS	660	166	494	6	6	1.0	0.009091	3.975904	inf	0.018283	[494, 0, 160, 6]
