# Supplementary material for: A comprehensive evaluation of advanced methods for identifying structural alerts using extensive toxicity data
Source: J Cheminform. 2026 Jan 30;18:27. doi: 10.1186/s13321-026-01157-x (PMC12922411; doi:10.1186/s13321-026-01157-x)
Supplement: Supplementary file 3 — Supplementary material 3. [file 13321_2026_1157_MOESM3_ESM.zip › SI_3_The substructure sets/SI_3_1_Original set of SAs/moss/Drug/Ames mutagenicity__ruleset.csv]

Substructure	N_total	N_pos	N_neg	N_s	N_s_pos	Precision	Coverage Rate	Enrichment Factor	Likelihood Ratio	Information Gain	tn_fp_fn_tp
N(-O)(-c1:c:c:c:c:c:1)=O	7579	4227	3352	833	681	0.817527	0.109909	1.465824	3.552837	0.026625	[3200, 152, 3546, 681]
N(-c1:c:c:c:c:c:1)=O	7579	4227	3352	867	711	0.820069	0.114395	1.470382	3.614238	0.028431	[3196, 156, 3516, 711]
