# Supplementary material for: A comprehensive evaluation of advanced methods for identifying structural alerts using extensive toxicity data
Source: J Cheminform. 2026 Jan 30;18:27. doi: 10.1186/s13321-026-01157-x (PMC12922411; doi:10.1186/s13321-026-01157-x)
Supplement: Supplementary file 3 — Supplementary material 3. [file 13321_2026_1157_MOESM3_ESM.zip › SI_3_The substructure sets/SI_3_1_Original set of SAs/moss/Drug/Carcinogenicity__ruleset.csv]

Substructure	N_total	N_pos	N_neg	N_s	N_s_pos	Precision	Coverage Rate	Enrichment Factor	Likelihood Ratio	Information Gain	tn_fp_fn_tp
N(-N=O)(-C)-C-C	1031	510	521	98	84	0.857143	0.095053	1.732773	6.129412	0.043657	[507, 14, 426, 84]
N(-N=O)(-C)-C	1031	510	521	108	90	0.833333	0.104753	1.684641	5.107843	0.041808	[503, 18, 420, 90]
N(-N)(-C)-C	1031	510	521	119	99	0.831933	0.115422	1.681809	5.056765	0.046163	[501, 20, 411, 99]
N(-N=O)-C	1031	510	521	120	99	0.825	0.116392	1.667794	4.815966	0.044535	[500, 21, 411, 99]
N(-N)-C-C	1031	510	521	115	95	0.826087	0.111542	1.669991	4.852451	0.042766	[501, 20, 415, 95]
N(-N)-C	1031	510	521	144	115	0.798611	0.13967	1.614447	4.051048	0.045806	[492, 29, 395, 115]
N(-N)=O	1031	510	521	122	101	0.827869	0.118332	1.673594	4.913259	0.046233	[500, 21, 409, 101]
