# Supplementary material for: A comprehensive evaluation of advanced methods for identifying structural alerts using extensive toxicity data
Source: J Cheminform. 2026 Jan 30;18:27. doi: 10.1186/s13321-026-01157-x (PMC12922411; doi:10.1186/s13321-026-01157-x)
Supplement: Supplementary file 3 — Supplementary material 3. [file 13321_2026_1157_MOESM3_ESM.zip › SI_3_The substructure sets/SI_3_1_Original set of SAs/moss/Drug/Cardiotoxicity_Cav1.2__ruleset.csv]

Substructure	N_total	N_pos	N_neg	N_s	N_s_pos	Precision	Coverage Rate	Enrichment Factor	Likelihood Ratio	Information Gain	tn_fp_fn_tp
Cl-c1:c:c:c(-C):c:c:1	776	509	267	28	22	0.785714	0.036082	1.197867	1.923379	0.002175	[261, 6, 487, 22]
N(-O)(-c1:c:c:c:c(-C):c:1)=O	776	509	267	69	64	0.927536	0.088918	1.414083	6.714342	0.028768	[262, 5, 445, 64]
N(-O)(-c1:c:c:c:c:c:1)=O	776	509	267	83	76	0.915663	0.106959	1.395981	5.695201	0.031563	[260, 7, 433, 76]
N-O	776	509	267	87	78	0.896552	0.112113	1.366845	4.546169	0.027794	[258, 9, 431, 78]
N-c1:c:c:c:c(-C):c:1	776	509	267	74	65	0.878378	0.095361	1.339139	3.788474	0.019463	[258, 9, 444, 65]
N1-C=C(-C)-C(-c2:c:c:c:c:c:2)-C(-C)=C-1-C	776	509	267	117	108	0.923077	0.150773	1.407284	6.294695	0.049522	[258, 9, 401, 108]
N1-C=C(-C)-C(-c2:c:c:c:c:c:2)-C(-C=O)=C-1	776	509	267	117	108	0.923077	0.150773	1.407284	6.294695	0.049522	[258, 9, 401, 108]
O(-C)-C(-O)=C	776	509	267	60	56	0.933333	0.07732	1.422921	7.343811	0.026094	[263, 4, 453, 56]
O(-C-C)-C-C-C	776	509	267	258	218	0.844961	0.332474	1.288192	2.858841	0.061605	[227, 40, 291, 218]
O(-C=O)-C-C-C	776	509	267	56	54	0.964286	0.072165	1.470109	14.163065	0.03195	[265, 2, 455, 54]
