# Supplementary material for: A comprehensive evaluation of advanced methods for identifying structural alerts using extensive toxicity data
Source: J Cheminform. 2026 Jan 30;18:27. doi: 10.1186/s13321-026-01157-x (PMC12922411; doi:10.1186/s13321-026-01157-x)
Supplement: Supplementary file 3 — Supplementary material 3. [file 13321_2026_1157_MOESM3_ESM.zip › SI_3_The substructure sets/SI_3_1_Original set of SAs/moss/Drug/Cardiotoxicity_Nav1.5__ruleset.csv]

Substructure	N_total	N_pos	N_neg	N_s	N_s_pos	Precision	Coverage Rate	Enrichment Factor	Likelihood Ratio	Information Gain	tn_fp_fn_tp
F-C(-F)(-F)-O-c1:c:c:c:c:c:1	2014	1372	642	184	152	0.826087	0.09136	1.212638	2.222668	0.007739	[610, 32, 1220, 152]
F-C(-F)(-F)-c1:c:c:c:c(-C):c:1	2014	1372	642	65	61	0.938462	0.032274	1.377596	7.135933	0.00952	[638, 4, 1311, 61]
F-C(-F)-O-c1:c:c:c:c:c:1	2014	1372	642	194	162	0.835052	0.096326	1.225797	2.368896	0.009324	[610, 32, 1210, 162]
S(-S-C-C(-N)-C=O)-C-C(-N-C=O)-C(-N)=O	2014	1372	642	197	187	0.949239	0.097815	1.393416	8.750292	0.033771	[632, 10, 1185, 187]
S(-S-C-C(-N-C)-C=O)-C-C(-N-C=O)-C=O	2014	1372	642	197	187	0.949239	0.097815	1.393416	8.750292	0.033771	[632, 10, 1185, 187]
S(-S-C-C(-N)-C(-N)=O)-C-C(-N-C=O)-C=O	2014	1372	642	197	187	0.949239	0.097815	1.393416	8.750292	0.033771	[632, 10, 1185, 187]
S(-S-C-C(-N)-C=O)-C-C(-N-C(-C)=O)-C=O	2014	1372	642	197	187	0.949239	0.097815	1.393416	8.750292	0.033771	[632, 10, 1185, 187]
S(-S-C-C(-N)-C(-N)=O)-C-C(-N)-C(-N-C)=O	2014	1372	642	197	187	0.949239	0.097815	1.393416	8.750292	0.033771	[632, 10, 1185, 187]
S(-S-C-C(-N)-C=O)-C-C(-N)-C(-N-C-C)=O	2014	1372	642	197	187	0.949239	0.097815	1.393416	8.750292	0.033771	[632, 10, 1185, 187]
S(-S-C-C-N-C=O)-C-C(-N-C=O)-C(-N)=O	2014	1372	642	197	187	0.949239	0.097815	1.393416	8.750292	0.033771	[632, 10, 1185, 187]
S(-S-C-C-N)-C-C(-N-C(-C)=O)-C(-N-C)=O	2014	1372	642	197	187	0.949239	0.097815	1.393416	8.750292	0.033771	[632, 10, 1185, 187]
S(-S-C-C-N)-C-C(-N-C(-C-N)=O)-C(-N)=O	2014	1372	642	197	187	0.949239	0.097815	1.393416	8.750292	0.033771	[632, 10, 1185, 187]
S(-S-C-C-N)-C-C(-N-C(-C-C)=O)-C(-N)=O	2014	1372	642	197	187	0.949239	0.097815	1.393416	8.750292	0.033771	[632, 10, 1185, 187]
S(-S-C-C-N)-C-C(-N-C=O)-C(-N-C-C)=O	2014	1372	642	197	187	0.949239	0.097815	1.393416	8.750292	0.033771	[632, 10, 1185, 187]
S(-S-C-C-N-C=O)-C-C(-N-C(-C)=O)-C=O	2014	1372	642	197	187	0.949239	0.097815	1.393416	8.750292	0.033771	[632, 10, 1185, 187]
S(-S-C-C-N-C(-C)=O)-C-C(-N-C=O)-C=O	2014	1372	642	197	187	0.949239	0.097815	1.393416	8.750292	0.033771	[632, 10, 1185, 187]
S(-S-C-C-N)-C-C(-N-C(-C(-N)-C)=O)-C=O	2014	1372	642	197	187	0.949239	0.097815	1.393416	8.750292	0.033771	[632, 10, 1185, 187]
S(-S-C-C-N)-C-C(-N-C(-C-N-C)=O)-C=O	2014	1372	642	197	187	0.949239	0.097815	1.393416	8.750292	0.033771	[632, 10, 1185, 187]
S(-S-C-C-N)-C-C(-N-C(-C-C-S)=O)-C=O	2014	1372	642	197	187	0.949239	0.097815	1.393416	8.750292	0.033771	[632, 10, 1185, 187]
S(-S-C-C-N)-C-C(-N-C(-C-C-C)=O)-C=O	2014	1372	642	197	187	0.949239	0.097815	1.393416	8.750292	0.033771	[632, 10, 1185, 187]
S(-S-C-C-N-C(-C)=O)-C-C(-N)-C(-N-C)=O	2014	1372	642	197	187	0.949239	0.097815	1.393416	8.750292	0.033771	[632, 10, 1185, 187]
S(-S-C-C-N-C=O)-C-C(-N)-C(-N-C-C)=O	2014	1372	642	197	187	0.949239	0.097815	1.393416	8.750292	0.033771	[632, 10, 1185, 187]
S(-S-C-C-N-C(-C-N)=O)-C-C(-N)-C(-N)=O	2014	1372	642	197	187	0.949239	0.097815	1.393416	8.750292	0.033771	[632, 10, 1185, 187]
S(-S-C-C-N-C(-C-C)=O)-C-C(-N)-C(-N)=O	2014	1372	642	197	187	0.949239	0.097815	1.393416	8.750292	0.033771	[632, 10, 1185, 187]
S(-S-C-C-N)-C-C(-N)-C(-N-C(-C)-C-S)=O	2014	1372	642	197	187	0.949239	0.097815	1.393416	8.750292	0.033771	[632, 10, 1185, 187]
S(-S-C-C-N)-C-C(-N)-C(-N-C(-C)-C-O)=O	2014	1372	642	189	179	0.94709	0.093843	1.390262	8.375948	0.031633	[632, 10, 1193, 179]
S(-S-C-C-N)-C-C(-N)-C(-N-C(-C)-C-N)=O	2014	1372	642	197	187	0.949239	0.097815	1.393416	8.750292	0.033771	[632, 10, 1185, 187]
S(-S-C-C-N)-C-C(-N)-C(-N-C(-C)-C-C)=O	2014	1372	642	197	187	0.949239	0.097815	1.393416	8.750292	0.033771	[632, 10, 1185, 187]
S(-S-C-C-N)-C-C(-N)-C(-N-C(-C)-C=O)=O	2014	1372	642	197	187	0.949239	0.097815	1.393416	8.750292	0.033771	[632, 10, 1185, 187]
S(-S-C-C-N)-C-C(-N)-C(-N-C-C-S-S)=O	2014	1372	642	197	187	0.949239	0.097815	1.393416	8.750292	0.033771	[632, 10, 1185, 187]
S(-S-C-C-N)-C-C(-N)-C(-N-C-C(-N)=O)=O	2014	1372	642	197	187	0.949239	0.097815	1.393416	8.750292	0.033771	[632, 10, 1185, 187]
S(-S-C-C-N)-C-C(-N)-C(-N-C-C(-C)-C)=O	2014	1372	642	173	165	0.953757	0.085899	1.400049	9.651057	0.030675	[634, 8, 1207, 165]
S(-S-C-C-N)-C-C(-N)-C(-N-C-C-C-C)=O	2014	1372	642	197	187	0.949239	0.097815	1.393416	8.750292	0.033771	[632, 10, 1185, 187]
S(-S-C-C-N-C(-C(-N)-C)=O)-C-C(-N)-C=O	2014	1372	642	197	187	0.949239	0.097815	1.393416	8.750292	0.033771	[632, 10, 1185, 187]
S(-S-C-C-N-C(-C-N-C)=O)-C-C(-N)-C=O	2014	1372	642	197	187	0.949239	0.097815	1.393416	8.750292	0.033771	[632, 10, 1185, 187]
S(-S-C-C-N-C(-C-C-S)=O)-C-C(-N)-C=O	2014	1372	642	197	187	0.949239	0.097815	1.393416	8.750292	0.033771	[632, 10, 1185, 187]
S(-S-C-C-N-C(-C-C-C)=O)-C-C(-N)-C=O	2014	1372	642	197	187	0.949239	0.097815	1.393416	8.750292	0.033771	[632, 10, 1185, 187]
S(-S-C-C-C(-N)=O)-C-C(-N-C=O)-C(-N)=O	2014	1372	642	197	187	0.949239	0.097815	1.393416	8.750292	0.033771	[632, 10, 1185, 187]
S(-S-C-C-C=O)-C-C(-N-C(-C)=O)-C(-N)=O	2014	1372	642	197	187	0.949239	0.097815	1.393416	8.750292	0.033771	[632, 10, 1185, 187]
S(-S-C-C-C=O)-C-C(-N-C=O)-C(-N-C)=O	2014	1372	642	197	187	0.949239	0.097815	1.393416	8.750292	0.033771	[632, 10, 1185, 187]
S(-S-C-C-C(-N)=O)-C-C(-N-C(-C)=O)-C=O	2014	1372	642	197	187	0.949239	0.097815	1.393416	8.750292	0.033771	[632, 10, 1185, 187]
S(-S-C-C-C(-N-C)=O)-C-C(-N-C=O)-C=O	2014	1372	642	197	187	0.949239	0.097815	1.393416	8.750292	0.033771	[632, 10, 1185, 187]
S(-S-C-C-C=O)-C-C(-N-C(-C-N)=O)-C=O	2014	1372	642	197	187	0.949239	0.097815	1.393416	8.750292	0.033771	[632, 10, 1185, 187]
S(-S-C-C-C=O)-C-C(-N-C(-C-C)=O)-C=O	2014	1372	642	197	187	0.949239	0.097815	1.393416	8.750292	0.033771	[632, 10, 1185, 187]
S(-S-C-C-C(-N-C)=O)-C-C(-N)-C(-N-C)=O	2014	1372	642	197	187	0.949239	0.097815	1.393416	8.750292	0.033771	[632, 10, 1185, 187]
S(-S-C-C-C(-N)=O)-C-C(-N)-C(-N-C-C)=O	2014	1372	642	197	187	0.949239	0.097815	1.393416	8.750292	0.033771	[632, 10, 1185, 187]
S(-S-C-C-C(-N-C-C)=O)-C-C(-N)-C(-N)=O	2014	1372	642	197	187	0.949239	0.097815	1.393416	8.750292	0.033771	[632, 10, 1185, 187]
S(-S-C-C-C=O)-C-C(-N)-C(-N-C(-C)-C)=O	2014	1372	642	197	187	0.949239	0.097815	1.393416	8.750292	0.033771	[632, 10, 1185, 187]
S(-S-C-C-C=O)-C-C(-N)-C(-N-C-C-S)=O	2014	1372	642	197	187	0.949239	0.097815	1.393416	8.750292	0.033771	[632, 10, 1185, 187]
S(-S-C-C-C=O)-C-C(-N)-C(-N-C-C-O)=O	2014	1372	642	189	179	0.94709	0.093843	1.390262	8.375948	0.031633	[632, 10, 1193, 179]
S(-S-C-C-C=O)-C-C(-N)-C(-N-C-C-N)=O	2014	1372	642	197	187	0.949239	0.097815	1.393416	8.750292	0.033771	[632, 10, 1185, 187]
S(-S-C-C-C=O)-C-C(-N)-C(-N-C-C-C)=O	2014	1372	642	197	187	0.949239	0.097815	1.393416	8.750292	0.033771	[632, 10, 1185, 187]
S(-S-C-C-C=O)-C-C(-N)-C(-N-C-C=O)=O	2014	1372	642	197	187	0.949239	0.097815	1.393416	8.750292	0.033771	[632, 10, 1185, 187]
S(-S-C-C-C(-N-C(-C)-C)=O)-C-C(-N)-C=O	2014	1372	642	197	187	0.949239	0.097815	1.393416	8.750292	0.033771	[632, 10, 1185, 187]
S(-S-C-C-C(-N-C-C-S)=O)-C-C(-N)-C=O	2014	1372	642	197	187	0.949239	0.097815	1.393416	8.750292	0.033771	[632, 10, 1185, 187]
S(-S-C-C-C(-N-C-C-O)=O)-C-C(-N)-C=O	2014	1372	642	189	179	0.94709	0.093843	1.390262	8.375948	0.031633	[632, 10, 1193, 179]
S(-S-C-C-C(-N-C-C-N)=O)-C-C(-N)-C=O	2014	1372	642	197	187	0.949239	0.097815	1.393416	8.750292	0.033771	[632, 10, 1185, 187]
S(-S-C-C-C(-N-C-C-C)=O)-C-C(-N)-C=O	2014	1372	642	197	187	0.949239	0.097815	1.393416	8.750292	0.033771	[632, 10, 1185, 187]
S(-S-C-C-C(-N-C-C=O)=O)-C-C(-N)-C=O	2014	1372	642	197	187	0.949239	0.097815	1.393416	8.750292	0.033771	[632, 10, 1185, 187]
S(-S-C-C)-C-C(-N-C(-C-N)=O)-C(-N-C)=O	2014	1372	642	197	187	0.949239	0.097815	1.393416	8.750292	0.033771	[632, 10, 1185, 187]
S(-S-C-C)-C-C(-N-C(-C-C)=O)-C(-N-C)=O	2014	1372	642	197	187	0.949239	0.097815	1.393416	8.750292	0.033771	[632, 10, 1185, 187]
S(-S-C-C)-C-C(-N-C(-C)=O)-C(-N-C-C)=O	2014	1372	642	197	187	0.949239	0.097815	1.393416	8.750292	0.033771	[632, 10, 1185, 187]
S(-S-C-C)-C-C(-N-C(-C(-N)-C)=O)-C(-N)=O	2014	1372	642	197	187	0.949239	0.097815	1.393416	8.750292	0.033771	[632, 10, 1185, 187]
S(-S-C-C)-C-C(-N-C(-C-N-C)=O)-C(-N)=O	2014	1372	642	197	187	0.949239	0.097815	1.393416	8.750292	0.033771	[632, 10, 1185, 187]
S(-S-C-C)-C-C(-N-C(-C-C-S)=O)-C(-N)=O	2014	1372	642	197	187	0.949239	0.097815	1.393416	8.750292	0.033771	[632, 10, 1185, 187]
S(-S-C-C)-C-C(-N-C(-C-C-C)=O)-C(-N)=O	2014	1372	642	197	187	0.949239	0.097815	1.393416	8.750292	0.033771	[632, 10, 1185, 187]
S(-S-C-C)-C-C(-N-C=O)-C(-N-C(-C)-C)=O	2014	1372	642	197	187	0.949239	0.097815	1.393416	8.750292	0.033771	[632, 10, 1185, 187]
S(-S-C-C)-C-C(-N-C=O)-C(-N-C-C-S)=O	2014	1372	642	197	187	0.949239	0.097815	1.393416	8.750292	0.033771	[632, 10, 1185, 187]
S(-S-C-C)-C-C(-N-C=O)-C(-N-C-C-O)=O	2014	1372	642	189	179	0.94709	0.093843	1.390262	8.375948	0.031633	[632, 10, 1193, 179]
S(-S-C-C)-C-C(-N-C=O)-C(-N-C-C-N)=O	2014	1372	642	197	187	0.949239	0.097815	1.393416	8.750292	0.033771	[632, 10, 1185, 187]
S(-S-C-C)-C-C(-N-C=O)-C(-N-C-C-C)=O	2014	1372	642	197	187	0.949239	0.097815	1.393416	8.750292	0.033771	[632, 10, 1185, 187]
S(-S-C-C)-C-C(-N-C=O)-C(-N-C-C=O)=O	2014	1372	642	197	187	0.949239	0.097815	1.393416	8.750292	0.033771	[632, 10, 1185, 187]
S(-S-C-C)-C-C(-N-C(-C(-N-C)-C)=O)-C=O	2014	1372	642	197	187	0.949239	0.097815	1.393416	8.750292	0.033771	[632, 10, 1185, 187]
S(-S-C-C)-C-C(-N-C(-C(-N)-C-S)=O)-C=O	2014	1372	642	197	187	0.949239	0.097815	1.393416	8.750292	0.033771	[632, 10, 1185, 187]
S(-S-C-C)-C-C(-N-C(-C(-N)-C-C)=O)-C=O	2014	1372	642	197	187	0.949239	0.097815	1.393416	8.750292	0.033771	[632, 10, 1185, 187]
S(-S-C-C)-C-C(-N-C(-C-N-C=O)=O)-C=O	2014	1372	642	197	187	0.949239	0.097815	1.393416	8.750292	0.033771	[632, 10, 1185, 187]
S(-S-C-C)-C-C(-N-C(-C-C-S-S)=O)-C=O	2014	1372	642	197	187	0.949239	0.097815	1.393416	8.750292	0.033771	[632, 10, 1185, 187]
S(-S-C-C)-C-C(-N-C(-C-C(-C)-C)=O)-C=O	2014	1372	642	188	178	0.946809	0.093347	1.389849	8.329155	0.031368	[632, 10, 1194, 178]
S(-S-C-C)-C-C(-N-C(-C-C-C-O)=O)-C=O	2014	1372	642	184	175	0.951087	0.09136	1.396129	9.098639	0.031939	[633, 9, 1197, 175]
S(-S-C-C)-C-C(-N-C(-C-C-C-C)=O)-C=O	2014	1372	642	196	186	0.94898	0.097319	1.393036	8.703499	0.033502	[632, 10, 1186, 186]
S(-S-C-C)-C-C(-N-C(-C-C-C=O)=O)-C=O	2014	1372	642	184	175	0.951087	0.09136	1.396129	9.098639	0.031939	[633, 9, 1197, 175]
S(-S-C-C)-C-C(-N)-C(-N-C(-C=O)-C-S)=O	2014	1372	642	197	187	0.949239	0.097815	1.393416	8.750292	0.033771	[632, 10, 1185, 187]
S(-S-C-C)-C-C(-N)-C(-N-C(-C=O)-C-O)=O	2014	1372	642	189	179	0.94709	0.093843	1.390262	8.375948	0.031633	[632, 10, 1193, 179]
S(-S-C-C)-C-C(-N)-C(-N-C(-C)-C(-N)=O)=O	2014	1372	642	197	187	0.949239	0.097815	1.393416	8.750292	0.033771	[632, 10, 1185, 187]
S(-S-C-C)-C-C(-N)-C(-N-C(-C=O)-C-C)=O	2014	1372	642	197	187	0.949239	0.097815	1.393416	8.750292	0.033771	[632, 10, 1185, 187]
S(-S-C-C)-C-C(-N)-C(-N-C-C-S-S-C)=O	2014	1372	642	197	187	0.949239	0.097815	1.393416	8.750292	0.033771	[632, 10, 1185, 187]
S(-S-C-C)-C-C(-N)-C(-N-C-C(-N-C)=O)=O	2014	1372	642	197	187	0.949239	0.097815	1.393416	8.750292	0.033771	[632, 10, 1185, 187]
S(-S-C-C)-C-C(-N)-C(-N-C-C(-C)-C-C)=O	2014	1372	642	172	164	0.953488	0.085402	1.399654	9.592566	0.030406	[634, 8, 1208, 164]
S(-S-C-C)-C-C(-N)-C(-N-C-C-C(-C)-C)=O	2014	1372	642	188	178	0.946809	0.093347	1.389849	8.329155	0.031368	[632, 10, 1194, 178]
S(-S-C-C)-C-C(-N)-C(-N-C-C-C-C-N)=O	2014	1372	642	190	184	0.968421	0.09434	1.421574	14.349854	0.039078	[636, 6, 1188, 184]
S(-S-C-C)-C-C(-N)-C(-N-C-C-C-C-C)=O	2014	1372	642	193	183	0.948187	0.095829	1.391871	8.56312	0.032699	[632, 10, 1189, 183]
S(-S-C-C-N-C(-C)=O)-C-C-N-C(-C-N)=O	2014	1372	642	197	187	0.949239	0.097815	1.393416	8.750292	0.033771	[632, 10, 1185, 187]
S(-S-C-C-N-C(-C)=O)-C-C-N-C(-C-C)=O	2014	1372	642	197	187	0.949239	0.097815	1.393416	8.750292	0.033771	[632, 10, 1185, 187]
S(-S-C-C-N-C=O)-C-C-N-C(-C(-N)-C)=O	2014	1372	642	197	187	0.949239	0.097815	1.393416	8.750292	0.033771	[632, 10, 1185, 187]
S(-S-C-C-N-C=O)-C-C-N-C(-C-N-C)=O	2014	1372	642	197	187	0.949239	0.097815	1.393416	8.750292	0.033771	[632, 10, 1185, 187]
S(-S-C-C-N-C=O)-C-C-N-C(-C-C-S)=O	2014	1372	642	196	186	0.94898	0.097319	1.393036	8.703499	0.033502	[632, 10, 1186, 186]
S(-S-C-C-N-C=O)-C-C-N-C(-C-C-C)=O	2014	1372	642	197	187	0.949239	0.097815	1.393416	8.750292	0.033771	[632, 10, 1185, 187]
S(-S-C-C-N)-C-C-N-C(-C(-N-C=O)-C)=O	2014	1372	642	197	187	0.949239	0.097815	1.393416	8.750292	0.033771	[632, 10, 1185, 187]
S(-S-C-C-N)-C-C-N-C(-C(-N)-C-S-S)=O	2014	1372	642	197	187	0.949239	0.097815	1.393416	8.750292	0.033771	[632, 10, 1185, 187]
S(-S-C-C-N)-C-C-N-C(-C(-N)-C(-C)-C)=O	2014	1372	642	188	178	0.946809	0.093347	1.389849	8.329155	0.031368	[632, 10, 1194, 178]
S(-S-C-C-N)-C-C-N-C(-C(-N)-C-C-O)=O	2014	1372	642	184	175	0.951087	0.09136	1.396129	9.098639	0.031939	[633, 9, 1197, 175]
S(-S-C-C-N)-C-C-N-C(-C(-N)-C-C-C)=O	2014	1372	642	196	186	0.94898	0.097319	1.393036	8.703499	0.033502	[632, 10, 1186, 186]
S(-S-C-C-N)-C-C-N-C(-C(-N)-C-C=O)=O	2014	1372	642	184	175	0.951087	0.09136	1.396129	9.098639	0.031939	[633, 9, 1197, 175]
S(-S-C-C-N)-C-C-N-C(-C-N-C(-C)=O)=O	2014	1372	642	197	187	0.949239	0.097815	1.393416	8.750292	0.033771	[632, 10, 1185, 187]
S(-S-C-C-N)-C-C-N-C(-C-C-S-S-C)=O	2014	1372	642	197	187	0.949239	0.097815	1.393416	8.750292	0.033771	[632, 10, 1185, 187]
S(-S-C-C-N)-C-C-N-C(-C-C-C(-O)=O)=O	2014	1372	642	184	175	0.951087	0.09136	1.396129	9.098639	0.031939	[633, 9, 1197, 175]
S(-S-C-C-N)-C-C-N-C(-C-C-C-C-C)=O	2014	1372	642	192	183	0.953125	0.095333	1.399121	9.514577	0.034097	[633, 9, 1189, 183]
S(-S-C-C-C(-N-C)=O)-C-C-N-C(-C-N)=O	2014	1372	642	197	187	0.949239	0.097815	1.393416	8.750292	0.033771	[632, 10, 1185, 187]
S(-S-C-C-C(-N-C)=O)-C-C-N-C(-C-C)=O	2014	1372	642	197	187	0.949239	0.097815	1.393416	8.750292	0.033771	[632, 10, 1185, 187]
S(-S-C-C-C(-N-C-C)=O)-C-C-N-C(-C)=O	2014	1372	642	197	187	0.949239	0.097815	1.393416	8.750292	0.033771	[632, 10, 1185, 187]
S(-S-C-C-C(-N)=O)-C-C-N-C(-C(-N)-C)=O	2014	1372	642	197	187	0.949239	0.097815	1.393416	8.750292	0.033771	[632, 10, 1185, 187]
S(-S-C-C-C(-N)=O)-C-C-N-C(-C-N-C)=O	2014	1372	642	197	187	0.949239	0.097815	1.393416	8.750292	0.033771	[632, 10, 1185, 187]
S(-S-C-C-C(-N)=O)-C-C-N-C(-C-C-S)=O	2014	1372	642	197	187	0.949239	0.097815	1.393416	8.750292	0.033771	[632, 10, 1185, 187]
S(-S-C-C-C(-N)=O)-C-C-N-C(-C-C-C)=O	2014	1372	642	197	187	0.949239	0.097815	1.393416	8.750292	0.033771	[632, 10, 1185, 187]
S(-S-C-C-C(-N-C(-C)-C)=O)-C-C-N-C=O	2014	1372	642	197	187	0.949239	0.097815	1.393416	8.750292	0.033771	[632, 10, 1185, 187]
S(-S-C-C-C(-N-C-C-S)=O)-C-C-N-C=O	2014	1372	642	197	187	0.949239	0.097815	1.393416	8.750292	0.033771	[632, 10, 1185, 187]
S(-S-C-C-C(-N-C-C-O)=O)-C-C-N-C=O	2014	1372	642	189	179	0.94709	0.093843	1.390262	8.375948	0.031633	[632, 10, 1193, 179]
S(-S-C-C-C(-N-C-C-N)=O)-C-C-N-C=O	2014	1372	642	197	187	0.949239	0.097815	1.393416	8.750292	0.033771	[632, 10, 1185, 187]
S(-S-C-C-C(-N-C-C-C)=O)-C-C-N-C=O	2014	1372	642	197	187	0.949239	0.097815	1.393416	8.750292	0.033771	[632, 10, 1185, 187]
S(-S-C-C-C(-N-C-C=O)=O)-C-C-N-C=O	2014	1372	642	197	187	0.949239	0.097815	1.393416	8.750292	0.033771	[632, 10, 1185, 187]
S(-S-C-C-C=O)-C-C-N-C(-C(-N-C)-C)=O	2014	1372	642	197	187	0.949239	0.097815	1.393416	8.750292	0.033771	[632, 10, 1185, 187]
S(-S-C-C-C=O)-C-C-N-C(-C(-N)-C-S)=O	2014	1372	642	197	187	0.949239	0.097815	1.393416	8.750292	0.033771	[632, 10, 1185, 187]
S(-S-C-C-C=O)-C-C-N-C(-C(-N)-C-C)=O	2014	1372	642	197	187	0.949239	0.097815	1.393416	8.750292	0.033771	[632, 10, 1185, 187]
S(-S-C-C-C=O)-C-C-N-C(-C-N-C=O)=O	2014	1372	642	197	187	0.949239	0.097815	1.393416	8.750292	0.033771	[632, 10, 1185, 187]
S(-S-C-C-C=O)-C-C-N-C(-C-C-S-S)=O	2014	1372	642	197	187	0.949239	0.097815	1.393416	8.750292	0.033771	[632, 10, 1185, 187]
S(-S-C-C-C=O)-C-C-N-C(-C-C(-C)-C)=O	2014	1372	642	188	178	0.946809	0.093347	1.389849	8.329155	0.031368	[632, 10, 1194, 178]
S(-S-C-C-C=O)-C-C-N-C(-C-C-C-O)=O	2014	1372	642	184	175	0.951087	0.09136	1.396129	9.098639	0.031939	[633, 9, 1197, 175]
S(-S-C-C-C=O)-C-C-N-C(-C-C-C-C)=O	2014	1372	642	196	186	0.94898	0.097319	1.393036	8.703499	0.033502	[632, 10, 1186, 186]
S(-S-C-C-C=O)-C-C-N-C(-C-C-C=O)=O	2014	1372	642	184	175	0.951087	0.09136	1.396129	9.098639	0.031939	[633, 9, 1197, 175]
S(-S-C-C-C(-N-C(-C=O)-C-S)=O)-C-C-N	2014	1372	642	197	187	0.949239	0.097815	1.393416	8.750292	0.033771	[632, 10, 1185, 187]
S(-S-C-C-C(-N-C(-C=O)-C-O)=O)-C-C-N	2014	1372	642	189	179	0.94709	0.093843	1.390262	8.375948	0.031633	[632, 10, 1193, 179]
S(-S-C-C-C(-N-C(-C)-C(-N)=O)=O)-C-C-N	2014	1372	642	197	187	0.949239	0.097815	1.393416	8.750292	0.033771	[632, 10, 1185, 187]
S(-S-C-C-C(-N-C(-C=O)-C-C)=O)-C-C-N	2014	1372	642	197	187	0.949239	0.097815	1.393416	8.750292	0.033771	[632, 10, 1185, 187]
S(-S-C-C-C(-N-C-C-S-S-C)=O)-C-C-N	2014	1372	642	197	187	0.949239	0.097815	1.393416	8.750292	0.033771	[632, 10, 1185, 187]
S(-S-C-C-C(-N-C-C(-N-C)=O)=O)-C-C-N	2014	1372	642	197	187	0.949239	0.097815	1.393416	8.750292	0.033771	[632, 10, 1185, 187]
S(-S-C-C-C(-N-C-C(-C)-C-C)=O)-C-C-N	2014	1372	642	172	164	0.953488	0.085402	1.399654	9.592566	0.030406	[634, 8, 1208, 164]
S(-S-C-C-C(-N-C-C-C(-C)-C)=O)-C-C-N	2014	1372	642	188	178	0.946809	0.093347	1.389849	8.329155	0.031368	[632, 10, 1194, 178]
S(-S-C-C-C(-N-C-C-C-C-N)=O)-C-C-N	2014	1372	642	190	184	0.968421	0.09434	1.421574	14.349854	0.039078	[636, 6, 1188, 184]
S(-S-C-C-C(-N-C-C-C-C-C)=O)-C-C-N	2014	1372	642	193	183	0.948187	0.095829	1.391871	8.56312	0.032699	[632, 10, 1189, 183]
S(-S-C-C)-C-C-N-C(-C(-N-C=O)-C-S)=O	2014	1372	642	197	187	0.949239	0.097815	1.393416	8.750292	0.033771	[632, 10, 1185, 187]
S(-S-C-C)-C-C-N-C(-C(-N-C=O)-C-C)=O	2014	1372	642	197	187	0.949239	0.097815	1.393416	8.750292	0.033771	[632, 10, 1185, 187]
S(-S-C-C)-C-C-N-C(-C(-N-C(-C)=O)-C)=O	2014	1372	642	197	187	0.949239	0.097815	1.393416	8.750292	0.033771	[632, 10, 1185, 187]
S(-S-C-C)-C-C-N-C(-C(-N)-C-S-S-C)=O	2014	1372	642	197	187	0.949239	0.097815	1.393416	8.750292	0.033771	[632, 10, 1185, 187]
S(-S-C-C)-C-C-N-C(-C(-N)-C-C(-O)=O)=O	2014	1372	642	184	175	0.951087	0.09136	1.396129	9.098639	0.031939	[633, 9, 1197, 175]
S(-S-C-C)-C-C-N-C(-C(-N)-C-C-C-C)=O	2014	1372	642	192	183	0.953125	0.095333	1.399121	9.514577	0.034097	[633, 9, 1189, 183]
S(-S-C-C)-C-C-N-C(-C-N-C(-C-N)=O)=O	2014	1372	642	197	187	0.949239	0.097815	1.393416	8.750292	0.033771	[632, 10, 1185, 187]
S(-S-C-C)-C-C-N-C(-C-N-C(-C-C)=O)=O	2014	1372	642	197	187	0.949239	0.097815	1.393416	8.750292	0.033771	[632, 10, 1185, 187]
S(-S-C-C)-C-C-N-C(-C-C-S-S-C-C)=O	2014	1372	642	197	187	0.949239	0.097815	1.393416	8.750292	0.033771	[632, 10, 1185, 187]
S(-S-C-C)-C-C-N-C(-C-C-C-C-C-N)=O	2014	1372	642	192	183	0.953125	0.095333	1.399121	9.514577	0.034097	[633, 9, 1189, 183]
S(-S-C-C-C(-N-C)=O)-C-C-C(-N-C-C)=O	2014	1372	642	197	187	0.949239	0.097815	1.393416	8.750292	0.033771	[632, 10, 1185, 187]
S(-S-C-C-C(-N)=O)-C-C-C(-N-C(-C)-C)=O	2014	1372	642	197	187	0.949239	0.097815	1.393416	8.750292	0.033771	[632, 10, 1185, 187]
S(-S-C-C-C(-N)=O)-C-C-C(-N-C-C-S)=O	2014	1372	642	197	187	0.949239	0.097815	1.393416	8.750292	0.033771	[632, 10, 1185, 187]
S(-S-C-C-C(-N)=O)-C-C-C(-N-C-C-O)=O	2014	1372	642	189	179	0.94709	0.093843	1.390262	8.375948	0.031633	[632, 10, 1193, 179]
S(-S-C-C-C(-N)=O)-C-C-C(-N-C-C-N)=O	2014	1372	642	197	187	0.949239	0.097815	1.393416	8.750292	0.033771	[632, 10, 1185, 187]
S(-S-C-C-C(-N)=O)-C-C-C(-N-C-C-C)=O	2014	1372	642	197	187	0.949239	0.097815	1.393416	8.750292	0.033771	[632, 10, 1185, 187]
S(-S-C-C-C(-N)=O)-C-C-C(-N-C-C=O)=O	2014	1372	642	197	187	0.949239	0.097815	1.393416	8.750292	0.033771	[632, 10, 1185, 187]
S(-S-C-C-C=O)-C-C-C(-N-C(-C)-C-S)=O	2014	1372	642	197	187	0.949239	0.097815	1.393416	8.750292	0.033771	[632, 10, 1185, 187]
S(-S-C-C-C=O)-C-C-C(-N-C(-C)-C-O)=O	2014	1372	642	189	179	0.94709	0.093843	1.390262	8.375948	0.031633	[632, 10, 1193, 179]
S(-S-C-C-C=O)-C-C-C(-N-C(-C)-C-N)=O	2014	1372	642	197	187	0.949239	0.097815	1.393416	8.750292	0.033771	[632, 10, 1185, 187]
S(-S-C-C-C=O)-C-C-C(-N-C(-C)-C-C)=O	2014	1372	642	197	187	0.949239	0.097815	1.393416	8.750292	0.033771	[632, 10, 1185, 187]
S(-S-C-C-C=O)-C-C-C(-N-C(-C)-C=O)=O	2014	1372	642	197	187	0.949239	0.097815	1.393416	8.750292	0.033771	[632, 10, 1185, 187]
S(-S-C-C-C=O)-C-C-C(-N-C-C-S-S)=O	2014	1372	642	197	187	0.949239	0.097815	1.393416	8.750292	0.033771	[632, 10, 1185, 187]
S(-S-C-C-C=O)-C-C-C(-N-C-C(-N)=O)=O	2014	1372	642	197	187	0.949239	0.097815	1.393416	8.750292	0.033771	[632, 10, 1185, 187]
S(-S-C-C-C=O)-C-C-C(-N-C-C(-C)-C)=O	2014	1372	642	173	165	0.953757	0.085899	1.400049	9.651057	0.030675	[634, 8, 1207, 165]
S(-S-C-C-C=O)-C-C-C(-N-C-C-C-C)=O	2014	1372	642	197	187	0.949239	0.097815	1.393416	8.750292	0.033771	[632, 10, 1185, 187]
S(-S-C-C)-C-C-C(-N-C(-C(-N)=O)-C-S)=O	2014	1372	642	197	187	0.949239	0.097815	1.393416	8.750292	0.033771	[632, 10, 1185, 187]
S(-S-C-C)-C-C-C(-N-C(-C=O)-C-S-S)=O	2014	1372	642	197	187	0.949239	0.097815	1.393416	8.750292	0.033771	[632, 10, 1185, 187]
S(-S-C-C)-C-C-C(-N-C(-C(-N)=O)-C-O)=O	2014	1372	642	189	179	0.94709	0.093843	1.390262	8.375948	0.031633	[632, 10, 1193, 179]
S(-S-C-C)-C-C-C(-N-C(-C-C)-C(-N)=O)=O	2014	1372	642	197	187	0.949239	0.097815	1.393416	8.750292	0.033771	[632, 10, 1185, 187]
S(-S-C-C)-C-C-C(-N-C(-C)-C(-N-C)=O)=O	2014	1372	642	197	187	0.949239	0.097815	1.393416	8.750292	0.033771	[632, 10, 1185, 187]
S(-S-C-C)-C-C-C(-N-C(-C=O)-C(-C)-C)=O	2014	1372	642	173	165	0.953757	0.085899	1.400049	9.651057	0.030675	[634, 8, 1207, 165]
S(-S-C-C)-C-C-C(-N-C(-C=O)-C-C-C)=O	2014	1372	642	197	187	0.949239	0.097815	1.393416	8.750292	0.033771	[632, 10, 1185, 187]
S(-S-C-C)-C-C-C(-N-C-C(-N-C-C)=O)=O	2014	1372	642	197	187	0.949239	0.097815	1.393416	8.750292	0.033771	[632, 10, 1185, 187]
S(-S-C-C)-C-C-C(-N-C-C-C-C-N-C)=O	2014	1372	642	190	184	0.968421	0.09434	1.421574	14.349854	0.039078	[636, 6, 1188, 184]
S(-S-C-C)-C-C-C(-N-C-C-C-C-C-N)=O	2014	1372	642	193	183	0.948187	0.095829	1.391871	8.56312	0.032699	[632, 10, 1189, 183]
S(-S-C)-C-C(-N-C(-C(-N)-C)=O)-C(-N-C)=O	2014	1372	642	197	187	0.949239	0.097815	1.393416	8.750292	0.033771	[632, 10, 1185, 187]
S(-S-C)-C-C(-N-C(-C-N)=O)-C(-N-C-C)=O	2014	1372	642	197	187	0.949239	0.097815	1.393416	8.750292	0.033771	[632, 10, 1185, 187]
S(-S-C)-C-C(-N-C(-C-N-C)=O)-C(-N-C)=O	2014	1372	642	197	187	0.949239	0.097815	1.393416	8.750292	0.033771	[632, 10, 1185, 187]
S(-S-C)-C-C(-N-C(-C-C)=O)-C(-N-C-C)=O	2014	1372	642	197	187	0.949239	0.097815	1.393416	8.750292	0.033771	[632, 10, 1185, 187]
S(-S-C)-C-C(-N-C(-C-C-S)=O)-C(-N-C)=O	2014	1372	642	197	187	0.949239	0.097815	1.393416	8.750292	0.033771	[632, 10, 1185, 187]
S(-S-C)-C-C(-N-C(-C-C-C)=O)-C(-N-C)=O	2014	1372	642	197	187	0.949239	0.097815	1.393416	8.750292	0.033771	[632, 10, 1185, 187]
S(-S-C)-C-C(-N-C(-C)=O)-C(-N-C(-C)-C)=O	2014	1372	642	197	187	0.949239	0.097815	1.393416	8.750292	0.033771	[632, 10, 1185, 187]
S(-S-C)-C-C(-N-C(-C)=O)-C(-N-C-C-S)=O	2014	1372	642	197	187	0.949239	0.097815	1.393416	8.750292	0.033771	[632, 10, 1185, 187]
S(-S-C)-C-C(-N-C(-C)=O)-C(-N-C-C-O)=O	2014	1372	642	189	179	0.94709	0.093843	1.390262	8.375948	0.031633	[632, 10, 1193, 179]
S(-S-C)-C-C(-N-C(-C)=O)-C(-N-C-C-N)=O	2014	1372	642	197	187	0.949239	0.097815	1.393416	8.750292	0.033771	[632, 10, 1185, 187]
S(-S-C)-C-C(-N-C(-C)=O)-C(-N-C-C-C)=O	2014	1372	642	197	187	0.949239	0.097815	1.393416	8.750292	0.033771	[632, 10, 1185, 187]
S(-S-C)-C-C(-N-C(-C)=O)-C(-N-C-C=O)=O	2014	1372	642	197	187	0.949239	0.097815	1.393416	8.750292	0.033771	[632, 10, 1185, 187]
S(-S-C)-C-C(-N-C(-C(-N-C)-C)=O)-C(-N)=O	2014	1372	642	197	187	0.949239	0.097815	1.393416	8.750292	0.033771	[632, 10, 1185, 187]
S(-S-C)-C-C(-N-C(-C(-N)-C-S)=O)-C(-N)=O	2014	1372	642	197	187	0.949239	0.097815	1.393416	8.750292	0.033771	[632, 10, 1185, 187]
S(-S-C)-C-C(-N-C(-C(-N)-C-C)=O)-C(-N)=O	2014	1372	642	197	187	0.949239	0.097815	1.393416	8.750292	0.033771	[632, 10, 1185, 187]
S(-S-C)-C-C(-N-C(-C-N-C=O)=O)-C(-N)=O	2014	1372	642	197	187	0.949239	0.097815	1.393416	8.750292	0.033771	[632, 10, 1185, 187]
S(-S-C)-C-C(-N-C(-C-C-S-S)=O)-C(-N)=O	2014	1372	642	197	187	0.949239	0.097815	1.393416	8.750292	0.033771	[632, 10, 1185, 187]
S(-S-C)-C-C(-N-C(-C-C(-C)-C)=O)-C(-N)=O	2014	1372	642	188	178	0.946809	0.093347	1.389849	8.329155	0.031368	[632, 10, 1194, 178]
S(-S-C)-C-C(-N-C(-C-C-C-O)=O)-C(-N)=O	2014	1372	642	184	175	0.951087	0.09136	1.396129	9.098639	0.031939	[633, 9, 1197, 175]
S(-S-C)-C-C(-N-C(-C-C-C-C)=O)-C(-N)=O	2014	1372	642	196	186	0.94898	0.097319	1.393036	8.703499	0.033502	[632, 10, 1186, 186]
S(-S-C)-C-C(-N-C(-C-C-C=O)=O)-C(-N)=O	2014	1372	642	184	175	0.951087	0.09136	1.396129	9.098639	0.031939	[633, 9, 1197, 175]
S(-S-C)-C-C(-N-C=O)-C(-N-C(-C)-C-S)=O	2014	1372	642	197	187	0.949239	0.097815	1.393416	8.750292	0.033771	[632, 10, 1185, 187]
S(-S-C)-C-C(-N-C=O)-C(-N-C(-C)-C-O)=O	2014	1372	642	189	179	0.94709	0.093843	1.390262	8.375948	0.031633	[632, 10, 1193, 179]
S(-S-C)-C-C(-N-C=O)-C(-N-C(-C)-C-N)=O	2014	1372	642	197	187	0.949239	0.097815	1.393416	8.750292	0.033771	[632, 10, 1185, 187]
S(-S-C)-C-C(-N-C=O)-C(-N-C(-C)-C-C)=O	2014	1372	642	197	187	0.949239	0.097815	1.393416	8.750292	0.033771	[632, 10, 1185, 187]
S(-S-C)-C-C(-N-C=O)-C(-N-C(-C)-C=O)=O	2014	1372	642	197	187	0.949239	0.097815	1.393416	8.750292	0.033771	[632, 10, 1185, 187]
S(-S-C)-C-C(-N-C=O)-C(-N-C-C-S-S)=O	2014	1372	642	197	187	0.949239	0.097815	1.393416	8.750292	0.033771	[632, 10, 1185, 187]
S(-S-C)-C-C(-N-C=O)-C(-N-C-C(-N)=O)=O	2014	1372	642	197	187	0.949239	0.097815	1.393416	8.750292	0.033771	[632, 10, 1185, 187]
S(-S-C)-C-C(-N-C=O)-C(-N-C-C(-C)-C)=O	2014	1372	642	173	165	0.953757	0.085899	1.400049	9.651057	0.030675	[634, 8, 1207, 165]
S(-S-C)-C-C(-N-C=O)-C(-N-C-C-C-C)=O	2014	1372	642	197	187	0.949239	0.097815	1.393416	8.750292	0.033771	[632, 10, 1185, 187]
S(-S-C)-C-C(-N-C(-C(-N-C=O)-C)=O)-C=O	2014	1372	642	197	187	0.949239	0.097815	1.393416	8.750292	0.033771	[632, 10, 1185, 187]
S(-S-C)-C-C(-N-C(-C(-N)-C-S-S)=O)-C=O	2014	1372	642	197	187	0.949239	0.097815	1.393416	8.750292	0.033771	[632, 10, 1185, 187]
S(-S-C)-C-C(-N-C(-C(-N)-C(-C)-C)=O)-C=O	2014	1372	642	188	178	0.946809	0.093347	1.389849	8.329155	0.031368	[632, 10, 1194, 178]
S(-S-C)-C-C(-N-C(-C(-N)-C-C-O)=O)-C=O	2014	1372	642	184	175	0.951087	0.09136	1.396129	9.098639	0.031939	[633, 9, 1197, 175]
S(-S-C)-C-C(-N-C(-C(-N)-C-C-C)=O)-C=O	2014	1372	642	196	186	0.94898	0.097319	1.393036	8.703499	0.033502	[632, 10, 1186, 186]
S(-S-C)-C-C(-N-C(-C(-N)-C-C=O)=O)-C=O	2014	1372	642	184	175	0.951087	0.09136	1.396129	9.098639	0.031939	[633, 9, 1197, 175]
S(-S-C)-C-C(-N-C(-C-N-C(-C)=O)=O)-C=O	2014	1372	642	197	187	0.949239	0.097815	1.393416	8.750292	0.033771	[632, 10, 1185, 187]
S(-S-C)-C-C(-N-C(-C-C-S-S-C)=O)-C=O	2014	1372	642	197	187	0.949239	0.097815	1.393416	8.750292	0.033771	[632, 10, 1185, 187]
S(-S-C)-C-C(-N-C(-C-C-C(-O)=O)=O)-C=O	2014	1372	642	184	175	0.951087	0.09136	1.396129	9.098639	0.031939	[633, 9, 1197, 175]
S(-S-C)-C-C(-N-C(-C-C-C-C-C)=O)-C=O	2014	1372	642	192	183	0.953125	0.095333	1.399121	9.514577	0.034097	[633, 9, 1189, 183]
S(-S-C)-C-C(-N)-C(-N-C(-C(-N)=O)-C-S)=O	2014	1372	642	197	187	0.949239	0.097815	1.393416	8.750292	0.033771	[632, 10, 1185, 187]
S(-S-C)-C-C(-N)-C(-N-C(-C=O)-C-S-S)=O	2014	1372	642	197	187	0.949239	0.097815	1.393416	8.750292	0.033771	[632, 10, 1185, 187]
S(-S-C)-C-C(-N)-C(-N-C(-C(-N)=O)-C-O)=O	2014	1372	642	189	179	0.94709	0.093843	1.390262	8.375948	0.031633	[632, 10, 1193, 179]
S(-S-C)-C-C(-N)-C(-N-C(-C-C)-C(-N)=O)=O	2014	1372	642	197	187	0.949239	0.097815	1.393416	8.750292	0.033771	[632, 10, 1185, 187]
S(-S-C)-C-C(-N)-C(-N-C(-C)-C(-N-C)=O)=O	2014	1372	642	197	187	0.949239	0.097815	1.393416	8.750292	0.033771	[632, 10, 1185, 187]
S(-S-C)-C-C(-N)-C(-N-C(-C=O)-C(-C)-C)=O	2014	1372	642	173	165	0.953757	0.085899	1.400049	9.651057	0.030675	[634, 8, 1207, 165]
S(-S-C)-C-C(-N)-C(-N-C(-C=O)-C-C-C)=O	2014	1372	642	197	187	0.949239	0.097815	1.393416	8.750292	0.033771	[632, 10, 1185, 187]
S(-S-C)-C-C(-N)-C(-N-C-C(-N-C-C)=O)=O	2014	1372	642	197	187	0.949239	0.097815	1.393416	8.750292	0.033771	[632, 10, 1185, 187]
S(-S-C)-C-C(-N)-C(-N-C-C-C-C-N-C)=O	2014	1372	642	190	184	0.968421	0.09434	1.421574	14.349854	0.039078	[636, 6, 1188, 184]
S(-S-C)-C-C(-N)-C(-N-C-C-C-C-C-N)=O	2014	1372	642	193	183	0.948187	0.095829	1.391871	8.56312	0.032699	[632, 10, 1189, 183]
S(-S-C)-C-C-N-C(-C(-N-C(-C)=O)-C-S)=O	2014	1372	642	197	187	0.949239	0.097815	1.393416	8.750292	0.033771	[632, 10, 1185, 187]
S(-S-C)-C-C-N-C(-C(-N-C=O)-C-S-S)=O	2014	1372	642	197	187	0.949239	0.097815	1.393416	8.750292	0.033771	[632, 10, 1185, 187]
S(-S-C)-C-C-N-C(-C(-N-C=O)-C(-C)-C)=O	2014	1372	642	188	178	0.946809	0.093347	1.389849	8.329155	0.031368	[632, 10, 1194, 178]
S(-S-C)-C-C-N-C(-C(-N-C(-C)=O)-C-C)=O	2014	1372	642	197	187	0.949239	0.097815	1.393416	8.750292	0.033771	[632, 10, 1185, 187]
S(-S-C)-C-C-N-C(-C(-N-C=O)-C-C-C)=O	2014	1372	642	196	186	0.94898	0.097319	1.393036	8.703499	0.033502	[632, 10, 1186, 186]
S(-S-C)-C-C-N-C(-C(-N-C(-C-N)=O)-C)=O	2014	1372	642	197	187	0.949239	0.097815	1.393416	8.750292	0.033771	[632, 10, 1185, 187]
S(-S-C)-C-C-N-C(-C(-N-C(-C-C)=O)-C)=O	2014	1372	642	197	187	0.949239	0.097815	1.393416	8.750292	0.033771	[632, 10, 1185, 187]
S(-S-C)-C-C-N-C(-C(-N)-C-C-C-C-N)=O	2014	1372	642	192	183	0.953125	0.095333	1.399121	9.514577	0.034097	[633, 9, 1189, 183]
S(-S-C)-C-C-N-C(-C-N-C(-C(-N)-C)=O)=O	2014	1372	642	197	187	0.949239	0.097815	1.393416	8.750292	0.033771	[632, 10, 1185, 187]
S(-S-C)-C-C-N-C(-C-N-C(-C-N-C)=O)=O	2014	1372	642	197	187	0.949239	0.097815	1.393416	8.750292	0.033771	[632, 10, 1185, 187]
S(-S-C)-C-C-N-C(-C-N-C(-C-C-C)=O)=O	2014	1372	642	197	187	0.949239	0.097815	1.393416	8.750292	0.033771	[632, 10, 1185, 187]
S(-S-C)-C-C-N-C(-C-C-c1:c:c:n:c:1)=O	2014	1372	642	192	182	0.947917	0.095333	1.391475	8.516327	0.032432	[632, 10, 1190, 182]
S(-S-C)-C-C-C(-N-C(-C(-N)=O)-C-S-S)=O	2014	1372	642	197	187	0.949239	0.097815	1.393416	8.750292	0.033771	[632, 10, 1185, 187]
S(-S-C)-C-C-C(-N-C(-C(-N-C)=O)-C-S)=O	2014	1372	642	197	187	0.949239	0.097815	1.393416	8.750292	0.033771	[632, 10, 1185, 187]
S(-S-C)-C-C-C(-N-C(-C(-N-C)=O)-C-O)=O	2014	1372	642	189	179	0.94709	0.093843	1.390262	8.375948	0.031633	[632, 10, 1193, 179]
S(-S-C)-C-C-C(-N-C(-C(-C)-C)-C(-N)=O)=O	2014	1372	642	173	165	0.953757	0.085899	1.400049	9.651057	0.030675	[634, 8, 1207, 165]
S(-S-C)-C-C-C(-N-C(-C-C)-C(-N-C)=O)=O	2014	1372	642	197	187	0.949239	0.097815	1.393416	8.750292	0.033771	[632, 10, 1185, 187]
S(-S-C)-C-C-C(-N-C(-C-C-C)-C(-N)=O)=O	2014	1372	642	197	187	0.949239	0.097815	1.393416	8.750292	0.033771	[632, 10, 1185, 187]
S(-S-C)-C-C-C(-N-C(-C)-C(-N-C-C)=O)=O	2014	1372	642	197	187	0.949239	0.097815	1.393416	8.750292	0.033771	[632, 10, 1185, 187]
S(-S-C)-C-C-C(-N-C(-C=O)-C(-C)-C-C)=O	2014	1372	642	172	164	0.953488	0.085402	1.399654	9.592566	0.030406	[634, 8, 1208, 164]
S(-S-C)-C-C-C(-N-C(-C=O)-C-C(-C)-C)=O	2014	1372	642	188	178	0.946809	0.093347	1.389849	8.329155	0.031368	[632, 10, 1194, 178]
S(-S-C)-C-C-C(-N-C(-C=O)-C-C-C-N)=O	2014	1372	642	190	184	0.968421	0.09434	1.421574	14.349854	0.039078	[636, 6, 1188, 184]
S(-S-C)-C-C-C(-N-C(-C=O)-C-C-C-C)=O	2014	1372	642	193	183	0.948187	0.095829	1.391871	8.56312	0.032699	[632, 10, 1189, 183]
S(-S-C)-C-C-C(-N-C-C(-N-C(-C)-C)=O)=O	2014	1372	642	197	187	0.949239	0.097815	1.393416	8.750292	0.033771	[632, 10, 1185, 187]
S(-S-C)-C-C-C(-N-C-C(-N-C-C-N)=O)=O	2014	1372	642	197	187	0.949239	0.097815	1.393416	8.750292	0.033771	[632, 10, 1185, 187]
S(-S-C)-C-C-C(-N-C-C(-N-C-C-C)=O)=O	2014	1372	642	197	187	0.949239	0.097815	1.393416	8.750292	0.033771	[632, 10, 1185, 187]
S(-S-C)-C-C-C(-N-C-C(-N-C-C=O)=O)=O	2014	1372	642	197	187	0.949239	0.097815	1.393416	8.750292	0.033771	[632, 10, 1185, 187]
S(-S-C)-C-C-C(-N-C-C-C-C-N-C-N)=O	2014	1372	642	190	184	0.968421	0.09434	1.421574	14.349854	0.039078	[636, 6, 1188, 184]
S(-S)-C-C(-N-C(-C(-N)-C)=O)-C(-N-C-C)=O	2014	1372	642	197	187	0.949239	0.097815	1.393416	8.750292	0.033771	[632, 10, 1185, 187]
S(-S)-C-C(-N-C(-C(-N-C)-C)=O)-C(-N-C)=O	2014	1372	642	197	187	0.949239	0.097815	1.393416	8.750292	0.033771	[632, 10, 1185, 187]
S(-S)-C-C(-N-C(-C(-N)-C-S)=O)-C(-N-C)=O	2014	1372	642	197	187	0.949239	0.097815	1.393416	8.750292	0.033771	[632, 10, 1185, 187]
S(-S)-C-C(-N-C(-C(-N)-C-C)=O)-C(-N-C)=O	2014	1372	642	197	187	0.949239	0.097815	1.393416	8.750292	0.033771	[632, 10, 1185, 187]
S(-S)-C-C(-N-C(-C-N)=O)-C(-N-C(-C)-C)=O	2014	1372	642	197	187	0.949239	0.097815	1.393416	8.750292	0.033771	[632, 10, 1185, 187]
S(-S)-C-C(-N-C(-C-N-C)=O)-C(-N-C-C)=O	2014	1372	642	197	187	0.949239	0.097815	1.393416	8.750292	0.033771	[632, 10, 1185, 187]
S(-S)-C-C(-N-C(-C-N)=O)-C(-N-C-C-S)=O	2014	1372	642	197	187	0.949239	0.097815	1.393416	8.750292	0.033771	[632, 10, 1185, 187]
S(-S)-C-C(-N-C(-C-N)=O)-C(-N-C-C-O)=O	2014	1372	642	189	179	0.94709	0.093843	1.390262	8.375948	0.031633	[632, 10, 1193, 179]
S(-S)-C-C(-N-C(-C-N)=O)-C(-N-C-C-N)=O	2014	1372	642	197	187	0.949239	0.097815	1.393416	8.750292	0.033771	[632, 10, 1185, 187]
S(-S)-C-C(-N-C(-C-N)=O)-C(-N-C-C-C)=O	2014	1372	642	197	187	0.949239	0.097815	1.393416	8.750292	0.033771	[632, 10, 1185, 187]
S(-S)-C-C(-N-C(-C-N)=O)-C(-N-C-C=O)=O	2014	1372	642	197	187	0.949239	0.097815	1.393416	8.750292	0.033771	[632, 10, 1185, 187]
S(-S)-C-C(-N-C(-C-N-C=O)=O)-C(-N-C)=O	2014	1372	642	197	187	0.949239	0.097815	1.393416	8.750292	0.033771	[632, 10, 1185, 187]
S(-S)-C-C(-N-C(-C-C)=O)-C(-N-C(-C)-C)=O	2014	1372	642	197	187	0.949239	0.097815	1.393416	8.750292	0.033771	[632, 10, 1185, 187]
S(-S)-C-C(-N-C(-C-C-S)=O)-C(-N-C-C)=O	2014	1372	642	197	187	0.949239	0.097815	1.393416	8.750292	0.033771	[632, 10, 1185, 187]
S(-S)-C-C(-N-C(-C-C-C)=O)-C(-N-C-C)=O	2014	1372	642	197	187	0.949239	0.097815	1.393416	8.750292	0.033771	[632, 10, 1185, 187]
S(-S)-C-C(-N-C(-C-C)=O)-C(-N-C-C-S)=O	2014	1372	642	197	187	0.949239	0.097815	1.393416	8.750292	0.033771	[632, 10, 1185, 187]
S(-S)-C-C(-N-C(-C-C)=O)-C(-N-C-C-O)=O	2014	1372	642	189	179	0.94709	0.093843	1.390262	8.375948	0.031633	[632, 10, 1193, 179]
S(-S)-C-C(-N-C(-C-C)=O)-C(-N-C-C-N)=O	2014	1372	642	197	187	0.949239	0.097815	1.393416	8.750292	0.033771	[632, 10, 1185, 187]
S(-S)-C-C(-N-C(-C-C)=O)-C(-N-C-C-C)=O	2014	1372	642	197	187	0.949239	0.097815	1.393416	8.750292	0.033771	[632, 10, 1185, 187]
S(-S)-C-C(-N-C(-C-C)=O)-C(-N-C-C=O)=O	2014	1372	642	197	187	0.949239	0.097815	1.393416	8.750292	0.033771	[632, 10, 1185, 187]
S(-S)-C-C(-N-C(-C-C-S-S)=O)-C(-N-C)=O	2014	1372	642	197	187	0.949239	0.097815	1.393416	8.750292	0.033771	[632, 10, 1185, 187]
S(-S)-C-C(-N-C(-C-C(-C)-C)=O)-C(-N-C)=O	2014	1372	642	188	178	0.946809	0.093347	1.389849	8.329155	0.031368	[632, 10, 1194, 178]
S(-S)-C-C(-N-C(-C-C-C-O)=O)-C(-N-C)=O	2014	1372	642	184	175	0.951087	0.09136	1.396129	9.098639	0.031939	[633, 9, 1197, 175]
S(-S)-C-C(-N-C(-C-C-C-C)=O)-C(-N-C)=O	2014	1372	642	196	186	0.94898	0.097319	1.393036	8.703499	0.033502	[632, 10, 1186, 186]
S(-S)-C-C(-N-C(-C-C-C=O)=O)-C(-N-C)=O	2014	1372	642	184	175	0.951087	0.09136	1.396129	9.098639	0.031939	[633, 9, 1197, 175]
S(-S)-C-C(-N-C(-C)=O)-C(-N-C(-C)-C-S)=O	2014	1372	642	197	187	0.949239	0.097815	1.393416	8.750292	0.033771	[632, 10, 1185, 187]
S(-S)-C-C(-N-C(-C)=O)-C(-N-C(-C)-C-O)=O	2014	1372	642	189	179	0.94709	0.093843	1.390262	8.375948	0.031633	[632, 10, 1193, 179]
S(-S)-C-C(-N-C(-C)=O)-C(-N-C(-C)-C-N)=O	2014	1372	642	197	187	0.949239	0.097815	1.393416	8.750292	0.033771	[632, 10, 1185, 187]
S(-S)-C-C(-N-C(-C)=O)-C(-N-C(-C)-C-C)=O	2014	1372	642	197	187	0.949239	0.097815	1.393416	8.750292	0.033771	[632, 10, 1185, 187]
S(-S)-C-C(-N-C(-C)=O)-C(-N-C(-C)-C=O)=O	2014	1372	642	197	187	0.949239	0.097815	1.393416	8.750292	0.033771	[632, 10, 1185, 187]
S(-S)-C-C(-N-C(-C)=O)-C(-N-C-C-S-S)=O	2014	1372	642	197	187	0.949239	0.097815	1.393416	8.750292	0.033771	[632, 10, 1185, 187]
S(-S)-C-C(-N-C(-C)=O)-C(-N-C-C(-N)=O)=O	2014	1372	642	197	187	0.949239	0.097815	1.393416	8.750292	0.033771	[632, 10, 1185, 187]
S(-S)-C-C(-N-C(-C)=O)-C(-N-C-C(-C)-C)=O	2014	1372	642	173	165	0.953757	0.085899	1.400049	9.651057	0.030675	[634, 8, 1207, 165]
S(-S)-C-C(-N-C(-C)=O)-C(-N-C-C-C-C)=O	2014	1372	642	197	187	0.949239	0.097815	1.393416	8.750292	0.033771	[632, 10, 1185, 187]
S(-S)-C-C(-N-C(-C(-N-C=O)-C)=O)-C(-N)=O	2014	1372	642	197	187	0.949239	0.097815	1.393416	8.750292	0.033771	[632, 10, 1185, 187]
S(-S)-C-C(-N-C(-C(-N)-C-S-S)=O)-C(-N)=O	2014	1372	642	197	187	0.949239	0.097815	1.393416	8.750292	0.033771	[632, 10, 1185, 187]
S(-S)-C-C(-N-C(-C(-N)-C(-C)-C)=O)-C(-N)=O	2014	1372	642	188	178	0.946809	0.093347	1.389849	8.329155	0.031368	[632, 10, 1194, 178]
S(-S)-C-C(-N-C(-C(-N)-C-C-O)=O)-C(-N)=O	2014	1372	642	184	175	0.951087	0.09136	1.396129	9.098639	0.031939	[633, 9, 1197, 175]
S(-S)-C-C(-N-C(-C(-N)-C-C-C)=O)-C(-N)=O	2014	1372	642	196	186	0.94898	0.097319	1.393036	8.703499	0.033502	[632, 10, 1186, 186]
S(-S)-C-C(-N-C(-C(-N)-C-C=O)=O)-C(-N)=O	2014	1372	642	184	175	0.951087	0.09136	1.396129	9.098639	0.031939	[633, 9, 1197, 175]
S(-S)-C-C(-N-C(-C-N-C(-C)=O)=O)-C(-N)=O	2014	1372	642	197	187	0.949239	0.097815	1.393416	8.750292	0.033771	[632, 10, 1185, 187]
S(-S)-C-C(-N-C(-C-C-C(-O)=O)=O)-C(-N)=O	2014	1372	642	184	175	0.951087	0.09136	1.396129	9.098639	0.031939	[633, 9, 1197, 175]
S(-S)-C-C(-N-C(-C-C-C-C-C)=O)-C(-N)=O	2014	1372	642	192	183	0.953125	0.095333	1.399121	9.514577	0.034097	[633, 9, 1189, 183]
S(-S)-C-C(-N-C=O)-C(-N-C(-C=O)-C-S)=O	2014	1372	642	197	187	0.949239	0.097815	1.393416	8.750292	0.033771	[632, 10, 1185, 187]
S(-S)-C-C(-N-C=O)-C(-N-C(-C=O)-C-O)=O	2014	1372	642	189	179	0.94709	0.093843	1.390262	8.375948	0.031633	[632, 10, 1193, 179]
S(-S)-C-C(-N-C=O)-C(-N-C(-C)-C(-N)=O)=O	2014	1372	642	197	187	0.949239	0.097815	1.393416	8.750292	0.033771	[632, 10, 1185, 187]
S(-S)-C-C(-N-C=O)-C(-N-C(-C=O)-C-C)=O	2014	1372	642	197	187	0.949239	0.097815	1.393416	8.750292	0.033771	[632, 10, 1185, 187]
S(-S)-C-C(-N-C=O)-C(-N-C-C(-N-C)=O)=O	2014	1372	642	197	187	0.949239	0.097815	1.393416	8.750292	0.033771	[632, 10, 1185, 187]
S(-S)-C-C(-N-C=O)-C(-N-C-C(-C)-C-C)=O	2014	1372	642	172	164	0.953488	0.085402	1.399654	9.592566	0.030406	[634, 8, 1208, 164]
S(-S)-C-C(-N-C=O)-C(-N-C-C-C(-C)-C)=O	2014	1372	642	187	177	0.946524	0.09285	1.389431	8.282362	0.031103	[632, 10, 1195, 177]
S(-S)-C-C(-N-C=O)-C(-N-C-C-C-C-N)=O	2014	1372	642	190	184	0.968421	0.09434	1.421574	14.349854	0.039078	[636, 6, 1188, 184]
S(-S)-C-C(-N-C=O)-C(-N-C-C-C-C-C)=O	2014	1372	642	193	183	0.948187	0.095829	1.391871	8.56312	0.032699	[632, 10, 1189, 183]
S(-S)-C-C(-N-C(-C(-N-C=O)-C-S)=O)-C=O	2014	1372	642	197	187	0.949239	0.097815	1.393416	8.750292	0.033771	[632, 10, 1185, 187]
S(-S)-C-C(-N-C(-C(-N-C=O)-C-C)=O)-C=O	2014	1372	642	197	187	0.949239	0.097815	1.393416	8.750292	0.033771	[632, 10, 1185, 187]
S(-S)-C-C(-N-C(-C(-N-C(-C)=O)-C)=O)-C=O	2014	1372	642	197	187	0.949239	0.097815	1.393416	8.750292	0.033771	[632, 10, 1185, 187]
S(-S)-C-C(-N-C(-C(-N)-C-C(-O)=O)=O)-C=O	2014	1372	642	184	175	0.951087	0.09136	1.396129	9.098639	0.031939	[633, 9, 1197, 175]
S(-S)-C-C(-N-C(-C(-N)-C-C-C-C)=O)-C=O	2014	1372	642	192	183	0.953125	0.095333	1.399121	9.514577	0.034097	[633, 9, 1189, 183]
S(-S)-C-C(-N-C(-C-N-C(-C-N)=O)=O)-C=O	2014	1372	642	197	187	0.949239	0.097815	1.393416	8.750292	0.033771	[632, 10, 1185, 187]
S(-S)-C-C(-N-C(-C-N-C(-C-C)=O)=O)-C=O	2014	1372	642	197	187	0.949239	0.097815	1.393416	8.750292	0.033771	[632, 10, 1185, 187]
S(-S)-C-C(-N-C(-C-C-C-C-C-N)=O)-C=O	2014	1372	642	192	183	0.953125	0.095333	1.399121	9.514577	0.034097	[633, 9, 1189, 183]
S(-S)-C-C(-N)-C(-N-C(-C(-N-C)=O)-C-S)=O	2014	1372	642	197	187	0.949239	0.097815	1.393416	8.750292	0.033771	[632, 10, 1185, 187]
S(-S)-C-C(-N)-C(-N-C(-C(-N-C)=O)-C-O)=O	2014	1372	642	189	179	0.94709	0.093843	1.390262	8.375948	0.031633	[632, 10, 1193, 179]
S(-S)-C-C(-N)-C(-N-C(-C(-C)-C)-C(-N)=O)=O	2014	1372	642	173	165	0.953757	0.085899	1.400049	9.651057	0.030675	[634, 8, 1207, 165]
S(-S)-C-C(-N)-C(-N-C(-C-C)-C(-N-C)=O)=O	2014	1372	642	197	187	0.949239	0.097815	1.393416	8.750292	0.033771	[632, 10, 1185, 187]
S(-S)-C-C(-N)-C(-N-C(-C-C-C)-C(-N)=O)=O	2014	1372	642	197	187	0.949239	0.097815	1.393416	8.750292	0.033771	[632, 10, 1185, 187]
S(-S)-C-C(-N)-C(-N-C(-C)-C(-N-C-C)=O)=O	2014	1372	642	197	187	0.949239	0.097815	1.393416	8.750292	0.033771	[632, 10, 1185, 187]
S(-S)-C-C(-N)-C(-N-C(-C=O)-C(-C)-C-C)=O	2014	1372	642	172	164	0.953488	0.085402	1.399654	9.592566	0.030406	[634, 8, 1208, 164]
S(-S)-C-C(-N)-C(-N-C(-C=O)-C-C(-C)-C)=O	2014	1372	642	188	178	0.946809	0.093347	1.389849	8.329155	0.031368	[632, 10, 1194, 178]
S(-S)-C-C(-N)-C(-N-C(-C=O)-C-C-C-N)=O	2014	1372	642	190	184	0.968421	0.09434	1.421574	14.349854	0.039078	[636, 6, 1188, 184]
S(-S)-C-C(-N)-C(-N-C(-C=O)-C-C-C-C)=O	2014	1372	642	193	183	0.948187	0.095829	1.391871	8.56312	0.032699	[632, 10, 1189, 183]
S(-S)-C-C(-N)-C(-N-C-C(-N-C(-C)-C)=O)=O	2014	1372	642	197	187	0.949239	0.097815	1.393416	8.750292	0.033771	[632, 10, 1185, 187]
S(-S)-C-C(-N)-C(-N-C-C(-N-C-C-N)=O)=O	2014	1372	642	197	187	0.949239	0.097815	1.393416	8.750292	0.033771	[632, 10, 1185, 187]
S(-S)-C-C(-N)-C(-N-C-C(-N-C-C-C)=O)=O	2014	1372	642	197	187	0.949239	0.097815	1.393416	8.750292	0.033771	[632, 10, 1185, 187]
S(-S)-C-C(-N)-C(-N-C-C(-N-C-C=O)=O)=O	2014	1372	642	197	187	0.949239	0.097815	1.393416	8.750292	0.033771	[632, 10, 1185, 187]
S(-S)-C-C(-N)-C(-N-C-C-C-C-N-C-N)=O	2014	1372	642	190	184	0.968421	0.09434	1.421574	14.349854	0.039078	[636, 6, 1188, 184]
S(-S)-C-C-N-C(-C(-N-C(-C-C)=O)-C-S)=O	2014	1372	642	197	187	0.949239	0.097815	1.393416	8.750292	0.033771	[632, 10, 1185, 187]
S(-S)-C-C-N-C(-C(-N-C(-C)=O)-C(-C)-C)=O	2014	1372	642	188	178	0.946809	0.093347	1.389849	8.329155	0.031368	[632, 10, 1194, 178]
S(-S)-C-C-N-C(-C(-N-C(-C)=O)-C-C-C)=O	2014	1372	642	196	186	0.94898	0.097319	1.393036	8.703499	0.033502	[632, 10, 1186, 186]
S(-S)-C-C-N-C(-C(-N-C(-C-N)=O)-C-C)=O	2014	1372	642	197	187	0.949239	0.097815	1.393416	8.750292	0.033771	[632, 10, 1185, 187]
S(-S)-C-C-N-C(-C(-N-C(-C-C)=O)-C-C)=O	2014	1372	642	197	187	0.949239	0.097815	1.393416	8.750292	0.033771	[632, 10, 1185, 187]
S(-S)-C-C-N-C(-C(-N-C=O)-C-C-C-C)=O	2014	1372	642	192	183	0.953125	0.095333	1.399121	9.514577	0.034097	[633, 9, 1189, 183]
S(-S)-C-C-N-C(-C(-N-C(-C(-N)-C)=O)-C)=O	2014	1372	642	197	187	0.949239	0.097815	1.393416	8.750292	0.033771	[632, 10, 1185, 187]
S(-S)-C-C-N-C(-C(-N-C(-C-N-C)=O)-C)=O	2014	1372	642	197	187	0.949239	0.097815	1.393416	8.750292	0.033771	[632, 10, 1185, 187]
S(-S)-C-C-N-C(-C(-N-C(-C-C-C)=O)-C)=O	2014	1372	642	197	187	0.949239	0.097815	1.393416	8.750292	0.033771	[632, 10, 1185, 187]
S(-S)-C-C-N-C(-C(-N)-C-c1:c:c:n:c:1)=O	2014	1372	642	192	182	0.947917	0.095333	1.391475	8.516327	0.032432	[632, 10, 1190, 182]
S(-S)-C-C-N-C(-C-N-C(-C(-N-C)-C)=O)=O	2014	1372	642	197	187	0.949239	0.097815	1.393416	8.750292	0.033771	[632, 10, 1185, 187]
S(-S)-C-C-N-C(-C-N-C(-C(-N)-C-C)=O)=O	2014	1372	642	197	187	0.949239	0.097815	1.393416	8.750292	0.033771	[632, 10, 1185, 187]
S(-S)-C-C-N-C(-C-N-C(-C-N-C=O)=O)=O	2014	1372	642	197	187	0.949239	0.097815	1.393416	8.750292	0.033771	[632, 10, 1185, 187]
S(-S)-C-C-N-C(-C-N-C(-C-C-C-O)=O)=O	2014	1372	642	192	182	0.947917	0.095333	1.391475	8.516327	0.032432	[632, 10, 1190, 182]
S(-S)-C-C-N-C(-C-N-C(-C-C-C-C)=O)=O	2014	1372	642	197	187	0.949239	0.097815	1.393416	8.750292	0.033771	[632, 10, 1185, 187]
S(-S)-C-C-N-C(-C-N-C(-C-C-C=O)=O)=O	2014	1372	642	192	182	0.947917	0.095333	1.391475	8.516327	0.032432	[632, 10, 1190, 182]
S(-S)-C-C-C(-N-C(-C(-N-C-C)=O)-C-S)=O	2014	1372	642	197	187	0.949239	0.097815	1.393416	8.750292	0.033771	[632, 10, 1185, 187]
S(-S)-C-C-C(-N-C(-C(-N-C-C)=O)-C-O)=O	2014	1372	642	189	179	0.94709	0.093843	1.390262	8.375948	0.031633	[632, 10, 1193, 179]
S(-S)-C-C-C(-N-C(-C(-C)-C-C)-C(-N)=O)=O	2014	1372	642	172	164	0.953488	0.085402	1.399654	9.592566	0.030406	[634, 8, 1208, 164]
S(-S)-C-C-C(-N-C(-C-C-C)-C(-N-C)=O)=O	2014	1372	642	197	187	0.949239	0.097815	1.393416	8.750292	0.033771	[632, 10, 1185, 187]
S(-S)-C-C-C(-N-C(-C-C)-C(-N-C-C)=O)=O	2014	1372	642	197	187	0.949239	0.097815	1.393416	8.750292	0.033771	[632, 10, 1185, 187]
S(-S)-C-C-C(-N-C(-C-C(-C)-C)-C(-N)=O)=O	2014	1372	642	188	178	0.946809	0.093347	1.389849	8.329155	0.031368	[632, 10, 1194, 178]
S(-S)-C-C-C(-N-C(-C-C-C-N)-C(-N)=O)=O	2014	1372	642	190	184	0.968421	0.09434	1.421574	14.349854	0.039078	[636, 6, 1188, 184]
S(-S)-C-C-C(-N-C(-C-C-C-C)-C(-N)=O)=O	2014	1372	642	193	183	0.948187	0.095829	1.391871	8.56312	0.032699	[632, 10, 1189, 183]
S(-S)-C-C-C(-N-C(-C)-C(-N-C(-C)-C)=O)=O	2014	1372	642	197	187	0.949239	0.097815	1.393416	8.750292	0.033771	[632, 10, 1185, 187]
S(-S)-C-C-C(-N-C(-C)-C(-N-C-C-N)=O)=O	2014	1372	642	197	187	0.949239	0.097815	1.393416	8.750292	0.033771	[632, 10, 1185, 187]
S(-S)-C-C-C(-N-C(-C)-C(-N-C-C-C)=O)=O	2014	1372	642	197	187	0.949239	0.097815	1.393416	8.750292	0.033771	[632, 10, 1185, 187]
S(-S)-C-C-C(-N-C(-C)-C(-N-C-C=O)=O)=O	2014	1372	642	197	187	0.949239	0.097815	1.393416	8.750292	0.033771	[632, 10, 1185, 187]
S(-S)-C-C-C(-N-C(-C=O)-C-C-C-N-C)=O	2014	1372	642	190	184	0.968421	0.09434	1.421574	14.349854	0.039078	[636, 6, 1188, 184]
S(-S)-C-C-C(-N-C(-C=O)-C-C-C-C-N)=O	2014	1372	642	193	183	0.948187	0.095829	1.391871	8.56312	0.032699	[632, 10, 1189, 183]
S(-S)-C-C-C(-N-C-C(-N-C(-C)-C-N)=O)=O	2014	1372	642	197	187	0.949239	0.097815	1.393416	8.750292	0.033771	[632, 10, 1185, 187]
S(-S)-C-C-C(-N-C-C(-N-C(-C)-C-C)=O)=O	2014	1372	642	197	187	0.949239	0.097815	1.393416	8.750292	0.033771	[632, 10, 1185, 187]
S(-S)-C-C-C(-N-C-C(-N-C(-C)-C=O)=O)=O	2014	1372	642	197	187	0.949239	0.097815	1.393416	8.750292	0.033771	[632, 10, 1185, 187]
S(-S)-C-C-C(-N-C-C(-N-C-C(-N)=O)=O)=O	2014	1372	642	197	187	0.949239	0.097815	1.393416	8.750292	0.033771	[632, 10, 1185, 187]
S(-S)-C-C-C(-N-C-C(-N-C-C-C-C)=O)=O	2014	1372	642	197	187	0.949239	0.097815	1.393416	8.750292	0.033771	[632, 10, 1185, 187]
S(-S)-C-C-C(-N-C-C(-N1-C-C-C-C-1)=O)=O	2014	1372	642	191	181	0.947644	0.094836	1.391075	8.469534	0.032165	[632, 10, 1191, 181]
S(-S)-C-C-C(-N-C-C-C-C-N-C(-N)=N)=O	2014	1372	642	189	183	0.968254	0.093843	1.421329	14.271866	0.038794	[636, 6, 1189, 183]
S(-C)-C-C-C(-N-C(-C(-N)-C)=O)-C(-N-C)=O	2014	1372	642	172	163	0.947674	0.085402	1.39112	8.474733	0.028751	[633, 9, 1209, 163]
S(-C)-C-C-C(-N-C(-C-N)=O)-C(-N-C-C)=O	2014	1372	642	173	164	0.947977	0.085899	1.391564	8.526725	0.029014	[633, 9, 1208, 164]
S(-C)-C-C-C(-N-C(-C-N-C)=O)-C(-N-C)=O	2014	1372	642	173	164	0.947977	0.085899	1.391564	8.526725	0.029014	[633, 9, 1208, 164]
S(-C)-C-C-C(-N-C(-C-C)=O)-C(-N-C-C)=O	2014	1372	642	172	163	0.947674	0.085402	1.39112	8.474733	0.028751	[633, 9, 1209, 163]
S(-C)-C-C-C(-N-C(-C-C-C)=O)-C(-N-C)=O	2014	1372	642	14	14	1.0	0.006951	1.46793	inf	0.003866	[642, 0, 1358, 14]
S(-C)-C-C-C(-N-C(-C)=O)-C(-N-C(-C)-C)=O	2014	1372	642	173	164	0.947977	0.085899	1.391564	8.526725	0.029014	[633, 9, 1208, 164]
S(-C)-C-C-C(-N-C(-C)=O)-C(-N-C-C-N)=O	2014	1372	642	173	164	0.947977	0.085899	1.391564	8.526725	0.029014	[633, 9, 1208, 164]
S(-C)-C-C-C(-N-C(-C)=O)-C(-N-C-C-C)=O	2014	1372	642	172	163	0.947674	0.085402	1.39112	8.474733	0.028751	[633, 9, 1209, 163]
S(-C)-C-C-C(-N-C(-C)=O)-C(-N-C-C=O)=O	2014	1372	642	173	164	0.947977	0.085899	1.391564	8.526725	0.029014	[633, 9, 1208, 164]
S(-C)-C-C-C(-N-C(-C(-N-C)-C)=O)-C(-N)=O	2014	1372	642	172	163	0.947674	0.085402	1.39112	8.474733	0.028751	[633, 9, 1209, 163]
S(-C)-C-C-C(-N-C(-C(-N)-C-C)=O)-C(-N)=O	2014	1372	642	14	14	1.0	0.006951	1.46793	inf	0.003866	[642, 0, 1358, 14]
S(-C)-C-C-C(-N-C(-C-N-C-C)=O)-C(-N)=O	2014	1372	642	173	164	0.947977	0.085899	1.391564	8.526725	0.029014	[633, 9, 1208, 164]
S(-C)-C-C-C(-N-C(-C-N-C=O)=O)-C(-N)=O	2014	1372	642	173	164	0.947977	0.085899	1.391564	8.526725	0.029014	[633, 9, 1208, 164]
S(-C)-C-C-C(-N-C=O)-C(-N-C(-C)-C-N)=O	2014	1372	642	173	164	0.947977	0.085899	1.391564	8.526725	0.029014	[633, 9, 1208, 164]
S(-C)-C-C-C(-N-C=O)-C(-N-C(-C)-C-C)=O	2014	1372	642	172	163	0.947674	0.085402	1.39112	8.474733	0.028751	[633, 9, 1209, 163]
S(-C)-C-C-C(-N-C=O)-C(-N-C(-C)-C=O)=O	2014	1372	642	173	164	0.947977	0.085899	1.391564	8.526725	0.029014	[633, 9, 1208, 164]
S(-C)-C-C-C(-N-C=O)-C(-N-C-C(-N)=O)=O	2014	1372	642	173	164	0.947977	0.085899	1.391564	8.526725	0.029014	[633, 9, 1208, 164]
S(-C)-C-C-C(-N-C=O)-C(-N-C-C-C-C)=O	2014	1372	642	171	162	0.947368	0.084906	1.390671	8.422741	0.028488	[633, 9, 1210, 162]
S(-C)-C-C-C(-N-C(-C(-N-C)-C-C)=O)-C=O	2014	1372	642	14	14	1.0	0.006951	1.46793	inf	0.003866	[642, 0, 1358, 14]
S(-C)-C-C-C(-N-C(-C(-N-C-C)-C)=O)-C=O	2014	1372	642	172	163	0.947674	0.085402	1.39112	8.474733	0.028751	[633, 9, 1209, 163]
S(-C)-C-C-C(-N-C(-C(-N-C=O)-C)=O)-C=O	2014	1372	642	172	163	0.947674	0.085402	1.39112	8.474733	0.028751	[633, 9, 1209, 163]
S(-C)-C-C-C(-N-C(-C-N-C(-C)=O)=O)-C=O	2014	1372	642	173	164	0.947977	0.085899	1.391564	8.526725	0.029014	[633, 9, 1208, 164]
S(-C)-C-C-C(-N)-C(-N-C(-C-C)-C(-N)=O)=O	2014	1372	642	172	163	0.947674	0.085402	1.39112	8.474733	0.028751	[633, 9, 1209, 163]
S(-C)-C-C-C(-N)-C(-N-C(-C)-C(-N-C)=O)=O	2014	1372	642	173	164	0.947977	0.085899	1.391564	8.526725	0.029014	[633, 9, 1208, 164]
S(-C)-C-C-C(-N)-C(-N-C(-C=O)-C-C-C)=O	2014	1372	642	171	162	0.947368	0.084906	1.390671	8.422741	0.028488	[633, 9, 1210, 162]
S(-C)-C-C-C(-N)-C(-N-C-C(-N-C-C)=O)=O	2014	1372	642	173	164	0.947977	0.085899	1.391564	8.526725	0.029014	[633, 9, 1208, 164]
S(-C)-C-C-C(-N)-C(-N-C-C-C-C-N-C)=O	2014	1372	642	167	158	0.946108	0.08292	1.38882	8.214772	0.02744	[633, 9, 1214, 158]
S(-C)-C-C-C-N-C(-C(-N-C(-C)=O)-C-C)=O	2014	1372	642	14	14	1.0	0.006951	1.46793	inf	0.003866	[642, 0, 1358, 14]
S(-C)-C-C-C-N-C(-C(-N-C(-C-N)=O)-C)=O	2014	1372	642	172	163	0.947674	0.085402	1.39112	8.474733	0.028751	[633, 9, 1209, 163]
S(-C)-C-C-C-N-C(-C-N-C(-C-N-C)=O)=O	2014	1372	642	173	164	0.947977	0.085899	1.391564	8.526725	0.029014	[633, 9, 1208, 164]
S(-C)-C-C-C-N-C	2014	1372	642	174	164	0.942529	0.086395	1.383566	7.674052	0.027698	[632, 10, 1208, 164]
S(-C)-C-C-C-C(-N-C(-C-C)-C(-N-C)=O)=O	2014	1372	642	172	163	0.947674	0.085402	1.39112	8.474733	0.028751	[633, 9, 1209, 163]
S(-C)-C-C-C-C(-N-C(-C-C-C)-C(-N)=O)=O	2014	1372	642	171	162	0.947368	0.084906	1.390671	8.422741	0.028488	[633, 9, 1210, 162]
S(-C)-C-C-C-C(-N-C(-C)-C(-N-C-C)=O)=O	2014	1372	642	173	164	0.947977	0.085899	1.391564	8.526725	0.029014	[633, 9, 1208, 164]
S(-C)-C-C-C-C(-N-C(-C=O)-C-C-C-N)=O	2014	1372	642	168	159	0.946429	0.083416	1.389291	8.266764	0.027702	[633, 9, 1213, 159]
S(-C)-C-C-C-C(-N-C-C(-N-C(-C)-C)=O)=O	2014	1372	642	173	164	0.947977	0.085899	1.391564	8.526725	0.029014	[633, 9, 1208, 164]
S(-C)-C-C-C-C(-N-C-C(-N-C-C-N)=O)=O	2014	1372	642	173	164	0.947977	0.085899	1.391564	8.526725	0.029014	[633, 9, 1208, 164]
S(-C)-C-C-C-C(-N-C-C(-N-C-C-C)=O)=O	2014	1372	642	171	162	0.947368	0.084906	1.390671	8.422741	0.028488	[633, 9, 1210, 162]
S(-C)-C-C-C-C(-N-C-C(-N-C-C=O)=O)=O	2014	1372	642	173	164	0.947977	0.085899	1.391564	8.526725	0.029014	[633, 9, 1208, 164]
S(-C)-C-C-C-C(-N-C-C-C-C-N-C-N)=O	2014	1372	642	167	158	0.946108	0.08292	1.38882	8.214772	0.02744	[633, 9, 1214, 158]
S(-C)-C-C-C-C-N-C(-C-C-C)-C(-N-C)=O	2014	1372	642	171	162	0.947368	0.084906	1.390671	8.422741	0.028488	[633, 9, 1210, 162]
S(-C)-C-C-C-C-N-C(-C-C)-C(-N-C-C)=O	2014	1372	642	172	163	0.947674	0.085402	1.39112	8.474733	0.028751	[633, 9, 1209, 163]
S(-C)-C-C-C-C-N-C(-C-C-C-N)-C(-N)=O	2014	1372	642	168	159	0.946429	0.083416	1.389291	8.266764	0.027702	[633, 9, 1213, 159]
S(-C)-C-C-C-C-N-C(-C)-C(-N-C(-C)-C)=O	2014	1372	642	173	164	0.947977	0.085899	1.391564	8.526725	0.029014	[633, 9, 1208, 164]
S(-C)-C-C-C-C-N-C(-C)-C(-N-C-C-N)=O	2014	1372	642	173	164	0.947977	0.085899	1.391564	8.526725	0.029014	[633, 9, 1208, 164]
S(-C)-C-C-C-C-N-C(-C)-C(-N-C-C-C)=O	2014	1372	642	171	162	0.947368	0.084906	1.390671	8.422741	0.028488	[633, 9, 1210, 162]
S(-C)-C-C-C-C-N-C(-C)-C(-N-C-C=O)=O	2014	1372	642	173	164	0.947977	0.085899	1.391564	8.526725	0.029014	[633, 9, 1208, 164]
S(-C)-C-C-C-C-N-C(-C=O)-C-C-C-N-C	2014	1372	642	167	158	0.946108	0.08292	1.38882	8.214772	0.02744	[633, 9, 1214, 158]
S(-C)-C-C-C-C-N-C-C(-N-C(-C)-C-N)=O	2014	1372	642	173	164	0.947977	0.085899	1.391564	8.526725	0.029014	[633, 9, 1208, 164]
S(-C)-C-C-C-C-N-C-C(-N-C(-C)-C-C)=O	2014	1372	642	171	162	0.947368	0.084906	1.390671	8.422741	0.028488	[633, 9, 1210, 162]
S(-C)-C-C-C-C-N-C-C(-N-C(-C)-C=O)=O	2014	1372	642	173	164	0.947977	0.085899	1.391564	8.526725	0.029014	[633, 9, 1208, 164]
S(-C)-C-C-C-C-N-C-C(-N-C-C(-N)=O)=O	2014	1372	642	173	164	0.947977	0.085899	1.391564	8.526725	0.029014	[633, 9, 1208, 164]
S(-C)-C-C-C-C-N-C-C(-N-C-C-C-C)=O	2014	1372	642	169	160	0.946746	0.083913	1.389756	8.318756	0.027963	[633, 9, 1212, 160]
S(-C)-C-C-C-C-N-C-C-C-C-N-C(-N)=N	2014	1372	642	167	158	0.946108	0.08292	1.38882	8.214772	0.02744	[633, 9, 1214, 158]
S(-C)-C-C-C-C-N	2014	1372	642	175	165	0.942857	0.086892	1.384048	7.720845	0.027957	[632, 10, 1207, 165]
S(-C)-C-C-C-C	2014	1372	642	187	167	0.893048	0.09285	1.310932	3.907216	0.018142	[622, 20, 1205, 167]
S(-C)-C-C-C	2014	1372	642	187	167	0.893048	0.09285	1.310932	3.907216	0.018142	[622, 20, 1205, 167]
S(-C)-C-C	2014	1372	642	195	172	0.882051	0.096822	1.29479	3.499303	0.016825	[619, 23, 1200, 172]
S(-C)-C	2014	1372	642	196	172	0.877551	0.097319	1.288183	3.353499	0.01608	[618, 24, 1200, 172]
S-C-C(-N-C(-C(-N)-C)=O)-C(-N-C(-C)-C)=O	2014	1372	642	197	187	0.949239	0.097815	1.393416	8.750292	0.033771	[632, 10, 1185, 187]
S-C-C(-N-C(-C(-N-C)-C)=O)-C(-N-C-C)=O	2014	1372	642	197	187	0.949239	0.097815	1.393416	8.750292	0.033771	[632, 10, 1185, 187]
S-C-C(-N-C(-C(-N)-C-S)=O)-C(-N-C-C)=O	2014	1372	642	197	187	0.949239	0.097815	1.393416	8.750292	0.033771	[632, 10, 1185, 187]
S-C-C(-N-C(-C(-N)-C-C)=O)-C(-N-C-C)=O	2014	1372	642	197	187	0.949239	0.097815	1.393416	8.750292	0.033771	[632, 10, 1185, 187]
S-C-C(-N-C(-C(-N)-C)=O)-C(-N-C-C-S)=O	2014	1372	642	197	187	0.949239	0.097815	1.393416	8.750292	0.033771	[632, 10, 1185, 187]
S-C-C(-N-C(-C(-N)-C)=O)-C(-N-C-C-O)=O	2014	1372	642	189	179	0.94709	0.093843	1.390262	8.375948	0.031633	[632, 10, 1193, 179]
S-C-C(-N-C(-C(-N)-C)=O)-C(-N-C-C-N)=O	2014	1372	642	197	187	0.949239	0.097815	1.393416	8.750292	0.033771	[632, 10, 1185, 187]
S-C-C(-N-C(-C(-N)-C)=O)-C(-N-C-C-C)=O	2014	1372	642	197	187	0.949239	0.097815	1.393416	8.750292	0.033771	[632, 10, 1185, 187]
S-C-C(-N-C(-C(-N)-C)=O)-C(-N-C-C=O)=O	2014	1372	642	197	187	0.949239	0.097815	1.393416	8.750292	0.033771	[632, 10, 1185, 187]
S-C-C(-N-C(-C(-N-C=O)-C)=O)-C(-N-C)=O	2014	1372	642	197	187	0.949239	0.097815	1.393416	8.750292	0.033771	[632, 10, 1185, 187]
S-C-C(-N-C(-C(-N)-C(-C)-C)=O)-C(-N-C)=O	2014	1372	642	188	178	0.946809	0.093347	1.389849	8.329155	0.031368	[632, 10, 1194, 178]
S-C-C(-N-C(-C(-N)-C-C-O)=O)-C(-N-C)=O	2014	1372	642	184	175	0.951087	0.09136	1.396129	9.098639	0.031939	[633, 9, 1197, 175]
S-C-C(-N-C(-C(-N)-C-C-C)=O)-C(-N-C)=O	2014	1372	642	196	186	0.94898	0.097319	1.393036	8.703499	0.033502	[632, 10, 1186, 186]
S-C-C(-N-C(-C(-N)-C-C=O)=O)-C(-N-C)=O	2014	1372	642	184	175	0.951087	0.09136	1.396129	9.098639	0.031939	[633, 9, 1197, 175]
S-C-C(-N-C(-C-N-C)=O)-C(-N-C(-C)-C)=O	2014	1372	642	197	187	0.949239	0.097815	1.393416	8.750292	0.033771	[632, 10, 1185, 187]
S-C-C(-N-C(-C-N)=O)-C(-N-C(-C)-C-S)=O	2014	1372	642	197	187	0.949239	0.097815	1.393416	8.750292	0.033771	[632, 10, 1185, 187]
S-C-C(-N-C(-C-N)=O)-C(-N-C(-C)-C-O)=O	2014	1372	642	189	179	0.94709	0.093843	1.390262	8.375948	0.031633	[632, 10, 1193, 179]
S-C-C(-N-C(-C-N)=O)-C(-N-C(-C)-C-N)=O	2014	1372	642	197	187	0.949239	0.097815	1.393416	8.750292	0.033771	[632, 10, 1185, 187]
S-C-C(-N-C(-C-N)=O)-C(-N-C(-C)-C-C)=O	2014	1372	642	197	187	0.949239	0.097815	1.393416	8.750292	0.033771	[632, 10, 1185, 187]
S-C-C(-N-C(-C-N)=O)-C(-N-C(-C)-C=O)=O	2014	1372	642	197	187	0.949239	0.097815	1.393416	8.750292	0.033771	[632, 10, 1185, 187]
S-C-C(-N-C(-C-N-C=O)=O)-C(-N-C-C)=O	2014	1372	642	197	187	0.949239	0.097815	1.393416	8.750292	0.033771	[632, 10, 1185, 187]
S-C-C(-N-C(-C-N)=O)-C(-N-C-C(-N)=O)=O	2014	1372	642	197	187	0.949239	0.097815	1.393416	8.750292	0.033771	[632, 10, 1185, 187]
S-C-C(-N-C(-C-N)=O)-C(-N-C-C(-C)-C)=O	2014	1372	642	173	165	0.953757	0.085899	1.400049	9.651057	0.030675	[634, 8, 1207, 165]
S-C-C(-N-C(-C-N)=O)-C(-N-C-C-C-C)=O	2014	1372	642	197	187	0.949239	0.097815	1.393416	8.750292	0.033771	[632, 10, 1185, 187]
S-C-C(-N-C(-C-N-C(-C)=O)=O)-C(-N-C)=O	2014	1372	642	197	187	0.949239	0.097815	1.393416	8.750292	0.033771	[632, 10, 1185, 187]
S-C-C(-N-C(-C-C-S)=O)-C(-N-C(-C)-C)=O	2014	1372	642	197	187	0.949239	0.097815	1.393416	8.750292	0.033771	[632, 10, 1185, 187]
S-C-C(-N-C(-C-C-C)=O)-C(-N-C(-C)-C)=O	2014	1372	642	197	187	0.949239	0.097815	1.393416	8.750292	0.033771	[632, 10, 1185, 187]
S-C-C(-N-C(-C-C)=O)-C(-N-C(-C)-C-S)=O	2014	1372	642	197	187	0.949239	0.097815	1.393416	8.750292	0.033771	[632, 10, 1185, 187]
S-C-C(-N-C(-C-C)=O)-C(-N-C(-C)-C-O)=O	2014	1372	642	189	179	0.94709	0.093843	1.390262	8.375948	0.031633	[632, 10, 1193, 179]
S-C-C(-N-C(-C-C)=O)-C(-N-C(-C)-C-N)=O	2014	1372	642	197	187	0.949239	0.097815	1.393416	8.750292	0.033771	[632, 10, 1185, 187]
S-C-C(-N-C(-C-C)=O)-C(-N-C(-C)-C-C)=O	2014	1372	642	197	187	0.949239	0.097815	1.393416	8.750292	0.033771	[632, 10, 1185, 187]
S-C-C(-N-C(-C-C)=O)-C(-N-C(-C)-C=O)=O	2014	1372	642	197	187	0.949239	0.097815	1.393416	8.750292	0.033771	[632, 10, 1185, 187]
S-C-C(-N-C(-C-C-S)=O)-C(-N-C-C-N)=O	2014	1372	642	197	187	0.949239	0.097815	1.393416	8.750292	0.033771	[632, 10, 1185, 187]
S-C-C(-N-C(-C-C-S)=O)-C(-N-C-C-C)=O	2014	1372	642	194	186	0.958763	0.096326	1.407397	10.879373	0.0364	[634, 8, 1186, 186]
S-C-C(-N-C(-C-C-S)=O)-C(-N-C-C=O)=O	2014	1372	642	197	187	0.949239	0.097815	1.393416	8.750292	0.033771	[632, 10, 1185, 187]
S-C-C(-N-C(-C-C(-C)-C)=O)-C(-N-C-C)=O	2014	1372	642	188	178	0.946809	0.093347	1.389849	8.329155	0.031368	[632, 10, 1194, 178]
S-C-C(-N-C(-C-C-C)=O)-C(-N-C-C-S)=O	2014	1372	642	193	183	0.948187	0.095829	1.391871	8.56312	0.032699	[632, 10, 1189, 183]
S-C-C(-N-C(-C-C-C)=O)-C(-N-C-C-O)=O	2014	1372	642	187	177	0.946524	0.09285	1.389431	8.282362	0.031103	[632, 10, 1195, 177]
S-C-C(-N-C(-C-C-C)=O)-C(-N-C-C-N)=O	2014	1372	642	197	187	0.949239	0.097815	1.393416	8.750292	0.033771	[632, 10, 1185, 187]
S-C-C(-N-C(-C-C-C)=O)-C(-N-C-C-C)=O	2014	1372	642	197	187	0.949239	0.097815	1.393416	8.750292	0.033771	[632, 10, 1185, 187]
S-C-C(-N-C(-C-C-C)=O)-C(-N-C-C=O)=O	2014	1372	642	197	187	0.949239	0.097815	1.393416	8.750292	0.033771	[632, 10, 1185, 187]
S-C-C(-N-C(-C-C-C-O)=O)-C(-N-C-C)=O	2014	1372	642	184	175	0.951087	0.09136	1.396129	9.098639	0.031939	[633, 9, 1197, 175]
S-C-C(-N-C(-C-C-C-C)=O)-C(-N-C-C)=O	2014	1372	642	196	186	0.94898	0.097319	1.393036	8.703499	0.033502	[632, 10, 1186, 186]
S-C-C(-N-C(-C-C-C=O)=O)-C(-N-C-C)=O	2014	1372	642	184	175	0.951087	0.09136	1.396129	9.098639	0.031939	[633, 9, 1197, 175]
S-C-C(-N-C(-C-C)=O)-C(-N-C-C(-N)=O)=O	2014	1372	642	197	187	0.949239	0.097815	1.393416	8.750292	0.033771	[632, 10, 1185, 187]
S-C-C(-N-C(-C-C)=O)-C(-N-C-C(-C)-C)=O	2014	1372	642	173	165	0.953757	0.085899	1.400049	9.651057	0.030675	[634, 8, 1207, 165]
S-C-C(-N-C(-C-C)=O)-C(-N-C-C-C-C)=O	2014	1372	642	197	187	0.949239	0.097815	1.393416	8.750292	0.033771	[632, 10, 1185, 187]
S-C-C(-N-C(-C-C-C(-O)=O)=O)-C(-N-C)=O	2014	1372	642	184	175	0.951087	0.09136	1.396129	9.098639	0.031939	[633, 9, 1197, 175]
S-C-C(-N-C(-C-C-C-C-C)=O)-C(-N-C)=O	2014	1372	642	192	183	0.953125	0.095333	1.399121	9.514577	0.034097	[633, 9, 1189, 183]
S-C-C(-N-C(-C)=O)-C(-N-C(-C=O)-C-S)=O	2014	1372	642	197	187	0.949239	0.097815	1.393416	8.750292	0.033771	[632, 10, 1185, 187]
S-C-C(-N-C(-C)=O)-C(-N-C(-C=O)-C-O)=O	2014	1372	642	189	179	0.94709	0.093843	1.390262	8.375948	0.031633	[632, 10, 1193, 179]
S-C-C(-N-C(-C)=O)-C(-N-C(-C)-C(-N)=O)=O	2014	1372	642	197	187	0.949239	0.097815	1.393416	8.750292	0.033771	[632, 10, 1185, 187]
S-C-C(-N-C(-C)=O)-C(-N-C(-C=O)-C-C)=O	2014	1372	642	197	187	0.949239	0.097815	1.393416	8.750292	0.033771	[632, 10, 1185, 187]
S-C-C(-N-C(-C)=O)-C(-N-C-C(-N-C)=O)=O	2014	1372	642	197	187	0.949239	0.097815	1.393416	8.750292	0.033771	[632, 10, 1185, 187]
S-C-C(-N-C(-C)=O)-C(-N-C-C(-C)-C-C)=O	2014	1372	642	172	164	0.953488	0.085402	1.399654	9.592566	0.030406	[634, 8, 1208, 164]
S-C-C(-N-C(-C)=O)-C(-N-C-C-C(-C)-C)=O	2014	1372	642	187	177	0.946524	0.09285	1.389431	8.282362	0.031103	[632, 10, 1195, 177]
S-C-C(-N-C(-C)=O)-C(-N-C-C-C-C-N)=O	2014	1372	642	190	184	0.968421	0.09434	1.421574	14.349854	0.039078	[636, 6, 1188, 184]
S-C-C(-N-C(-C)=O)-C(-N-C-C-C-C-C)=O	2014	1372	642	193	183	0.948187	0.095829	1.391871	8.56312	0.032699	[632, 10, 1189, 183]
S-C-C(-N-C(-C(-N-C=O)-C-S)=O)-C(-N)=O	2014	1372	642	197	187	0.949239	0.097815	1.393416	8.750292	0.033771	[632, 10, 1185, 187]
S-C-C(-N-C(-C(-N-C=O)-C-C)=O)-C(-N)=O	2014	1372	642	197	187	0.949239	0.097815	1.393416	8.750292	0.033771	[632, 10, 1185, 187]
S-C-C(-N-C(-C(-N-C(-C)=O)-C)=O)-C(-N)=O	2014	1372	642	197	187	0.949239	0.097815	1.393416	8.750292	0.033771	[632, 10, 1185, 187]
S-C-C(-N-C(-C(-N)-C-C(-O)=O)=O)-C(-N)=O	2014	1372	642	184	175	0.951087	0.09136	1.396129	9.098639	0.031939	[633, 9, 1197, 175]
S-C-C(-N-C(-C(-N)-C-C-C-C)=O)-C(-N)=O	2014	1372	642	192	183	0.953125	0.095333	1.399121	9.514577	0.034097	[633, 9, 1189, 183]
S-C-C(-N-C(-C-N-C(-C-N)=O)=O)-C(-N)=O	2014	1372	642	197	187	0.949239	0.097815	1.393416	8.750292	0.033771	[632, 10, 1185, 187]
S-C-C(-N-C(-C-N-C(-C-C)=O)=O)-C(-N)=O	2014	1372	642	197	187	0.949239	0.097815	1.393416	8.750292	0.033771	[632, 10, 1185, 187]
S-C-C(-N-C(-C-C-C-C-C-N)=O)-C(-N)=O	2014	1372	642	192	183	0.953125	0.095333	1.399121	9.514577	0.034097	[633, 9, 1189, 183]
S-C-C(-N-C=O)-C(-N-C(-C(-N)=O)-C-O)=O	2014	1372	642	189	179	0.94709	0.093843	1.390262	8.375948	0.031633	[632, 10, 1193, 179]
S-C-C(-N-C=O)-C(-N-C(-C-C)-C(-N)=O)=O	2014	1372	642	197	187	0.949239	0.097815	1.393416	8.750292	0.033771	[632, 10, 1185, 187]
S-C-C(-N-C=O)-C(-N-C(-C)-C(-N-C)=O)=O	2014	1372	642	197	187	0.949239	0.097815	1.393416	8.750292	0.033771	[632, 10, 1185, 187]
S-C-C(-N-C=O)-C(-N-C(-C=O)-C(-C)-C)=O	2014	1372	642	173	165	0.953757	0.085899	1.400049	9.651057	0.030675	[634, 8, 1207, 165]
S-C-C(-N-C=O)-C(-N-C(-C=O)-C-C-C)=O	2014	1372	642	197	187	0.949239	0.097815	1.393416	8.750292	0.033771	[632, 10, 1185, 187]
S-C-C(-N-C=O)-C(-N-C-C(-N-C-C)=O)=O	2014	1372	642	197	187	0.949239	0.097815	1.393416	8.750292	0.033771	[632, 10, 1185, 187]
S-C-C(-N-C=O)-C(-N-C-C-C-C-N-C)=O	2014	1372	642	190	184	0.968421	0.09434	1.421574	14.349854	0.039078	[636, 6, 1188, 184]
S-C-C(-N-C=O)-C(-N-C-C-C-C-C-N)=O	2014	1372	642	193	183	0.948187	0.095829	1.391871	8.56312	0.032699	[632, 10, 1189, 183]
S-C-C(-N-C(-C(-N-C=O)-C(-C)-C)=O)-C=O	2014	1372	642	188	178	0.946809	0.093347	1.389849	8.329155	0.031368	[632, 10, 1194, 178]
S-C-C(-N-C(-C(-N-C(-C)=O)-C-C)=O)-C=O	2014	1372	642	197	187	0.949239	0.097815	1.393416	8.750292	0.033771	[632, 10, 1185, 187]
S-C-C(-N-C(-C(-N-C=O)-C-C-C)=O)-C=O	2014	1372	642	196	186	0.94898	0.097319	1.393036	8.703499	0.033502	[632, 10, 1186, 186]
S-C-C(-N-C(-C(-N-C(-C-N)=O)-C)=O)-C=O	2014	1372	642	197	187	0.949239	0.097815	1.393416	8.750292	0.033771	[632, 10, 1185, 187]
S-C-C(-N-C(-C(-N-C(-C-C)=O)-C)=O)-C=O	2014	1372	642	197	187	0.949239	0.097815	1.393416	8.750292	0.033771	[632, 10, 1185, 187]
S-C-C(-N-C(-C(-N)-C-C-C-C-N)=O)-C=O	2014	1372	642	192	183	0.953125	0.095333	1.399121	9.514577	0.034097	[633, 9, 1189, 183]
S-C-C(-N-C(-C-N-C(-C(-N)-C)=O)=O)-C=O	2014	1372	642	197	187	0.949239	0.097815	1.393416	8.750292	0.033771	[632, 10, 1185, 187]
S-C-C(-N-C(-C-N-C(-C-N-C)=O)=O)-C=O	2014	1372	642	197	187	0.949239	0.097815	1.393416	8.750292	0.033771	[632, 10, 1185, 187]
S-C-C(-N-C(-C-N-C(-C-C-C)=O)=O)-C=O	2014	1372	642	197	187	0.949239	0.097815	1.393416	8.750292	0.033771	[632, 10, 1185, 187]
S-C-C(-N-C(-C-C-c1:c:c:n:c:1)=O)-C=O	2014	1372	642	192	182	0.947917	0.095333	1.391475	8.516327	0.032432	[632, 10, 1190, 182]
S-C-C(-N-C(-C(-N-C(-C)=O)-C(-C)-C)=O)-C	2014	1372	642	188	178	0.946809	0.093347	1.389849	8.329155	0.031368	[632, 10, 1194, 178]
S-C-C(-N-C(-C(-N-C(-C)=O)-C-C-C)=O)-C	2014	1372	642	196	186	0.94898	0.097319	1.393036	8.703499	0.033502	[632, 10, 1186, 186]
S-C-C(-N-C(-C(-N-C(-C-N)=O)-C-C)=O)-C	2014	1372	642	197	187	0.949239	0.097815	1.393416	8.750292	0.033771	[632, 10, 1185, 187]
S-C-C(-N-C(-C(-N-C(-C-C)=O)-C-C)=O)-C	2014	1372	642	197	187	0.949239	0.097815	1.393416	8.750292	0.033771	[632, 10, 1185, 187]
S-C-C(-N-C(-C(-N-C=O)-C-C-C-C)=O)-C	2014	1372	642	192	183	0.953125	0.095333	1.399121	9.514577	0.034097	[633, 9, 1189, 183]
S-C-C(-N-C(-C(-N-C(-C(-N)-C)=O)-C)=O)-C	2014	1372	642	197	187	0.949239	0.097815	1.393416	8.750292	0.033771	[632, 10, 1185, 187]
S-C-C(-N-C(-C(-N-C(-C-N-C)=O)-C)=O)-C	2014	1372	642	197	187	0.949239	0.097815	1.393416	8.750292	0.033771	[632, 10, 1185, 187]
S-C-C(-N-C(-C(-N-C(-C-C-C)=O)-C)=O)-C	2014	1372	642	197	187	0.949239	0.097815	1.393416	8.750292	0.033771	[632, 10, 1185, 187]
S-C-C(-N-C(-C(-N)-C-c1:c:c:n:c:1)=O)-C	2014	1372	642	192	182	0.947917	0.095333	1.391475	8.516327	0.032432	[632, 10, 1190, 182]
S-C-C(-N-C(-C-N-C(-C(-N-C)-C)=O)=O)-C	2014	1372	642	197	187	0.949239	0.097815	1.393416	8.750292	0.033771	[632, 10, 1185, 187]
S-C-C(-N-C(-C-N-C(-C(-N)-C-C)=O)=O)-C	2014	1372	642	197	187	0.949239	0.097815	1.393416	8.750292	0.033771	[632, 10, 1185, 187]
S-C-C(-N-C(-C-N-C(-C-N-C=O)=O)=O)-C	2014	1372	642	197	187	0.949239	0.097815	1.393416	8.750292	0.033771	[632, 10, 1185, 187]
S-C-C(-N-C(-C-N-C(-C-C-C-O)=O)=O)-C	2014	1372	642	192	182	0.947917	0.095333	1.391475	8.516327	0.032432	[632, 10, 1190, 182]
S-C-C(-N-C(-C-N-C(-C-C-C-C)=O)=O)-C	2014	1372	642	197	187	0.949239	0.097815	1.393416	8.750292	0.033771	[632, 10, 1185, 187]
S-C-C(-N-C(-C-N-C(-C-C-C=O)=O)=O)-C	2014	1372	642	192	182	0.947917	0.095333	1.391475	8.516327	0.032432	[632, 10, 1190, 182]
S-C-C(-N-C(-C)=O)-C	2014	1372	642	197	187	0.949239	0.097815	1.393416	8.750292	0.033771	[632, 10, 1185, 187]
S-C-C(-N)-C(-N-C(-C(-N-C-C)=O)-C-O)=O	2014	1372	642	189	179	0.94709	0.093843	1.390262	8.375948	0.031633	[632, 10, 1193, 179]
S-C-C(-N)-C(-N-C(-C(-C)-C-C)-C(-N)=O)=O	2014	1372	642	172	164	0.953488	0.085402	1.399654	9.592566	0.030406	[634, 8, 1208, 164]
S-C-C(-N)-C(-N-C(-C-C-C)-C(-N-C)=O)=O	2014	1372	642	197	187	0.949239	0.097815	1.393416	8.750292	0.033771	[632, 10, 1185, 187]
S-C-C(-N)-C(-N-C(-C-C)-C(-N-C-C)=O)=O	2014	1372	642	197	187	0.949239	0.097815	1.393416	8.750292	0.033771	[632, 10, 1185, 187]
S-C-C(-N)-C(-N-C(-C-C(-C)-C)-C(-N)=O)=O	2014	1372	642	188	178	0.946809	0.093347	1.389849	8.329155	0.031368	[632, 10, 1194, 178]
S-C-C(-N)-C(-N-C(-C-C-C-N)-C(-N)=O)=O	2014	1372	642	190	184	0.968421	0.09434	1.421574	14.349854	0.039078	[636, 6, 1188, 184]
S-C-C(-N)-C(-N-C(-C-C-C-C)-C(-N)=O)=O	2014	1372	642	193	183	0.948187	0.095829	1.391871	8.56312	0.032699	[632, 10, 1189, 183]
S-C-C(-N)-C(-N-C(-C)-C(-N-C(-C)-C)=O)=O	2014	1372	642	197	187	0.949239	0.097815	1.393416	8.750292	0.033771	[632, 10, 1185, 187]
S-C-C(-N)-C(-N-C(-C)-C(-N-C-C-N)=O)=O	2014	1372	642	197	187	0.949239	0.097815	1.393416	8.750292	0.033771	[632, 10, 1185, 187]
S-C-C(-N)-C(-N-C(-C)-C(-N-C-C-C)=O)=O	2014	1372	642	197	187	0.949239	0.097815	1.393416	8.750292	0.033771	[632, 10, 1185, 187]
S-C-C(-N)-C(-N-C(-C)-C(-N-C-C=O)=O)=O	2014	1372	642	197	187	0.949239	0.097815	1.393416	8.750292	0.033771	[632, 10, 1185, 187]
S-C-C(-N)-C(-N-C(-C=O)-C-C-C-N-C)=O	2014	1372	642	190	184	0.968421	0.09434	1.421574	14.349854	0.039078	[636, 6, 1188, 184]
S-C-C(-N)-C(-N-C(-C=O)-C-C-C-C-N)=O	2014	1372	642	193	183	0.948187	0.095829	1.391871	8.56312	0.032699	[632, 10, 1189, 183]
S-C-C(-N)-C(-N-C-C(-N-C(-C)-C-N)=O)=O	2014	1372	642	197	187	0.949239	0.097815	1.393416	8.750292	0.033771	[632, 10, 1185, 187]
S-C-C(-N)-C(-N-C-C(-N-C(-C)-C-C)=O)=O	2014	1372	642	197	187	0.949239	0.097815	1.393416	8.750292	0.033771	[632, 10, 1185, 187]
S-C-C(-N)-C(-N-C-C(-N-C(-C)-C=O)=O)=O	2014	1372	642	197	187	0.949239	0.097815	1.393416	8.750292	0.033771	[632, 10, 1185, 187]
S-C-C(-N)-C(-N-C-C(-N-C-C(-N)=O)=O)=O	2014	1372	642	197	187	0.949239	0.097815	1.393416	8.750292	0.033771	[632, 10, 1185, 187]
S-C-C(-N)-C(-N-C-C(-N-C-C-C-C)=O)=O	2014	1372	642	197	187	0.949239	0.097815	1.393416	8.750292	0.033771	[632, 10, 1185, 187]
S-C-C(-N)-C(-N-C-C(-N1-C-C-C-C-1)=O)=O	2014	1372	642	191	181	0.947644	0.094836	1.391075	8.469534	0.032165	[632, 10, 1191, 181]
S-C-C(-N)-C(-N-C-C-C-C-N-C(-N)=N)=O	2014	1372	642	189	183	0.968254	0.093843	1.421329	14.271866	0.038794	[636, 6, 1189, 183]
S-C-C-N-C(-C(-N-C(-C-C)=O)-C(-C)-C)=O	2014	1372	642	188	178	0.946809	0.093347	1.389849	8.329155	0.031368	[632, 10, 1194, 178]
S-C-C-N-C(-C(-N-C(-C-C)=O)-C-C-C)=O	2014	1372	642	196	186	0.94898	0.097319	1.393036	8.703499	0.033502	[632, 10, 1186, 186]
S-C-C-N-C(-C(-N-C(-C(-N)-C)=O)-C-C)=O	2014	1372	642	197	187	0.949239	0.097815	1.393416	8.750292	0.033771	[632, 10, 1185, 187]
S-C-C-N-C(-C(-N-C(-C-N-C)=O)-C-C)=O	2014	1372	642	197	187	0.949239	0.097815	1.393416	8.750292	0.033771	[632, 10, 1185, 187]
S-C-C-N-C(-C(-N-C(-C-C-C)=O)-C-C)=O	2014	1372	642	197	187	0.949239	0.097815	1.393416	8.750292	0.033771	[632, 10, 1185, 187]
S-C-C-N-C(-C(-N-C=O)-C-C-C-C-N)=O	2014	1372	642	192	183	0.953125	0.095333	1.399121	9.514577	0.034097	[633, 9, 1189, 183]
S-C-C-N-C(-C(-N-C(-C(-N-C)-C)=O)-C)=O	2014	1372	642	197	187	0.949239	0.097815	1.393416	8.750292	0.033771	[632, 10, 1185, 187]
S-C-C-N-C(-C(-N-C(-C(-N)-C-C)=O)-C)=O	2014	1372	642	197	187	0.949239	0.097815	1.393416	8.750292	0.033771	[632, 10, 1185, 187]
S-C-C-N-C(-C(-N-C(-C-N-C=O)=O)-C)=O	2014	1372	642	197	187	0.949239	0.097815	1.393416	8.750292	0.033771	[632, 10, 1185, 187]
S-C-C-N-C(-C(-N-C(-C-C-C-O)=O)-C)=O	2014	1372	642	192	182	0.947917	0.095333	1.391475	8.516327	0.032432	[632, 10, 1190, 182]
S-C-C-N-C(-C(-N-C(-C-C-C-C)=O)-C)=O	2014	1372	642	197	187	0.949239	0.097815	1.393416	8.750292	0.033771	[632, 10, 1185, 187]
S-C-C-N-C(-C(-N-C(-C-C-C=O)=O)-C)=O	2014	1372	642	192	182	0.947917	0.095333	1.391475	8.516327	0.032432	[632, 10, 1190, 182]
S-C-C-N-C(-C-N-C(-C(-N-C=O)-C)=O)=O	2014	1372	642	197	187	0.949239	0.097815	1.393416	8.750292	0.033771	[632, 10, 1185, 187]
S-C-C-N-C(-C-N-C(-C(-N)-C-C-O)=O)=O	2014	1372	642	192	182	0.947917	0.095333	1.391475	8.516327	0.032432	[632, 10, 1190, 182]
S-C-C-N-C(-C-N-C(-C(-N)-C-C-C)=O)=O	2014	1372	642	197	187	0.949239	0.097815	1.393416	8.750292	0.033771	[632, 10, 1185, 187]
S-C-C-N-C(-C-N-C(-C(-N)-C-C=O)=O)=O	2014	1372	642	192	182	0.947917	0.095333	1.391475	8.516327	0.032432	[632, 10, 1190, 182]
S-C-C-N-C(-C-N-C(-C-N-C(-C)=O)=O)=O	2014	1372	642	197	187	0.949239	0.097815	1.393416	8.750292	0.033771	[632, 10, 1185, 187]
S-C-C-N-C(-C-N-C(-C-C-C(-O)=O)=O)=O	2014	1372	642	192	182	0.947917	0.095333	1.391475	8.516327	0.032432	[632, 10, 1190, 182]
S-C-C-N-C(-C-N-C(-C-C-C(-C)-C)=O)=O	2014	1372	642	194	185	0.953608	0.096326	1.39983	9.618562	0.03464	[633, 9, 1187, 185]
S-C-C-N-C(-C-N-C(-C-C-C-C-N)=O)=O	2014	1372	642	193	183	0.948187	0.095829	1.391871	8.56312	0.032699	[632, 10, 1189, 183]
S-C-C-N-C(-C-N-C(-C-C-C-C-C)=O)=O	2014	1372	642	194	184	0.948454	0.096326	1.392264	8.609913	0.032966	[632, 10, 1188, 184]
S-C-C-N-C-C(-N-C(-C(-N)-C)=O)-C(-C)-C	2014	1372	642	188	178	0.946809	0.093347	1.389849	8.329155	0.031368	[632, 10, 1194, 178]
S-C-C-N-C-C(-N-C(-C-C-C)=O)-C(-C)-C	2014	1372	642	185	176	0.951351	0.091857	1.396517	9.150632	0.032207	[633, 9, 1196, 176]
S-C-C-N-C-C(-N-C(-C(-N)-C)=O)-C-C-C	2014	1372	642	196	186	0.94898	0.097319	1.393036	8.703499	0.033502	[632, 10, 1186, 186]
S-C-C-N-C-C(-N-C(-C-C)=O)-C-C-C-C	2014	1372	642	192	183	0.953125	0.095333	1.399121	9.514577	0.034097	[633, 9, 1189, 183]
S-C-C-N-C-C(-N-C(-C-C-C)=O)-C-C-C	2014	1372	642	196	186	0.94898	0.097319	1.393036	8.703499	0.033502	[632, 10, 1186, 186]
S-C-C-N-C-C(-N-C(-C(-N-C)-C)=O)-C-C	2014	1372	642	197	187	0.949239	0.097815	1.393416	8.750292	0.033771	[632, 10, 1185, 187]
S-C-C-N-C-C(-N-C(-C(-N)-C-C)=O)-C-C	2014	1372	642	197	187	0.949239	0.097815	1.393416	8.750292	0.033771	[632, 10, 1185, 187]
S-C-C-N-C-C(-N-C(-C-N-C=O)=O)-C-C	2014	1372	642	197	187	0.949239	0.097815	1.393416	8.750292	0.033771	[632, 10, 1185, 187]
S-C-C-N-C-C(-N-C(-C-C-C-O)=O)-C-C	2014	1372	642	190	180	0.947368	0.09434	1.390671	8.422741	0.031899	[632, 10, 1192, 180]
S-C-C-N-C-C(-N-C(-C-C-C-C)=O)-C-C	2014	1372	642	197	187	0.949239	0.097815	1.393416	8.750292	0.033771	[632, 10, 1185, 187]
S-C-C-N-C-C(-N-C(-C-C-C=O)=O)-C-C	2014	1372	642	190	180	0.947368	0.09434	1.390671	8.422741	0.031899	[632, 10, 1192, 180]
S-C-C-N-C-C(-N-C=O)-C-c1:c:c:n:c:1	2014	1372	642	192	182	0.947917	0.095333	1.391475	8.516327	0.032432	[632, 10, 1190, 182]
S-C-C-N-C-C(-N-C(-C(-N-C=O)-C)=O)-C	2014	1372	642	197	187	0.949239	0.097815	1.393416	8.750292	0.033771	[632, 10, 1185, 187]
S-C-C-N-C-C(-N-C(-C(-N)-C-C-O)=O)-C	2014	1372	642	192	182	0.947917	0.095333	1.391475	8.516327	0.032432	[632, 10, 1190, 182]
S-C-C-N-C-C(-N-C(-C(-N)-C-C-C)=O)-C	2014	1372	642	197	187	0.949239	0.097815	1.393416	8.750292	0.033771	[632, 10, 1185, 187]
S-C-C-N-C-C(-N-C(-C(-N)-C-C=O)=O)-C	2014	1372	642	192	182	0.947917	0.095333	1.391475	8.516327	0.032432	[632, 10, 1190, 182]
S-C-C-N-C-C(-N-C(-C-N-C(-C)=O)=O)-C	2014	1372	642	197	187	0.949239	0.097815	1.393416	8.750292	0.033771	[632, 10, 1185, 187]
S-C-C-N-C-C(-N-C(-C-C-C(-O)=O)=O)-C	2014	1372	642	192	182	0.947917	0.095333	1.391475	8.516327	0.032432	[632, 10, 1190, 182]
S-C-C-N-C-C(-N-C(-C-C-C(-C)-C)=O)-C	2014	1372	642	193	184	0.953368	0.095829	1.399477	9.566569	0.034368	[633, 9, 1188, 184]
S-C-C-N-C-C(-N-C(-C-C-C-C-N)=O)-C	2014	1372	642	193	183	0.948187	0.095829	1.391871	8.56312	0.032699	[632, 10, 1189, 183]
S-C-C-N-C-C(-N-C(-C-C-C-C-C)=O)-C	2014	1372	642	194	184	0.948454	0.096326	1.392264	8.609913	0.032966	[632, 10, 1188, 184]
S-C-C-N-C-C-N-C(-C(-N-C=O)-C-C)=O	2014	1372	642	197	187	0.949239	0.097815	1.393416	8.750292	0.033771	[632, 10, 1185, 187]
S-C-C-N-C-C-N-C(-C(-N-C(-C)=O)-C)=O	2014	1372	642	197	187	0.949239	0.097815	1.393416	8.750292	0.033771	[632, 10, 1185, 187]
S-C-C-N-C-C-N-C(-C(-N)-C-C(-O)=O)=O	2014	1372	642	192	182	0.947917	0.095333	1.391475	8.516327	0.032432	[632, 10, 1190, 182]
S-C-C-N-C-C-N-C(-C(-N)-C-C(-C)-C)=O	2014	1372	642	194	185	0.953608	0.096326	1.39983	9.618562	0.03464	[633, 9, 1187, 185]
S-C-C-N-C-C-N-C(-C(-N)-C-C-C-N)=O	2014	1372	642	193	183	0.948187	0.095829	1.391871	8.56312	0.032699	[632, 10, 1189, 183]
S-C-C-N-C-C-N-C(-C(-N)-C-C-C-C)=O	2014	1372	642	194	184	0.948454	0.096326	1.392264	8.609913	0.032966	[632, 10, 1188, 184]
S-C-C-N-C-C-N-C(-C-N-C(-C-N)=O)=O	2014	1372	642	197	187	0.949239	0.097815	1.393416	8.750292	0.033771	[632, 10, 1185, 187]
S-C-C-N-C-C-N-C(-C-N-C(-C-C)=O)=O	2014	1372	642	197	187	0.949239	0.097815	1.393416	8.750292	0.033771	[632, 10, 1185, 187]
S-C-C-N-C-C-N-C(-C-C-C-C-N-C)=O	2014	1372	642	193	183	0.948187	0.095829	1.391871	8.56312	0.032699	[632, 10, 1189, 183]
S-C-C-N-C-C-N-C(-C-C-C-C-C-N)=O	2014	1372	642	194	184	0.948454	0.096326	1.392264	8.609913	0.032966	[632, 10, 1188, 184]
S-C-C-N-C-C	2014	1372	642	235	223	0.948936	0.116683	1.392972	8.6957	0.040805	[630, 12, 1149, 223]
S-C-C-N	2014	1372	642	248	223	0.899194	0.123138	1.319953	4.173936	0.026412	[617, 25, 1149, 223]
S-C-C-C(-N-C(-C(-N)-C)=O)-C(-N-C-C)=O	2014	1372	642	172	163	0.947674	0.085402	1.39112	8.474733	0.028751	[633, 9, 1209, 163]
S-C-C-C(-N-C(-C(-N-C)-C)=O)-C(-N-C)=O	2014	1372	642	172	163	0.947674	0.085402	1.39112	8.474733	0.028751	[633, 9, 1209, 163]
S-C-C-C(-N-C(-C(-N)-C-C)=O)-C(-N-C)=O	2014	1372	642	14	14	1.0	0.006951	1.46793	inf	0.003866	[642, 0, 1358, 14]
S-C-C-C(-N-C(-C-N)=O)-C(-N-C(-C)-C)=O	2014	1372	642	173	164	0.947977	0.085899	1.391564	8.526725	0.029014	[633, 9, 1208, 164]
S-C-C-C(-N-C(-C-N-C)=O)-C(-N-C-C)=O	2014	1372	642	173	164	0.947977	0.085899	1.391564	8.526725	0.029014	[633, 9, 1208, 164]
S-C-C-C(-N-C(-C-N)=O)-C(-N-C-C-N)=O	2014	1372	642	173	164	0.947977	0.085899	1.391564	8.526725	0.029014	[633, 9, 1208, 164]
S-C-C-C(-N-C(-C-N)=O)-C(-N-C-C-C)=O	2014	1372	642	172	163	0.947674	0.085402	1.39112	8.474733	0.028751	[633, 9, 1209, 163]
S-C-C-C(-N-C(-C-N)=O)-C(-N-C-C=O)=O	2014	1372	642	173	164	0.947977	0.085899	1.391564	8.526725	0.029014	[633, 9, 1208, 164]
S-C-C-C(-N-C(-C-N-C-C)=O)-C(-N-C)=O	2014	1372	642	173	164	0.947977	0.085899	1.391564	8.526725	0.029014	[633, 9, 1208, 164]
S-C-C-C(-N-C(-C-N-C=O)=O)-C(-N-C)=O	2014	1372	642	173	164	0.947977	0.085899	1.391564	8.526725	0.029014	[633, 9, 1208, 164]
S-C-C-C(-N-C(-C-C)=O)-C(-N-C(-C)-C)=O	2014	1372	642	172	163	0.947674	0.085402	1.39112	8.474733	0.028751	[633, 9, 1209, 163]
S-C-C-C(-N-C(-C-C-C)=O)-C(-N-C-C)=O	2014	1372	642	14	14	1.0	0.006951	1.46793	inf	0.003866	[642, 0, 1358, 14]
S-C-C-C(-N-C(-C-C)=O)-C(-N-C-C-N)=O	2014	1372	642	172	163	0.947674	0.085402	1.39112	8.474733	0.028751	[633, 9, 1209, 163]
S-C-C-C(-N-C(-C-C)=O)-C(-N-C-C-C)=O	2014	1372	642	170	161	0.947059	0.084409	1.390216	8.370748	0.028225	[633, 9, 1211, 161]
S-C-C-C(-N-C(-C-C)=O)-C(-N-C-C=O)=O	2014	1372	642	172	163	0.947674	0.085402	1.39112	8.474733	0.028751	[633, 9, 1209, 163]
S-C-C-C(-N-C(-C)=O)-C(-N-C(-C)-C-N)=O	2014	1372	642	173	164	0.947977	0.085899	1.391564	8.526725	0.029014	[633, 9, 1208, 164]
S-C-C-C(-N-C(-C)=O)-C(-N-C(-C)-C-C)=O	2014	1372	642	172	163	0.947674	0.085402	1.39112	8.474733	0.028751	[633, 9, 1209, 163]
S-C-C-C(-N-C(-C)=O)-C(-N-C(-C)-C=O)=O	2014	1372	642	173	164	0.947977	0.085899	1.391564	8.526725	0.029014	[633, 9, 1208, 164]
S-C-C-C(-N-C(-C)=O)-C(-N-C-C(-N)=O)=O	2014	1372	642	173	164	0.947977	0.085899	1.391564	8.526725	0.029014	[633, 9, 1208, 164]
S-C-C-C(-N-C(-C)=O)-C(-N-C-C-C-C)=O	2014	1372	642	171	162	0.947368	0.084906	1.390671	8.422741	0.028488	[633, 9, 1210, 162]
S-C-C-C(-N-C(-C(-N-C)-C-C)=O)-C(-N)=O	2014	1372	642	14	14	1.0	0.006951	1.46793	inf	0.003866	[642, 0, 1358, 14]
S-C-C-C(-N-C(-C(-N-C-C)-C)=O)-C(-N)=O	2014	1372	642	172	163	0.947674	0.085402	1.39112	8.474733	0.028751	[633, 9, 1209, 163]
S-C-C-C(-N-C(-C(-N-C=O)-C)=O)-C(-N)=O	2014	1372	642	172	163	0.947674	0.085402	1.39112	8.474733	0.028751	[633, 9, 1209, 163]
S-C-C-C(-N-C(-C-N-C(-C)=O)=O)-C(-N)=O	2014	1372	642	173	164	0.947977	0.085899	1.391564	8.526725	0.029014	[633, 9, 1208, 164]
S-C-C-C(-N-C=O)-C(-N-C(-C)-C(-N)=O)=O	2014	1372	642	173	164	0.947977	0.085899	1.391564	8.526725	0.029014	[633, 9, 1208, 164]
S-C-C-C(-N-C=O)-C(-N-C(-C=O)-C-C)=O	2014	1372	642	172	163	0.947674	0.085402	1.39112	8.474733	0.028751	[633, 9, 1209, 163]
S-C-C-C(-N-C=O)-C(-N-C-C(-N-C)=O)=O	2014	1372	642	173	164	0.947977	0.085899	1.391564	8.526725	0.029014	[633, 9, 1208, 164]
S-C-C-C(-N-C=O)-C(-N-C-C-C-C-N)=O	2014	1372	642	168	159	0.946429	0.083416	1.389291	8.266764	0.027702	[633, 9, 1213, 159]
S-C-C-C(-N-C(-C(-N-C-C)-C-C)=O)-C=O	2014	1372	642	14	14	1.0	0.006951	1.46793	inf	0.003866	[642, 0, 1358, 14]
S-C-C-C(-N-C(-C(-N-C=O)-C-C)=O)-C=O	2014	1372	642	14	14	1.0	0.006951	1.46793	inf	0.003866	[642, 0, 1358, 14]
S-C-C-C(-N-C(-C(-N-C(-C)=O)-C)=O)-C=O	2014	1372	642	172	163	0.947674	0.085402	1.39112	8.474733	0.028751	[633, 9, 1209, 163]
S-C-C-C(-N-C(-C-N-C(-C-N)=O)=O)-C=O	2014	1372	642	173	164	0.947977	0.085899	1.391564	8.526725	0.029014	[633, 9, 1208, 164]
S-C-C-C(-N)-C(-N-C(-C-C)-C(-N-C)=O)=O	2014	1372	642	172	163	0.947674	0.085402	1.39112	8.474733	0.028751	[633, 9, 1209, 163]
S-C-C-C(-N)-C(-N-C(-C-C-C)-C(-N)=O)=O	2014	1372	642	171	162	0.947368	0.084906	1.390671	8.422741	0.028488	[633, 9, 1210, 162]
S-C-C-C(-N)-C(-N-C(-C)-C(-N-C-C)=O)=O	2014	1372	642	173	164	0.947977	0.085899	1.391564	8.526725	0.029014	[633, 9, 1208, 164]
S-C-C-C(-N)-C(-N-C(-C=O)-C-C-C-N)=O	2014	1372	642	168	159	0.946429	0.083416	1.389291	8.266764	0.027702	[633, 9, 1213, 159]
S-C-C-C(-N)-C(-N-C-C(-N-C(-C)-C)=O)=O	2014	1372	642	173	164	0.947977	0.085899	1.391564	8.526725	0.029014	[633, 9, 1208, 164]
S-C-C-C(-N)-C(-N-C-C(-N-C-C-N)=O)=O	2014	1372	642	173	164	0.947977	0.085899	1.391564	8.526725	0.029014	[633, 9, 1208, 164]
S-C-C-C(-N)-C(-N-C-C(-N-C-C-C)=O)=O	2014	1372	642	171	162	0.947368	0.084906	1.390671	8.422741	0.028488	[633, 9, 1210, 162]
S-C-C-C(-N)-C(-N-C-C(-N-C-C=O)=O)=O	2014	1372	642	173	164	0.947977	0.085899	1.391564	8.526725	0.029014	[633, 9, 1208, 164]
S-C-C-C(-N)-C(-N-C-C-C-C-N-C-N)=O	2014	1372	642	167	158	0.946108	0.08292	1.38882	8.214772	0.02744	[633, 9, 1214, 158]
S-C-C-C(-N-C(-C(-N-C(-C)-C)=O)-C-O)=O	2014	1372	642	189	179	0.94709	0.093843	1.390262	8.375948	0.031633	[632, 10, 1193, 179]
S-C-C-C(-N-C(-C(-N-C-C-N)=O)-C-O)=O	2014	1372	642	189	179	0.94709	0.093843	1.390262	8.375948	0.031633	[632, 10, 1193, 179]
S-C-C-C(-N-C(-C(-N-C-C-C)=O)-C-O)=O	2014	1372	642	188	178	0.946809	0.093347	1.389849	8.329155	0.031368	[632, 10, 1194, 178]
S-C-C-C(-N-C(-C(-N-C-C=O)=O)-C-O)=O	2014	1372	642	189	179	0.94709	0.093843	1.390262	8.375948	0.031633	[632, 10, 1193, 179]
S-C-C-C(-N-C(-C-C(-C)-C)-C(-N-C)=O)=O	2014	1372	642	188	178	0.946809	0.093347	1.389849	8.329155	0.031368	[632, 10, 1194, 178]
S-C-C-C(-N-C(-C-C-C)-C(-N-C-C)=O)=O	2014	1372	642	197	187	0.949239	0.097815	1.393416	8.750292	0.033771	[632, 10, 1185, 187]
S-C-C-C(-N-C(-C-C-C-C)-C(-N-C)=O)=O	2014	1372	642	192	182	0.947917	0.095333	1.391475	8.516327	0.032432	[632, 10, 1190, 182]
S-C-C-C(-N-C(-C-C)-C(-N-C(-C)-C)=O)=O	2014	1372	642	197	187	0.949239	0.097815	1.393416	8.750292	0.033771	[632, 10, 1185, 187]
S-C-C-C(-N-C(-C-C)-C(-N-C-C-N)=O)=O	2014	1372	642	197	187	0.949239	0.097815	1.393416	8.750292	0.033771	[632, 10, 1185, 187]
S-C-C-C(-N-C(-C-C)-C(-N-C-C-C)=O)=O	2014	1372	642	197	187	0.949239	0.097815	1.393416	8.750292	0.033771	[632, 10, 1185, 187]
S-C-C-C(-N-C(-C-C)-C(-N-C-C=O)=O)=O	2014	1372	642	197	187	0.949239	0.097815	1.393416	8.750292	0.033771	[632, 10, 1185, 187]
S-C-C-C(-N-C(-C-C-C-N-C)-C(-N)=O)=O	2014	1372	642	190	184	0.968421	0.09434	1.421574	14.349854	0.039078	[636, 6, 1188, 184]
S-C-C-C(-N-C(-C-C-C-C-N)-C(-N)=O)=O	2014	1372	642	193	183	0.948187	0.095829	1.391871	8.56312	0.032699	[632, 10, 1189, 183]
S-C-C-C(-N-C(-C)-C(-N-C(-C)-C-N)=O)=O	2014	1372	642	197	187	0.949239	0.097815	1.393416	8.750292	0.033771	[632, 10, 1185, 187]
S-C-C-C(-N-C(-C)-C(-N-C(-C)-C-C)=O)=O	2014	1372	642	197	187	0.949239	0.097815	1.393416	8.750292	0.033771	[632, 10, 1185, 187]
S-C-C-C(-N-C(-C)-C(-N-C(-C)-C=O)=O)=O	2014	1372	642	197	187	0.949239	0.097815	1.393416	8.750292	0.033771	[632, 10, 1185, 187]
S-C-C-C(-N-C(-C)-C(-N-C-C(-N)=O)=O)=O	2014	1372	642	197	187	0.949239	0.097815	1.393416	8.750292	0.033771	[632, 10, 1185, 187]
S-C-C-C(-N-C(-C)-C(-N-C-C-C-C)=O)=O	2014	1372	642	197	187	0.949239	0.097815	1.393416	8.750292	0.033771	[632, 10, 1185, 187]
S-C-C-C(-N-C(-C)-C(-N1-C-C-C-C-1)=O)=O	2014	1372	642	191	181	0.947644	0.094836	1.391075	8.469534	0.032165	[632, 10, 1191, 181]
S-C-C-C(-N-C(-C=O)-C-C-C-N-C-N)=O	2014	1372	642	190	184	0.968421	0.09434	1.421574	14.349854	0.039078	[636, 6, 1188, 184]
S-C-C-C(-N-C-C(-N-C(-C)-C(-N)=O)=O)=O	2014	1372	642	197	187	0.949239	0.097815	1.393416	8.750292	0.033771	[632, 10, 1185, 187]
S-C-C-C(-N-C-C(-N-C(-C=O)-C-C)=O)=O	2014	1372	642	197	187	0.949239	0.097815	1.393416	8.750292	0.033771	[632, 10, 1185, 187]
S-C-C-C(-N-C-C(-N-C-C(-N-C)=O)=O)=O	2014	1372	642	197	187	0.949239	0.097815	1.393416	8.750292	0.033771	[632, 10, 1185, 187]
S-C-C-C(-N-C-C(-N-C-C-C-C-N)=O)=O	2014	1372	642	192	182	0.947917	0.095333	1.391475	8.516327	0.032432	[632, 10, 1190, 182]
S-C-C-C(-N-C-C(-N1-C-C-C-C-1-C)=O)=O	2014	1372	642	191	181	0.947644	0.094836	1.391075	8.469534	0.032165	[632, 10, 1191, 181]
S-C-C-C-N-C(-C(-N-C(-C)-C-N)=O)-C-O	2014	1372	642	189	179	0.94709	0.093843	1.390262	8.375948	0.031633	[632, 10, 1193, 179]
S-C-C-C-N-C(-C(-N-C(-C)-C-C)=O)-C-O	2014	1372	642	188	178	0.946809	0.093347	1.389849	8.329155	0.031368	[632, 10, 1194, 178]
S-C-C-C-N-C(-C(-N-C(-C)-C=O)=O)-C-O	2014	1372	642	189	179	0.94709	0.093843	1.390262	8.375948	0.031633	[632, 10, 1193, 179]
S-C-C-C-N-C(-C(-N-C-C(-N)=O)=O)-C-O	2014	1372	642	189	179	0.94709	0.093843	1.390262	8.375948	0.031633	[632, 10, 1193, 179]
S-C-C-C-N-C(-C(-N-C-C-C-C)=O)-C-O	2014	1372	642	188	178	0.946809	0.093347	1.389849	8.329155	0.031368	[632, 10, 1194, 178]
S-C-C-C-N-C(-C-C(-C)-C)-C(-N-C-C)=O	2014	1372	642	188	178	0.946809	0.093347	1.389849	8.329155	0.031368	[632, 10, 1194, 178]
S-C-C-C-N-C(-C-C-C)-C(-N-C(-C)-C)=O	2014	1372	642	197	187	0.949239	0.097815	1.393416	8.750292	0.033771	[632, 10, 1185, 187]
S-C-C-C-N-C(-C-C-C-C)-C(-N-C-C)=O	2014	1372	642	192	182	0.947917	0.095333	1.391475	8.516327	0.032432	[632, 10, 1190, 182]
S-C-C-C-N-C(-C-C-C)-C(-N-C-C-N)=O	2014	1372	642	197	187	0.949239	0.097815	1.393416	8.750292	0.033771	[632, 10, 1185, 187]
S-C-C-C-N-C(-C-C-C)-C(-N-C-C-C)=O	2014	1372	642	197	187	0.949239	0.097815	1.393416	8.750292	0.033771	[632, 10, 1185, 187]
S-C-C-C-N-C(-C-C-C)-C(-N-C-C=O)=O	2014	1372	642	197	187	0.949239	0.097815	1.393416	8.750292	0.033771	[632, 10, 1185, 187]
S-C-C-C-N-C(-C-C-C-C-N)-C(-N-C)=O	2014	1372	642	192	182	0.947917	0.095333	1.391475	8.516327	0.032432	[632, 10, 1190, 182]
S-C-C-C-N-C(-C-C)-C(-N-C(-C)-C-N)=O	2014	1372	642	197	187	0.949239	0.097815	1.393416	8.750292	0.033771	[632, 10, 1185, 187]
S-C-C-C-N-C(-C-C)-C(-N-C(-C)-C-C)=O	2014	1372	642	197	187	0.949239	0.097815	1.393416	8.750292	0.033771	[632, 10, 1185, 187]
S-C-C-C-N-C(-C-C)-C(-N-C(-C)-C=O)=O	2014	1372	642	197	187	0.949239	0.097815	1.393416	8.750292	0.033771	[632, 10, 1185, 187]
S-C-C-C-N-C(-C-C)-C(-N-C-C(-N)=O)=O	2014	1372	642	197	187	0.949239	0.097815	1.393416	8.750292	0.033771	[632, 10, 1185, 187]
S-C-C-C-N-C(-C-C)-C(-N1-C-C-C-C-1)=O	2014	1372	642	191	181	0.947644	0.094836	1.391075	8.469534	0.032165	[632, 10, 1191, 181]
S-C-C-C-N-C(-C-C-C-N-C-N)-C(-N)=O	2014	1372	642	190	184	0.968421	0.09434	1.421574	14.349854	0.039078	[636, 6, 1188, 184]
S-C-C-C-N-C(-C)-C(-N-C(-C)-C(-N)=O)=O	2014	1372	642	197	187	0.949239	0.097815	1.393416	8.750292	0.033771	[632, 10, 1185, 187]
S-C-C-C-N-C(-C)-C(-N-C(-C=O)-C-C)=O	2014	1372	642	197	187	0.949239	0.097815	1.393416	8.750292	0.033771	[632, 10, 1185, 187]
S-C-C-C-N-C(-C)-C(-N-C-C(-N-C)=O)=O	2014	1372	642	197	187	0.949239	0.097815	1.393416	8.750292	0.033771	[632, 10, 1185, 187]
S-C-C-C-N-C(-C)-C(-N-C-C-C-C-N)=O	2014	1372	642	192	182	0.947917	0.095333	1.391475	8.516327	0.032432	[632, 10, 1190, 182]
S-C-C-C-N-C(-C)-C(-N1-C-C-C-C-1-C)=O	2014	1372	642	191	181	0.947644	0.094836	1.391075	8.469534	0.032165	[632, 10, 1191, 181]
S-C-C-C-N-C(-C=O)-C-C-C-N-C(-N)=N	2014	1372	642	189	183	0.968254	0.093843	1.421329	14.271866	0.038794	[636, 6, 1189, 183]
S-C-C-C-N-C(-C(-N-C(-C-N)=O)-C-C)=O	2014	1372	642	14	14	1.0	0.006951	1.46793	inf	0.003866	[642, 0, 1358, 14]
S-C-C-C-N-C(-C(-N-C(-C-N-C)=O)-C)=O	2014	1372	642	172	163	0.947674	0.085402	1.39112	8.474733	0.028751	[633, 9, 1209, 163]
S-C-C-C-N-C(-C-N-C(-C-N-C=O)=O)=O	2014	1372	642	173	164	0.947977	0.085899	1.391564	8.526725	0.029014	[633, 9, 1208, 164]
S-C-C-C-N-C(-C-C-c1:c:c:c:c:c:1)=O	2014	1372	642	154	146	0.948052	0.076465	1.391674	8.539723	0.025649	[634, 8, 1226, 146]
S-C-C-C-N-C-C(-N-C(-C-N-C)=O)-C-C	2014	1372	642	14	14	1.0	0.006951	1.46793	inf	0.003866	[642, 0, 1358, 14]
S-C-C-C-N-C-C(-N-C(-C-N-C=O)=O)-C	2014	1372	642	172	163	0.947674	0.085402	1.39112	8.474733	0.028751	[633, 9, 1209, 163]
S-C-C-C-N-C-C(-N)-C-c1:c:c:c:c:c:1	2014	1372	642	154	146	0.948052	0.076465	1.391674	8.539723	0.025649	[634, 8, 1226, 146]
S-C-C-C-N-C-C(-N-C(-C-C)-C(-N)=O)=O	2014	1372	642	197	187	0.949239	0.097815	1.393416	8.750292	0.033771	[632, 10, 1185, 187]
S-C-C-C-N-C-C(-N-C(-C)-C(-N-C)=O)=O	2014	1372	642	197	187	0.949239	0.097815	1.393416	8.750292	0.033771	[632, 10, 1185, 187]
S-C-C-C-N-C-C(-N-C(-C=O)-C-C-C)=O	2014	1372	642	197	187	0.949239	0.097815	1.393416	8.750292	0.033771	[632, 10, 1185, 187]
S-C-C-C-N-C-C(-N-C-C(-N-C-C)=O)=O	2014	1372	642	197	187	0.949239	0.097815	1.393416	8.750292	0.033771	[632, 10, 1185, 187]
S-C-C-C-N-C-C(-N-C-C-C-C-N-C)=O	2014	1372	642	192	182	0.947917	0.095333	1.391475	8.516327	0.032432	[632, 10, 1190, 182]
S-C-C-C-N-C-C(-N1-C-C-C-C-1-C=O)=O	2014	1372	642	191	181	0.947644	0.094836	1.391075	8.469534	0.032165	[632, 10, 1191, 181]
S-C-C-C-N-C-C-N-C(-C-C)-C(-N-C)=O	2014	1372	642	197	187	0.949239	0.097815	1.393416	8.750292	0.033771	[632, 10, 1185, 187]
S-C-C-C-N-C-C-N-C(-C-C-C)-C(-N)=O	2014	1372	642	197	187	0.949239	0.097815	1.393416	8.750292	0.033771	[632, 10, 1185, 187]
S-C-C-C-N-C-C-N-C(-C)-C(-N-C-C)=O	2014	1372	642	197	187	0.949239	0.097815	1.393416	8.750292	0.033771	[632, 10, 1185, 187]
S-C-C-C-N-C-C-N-C(-C=O)-C-C-C-N	2014	1372	642	192	182	0.947917	0.095333	1.391475	8.516327	0.032432	[632, 10, 1190, 182]
S-C-C-C-N-C-C-N-C(-C-N-C(-C)=O)=O	2014	1372	642	173	164	0.947977	0.085899	1.391564	8.526725	0.029014	[633, 9, 1208, 164]
S-C-C-C-N-C-C-N-C-C(-N-C(-C)-C)=O	2014	1372	642	197	187	0.949239	0.097815	1.393416	8.750292	0.033771	[632, 10, 1185, 187]
S-C-C-C-N-C-C-N-C-C(-N-C-C-O)=O	2014	1372	642	181	171	0.944751	0.089871	1.386829	8.001603	0.029522	[632, 10, 1201, 171]
S-C-C-C-N-C-C-N-C-C(-N-C-C-N)=O	2014	1372	642	197	187	0.949239	0.097815	1.393416	8.750292	0.033771	[632, 10, 1185, 187]
S-C-C-C-N-C-C-N-C-C(-N-C-C-C)=O	2014	1372	642	197	187	0.949239	0.097815	1.393416	8.750292	0.033771	[632, 10, 1185, 187]
S-C-C-C-N-C-C-N-C-C(-N-C-C=O)=O	2014	1372	642	197	187	0.949239	0.097815	1.393416	8.750292	0.033771	[632, 10, 1185, 187]
S-C-C-C-N-C-C-N-C-C-N-C(-C)-C-O	2014	1372	642	181	171	0.944751	0.089871	1.386829	8.001603	0.029522	[632, 10, 1201, 171]
S-C-C-C-N-C-C-N-C-C-N-C(-C)-C-N	2014	1372	642	197	187	0.949239	0.097815	1.393416	8.750292	0.033771	[632, 10, 1185, 187]
S-C-C-C-N-C-C-N-C-C-N-C(-C)-C-C	2014	1372	642	197	187	0.949239	0.097815	1.393416	8.750292	0.033771	[632, 10, 1185, 187]
S-C-C-C-N-C-C-N-C-C-N-C(-C)-C=O	2014	1372	642	197	187	0.949239	0.097815	1.393416	8.750292	0.033771	[632, 10, 1185, 187]
S-C-C-C-N-C-C-N-C-C-N-C(-C-N)=O	2014	1372	642	173	164	0.947977	0.085899	1.391564	8.526725	0.029014	[633, 9, 1208, 164]
S-C-C-C-N-C-C-N-C-C-N-C(-C-C)=O	2014	1372	642	173	164	0.947977	0.085899	1.391564	8.526725	0.029014	[633, 9, 1208, 164]
S-C-C-C-N-C-C-N-C-C-N-C-C(-O)-C	2014	1372	642	180	171	0.95	0.089374	1.394534	8.890671	0.030869	[633, 9, 1201, 171]
S-C-C-C-N-C-C-N-C-C-N-C-C(-N)-C	2014	1372	642	173	164	0.947977	0.085899	1.391564	8.526725	0.029014	[633, 9, 1208, 164]
S-C-C-C-N-C-C-N-C-C-N-C-C(-N)=O	2014	1372	642	197	187	0.949239	0.097815	1.393416	8.750292	0.033771	[632, 10, 1185, 187]
S-C-C-C-N-C-C-N-C-C-N-C-C-N-C	2014	1372	642	197	187	0.949239	0.097815	1.393416	8.750292	0.033771	[632, 10, 1185, 187]
S-C-C-C-N-C-C-N-C-C-N-C-C(-C)-C	2014	1372	642	183	173	0.945355	0.090864	1.387715	8.09519	0.030047	[632, 10, 1199, 173]
S-C-C-C-N-C-C-N-C-C-N-C-C-C-C	2014	1372	642	197	187	0.949239	0.097815	1.393416	8.750292	0.033771	[632, 10, 1185, 187]
S-C-C-C-N-C-C-N-C-C-N1-C-C-C-C-1	2014	1372	642	187	179	0.957219	0.09285	1.405131	10.469934	0.034472	[634, 8, 1193, 179]
S-C-C-C-N-C-C-N-C-C-C-C-N-C-N	2014	1372	642	192	182	0.947917	0.095333	1.391475	8.516327	0.032432	[632, 10, 1190, 182]
S-C-C-C-N-C-C-N1-C-C-C-C-1-C(-N)=O	2014	1372	642	191	181	0.947644	0.094836	1.391075	8.469534	0.032165	[632, 10, 1191, 181]
S-C-C-C-N-C	2014	1372	642	232	221	0.952586	0.115194	1.39833	9.40114	0.041664	[631, 11, 1151, 221]
S-C-C-C-N	2014	1372	642	234	223	0.952991	0.116187	1.398925	9.486218	0.042222	[631, 11, 1149, 223]
S-C-C-C-C(-N-C(-C-C-C)-C(-N-C)=O)=O	2014	1372	642	171	162	0.947368	0.084906	1.390671	8.422741	0.028488	[633, 9, 1210, 162]
S-C-C-C-C(-N-C(-C-C)-C(-N-C-C)=O)=O	2014	1372	642	172	163	0.947674	0.085402	1.39112	8.474733	0.028751	[633, 9, 1209, 163]
S-C-C-C-C(-N-C(-C-C-C-N)-C(-N)=O)=O	2014	1372	642	168	159	0.946429	0.083416	1.389291	8.266764	0.027702	[633, 9, 1213, 159]
S-C-C-C-C(-N-C(-C)-C(-N-C(-C)-C)=O)=O	2014	1372	642	173	164	0.947977	0.085899	1.391564	8.526725	0.029014	[633, 9, 1208, 164]
S-C-C-C-C(-N-C(-C)-C(-N-C-C-N)=O)=O	2014	1372	642	173	164	0.947977	0.085899	1.391564	8.526725	0.029014	[633, 9, 1208, 164]
S-C-C-C-C(-N-C(-C)-C(-N-C-C-C)=O)=O	2014	1372	642	171	162	0.947368	0.084906	1.390671	8.422741	0.028488	[633, 9, 1210, 162]
S-C-C-C-C(-N-C(-C)-C(-N-C-C=O)=O)=O	2014	1372	642	173	164	0.947977	0.085899	1.391564	8.526725	0.029014	[633, 9, 1208, 164]
S-C-C-C-C(-N-C(-C=O)-C-C-C-N-C)=O	2014	1372	642	167	158	0.946108	0.08292	1.38882	8.214772	0.02744	[633, 9, 1214, 158]
S-C-C-C-C(-N-C-C(-N-C(-C)-C-N)=O)=O	2014	1372	642	173	164	0.947977	0.085899	1.391564	8.526725	0.029014	[633, 9, 1208, 164]
S-C-C-C-C(-N-C-C(-N-C(-C)-C-C)=O)=O	2014	1372	642	171	162	0.947368	0.084906	1.390671	8.422741	0.028488	[633, 9, 1210, 162]
S-C-C-C-C(-N-C-C(-N-C(-C)-C=O)=O)=O	2014	1372	642	173	164	0.947977	0.085899	1.391564	8.526725	0.029014	[633, 9, 1208, 164]
S-C-C-C-C(-N-C-C(-N-C-C(-N)=O)=O)=O	2014	1372	642	173	164	0.947977	0.085899	1.391564	8.526725	0.029014	[633, 9, 1208, 164]
S-C-C-C-C(-N-C-C(-N-C-C-C-C)=O)=O	2014	1372	642	169	160	0.946746	0.083913	1.389756	8.318756	0.027963	[633, 9, 1212, 160]
S-C-C-C-C(-N-C-C-C-C-N-C(-N)=N)=O	2014	1372	642	167	158	0.946108	0.08292	1.38882	8.214772	0.02744	[633, 9, 1214, 158]
S-C-C-C-C-N-C(-C-C-C)-C(-N-C-C)=O	2014	1372	642	172	162	0.94186	0.085402	1.382585	7.580466	0.027181	[632, 10, 1210, 162]
S-C-C-C-C-N-C(-C-C-C-N)-C(-N-C)=O	2014	1372	642	168	159	0.946429	0.083416	1.389291	8.266764	0.027702	[633, 9, 1213, 159]
S-C-C-C-C-N-C(-C-C)-C(-N-C(-C)-C)=O	2014	1372	642	173	163	0.942197	0.085899	1.383079	7.627259	0.027439	[632, 10, 1209, 163]
S-C-C-C-C-N-C(-C-C)-C(-N-C-C-N)=O	2014	1372	642	172	163	0.947674	0.085402	1.39112	8.474733	0.028751	[633, 9, 1209, 163]
S-C-C-C-C-N-C(-C-C)-C(-N-C-C-C)=O	2014	1372	642	169	160	0.946746	0.083913	1.389756	8.318756	0.027963	[633, 9, 1212, 160]
S-C-C-C-C-N-C(-C-C)-C(-N-C-C=O)=O	2014	1372	642	172	163	0.947674	0.085402	1.39112	8.474733	0.028751	[633, 9, 1209, 163]
S-C-C-C-C-N-C(-C-C-C-N-C)-C(-N)=O	2014	1372	642	167	158	0.946108	0.08292	1.38882	8.214772	0.02744	[633, 9, 1214, 158]
S-C-C-C-C-N-C(-C)-C(-N-C(-C)-C-N)=O	2014	1372	642	173	164	0.947977	0.085899	1.391564	8.526725	0.029014	[633, 9, 1208, 164]
S-C-C-C-C-N-C(-C)-C(-N-C(-C)-C-C)=O	2014	1372	642	171	162	0.947368	0.084906	1.390671	8.422741	0.028488	[633, 9, 1210, 162]
S-C-C-C-C-N-C(-C)-C(-N-C(-C)-C=O)=O	2014	1372	642	173	164	0.947977	0.085899	1.391564	8.526725	0.029014	[633, 9, 1208, 164]
S-C-C-C-C-N-C(-C)-C(-N-C-C(-N)=O)=O	2014	1372	642	173	164	0.947977	0.085899	1.391564	8.526725	0.029014	[633, 9, 1208, 164]
S-C-C-C-C-N-C(-C)-C(-N-C-C-C-C)=O	2014	1372	642	169	160	0.946746	0.083913	1.389756	8.318756	0.027963	[633, 9, 1212, 160]
S-C-C-C-C-N-C(-C=O)-C-C-C-N-C-N	2014	1372	642	167	158	0.946108	0.08292	1.38882	8.214772	0.02744	[633, 9, 1214, 158]
S-C-C-C-C-N-C-C(-N-C(-C)-C(-N)=O)=O	2014	1372	642	173	164	0.947977	0.085899	1.391564	8.526725	0.029014	[633, 9, 1208, 164]
S-C-C-C-C-N-C-C(-N-C(-C=O)-C-C)=O	2014	1372	642	171	162	0.947368	0.084906	1.390671	8.422741	0.028488	[633, 9, 1210, 162]
S-C-C-C-C-N-C-C(-N-C-C(-N-C)=O)=O	2014	1372	642	173	164	0.947977	0.085899	1.391564	8.526725	0.029014	[633, 9, 1208, 164]
S-C-C-C-C-N-C-C(-N-C-C-C-C-C)=O	2014	1372	642	167	158	0.946108	0.08292	1.38882	8.214772	0.02744	[633, 9, 1214, 158]
S-C-C-C	2014	1372	642	292	250	0.856164	0.144985	1.256789	2.785298	0.01945	[600, 42, 1122, 250]
S-C-C	2014	1372	642	307	259	0.843648	0.152433	1.238417	2.524872	0.017545	[594, 48, 1113, 259]
O-C(-C)-C(-N-C(-C(-N)-C)=O)-C(-N-C-C)=O	2014	1372	642	187	177	0.946524	0.09285	1.389431	8.282362	0.031103	[632, 10, 1195, 177]
O-C(-C)-C(-N-C(-C(-N-C)-C)=O)-C(-N-C)=O	2014	1372	642	187	177	0.946524	0.09285	1.389431	8.282362	0.031103	[632, 10, 1195, 177]
O-C(-C)-C(-N-C(-C(-N)-C-C)=O)-C(-N-C)=O	2014	1372	642	181	171	0.944751	0.089871	1.386829	8.001603	0.029522	[632, 10, 1201, 171]
O-C(-C)-C(-N-C(-C-C)=O)-C(-N-C(-C)-C)=O	2014	1372	642	187	177	0.946524	0.09285	1.389431	8.282362	0.031103	[632, 10, 1195, 177]
O-C(-C)-C(-N-C(-C-C-C)=O)-C(-N-C-C)=O	2014	1372	642	181	171	0.944751	0.089871	1.386829	8.001603	0.029522	[632, 10, 1201, 171]
O-C(-C)-C(-N-C(-C-C)=O)-C(-N-C-C-N)=O	2014	1372	642	187	177	0.946524	0.09285	1.389431	8.282362	0.031103	[632, 10, 1195, 177]
O-C(-C)-C(-N-C(-C-C)=O)-C(-N-C-C-C)=O	2014	1372	642	5	4	0.8	0.002483	1.174344	1.87172	0.000127	[641, 1, 1368, 4]
O-C(-C)-C(-N-C(-C-C)=O)-C(-N-C-C=O)=O	2014	1372	642	187	177	0.946524	0.09285	1.389431	8.282362	0.031103	[632, 10, 1195, 177]
O-C(-C)-C(-N-C(-C-C-C-C)=O)-C(-N-C)=O	2014	1372	642	181	171	0.944751	0.089871	1.386829	8.001603	0.029522	[632, 10, 1201, 171]
O-C(-C)-C(-N-C(-C(-N-C=O)-C)=O)-C(-N)=O	2014	1372	642	187	177	0.946524	0.09285	1.389431	8.282362	0.031103	[632, 10, 1195, 177]
O-C(-C)-C(-N-C(-C(-N)-C-C-C)=O)-C(-N)=O	2014	1372	642	181	171	0.944751	0.089871	1.386829	8.001603	0.029522	[632, 10, 1201, 171]
O-C(-C)-C(-N-C(-C-N-C(-C)=O)=O)-C(-N)=O	2014	1372	642	187	177	0.946524	0.09285	1.389431	8.282362	0.031103	[632, 10, 1195, 177]
O-C(-C)-C(-N-C(-C-C-C-C-N)=O)-C(-N)=O	2014	1372	642	178	169	0.949438	0.088381	1.393709	8.786686	0.030337	[633, 9, 1203, 169]
O-C(-C)-C(-N-C=O)-C(-N-C(-C)-C(-N)=O)=O	2014	1372	642	187	177	0.946524	0.09285	1.389431	8.282362	0.031103	[632, 10, 1195, 177]
O-C(-C)-C(-N-C=O)-C(-N-C(-C=O)-C-C)=O	2014	1372	642	5	4	0.8	0.002483	1.174344	1.87172	0.000127	[641, 1, 1368, 4]
O-C(-C)-C(-N-C=O)-C(-N-C-C(-N-C)=O)=O	2014	1372	642	187	177	0.946524	0.09285	1.389431	8.282362	0.031103	[632, 10, 1195, 177]
O-C(-C)-C(-N-C(-C(-N-C=O)-C-C)=O)-C=O	2014	1372	642	181	171	0.944751	0.089871	1.386829	8.001603	0.029522	[632, 10, 1201, 171]
O-C(-C)-C(-N-C(-C(-N-C(-C)=O)-C)=O)-C=O	2014	1372	642	187	177	0.946524	0.09285	1.389431	8.282362	0.031103	[632, 10, 1195, 177]
O-C(-C)-C(-N-C(-C(-N)-C-C-C-N)=O)-C=O	2014	1372	642	178	169	0.949438	0.088381	1.393709	8.786686	0.030337	[633, 9, 1203, 169]
O-C(-C)-C(-N-C(-C-N-C(-C-C)=O)=O)-C=O	2014	1372	642	187	177	0.946524	0.09285	1.389431	8.282362	0.031103	[632, 10, 1195, 177]
O-C(-C)-C(-N-C(-C-C-C-C-N-C)=O)-C=O	2014	1372	642	177	168	0.949153	0.087885	1.39329	8.734694	0.030072	[633, 9, 1204, 168]
O-C(-C)-C(-N-C(-C(-N-C(-C)=O)-C-C)=O)-C	2014	1372	642	181	171	0.944751	0.089871	1.386829	8.001603	0.029522	[632, 10, 1201, 171]
O-C(-C)-C(-N-C(-C(-N-C=O)-C-C-C)=O)-C	2014	1372	642	181	171	0.944751	0.089871	1.386829	8.001603	0.029522	[632, 10, 1201, 171]
O-C(-C)-C(-N-C(-C(-N-C(-C-C)=O)-C)=O)-C	2014	1372	642	187	177	0.946524	0.09285	1.389431	8.282362	0.031103	[632, 10, 1195, 177]
O-C(-C)-C(-N-C(-C(-N)-C-C-C-N-C)=O)-C	2014	1372	642	177	168	0.949153	0.087885	1.39329	8.734694	0.030072	[633, 9, 1204, 168]
O-C(-C)-C(-N-C(-C-N-C(-C(-N)-C)=O)=O)-C	2014	1372	642	187	177	0.946524	0.09285	1.389431	8.282362	0.031103	[632, 10, 1195, 177]
O-C(-C)-C(-N-C(-C-N-C(-C-C-O)=O)=O)-C	2014	1372	642	179	170	0.949721	0.088878	1.394123	8.838678	0.030603	[633, 9, 1202, 170]
O-C(-C)-C(-N-C(-C-C-C-C-N-C-N)=O)-C	2014	1372	642	177	168	0.949153	0.087885	1.39329	8.734694	0.030072	[633, 9, 1204, 168]
O-C(-C)-C(-N-C(-C)=O)-C	2014	1372	642	187	177	0.946524	0.09285	1.389431	8.282362	0.031103	[632, 10, 1195, 177]
O-C(-C)-C(-N-C=O)-C	2014	1372	642	190	177	0.931579	0.09434	1.367493	6.371047	0.027371	[629, 13, 1195, 177]
O-C(-C)-C(-N)-C(-N-C(-C-C)-C(-N-C)=O)=O	2014	1372	642	5	4	0.8	0.002483	1.174344	1.87172	0.000127	[641, 1, 1368, 4]
O-C(-C)-C(-N)-C(-N-C(-C)-C(-N-C-C)=O)=O	2014	1372	642	187	177	0.946524	0.09285	1.389431	8.282362	0.031103	[632, 10, 1195, 177]
O-C(-C)-C(-N)-C(-N-C-C(-N-C(-C)-C)=O)=O	2014	1372	642	187	177	0.946524	0.09285	1.389431	8.282362	0.031103	[632, 10, 1195, 177]
O-C(-C)-C(-N)-C(-N-C-C(-N-C-C-N)=O)=O	2014	1372	642	186	176	0.946237	0.092354	1.389009	8.235569	0.030838	[632, 10, 1196, 176]
O-C(-C)-C(-N)-C(-N-C-C(-N-C-C-C)=O)=O	2014	1372	642	185	176	0.951351	0.091857	1.396517	9.150632	0.032207	[633, 9, 1196, 176]
O-C(-C)-C(-N)-C(-N-C-C(-N-C-C=O)=O)=O	2014	1372	642	187	177	0.946524	0.09285	1.389431	8.282362	0.031103	[632, 10, 1195, 177]
O-C(-C)-C(-N)-C(-N-C-C-c1:n:c:n:c:1)=O	2014	1372	642	174	165	0.948276	0.086395	1.392003	8.578717	0.029278	[633, 9, 1207, 165]
O-C(-C)-C-N-C(-C(-N-C(-C-C)=O)-C-C)=O	2014	1372	642	181	171	0.944751	0.089871	1.386829	8.001603	0.029522	[632, 10, 1201, 171]
O-C(-C)-C-N-C(-C(-N-C=O)-C-C-C-N)=O	2014	1372	642	178	169	0.949438	0.088381	1.393709	8.786686	0.030337	[633, 9, 1203, 169]
O-C(-C)-C-N-C(-C(-N-C(-C(-N)-C)=O)-C)=O	2014	1372	642	187	177	0.946524	0.09285	1.389431	8.282362	0.031103	[632, 10, 1195, 177]
O-C(-C)-C-N-C(-C(-N-C(-C-C-O)=O)-C)=O	2014	1372	642	179	170	0.949721	0.088878	1.394123	8.838678	0.030603	[633, 9, 1202, 170]
O-C(-C)-C-N-C(-C(-N)-C-C-C-N-C-N)=O	2014	1372	642	177	168	0.949153	0.087885	1.39329	8.734694	0.030072	[633, 9, 1204, 168]
O-C(-C)-C-N-C(-C-N-C(-C(-N-C)-C)=O)=O	2014	1372	642	187	177	0.946524	0.09285	1.389431	8.282362	0.031103	[632, 10, 1195, 177]
O-C(-C)-C-N-C(-C-N-C(-C(-N)-C-O)=O)=O	2014	1372	642	179	170	0.949721	0.088878	1.394123	8.838678	0.030603	[633, 9, 1202, 170]
O-C(-C)-C-N-C(-C-C-C-C-N-C(-N)=N)=O	2014	1372	642	177	168	0.949153	0.087885	1.39329	8.734694	0.030072	[633, 9, 1204, 168]
O-C(-C)-C-N-C-C(-N-C(-C-C)=O)-C-C-C	2014	1372	642	181	171	0.944751	0.089871	1.386829	8.001603	0.029522	[632, 10, 1201, 171]
O-C(-C)-C-N-C-C(-N-C(-C(-N)-C)=O)-C-C	2014	1372	642	181	171	0.944751	0.089871	1.386829	8.001603	0.029522	[632, 10, 1201, 171]
O-C(-C)-C-N-C-C(-N-C(-C-C-O)=O)-C-C	2014	1372	642	177	168	0.949153	0.087885	1.39329	8.734694	0.030072	[633, 9, 1204, 168]
O-C(-C)-C-N-C-C(-N-C=O)-C-C-C-N-C	2014	1372	642	177	168	0.949153	0.087885	1.39329	8.734694	0.030072	[633, 9, 1204, 168]
O-C(-C)-C-N-C-C(-N-C(-C(-N-C)-C)=O)-C	2014	1372	642	187	177	0.946524	0.09285	1.389431	8.282362	0.031103	[632, 10, 1195, 177]
O-C(-C)-C-N-C-C(-N-C(-C(-N)-C-O)=O)-C	2014	1372	642	179	170	0.949721	0.088878	1.394123	8.838678	0.030603	[633, 9, 1202, 170]
O-C(-C)-C-N-C-C(-N-C-C(-N-C=O)-C)-C	2014	1372	642	187	177	0.946524	0.09285	1.389431	8.282362	0.031103	[632, 10, 1195, 177]
O-C(-C)-C-N-C-C(-N-C-C-C)-C	2014	1372	642	187	177	0.946524	0.09285	1.389431	8.282362	0.031103	[632, 10, 1195, 177]
O-C(-C)-C-N-C-C(-N)-C-C-C-N-C(-N)=N	2014	1372	642	177	168	0.949153	0.087885	1.39329	8.734694	0.030072	[633, 9, 1204, 168]
O-C(-C)-C-N-C-C-N-C(-C(-N-C=O)-C)=O	2014	1372	642	187	177	0.946524	0.09285	1.389431	8.282362	0.031103	[632, 10, 1195, 177]
O-C(-C)-C-N-C-C-N-C-C(-N-C=O)-C-O	2014	1372	642	179	170	0.949721	0.088878	1.394123	8.838678	0.030603	[633, 9, 1202, 170]
O-C(-C)-C-N-C-C-N-C-C(-N-C(-C)=O)-C	2014	1372	642	187	177	0.946524	0.09285	1.389431	8.282362	0.031103	[632, 10, 1195, 177]
O-C(-C)-C-N-C-C-C	2014	1372	642	229	192	0.838428	0.113704	1.230754	2.428177	0.011731	[605, 37, 1180, 192]
O-C(-C)-C-N-C-C	2014	1372	642	246	205	0.833333	0.122145	1.223275	2.33965	0.011841	[601, 41, 1167, 205]
O-C(-C)-C-N-C	2014	1372	642	254	211	0.830709	0.126117	1.219422	2.296122	0.011826	[599, 43, 1161, 211]
O-C(-C)-C-N	2014	1372	642	279	228	0.817204	0.13853	1.199599	2.091922	0.010759	[591, 51, 1144, 228]
O-C(-C)-C-C(-N-C(-C-C)-C(-N-C-C)=O)=O	2014	1372	642	5	4	0.8	0.002483	1.174344	1.87172	0.000127	[641, 1, 1368, 4]
O-C(-C)-C-C(-N-C(-C)-C(-N-C(-C)-C)=O)=O	2014	1372	642	187	177	0.946524	0.09285	1.389431	8.282362	0.031103	[632, 10, 1195, 177]
O-C(-C)-C-C(-N-C(-C)-C(-N-C-C-N)=O)=O	2014	1372	642	186	176	0.946237	0.092354	1.389009	8.235569	0.030838	[632, 10, 1196, 176]
O-C(-C)-C-C(-N-C(-C)-C(-N-C-C-C)=O)=O	2014	1372	642	185	176	0.951351	0.091857	1.396517	9.150632	0.032207	[633, 9, 1196, 176]
O-C(-C)-C-C(-N-C(-C)-C(-N-C-C=O)=O)=O	2014	1372	642	187	177	0.946524	0.09285	1.389431	8.282362	0.031103	[632, 10, 1195, 177]
O-C(-C)-C-C(-N-C-C(-N-C(-C)-C-N)=O)=O	2014	1372	642	186	176	0.946237	0.092354	1.389009	8.235569	0.030838	[632, 10, 1196, 176]
O-C(-C)-C-C(-N-C-C(-N-C(-C)-C-C)=O)=O	2014	1372	642	185	176	0.951351	0.091857	1.396517	9.150632	0.032207	[633, 9, 1196, 176]
O-C(-C)-C-C(-N-C-C(-N-C(-C)-C=O)=O)=O	2014	1372	642	187	177	0.946524	0.09285	1.389431	8.282362	0.031103	[632, 10, 1195, 177]
O-C(-C)-C-C(-N-C-C(-N-C-C(-N)=O)=O)=O	2014	1372	642	186	176	0.946237	0.092354	1.389009	8.235569	0.030838	[632, 10, 1196, 176]
O-C(-C)-C-C(-N-C-C(-N-C-C-C-C)=O)=O	2014	1372	642	179	170	0.949721	0.088878	1.394123	8.838678	0.030603	[633, 9, 1202, 170]
O-C(-C)-C-C(-N)=O	2014	1372	642	192	177	0.921875	0.095333	1.353248	5.521574	0.025153	[627, 15, 1195, 177]
O-C(-C)-C-C-N-C(-C-C)-C(-N-C(-C)-C)=O	2014	1372	642	5	4	0.8	0.002483	1.174344	1.87172	0.000127	[641, 1, 1368, 4]
O-C(-C)-C-C-N-C(-C-C)-C(-N-C-C-N)=O	2014	1372	642	5	4	0.8	0.002483	1.174344	1.87172	0.000127	[641, 1, 1368, 4]
O-C(-C)-C-C-N-C(-C-C)-C(-N-C-C=O)=O	2014	1372	642	5	4	0.8	0.002483	1.174344	1.87172	0.000127	[641, 1, 1368, 4]
O-C(-C)-C-C-N-C(-C)-C(-N-C(-C)-C-N)=O	2014	1372	642	186	176	0.946237	0.092354	1.389009	8.235569	0.030838	[632, 10, 1196, 176]
O-C(-C)-C-C-N-C(-C)-C(-N-C(-C)-C-C)=O	2014	1372	642	185	176	0.951351	0.091857	1.396517	9.150632	0.032207	[633, 9, 1196, 176]
O-C(-C)-C-C-N-C(-C)-C(-N-C(-C)-C=O)=O	2014	1372	642	187	177	0.946524	0.09285	1.389431	8.282362	0.031103	[632, 10, 1195, 177]
O-C(-C)-C-C-N-C(-C)-C(-N-C-C(-N)=O)=O	2014	1372	642	186	176	0.946237	0.092354	1.389009	8.235569	0.030838	[632, 10, 1196, 176]
O-C(-C)-C-C-N-C(-C)-C(-N-C-C-C-C)=O	2014	1372	642	178	170	0.955056	0.088381	1.401956	9.943513	0.032022	[634, 8, 1202, 170]
O-C(-C)-C-C-N-C(-C=O)-C-c1:n:c:n:c:1	2014	1372	642	174	165	0.948276	0.086395	1.392003	8.578717	0.029278	[633, 9, 1207, 165]
O-C(-C)-C-C-N-C-C(-N-C(-C)-C(-N)=O)=O	2014	1372	642	186	176	0.946237	0.092354	1.389009	8.235569	0.030838	[632, 10, 1196, 176]
O-C(-C)-C-C-N-C-C(-N-C(-C=O)-C-C)=O	2014	1372	642	185	176	0.951351	0.091857	1.396517	9.150632	0.032207	[633, 9, 1196, 176]
O-C(-C)-C-C-N-C-C(-N-C-C(-N-C)=O)=O	2014	1372	642	186	176	0.946237	0.092354	1.389009	8.235569	0.030838	[632, 10, 1196, 176]
O-C(-C)-C-C-N-C-C(-N-C-C-C-C-C)=O	2014	1372	642	172	164	0.953488	0.085402	1.399654	9.592566	0.030406	[634, 8, 1208, 164]
O-C(-C)-C-C-N-C	2014	1372	642	269	247	0.918216	0.133565	1.347876	5.253578	0.035151	[620, 22, 1125, 247]
O-C(-C)-C-C-N	2014	1372	642	281	252	0.896797	0.139523	1.316435	4.066151	0.02963	[613, 29, 1120, 252]
O-C(-C)-C-C=O	2014	1372	642	202	187	0.925743	0.100298	1.358925	5.833528	0.027617	[627, 15, 1185, 187]
O-C(-C)-C-C	2014	1372	642	348	274	0.787356	0.17279	1.155784	1.732606	0.008291	[568, 74, 1098, 274]
O-C(-C-C(-N-C(-C(-N)-C)=O)-C(-N-C)=O)=O	2014	1372	642	197	187	0.949239	0.097815	1.393416	8.750292	0.033771	[632, 10, 1185, 187]
O-C(-C-C(-N-C(-C-N)=O)-C(-N-C-C)=O)=O	2014	1372	642	197	187	0.949239	0.097815	1.393416	8.750292	0.033771	[632, 10, 1185, 187]
O-C(-C-C(-N-C(-C-N-C)=O)-C(-N-C)=O)=O	2014	1372	642	197	187	0.949239	0.097815	1.393416	8.750292	0.033771	[632, 10, 1185, 187]
O-C(-C-C(-N-C(-C-C)=O)-C(-N-C-C)=O)=O	2014	1372	642	197	187	0.949239	0.097815	1.393416	8.750292	0.033771	[632, 10, 1185, 187]
O-C(-C-C(-N-C(-C-C-C)=O)-C(-N-C)=O)=O	2014	1372	642	192	182	0.947917	0.095333	1.391475	8.516327	0.032432	[632, 10, 1190, 182]
O-C(-C-C(-N-C(-C)=O)-C(-N-C(-C)-C)=O)=O	2014	1372	642	197	187	0.949239	0.097815	1.393416	8.750292	0.033771	[632, 10, 1185, 187]
O-C(-C-C(-N-C(-C)=O)-C(-N-C-C-N)=O)=O	2014	1372	642	197	187	0.949239	0.097815	1.393416	8.750292	0.033771	[632, 10, 1185, 187]
O-C(-C-C(-N-C(-C)=O)-C(-N-C-C-C)=O)=O	2014	1372	642	192	182	0.947917	0.095333	1.391475	8.516327	0.032432	[632, 10, 1190, 182]
O-C(-C-C(-N-C(-C)=O)-C(-N-C-C=O)=O)=O	2014	1372	642	197	187	0.949239	0.097815	1.393416	8.750292	0.033771	[632, 10, 1185, 187]
O-C(-C-C(-N-C(-C(-N-C)-C)=O)-C(-N)=O)=O	2014	1372	642	197	187	0.949239	0.097815	1.393416	8.750292	0.033771	[632, 10, 1185, 187]
O-C(-C-C(-N-C(-C(-N)-C-C)=O)-C(-N)=O)=O	2014	1372	642	192	182	0.947917	0.095333	1.391475	8.516327	0.032432	[632, 10, 1190, 182]
O-C(-C-C(-N-C(-C-N-C=O)=O)-C(-N)=O)=O	2014	1372	642	197	187	0.949239	0.097815	1.393416	8.750292	0.033771	[632, 10, 1185, 187]
O-C(-C-C(-N-C(-C-C-C-N)=O)-C(-N)=O)=O	2014	1372	642	185	175	0.945946	0.091857	1.388582	8.188776	0.030574	[632, 10, 1197, 175]
O-C(-C-C(-N-C(-C-C-C=O)=O)-C(-N)=O)=O	2014	1372	642	185	175	0.945946	0.091857	1.388582	8.188776	0.030574	[632, 10, 1197, 175]
O-C(-C-C(-N-C=O)-C(-N-C(-C)-C-N)=O)=O	2014	1372	642	197	187	0.949239	0.097815	1.393416	8.750292	0.033771	[632, 10, 1185, 187]
O-C(-C-C(-N-C=O)-C(-N-C(-C)-C-C)=O)=O	2014	1372	642	192	182	0.947917	0.095333	1.391475	8.516327	0.032432	[632, 10, 1190, 182]
O-C(-C-C(-N-C=O)-C(-N-C(-C)-C=O)=O)=O	2014	1372	642	197	187	0.949239	0.097815	1.393416	8.750292	0.033771	[632, 10, 1185, 187]
O-C(-C-C(-N-C=O)-C(-N-C-C(-N)=O)=O)=O	2014	1372	642	197	187	0.949239	0.097815	1.393416	8.750292	0.033771	[632, 10, 1185, 187]
O-C(-C-C(-N-C=O)-C(-N-C-C-C-N)=O)=O	2014	1372	642	178	169	0.949438	0.088381	1.393709	8.786686	0.030337	[633, 9, 1203, 169]
O-C(-C-C(-N-C=O)-C(-N-C-C-C-C)=O)=O	2014	1372	642	191	181	0.947644	0.094836	1.391075	8.469534	0.032165	[632, 10, 1191, 181]
O-C(-C-C(-N-C=O)-C(-N-C-C-C=O)=O)=O	2014	1372	642	178	169	0.949438	0.088381	1.393709	8.786686	0.030337	[633, 9, 1203, 169]
O-C(-C-C(-N-C(-C(-N-C=O)-C)=O)-C=O)=O	2014	1372	642	197	187	0.949239	0.097815	1.393416	8.750292	0.033771	[632, 10, 1185, 187]
O-C(-C-C(-N-C(-C(-N)-C-C-N)=O)-C=O)=O	2014	1372	642	185	175	0.945946	0.091857	1.388582	8.188776	0.030574	[632, 10, 1197, 175]
O-C(-C-C(-N-C(-C(-N)-C-C=O)=O)-C=O)=O	2014	1372	642	185	175	0.945946	0.091857	1.388582	8.188776	0.030574	[632, 10, 1197, 175]
O-C(-C-C(-N-C(-C-N-C(-C)=O)=O)-C=O)=O	2014	1372	642	197	187	0.949239	0.097815	1.393416	8.750292	0.033771	[632, 10, 1185, 187]
O-C(-C-C(-N-C(-C-C-C(-N)=O)=O)-C=O)=O	2014	1372	642	185	175	0.945946	0.091857	1.388582	8.188776	0.030574	[632, 10, 1197, 175]
O-C(-C-C(-N-C(-C1-N-C-C-C-1)=O)-C=O)=O	2014	1372	642	181	172	0.950276	0.089871	1.394939	8.942663	0.031136	[633, 9, 1200, 172]
O-C(-C-C(-N)-C(-N-C(-C-C)-C(-N)=O)=O)=O	2014	1372	642	192	182	0.947917	0.095333	1.391475	8.516327	0.032432	[632, 10, 1190, 182]
O-C(-C-C(-N)-C(-N-C(-C)-C(-N-C)=O)=O)=O	2014	1372	642	197	187	0.949239	0.097815	1.393416	8.750292	0.033771	[632, 10, 1185, 187]
O-C(-C-C(-N)-C(-N-C(-C=O)-C-C-N)=O)=O	2014	1372	642	178	169	0.949438	0.088381	1.393709	8.786686	0.030337	[633, 9, 1203, 169]
O-C(-C-C(-N)-C(-N-C(-C=O)-C-C-C)=O)=O	2014	1372	642	191	181	0.947644	0.094836	1.391075	8.469534	0.032165	[632, 10, 1191, 181]
O-C(-C-C(-N)-C(-N-C(-C=O)-C-C=O)=O)=O	2014	1372	642	178	169	0.949438	0.088381	1.393709	8.786686	0.030337	[633, 9, 1203, 169]
O-C(-C-C(-N)-C(-N-C-C(-N-C-C)=O)=O)=O	2014	1372	642	197	187	0.949239	0.097815	1.393416	8.750292	0.033771	[632, 10, 1185, 187]
O-C(-C-C(-N)-C(-N-C-C-C-C-C-N)=O)=O	2014	1372	642	187	178	0.951872	0.09285	1.397281	9.254616	0.032745	[633, 9, 1194, 178]
O-C(-C-C-N-C(-C(-N-C(-C)=O)-C-C)=O)=O	2014	1372	642	192	182	0.947917	0.095333	1.391475	8.516327	0.032432	[632, 10, 1190, 182]
O-C(-C-C-N-C(-C(-N-C=O)-C-C-N)=O)=O	2014	1372	642	185	175	0.945946	0.091857	1.388582	8.188776	0.030574	[632, 10, 1197, 175]
O-C(-C-C-N-C(-C(-N-C=O)-C-C=O)=O)=O	2014	1372	642	185	175	0.945946	0.091857	1.388582	8.188776	0.030574	[632, 10, 1197, 175]
O-C(-C-C-N-C(-C(-N-C(-C-C)=O)-C)=O)=O	2014	1372	642	197	187	0.949239	0.097815	1.393416	8.750292	0.033771	[632, 10, 1185, 187]
O-C(-C-C-N-C(-C-N-C(-C(-N)-C)=O)=O)=O	2014	1372	642	197	187	0.949239	0.097815	1.393416	8.750292	0.033771	[632, 10, 1185, 187]
O-C(-C-C-N-C(-C-N-C(-C-C-C)=O)=O)=O	2014	1372	642	193	184	0.953368	0.095829	1.399477	9.566569	0.034368	[633, 9, 1188, 184]
O-C(-C-C-N-C(-C1-N(-C=O)-C-C-C-1)=O)=O	2014	1372	642	181	172	0.950276	0.089871	1.394939	8.942663	0.031136	[633, 9, 1200, 172]
O-C(-C-C-C(-N-C(-C-C)-C(-N-C)=O)=O)=O	2014	1372	642	192	182	0.947917	0.095333	1.391475	8.516327	0.032432	[632, 10, 1190, 182]
O-C(-C-C-C(-N-C(-C-C-N)-C(-N)=O)=O)=O	2014	1372	642	178	169	0.949438	0.088381	1.393709	8.786686	0.030337	[633, 9, 1203, 169]
O-C(-C-C-C(-N-C(-C-C-C)-C(-N)=O)=O)=O	2014	1372	642	191	181	0.947644	0.094836	1.391075	8.469534	0.032165	[632, 10, 1191, 181]
O-C(-C-C-C(-N-C(-C-C=O)-C(-N)=O)=O)=O	2014	1372	642	178	169	0.949438	0.088381	1.393709	8.786686	0.030337	[633, 9, 1203, 169]
O-C(-C-C-C(-N-C(-C)-C(-N-C-C)=O)=O)=O	2014	1372	642	197	187	0.949239	0.097815	1.393416	8.750292	0.033771	[632, 10, 1185, 187]
O-C(-C-C-C(-N-C(-C=O)-C-C(-N)=O)=O)=O	2014	1372	642	178	169	0.949438	0.088381	1.393709	8.786686	0.030337	[633, 9, 1203, 169]
O-C(-C-C-C(-N-C(-C=O)-C-C-C-C)=O)=O	2014	1372	642	187	178	0.951872	0.09285	1.397281	9.254616	0.032745	[633, 9, 1194, 178]
O-C(-C-C-C(-N-C-C(-N-C(-C)-C)=O)=O)=O	2014	1372	642	197	187	0.949239	0.097815	1.393416	8.750292	0.033771	[632, 10, 1185, 187]
O-C(-C-C-C(-N-C-C(-N-C-C-N)=O)=O)=O	2014	1372	642	197	187	0.949239	0.097815	1.393416	8.750292	0.033771	[632, 10, 1185, 187]
O-C(-C-C-C(-N-C-C(-N-C-C-C)=O)=O)=O	2014	1372	642	195	186	0.953846	0.096822	1.400179	9.670554	0.034913	[633, 9, 1186, 186]
O-C(-C-C-C(-N-C-C(-N-C-C=O)=O)=O)=O	2014	1372	642	197	187	0.949239	0.097815	1.393416	8.750292	0.033771	[632, 10, 1185, 187]
O-C(-C-C-C-N-C(-C-C-N)-C(-N-C)=O)=O	2014	1372	642	178	169	0.949438	0.088381	1.393709	8.786686	0.030337	[633, 9, 1203, 169]
O-C(-C-C-C-N-C(-C-C-C)-C(-N-C)=O)=O	2014	1372	642	191	181	0.947644	0.094836	1.391075	8.469534	0.032165	[632, 10, 1191, 181]
O-C(-C-C-C-N-C(-C-C=O)-C(-N-C)=O)=O	2014	1372	642	178	169	0.949438	0.088381	1.393709	8.786686	0.030337	[633, 9, 1203, 169]
O-C(-C-C-C-N-C(-C-C)-C(-N-C-C)=O)=O	2014	1372	642	192	182	0.947917	0.095333	1.391475	8.516327	0.032432	[632, 10, 1190, 182]
O-C(-C-C-C-N-C(-C-C(-N)=O)-C(-N)=O)=O	2014	1372	642	178	169	0.949438	0.088381	1.393709	8.786686	0.030337	[633, 9, 1203, 169]
O-C(-C-C-C-N-C(-C-C-C-C)-C(-N)=O)=O	2014	1372	642	187	178	0.951872	0.09285	1.397281	9.254616	0.032745	[633, 9, 1194, 178]
O-C(-C-C-C-N-C(-C)-C(-N-C(-C)-C)=O)=O	2014	1372	642	197	187	0.949239	0.097815	1.393416	8.750292	0.033771	[632, 10, 1185, 187]
O-C(-C-C-C-N-C(-C)-C(-N-C-C-N)=O)=O	2014	1372	642	197	187	0.949239	0.097815	1.393416	8.750292	0.033771	[632, 10, 1185, 187]
O-C(-C-C-C-N-C(-C)-C(-N-C-C-C)=O)=O	2014	1372	642	195	186	0.953846	0.096822	1.400179	9.670554	0.034913	[633, 9, 1186, 186]
O-C(-C-C-C-N-C(-C)-C(-N-C-C=O)=O)=O	2014	1372	642	197	187	0.949239	0.097815	1.393416	8.750292	0.033771	[632, 10, 1185, 187]
O-C(-C-C-C-N-C(-C=O)-C-C-C-C-N)=O	2014	1372	642	187	178	0.951872	0.09285	1.397281	9.254616	0.032745	[633, 9, 1194, 178]
O-C(-C-C-C-N-C-C(-N-C(-C)-C-N)=O)=O	2014	1372	642	197	187	0.949239	0.097815	1.393416	8.750292	0.033771	[632, 10, 1185, 187]
O-C(-C-C-C-N-C-C(-N-C(-C)-C-C)=O)=O	2014	1372	642	195	186	0.953846	0.096822	1.400179	9.670554	0.034913	[633, 9, 1186, 186]
O-C(-C-C-C-N-C-C(-N-C(-C)-C=O)=O)=O	2014	1372	642	197	187	0.949239	0.097815	1.393416	8.750292	0.033771	[632, 10, 1185, 187]
O-C(-C-C-C-N-C-C(-N-C-C(-N)=O)=O)=O	2014	1372	642	197	187	0.949239	0.097815	1.393416	8.750292	0.033771	[632, 10, 1185, 187]
O-C(-C-C-C-N-C-C(-N-C-C-C-O)=O)=O	2014	1372	642	185	176	0.951351	0.091857	1.396517	9.150632	0.032207	[633, 9, 1196, 176]
O-C(-C-C-C-N-C-C(-N-C-C-C-C)=O)=O	2014	1372	642	188	179	0.952128	0.093347	1.397657	9.306608	0.033014	[633, 9, 1193, 179]
O-C(-C-C-C-N-C-C(-N-C-C-C=O)=O)=O	2014	1372	642	185	176	0.951351	0.091857	1.396517	9.150632	0.032207	[633, 9, 1196, 176]
O-C(-C-C-C-N-C-C-N-C(-C)-C(-N)=O)=O	2014	1372	642	197	187	0.949239	0.097815	1.393416	8.750292	0.033771	[632, 10, 1185, 187]
O-C(-C-C-C-N-C-C-N-C(-C=O)-C-C)=O	2014	1372	642	195	186	0.953846	0.096822	1.400179	9.670554	0.034913	[633, 9, 1186, 186]
O-C(-C-C-C-N-C-C-N-C-C(-N-C)=O)=O	2014	1372	642	197	187	0.949239	0.097815	1.393416	8.750292	0.033771	[632, 10, 1185, 187]
O-C(-C-C-C-N-C-C-N-C-C-N-C-C)=O	2014	1372	642	197	187	0.949239	0.097815	1.393416	8.750292	0.033771	[632, 10, 1185, 187]
O-C(-C-C-C-N-C-C-N-C-C-C(-C)-C)=O	2014	1372	642	180	171	0.95	0.089374	1.394534	8.890671	0.030869	[633, 9, 1201, 171]
O-C(-C-C-C-N-C-C-N-C-C-C-C)=O	2014	1372	642	189	180	0.952381	0.093843	1.398029	9.358601	0.033284	[633, 9, 1192, 180]
O-C(-C-C-C-N-C-C-N-C-C-C)=O	2014	1372	642	198	188	0.949495	0.098312	1.393792	8.797085	0.03404	[632, 10, 1184, 188]
O-C(-C-C-C-N-C-C-C-C-C)=O	2014	1372	642	192	182	0.947917	0.095333	1.391475	8.516327	0.032432	[632, 10, 1190, 182]
O-C(-C-C-C-N-C-C-C-C)=O	2014	1372	642	195	185	0.948718	0.096822	1.392652	8.656706	0.033234	[632, 10, 1187, 185]
O-C(-C-C-C-N-C-C-C)=O	2014	1372	642	199	189	0.949749	0.098808	1.394165	8.843878	0.03431	[632, 10, 1183, 189]
O-C(-C-C-C)=O	2014	1372	642	223	200	0.896861	0.110725	1.316529	4.068957	0.022907	[619, 23, 1172, 200]
O-C(-C-C)=O	2014	1372	642	228	202	0.885965	0.113208	1.300534	3.635456	0.020863	[616, 26, 1170, 202]
O-C-C(-N-C(-C(-N)-C)=O)-C(-N-C(-C)-C)=O	2014	1372	642	197	187	0.949239	0.097815	1.393416	8.750292	0.033771	[632, 10, 1185, 187]
O-C-C(-N-C(-C(-N-C)-C)=O)-C(-N-C-C)=O	2014	1372	642	197	187	0.949239	0.097815	1.393416	8.750292	0.033771	[632, 10, 1185, 187]
O-C-C(-N-C(-C(-N)-C-C)=O)-C(-N-C-C)=O	2014	1372	642	185	175	0.945946	0.091857	1.388582	8.188776	0.030574	[632, 10, 1197, 175]
O-C-C(-N-C(-C(-N)-C)=O)-C(-N-C-C-N)=O	2014	1372	642	197	187	0.949239	0.097815	1.393416	8.750292	0.033771	[632, 10, 1185, 187]
O-C-C(-N-C(-C(-N)-C)=O)-C(-N-C-C-C)=O	2014	1372	642	192	182	0.947917	0.095333	1.391475	8.516327	0.032432	[632, 10, 1190, 182]
O-C-C(-N-C(-C(-N)-C)=O)-C(-N-C-C=O)=O	2014	1372	642	197	187	0.949239	0.097815	1.393416	8.750292	0.033771	[632, 10, 1185, 187]
O-C-C(-N-C(-C(-N-C=O)-C)=O)-C(-N-C)=O	2014	1372	642	197	187	0.949239	0.097815	1.393416	8.750292	0.033771	[632, 10, 1185, 187]
O-C-C(-N-C(-C(-N)-C-C-C)=O)-C(-N-C)=O	2014	1372	642	181	171	0.944751	0.089871	1.386829	8.001603	0.029522	[632, 10, 1201, 171]
O-C-C(-N-C(-C-N-C)=O)-C(-N-C(-C)-C)=O	2014	1372	642	197	187	0.949239	0.097815	1.393416	8.750292	0.033771	[632, 10, 1185, 187]
O-C-C(-N-C(-C-N)=O)-C(-N-C(-C)-C-N)=O	2014	1372	642	197	187	0.949239	0.097815	1.393416	8.750292	0.033771	[632, 10, 1185, 187]
O-C-C(-N-C(-C-N)=O)-C(-N-C(-C)-C-C)=O	2014	1372	642	192	182	0.947917	0.095333	1.391475	8.516327	0.032432	[632, 10, 1190, 182]
O-C-C(-N-C(-C-N)=O)-C(-N-C(-C)-C=O)=O	2014	1372	642	197	187	0.949239	0.097815	1.393416	8.750292	0.033771	[632, 10, 1185, 187]
O-C-C(-N-C(-C-N-C=O)=O)-C(-N-C-C)=O	2014	1372	642	197	187	0.949239	0.097815	1.393416	8.750292	0.033771	[632, 10, 1185, 187]
O-C-C(-N-C(-C-N)=O)-C(-N-C-C(-N)=O)=O	2014	1372	642	197	187	0.949239	0.097815	1.393416	8.750292	0.033771	[632, 10, 1185, 187]
O-C-C(-N-C(-C-N)=O)-C(-N-C-C-C-C)=O	2014	1372	642	192	182	0.947917	0.095333	1.391475	8.516327	0.032432	[632, 10, 1190, 182]
O-C-C(-N-C(-C-N-C(-C)=O)=O)-C(-N-C)=O	2014	1372	642	197	187	0.949239	0.097815	1.393416	8.750292	0.033771	[632, 10, 1185, 187]
O-C-C(-N-C(-C-C-C)=O)-C(-N-C(-C)-C)=O	2014	1372	642	185	175	0.945946	0.091857	1.388582	8.188776	0.030574	[632, 10, 1197, 175]
O-C-C(-N-C(-C-C)=O)-C(-N-C(-C)-C-N)=O	2014	1372	642	197	187	0.949239	0.097815	1.393416	8.750292	0.033771	[632, 10, 1185, 187]
O-C-C(-N-C(-C-C)=O)-C(-N-C(-C)-C-C)=O	2014	1372	642	192	182	0.947917	0.095333	1.391475	8.516327	0.032432	[632, 10, 1190, 182]
O-C-C(-N-C(-C-C)=O)-C(-N-C(-C)-C=O)=O	2014	1372	642	197	187	0.949239	0.097815	1.393416	8.750292	0.033771	[632, 10, 1185, 187]
O-C-C(-N-C(-C-C-C)=O)-C(-N-C-C-N)=O	2014	1372	642	185	175	0.945946	0.091857	1.388582	8.188776	0.030574	[632, 10, 1197, 175]
O-C-C(-N-C(-C-C-C)=O)-C(-N-C-C-C)=O	2014	1372	642	8	7	0.875	0.003972	1.284439	3.27551	0.000587	[641, 1, 1365, 7]
O-C-C(-N-C(-C-C-C)=O)-C(-N-C-C=O)=O	2014	1372	642	185	175	0.945946	0.091857	1.388582	8.188776	0.030574	[632, 10, 1197, 175]
O-C-C(-N-C(-C-C-C-C)=O)-C(-N-C-C)=O	2014	1372	642	181	171	0.944751	0.089871	1.386829	8.001603	0.029522	[632, 10, 1201, 171]
O-C-C(-N-C(-C-C)=O)-C(-N-C-C(-N)=O)=O	2014	1372	642	197	187	0.949239	0.097815	1.393416	8.750292	0.033771	[632, 10, 1185, 187]
O-C-C(-N-C(-C-C)=O)-C(-N-C-C-C-C)=O	2014	1372	642	192	182	0.947917	0.095333	1.391475	8.516327	0.032432	[632, 10, 1190, 182]
O-C-C(-N-C(-C-C-C-C-N)=O)-C(-N-C)=O	2014	1372	642	179	169	0.944134	0.088878	1.385923	7.908017	0.028999	[632, 10, 1203, 169]
O-C-C(-N-C(-C)=O)-C(-N-C(-C)-C(-N)=O)=O	2014	1372	642	197	187	0.949239	0.097815	1.393416	8.750292	0.033771	[632, 10, 1185, 187]
O-C-C(-N-C(-C)=O)-C(-N-C(-C=O)-C-C)=O	2014	1372	642	192	182	0.947917	0.095333	1.391475	8.516327	0.032432	[632, 10, 1190, 182]
O-C-C(-N-C(-C)=O)-C(-N-C-C(-N-C)=O)=O	2014	1372	642	197	187	0.949239	0.097815	1.393416	8.750292	0.033771	[632, 10, 1185, 187]
O-C-C(-N-C(-C)=O)-C(-N-C-C-C-C-N)=O	2014	1372	642	186	176	0.946237	0.092354	1.389009	8.235569	0.030838	[632, 10, 1196, 176]
O-C-C(-N-C(-C)=O)-C(-N-C-C)=O	2014	1372	642	197	187	0.949239	0.097815	1.393416	8.750292	0.033771	[632, 10, 1185, 187]
O-C-C(-N-C(-C(-N-C=O)-C-C)=O)-C(-N)=O	2014	1372	642	185	175	0.945946	0.091857	1.388582	8.188776	0.030574	[632, 10, 1197, 175]
O-C-C(-N-C(-C(-N-C(-C)=O)-C)=O)-C(-N)=O	2014	1372	642	197	187	0.949239	0.097815	1.393416	8.750292	0.033771	[632, 10, 1185, 187]
O-C-C(-N-C(-C(-N)-C-C-C-N)=O)-C(-N)=O	2014	1372	642	178	169	0.949438	0.088381	1.393709	8.786686	0.030337	[633, 9, 1203, 169]
O-C-C(-N-C(-C-N-C(-C-N)=O)=O)-C(-N)=O	2014	1372	642	197	187	0.949239	0.097815	1.393416	8.750292	0.033771	[632, 10, 1185, 187]
O-C-C(-N-C(-C-N-C(-C-C)=O)=O)-C(-N)=O	2014	1372	642	197	187	0.949239	0.097815	1.393416	8.750292	0.033771	[632, 10, 1185, 187]
O-C-C(-N-C(-C-C-C-C-N-C)=O)-C(-N)=O	2014	1372	642	178	168	0.94382	0.088381	1.385462	7.861224	0.028738	[632, 10, 1204, 168]
O-C-C(-N-C=O)-C(-N-C(-C-C)-C(-N)=O)=O	2014	1372	642	192	182	0.947917	0.095333	1.391475	8.516327	0.032432	[632, 10, 1190, 182]
O-C-C(-N-C=O)-C(-N-C(-C)-C(-N-C)=O)=O	2014	1372	642	197	187	0.949239	0.097815	1.393416	8.750292	0.033771	[632, 10, 1185, 187]
O-C-C(-N-C=O)-C(-N-C(-C=O)-C-C-C)=O	2014	1372	642	192	182	0.947917	0.095333	1.391475	8.516327	0.032432	[632, 10, 1190, 182]
O-C-C(-N-C=O)-C(-N-C-C(-N-C-C)=O)=O	2014	1372	642	197	187	0.949239	0.097815	1.393416	8.750292	0.033771	[632, 10, 1185, 187]
O-C-C(-N-C=O)-C(-N-C-C-C-C-N-C)=O	2014	1372	642	186	176	0.946237	0.092354	1.389009	8.235569	0.030838	[632, 10, 1196, 176]
O-C-C(-N-C(-C(-N-C(-C)=O)-C-C)=O)-C=O	2014	1372	642	185	175	0.945946	0.091857	1.388582	8.188776	0.030574	[632, 10, 1197, 175]
O-C-C(-N-C(-C(-N-C=O)-C-C-C)=O)-C=O	2014	1372	642	181	171	0.944751	0.089871	1.386829	8.001603	0.029522	[632, 10, 1201, 171]
O-C-C(-N-C(-C(-N-C(-C-N)=O)-C)=O)-C=O	2014	1372	642	197	187	0.949239	0.097815	1.393416	8.750292	0.033771	[632, 10, 1185, 187]
O-C-C(-N-C(-C(-N-C(-C-C)=O)-C)=O)-C=O	2014	1372	642	197	187	0.949239	0.097815	1.393416	8.750292	0.033771	[632, 10, 1185, 187]
O-C-C(-N-C(-C(-N)-C-C-C-N-C)=O)-C=O	2014	1372	642	177	168	0.949153	0.087885	1.39329	8.734694	0.030072	[633, 9, 1204, 168]
O-C-C(-N-C(-C-N-C(-C(-N)-C)=O)=O)-C=O	2014	1372	642	197	187	0.949239	0.097815	1.393416	8.750292	0.033771	[632, 10, 1185, 187]
O-C-C(-N-C(-C-N-C(-C-N-C)=O)=O)-C=O	2014	1372	642	197	187	0.949239	0.097815	1.393416	8.750292	0.033771	[632, 10, 1185, 187]
O-C-C(-N-C(-C-N-C(-C-C-O)=O)=O)-C=O	2014	1372	642	179	170	0.949721	0.088878	1.394123	8.838678	0.030603	[633, 9, 1202, 170]
O-C-C(-N-C(-C-N-C(-C-C-C)=O)=O)-C=O	2014	1372	642	194	184	0.948454	0.096326	1.392264	8.609913	0.032966	[632, 10, 1188, 184]
O-C-C(-N-C(-C-C-C-C-N-C-N)=O)-C=O	2014	1372	642	177	168	0.949153	0.087885	1.39329	8.734694	0.030072	[633, 9, 1204, 168]
O-C-C(-N-C(-C(-N-C(-C)=O)-C-C-C)=O)-C	2014	1372	642	182	172	0.945055	0.090367	1.387275	8.048397	0.029784	[632, 10, 1200, 172]
O-C-C(-N-C(-C(-N-C(-C-N)=O)-C-C)=O)-C	2014	1372	642	185	175	0.945946	0.091857	1.388582	8.188776	0.030574	[632, 10, 1197, 175]
O-C-C(-N-C(-C(-N-C(-C-C)=O)-C-C)=O)-C	2014	1372	642	185	175	0.945946	0.091857	1.388582	8.188776	0.030574	[632, 10, 1197, 175]
O-C-C(-N-C(-C(-N-C=O)-C-C-C-N)=O)-C	2014	1372	642	179	169	0.944134	0.088878	1.385923	7.908017	0.028999	[632, 10, 1203, 169]
O-C-C(-N-C(-C(-N-C(-C(-N)-C)=O)-C)=O)-C	2014	1372	642	197	187	0.949239	0.097815	1.393416	8.750292	0.033771	[632, 10, 1185, 187]
O-C-C(-N-C(-C(-N-C(-C-N-C)=O)-C)=O)-C	2014	1372	642	197	187	0.949239	0.097815	1.393416	8.750292	0.033771	[632, 10, 1185, 187]
O-C-C(-N-C(-C(-N-C(-C-C-O)=O)-C)=O)-C	2014	1372	642	179	170	0.949721	0.088878	1.394123	8.838678	0.030603	[633, 9, 1202, 170]
O-C-C(-N-C(-C(-N-C(-C-C-C)=O)-C)=O)-C	2014	1372	642	194	184	0.948454	0.096326	1.392264	8.609913	0.032966	[632, 10, 1188, 184]
O-C-C(-N-C(-C(-N)-C-C-C-N-C-N)=O)-C	2014	1372	642	177	168	0.949153	0.087885	1.39329	8.734694	0.030072	[633, 9, 1204, 168]
O-C-C(-N-C(-C-N-C(-C(-N-C)-C)=O)=O)-C	2014	1372	642	197	187	0.949239	0.097815	1.393416	8.750292	0.033771	[632, 10, 1185, 187]
O-C-C(-N-C(-C-N-C(-C(-N)-C-O)=O)=O)-C	2014	1372	642	179	170	0.949721	0.088878	1.394123	8.838678	0.030603	[633, 9, 1202, 170]
O-C-C(-N-C(-C-N-C(-C(-N)-C-C)=O)=O)-C	2014	1372	642	194	184	0.948454	0.096326	1.392264	8.609913	0.032966	[632, 10, 1188, 184]
O-C-C(-N-C(-C-N-C(-C-N-C=O)=O)=O)-C	2014	1372	642	197	187	0.949239	0.097815	1.393416	8.750292	0.033771	[632, 10, 1185, 187]
O-C-C(-N-C(-C-N-C(-C-C(-C)-C)=O)=O)-C	2014	1372	642	184	174	0.945652	0.09136	1.388151	8.141983	0.030311	[632, 10, 1198, 174]
O-C-C(-N-C(-C-C-C-C-N-C(-N)=N)=O)-C	2014	1372	642	177	168	0.949153	0.087885	1.39329	8.734694	0.030072	[633, 9, 1204, 168]
O-C-C(-N-C(-C)=O)-C	2014	1372	642	200	187	0.935	0.099305	1.372515	6.730993	0.029916	[629, 13, 1185, 187]
O-C-C(-N-C=O)-C	2014	1372	642	242	219	0.904959	0.120159	1.328416	4.455508	0.027298	[619, 23, 1153, 219]
O-C-C(-N)-C(-N-C(-C-C-C)-C(-N-C)=O)=O	2014	1372	642	192	182	0.947917	0.095333	1.391475	8.516327	0.032432	[632, 10, 1190, 182]
O-C-C(-N)-C(-N-C(-C-C)-C(-N-C-C)=O)=O	2014	1372	642	192	182	0.947917	0.095333	1.391475	8.516327	0.032432	[632, 10, 1190, 182]
O-C-C(-N)-C(-N-C(-C-C-C-N)-C(-N)=O)=O	2014	1372	642	186	176	0.946237	0.092354	1.389009	8.235569	0.030838	[632, 10, 1196, 176]
O-C-C(-N)-C(-N-C(-C)-C(-N-C(-C)-C)=O)=O	2014	1372	642	197	187	0.949239	0.097815	1.393416	8.750292	0.033771	[632, 10, 1185, 187]
O-C-C(-N)-C(-N-C(-C)-C(-N-C-C-O)=O)=O	2014	1372	642	179	170	0.949721	0.088878	1.394123	8.838678	0.030603	[633, 9, 1202, 170]
O-C-C(-N)-C(-N-C(-C)-C(-N-C-C-N)=O)=O	2014	1372	642	196	186	0.94898	0.097319	1.393036	8.703499	0.033502	[632, 10, 1186, 186]
O-C-C(-N)-C(-N-C(-C)-C(-N-C-C-C)=O)=O	2014	1372	642	194	184	0.948454	0.096326	1.392264	8.609913	0.032966	[632, 10, 1188, 184]
O-C-C(-N)-C(-N-C(-C)-C(-N-C-C=O)=O)=O	2014	1372	642	197	187	0.949239	0.097815	1.393416	8.750292	0.033771	[632, 10, 1185, 187]
O-C-C(-N)-C(-N-C(-C=O)-C-C-C-N-C)=O	2014	1372	642	186	176	0.946237	0.092354	1.389009	8.235569	0.030838	[632, 10, 1196, 176]
O-C-C(-N)-C(-N-C-C(-N-C(-C)-C-N)=O)=O	2014	1372	642	196	186	0.94898	0.097319	1.393036	8.703499	0.033502	[632, 10, 1186, 186]
O-C-C(-N)-C(-N-C-C(-N-C(-C)-C-C)=O)=O	2014	1372	642	194	184	0.948454	0.096326	1.392264	8.609913	0.032966	[632, 10, 1188, 184]
O-C-C(-N)-C(-N-C-C(-N-C(-C)-C=O)=O)=O	2014	1372	642	197	187	0.949239	0.097815	1.393416	8.750292	0.033771	[632, 10, 1185, 187]
O-C-C(-N)-C(-N-C-C(-N-C-C(-N)=O)=O)=O	2014	1372	642	196	186	0.94898	0.097319	1.393036	8.703499	0.033502	[632, 10, 1186, 186]
O-C-C(-N)-C(-N-C-C(-N-C-C-C-C)=O)=O	2014	1372	642	191	182	0.95288	0.094836	1.398761	9.462585	0.033826	[633, 9, 1190, 182]
O-C-C(-N)-C(-N-C-C-C-C-N-C(-N)=N)=O	2014	1372	642	186	176	0.946237	0.092354	1.389009	8.235569	0.030838	[632, 10, 1196, 176]
O-C-C(-N)-C-N-C(-C-C-C)-C(-N-C-C)=O	2014	1372	642	192	182	0.947917	0.095333	1.391475	8.516327	0.032432	[632, 10, 1190, 182]
O-C-C(-N)-C-N-C(-C-C-C-N)-C(-N-C)=O	2014	1372	642	186	176	0.946237	0.092354	1.389009	8.235569	0.030838	[632, 10, 1196, 176]
O-C-C(-N)-C-N-C(-C-C)-C(-N-C(-C)-C)=O	2014	1372	642	192	182	0.947917	0.095333	1.391475	8.516327	0.032432	[632, 10, 1190, 182]
O-C-C(-N)-C-N-C(-C-C)-C(-N-C-C-O)=O	2014	1372	642	177	168	0.949153	0.087885	1.39329	8.734694	0.030072	[633, 9, 1204, 168]
O-C-C(-N)-C-N-C(-C-C)-C(-N-C-C-N)=O	2014	1372	642	192	182	0.947917	0.095333	1.391475	8.516327	0.032432	[632, 10, 1190, 182]
O-C-C(-N)-C-N-C(-C-C)-C(-N-C-C-C)=O	2014	1372	642	189	179	0.94709	0.093843	1.390262	8.375948	0.031633	[632, 10, 1193, 179]
O-C-C(-N)-C-N-C(-C-C)-C(-N-C-C=O)=O	2014	1372	642	192	182	0.947917	0.095333	1.391475	8.516327	0.032432	[632, 10, 1190, 182]
O-C-C(-N)-C-N-C(-C-C-C-N-C)-C(-N)=O	2014	1372	642	186	176	0.946237	0.092354	1.389009	8.235569	0.030838	[632, 10, 1196, 176]
O-C-C(-N)-C-N-C(-C)-C(-N-C(-C)-C-N)=O	2014	1372	642	196	186	0.94898	0.097319	1.393036	8.703499	0.033502	[632, 10, 1186, 186]
O-C-C(-N)-C-N-C(-C)-C(-N-C(-C)-C-C)=O	2014	1372	642	194	184	0.948454	0.096326	1.392264	8.609913	0.032966	[632, 10, 1188, 184]
O-C-C(-N)-C-N-C(-C)-C(-N-C(-C)-C=O)=O	2014	1372	642	197	187	0.949239	0.097815	1.393416	8.750292	0.033771	[632, 10, 1185, 187]
O-C-C(-N)-C-N-C(-C)-C(-N-C-C(-N)=O)=O	2014	1372	642	196	186	0.94898	0.097319	1.393036	8.703499	0.033502	[632, 10, 1186, 186]
O-C-C(-N)-C-N-C(-C)-C(-N-C-C-C-C)=O	2014	1372	642	191	182	0.95288	0.094836	1.398761	9.462585	0.033826	[633, 9, 1190, 182]
O-C-C(-N)-C-N-C(-C=O)-C-C-C-N-C-N	2014	1372	642	186	176	0.946237	0.092354	1.389009	8.235569	0.030838	[632, 10, 1196, 176]
O-C-C(-N)-C-N-C(-C=O)-C-c1:n:c:n:c:1	2014	1372	642	174	165	0.948276	0.086395	1.392003	8.578717	0.029278	[633, 9, 1207, 165]
O-C-C(-N)-C-N-C-C(-N-C(-C)-C(-N)=O)=O	2014	1372	642	196	186	0.94898	0.097319	1.393036	8.703499	0.033502	[632, 10, 1186, 186]
O-C-C(-N)-C-N-C-C(-N-C(-C=O)-C-C)=O	2014	1372	642	194	184	0.948454	0.096326	1.392264	8.609913	0.032966	[632, 10, 1188, 184]
O-C-C(-N)-C-N-C-C(-N-C-C(-N-C)=O)=O	2014	1372	642	196	186	0.94898	0.097319	1.393036	8.703499	0.033502	[632, 10, 1186, 186]
O-C-C(-N)-C-N-C-C(-N-C-C-C-C-C)=O	2014	1372	642	174	165	0.948276	0.086395	1.392003	8.578717	0.029278	[633, 9, 1207, 165]
O-C-C(-N)-C-N-C-C	2014	1372	642	202	191	0.945545	0.100298	1.387993	8.124967	0.033488	[631, 11, 1181, 191]
O-C-C(-N)-C	2014	1372	642	336	262	0.779762	0.166832	1.144636	1.656725	0.006819	[568, 74, 1110, 262]
O-C-C-N-C(-C(-N-C(-C-N)=O)-C-C-C)=O	2014	1372	642	182	172	0.945055	0.090367	1.387275	8.048397	0.029784	[632, 10, 1200, 172]
O-C-C-N-C(-C(-N-C(-C-C)=O)-C-C-C)=O	2014	1372	642	182	172	0.945055	0.090367	1.387275	8.048397	0.029784	[632, 10, 1200, 172]
O-C-C-N-C(-C(-N-C(-C)=O)-C-C-C-N)=O	2014	1372	642	179	169	0.944134	0.088878	1.385923	7.908017	0.028999	[632, 10, 1203, 169]
O-C-C-N-C(-C(-N-C(-C(-N)-C)=O)-C-C)=O	2014	1372	642	185	175	0.945946	0.091857	1.388582	8.188776	0.030574	[632, 10, 1197, 175]
O-C-C-N-C(-C(-N-C(-C-N-C)=O)-C-C)=O	2014	1372	642	185	175	0.945946	0.091857	1.388582	8.188776	0.030574	[632, 10, 1197, 175]
O-C-C-N-C(-C(-N-C(-C-C-O)=O)-C-C)=O	2014	1372	642	177	168	0.949153	0.087885	1.39329	8.734694	0.030072	[633, 9, 1204, 168]
O-C-C-N-C(-C(-N-C=O)-C-C-C-N-C)=O	2014	1372	642	177	168	0.949153	0.087885	1.39329	8.734694	0.030072	[633, 9, 1204, 168]
O-C-C-N-C(-C(-N-C(-C(-N-C)-C)=O)-C)=O	2014	1372	642	197	187	0.949239	0.097815	1.393416	8.750292	0.033771	[632, 10, 1185, 187]
O-C-C-N-C(-C(-N-C(-C(-N)-C-C)=O)-C)=O	2014	1372	642	194	184	0.948454	0.096326	1.392264	8.609913	0.032966	[632, 10, 1188, 184]
O-C-C-N-C(-C(-N-C(-C-N-C=O)=O)-C)=O	2014	1372	642	197	187	0.949239	0.097815	1.393416	8.750292	0.033771	[632, 10, 1185, 187]
O-C-C-N-C(-C(-N-C(-C-C(-C)-C)=O)-C)=O	2014	1372	642	184	174	0.945652	0.09136	1.388151	8.141983	0.030311	[632, 10, 1198, 174]
O-C-C-N-C(-C(-N)-C-C-C-N-C(-N)=N)=O	2014	1372	642	177	168	0.949153	0.087885	1.39329	8.734694	0.030072	[633, 9, 1204, 168]
O-C-C-N-C(-C-N-C(-C(-N-C=O)-C)=O)=O	2014	1372	642	197	187	0.949239	0.097815	1.393416	8.750292	0.033771	[632, 10, 1185, 187]
O-C-C-N-C(-C-N-C(-C(-N)-C(-C)-C)=O)=O	2014	1372	642	184	174	0.945652	0.09136	1.388151	8.141983	0.030311	[632, 10, 1198, 174]
O-C-C-N-C(-C-N-C(-C-N-C(-C)=O)=O)=O	2014	1372	642	197	187	0.949239	0.097815	1.393416	8.750292	0.033771	[632, 10, 1185, 187]
O-C-C-N-C(-C-C-C)=O	2014	1372	642	189	176	0.931217	0.093843	1.366961	6.335053	0.027119	[629, 13, 1196, 176]
O-C-C-N-C(-C-C)=O	2014	1372	642	202	188	0.930693	0.100298	1.366192	6.283632	0.028996	[628, 14, 1184, 188]
O-C-C-N-C(-C)=O	2014	1372	642	206	191	0.927184	0.102284	1.361042	5.958309	0.028617	[627, 15, 1181, 191]
O-C-C-N-C-C(-N-C(-C(-N)-C)=O)-C-C-C	2014	1372	642	182	172	0.945055	0.090367	1.387275	8.048397	0.029784	[632, 10, 1200, 172]
O-C-C-N-C-C(-N-C(-C-N)=O)-C-C-C-N	2014	1372	642	179	169	0.944134	0.088878	1.385923	7.908017	0.028999	[632, 10, 1203, 169]
O-C-C-N-C-C(-N-C(-C-N-C)=O)-C-C-C	2014	1372	642	182	172	0.945055	0.090367	1.387275	8.048397	0.029784	[632, 10, 1200, 172]
O-C-C-N-C-C(-N-C(-C-C)=O)-C-C-C-N	2014	1372	642	179	169	0.944134	0.088878	1.385923	7.908017	0.028999	[632, 10, 1203, 169]
O-C-C-N-C-C(-N-C(-C-C-O)=O)-C-C-C	2014	1372	642	177	168	0.949153	0.087885	1.39329	8.734694	0.030072	[633, 9, 1204, 168]
O-C-C-N-C-C(-N-C(-C)=O)-C-C-C-N-C	2014	1372	642	177	168	0.949153	0.087885	1.39329	8.734694	0.030072	[633, 9, 1204, 168]
O-C-C-N-C-C(-N-C(-C(-N-C)-C)=O)-C-C	2014	1372	642	185	175	0.945946	0.091857	1.388582	8.188776	0.030574	[632, 10, 1197, 175]
O-C-C-N-C-C(-N-C(-C-N-C=O)=O)-C-C	2014	1372	642	185	175	0.945946	0.091857	1.388582	8.188776	0.030574	[632, 10, 1197, 175]
O-C-C-N-C-C(-N-C=O)-C-C-C-N-C-N	2014	1372	642	177	168	0.949153	0.087885	1.39329	8.734694	0.030072	[633, 9, 1204, 168]
O-C-C-N-C-C(-N-C(-C(-N-C=O)-C)=O)-C	2014	1372	642	197	187	0.949239	0.097815	1.393416	8.750292	0.033771	[632, 10, 1185, 187]
O-C-C-N-C-C(-N-C(-C(-N)-C(-C)-C)=O)-C	2014	1372	642	184	174	0.945652	0.09136	1.388151	8.141983	0.030311	[632, 10, 1198, 174]
O-C-C-N-C-C(-N-C(-C-N-C(-C)=O)=O)-C	2014	1372	642	197	187	0.949239	0.097815	1.393416	8.750292	0.033771	[632, 10, 1185, 187]
O-C-C-N-C-C(-N-C-C(-N-C=O)-C-C)-C	2014	1372	642	194	184	0.948454	0.096326	1.392264	8.609913	0.032966	[632, 10, 1188, 184]
O-C-C-N-C-C(-N-C-C(-N-C(-C)=O)-C)-C	2014	1372	642	197	187	0.949239	0.097815	1.393416	8.750292	0.033771	[632, 10, 1185, 187]
O-C-C-N-C-C(-N-C-C-N-C(-C-N)=O)-C	2014	1372	642	197	187	0.949239	0.097815	1.393416	8.750292	0.033771	[632, 10, 1185, 187]
O-C-C-N-C-C(-N-C-C-N-C(-C-C)=O)-C	2014	1372	642	197	187	0.949239	0.097815	1.393416	8.750292	0.033771	[632, 10, 1185, 187]
O-C-C-N-C-C(-N-C-C-C)-C	2014	1372	642	197	187	0.949239	0.097815	1.393416	8.750292	0.033771	[632, 10, 1185, 187]
O-C-C-N-C-C-N-C(-C(-N-C=O)-C-C)=O	2014	1372	642	194	184	0.948454	0.096326	1.392264	8.609913	0.032966	[632, 10, 1188, 184]
O-C-C-N-C-C-N-C(-C(-N-C(-C)=O)-C)=O	2014	1372	642	197	187	0.949239	0.097815	1.393416	8.750292	0.033771	[632, 10, 1185, 187]
O-C-C-N-C-C-N-C(-C-N-C(-C-N)=O)=O	2014	1372	642	197	187	0.949239	0.097815	1.393416	8.750292	0.033771	[632, 10, 1185, 187]
O-C-C-N-C-C-N-C(-C-N-C(-C-C)=O)=O	2014	1372	642	197	187	0.949239	0.097815	1.393416	8.750292	0.033771	[632, 10, 1185, 187]
O-C-C-N-C-C-N-C-C(-N-C=O)-C(-C)-C	2014	1372	642	184	174	0.945652	0.09136	1.388151	8.141983	0.030311	[632, 10, 1198, 174]
O-C-C-N-C-C-N-C-C(-N-C(-C)=O)-C-C	2014	1372	642	194	184	0.948454	0.096326	1.392264	8.609913	0.032966	[632, 10, 1188, 184]
O-C-C-N-C-C-N-C-C(-N-C(-C-N)=O)-C	2014	1372	642	197	187	0.949239	0.097815	1.393416	8.750292	0.033771	[632, 10, 1185, 187]
O-C-C-N-C-C-N-C-C(-N-C(-C-C)=O)-C	2014	1372	642	197	187	0.949239	0.097815	1.393416	8.750292	0.033771	[632, 10, 1185, 187]
O-C-C-N-C-C-N-C-C-N-C(-C(-N)-C)=O	2014	1372	642	197	187	0.949239	0.097815	1.393416	8.750292	0.033771	[632, 10, 1185, 187]
O-C-C-N-C-C-N-C-C-N-C(-C-N-C)=O	2014	1372	642	197	187	0.949239	0.097815	1.393416	8.750292	0.033771	[632, 10, 1185, 187]
O-C-C-N-C-C-N-C-C-N-C(-C-C-C)=O	2014	1372	642	191	182	0.95288	0.094836	1.398761	9.462585	0.033826	[633, 9, 1190, 182]
O-C-C-N-C-C-C	2014	1372	642	314	247	0.786624	0.155909	1.154709	1.725055	0.007238	[575, 67, 1125, 247]
O-C-C-N-C-C	2014	1372	642	385	290	0.753247	0.191162	1.105714	1.428418	0.00422	[547, 95, 1082, 290]
O-C-C-N-C=O	2014	1372	642	403	375	0.930521	0.200099	1.36594	6.26692	0.063232	[614, 28, 997, 375]
O-C-C-N-C	2014	1372	642	567	460	0.811287	0.281529	1.190913	2.011662	0.023432	[535, 107, 912, 460]
O-C-C-C(-N-C(-C(-N)-C)=O)-C(-N-C-C)=O	2014	1372	642	197	187	0.949239	0.097815	1.393416	8.750292	0.033771	[632, 10, 1185, 187]
O-C-C-C(-N-C(-C(-N-C)-C)=O)-C(-N-C)=O	2014	1372	642	197	187	0.949239	0.097815	1.393416	8.750292	0.033771	[632, 10, 1185, 187]
O-C-C-C(-N-C(-C(-N)-C-C)=O)-C(-N-C)=O	2014	1372	642	192	182	0.947917	0.095333	1.391475	8.516327	0.032432	[632, 10, 1190, 182]
O-C-C-C(-N-C(-C-N)=O)-C(-N-C(-C)-C)=O	2014	1372	642	197	187	0.949239	0.097815	1.393416	8.750292	0.033771	[632, 10, 1185, 187]
O-C-C-C(-N-C(-C-N-C)=O)-C(-N-C-C)=O	2014	1372	642	197	187	0.949239	0.097815	1.393416	8.750292	0.033771	[632, 10, 1185, 187]
O-C-C-C(-N-C(-C-N)=O)-C(-N-C-C-N)=O	2014	1372	642	197	187	0.949239	0.097815	1.393416	8.750292	0.033771	[632, 10, 1185, 187]
O-C-C-C(-N-C(-C-N)=O)-C(-N-C-C-C)=O	2014	1372	642	192	182	0.947917	0.095333	1.391475	8.516327	0.032432	[632, 10, 1190, 182]
O-C-C-C(-N-C(-C-N)=O)-C(-N-C-C=O)=O	2014	1372	642	197	187	0.949239	0.097815	1.393416	8.750292	0.033771	[632, 10, 1185, 187]
O-C-C-C(-N-C(-C-N-C=O)=O)-C(-N-C)=O	2014	1372	642	197	187	0.949239	0.097815	1.393416	8.750292	0.033771	[632, 10, 1185, 187]
O-C-C-C(-N-C(-C-C)=O)-C(-N-C(-C)-C)=O	2014	1372	642	197	187	0.949239	0.097815	1.393416	8.750292	0.033771	[632, 10, 1185, 187]
O-C-C-C(-N-C(-C-C-C)=O)-C(-N-C-C)=O	2014	1372	642	192	182	0.947917	0.095333	1.391475	8.516327	0.032432	[632, 10, 1190, 182]
O-C-C-C(-N-C(-C-C)=O)-C(-N-C-C-N)=O	2014	1372	642	197	187	0.949239	0.097815	1.393416	8.750292	0.033771	[632, 10, 1185, 187]
O-C-C-C(-N-C(-C-C)=O)-C(-N-C-C-C)=O	2014	1372	642	192	182	0.947917	0.095333	1.391475	8.516327	0.032432	[632, 10, 1190, 182]
O-C-C-C(-N-C(-C-C)=O)-C(-N-C-C=O)=O	2014	1372	642	197	187	0.949239	0.097815	1.393416	8.750292	0.033771	[632, 10, 1185, 187]
O-C-C-C(-N-C(-C-C-C-N)=O)-C(-N-C)=O	2014	1372	642	185	175	0.945946	0.091857	1.388582	8.188776	0.030574	[632, 10, 1197, 175]
O-C-C-C(-N-C(-C-C-C=O)=O)-C(-N-C)=O	2014	1372	642	185	175	0.945946	0.091857	1.388582	8.188776	0.030574	[632, 10, 1197, 175]
O-C-C-C(-N-C(-C)=O)-C(-N-C(-C)-C-N)=O	2014	1372	642	197	187	0.949239	0.097815	1.393416	8.750292	0.033771	[632, 10, 1185, 187]
O-C-C-C(-N-C(-C)=O)-C(-N-C(-C)-C-C)=O	2014	1372	642	192	182	0.947917	0.095333	1.391475	8.516327	0.032432	[632, 10, 1190, 182]
O-C-C-C(-N-C(-C)=O)-C(-N-C(-C)-C=O)=O	2014	1372	642	197	187	0.949239	0.097815	1.393416	8.750292	0.033771	[632, 10, 1185, 187]
O-C-C-C(-N-C(-C)=O)-C(-N-C-C(-N)=O)=O	2014	1372	642	197	187	0.949239	0.097815	1.393416	8.750292	0.033771	[632, 10, 1185, 187]
O-C-C-C(-N-C(-C)=O)-C(-N-C-C-C-N)=O	2014	1372	642	178	169	0.949438	0.088381	1.393709	8.786686	0.030337	[633, 9, 1203, 169]
O-C-C-C(-N-C(-C)=O)-C(-N-C-C-C-C)=O	2014	1372	642	191	181	0.947644	0.094836	1.391075	8.469534	0.032165	[632, 10, 1191, 181]
O-C-C-C(-N-C(-C)=O)-C(-N-C-C-C=O)=O	2014	1372	642	178	169	0.949438	0.088381	1.393709	8.786686	0.030337	[633, 9, 1203, 169]
O-C-C-C(-N-C(-C(-N-C=O)-C)=O)-C(-N)=O	2014	1372	642	197	187	0.949239	0.097815	1.393416	8.750292	0.033771	[632, 10, 1185, 187]
O-C-C-C(-N-C(-C(-N)-C-C-N)=O)-C(-N)=O	2014	1372	642	185	175	0.945946	0.091857	1.388582	8.188776	0.030574	[632, 10, 1197, 175]
O-C-C-C(-N-C(-C(-N)-C-C=O)=O)-C(-N)=O	2014	1372	642	185	175	0.945946	0.091857	1.388582	8.188776	0.030574	[632, 10, 1197, 175]
O-C-C-C(-N-C(-C-N-C(-C)=O)=O)-C(-N)=O	2014	1372	642	197	187	0.949239	0.097815	1.393416	8.750292	0.033771	[632, 10, 1185, 187]
O-C-C-C(-N-C(-C-C-C(-N)=O)=O)-C(-N)=O	2014	1372	642	185	175	0.945946	0.091857	1.388582	8.188776	0.030574	[632, 10, 1197, 175]
O-C-C-C(-N-C(-C1-N-C-C-C-1)=O)-C(-N)=O	2014	1372	642	181	172	0.950276	0.089871	1.394939	8.942663	0.031136	[633, 9, 1200, 172]
O-C-C-C(-N-C=O)-C(-N-C(-C)-C(-N)=O)=O	2014	1372	642	197	187	0.949239	0.097815	1.393416	8.750292	0.033771	[632, 10, 1185, 187]
O-C-C-C(-N-C=O)-C(-N-C(-C=O)-C-C)=O	2014	1372	642	192	182	0.947917	0.095333	1.391475	8.516327	0.032432	[632, 10, 1190, 182]
O-C-C-C(-N-C=O)-C(-N-C-C(-N-C)=O)=O	2014	1372	642	197	187	0.949239	0.097815	1.393416	8.750292	0.033771	[632, 10, 1185, 187]
O-C-C-C(-N-C=O)-C(-N-C-C-C(-N)=O)=O	2014	1372	642	178	169	0.949438	0.088381	1.393709	8.786686	0.030337	[633, 9, 1203, 169]
O-C-C-C(-N-C=O)-C(-N-C-C-C-C-C)=O	2014	1372	642	187	178	0.951872	0.09285	1.397281	9.254616	0.032745	[633, 9, 1194, 178]
O-C-C-C(-N-C(-C(-N-C=O)-C-C)=O)-C=O	2014	1372	642	192	182	0.947917	0.095333	1.391475	8.516327	0.032432	[632, 10, 1190, 182]
O-C-C-C(-N-C(-C(-N-C(-C)=O)-C)=O)-C=O	2014	1372	642	197	187	0.949239	0.097815	1.393416	8.750292	0.033771	[632, 10, 1185, 187]
O-C-C-C(-N-C(-C(-N)-C-C(-N)=O)=O)-C=O	2014	1372	642	185	175	0.945946	0.091857	1.388582	8.188776	0.030574	[632, 10, 1197, 175]
O-C-C-C(-N-C(-C-N-C(-C-C)=O)=O)-C=O	2014	1372	642	197	187	0.949239	0.097815	1.393416	8.750292	0.033771	[632, 10, 1185, 187]
O-C-C-C(-N-C(-C1-N(-C)-C-C-C-1)=O)-C=O	2014	1372	642	181	172	0.950276	0.089871	1.394939	8.942663	0.031136	[633, 9, 1200, 172]
O-C-C-C(-N)-C(-N-C(-C-C)-C(-N-C)=O)=O	2014	1372	642	192	182	0.947917	0.095333	1.391475	8.516327	0.032432	[632, 10, 1190, 182]
O-C-C-C(-N)-C(-N-C(-C-C-N)-C(-N)=O)=O	2014	1372	642	178	169	0.949438	0.088381	1.393709	8.786686	0.030337	[633, 9, 1203, 169]
O-C-C-C(-N)-C(-N-C(-C-C-C)-C(-N)=O)=O	2014	1372	642	191	181	0.947644	0.094836	1.391075	8.469534	0.032165	[632, 10, 1191, 181]
O-C-C-C(-N)-C(-N-C(-C-C=O)-C(-N)=O)=O	2014	1372	642	178	169	0.949438	0.088381	1.393709	8.786686	0.030337	[633, 9, 1203, 169]
O-C-C-C(-N)-C(-N-C(-C)-C(-N-C-C)=O)=O	2014	1372	642	197	187	0.949239	0.097815	1.393416	8.750292	0.033771	[632, 10, 1185, 187]
O-C-C-C(-N)-C(-N-C(-C=O)-C-C(-N)=O)=O	2014	1372	642	178	169	0.949438	0.088381	1.393709	8.786686	0.030337	[633, 9, 1203, 169]
O-C-C-C(-N)-C(-N-C(-C=O)-C-C-C-C)=O	2014	1372	642	187	178	0.951872	0.09285	1.397281	9.254616	0.032745	[633, 9, 1194, 178]
O-C-C-C(-N)-C(-N-C-C(-N-C(-C)-C)=O)=O	2014	1372	642	197	187	0.949239	0.097815	1.393416	8.750292	0.033771	[632, 10, 1185, 187]
O-C-C-C(-N)-C(-N-C-C(-N-C-C-N)=O)=O	2014	1372	642	197	187	0.949239	0.097815	1.393416	8.750292	0.033771	[632, 10, 1185, 187]
O-C-C-C(-N)-C(-N-C-C(-N-C-C-C)=O)=O	2014	1372	642	195	186	0.953846	0.096822	1.400179	9.670554	0.034913	[633, 9, 1186, 186]
O-C-C-C(-N)-C(-N-C-C(-N-C-C=O)=O)=O	2014	1372	642	197	187	0.949239	0.097815	1.393416	8.750292	0.033771	[632, 10, 1185, 187]
O-C-C-C(-N-C(-C-C-C)-C(-N-C-C)=O)=O	2014	1372	642	192	182	0.947917	0.095333	1.391475	8.516327	0.032432	[632, 10, 1190, 182]
O-C-C-C(-N-C(-C-C-C-N)-C(-N-C)=O)=O	2014	1372	642	186	176	0.946237	0.092354	1.389009	8.235569	0.030838	[632, 10, 1196, 176]
O-C-C-C(-N-C(-C-C)-C(-N-C(-C)-C)=O)=O	2014	1372	642	192	182	0.947917	0.095333	1.391475	8.516327	0.032432	[632, 10, 1190, 182]
O-C-C-C(-N-C(-C-C)-C(-N-C-C-N)=O)=O	2014	1372	642	192	182	0.947917	0.095333	1.391475	8.516327	0.032432	[632, 10, 1190, 182]
O-C-C-C(-N-C(-C-C)-C(-N-C-C-C)=O)=O	2014	1372	642	189	179	0.94709	0.093843	1.390262	8.375948	0.031633	[632, 10, 1193, 179]
O-C-C-C(-N-C(-C-C)-C(-N-C-C=O)=O)=O	2014	1372	642	192	182	0.947917	0.095333	1.391475	8.516327	0.032432	[632, 10, 1190, 182]
O-C-C-C(-N-C(-C-C-C-N-C)-C(-N)=O)=O	2014	1372	642	186	176	0.946237	0.092354	1.389009	8.235569	0.030838	[632, 10, 1196, 176]
O-C-C-C(-N-C(-C)-C(-N-C(-C)-C-N)=O)=O	2014	1372	642	196	186	0.94898	0.097319	1.393036	8.703499	0.033502	[632, 10, 1186, 186]
O-C-C-C(-N-C(-C)-C(-N-C(-C)-C-C)=O)=O	2014	1372	642	194	184	0.948454	0.096326	1.392264	8.609913	0.032966	[632, 10, 1188, 184]
O-C-C-C(-N-C(-C)-C(-N-C(-C)-C=O)=O)=O	2014	1372	642	197	187	0.949239	0.097815	1.393416	8.750292	0.033771	[632, 10, 1185, 187]
O-C-C-C(-N-C(-C)-C(-N-C-C(-N)=O)=O)=O	2014	1372	642	196	186	0.94898	0.097319	1.393036	8.703499	0.033502	[632, 10, 1186, 186]
O-C-C-C(-N-C(-C)-C(-N-C-C-C-C)=O)=O	2014	1372	642	191	182	0.95288	0.094836	1.398761	9.462585	0.033826	[633, 9, 1190, 182]
O-C-C-C(-N-C(-C=O)-C-C-C-N-C-N)=O	2014	1372	642	186	176	0.946237	0.092354	1.389009	8.235569	0.030838	[632, 10, 1196, 176]
O-C-C-C(-N-C(-C=O)-C-c1:n:c:n:c:1)=O	2014	1372	642	174	165	0.948276	0.086395	1.392003	8.578717	0.029278	[633, 9, 1207, 165]
O-C-C-C(-N-C-C(-N-C(-C)-C(-N)=O)=O)=O	2014	1372	642	196	186	0.94898	0.097319	1.393036	8.703499	0.033502	[632, 10, 1186, 186]
O-C-C-C(-N-C-C(-N-C(-C=O)-C-C)=O)=O	2014	1372	642	194	184	0.948454	0.096326	1.392264	8.609913	0.032966	[632, 10, 1188, 184]
O-C-C-C(-N-C-C(-N-C-C(-N-C)=O)=O)=O	2014	1372	642	196	186	0.94898	0.097319	1.393036	8.703499	0.033502	[632, 10, 1186, 186]
O-C-C-C(-N-C-C(-N-C-C-C-C-C)=O)=O	2014	1372	642	174	165	0.948276	0.086395	1.392003	8.578717	0.029278	[633, 9, 1207, 165]
O-C-C-C(-N)=O	2014	1372	642	204	188	0.921569	0.101291	1.352798	5.498178	0.026782	[626, 16, 1184, 188]
O-C-C-C-N-C(-C-C-C)-C(-N-C(-C)-C)=O	2014	1372	642	192	182	0.947917	0.095333	1.391475	8.516327	0.032432	[632, 10, 1190, 182]
O-C-C-C-N-C(-C-C-C-N)-C(-N-C-C)=O	2014	1372	642	186	176	0.946237	0.092354	1.389009	8.235569	0.030838	[632, 10, 1196, 176]
O-C-C-C-N-C(-C-C-C)-C(-N-C-C-N)=O	2014	1372	642	192	182	0.947917	0.095333	1.391475	8.516327	0.032432	[632, 10, 1190, 182]
O-C-C-C-N-C(-C-C-C)-C(-N-C-C-C)=O	2014	1372	642	189	179	0.94709	0.093843	1.390262	8.375948	0.031633	[632, 10, 1193, 179]
O-C-C-C-N-C(-C-C-C)-C(-N-C-C=O)=O	2014	1372	642	192	182	0.947917	0.095333	1.391475	8.516327	0.032432	[632, 10, 1190, 182]
O-C-C-C-N-C(-C-C-C-N-C)-C(-N-C)=O	2014	1372	642	186	176	0.946237	0.092354	1.389009	8.235569	0.030838	[632, 10, 1196, 176]
O-C-C-C-N-C(-C-C)-C(-N-C(-C)-C-N)=O	2014	1372	642	192	182	0.947917	0.095333	1.391475	8.516327	0.032432	[632, 10, 1190, 182]
O-C-C-C-N-C(-C-C)-C(-N-C(-C)-C-C)=O	2014	1372	642	189	179	0.94709	0.093843	1.390262	8.375948	0.031633	[632, 10, 1193, 179]
O-C-C-C-N-C(-C-C)-C(-N-C(-C)-C=O)=O	2014	1372	642	192	182	0.947917	0.095333	1.391475	8.516327	0.032432	[632, 10, 1190, 182]
O-C-C-C-N-C(-C-C)-C(-N-C-C(-N)=O)=O	2014	1372	642	192	182	0.947917	0.095333	1.391475	8.516327	0.032432	[632, 10, 1190, 182]
O-C-C-C-N-C(-C-C)-C(-N-C-C-C-C)=O	2014	1372	642	15	14	0.933333	0.007448	1.370068	6.55102	0.002049	[641, 1, 1358, 14]
O-C-C-C-N-C(-C-C-C-N-C-N)-C(-N)=O	2014	1372	642	186	176	0.946237	0.092354	1.389009	8.235569	0.030838	[632, 10, 1196, 176]
O-C-C-C-N-C(-C-c1:n:c:n:c:1)-C(-N)=O	2014	1372	642	174	165	0.948276	0.086395	1.392003	8.578717	0.029278	[633, 9, 1207, 165]
O-C-C-C-N-C(-C)-C(-N-C(-C)-C(-N)=O)=O	2014	1372	642	196	186	0.94898	0.097319	1.393036	8.703499	0.033502	[632, 10, 1186, 186]
O-C-C-C-N-C(-C)-C(-N-C(-C=O)-C-C)=O	2014	1372	642	194	184	0.948454	0.096326	1.392264	8.609913	0.032966	[632, 10, 1188, 184]
O-C-C-C-N-C(-C)-C(-N-C-C(-N-C)=O)=O	2014	1372	642	196	186	0.94898	0.097319	1.393036	8.703499	0.033502	[632, 10, 1186, 186]
O-C-C-C-N-C(-C)-C(-N-C-C-C-C-C)=O	2014	1372	642	174	165	0.948276	0.086395	1.392003	8.578717	0.029278	[633, 9, 1207, 165]
O-C-C-C-N-C(-C-C-C-N)-C-N-C(-C)-C	2014	1372	642	186	176	0.946237	0.092354	1.389009	8.235569	0.030838	[632, 10, 1196, 176]
O-C-C-C-N-C(-C-C-C)-C-N-C(-C)-C-N	2014	1372	642	192	182	0.947917	0.095333	1.391475	8.516327	0.032432	[632, 10, 1190, 182]
O-C-C-C-N-C(-C-C-C)-C-N-C(-C)-C-C	2014	1372	642	189	179	0.94709	0.093843	1.390262	8.375948	0.031633	[632, 10, 1193, 179]
O-C-C-C-N-C(-C-C-C)-C-N-C(-C)-C=O	2014	1372	642	192	182	0.947917	0.095333	1.391475	8.516327	0.032432	[632, 10, 1190, 182]
O-C-C-C-N-C(-C-C-C-N-C)-C-N-C-C	2014	1372	642	186	176	0.946237	0.092354	1.389009	8.235569	0.030838	[632, 10, 1196, 176]
O-C-C-C-N-C(-C-C-C)-C-N-C-C(-N)=O	2014	1372	642	192	182	0.947917	0.095333	1.391475	8.516327	0.032432	[632, 10, 1190, 182]
O-C-C-C-N-C(-C-C-C-N-C-N)-C-N-C	2014	1372	642	186	176	0.946237	0.092354	1.389009	8.235569	0.030838	[632, 10, 1196, 176]
O-C-C-C-N-C(-C-c1:n:c:n:c:1)-C-N-C	2014	1372	642	174	165	0.948276	0.086395	1.392003	8.578717	0.029278	[633, 9, 1207, 165]
O-C-C-C-N-C(-C-C)-C-N-C(-C)-C(-N)=O	2014	1372	642	192	182	0.947917	0.095333	1.391475	8.516327	0.032432	[632, 10, 1190, 182]
O-C-C-C-N-C(-C-C)-C-N-C(-C=O)-C-C	2014	1372	642	189	179	0.94709	0.093843	1.390262	8.375948	0.031633	[632, 10, 1193, 179]
O-C-C-C-N-C(-C-C)-C-N-C-C(-N-C)=O	2014	1372	642	192	182	0.947917	0.095333	1.391475	8.516327	0.032432	[632, 10, 1190, 182]
O-C-C-C-N-C(-C-C)-C-N-C-C-C-C-C	2014	1372	642	5	4	0.8	0.002483	1.174344	1.87172	0.000127	[641, 1, 1368, 4]
O-C-C-C-N-C(-C-C-C-N-C(-N)=N)-C-N	2014	1372	642	186	176	0.946237	0.092354	1.389009	8.235569	0.030838	[632, 10, 1196, 176]
O-C-C-C-N-C(-C)-C-N-C(-C-C)-C(-N)=O	2014	1372	642	193	183	0.948187	0.095829	1.391871	8.56312	0.032699	[632, 10, 1189, 183]
O-C-C-C-N-C(-C)-C-N-C(-C)-C(-N-C)=O	2014	1372	642	196	186	0.94898	0.097319	1.393036	8.703499	0.033502	[632, 10, 1186, 186]
O-C-C-C-N-C(-C)-C-N-C(-C=O)-C-C-C	2014	1372	642	191	182	0.95288	0.094836	1.398761	9.462585	0.033826	[633, 9, 1190, 182]
O-C-C-C-N-C(-C)-C-N-C-C(-N-C-C)=O	2014	1372	642	196	186	0.94898	0.097319	1.393036	8.703499	0.033502	[632, 10, 1186, 186]
O-C-C-C-N-C(-C)-C-N-C-C-C-C-C-N	2014	1372	642	174	165	0.948276	0.086395	1.392003	8.578717	0.029278	[633, 9, 1207, 165]
O-C-C-C-N-C(-C)-C-N-C-C-C	2014	1372	642	195	185	0.948718	0.096822	1.392652	8.656706	0.033234	[632, 10, 1187, 185]
O-C-C-C-N-C(-C)-C-N-C-C	2014	1372	642	198	188	0.949495	0.098312	1.393792	8.797085	0.03404	[632, 10, 1184, 188]
O-C-C-C-N-C(-C=O)-C-C-C-N-C(-N)=N	2014	1372	642	186	176	0.946237	0.092354	1.389009	8.235569	0.030838	[632, 10, 1196, 176]
O-C-C-C-N-C(-C)-C-C	2014	1372	642	199	184	0.924623	0.098808	1.357282	5.739942	0.026873	[627, 15, 1188, 184]
O-C-C-C-N-C(-C)-C	2014	1372	642	206	191	0.927184	0.102284	1.361042	5.958309	0.028617	[627, 15, 1181, 191]
O-C-C-C-N-C(-C(-N-C(-C-C)=O)-C-C)=O	2014	1372	642	192	182	0.947917	0.095333	1.391475	8.516327	0.032432	[632, 10, 1190, 182]
O-C-C-C-N-C(-C(-N-C=O)-C-C(-N)=O)=O	2014	1372	642	185	175	0.945946	0.091857	1.388582	8.188776	0.030574	[632, 10, 1197, 175]
O-C-C-C-N-C(-C(-N-C(-C(-N)-C)=O)-C)=O	2014	1372	642	197	187	0.949239	0.097815	1.393416	8.750292	0.033771	[632, 10, 1185, 187]
O-C-C-C-N-C(-C(-N-C(-C-C-C)=O)-C)=O	2014	1372	642	193	184	0.953368	0.095829	1.399477	9.566569	0.034368	[633, 9, 1188, 184]
O-C-C-C-N-C(-C-N-C(-C(-N-C)-C)=O)=O	2014	1372	642	197	187	0.949239	0.097815	1.393416	8.750292	0.033771	[632, 10, 1185, 187]
O-C-C-C-N-C(-C-N-C(-C(-N)-C-C)=O)=O	2014	1372	642	193	184	0.953368	0.095829	1.399477	9.566569	0.034368	[633, 9, 1188, 184]
O-C-C-C-N-C(-C-N-C(-C-C-C-O)=O)=O	2014	1372	642	185	176	0.951351	0.091857	1.396517	9.150632	0.032207	[633, 9, 1196, 176]
O-C-C-C-N-C(-C-N-C(-C-C-C=O)=O)=O	2014	1372	642	185	176	0.951351	0.091857	1.396517	9.150632	0.032207	[633, 9, 1196, 176]
O-C-C-C-N-C(-C1-N(-C(-C)=O)-C-C-C-1)=O	2014	1372	642	181	172	0.950276	0.089871	1.394939	8.942663	0.031136	[633, 9, 1200, 172]
O-C-C-C-N-C(-C)=O	2014	1372	642	199	188	0.944724	0.098808	1.386788	7.99735	0.032691	[631, 11, 1184, 188]
O-C-C-C-N-C-C(-N-C(-C-C)=O)-C-C-N	2014	1372	642	185	175	0.945946	0.091857	1.388582	8.188776	0.030574	[632, 10, 1197, 175]
O-C-C-C-N-C-C(-N-C(-C-C)=O)-C-C=O	2014	1372	642	185	175	0.945946	0.091857	1.388582	8.188776	0.030574	[632, 10, 1197, 175]
O-C-C-C-N-C-C(-N-C(-C(-N)-C)=O)-C-C	2014	1372	642	192	182	0.947917	0.095333	1.391475	8.516327	0.032432	[632, 10, 1190, 182]
O-C-C-C-N-C-C(-N-C(-C-C-C)=O)-C-C	2014	1372	642	188	179	0.952128	0.093347	1.397657	9.306608	0.033014	[633, 9, 1193, 179]
O-C-C-C-N-C-C(-N-C(-C(-N-C)-C)=O)-C	2014	1372	642	197	187	0.949239	0.097815	1.393416	8.750292	0.033771	[632, 10, 1185, 187]
O-C-C-C-N-C-C(-N-C(-C(-N)-C-C)=O)-C	2014	1372	642	193	184	0.953368	0.095829	1.399477	9.566569	0.034368	[633, 9, 1188, 184]
O-C-C-C-N-C-C(-N-C(-C-C-C-O)=O)-C	2014	1372	642	185	176	0.951351	0.091857	1.396517	9.150632	0.032207	[633, 9, 1196, 176]
O-C-C-C-N-C-C(-N-C(-C-C-C=O)=O)-C	2014	1372	642	185	176	0.951351	0.091857	1.396517	9.150632	0.032207	[633, 9, 1196, 176]
O-C-C-C-N-C-C(-N-C-C(-N-C=O)-C)-C	2014	1372	642	197	187	0.949239	0.097815	1.393416	8.750292	0.033771	[632, 10, 1185, 187]
O-C-C-C-N-C-C(-N-C-C(-N)-C-C=O)-C	2014	1372	642	185	176	0.951351	0.091857	1.396517	9.150632	0.032207	[633, 9, 1196, 176]
O-C-C-C-N-C-C(-N-C-C-C)-C	2014	1372	642	197	187	0.949239	0.097815	1.393416	8.750292	0.033771	[632, 10, 1185, 187]
O-C-C-C-N-C-C(-N-C(-C-C)-C(-N)=O)=O	2014	1372	642	193	183	0.948187	0.095829	1.391871	8.56312	0.032699	[632, 10, 1189, 183]
O-C-C-C-N-C-C(-N-C(-C)-C(-N-C)=O)=O	2014	1372	642	196	186	0.94898	0.097319	1.393036	8.703499	0.033502	[632, 10, 1186, 186]
O-C-C-C-N-C-C(-N-C(-C=O)-C-C-C)=O	2014	1372	642	191	182	0.95288	0.094836	1.398761	9.462585	0.033826	[633, 9, 1190, 182]
O-C-C-C-N-C-C(-N-C-C(-N-C-C)=O)=O	2014	1372	642	196	186	0.94898	0.097319	1.393036	8.703499	0.033502	[632, 10, 1186, 186]
O-C-C-C-N-C-C(-N-C-C-C-C-C-N)=O	2014	1372	642	174	165	0.948276	0.086395	1.392003	8.578717	0.029278	[633, 9, 1207, 165]
O-C-C-C-N-C-C-N-C(-C-C)-C(-N-C)=O	2014	1372	642	193	183	0.948187	0.095829	1.391871	8.56312	0.032699	[632, 10, 1189, 183]
O-C-C-C-N-C-C-N-C(-C-C-C)-C(-N)=O	2014	1372	642	191	182	0.95288	0.094836	1.398761	9.462585	0.033826	[633, 9, 1190, 182]
O-C-C-C-N-C-C-N-C(-C)-C(-N-C-C)=O	2014	1372	642	196	186	0.94898	0.097319	1.393036	8.703499	0.033502	[632, 10, 1186, 186]
O-C-C-C-N-C-C-N-C(-C=O)-C-C-C-C	2014	1372	642	174	165	0.948276	0.086395	1.392003	8.578717	0.029278	[633, 9, 1207, 165]
O-C-C-C-N-C-C-N-C(-C(-N-C=O)-C)=O	2014	1372	642	197	187	0.949239	0.097815	1.393416	8.750292	0.033771	[632, 10, 1185, 187]
O-C-C-C-N-C-C-N-C(-C(-N)-C-C=O)=O	2014	1372	642	185	176	0.951351	0.091857	1.396517	9.150632	0.032207	[633, 9, 1196, 176]
O-C-C-C-N-C-C-N-C-C(-N-C=O)-C-C	2014	1372	642	193	184	0.953368	0.095829	1.399477	9.566569	0.034368	[633, 9, 1188, 184]
O-C-C-C-N-C-C-N-C-C(-N-C(-C)=O)-C	2014	1372	642	197	187	0.949239	0.097815	1.393416	8.750292	0.033771	[632, 10, 1185, 187]
O-C-C-C-N-C-C-N-C-C(-N-C(-C)-C)=O	2014	1372	642	196	186	0.94898	0.097319	1.393036	8.703499	0.033502	[632, 10, 1186, 186]
O-C-C-C-N-C-C-N-C-C(-N-C-C-N)=O	2014	1372	642	196	186	0.94898	0.097319	1.393036	8.703499	0.033502	[632, 10, 1186, 186]
O-C-C-C-N-C-C-N-C-C(-N-C-C-C)=O	2014	1372	642	10	9	0.9	0.004965	1.321137	4.21137	0.000969	[641, 1, 1363, 9]
O-C-C-C-N-C-C-N-C-C(-N-C-C=O)=O	2014	1372	642	196	186	0.94898	0.097319	1.393036	8.703499	0.033502	[632, 10, 1186, 186]
O-C-C-C-N-C-C-N-C-C-N-C(-C)-C-N	2014	1372	642	196	186	0.94898	0.097319	1.393036	8.703499	0.033502	[632, 10, 1186, 186]
O-C-C-C-N-C-C-N-C-C-N-C(-C)-C-C	2014	1372	642	10	9	0.9	0.004965	1.321137	4.21137	0.000969	[641, 1, 1363, 9]
O-C-C-C-N-C-C-N-C-C-N-C(-C)-C=O	2014	1372	642	196	186	0.94898	0.097319	1.393036	8.703499	0.033502	[632, 10, 1186, 186]
O-C-C-C-N-C-C-N-C-C-N-C-C(-N)=O	2014	1372	642	196	186	0.94898	0.097319	1.393036	8.703499	0.033502	[632, 10, 1186, 186]
O-C-C-C-N-C-C-N-C-C-N-C-C-N-C	2014	1372	642	197	187	0.949239	0.097815	1.393416	8.750292	0.033771	[632, 10, 1185, 187]
O-C-C-C-N-C-C-N-C-C-N-C-C-C	2014	1372	642	197	187	0.949239	0.097815	1.393416	8.750292	0.033771	[632, 10, 1185, 187]
O-C-C-C-N-C-C-N-C-C-C-C-C	2014	1372	642	193	183	0.948187	0.095829	1.391871	8.56312	0.032699	[632, 10, 1189, 183]
O-C-C-C-N-C-C-N-C-C-C-C	2014	1372	642	200	189	0.945	0.099305	1.387194	8.039889	0.032956	[631, 11, 1183, 189]
O-C-C-C-N-C-C-C-C-N	2014	1372	642	195	183	0.938462	0.096822	1.377596	7.135933	0.030103	[630, 12, 1189, 183]
O-C-C-C-N-C-C-C-C=O	2014	1372	642	191	180	0.942408	0.094836	1.38339	7.657037	0.030582	[631, 11, 1192, 180]
O-C-C-C-N-C-C-C-C	2014	1372	642	227	204	0.898678	0.112711	1.319197	4.150336	0.023814	[619, 23, 1168, 204]
O-C-C-C-N-C-C-C	2014	1372	642	249	224	0.899598	0.123635	1.320547	4.192653	0.026644	[617, 25, 1148, 224]
O-C-C-C-N-C-C1-N(-C(-C-C)=O)-C-C-C-1	2014	1372	642	181	172	0.950276	0.089871	1.394939	8.942663	0.031136	[633, 9, 1200, 172]
O-C-C-C-N-C-C	2014	1372	642	326	295	0.904908	0.161867	1.328342	4.452883	0.03822	[611, 31, 1077, 295]
O-C-C-C-N-C	2014	1372	642	337	301	0.893175	0.167329	1.311119	3.912415	0.035122	[606, 36, 1071, 301]
O-C-C-C-N	2014	1372	642	360	316	0.877778	0.178749	1.288516	3.360588	0.03205	[598, 44, 1056, 316]
O-C-C-C-C(-N-C(-C-C-N)-C(-N-C)=O)=O	2014	1372	642	178	169	0.949438	0.088381	1.393709	8.786686	0.030337	[633, 9, 1203, 169]
O-C-C-C-C(-N-C(-C-C-C)-C(-N-C)=O)=O	2014	1372	642	191	181	0.947644	0.094836	1.391075	8.469534	0.032165	[632, 10, 1191, 181]
O-C-C-C-C(-N-C(-C-C=O)-C(-N-C)=O)=O	2014	1372	642	178	169	0.949438	0.088381	1.393709	8.786686	0.030337	[633, 9, 1203, 169]
O-C-C-C-C(-N-C(-C-C)-C(-N-C-C)=O)=O	2014	1372	642	192	182	0.947917	0.095333	1.391475	8.516327	0.032432	[632, 10, 1190, 182]
O-C-C-C-C(-N-C(-C-C(-N)=O)-C(-N)=O)=O	2014	1372	642	178	169	0.949438	0.088381	1.393709	8.786686	0.030337	[633, 9, 1203, 169]
O-C-C-C-C(-N-C(-C-C-C-C)-C(-N)=O)=O	2014	1372	642	187	178	0.951872	0.09285	1.397281	9.254616	0.032745	[633, 9, 1194, 178]
O-C-C-C-C(-N-C(-C)-C(-N-C(-C)-C)=O)=O	2014	1372	642	197	187	0.949239	0.097815	1.393416	8.750292	0.033771	[632, 10, 1185, 187]
O-C-C-C-C(-N-C(-C)-C(-N-C-C-N)=O)=O	2014	1372	642	197	187	0.949239	0.097815	1.393416	8.750292	0.033771	[632, 10, 1185, 187]
O-C-C-C-C(-N-C(-C)-C(-N-C-C-C)=O)=O	2014	1372	642	195	186	0.953846	0.096822	1.400179	9.670554	0.034913	[633, 9, 1186, 186]
O-C-C-C-C(-N-C(-C)-C(-N-C-C=O)=O)=O	2014	1372	642	197	187	0.949239	0.097815	1.393416	8.750292	0.033771	[632, 10, 1185, 187]
O-C-C-C-C(-N-C(-C=O)-C-C-C-C-N)=O	2014	1372	642	187	178	0.951872	0.09285	1.397281	9.254616	0.032745	[633, 9, 1194, 178]
O-C-C-C-C(-N-C-C(-N-C(-C)-C-N)=O)=O	2014	1372	642	197	187	0.949239	0.097815	1.393416	8.750292	0.033771	[632, 10, 1185, 187]
O-C-C-C-C(-N-C-C(-N-C(-C)-C-C)=O)=O	2014	1372	642	195	186	0.953846	0.096822	1.400179	9.670554	0.034913	[633, 9, 1186, 186]
O-C-C-C-C(-N-C-C(-N-C(-C)-C=O)=O)=O	2014	1372	642	197	187	0.949239	0.097815	1.393416	8.750292	0.033771	[632, 10, 1185, 187]
O-C-C-C-C(-N-C-C(-N-C-C(-N)=O)=O)=O	2014	1372	642	197	187	0.949239	0.097815	1.393416	8.750292	0.033771	[632, 10, 1185, 187]
O-C-C-C-C(-N-C-C(-N-C-C-C-C)=O)=O	2014	1372	642	187	178	0.951872	0.09285	1.397281	9.254616	0.032745	[633, 9, 1194, 178]
O-C-C-C-C(-N-C-C(-N-C-C-C=O)=O)=O	2014	1372	642	185	176	0.951351	0.091857	1.396517	9.150632	0.032207	[633, 9, 1196, 176]
O-C-C-C-C-N-C(-C-C(-N)=O)-C(-N-C)=O	2014	1372	642	178	169	0.949438	0.088381	1.393709	8.786686	0.030337	[633, 9, 1203, 169]
O-C-C-C-C-N-C(-C-C-C)-C(-N-C-C)=O	2014	1372	642	191	181	0.947644	0.094836	1.391075	8.469534	0.032165	[632, 10, 1191, 181]
O-C-C-C-C-N-C(-C-C-C-C)-C(-N-C)=O	2014	1372	642	187	178	0.951872	0.09285	1.397281	9.254616	0.032745	[633, 9, 1194, 178]
O-C-C-C-C-N-C(-C-C=O)-C(-N-C-C)=O	2014	1372	642	178	169	0.949438	0.088381	1.393709	8.786686	0.030337	[633, 9, 1203, 169]
O-C-C-C-C-N-C(-C-C)-C(-N-C(-C)-C)=O	2014	1372	642	192	182	0.947917	0.095333	1.391475	8.516327	0.032432	[632, 10, 1190, 182]
O-C-C-C-C-N-C(-C-C)-C(-N-C-C-N)=O	2014	1372	642	192	182	0.947917	0.095333	1.391475	8.516327	0.032432	[632, 10, 1190, 182]
O-C-C-C-C-N-C(-C-C)-C(-N-C-C-C)=O	2014	1372	642	182	173	0.950549	0.090367	1.39534	8.994655	0.031403	[633, 9, 1199, 173]
O-C-C-C-C-N-C(-C-C)-C(-N-C-C=O)=O	2014	1372	642	192	182	0.947917	0.095333	1.391475	8.516327	0.032432	[632, 10, 1190, 182]
O-C-C-C-C-N-C(-C-C-C-C-N)-C(-N)=O	2014	1372	642	187	178	0.951872	0.09285	1.397281	9.254616	0.032745	[633, 9, 1194, 178]
O-C-C-C-C-N-C(-C)-C(-N-C(-C)-C-N)=O	2014	1372	642	197	187	0.949239	0.097815	1.393416	8.750292	0.033771	[632, 10, 1185, 187]
O-C-C-C-C-N-C(-C)-C(-N-C(-C)-C-C)=O	2014	1372	642	195	186	0.953846	0.096822	1.400179	9.670554	0.034913	[633, 9, 1186, 186]
O-C-C-C-C-N-C(-C)-C(-N-C(-C)-C=O)=O	2014	1372	642	197	187	0.949239	0.097815	1.393416	8.750292	0.033771	[632, 10, 1185, 187]
O-C-C-C-C-N-C(-C)-C(-N-C-C(-N)=O)=O	2014	1372	642	197	187	0.949239	0.097815	1.393416	8.750292	0.033771	[632, 10, 1185, 187]
O-C-C-C-C-N-C(-C)-C(-N-C-C-C-C)=O	2014	1372	642	187	178	0.951872	0.09285	1.397281	9.254616	0.032745	[633, 9, 1194, 178]
O-C-C-C-C-N-C(-C)-C(-N-C-C-C=O)=O	2014	1372	642	185	176	0.951351	0.091857	1.396517	9.150632	0.032207	[633, 9, 1196, 176]
O-C-C-C-C-N-C-C(-N-C(-C)-C(-N)=O)=O	2014	1372	642	197	187	0.949239	0.097815	1.393416	8.750292	0.033771	[632, 10, 1185, 187]
O-C-C-C-C-N-C-C(-N-C(-C=O)-C-C)=O	2014	1372	642	195	186	0.953846	0.096822	1.400179	9.670554	0.034913	[633, 9, 1186, 186]
O-C-C-C-C-N-C-C(-N-C-C(-N-C)=O)=O	2014	1372	642	197	187	0.949239	0.097815	1.393416	8.750292	0.033771	[632, 10, 1185, 187]
O-C-C-C-C-N-C-C(-N-C-C-C(-C)-C)=O	2014	1372	642	180	171	0.95	0.089374	1.394534	8.890671	0.030869	[633, 9, 1201, 171]
O-C-C-C-C-N-C-C-N-C(-C-C)-C(-N)=O	2014	1372	642	195	186	0.953846	0.096822	1.400179	9.670554	0.034913	[633, 9, 1186, 186]
O-C-C-C-C-N-C-C-N-C(-C)-C(-N-C)=O	2014	1372	642	197	187	0.949239	0.097815	1.393416	8.750292	0.033771	[632, 10, 1185, 187]
O-C-C-C-C-N-C-C-N-C(-C=O)-C-C-C	2014	1372	642	187	178	0.951872	0.09285	1.397281	9.254616	0.032745	[633, 9, 1194, 178]
O-C-C-C-C-N-C-C-N-C(-C=O)-C-C=O	2014	1372	642	185	176	0.951351	0.091857	1.396517	9.150632	0.032207	[633, 9, 1196, 176]
O-C-C-C-C-N-C-C-N-C-C(-N-C-C)=O	2014	1372	642	197	187	0.949239	0.097815	1.393416	8.750292	0.033771	[632, 10, 1185, 187]
O-C-C-C-C-N-C-C-N-C-C-N-C(-C)-C	2014	1372	642	197	187	0.949239	0.097815	1.393416	8.750292	0.033771	[632, 10, 1185, 187]
O-C-C-C-C-N-C-C-N-C-C-N-C-C-N	2014	1372	642	197	187	0.949239	0.097815	1.393416	8.750292	0.033771	[632, 10, 1185, 187]
O-C-C-C-C-N-C-C-N-C-C-N-C-C-C	2014	1372	642	191	181	0.947644	0.094836	1.391075	8.469534	0.032165	[632, 10, 1191, 181]
O-C-C-C-C-N-C-C-N-C-C-N-C-C=O	2014	1372	642	197	187	0.949239	0.097815	1.393416	8.750292	0.033771	[632, 10, 1185, 187]
O-C-C-C-C-N	2014	1372	642	237	212	0.894515	0.117676	1.313085	3.968047	0.023896	[617, 25, 1160, 212]
O-C-C-C-C=O	2014	1372	642	204	189	0.926471	0.101291	1.359994	5.895918	0.028116	[627, 15, 1183, 189]
O-C-C-C=O	2014	1372	642	216	199	0.921296	0.107249	1.352398	5.477534	0.028429	[625, 17, 1173, 199]
O-c1:c:c:c(-C-C(-N-C=O)-C(-N)=O):c:c:1	2014	1372	642	188	178	0.946809	0.093347	1.389849	8.329155	0.031368	[632, 10, 1194, 178]
O-c1:c:c:c(-C-C(-N-C(-C)=O)-C=O):c:c:1	2014	1372	642	188	178	0.946809	0.093347	1.389849	8.329155	0.031368	[632, 10, 1194, 178]
O-c1:c:c:c(-C-C(-N)-C(-N-C-C)=O):c:c:1	2014	1372	642	188	178	0.946809	0.093347	1.389849	8.329155	0.031368	[632, 10, 1194, 178]
O-c1:c:c:c(-C-C(-N)-C(-N)=O):c:c:1	2014	1372	642	189	179	0.94709	0.093843	1.390262	8.375948	0.031633	[632, 10, 1193, 179]
O-c1:c:c:c(-C-C-N-C(-C(-N)-C)=O):c:c:1	2014	1372	642	188	178	0.946809	0.093347	1.389849	8.329155	0.031368	[632, 10, 1194, 178]
O-c1:c:c:c(-C-C-N-C(-C-N-C)=O):c:c:1	2014	1372	642	186	176	0.946237	0.092354	1.389009	8.235569	0.030838	[632, 10, 1196, 176]
O-c1:c:c:c(-C-C-N-C(-C-C-C)=O):c:c:1	2014	1372	642	186	176	0.946237	0.092354	1.389009	8.235569	0.030838	[632, 10, 1196, 176]
O-c1:c:c:c(-C-C-N-C(-C)=O):c:c:1	2014	1372	642	188	178	0.946809	0.093347	1.389849	8.329155	0.031368	[632, 10, 1194, 178]
O-c1:c:c:c(-C-C-N-C-C(-N-C)-C):c:c:1	2014	1372	642	186	176	0.946237	0.092354	1.389009	8.235569	0.030838	[632, 10, 1196, 176]
O-c1:c:c:c(-C-C-N-C-C(-N)-C-C):c:c:1	2014	1372	642	186	176	0.946237	0.092354	1.389009	8.235569	0.030838	[632, 10, 1196, 176]
O-c1:c:c:c(-C-C-N-C-C-N-C=O):c:c:1	2014	1372	642	187	176	0.941176	0.09285	1.381581	7.48688	0.029538	[631, 11, 1196, 176]
O-c1:c:c:c(-C-C-N-C-C-C-C-C):c:c:1	2014	1372	642	187	176	0.941176	0.09285	1.381581	7.48688	0.029538	[631, 11, 1196, 176]
O-c1:c:c:c(-C-C-N-C-C-C-C):c:c:1	2014	1372	642	189	178	0.941799	0.093843	1.382495	7.571959	0.030059	[631, 11, 1194, 178]
O-c1:c:c:c(-C-C-N-C-C-C):c:c:1	2014	1372	642	191	180	0.942408	0.094836	1.38339	7.657037	0.030582	[631, 11, 1192, 180]
O-c1:c:c:c(-C-C-N-C-C):c:c:1	2014	1372	642	192	180	0.9375	0.095333	1.376184	7.01895	0.029328	[630, 12, 1192, 180]
O-c1:c:c:c(-C-C-N-C):c:c:1	2014	1372	642	194	180	0.927835	0.096326	1.361997	6.016243	0.026984	[628, 14, 1192, 180]
O-c1:c:c:c(-C-C-N):c:c:1	2014	1372	642	195	181	0.928205	0.096822	1.36254	6.049667	0.027234	[628, 14, 1191, 181]
O-c1:c:c:c(-C-C-C(-N-C(-C)-C)=O):c:c:1	2014	1372	642	188	178	0.946809	0.093347	1.389849	8.329155	0.031368	[632, 10, 1194, 178]
O-c1:c:c:c(-C-C-C(-N-C-C-N)=O):c:c:1	2014	1372	642	189	179	0.94709	0.093843	1.390262	8.375948	0.031633	[632, 10, 1193, 179]
O-c1:c:c:c(-C-C-C(-N-C-C-C)=O):c:c:1	2014	1372	642	181	171	0.944751	0.089871	1.386829	8.001603	0.029522	[632, 10, 1201, 171]
O-c1:c:c:c(-C-C-C(-N-C-C=O)=O):c:c:1	2014	1372	642	188	178	0.946809	0.093347	1.389849	8.329155	0.031368	[632, 10, 1194, 178]
O-c1:c:c:c(-C-C-C):c:c:1	2014	1372	642	199	186	0.934673	0.098808	1.372035	6.694999	0.02966	[629, 13, 1186, 186]
O-c1:c:c:c(-C-C):c:c:1	2014	1372	642	211	192	0.909953	0.104767	1.335747	4.728556	0.024711	[623, 19, 1180, 192]
O=C(-N-C(-C)-C(-N)=O)-C(-N-C=O)-C(-C)-C	2014	1372	642	193	183	0.948187	0.095829	1.391871	8.56312	0.032699	[632, 10, 1189, 183]
O=C(-N-C(-C=O)-C-C)-C(-N-C=O)-C(-C)-C	2014	1372	642	171	163	0.953216	0.084906	1.399255	9.534074	0.030138	[634, 8, 1209, 163]
O=C(-N-C(-C)-C=O)-C(-N-C(-C)=O)-C(-C)-C	2014	1372	642	193	183	0.948187	0.095829	1.391871	8.56312	0.032699	[632, 10, 1189, 183]
O=C(-N-C(-C)-C)-C(-N-C(-C-N)=O)-C(-C)-C	2014	1372	642	193	183	0.948187	0.095829	1.391871	8.56312	0.032699	[632, 10, 1189, 183]
O=C(-N-C(-C)-C)-C(-N-C(-C-C)=O)-C(-C)-C	2014	1372	642	193	183	0.948187	0.095829	1.391871	8.56312	0.032699	[632, 10, 1189, 183]
O=C(-N-C(-C(-C)-C)-C(-N)=O)-C(-N-C)-C-C	2014	1372	642	188	179	0.952128	0.093347	1.397657	9.306608	0.033014	[633, 9, 1193, 179]
O=C(-N-C(-C-C)-C(-N)=O)-C(-N-C-C)-C-C	2014	1372	642	197	187	0.949239	0.097815	1.393416	8.750292	0.033771	[632, 10, 1185, 187]
O=C(-N-C(-C-C)-C(-N)=O)-C(-N-C=O)-C-C	2014	1372	642	197	187	0.949239	0.097815	1.393416	8.750292	0.033771	[632, 10, 1185, 187]
O=C(-N-C(-C-C)-C(-N)=O)-C(-N-C)-C-C-N	2014	1372	642	191	181	0.947644	0.094836	1.391075	8.469534	0.032165	[632, 10, 1191, 181]
O=C(-N-C(-C-C)-C(-N)=O)-C(-N-C)-C-C-C	2014	1372	642	197	187	0.949239	0.097815	1.393416	8.750292	0.033771	[632, 10, 1185, 187]
O=C(-N-C(-C-C)-C(-N)=O)-C(-N-C)-C-C=O	2014	1372	642	192	182	0.947917	0.095333	1.391475	8.516327	0.032432	[632, 10, 1190, 182]
O=C(-N-C(-C-C)-C(-N-C)=O)-C(-N-C)-C-C	2014	1372	642	197	187	0.949239	0.097815	1.393416	8.750292	0.033771	[632, 10, 1185, 187]
O=C(-N-C(-C-C-N)-C(-N)=O)-C(-N-C)-C-C	2014	1372	642	190	181	0.952632	0.09434	1.398397	9.410593	0.033555	[633, 9, 1191, 181]
O=C(-N-C(-C-C-C)-C(-N)=O)-C(-N-C)-C-C	2014	1372	642	197	187	0.949239	0.097815	1.393416	8.750292	0.033771	[632, 10, 1185, 187]
O=C(-N-C(-C-C=O)-C(-N)=O)-C(-N-C)-C-C	2014	1372	642	192	182	0.947917	0.095333	1.391475	8.516327	0.032432	[632, 10, 1190, 182]
O=C(-N-C(-C)-C(-N)=O)-C(-N-C(-C)=O)-C-C	2014	1372	642	197	187	0.949239	0.097815	1.393416	8.750292	0.033771	[632, 10, 1185, 187]
O=C(-N-C(-C)-C(-N)=O)-C(-N-C=O)-C-C-N	2014	1372	642	191	181	0.947644	0.094836	1.391075	8.469534	0.032165	[632, 10, 1191, 181]
O=C(-N-C(-C)-C(-N)=O)-C(-N-C=O)-C-C-C	2014	1372	642	197	187	0.949239	0.097815	1.393416	8.750292	0.033771	[632, 10, 1185, 187]
O=C(-N-C(-C)-C(-N)=O)-C(-N-C=O)-C-C=O	2014	1372	642	197	187	0.949239	0.097815	1.393416	8.750292	0.033771	[632, 10, 1185, 187]
O=C(-N-C(-C)-C(-N-C)=O)-C(-N-C=O)-C-C	2014	1372	642	197	187	0.949239	0.097815	1.393416	8.750292	0.033771	[632, 10, 1185, 187]
O=C(-N-C(-C)-C(-N)=O)-C(-N-C)-C-C(-N)=O	2014	1372	642	191	181	0.947644	0.094836	1.391075	8.469534	0.032165	[632, 10, 1191, 181]
O=C(-N-C(-C)-C(-N)=O)-C(-N-C)-C-C(-C)-C	2014	1372	642	193	184	0.953368	0.095829	1.399477	9.566569	0.034368	[633, 9, 1188, 184]
O=C(-N-C(-C)-C(-N-C)=O)-C(-N-C)-C-C-C	2014	1372	642	197	187	0.949239	0.097815	1.393416	8.750292	0.033771	[632, 10, 1185, 187]
O=C(-N-C(-C)-C(-N)=O)-C(-N-C)-C-C-C-N	2014	1372	642	197	187	0.949239	0.097815	1.393416	8.750292	0.033771	[632, 10, 1185, 187]
O=C(-N-C(-C)-C(-N)=O)-C(-N-C)-C-C-C-C	2014	1372	642	197	187	0.949239	0.097815	1.393416	8.750292	0.033771	[632, 10, 1185, 187]
O=C(-N-C(-C)-C(-N-C)=O)-C(-N-C)-C-C=O	2014	1372	642	197	187	0.949239	0.097815	1.393416	8.750292	0.033771	[632, 10, 1185, 187]
O=C(-N-C(-C)-C(-N-C-C)=O)-C(-N-C)-C-C	2014	1372	642	197	187	0.949239	0.097815	1.393416	8.750292	0.033771	[632, 10, 1185, 187]
O=C(-N-C(-C=O)-C(-C)-C)-C(-N-C=O)-C-C	2014	1372	642	188	179	0.952128	0.093347	1.397657	9.306608	0.033014	[633, 9, 1193, 179]
O=C(-N-C(-C=O)-C-C)-C(-N-C(-C)=O)-C-C	2014	1372	642	197	187	0.949239	0.097815	1.393416	8.750292	0.033771	[632, 10, 1185, 187]
O=C(-N-C(-C=O)-C-C)-C(-N-C=O)-C-C-N	2014	1372	642	191	181	0.947644	0.094836	1.391075	8.469534	0.032165	[632, 10, 1191, 181]
O=C(-N-C(-C=O)-C-C)-C(-N-C=O)-C-C-C	2014	1372	642	197	187	0.949239	0.097815	1.393416	8.750292	0.033771	[632, 10, 1185, 187]
O=C(-N-C(-C=O)-C-C)-C(-N-C=O)-C-C=O	2014	1372	642	192	182	0.947917	0.095333	1.391475	8.516327	0.032432	[632, 10, 1190, 182]
O=C(-N-C(-C=O)-C-C-N)-C(-N-C=O)-C-C	2014	1372	642	190	181	0.952632	0.09434	1.398397	9.410593	0.033555	[633, 9, 1191, 181]
O=C(-N-C(-C=O)-C-C-C)-C(-N-C=O)-C-C	2014	1372	642	197	187	0.949239	0.097815	1.393416	8.750292	0.033771	[632, 10, 1185, 187]
O=C(-N-C(-C=O)-C-C=O)-C(-N-C=O)-C-C	2014	1372	642	192	182	0.947917	0.095333	1.391475	8.516327	0.032432	[632, 10, 1190, 182]
O=C(-N-C(-C=O)-C-C)-C(-N-C)-C-C(-N)=O	2014	1372	642	191	181	0.947644	0.094836	1.391075	8.469534	0.032165	[632, 10, 1191, 181]
O=C(-N-C(-C=O)-C-C)-C(-N-C)-C-C(-C)-C	2014	1372	642	190	181	0.952632	0.09434	1.398397	9.410593	0.033555	[633, 9, 1191, 181]
O=C(-N-C(-C=O)-C-C-C)-C(-N-C)-C-C-C	2014	1372	642	197	187	0.949239	0.097815	1.393416	8.750292	0.033771	[632, 10, 1185, 187]
O=C(-N-C(-C=O)-C-C)-C(-N-C)-C-C-C-N	2014	1372	642	197	187	0.949239	0.097815	1.393416	8.750292	0.033771	[632, 10, 1185, 187]
O=C(-N-C(-C=O)-C-C)-C(-N-C)-C-C-C-C	2014	1372	642	29	27	0.931034	0.014399	1.366693	6.317055	0.003892	[640, 2, 1345, 27]
O=C(-N-C(-C=O)-C-C-N)-C(-N-C)-C-C=O	2014	1372	642	178	169	0.949438	0.088381	1.393709	8.786686	0.030337	[633, 9, 1203, 169]
O=C(-N-C(-C=O)-C-C-C)-C(-N-C)-C-C=O	2014	1372	642	192	182	0.947917	0.095333	1.391475	8.516327	0.032432	[632, 10, 1190, 182]
O=C(-N-C(-C=O)-C-C=O)-C(-N-C)-C-C=O	2014	1372	642	185	175	0.945946	0.091857	1.388582	8.188776	0.030574	[632, 10, 1197, 175]
O=C(-N-C(-C=O)-C-C(-N)=O)-C(-N-C)-C-C	2014	1372	642	190	181	0.952632	0.09434	1.398397	9.410593	0.033555	[633, 9, 1191, 181]
O=C(-N-C(-C=O)-C-C(-C)-C)-C(-N-C)-C-C	2014	1372	642	190	181	0.952632	0.09434	1.398397	9.410593	0.033555	[633, 9, 1191, 181]
O=C(-N-C(-C=O)-C-C-C-N)-C(-N-C)-C-C	2014	1372	642	183	173	0.945355	0.090864	1.387715	8.09519	0.030047	[632, 10, 1199, 173]
O=C(-N-C(-C=O)-C-C-C-C)-C(-N-C)-C-C	2014	1372	642	197	187	0.949239	0.097815	1.393416	8.750292	0.033771	[632, 10, 1185, 187]
O=C(-N-C(-C)-C=O)-C(-N-C(-C)=O)-C-C-N	2014	1372	642	191	181	0.947644	0.094836	1.391075	8.469534	0.032165	[632, 10, 1191, 181]
O=C(-N-C(-C)-C=O)-C(-N-C(-C)=O)-C-C-C	2014	1372	642	197	187	0.949239	0.097815	1.393416	8.750292	0.033771	[632, 10, 1185, 187]
O=C(-N-C(-C)-C=O)-C(-N-C(-C)=O)-C-C=O	2014	1372	642	197	187	0.949239	0.097815	1.393416	8.750292	0.033771	[632, 10, 1185, 187]
O=C(-N-C(-C)-C=O)-C(-N-C(-C-N)=O)-C-C	2014	1372	642	197	187	0.949239	0.097815	1.393416	8.750292	0.033771	[632, 10, 1185, 187]
O=C(-N-C(-C)-C=O)-C(-N-C(-C-C)=O)-C-C	2014	1372	642	197	187	0.949239	0.097815	1.393416	8.750292	0.033771	[632, 10, 1185, 187]
O=C(-N-C(-C)-C=O)-C(-N-C=O)-C-C(-N)=O	2014	1372	642	191	181	0.947644	0.094836	1.391075	8.469534	0.032165	[632, 10, 1191, 181]
O=C(-N-C(-C)-C=O)-C(-N-C=O)-C-C(-C)-C	2014	1372	642	193	184	0.953368	0.095829	1.399477	9.566569	0.034368	[633, 9, 1188, 184]
O=C(-N-C(-C)-C=O)-C(-N-C=O)-C-C-C-N	2014	1372	642	197	187	0.949239	0.097815	1.393416	8.750292	0.033771	[632, 10, 1185, 187]
O=C(-N-C(-C)-C=O)-C(-N-C=O)-C-C-C-C	2014	1372	642	197	187	0.949239	0.097815	1.393416	8.750292	0.033771	[632, 10, 1185, 187]
O=C(-N-C(-C)-C=O)-C(-N-C)-C-C-C-N-C	2014	1372	642	197	187	0.949239	0.097815	1.393416	8.750292	0.033771	[632, 10, 1185, 187]
O=C(-N-C(-C)-C=O)-C(-N-C)-C-C-C-C-N	2014	1372	642	197	187	0.949239	0.097815	1.393416	8.750292	0.033771	[632, 10, 1185, 187]
O=C(-N-C(-C)-C)-C(-N-C(-C)=O)-C-C(-N)=O	2014	1372	642	191	181	0.947644	0.094836	1.391075	8.469534	0.032165	[632, 10, 1191, 181]
O=C(-N-C(-C)-C)-C(-N-C(-C)=O)-C-C(-C)-C	2014	1372	642	193	184	0.953368	0.095829	1.399477	9.566569	0.034368	[633, 9, 1188, 184]
O=C(-N-C(-C)-C)-C(-N-C(-C-N)=O)-C-C-C	2014	1372	642	197	187	0.949239	0.097815	1.393416	8.750292	0.033771	[632, 10, 1185, 187]
O=C(-N-C(-C)-C)-C(-N-C(-C-C)=O)-C-C-C	2014	1372	642	197	187	0.949239	0.097815	1.393416	8.750292	0.033771	[632, 10, 1185, 187]
O=C(-N-C(-C)-C)-C(-N-C(-C)=O)-C-C-C-N	2014	1372	642	197	187	0.949239	0.097815	1.393416	8.750292	0.033771	[632, 10, 1185, 187]
O=C(-N-C(-C)-C)-C(-N-C(-C)=O)-C-C-C-C	2014	1372	642	197	187	0.949239	0.097815	1.393416	8.750292	0.033771	[632, 10, 1185, 187]
O=C(-N-C(-C)-C)-C(-N-C(-C-N)=O)-C-C=O	2014	1372	642	197	187	0.949239	0.097815	1.393416	8.750292	0.033771	[632, 10, 1185, 187]
O=C(-N-C(-C)-C)-C(-N-C(-C-C)=O)-C-C=O	2014	1372	642	197	187	0.949239	0.097815	1.393416	8.750292	0.033771	[632, 10, 1185, 187]
O=C(-N-C(-C)-C)-C(-N-C(-C(-N)-C)=O)-C-C	2014	1372	642	197	187	0.949239	0.097815	1.393416	8.750292	0.033771	[632, 10, 1185, 187]
O=C(-N-C(-C)-C)-C(-N-C(-C-N-C)=O)-C-C	2014	1372	642	197	187	0.949239	0.097815	1.393416	8.750292	0.033771	[632, 10, 1185, 187]
O=C(-N-C(-C)-C)-C(-N-C(-C-C-C)=O)-C-C	2014	1372	642	197	187	0.949239	0.097815	1.393416	8.750292	0.033771	[632, 10, 1185, 187]
O=C(-N-C(-C)-C)-C(-N-C=O)-C-C-C-N-C	2014	1372	642	197	187	0.949239	0.097815	1.393416	8.750292	0.033771	[632, 10, 1185, 187]
O=C(-N-C(-C)-C)-C(-N-C=O)-C-C-C-C-N	2014	1372	642	197	187	0.949239	0.097815	1.393416	8.750292	0.033771	[632, 10, 1185, 187]
O=C(-N-C(-C)-C)-C(-N-C)-C-C-C-N-C-N	2014	1372	642	197	187	0.949239	0.097815	1.393416	8.750292	0.033771	[632, 10, 1185, 187]
O=C(-N-C(-C)-C)-C(-N-C)-C-c1:n:c:n:c:1	2014	1372	642	185	176	0.951351	0.091857	1.396517	9.150632	0.032207	[633, 9, 1196, 176]
O=C(-N-C(-C)-C)-C(-N-C)-C-c1:c:c:n:c:1	2014	1372	642	193	183	0.948187	0.095829	1.391871	8.56312	0.032699	[632, 10, 1189, 183]
O=C(-N-C(-C(-C)-C)-C(-N)=O)-C(-N-C=O)-C	2014	1372	642	196	186	0.94898	0.097319	1.393036	8.703499	0.033502	[632, 10, 1186, 186]
O=C(-N-C(-C-C)-C(-N)=O)-C(-N-C(-C)=O)-C	2014	1372	642	197	187	0.949239	0.097815	1.393416	8.750292	0.033771	[632, 10, 1185, 187]
O=C(-N-C(-C-C)-C(-N-C)=O)-C(-N-C=O)-C	2014	1372	642	197	187	0.949239	0.097815	1.393416	8.750292	0.033771	[632, 10, 1185, 187]
O=C(-N-C(-C-C-N)-C(-N)=O)-C(-N-C=O)-C	2014	1372	642	191	181	0.947644	0.094836	1.391075	8.469534	0.032165	[632, 10, 1191, 181]
O=C(-N-C(-C-C-C)-C(-N)=O)-C(-N-C=O)-C	2014	1372	642	197	187	0.949239	0.097815	1.393416	8.750292	0.033771	[632, 10, 1185, 187]
O=C(-N-C(-C-C=O)-C(-N)=O)-C(-N-C=O)-C	2014	1372	642	197	187	0.949239	0.097815	1.393416	8.750292	0.033771	[632, 10, 1185, 187]
O=C(-N-C(-C-C-N)-C(-N-C)=O)-C(-N-C)-C	2014	1372	642	191	181	0.947644	0.094836	1.391075	8.469534	0.032165	[632, 10, 1191, 181]
O=C(-N-C(-C-C-C)-C(-N-C)=O)-C(-N-C)-C	2014	1372	642	197	187	0.949239	0.097815	1.393416	8.750292	0.033771	[632, 10, 1185, 187]
O=C(-N-C(-C-C=O)-C(-N-C)=O)-C(-N-C)-C	2014	1372	642	197	187	0.949239	0.097815	1.393416	8.750292	0.033771	[632, 10, 1185, 187]
O=C(-N-C(-C-C)-C(-N-C-C)=O)-C(-N-C)-C	2014	1372	642	197	187	0.949239	0.097815	1.393416	8.750292	0.033771	[632, 10, 1185, 187]
O=C(-N-C(-C-C(-N)=O)-C(-N)=O)-C(-N-C)-C	2014	1372	642	191	181	0.947644	0.094836	1.391075	8.469534	0.032165	[632, 10, 1191, 181]
O=C(-N-C(-C-C(-C)-C)-C(-N)=O)-C(-N-C)-C	2014	1372	642	197	187	0.949239	0.097815	1.393416	8.750292	0.033771	[632, 10, 1185, 187]
O=C(-N-C(-C-C-C-N)-C(-N)=O)-C(-N-C)-C	2014	1372	642	197	187	0.949239	0.097815	1.393416	8.750292	0.033771	[632, 10, 1185, 187]
O=C(-N-C(-C-C-C-C)-C(-N)=O)-C(-N-C)-C	2014	1372	642	197	187	0.949239	0.097815	1.393416	8.750292	0.033771	[632, 10, 1185, 187]
O=C(-N-C(-C)-C(-N-C)=O)-C(-N-C(-C)=O)-C	2014	1372	642	197	187	0.949239	0.097815	1.393416	8.750292	0.033771	[632, 10, 1185, 187]
O=C(-N-C(-C)-C(-N)=O)-C(-N-C(-C-N)=O)-C	2014	1372	642	197	187	0.949239	0.097815	1.393416	8.750292	0.033771	[632, 10, 1185, 187]
O=C(-N-C(-C)-C(-N)=O)-C(-N-C(-C-C)=O)-C	2014	1372	642	197	187	0.949239	0.097815	1.393416	8.750292	0.033771	[632, 10, 1185, 187]
O=C(-N-C(-C)-C(-N-C-C)=O)-C(-N-C=O)-C	2014	1372	642	197	187	0.949239	0.097815	1.393416	8.750292	0.033771	[632, 10, 1185, 187]
O=C(-N-C(-C)-C(-N-C(-C)-C)=O)-C(-N-C)-C	2014	1372	642	197	187	0.949239	0.097815	1.393416	8.750292	0.033771	[632, 10, 1185, 187]
O=C(-N-C(-C)-C(-N-C-C-N)=O)-C(-N-C)-C	2014	1372	642	197	187	0.949239	0.097815	1.393416	8.750292	0.033771	[632, 10, 1185, 187]
O=C(-N-C(-C)-C(-N-C-C-C)=O)-C(-N-C)-C	2014	1372	642	197	187	0.949239	0.097815	1.393416	8.750292	0.033771	[632, 10, 1185, 187]
O=C(-N-C(-C)-C(-N-C-C=O)=O)-C(-N-C)-C	2014	1372	642	197	187	0.949239	0.097815	1.393416	8.750292	0.033771	[632, 10, 1185, 187]
O=C(-N-C(-C=O)-C(-C)-C)-C(-N-C(-C)=O)-C	2014	1372	642	196	186	0.94898	0.097319	1.393036	8.703499	0.033502	[632, 10, 1186, 186]
O=C(-N-C(-C=O)-C(-C)-C-C)-C(-N-C=O)-C	2014	1372	642	176	167	0.948864	0.087388	1.392865	8.682702	0.029807	[633, 9, 1205, 167]
O=C(-N-C(-C=O)-C-C-N)-C(-N-C(-C)=O)-C	2014	1372	642	191	181	0.947644	0.094836	1.391075	8.469534	0.032165	[632, 10, 1191, 181]
O=C(-N-C(-C=O)-C-C-C)-C(-N-C(-C)=O)-C	2014	1372	642	197	187	0.949239	0.097815	1.393416	8.750292	0.033771	[632, 10, 1185, 187]
O=C(-N-C(-C=O)-C-C=O)-C(-N-C(-C)=O)-C	2014	1372	642	197	187	0.949239	0.097815	1.393416	8.750292	0.033771	[632, 10, 1185, 187]
O=C(-N-C(-C=O)-C-C)-C(-N-C(-C-N)=O)-C	2014	1372	642	197	187	0.949239	0.097815	1.393416	8.750292	0.033771	[632, 10, 1185, 187]
O=C(-N-C(-C=O)-C-C)-C(-N-C(-C-C)=O)-C	2014	1372	642	197	187	0.949239	0.097815	1.393416	8.750292	0.033771	[632, 10, 1185, 187]
O=C(-N-C(-C=O)-C-C(-N)=O)-C(-N-C=O)-C	2014	1372	642	191	181	0.947644	0.094836	1.391075	8.469534	0.032165	[632, 10, 1191, 181]
O=C(-N-C(-C=O)-C-C(-C)-C)-C(-N-C=O)-C	2014	1372	642	197	187	0.949239	0.097815	1.393416	8.750292	0.033771	[632, 10, 1185, 187]
O=C(-N-C(-C=O)-C-C-C-N)-C(-N-C=O)-C	2014	1372	642	197	187	0.949239	0.097815	1.393416	8.750292	0.033771	[632, 10, 1185, 187]
O=C(-N-C(-C=O)-C-C-C-C)-C(-N-C=O)-C	2014	1372	642	197	187	0.949239	0.097815	1.393416	8.750292	0.033771	[632, 10, 1185, 187]
O=C(-N-C(-C=O)-C-C-C-N-C)-C(-N-C)-C	2014	1372	642	197	187	0.949239	0.097815	1.393416	8.750292	0.033771	[632, 10, 1185, 187]
O=C(-N-C(-C=O)-C-C-C-C-N)-C(-N-C)-C	2014	1372	642	197	187	0.949239	0.097815	1.393416	8.750292	0.033771	[632, 10, 1185, 187]
O=C(-N-C(-C)-C=O)-C(-N-C(-C(-N)-C)=O)-C	2014	1372	642	197	187	0.949239	0.097815	1.393416	8.750292	0.033771	[632, 10, 1185, 187]
O=C(-N-C(-C)-C=O)-C(-N-C(-C-N-C)=O)-C	2014	1372	642	197	187	0.949239	0.097815	1.393416	8.750292	0.033771	[632, 10, 1185, 187]
O=C(-N-C(-C)-C=O)-C(-N-C(-C-C-C)=O)-C	2014	1372	642	197	187	0.949239	0.097815	1.393416	8.750292	0.033771	[632, 10, 1185, 187]
O=C(-N-C(-C)-C)-C(-N-C(-C(-N)-C-C)=O)-C	2014	1372	642	197	187	0.949239	0.097815	1.393416	8.750292	0.033771	[632, 10, 1185, 187]
O=C(-N-C(-C)-C)-C(-N-C(-C-N-C-C)=O)-C	2014	1372	642	197	187	0.949239	0.097815	1.393416	8.750292	0.033771	[632, 10, 1185, 187]
O=C(-N-C(-C)-C)-C(-N-C(-C-N-C=O)=O)-C	2014	1372	642	197	187	0.949239	0.097815	1.393416	8.750292	0.033771	[632, 10, 1185, 187]
O=C(-N-C(-C)-C)-C(-N-C(-C-C(-C)-C)=O)-C	2014	1372	642	193	183	0.948187	0.095829	1.391871	8.56312	0.032699	[632, 10, 1189, 183]
O=C(-N-C(-C)-C)-C(-N-C(-C-C-C-N)=O)-C	2014	1372	642	191	181	0.947644	0.094836	1.391075	8.469534	0.032165	[632, 10, 1191, 181]
O=C(-N-C(-C)-C)-C(-N-C(-C-C-C-C)=O)-C	2014	1372	642	197	187	0.949239	0.097815	1.393416	8.750292	0.033771	[632, 10, 1185, 187]
O=C(-N-C(-C)-C)-C(-N-C(-C-C-C=O)=O)-C	2014	1372	642	197	187	0.949239	0.097815	1.393416	8.750292	0.033771	[632, 10, 1185, 187]
O=C(-N-C(-C)-C(-N-C-C)=O)-C(-N)-C(-C)-C	2014	1372	642	193	183	0.948187	0.095829	1.391871	8.56312	0.032699	[632, 10, 1189, 183]
O=C(-N-C(-C(-C)-C)-C(-N)=O)-C(-N)-C-C-C	2014	1372	642	186	177	0.951613	0.092354	1.396901	9.202624	0.032476	[633, 9, 1195, 177]
O=C(-N-C(-C(-C)-C)-C(-N-C)=O)-C(-N)-C-C	2014	1372	642	185	176	0.951351	0.091857	1.396517	9.150632	0.032207	[633, 9, 1196, 176]
O=C(-N-C(-C-C)-C(-N)=O)-C(-N)-C-C(-N)=O	2014	1372	642	191	181	0.947644	0.094836	1.391075	8.469534	0.032165	[632, 10, 1191, 181]
O=C(-N-C(-C-C)-C(-N)=O)-C(-N)-C-C(-C)-C	2014	1372	642	189	180	0.952381	0.093843	1.398029	9.358601	0.033284	[633, 9, 1192, 180]
O=C(-N-C(-C-C)-C(-N-C)=O)-C(-N)-C-C-C	2014	1372	642	197	187	0.949239	0.097815	1.393416	8.750292	0.033771	[632, 10, 1185, 187]
O=C(-N-C(-C-C-C)-C(-N)=O)-C(-N)-C-C-C	2014	1372	642	197	187	0.949239	0.097815	1.393416	8.750292	0.033771	[632, 10, 1185, 187]
O=C(-N-C(-C-C)-C(-N)=O)-C(-N)-C-C-C-N	2014	1372	642	197	187	0.949239	0.097815	1.393416	8.750292	0.033771	[632, 10, 1185, 187]
O=C(-N-C(-C-C)-C(-N)=O)-C(-N)-C-C-C-C	2014	1372	642	30	28	0.933333	0.014896	1.370068	6.55102	0.004121	[640, 2, 1344, 28]
O=C(-N-C(-C-C)-C(-N-C)=O)-C(-N)-C-C=O	2014	1372	642	192	182	0.947917	0.095333	1.391475	8.516327	0.032432	[632, 10, 1190, 182]
O=C(-N-C(-C-C-N)-C(-N)=O)-C(-N)-C-C=O	2014	1372	642	178	169	0.949438	0.088381	1.393709	8.786686	0.030337	[633, 9, 1203, 169]
O=C(-N-C(-C-C-C)-C(-N)=O)-C(-N)-C-C=O	2014	1372	642	192	182	0.947917	0.095333	1.391475	8.516327	0.032432	[632, 10, 1190, 182]
O=C(-N-C(-C-C=O)-C(-N)=O)-C(-N)-C-C=O	2014	1372	642	185	175	0.945946	0.091857	1.388582	8.188776	0.030574	[632, 10, 1197, 175]
O=C(-N-C(-C-C-N)-C(-N-C)=O)-C(-N)-C-C	2014	1372	642	190	181	0.952632	0.09434	1.398397	9.410593	0.033555	[633, 9, 1191, 181]
O=C(-N-C(-C-C-C)-C(-N-C)=O)-C(-N)-C-C	2014	1372	642	197	187	0.949239	0.097815	1.393416	8.750292	0.033771	[632, 10, 1185, 187]
O=C(-N-C(-C-C=O)-C(-N-C)=O)-C(-N)-C-C	2014	1372	642	192	182	0.947917	0.095333	1.391475	8.516327	0.032432	[632, 10, 1190, 182]
O=C(-N-C(-C-C)-C(-N-C-C)=O)-C(-N)-C-C	2014	1372	642	197	187	0.949239	0.097815	1.393416	8.750292	0.033771	[632, 10, 1185, 187]
O=C(-N-C(-C-C(-N)=O)-C(-N)=O)-C(-N)-C-C	2014	1372	642	190	181	0.952632	0.09434	1.398397	9.410593	0.033555	[633, 9, 1191, 181]
O=C(-N-C(-C-C(-C)-C)-C(-N)=O)-C(-N)-C-C	2014	1372	642	190	181	0.952632	0.09434	1.398397	9.410593	0.033555	[633, 9, 1191, 181]
O=C(-N-C(-C-C-C-N)-C(-N)=O)-C(-N)-C-C	2014	1372	642	183	173	0.945355	0.090864	1.387715	8.09519	0.030047	[632, 10, 1199, 173]
O=C(-N-C(-C-C-C-C)-C(-N)=O)-C(-N)-C-C	2014	1372	642	197	187	0.949239	0.097815	1.393416	8.750292	0.033771	[632, 10, 1185, 187]
O=C(-N-C(-C)-C(-N-C)=O)-C(-N)-C-C(-N)=O	2014	1372	642	191	181	0.947644	0.094836	1.391075	8.469534	0.032165	[632, 10, 1191, 181]
O=C(-N-C(-C)-C(-N-C)=O)-C(-N)-C-C(-C)-C	2014	1372	642	193	184	0.953368	0.095829	1.399477	9.566569	0.034368	[633, 9, 1188, 184]
O=C(-N-C(-C)-C(-N-C)=O)-C(-N)-C-C-C-N	2014	1372	642	197	187	0.949239	0.097815	1.393416	8.750292	0.033771	[632, 10, 1185, 187]
O=C(-N-C(-C)-C(-N-C)=O)-C(-N)-C-C-C-C	2014	1372	642	197	187	0.949239	0.097815	1.393416	8.750292	0.033771	[632, 10, 1185, 187]
O=C(-N-C(-C)-C(-N-C-C)=O)-C(-N)-C-C-C	2014	1372	642	197	187	0.949239	0.097815	1.393416	8.750292	0.033771	[632, 10, 1185, 187]
O=C(-N-C(-C)-C(-N)=O)-C(-N)-C-C-C-N-C	2014	1372	642	197	187	0.949239	0.097815	1.393416	8.750292	0.033771	[632, 10, 1185, 187]
O=C(-N-C(-C)-C(-N)=O)-C(-N)-C-C-C-C-N	2014	1372	642	197	187	0.949239	0.097815	1.393416	8.750292	0.033771	[632, 10, 1185, 187]
O=C(-N-C(-C)-C(-N-C-C)=O)-C(-N)-C-C=O	2014	1372	642	197	187	0.949239	0.097815	1.393416	8.750292	0.033771	[632, 10, 1185, 187]
O=C(-N-C(-C)-C(-N-C-C-N)=O)-C(-N)-C-C	2014	1372	642	197	187	0.949239	0.097815	1.393416	8.750292	0.033771	[632, 10, 1185, 187]
O=C(-N-C(-C)-C(-N-C-C-C)=O)-C(-N)-C-C	2014	1372	642	197	187	0.949239	0.097815	1.393416	8.750292	0.033771	[632, 10, 1185, 187]
O=C(-N-C(-C)-C(-N-C-C=O)=O)-C(-N)-C-C	2014	1372	642	197	187	0.949239	0.097815	1.393416	8.750292	0.033771	[632, 10, 1185, 187]
O=C(-N-C(-C=O)-C(-C)-C)-C(-N)-C-C(-C)-C	2014	1372	642	183	174	0.95082	0.090864	1.395737	9.046647	0.031671	[633, 9, 1198, 174]
O=C(-N-C(-C=O)-C-C-C)-C(-N)-C-C(-N)=O	2014	1372	642	182	173	0.950549	0.090367	1.39534	8.994655	0.031403	[633, 9, 1199, 173]
O=C(-N-C(-C=O)-C-C=O)-C(-N)-C-C(-N)=O	2014	1372	642	185	175	0.945946	0.091857	1.388582	8.188776	0.030574	[632, 10, 1197, 175]
O=C(-N-C(-C=O)-C-C-C)-C(-N)-C-C-C-N	2014	1372	642	197	187	0.949239	0.097815	1.393416	8.750292	0.033771	[632, 10, 1185, 187]
O=C(-N-C(-C=O)-C-C-C-C)-C(-N)-C-C-C	2014	1372	642	193	183	0.948187	0.095829	1.391871	8.56312	0.032699	[632, 10, 1189, 183]
O=C(-N-C(-C=O)-C-C)-C(-N)-C-C-C-N-C	2014	1372	642	197	187	0.949239	0.097815	1.393416	8.750292	0.033771	[632, 10, 1185, 187]
O=C(-N-C(-C=O)-C-C)-C(-N)-C-C-C-C-N	2014	1372	642	24	22	0.916667	0.011917	1.345603	5.14723	0.002782	[640, 2, 1350, 22]
O=C(-N-C(-C=O)-C-C(-N)=O)-C(-N)-C-C=O	2014	1372	642	178	169	0.949438	0.088381	1.393709	8.786686	0.030337	[633, 9, 1203, 169]
O=C(-N-C(-C=O)-C-C(-C)-C)-C(-N)-C-C=O	2014	1372	642	181	173	0.955801	0.089871	1.403049	10.118987	0.032835	[634, 8, 1199, 173]
O=C(-N-C(-C=O)-C-C-C-C)-C(-N)-C-C=O	2014	1372	642	187	178	0.951872	0.09285	1.397281	9.254616	0.032745	[633, 9, 1194, 178]
O=C(-N-C(-C=O)-C-C-C-N-C)-C(-N)-C-C	2014	1372	642	183	173	0.945355	0.090864	1.387715	8.09519	0.030047	[632, 10, 1199, 173]
O=C(-N-C(-C=O)-C-C-C-C-N)-C(-N)-C-C	2014	1372	642	197	187	0.949239	0.097815	1.393416	8.750292	0.033771	[632, 10, 1185, 187]
O=C(-N-C(-C)-C=O)-C(-N)-C-C-C-N-C-N	2014	1372	642	197	187	0.949239	0.097815	1.393416	8.750292	0.033771	[632, 10, 1185, 187]
O=C(-N-C(-C)-C=O)-C(-N)-C-c1:n:c:n:c:1	2014	1372	642	185	176	0.951351	0.091857	1.396517	9.150632	0.032207	[633, 9, 1196, 176]
O=C(-N-C(-C)-C=O)-C(-N)-C-c1:c:c:n:c:1	2014	1372	642	193	183	0.948187	0.095829	1.391871	8.56312	0.032699	[632, 10, 1189, 183]
O=C(-N-C(-C)-C)-C(-N)-C-C-C-N-C(-N)=N	2014	1372	642	197	187	0.949239	0.097815	1.393416	8.750292	0.033771	[632, 10, 1185, 187]
O=C(-N-C(-C)-C)-C(-N)-C-c1:c:c:c:c:c:1	2014	1372	642	196	186	0.94898	0.097319	1.393036	8.703499	0.033502	[632, 10, 1186, 186]
O=C(-N-C(-C(-C)-C)-C(-N-C-C)=O)-C(-N)-C	2014	1372	642	193	183	0.948187	0.095829	1.391871	8.56312	0.032699	[632, 10, 1189, 183]
O=C(-N-C(-C-C(-N)=O)-C(-N-C)=O)-C(-N)-C	2014	1372	642	191	181	0.947644	0.094836	1.391075	8.469534	0.032165	[632, 10, 1191, 181]
O=C(-N-C(-C-C(-C)-C)-C(-N-C)=O)-C(-N)-C	2014	1372	642	197	187	0.949239	0.097815	1.393416	8.750292	0.033771	[632, 10, 1185, 187]
O=C(-N-C(-C-C-C)-C(-N-C-C)=O)-C(-N)-C	2014	1372	642	197	187	0.949239	0.097815	1.393416	8.750292	0.033771	[632, 10, 1185, 187]
O=C(-N-C(-C-C-C-N)-C(-N-C)=O)-C(-N)-C	2014	1372	642	197	187	0.949239	0.097815	1.393416	8.750292	0.033771	[632, 10, 1185, 187]
O=C(-N-C(-C-C-C-C)-C(-N-C)=O)-C(-N)-C	2014	1372	642	197	187	0.949239	0.097815	1.393416	8.750292	0.033771	[632, 10, 1185, 187]
O=C(-N-C(-C-C=O)-C(-N-C-C)=O)-C(-N)-C	2014	1372	642	197	187	0.949239	0.097815	1.393416	8.750292	0.033771	[632, 10, 1185, 187]
O=C(-N-C(-C-C)-C(-N-C-C-N)=O)-C(-N)-C	2014	1372	642	197	187	0.949239	0.097815	1.393416	8.750292	0.033771	[632, 10, 1185, 187]
O=C(-N-C(-C-C)-C(-N-C-C-C)=O)-C(-N)-C	2014	1372	642	197	187	0.949239	0.097815	1.393416	8.750292	0.033771	[632, 10, 1185, 187]
O=C(-N-C(-C-C)-C(-N-C-C=O)=O)-C(-N)-C	2014	1372	642	197	187	0.949239	0.097815	1.393416	8.750292	0.033771	[632, 10, 1185, 187]
O=C(-N-C(-C-C-C-N-C)-C(-N)=O)-C(-N)-C	2014	1372	642	197	187	0.949239	0.097815	1.393416	8.750292	0.033771	[632, 10, 1185, 187]
O=C(-N-C(-C-C-C-C-N)-C(-N)=O)-C(-N)-C	2014	1372	642	197	187	0.949239	0.097815	1.393416	8.750292	0.033771	[632, 10, 1185, 187]
O=C(-N-C(-C)-C(-N-C-C(-N)=O)=O)-C(-N)-C	2014	1372	642	197	187	0.949239	0.097815	1.393416	8.750292	0.033771	[632, 10, 1185, 187]
O=C(-N-C(-C)-C(-N-C-C(-C)-C)=O)-C(-N)-C	2014	1372	642	194	184	0.948454	0.096326	1.392264	8.609913	0.032966	[632, 10, 1188, 184]
O=C(-N-C(-C)-C(-N-C-C-C-C)=O)-C(-N)-C	2014	1372	642	197	187	0.949239	0.097815	1.393416	8.750292	0.033771	[632, 10, 1185, 187]
O=C(-N-C(-C)-C(-N-C-C-C=O)=O)-C(-N)-C	2014	1372	642	197	187	0.949239	0.097815	1.393416	8.750292	0.033771	[632, 10, 1185, 187]
O=C(-N-C(-C)-C(-N1-C-C-C-C-1)=O)-C(-N)-C	2014	1372	642	191	181	0.947644	0.094836	1.391075	8.469534	0.032165	[632, 10, 1191, 181]
O=C(-N-C(-C=O)-C-C-C-N-C-N)-C(-N)-C	2014	1372	642	197	187	0.949239	0.097815	1.393416	8.750292	0.033771	[632, 10, 1185, 187]
O=C(-N-C(-C=O)-C-c1:n:c:n:c:1)-C(-N)-C	2014	1372	642	185	176	0.951351	0.091857	1.396517	9.150632	0.032207	[633, 9, 1196, 176]
O=C(-N-C(-C=O)-C-c1:c:c:n:c:1)-C(-N)-C	2014	1372	642	193	183	0.948187	0.095829	1.391871	8.56312	0.032699	[632, 10, 1189, 183]
O=C(-N-C-C(-N)=O)-C(-N-C(-C)=O)-C(-C)-C	2014	1372	642	193	183	0.948187	0.095829	1.391871	8.56312	0.032699	[632, 10, 1189, 183]
O=C(-N-C-C(-N-C)=O)-C(-N-C=O)-C(-C)-C	2014	1372	642	193	183	0.948187	0.095829	1.391871	8.56312	0.032699	[632, 10, 1189, 183]
O=C(-N-C-C-C)-C(-N-C(-C-N)=O)-C(-C)-C	2014	1372	642	171	163	0.953216	0.084906	1.399255	9.534074	0.030138	[634, 8, 1209, 163]
O=C(-N-C-C-C)-C(-N-C(-C-C)=O)-C(-C)-C	2014	1372	642	171	163	0.953216	0.084906	1.399255	9.534074	0.030138	[634, 8, 1209, 163]
O=C(-N-C-C=O)-C(-N-C(-C-N)=O)-C(-C)-C	2014	1372	642	193	183	0.948187	0.095829	1.391871	8.56312	0.032699	[632, 10, 1189, 183]
O=C(-N-C-C=O)-C(-N-C(-C-C)=O)-C(-C)-C	2014	1372	642	193	183	0.948187	0.095829	1.391871	8.56312	0.032699	[632, 10, 1189, 183]
O=C(-N-C-C)-C(-N-C(-C-N-C)=O)-C(-C)-C	2014	1372	642	193	183	0.948187	0.095829	1.391871	8.56312	0.032699	[632, 10, 1189, 183]
O=C(-N-C-C)-C(-N-C(-C-C-C)=O)-C(-C)-C	2014	1372	642	185	176	0.951351	0.091857	1.396517	9.150632	0.032207	[633, 9, 1196, 176]
O=C(-N-C-C(-N)=O)-C(-N-C(-C)=O)-C-C-N	2014	1372	642	191	181	0.947644	0.094836	1.391075	8.469534	0.032165	[632, 10, 1191, 181]
O=C(-N-C-C(-N)=O)-C(-N-C(-C)=O)-C-C-C	2014	1372	642	197	187	0.949239	0.097815	1.393416	8.750292	0.033771	[632, 10, 1185, 187]
O=C(-N-C-C(-N)=O)-C(-N-C(-C)=O)-C-C=O	2014	1372	642	197	187	0.949239	0.097815	1.393416	8.750292	0.033771	[632, 10, 1185, 187]
O=C(-N-C-C(-N-C)=O)-C(-N-C(-C)=O)-C-C	2014	1372	642	197	187	0.949239	0.097815	1.393416	8.750292	0.033771	[632, 10, 1185, 187]
O=C(-N-C-C(-N)=O)-C(-N-C(-C-N)=O)-C-C	2014	1372	642	197	187	0.949239	0.097815	1.393416	8.750292	0.033771	[632, 10, 1185, 187]
O=C(-N-C-C(-N)=O)-C(-N-C(-C-C)=O)-C-C	2014	1372	642	197	187	0.949239	0.097815	1.393416	8.750292	0.033771	[632, 10, 1185, 187]
O=C(-N-C-C(-N)=O)-C(-N-C=O)-C-C(-N)=O	2014	1372	642	191	181	0.947644	0.094836	1.391075	8.469534	0.032165	[632, 10, 1191, 181]
O=C(-N-C-C(-N)=O)-C(-N-C=O)-C-C(-C)-C	2014	1372	642	197	187	0.949239	0.097815	1.393416	8.750292	0.033771	[632, 10, 1185, 187]
O=C(-N-C-C(-N-C)=O)-C(-N-C=O)-C-C-C	2014	1372	642	197	187	0.949239	0.097815	1.393416	8.750292	0.033771	[632, 10, 1185, 187]
O=C(-N-C-C(-N)=O)-C(-N-C=O)-C-C-C-N	2014	1372	642	197	187	0.949239	0.097815	1.393416	8.750292	0.033771	[632, 10, 1185, 187]
O=C(-N-C-C(-N)=O)-C(-N-C=O)-C-C-C-C	2014	1372	642	197	187	0.949239	0.097815	1.393416	8.750292	0.033771	[632, 10, 1185, 187]
O=C(-N-C-C(-N-C)=O)-C(-N-C=O)-C-C=O	2014	1372	642	197	187	0.949239	0.097815	1.393416	8.750292	0.033771	[632, 10, 1185, 187]
O=C(-N-C-C(-N-C-C)=O)-C(-N-C=O)-C-C	2014	1372	642	197	187	0.949239	0.097815	1.393416	8.750292	0.033771	[632, 10, 1185, 187]
O=C(-N-C-C(-N-C)=O)-C(-N-C)-C-C(-N)=O	2014	1372	642	191	181	0.947644	0.094836	1.391075	8.469534	0.032165	[632, 10, 1191, 181]
O=C(-N-C-C(-N-C)=O)-C(-N-C)-C-C(-C)-C	2014	1372	642	197	187	0.949239	0.097815	1.393416	8.750292	0.033771	[632, 10, 1185, 187]
O=C(-N-C-C(-N-C)=O)-C(-N-C)-C-C-C-N	2014	1372	642	197	187	0.949239	0.097815	1.393416	8.750292	0.033771	[632, 10, 1185, 187]
O=C(-N-C-C(-N-C)=O)-C(-N-C)-C-C-C-C	2014	1372	642	197	187	0.949239	0.097815	1.393416	8.750292	0.033771	[632, 10, 1185, 187]
O=C(-N-C-C(-N-C-C)=O)-C(-N-C)-C-C-C	2014	1372	642	197	187	0.949239	0.097815	1.393416	8.750292	0.033771	[632, 10, 1185, 187]
O=C(-N-C-C(-N)=O)-C(-N-C)-C-C-C-N-C	2014	1372	642	197	187	0.949239	0.097815	1.393416	8.750292	0.033771	[632, 10, 1185, 187]
O=C(-N-C-C(-N)=O)-C(-N-C)-C-C-C-C-N	2014	1372	642	197	187	0.949239	0.097815	1.393416	8.750292	0.033771	[632, 10, 1185, 187]
O=C(-N-C-C(-N-C-C)=O)-C(-N-C)-C-C=O	2014	1372	642	197	187	0.949239	0.097815	1.393416	8.750292	0.033771	[632, 10, 1185, 187]
O=C(-N-C-C(-N-C(-C)-C)=O)-C(-N-C)-C-C	2014	1372	642	197	187	0.949239	0.097815	1.393416	8.750292	0.033771	[632, 10, 1185, 187]
O=C(-N-C-C(-N-C-C-N)=O)-C(-N-C)-C-C	2014	1372	642	197	187	0.949239	0.097815	1.393416	8.750292	0.033771	[632, 10, 1185, 187]
O=C(-N-C-C(-N-C-C-C)=O)-C(-N-C)-C-C	2014	1372	642	197	187	0.949239	0.097815	1.393416	8.750292	0.033771	[632, 10, 1185, 187]
O=C(-N-C-C(-N-C-C=O)=O)-C(-N-C)-C-C	2014	1372	642	197	187	0.949239	0.097815	1.393416	8.750292	0.033771	[632, 10, 1185, 187]
O=C(-N-C-C(-C)-C)-C(-N-C(-C)=O)-C-C-C	2014	1372	642	186	177	0.951613	0.092354	1.396901	9.202624	0.032476	[633, 9, 1195, 177]
O=C(-N-C-C(-C)-C)-C(-N-C(-C-N)=O)-C-C	2014	1372	642	188	179	0.952128	0.093347	1.397657	9.306608	0.033014	[633, 9, 1193, 179]
O=C(-N-C-C(-C)-C)-C(-N-C(-C-C)=O)-C-C	2014	1372	642	186	177	0.951613	0.092354	1.396901	9.202624	0.032476	[633, 9, 1195, 177]
O=C(-N-C-C(-C)-C)-C(-N-C=O)-C-C(-C)-C	2014	1372	642	183	174	0.95082	0.090864	1.395737	9.046647	0.031671	[633, 9, 1198, 174]
O=C(-N-C-C-C)-C(-N-C(-C)=O)-C-C(-N)=O	2014	1372	642	191	181	0.947644	0.094836	1.391075	8.469534	0.032165	[632, 10, 1191, 181]
O=C(-N-C-C-C)-C(-N-C(-C)=O)-C-C(-C)-C	2014	1372	642	190	181	0.952632	0.09434	1.398397	9.410593	0.033555	[633, 9, 1191, 181]
O=C(-N-C-C-C-C)-C(-N-C(-C)=O)-C-C-C	2014	1372	642	197	187	0.949239	0.097815	1.393416	8.750292	0.033771	[632, 10, 1185, 187]
O=C(-N-C-C-C)-C(-N-C(-C-N)=O)-C-C-C	2014	1372	642	197	187	0.949239	0.097815	1.393416	8.750292	0.033771	[632, 10, 1185, 187]
O=C(-N-C-C-C)-C(-N-C(-C-C)=O)-C-C-C	2014	1372	642	197	187	0.949239	0.097815	1.393416	8.750292	0.033771	[632, 10, 1185, 187]
O=C(-N-C-C-C)-C(-N-C(-C)=O)-C-C-C-N	2014	1372	642	197	187	0.949239	0.097815	1.393416	8.750292	0.033771	[632, 10, 1185, 187]
O=C(-N-C-C-C)-C(-N-C(-C)=O)-C-C-C-C	2014	1372	642	29	27	0.931034	0.014399	1.366693	6.317055	0.003892	[640, 2, 1345, 27]
O=C(-N-C-C-C-N)-C(-N-C(-C)=O)-C-C=O	2014	1372	642	178	169	0.949438	0.088381	1.393709	8.786686	0.030337	[633, 9, 1203, 169]
O=C(-N-C-C-C-C)-C(-N-C(-C)=O)-C-C=O	2014	1372	642	192	182	0.947917	0.095333	1.391475	8.516327	0.032432	[632, 10, 1190, 182]
O=C(-N-C-C-C=O)-C(-N-C(-C)=O)-C-C=O	2014	1372	642	185	175	0.945946	0.091857	1.388582	8.188776	0.030574	[632, 10, 1197, 175]
O=C(-N-C-C-C)-C(-N-C(-C-N)=O)-C-C=O	2014	1372	642	192	182	0.947917	0.095333	1.391475	8.516327	0.032432	[632, 10, 1190, 182]
O=C(-N-C-C-C)-C(-N-C(-C-C)=O)-C-C=O	2014	1372	642	192	182	0.947917	0.095333	1.391475	8.516327	0.032432	[632, 10, 1190, 182]
O=C(-N-C-C-C(-N)=O)-C(-N-C(-C)=O)-C-C	2014	1372	642	190	181	0.952632	0.09434	1.398397	9.410593	0.033555	[633, 9, 1191, 181]
O=C(-N-C-C-C(-C)-C)-C(-N-C(-C)=O)-C-C	2014	1372	642	190	181	0.952632	0.09434	1.398397	9.410593	0.033555	[633, 9, 1191, 181]
O=C(-N-C-C-C-C)-C(-N-C(-C-N)=O)-C-C	2014	1372	642	197	187	0.949239	0.097815	1.393416	8.750292	0.033771	[632, 10, 1185, 187]
O=C(-N-C-C-C-C)-C(-N-C(-C-C)=O)-C-C	2014	1372	642	197	187	0.949239	0.097815	1.393416	8.750292	0.033771	[632, 10, 1185, 187]
O=C(-N-C-C-C-C-N)-C(-N-C(-C)=O)-C-C	2014	1372	642	183	173	0.945355	0.090864	1.387715	8.09519	0.030047	[632, 10, 1199, 173]
O=C(-N-C-C-C-C-C)-C(-N-C(-C)=O)-C-C	2014	1372	642	197	187	0.949239	0.097815	1.393416	8.750292	0.033771	[632, 10, 1185, 187]
O=C(-N-C-C-C=O)-C(-N-C(-C-N)=O)-C-C	2014	1372	642	192	182	0.947917	0.095333	1.391475	8.516327	0.032432	[632, 10, 1190, 182]
O=C(-N-C-C-C=O)-C(-N-C(-C-C)=O)-C-C	2014	1372	642	192	182	0.947917	0.095333	1.391475	8.516327	0.032432	[632, 10, 1190, 182]
O=C(-N-C-C-C)-C(-N-C(-C-N-C)=O)-C-C	2014	1372	642	197	187	0.949239	0.097815	1.393416	8.750292	0.033771	[632, 10, 1185, 187]
O=C(-N-C-C-C)-C(-N-C(-C-C-C)=O)-C-C	2014	1372	642	197	187	0.949239	0.097815	1.393416	8.750292	0.033771	[632, 10, 1185, 187]
O=C(-N-C-C-C-C)-C(-N-C=O)-C-C(-N)=O	2014	1372	642	182	173	0.950549	0.090367	1.39534	8.994655	0.031403	[633, 9, 1199, 173]
O=C(-N-C-C-C=O)-C(-N-C=O)-C-C(-N)=O	2014	1372	642	185	175	0.945946	0.091857	1.388582	8.188776	0.030574	[632, 10, 1197, 175]
O=C(-N-C-C-C-C)-C(-N-C=O)-C-C-C-N	2014	1372	642	197	187	0.949239	0.097815	1.393416	8.750292	0.033771	[632, 10, 1185, 187]
O=C(-N-C-C-C-C-C)-C(-N-C=O)-C-C-C	2014	1372	642	197	187	0.949239	0.097815	1.393416	8.750292	0.033771	[632, 10, 1185, 187]
O=C(-N-C-C-C)-C(-N-C=O)-C-C-C-N-C	2014	1372	642	197	187	0.949239	0.097815	1.393416	8.750292	0.033771	[632, 10, 1185, 187]
O=C(-N-C-C-C)-C(-N-C=O)-C-C-C-C-N	2014	1372	642	23	21	0.913043	0.01142	1.340284	4.913265	0.002568	[640, 2, 1351, 21]
O=C(-N-C-C-C(-N)=O)-C(-N-C=O)-C-C=O	2014	1372	642	178	169	0.949438	0.088381	1.393709	8.786686	0.030337	[633, 9, 1203, 169]
O=C(-N-C-C-C(-C)-C)-C(-N-C=O)-C-C=O	2014	1372	642	181	173	0.955801	0.089871	1.403049	10.118987	0.032835	[634, 8, 1199, 173]
O=C(-N-C-C-C-C-C)-C(-N-C=O)-C-C=O	2014	1372	642	188	178	0.946809	0.093347	1.389849	8.329155	0.031368	[632, 10, 1194, 178]
O=C(-N-C-C-C-C-N-C)-C(-N-C=O)-C-C	2014	1372	642	183	173	0.945355	0.090864	1.387715	8.09519	0.030047	[632, 10, 1199, 173]
O=C(-N-C-C-C-C-C-N)-C(-N-C=O)-C-C	2014	1372	642	197	187	0.949239	0.097815	1.393416	8.750292	0.033771	[632, 10, 1185, 187]
O=C(-N-C-C-C(-C)-C)-C(-N-C)-C-C(-N)=O	2014	1372	642	181	173	0.955801	0.089871	1.403049	10.118987	0.032835	[634, 8, 1199, 173]
O=C(-N-C-C-C-C-C)-C(-N-C)-C-C-C-N	2014	1372	642	197	187	0.949239	0.097815	1.393416	8.750292	0.033771	[632, 10, 1185, 187]
O=C(-N-C-C-C-C)-C(-N-C)-C-C-C-N-C	2014	1372	642	197	187	0.949239	0.097815	1.393416	8.750292	0.033771	[632, 10, 1185, 187]
O=C(-N-C-C-C-C-C-N)-C(-N-C)-C-C-C	2014	1372	642	197	187	0.949239	0.097815	1.393416	8.750292	0.033771	[632, 10, 1185, 187]
O=C(-N-C-C-C)-C(-N-C)-C-C-C-N-C-N	2014	1372	642	197	187	0.949239	0.097815	1.393416	8.750292	0.033771	[632, 10, 1185, 187]
O=C(-N-C-C-C-C-C-N)-C(-N-C)-C-C=O	2014	1372	642	188	178	0.946809	0.093347	1.389849	8.329155	0.031368	[632, 10, 1194, 178]
O=C(-N-C-C-C)-C(-N-C)-C-c1:n:c:n:c:1	2014	1372	642	184	175	0.951087	0.09136	1.396129	9.098639	0.031939	[633, 9, 1197, 175]
O=C(-N-C-C-C-C-N-C-N)-C(-N-C)-C-C	2014	1372	642	183	173	0.945355	0.090864	1.387715	8.09519	0.030047	[632, 10, 1199, 173]
O=C(-N-C-C-c1:n:c:n:c:1)-C(-N-C)-C-C	2014	1372	642	183	174	0.95082	0.090864	1.395737	9.046647	0.031671	[633, 9, 1198, 174]
O=C(-N-C-C-c1:c:c:n:c:1)-C(-N-C)-C-C	2014	1372	642	191	181	0.947644	0.094836	1.391075	8.469534	0.032165	[632, 10, 1191, 181]
O=C(-N-C-C=O)-C(-N-C(-C)=O)-C-C(-N)=O	2014	1372	642	191	181	0.947644	0.094836	1.391075	8.469534	0.032165	[632, 10, 1191, 181]
O=C(-N-C-C=O)-C(-N-C(-C)=O)-C-C(-C)-C	2014	1372	642	197	187	0.949239	0.097815	1.393416	8.750292	0.033771	[632, 10, 1185, 187]
O=C(-N-C-C=O)-C(-N-C(-C-N)=O)-C-C-C	2014	1372	642	197	187	0.949239	0.097815	1.393416	8.750292	0.033771	[632, 10, 1185, 187]
O=C(-N-C-C=O)-C(-N-C(-C-C)=O)-C-C-C	2014	1372	642	197	187	0.949239	0.097815	1.393416	8.750292	0.033771	[632, 10, 1185, 187]
O=C(-N-C-C=O)-C(-N-C(-C)=O)-C-C-C-N	2014	1372	642	197	187	0.949239	0.097815	1.393416	8.750292	0.033771	[632, 10, 1185, 187]
O=C(-N-C-C=O)-C(-N-C(-C)=O)-C-C-C-C	2014	1372	642	197	187	0.949239	0.097815	1.393416	8.750292	0.033771	[632, 10, 1185, 187]
O=C(-N-C-C=O)-C(-N-C(-C-N)=O)-C-C=O	2014	1372	642	197	187	0.949239	0.097815	1.393416	8.750292	0.033771	[632, 10, 1185, 187]
O=C(-N-C-C=O)-C(-N-C(-C-C)=O)-C-C=O	2014	1372	642	197	187	0.949239	0.097815	1.393416	8.750292	0.033771	[632, 10, 1185, 187]
O=C(-N-C-C=O)-C(-N-C(-C-N-C)=O)-C-C	2014	1372	642	197	187	0.949239	0.097815	1.393416	8.750292	0.033771	[632, 10, 1185, 187]
O=C(-N-C-C=O)-C(-N-C(-C-C-C)=O)-C-C	2014	1372	642	197	187	0.949239	0.097815	1.393416	8.750292	0.033771	[632, 10, 1185, 187]
O=C(-N-C-C=O)-C(-N-C=O)-C-C-C-N-C	2014	1372	642	197	187	0.949239	0.097815	1.393416	8.750292	0.033771	[632, 10, 1185, 187]
O=C(-N-C-C=O)-C(-N-C=O)-C-C-C-C-N	2014	1372	642	197	187	0.949239	0.097815	1.393416	8.750292	0.033771	[632, 10, 1185, 187]
O=C(-N-C-C=O)-C(-N-C)-C-C-C-N-C-N	2014	1372	642	197	187	0.949239	0.097815	1.393416	8.750292	0.033771	[632, 10, 1185, 187]
O=C(-N-C-C=O)-C(-N-C)-C-c1:n:c:n:c:1	2014	1372	642	185	176	0.951351	0.091857	1.396517	9.150632	0.032207	[633, 9, 1196, 176]
O=C(-N-C-C=O)-C(-N-C)-C-c1:c:c:n:c:1	2014	1372	642	194	183	0.943299	0.096326	1.384697	7.784654	0.03137	[631, 11, 1189, 183]
O=C(-N-C-C)-C(-N-C(-C-N)=O)-C-C(-N)=O	2014	1372	642	191	181	0.947644	0.094836	1.391075	8.469534	0.032165	[632, 10, 1191, 181]
O=C(-N-C-C)-C(-N-C(-C-C)=O)-C-C(-N)=O	2014	1372	642	191	181	0.947644	0.094836	1.391075	8.469534	0.032165	[632, 10, 1191, 181]
O=C(-N-C-C)-C(-N-C(-C-N)=O)-C-C(-C)-C	2014	1372	642	197	187	0.949239	0.097815	1.393416	8.750292	0.033771	[632, 10, 1185, 187]
O=C(-N-C-C)-C(-N-C(-C-C)=O)-C-C(-C)-C	2014	1372	642	197	187	0.949239	0.097815	1.393416	8.750292	0.033771	[632, 10, 1185, 187]
O=C(-N-C-C)-C(-N-C(-C-N)=O)-C-C-C-N	2014	1372	642	197	187	0.949239	0.097815	1.393416	8.750292	0.033771	[632, 10, 1185, 187]
O=C(-N-C-C)-C(-N-C(-C-N)=O)-C-C-C-C	2014	1372	642	197	187	0.949239	0.097815	1.393416	8.750292	0.033771	[632, 10, 1185, 187]
O=C(-N-C-C)-C(-N-C(-C-N-C)=O)-C-C-C	2014	1372	642	197	187	0.949239	0.097815	1.393416	8.750292	0.033771	[632, 10, 1185, 187]
O=C(-N-C-C)-C(-N-C(-C-C)=O)-C-C-C-N	2014	1372	642	197	187	0.949239	0.097815	1.393416	8.750292	0.033771	[632, 10, 1185, 187]
O=C(-N-C-C)-C(-N-C(-C-C)=O)-C-C-C-C	2014	1372	642	197	187	0.949239	0.097815	1.393416	8.750292	0.033771	[632, 10, 1185, 187]
O=C(-N-C-C)-C(-N-C(-C-C-C)=O)-C-C-C	2014	1372	642	197	187	0.949239	0.097815	1.393416	8.750292	0.033771	[632, 10, 1185, 187]
O=C(-N-C-C)-C(-N-C(-C)=O)-C-C-C-N-C	2014	1372	642	197	187	0.949239	0.097815	1.393416	8.750292	0.033771	[632, 10, 1185, 187]
O=C(-N-C-C)-C(-N-C(-C)=O)-C-C-C-C-N	2014	1372	642	197	187	0.949239	0.097815	1.393416	8.750292	0.033771	[632, 10, 1185, 187]
O=C(-N-C-C)-C(-N-C(-C-N-C)=O)-C-C=O	2014	1372	642	197	187	0.949239	0.097815	1.393416	8.750292	0.033771	[632, 10, 1185, 187]
O=C(-N-C-C)-C(-N-C(-C-C-C)=O)-C-C=O	2014	1372	642	192	182	0.947917	0.095333	1.391475	8.516327	0.032432	[632, 10, 1190, 182]
O=C(-N-C-C)-C(-N-C(-C-N-C-C)=O)-C-C	2014	1372	642	197	187	0.949239	0.097815	1.393416	8.750292	0.033771	[632, 10, 1185, 187]
O=C(-N-C-C)-C(-N-C(-C-N-C=O)=O)-C-C	2014	1372	642	197	187	0.949239	0.097815	1.393416	8.750292	0.033771	[632, 10, 1185, 187]
O=C(-N-C-C)-C(-N-C(-C-C-C-N)=O)-C-C	2014	1372	642	191	181	0.947644	0.094836	1.391075	8.469534	0.032165	[632, 10, 1191, 181]
O=C(-N-C-C)-C(-N-C(-C-C-C-C)=O)-C-C	2014	1372	642	197	187	0.949239	0.097815	1.393416	8.750292	0.033771	[632, 10, 1185, 187]
O=C(-N-C-C)-C(-N-C(-C-C-C=O)=O)-C-C	2014	1372	642	192	182	0.947917	0.095333	1.391475	8.516327	0.032432	[632, 10, 1190, 182]
O=C(-N-C-C)-C(-N-C=O)-C-C-C-N-C-N	2014	1372	642	197	187	0.949239	0.097815	1.393416	8.750292	0.033771	[632, 10, 1185, 187]
O=C(-N-C-C)-C(-N-C=O)-C-c1:n:c:n:c:1	2014	1372	642	185	176	0.951351	0.091857	1.396517	9.150632	0.032207	[633, 9, 1196, 176]
O=C(-N-C-C)-C(-N-C=O)-C-c1:c:c:n:c:1	2014	1372	642	193	183	0.948187	0.095829	1.391871	8.56312	0.032699	[632, 10, 1189, 183]
O=C(-N-C-C)-C(-N-C)-C-C-C-N-C(-N)=N	2014	1372	642	197	187	0.949239	0.097815	1.393416	8.750292	0.033771	[632, 10, 1185, 187]
O=C(-N-C-C)-C(-N-C)-C-c1:c:c:c:c:c:1	2014	1372	642	195	185	0.948718	0.096822	1.392652	8.656706	0.033234	[632, 10, 1187, 185]
O=C(-N-C-C(-N-C)=O)-C(-N-C(-C-N)=O)-C	2014	1372	642	197	187	0.949239	0.097815	1.393416	8.750292	0.033771	[632, 10, 1185, 187]
O=C(-N-C-C(-N-C)=O)-C(-N-C(-C-C)=O)-C	2014	1372	642	197	187	0.949239	0.097815	1.393416	8.750292	0.033771	[632, 10, 1185, 187]
O=C(-N-C-C(-N-C-C)=O)-C(-N-C(-C)=O)-C	2014	1372	642	197	187	0.949239	0.097815	1.393416	8.750292	0.033771	[632, 10, 1185, 187]
O=C(-N-C-C(-N)=O)-C(-N-C(-C-N-C)=O)-C	2014	1372	642	197	187	0.949239	0.097815	1.393416	8.750292	0.033771	[632, 10, 1185, 187]
O=C(-N-C-C(-N)=O)-C(-N-C(-C-C-C)=O)-C	2014	1372	642	197	187	0.949239	0.097815	1.393416	8.750292	0.033771	[632, 10, 1185, 187]
O=C(-N-C-C(-N-C(-C)-C)=O)-C(-N-C=O)-C	2014	1372	642	197	187	0.949239	0.097815	1.393416	8.750292	0.033771	[632, 10, 1185, 187]
O=C(-N-C-C(-N-C-C-N)=O)-C(-N-C=O)-C	2014	1372	642	197	187	0.949239	0.097815	1.393416	8.750292	0.033771	[632, 10, 1185, 187]
O=C(-N-C-C(-N-C-C-C)=O)-C(-N-C=O)-C	2014	1372	642	197	187	0.949239	0.097815	1.393416	8.750292	0.033771	[632, 10, 1185, 187]
O=C(-N-C-C(-N-C-C=O)=O)-C(-N-C=O)-C	2014	1372	642	197	187	0.949239	0.097815	1.393416	8.750292	0.033771	[632, 10, 1185, 187]
O=C(-N-C-C(-N-C(-C)-C-N)=O)-C(-N-C)-C	2014	1372	642	197	187	0.949239	0.097815	1.393416	8.750292	0.033771	[632, 10, 1185, 187]
O=C(-N-C-C(-N-C(-C)-C-C)=O)-C(-N-C)-C	2014	1372	642	197	187	0.949239	0.097815	1.393416	8.750292	0.033771	[632, 10, 1185, 187]
O=C(-N-C-C(-N-C(-C)-C=O)=O)-C(-N-C)-C	2014	1372	642	197	187	0.949239	0.097815	1.393416	8.750292	0.033771	[632, 10, 1185, 187]
O=C(-N-C-C(-N-C-C(-N)=O)=O)-C(-N-C)-C	2014	1372	642	197	187	0.949239	0.097815	1.393416	8.750292	0.033771	[632, 10, 1185, 187]
O=C(-N-C-C(-N-C-C(-C)-C)=O)-C(-N-C)-C	2014	1372	642	194	184	0.948454	0.096326	1.392264	8.609913	0.032966	[632, 10, 1188, 184]
O=C(-N-C-C(-N-C-C-C-C)=O)-C(-N-C)-C	2014	1372	642	197	187	0.949239	0.097815	1.393416	8.750292	0.033771	[632, 10, 1185, 187]
O=C(-N-C-C(-N-C-C-C=O)=O)-C(-N-C)-C	2014	1372	642	197	187	0.949239	0.097815	1.393416	8.750292	0.033771	[632, 10, 1185, 187]
O=C(-N-C-C(-N1-C-C-C-C-1)=O)-C(-N-C)-C	2014	1372	642	191	181	0.947644	0.094836	1.391075	8.469534	0.032165	[632, 10, 1191, 181]
O=C(-N-C-C(-C)-C-C)-C(-N-C(-C-C)=O)-C	2014	1372	642	176	167	0.948864	0.087388	1.392865	8.682702	0.029807	[633, 9, 1205, 167]
O=C(-N-C-C(-C)-C)-C(-N-C(-C-N-C)=O)-C	2014	1372	642	196	186	0.94898	0.097319	1.393036	8.703499	0.033502	[632, 10, 1186, 186]
O=C(-N-C-C(-C)-C)-C(-N-C(-C-C-C)=O)-C	2014	1372	642	194	184	0.948454	0.096326	1.392264	8.609913	0.032966	[632, 10, 1188, 184]
O=C(-N-C-C-C(-C)-C)-C(-N-C(-C-N)=O)-C	2014	1372	642	197	187	0.949239	0.097815	1.393416	8.750292	0.033771	[632, 10, 1185, 187]
O=C(-N-C-C-C(-C)-C)-C(-N-C(-C-C)=O)-C	2014	1372	642	197	187	0.949239	0.097815	1.393416	8.750292	0.033771	[632, 10, 1185, 187]
O=C(-N-C-C-C-C-N)-C(-N-C(-C-N)=O)-C	2014	1372	642	197	187	0.949239	0.097815	1.393416	8.750292	0.033771	[632, 10, 1185, 187]
O=C(-N-C-C-C-C-C)-C(-N-C(-C-N)=O)-C	2014	1372	642	197	187	0.949239	0.097815	1.393416	8.750292	0.033771	[632, 10, 1185, 187]
O=C(-N-C-C-C-C)-C(-N-C(-C-N-C)=O)-C	2014	1372	642	197	187	0.949239	0.097815	1.393416	8.750292	0.033771	[632, 10, 1185, 187]
O=C(-N-C-C-C-C-N)-C(-N-C(-C-C)=O)-C	2014	1372	642	197	187	0.949239	0.097815	1.393416	8.750292	0.033771	[632, 10, 1185, 187]
O=C(-N-C-C-C-C-C)-C(-N-C(-C-C)=O)-C	2014	1372	642	197	187	0.949239	0.097815	1.393416	8.750292	0.033771	[632, 10, 1185, 187]
O=C(-N-C-C-C-C)-C(-N-C(-C-C-C)=O)-C	2014	1372	642	197	187	0.949239	0.097815	1.393416	8.750292	0.033771	[632, 10, 1185, 187]
O=C(-N-C-C-C-C-N-C)-C(-N-C(-C)=O)-C	2014	1372	642	197	187	0.949239	0.097815	1.393416	8.750292	0.033771	[632, 10, 1185, 187]
O=C(-N-C-C-C-C-C-N)-C(-N-C(-C)=O)-C	2014	1372	642	197	187	0.949239	0.097815	1.393416	8.750292	0.033771	[632, 10, 1185, 187]
O=C(-N-C-C-C=O)-C(-N-C(-C-C-C)=O)-C	2014	1372	642	197	187	0.949239	0.097815	1.393416	8.750292	0.033771	[632, 10, 1185, 187]
O=C(-N-C-C-C)-C(-N-C(-C-N-C-C)=O)-C	2014	1372	642	197	187	0.949239	0.097815	1.393416	8.750292	0.033771	[632, 10, 1185, 187]
O=C(-N-C-C-C)-C(-N-C(-C-N-C=O)=O)-C	2014	1372	642	197	187	0.949239	0.097815	1.393416	8.750292	0.033771	[632, 10, 1185, 187]
O=C(-N-C-C-C)-C(-N-C(-C-C-C-N)=O)-C	2014	1372	642	191	181	0.947644	0.094836	1.391075	8.469534	0.032165	[632, 10, 1191, 181]
O=C(-N-C-C-C)-C(-N-C(-C-C-C-C)=O)-C	2014	1372	642	197	187	0.949239	0.097815	1.393416	8.750292	0.033771	[632, 10, 1185, 187]
O=C(-N-C-C-C)-C(-N-C(-C-C-C=O)=O)-C	2014	1372	642	196	186	0.94898	0.097319	1.393036	8.703499	0.033502	[632, 10, 1186, 186]
O=C(-N-C-C-C-C-N-C-N)-C(-N-C=O)-C	2014	1372	642	197	187	0.949239	0.097815	1.393416	8.750292	0.033771	[632, 10, 1185, 187]
O=C(-N-C-C-c1:n:c:n:c:1)-C(-N-C=O)-C	2014	1372	642	185	176	0.951351	0.091857	1.396517	9.150632	0.032207	[633, 9, 1196, 176]
O=C(-N-C-C-c1:c:c:n:c:1)-C(-N-C=O)-C	2014	1372	642	193	183	0.948187	0.095829	1.391871	8.56312	0.032699	[632, 10, 1189, 183]
O=C(-N-C-C-C-C-N-C(-N)=N)-C(-N-C)-C	2014	1372	642	197	187	0.949239	0.097815	1.393416	8.750292	0.033771	[632, 10, 1185, 187]
O=C(-N-C-C-c1:c:c:c:c:c:1)-C(-N-C)-C	2014	1372	642	192	182	0.947917	0.095333	1.391475	8.516327	0.032432	[632, 10, 1190, 182]
O=C(-N-C-C=O)-C(-N-C(-C-N-C-C)=O)-C	2014	1372	642	197	187	0.949239	0.097815	1.393416	8.750292	0.033771	[632, 10, 1185, 187]
O=C(-N-C-C=O)-C(-N-C(-C-N-C=O)=O)-C	2014	1372	642	197	187	0.949239	0.097815	1.393416	8.750292	0.033771	[632, 10, 1185, 187]
O=C(-N-C-C=O)-C(-N-C(-C-C(-C)-C)=O)-C	2014	1372	642	193	183	0.948187	0.095829	1.391871	8.56312	0.032699	[632, 10, 1189, 183]
O=C(-N-C-C=O)-C(-N-C(-C-C-C-N)=O)-C	2014	1372	642	191	181	0.947644	0.094836	1.391075	8.469534	0.032165	[632, 10, 1191, 181]
O=C(-N-C-C=O)-C(-N-C(-C-C-C-C)=O)-C	2014	1372	642	197	187	0.949239	0.097815	1.393416	8.750292	0.033771	[632, 10, 1185, 187]
O=C(-N-C-C=O)-C(-N-C(-C-C-C=O)=O)-C	2014	1372	642	197	187	0.949239	0.097815	1.393416	8.750292	0.033771	[632, 10, 1185, 187]
O=C(-N-C-C)-C(-N-C(-C-N-C(-C)=O)=O)-C	2014	1372	642	197	187	0.949239	0.097815	1.393416	8.750292	0.033771	[632, 10, 1185, 187]
O=C(-N-C-C)-C(-N-C(-C-C-C(-N)=O)=O)-C	2014	1372	642	191	181	0.947644	0.094836	1.391075	8.469534	0.032165	[632, 10, 1191, 181]
O=C(-N-C-C)-C(-N-C(-C-C-C(-C)-C)=O)-C	2014	1372	642	193	184	0.953368	0.095829	1.399477	9.566569	0.034368	[633, 9, 1188, 184]
O=C(-N-C-C)-C(-N-C(-C-C-C-C-N)=O)-C	2014	1372	642	197	187	0.949239	0.097815	1.393416	8.750292	0.033771	[632, 10, 1185, 187]
O=C(-N-C-C)-C(-N-C(-C-C-C-C-C)=O)-C	2014	1372	642	197	187	0.949239	0.097815	1.393416	8.750292	0.033771	[632, 10, 1185, 187]
O=C(-N-C-C)-C(-N-C(-C1-N-C-C-C-1)=O)-C	2014	1372	642	192	182	0.947917	0.095333	1.391475	8.516327	0.032432	[632, 10, 1190, 182]
O=C(-N-C-C(-N-C(-C)-C)=O)-C(-N)-C(-C)-C	2014	1372	642	193	183	0.948187	0.095829	1.391871	8.56312	0.032699	[632, 10, 1189, 183]
O=C(-N-C-C(-N-C-C-N)=O)-C(-N)-C(-C)-C	2014	1372	642	193	183	0.948187	0.095829	1.391871	8.56312	0.032699	[632, 10, 1189, 183]
O=C(-N-C-C(-N-C-C=O)=O)-C(-N)-C(-C)-C	2014	1372	642	193	183	0.948187	0.095829	1.391871	8.56312	0.032699	[632, 10, 1189, 183]
O=C(-N-C-C(-N-C-C)=O)-C(-N)-C-C(-N)=O	2014	1372	642	191	181	0.947644	0.094836	1.391075	8.469534	0.032165	[632, 10, 1191, 181]
O=C(-N-C-C(-N-C-C)=O)-C(-N)-C-C(-C)-C	2014	1372	642	197	187	0.949239	0.097815	1.393416	8.750292	0.033771	[632, 10, 1185, 187]
O=C(-N-C-C(-N-C-C)=O)-C(-N)-C-C-C-N	2014	1372	642	197	187	0.949239	0.097815	1.393416	8.750292	0.033771	[632, 10, 1185, 187]
O=C(-N-C-C(-N-C)=O)-C(-N)-C-C-C-N-C	2014	1372	642	197	187	0.949239	0.097815	1.393416	8.750292	0.033771	[632, 10, 1185, 187]
O=C(-N-C-C(-N-C-C)=O)-C(-N)-C-C-C-C	2014	1372	642	197	187	0.949239	0.097815	1.393416	8.750292	0.033771	[632, 10, 1185, 187]
O=C(-N-C-C(-N-C)=O)-C(-N)-C-C-C-C-N	2014	1372	642	197	187	0.949239	0.097815	1.393416	8.750292	0.033771	[632, 10, 1185, 187]
O=C(-N-C-C(-N-C(-C)-C)=O)-C(-N)-C-C-C	2014	1372	642	197	187	0.949239	0.097815	1.393416	8.750292	0.033771	[632, 10, 1185, 187]
O=C(-N-C-C(-N-C-C-N)=O)-C(-N)-C-C-C	2014	1372	642	197	187	0.949239	0.097815	1.393416	8.750292	0.033771	[632, 10, 1185, 187]
O=C(-N-C-C(-N-C-C-C)=O)-C(-N)-C-C-C	2014	1372	642	197	187	0.949239	0.097815	1.393416	8.750292	0.033771	[632, 10, 1185, 187]
O=C(-N-C-C(-N-C-C=O)=O)-C(-N)-C-C-C	2014	1372	642	197	187	0.949239	0.097815	1.393416	8.750292	0.033771	[632, 10, 1185, 187]
O=C(-N-C-C(-N)=O)-C(-N)-C-C-C-N-C-N	2014	1372	642	197	187	0.949239	0.097815	1.393416	8.750292	0.033771	[632, 10, 1185, 187]
O=C(-N-C-C(-N-C(-C)-C)=O)-C(-N)-C-C=O	2014	1372	642	197	187	0.949239	0.097815	1.393416	8.750292	0.033771	[632, 10, 1185, 187]
O=C(-N-C-C(-N-C-C-N)=O)-C(-N)-C-C=O	2014	1372	642	197	187	0.949239	0.097815	1.393416	8.750292	0.033771	[632, 10, 1185, 187]
O=C(-N-C-C(-N-C-C-C)=O)-C(-N)-C-C=O	2014	1372	642	196	186	0.94898	0.097319	1.393036	8.703499	0.033502	[632, 10, 1186, 186]
O=C(-N-C-C(-N-C-C=O)=O)-C(-N)-C-C=O	2014	1372	642	197	187	0.949239	0.097815	1.393416	8.750292	0.033771	[632, 10, 1185, 187]
O=C(-N-C-C(-N)=O)-C(-N)-C-c1:n:c:n:c:1	2014	1372	642	185	176	0.951351	0.091857	1.396517	9.150632	0.032207	[633, 9, 1196, 176]
O=C(-N-C-C(-N)=O)-C(-N)-C-c1:c:c:n:c:1	2014	1372	642	193	183	0.948187	0.095829	1.391871	8.56312	0.032699	[632, 10, 1189, 183]
O=C(-N-C-C(-N-C(-C)-C-N)=O)-C(-N)-C-C	2014	1372	642	197	187	0.949239	0.097815	1.393416	8.750292	0.033771	[632, 10, 1185, 187]
O=C(-N-C-C(-N-C(-C)-C-C)=O)-C(-N)-C-C	2014	1372	642	197	187	0.949239	0.097815	1.393416	8.750292	0.033771	[632, 10, 1185, 187]
O=C(-N-C-C(-N-C(-C)-C=O)=O)-C(-N)-C-C	2014	1372	642	197	187	0.949239	0.097815	1.393416	8.750292	0.033771	[632, 10, 1185, 187]
O=C(-N-C-C(-N-C-C(-N)=O)=O)-C(-N)-C-C	2014	1372	642	197	187	0.949239	0.097815	1.393416	8.750292	0.033771	[632, 10, 1185, 187]
O=C(-N-C-C(-N-C-C(-C)-C)=O)-C(-N)-C-C	2014	1372	642	194	184	0.948454	0.096326	1.392264	8.609913	0.032966	[632, 10, 1188, 184]
O=C(-N-C-C(-N-C-C-C-C)=O)-C(-N)-C-C	2014	1372	642	197	187	0.949239	0.097815	1.393416	8.750292	0.033771	[632, 10, 1185, 187]
O=C(-N-C-C(-N-C-C-C=O)=O)-C(-N)-C-C	2014	1372	642	197	187	0.949239	0.097815	1.393416	8.750292	0.033771	[632, 10, 1185, 187]
O=C(-N-C-C-C-C-C-N)-C(-N)-C-C-C-N	2014	1372	642	197	187	0.949239	0.097815	1.393416	8.750292	0.033771	[632, 10, 1185, 187]
O=C(-N-C-C-C-C)-C(-N)-C-C-C-N-C-N	2014	1372	642	197	187	0.949239	0.097815	1.393416	8.750292	0.033771	[632, 10, 1185, 187]
O=C(-N-C-C-c1:c:c:n:c:1)-C(-N)-C-C-C	2014	1372	642	190	181	0.952632	0.09434	1.398397	9.410593	0.033555	[633, 9, 1191, 181]
O=C(-N-C-C-C)-C(-N)-C-C-C-N-C(-N)=N	2014	1372	642	197	187	0.949239	0.097815	1.393416	8.750292	0.033771	[632, 10, 1185, 187]
O=C(-N-C-C-C-C)-C(-N)-C-c1:n:c:n:c:1	2014	1372	642	183	175	0.956284	0.090864	1.403758	10.235969	0.03338	[634, 8, 1197, 175]
O=C(-N-C-C-C)-C(-N)-C-c1:c:c:c:c:c:1	2014	1372	642	195	182	0.933333	0.096822	1.370068	6.55102	0.028638	[629, 13, 1190, 182]
O=C(-N-C-C-C-C-N-C(-N)=N)-C(-N)-C-C	2014	1372	642	183	173	0.945355	0.090864	1.387715	8.09519	0.030047	[632, 10, 1199, 173]
O=C(-N-C-C-c1:c:c:c:c:c:1)-C(-N)-C-C	2014	1372	642	194	184	0.948454	0.096326	1.392264	8.609913	0.032966	[632, 10, 1188, 184]
O=C(-N-C-C=O)-C(-N)-C-C-C-N-C(-N)=N	2014	1372	642	197	187	0.949239	0.097815	1.393416	8.750292	0.033771	[632, 10, 1185, 187]
O=C(-N-C-C=O)-C(-N)-C-c1:c:c:c:c:c:1	2014	1372	642	196	186	0.94898	0.097319	1.393036	8.703499	0.033502	[632, 10, 1186, 186]
O=C(-N-C-C(-N-C(-C)-C(-N)=O)=O)-C(-N)-C	2014	1372	642	197	187	0.949239	0.097815	1.393416	8.750292	0.033771	[632, 10, 1185, 187]
O=C(-N-C-C(-N-C(-C=O)-C-C)=O)-C(-N)-C	2014	1372	642	197	187	0.949239	0.097815	1.393416	8.750292	0.033771	[632, 10, 1185, 187]
O=C(-N-C-C(-N-C-C(-N-C)=O)=O)-C(-N)-C	2014	1372	642	197	187	0.949239	0.097815	1.393416	8.750292	0.033771	[632, 10, 1185, 187]
O=C(-N-C-C(-N-C-C(-C)-C-C)=O)-C(-N)-C	2014	1372	642	176	167	0.948864	0.087388	1.392865	8.682702	0.029807	[633, 9, 1205, 167]
O=C(-N-C-C(-N-C-C-C(-C)-C)=O)-C(-N)-C	2014	1372	642	197	187	0.949239	0.097815	1.393416	8.750292	0.033771	[632, 10, 1185, 187]
O=C(-N-C-C(-N-C-C-C-C-N)=O)-C(-N)-C	2014	1372	642	197	187	0.949239	0.097815	1.393416	8.750292	0.033771	[632, 10, 1185, 187]
O=C(-N-C-C(-N-C-C-C-C-C)=O)-C(-N)-C	2014	1372	642	197	187	0.949239	0.097815	1.393416	8.750292	0.033771	[632, 10, 1185, 187]
O=C(-N-C-C(-N1-C-C-C-C-1-C)=O)-C(-N)-C	2014	1372	642	191	181	0.947644	0.094836	1.391075	8.469534	0.032165	[632, 10, 1191, 181]
O=C(-N-C-C-C)-C(-N)-C	2014	1372	642	205	187	0.912195	0.101787	1.339039	4.861273	0.024499	[624, 18, 1185, 187]
O=C(-N-C-C)-C(-N)-C	2014	1372	642	208	187	0.899038	0.103277	1.319726	4.166805	0.021716	[621, 21, 1185, 187]
O=C(-N-C)-C(-N-C(-C-N-C=O)=O)-C(-C)-C	2014	1372	642	193	183	0.948187	0.095829	1.391871	8.56312	0.032699	[632, 10, 1189, 183]
O=C(-N-C)-C(-N-C(-C-C-C-C)=O)-C(-C)-C	2014	1372	642	183	174	0.95082	0.090864	1.395737	9.046647	0.031671	[633, 9, 1198, 174]
O=C(-N-C)-C(-N-C(-C-C-C)=O)-C-C(-N)=O	2014	1372	642	190	181	0.952632	0.09434	1.398397	9.410593	0.033555	[633, 9, 1191, 181]
O=C(-N-C)-C(-N-C(-C-N-C)=O)-C-C(-C)-C	2014	1372	642	197	187	0.949239	0.097815	1.393416	8.750292	0.033771	[632, 10, 1185, 187]
O=C(-N-C)-C(-N-C(-C-C-C)=O)-C-C(-C)-C	2014	1372	642	190	181	0.952632	0.09434	1.398397	9.410593	0.033555	[633, 9, 1191, 181]
O=C(-N-C)-C(-N-C(-C-N-C)=O)-C-C-C-N	2014	1372	642	197	187	0.949239	0.097815	1.393416	8.750292	0.033771	[632, 10, 1185, 187]
O=C(-N-C)-C(-N-C(-C-N)=O)-C-C-C-N-C	2014	1372	642	197	187	0.949239	0.097815	1.393416	8.750292	0.033771	[632, 10, 1185, 187]
O=C(-N-C)-C(-N-C(-C-N-C)=O)-C-C-C-C	2014	1372	642	197	187	0.949239	0.097815	1.393416	8.750292	0.033771	[632, 10, 1185, 187]
O=C(-N-C)-C(-N-C(-C-N)=O)-C-C-C-C-N	2014	1372	642	197	187	0.949239	0.097815	1.393416	8.750292	0.033771	[632, 10, 1185, 187]
O=C(-N-C)-C(-N-C(-C-N-C=O)=O)-C-C-C	2014	1372	642	197	187	0.949239	0.097815	1.393416	8.750292	0.033771	[632, 10, 1185, 187]
O=C(-N-C)-C(-N-C(-C-C-C)=O)-C-C-C-N	2014	1372	642	183	173	0.945355	0.090864	1.387715	8.09519	0.030047	[632, 10, 1199, 173]
O=C(-N-C)-C(-N-C(-C-C)=O)-C-C-C-N-C	2014	1372	642	197	187	0.949239	0.097815	1.393416	8.750292	0.033771	[632, 10, 1185, 187]
O=C(-N-C)-C(-N-C(-C-C-C)=O)-C-C-C-C	2014	1372	642	197	187	0.949239	0.097815	1.393416	8.750292	0.033771	[632, 10, 1185, 187]
O=C(-N-C)-C(-N-C(-C-C)=O)-C-C-C-C-N	2014	1372	642	197	187	0.949239	0.097815	1.393416	8.750292	0.033771	[632, 10, 1185, 187]
O=C(-N-C)-C(-N-C(-C-C-C-N)=O)-C-C-C	2014	1372	642	182	173	0.950549	0.090367	1.39534	8.994655	0.031403	[633, 9, 1199, 173]
O=C(-N-C)-C(-N-C(-C-C-C-C)=O)-C-C-C	2014	1372	642	197	187	0.949239	0.097815	1.393416	8.750292	0.033771	[632, 10, 1185, 187]
O=C(-N-C)-C(-N-C(-C-C-C=O)=O)-C-C-C	2014	1372	642	192	182	0.947917	0.095333	1.391475	8.516327	0.032432	[632, 10, 1190, 182]
O=C(-N-C)-C(-N-C(-C)=O)-C-C-C-N-C-N	2014	1372	642	197	187	0.949239	0.097815	1.393416	8.750292	0.033771	[632, 10, 1185, 187]
O=C(-N-C)-C(-N-C(-C-N-C=O)=O)-C-C=O	2014	1372	642	197	187	0.949239	0.097815	1.393416	8.750292	0.033771	[632, 10, 1185, 187]
O=C(-N-C)-C(-N-C(-C-C-C-N)=O)-C-C=O	2014	1372	642	185	175	0.945946	0.091857	1.388582	8.188776	0.030574	[632, 10, 1197, 175]
O=C(-N-C)-C(-N-C(-C-C-C=O)=O)-C-C=O	2014	1372	642	185	175	0.945946	0.091857	1.388582	8.188776	0.030574	[632, 10, 1197, 175]
O=C(-N-C)-C(-N-C(-C)=O)-C-c1:n:c:n:c:1	2014	1372	642	185	176	0.951351	0.091857	1.396517	9.150632	0.032207	[633, 9, 1196, 176]
O=C(-N-C)-C(-N-C(-C)=O)-C-c1:c:c:n:c:1	2014	1372	642	194	183	0.943299	0.096326	1.384697	7.784654	0.03137	[631, 11, 1189, 183]
O=C(-N-C)-C(-N-C(-C-N-C(-C)=O)=O)-C-C	2014	1372	642	197	187	0.949239	0.097815	1.393416	8.750292	0.033771	[632, 10, 1185, 187]
O=C(-N-C)-C(-N-C(-C-C-C(-N)=O)=O)-C-C	2014	1372	642	191	181	0.947644	0.094836	1.391075	8.469534	0.032165	[632, 10, 1191, 181]
O=C(-N-C)-C(-N-C(-C-C-C(-C)-C)=O)-C-C	2014	1372	642	189	180	0.952381	0.093843	1.398029	9.358601	0.033284	[633, 9, 1192, 180]
O=C(-N-C)-C(-N-C(-C-C-C-C-N)=O)-C-C	2014	1372	642	197	187	0.949239	0.097815	1.393416	8.750292	0.033771	[632, 10, 1185, 187]
O=C(-N-C)-C(-N-C(-C-C-C-C-C)=O)-C-C	2014	1372	642	30	28	0.933333	0.014896	1.370068	6.55102	0.004121	[640, 2, 1344, 28]
O=C(-N-C)-C(-N-C(-C1-N-C-C-C-1)=O)-C-C	2014	1372	642	190	181	0.952632	0.09434	1.398397	9.410593	0.033555	[633, 9, 1191, 181]
O=C(-N-C)-C(-N-C=O)-C-C-C-N-C(-N)=N	2014	1372	642	197	187	0.949239	0.097815	1.393416	8.750292	0.033771	[632, 10, 1185, 187]
O=C(-N-C)-C(-N-C=O)-C-c1:c:c:c:c:c:1	2014	1372	642	195	185	0.948718	0.096822	1.392652	8.656706	0.033234	[632, 10, 1187, 185]
O=C(-N-C)-C(-N-C(-C-N-C(-C-N)=O)=O)-C	2014	1372	642	197	187	0.949239	0.097815	1.393416	8.750292	0.033771	[632, 10, 1185, 187]
O=C(-N-C)-C(-N-C(-C-N-C(-C-C)=O)=O)-C	2014	1372	642	197	187	0.949239	0.097815	1.393416	8.750292	0.033771	[632, 10, 1185, 187]
O=C(-N-C)-C(-N-C(-C-C-C-C-N-C)=O)-C	2014	1372	642	197	187	0.949239	0.097815	1.393416	8.750292	0.033771	[632, 10, 1185, 187]
O=C(-N-C)-C(-N-C(-C-C-C-C-C-N)=O)-C	2014	1372	642	197	187	0.949239	0.097815	1.393416	8.750292	0.033771	[632, 10, 1185, 187]
O=C(-N-C)-C(-N-C(-C1-N(-C)-C-C-C-1)=O)-C	2014	1372	642	192	182	0.947917	0.095333	1.391475	8.516327	0.032432	[632, 10, 1190, 182]
O=C(-N-C)-C(-N)-C	2014	1372	642	212	187	0.882075	0.105263	1.294825	3.500117	0.018441	[617, 25, 1185, 187]
O=C(-N-C(-C(-C)-C)-C(-N)=O)-C-N-C(-C)=O	2014	1372	642	196	186	0.94898	0.097319	1.393036	8.703499	0.033502	[632, 10, 1186, 186]
O=C(-N-C(-C(-C)-C-C)-C(-N)=O)-C-N-C=O	2014	1372	642	176	167	0.948864	0.087388	1.392865	8.682702	0.029807	[633, 9, 1205, 167]
O=C(-N-C(-C-C-N)-C(-N)=O)-C-N-C(-C)=O	2014	1372	642	191	181	0.947644	0.094836	1.391075	8.469534	0.032165	[632, 10, 1191, 181]
O=C(-N-C(-C-C-C)-C(-N)=O)-C-N-C(-C)=O	2014	1372	642	197	187	0.949239	0.097815	1.393416	8.750292	0.033771	[632, 10, 1185, 187]
O=C(-N-C(-C-C=O)-C(-N)=O)-C-N-C(-C)=O	2014	1372	642	197	187	0.949239	0.097815	1.393416	8.750292	0.033771	[632, 10, 1185, 187]
O=C(-N-C(-C-C)-C(-N)=O)-C-N-C(-C-N)=O	2014	1372	642	197	187	0.949239	0.097815	1.393416	8.750292	0.033771	[632, 10, 1185, 187]
O=C(-N-C(-C-C)-C(-N)=O)-C-N-C(-C-C)=O	2014	1372	642	197	187	0.949239	0.097815	1.393416	8.750292	0.033771	[632, 10, 1185, 187]
O=C(-N-C(-C-C(-N)=O)-C(-N)=O)-C-N-C=O	2014	1372	642	191	181	0.947644	0.094836	1.391075	8.469534	0.032165	[632, 10, 1191, 181]
O=C(-N-C(-C-C(-C)-C)-C(-N)=O)-C-N-C=O	2014	1372	642	197	187	0.949239	0.097815	1.393416	8.750292	0.033771	[632, 10, 1185, 187]
O=C(-N-C(-C-C-C-N)-C(-N)=O)-C-N-C=O	2014	1372	642	197	187	0.949239	0.097815	1.393416	8.750292	0.033771	[632, 10, 1185, 187]
O=C(-N-C(-C-C-C-C)-C(-N)=O)-C-N-C=O	2014	1372	642	197	187	0.949239	0.097815	1.393416	8.750292	0.033771	[632, 10, 1185, 187]
O=C(-N-C(-C-C-C-N-C)-C(-N)=O)-C-N-C	2014	1372	642	197	187	0.949239	0.097815	1.393416	8.750292	0.033771	[632, 10, 1185, 187]
O=C(-N-C(-C-C-C-C-N)-C(-N)=O)-C-N-C	2014	1372	642	197	187	0.949239	0.097815	1.393416	8.750292	0.033771	[632, 10, 1185, 187]
O=C(-N-C(-C)-C(-N)=O)-C-N-C(-C-N-C)=O	2014	1372	642	197	187	0.949239	0.097815	1.393416	8.750292	0.033771	[632, 10, 1185, 187]
O=C(-N-C(-C)-C(-N)=O)-C-N-C(-C-C-C)=O	2014	1372	642	197	187	0.949239	0.097815	1.393416	8.750292	0.033771	[632, 10, 1185, 187]
O=C(-N-C(-C)-C(-N1-C-C-C-C-1)=O)-C-N-C	2014	1372	642	191	181	0.947644	0.094836	1.391075	8.469534	0.032165	[632, 10, 1191, 181]
O=C(-N-C(-C=O)-C(-C)-C-C)-C-N-C(-C)=O	2014	1372	642	176	167	0.948864	0.087388	1.392865	8.682702	0.029807	[633, 9, 1205, 167]
O=C(-N-C(-C=O)-C(-C)-C)-C-N-C(-C-N)=O	2014	1372	642	196	186	0.94898	0.097319	1.393036	8.703499	0.033502	[632, 10, 1186, 186]
O=C(-N-C(-C=O)-C(-C)-C)-C-N-C(-C-C)=O	2014	1372	642	194	184	0.948454	0.096326	1.392264	8.609913	0.032966	[632, 10, 1188, 184]
O=C(-N-C(-C=O)-C-C(-N)=O)-C-N-C(-C)=O	2014	1372	642	191	181	0.947644	0.094836	1.391075	8.469534	0.032165	[632, 10, 1191, 181]
O=C(-N-C(-C=O)-C-C(-C)-C)-C-N-C(-C)=O	2014	1372	642	197	187	0.949239	0.097815	1.393416	8.750292	0.033771	[632, 10, 1185, 187]
O=C(-N-C(-C=O)-C-C-C)-C-N-C(-C-N)=O	2014	1372	642	197	187	0.949239	0.097815	1.393416	8.750292	0.033771	[632, 10, 1185, 187]
O=C(-N-C(-C=O)-C-C-C)-C-N-C(-C-C)=O	2014	1372	642	197	187	0.949239	0.097815	1.393416	8.750292	0.033771	[632, 10, 1185, 187]
O=C(-N-C(-C=O)-C-C-C-N)-C-N-C(-C)=O	2014	1372	642	197	187	0.949239	0.097815	1.393416	8.750292	0.033771	[632, 10, 1185, 187]
O=C(-N-C(-C=O)-C-C-C-C)-C-N-C(-C)=O	2014	1372	642	197	187	0.949239	0.097815	1.393416	8.750292	0.033771	[632, 10, 1185, 187]
O=C(-N-C(-C=O)-C-C=O)-C-N-C(-C-N)=O	2014	1372	642	197	187	0.949239	0.097815	1.393416	8.750292	0.033771	[632, 10, 1185, 187]
O=C(-N-C(-C=O)-C-C=O)-C-N-C(-C-C)=O	2014	1372	642	197	187	0.949239	0.097815	1.393416	8.750292	0.033771	[632, 10, 1185, 187]
O=C(-N-C(-C=O)-C-C)-C-N-C(-C-N-C)=O	2014	1372	642	197	187	0.949239	0.097815	1.393416	8.750292	0.033771	[632, 10, 1185, 187]
O=C(-N-C(-C=O)-C-C)-C-N-C(-C-C-C)=O	2014	1372	642	197	187	0.949239	0.097815	1.393416	8.750292	0.033771	[632, 10, 1185, 187]
O=C(-N-C(-C=O)-C-C-C-N-C)-C-N-C=O	2014	1372	642	197	187	0.949239	0.097815	1.393416	8.750292	0.033771	[632, 10, 1185, 187]
O=C(-N-C(-C=O)-C-C-C-C-N)-C-N-C=O	2014	1372	642	197	187	0.949239	0.097815	1.393416	8.750292	0.033771	[632, 10, 1185, 187]
O=C(-N-C(-C=O)-C-C-C-N-C-N)-C-N-C	2014	1372	642	197	187	0.949239	0.097815	1.393416	8.750292	0.033771	[632, 10, 1185, 187]
O=C(-N-C(-C=O)-C-c1:n:c:n:c:1)-C-N-C	2014	1372	642	185	176	0.951351	0.091857	1.396517	9.150632	0.032207	[633, 9, 1196, 176]
O=C(-N-C(-C=O)-C-c1:c:c:n:c:1)-C-N-C	2014	1372	642	194	183	0.943299	0.096326	1.384697	7.784654	0.03137	[631, 11, 1189, 183]
O=C(-N-C(-C)-C=O)-C-N-C(-C-N-C-C)=O	2014	1372	642	197	187	0.949239	0.097815	1.393416	8.750292	0.033771	[632, 10, 1185, 187]
O=C(-N-C(-C)-C=O)-C-N-C(-C-N-C=O)=O	2014	1372	642	197	187	0.949239	0.097815	1.393416	8.750292	0.033771	[632, 10, 1185, 187]
O=C(-N-C(-C)-C=O)-C-N-C(-C-C(-C)-C)=O	2014	1372	642	193	183	0.948187	0.095829	1.391871	8.56312	0.032699	[632, 10, 1189, 183]
O=C(-N-C(-C)-C=O)-C-N-C(-C-C-C-N)=O	2014	1372	642	191	181	0.947644	0.094836	1.391075	8.469534	0.032165	[632, 10, 1191, 181]
O=C(-N-C(-C)-C=O)-C-N-C(-C-C-C-C)=O	2014	1372	642	197	187	0.949239	0.097815	1.393416	8.750292	0.033771	[632, 10, 1185, 187]
O=C(-N-C(-C)-C=O)-C-N-C(-C-C-C=O)=O	2014	1372	642	197	187	0.949239	0.097815	1.393416	8.750292	0.033771	[632, 10, 1185, 187]
O=C(-N-C(-C)-C)-C-N-C(-C-N-C(-C)=O)=O	2014	1372	642	197	187	0.949239	0.097815	1.393416	8.750292	0.033771	[632, 10, 1185, 187]
O=C(-N-C(-C)-C)-C-N-C(-C-C-C(-N)=O)=O	2014	1372	642	191	181	0.947644	0.094836	1.391075	8.469534	0.032165	[632, 10, 1191, 181]
O=C(-N-C(-C)-C)-C-N-C(-C-C-C(-C)-C)=O	2014	1372	642	197	187	0.949239	0.097815	1.393416	8.750292	0.033771	[632, 10, 1185, 187]
O=C(-N-C(-C)-C)-C-N-C(-C-C-C-C-N)=O	2014	1372	642	197	187	0.949239	0.097815	1.393416	8.750292	0.033771	[632, 10, 1185, 187]
O=C(-N-C(-C)-C)-C-N-C(-C-C-C-C-C)=O	2014	1372	642	197	187	0.949239	0.097815	1.393416	8.750292	0.033771	[632, 10, 1185, 187]
O=C(-N-C(-C)-C)-C-N-C(-C1-N-C-C-C-1)=O	2014	1372	642	192	182	0.947917	0.095333	1.391475	8.516327	0.032432	[632, 10, 1190, 182]
O=C(-N-C(-C-C)-C(-N1-C-C-C-C-1)=O)-C-N	2014	1372	642	191	181	0.947644	0.094836	1.391075	8.469534	0.032165	[632, 10, 1191, 181]
O=C(-N-C(-C-C-C-N-C-N)-C(-N)=O)-C-N	2014	1372	642	197	187	0.949239	0.097815	1.393416	8.750292	0.033771	[632, 10, 1185, 187]
O=C(-N-C(-C-c1:n:c:n:c:1)-C(-N)=O)-C-N	2014	1372	642	185	176	0.951351	0.091857	1.396517	9.150632	0.032207	[633, 9, 1196, 176]
O=C(-N-C(-C-c1:c:c:n:c:1)-C(-N)=O)-C-N	2014	1372	642	193	183	0.948187	0.095829	1.391871	8.56312	0.032699	[632, 10, 1189, 183]
O=C(-N-C(-C)-C(-N1-C-C-C-C-1-C)=O)-C-N	2014	1372	642	191	181	0.947644	0.094836	1.391075	8.469534	0.032165	[632, 10, 1191, 181]
O=C(-N-C(-C=O)-C-C-C-N-C(-N)=N)-C-N	2014	1372	642	197	187	0.949239	0.097815	1.393416	8.750292	0.033771	[632, 10, 1185, 187]
O=C(-N-C(-C=O)-C-c1:c:c:c:c:c:1)-C-N	2014	1372	642	195	185	0.948718	0.096822	1.392652	8.656706	0.033234	[632, 10, 1187, 185]
O=C(-N-C-C(-N-C-C)=O)-C-N-C(-C-N)=O	2014	1372	642	197	187	0.949239	0.097815	1.393416	8.750292	0.033771	[632, 10, 1185, 187]
O=C(-N-C-C(-N-C)=O)-C-N-C(-C-N-C)=O	2014	1372	642	197	187	0.949239	0.097815	1.393416	8.750292	0.033771	[632, 10, 1185, 187]
O=C(-N-C-C(-N-C-C)=O)-C-N-C(-C-C)=O	2014	1372	642	197	187	0.949239	0.097815	1.393416	8.750292	0.033771	[632, 10, 1185, 187]
O=C(-N-C-C(-N-C)=O)-C-N-C(-C-C-C)=O	2014	1372	642	197	187	0.949239	0.097815	1.393416	8.750292	0.033771	[632, 10, 1185, 187]
O=C(-N-C-C(-N-C-C-N)=O)-C-N-C(-C)=O	2014	1372	642	197	187	0.949239	0.097815	1.393416	8.750292	0.033771	[632, 10, 1185, 187]
O=C(-N-C-C(-N-C-C-C)=O)-C-N-C(-C)=O	2014	1372	642	197	187	0.949239	0.097815	1.393416	8.750292	0.033771	[632, 10, 1185, 187]
O=C(-N-C-C(-N-C-C=O)=O)-C-N-C(-C)=O	2014	1372	642	197	187	0.949239	0.097815	1.393416	8.750292	0.033771	[632, 10, 1185, 187]
O=C(-N-C-C(-N)=O)-C-N-C(-C-N-C-C)=O	2014	1372	642	197	187	0.949239	0.097815	1.393416	8.750292	0.033771	[632, 10, 1185, 187]
O=C(-N-C-C(-N)=O)-C-N-C(-C-N-C=O)=O	2014	1372	642	197	187	0.949239	0.097815	1.393416	8.750292	0.033771	[632, 10, 1185, 187]
O=C(-N-C-C(-N)=O)-C-N-C(-C-C(-C)-C)=O	2014	1372	642	193	183	0.948187	0.095829	1.391871	8.56312	0.032699	[632, 10, 1189, 183]
O=C(-N-C-C(-N)=O)-C-N-C(-C-C-C-N)=O	2014	1372	642	191	181	0.947644	0.094836	1.391075	8.469534	0.032165	[632, 10, 1191, 181]
O=C(-N-C-C(-N)=O)-C-N-C(-C-C-C-C)=O	2014	1372	642	197	187	0.949239	0.097815	1.393416	8.750292	0.033771	[632, 10, 1185, 187]
O=C(-N-C-C(-N)=O)-C-N-C(-C-C-C=O)=O	2014	1372	642	197	187	0.949239	0.097815	1.393416	8.750292	0.033771	[632, 10, 1185, 187]
O=C(-N-C-C(-N-C-C(-C)-C)=O)-C-N-C=O	2014	1372	642	196	186	0.94898	0.097319	1.393036	8.703499	0.033502	[632, 10, 1186, 186]
O=C(-N-C-C(-N-C-C-C-C)=O)-C-N-C=O	2014	1372	642	197	187	0.949239	0.097815	1.393416	8.750292	0.033771	[632, 10, 1185, 187]
O=C(-N-C-C(-N-C-C-C=O)=O)-C-N-C=O	2014	1372	642	197	187	0.949239	0.097815	1.393416	8.750292	0.033771	[632, 10, 1185, 187]
O=C(-N-C-C(-N1-C-C-C-C-1)=O)-C-N-C=O	2014	1372	642	191	181	0.947644	0.094836	1.391075	8.469534	0.032165	[632, 10, 1191, 181]
O=C(-N-C-C(-N-C-C(-C)-C-C)=O)-C-N-C	2014	1372	642	176	167	0.948864	0.087388	1.392865	8.682702	0.029807	[633, 9, 1205, 167]
O=C(-N-C-C(-N-C-C-C-C-N)=O)-C-N-C	2014	1372	642	197	187	0.949239	0.097815	1.393416	8.750292	0.033771	[632, 10, 1185, 187]
O=C(-N-C-C(-N-C-C-C-C-C)=O)-C-N-C	2014	1372	642	197	187	0.949239	0.097815	1.393416	8.750292	0.033771	[632, 10, 1185, 187]
O=C(-N-C-C(-N1-C-C-C-C-1-C)=O)-C-N-C	2014	1372	642	191	181	0.947644	0.094836	1.391075	8.469534	0.032165	[632, 10, 1191, 181]
O=C(-N-C-C(-C)-C-C)-C-N-C(-C-C-C)=O	2014	1372	642	175	166	0.948571	0.086892	1.392436	8.630709	0.029542	[633, 9, 1206, 166]
O=C(-N-C-C(-C)-C)-C-N-C(-C-C-C-N)=O	2014	1372	642	179	170	0.949721	0.088878	1.394123	8.838678	0.030603	[633, 9, 1202, 170]
O=C(-N-C-C(-C)-C)-C-N-C(-C-C-C-C)=O	2014	1372	642	194	184	0.948454	0.096326	1.392264	8.609913	0.032966	[632, 10, 1188, 184]
O=C(-N-C-C(-C)-C)-C-N-C(-C-C-C=O)=O	2014	1372	642	179	170	0.949721	0.088878	1.394123	8.838678	0.030603	[633, 9, 1202, 170]
O=C(-N-C-C-C(-C)-C)-C-N-C(-C-C-C)=O	2014	1372	642	197	187	0.949239	0.097815	1.393416	8.750292	0.033771	[632, 10, 1185, 187]
O=C(-N-C-C-C-C-N-C)-C-N-C(-C-N)=O	2014	1372	642	197	187	0.949239	0.097815	1.393416	8.750292	0.033771	[632, 10, 1185, 187]
O=C(-N-C-C-C-C-C-N)-C-N-C(-C-N)=O	2014	1372	642	197	187	0.949239	0.097815	1.393416	8.750292	0.033771	[632, 10, 1185, 187]
O=C(-N-C-C-C-C-N)-C-N-C(-C-C-C)=O	2014	1372	642	35	34	0.971429	0.017378	1.425989	15.909621	0.007001	[641, 1, 1338, 34]
O=C(-N-C-C-C-C-N-C)-C-N-C(-C-C)=O	2014	1372	642	197	187	0.949239	0.097815	1.393416	8.750292	0.033771	[632, 10, 1185, 187]
O=C(-N-C-C-C-C-C)-C-N-C(-C-C-C)=O	2014	1372	642	197	187	0.949239	0.097815	1.393416	8.750292	0.033771	[632, 10, 1185, 187]
O=C(-N-C-C-C-C-C-N)-C-N-C(-C-C)=O	2014	1372	642	197	187	0.949239	0.097815	1.393416	8.750292	0.033771	[632, 10, 1185, 187]
O=C(-N-C-C-C-C)-C-N-C(-C-C-C-N)=O	2014	1372	642	184	174	0.945652	0.09136	1.388151	8.141983	0.030311	[632, 10, 1198, 174]
O=C(-N-C-C-C-C)-C-N-C(-C-C-C-C)=O	2014	1372	642	197	187	0.949239	0.097815	1.393416	8.750292	0.033771	[632, 10, 1185, 187]
O=C(-N-C-C-C-C)-C-N-C(-C-C-C=O)=O	2014	1372	642	196	186	0.94898	0.097319	1.393036	8.703499	0.033502	[632, 10, 1186, 186]
O=C(-N-C-C-C-C-N-C-N)-C-N-C(-C)=O	2014	1372	642	197	187	0.949239	0.097815	1.393416	8.750292	0.033771	[632, 10, 1185, 187]
O=C(-N-C-C-C=O)-C-N-C(-C-C-C=O)=O	2014	1372	642	185	176	0.951351	0.091857	1.396517	9.150632	0.032207	[633, 9, 1196, 176]
O=C(-N-C-C-c1:n:c:n:c:1)-C-N-C(-C)=O	2014	1372	642	185	176	0.951351	0.091857	1.396517	9.150632	0.032207	[633, 9, 1196, 176]
O=C(-N-C-C-c1:c:c:n:c:1)-C-N-C(-C)=O	2014	1372	642	193	183	0.948187	0.095829	1.391871	8.56312	0.032699	[632, 10, 1189, 183]
O=C(-N-C-C-C)-C-N-C(-C-C-C(-N)=O)=O	2014	1372	642	191	181	0.947644	0.094836	1.391075	8.469534	0.032165	[632, 10, 1191, 181]
O=C(-N-C-C-C)-C-N-C(-C-C-C(-C)-C)=O	2014	1372	642	23	22	0.956522	0.01142	1.404107	10.294461	0.003955	[641, 1, 1350, 22]
O=C(-N-C-C-C)-C-N-C(-C-C-C-C-N)=O	2014	1372	642	195	185	0.948718	0.096822	1.392652	8.656706	0.033234	[632, 10, 1187, 185]
O=C(-N-C-C-C)-C-N-C(-C-C-C-C-C)=O	2014	1372	642	197	187	0.949239	0.097815	1.393416	8.750292	0.033771	[632, 10, 1185, 187]
O=C(-N-C-C-C)-C-N-C(-C1-N-C-C-C-1)=O	2014	1372	642	191	181	0.947644	0.094836	1.391075	8.469534	0.032165	[632, 10, 1191, 181]
O=C(-N-C-C-C-C-N-C(-N)=N)-C-N-C=O	2014	1372	642	197	187	0.949239	0.097815	1.393416	8.750292	0.033771	[632, 10, 1185, 187]
O=C(-N-C-C-c1:c:c:c:c:c:1)-C-N-C=O	2014	1372	642	193	183	0.948187	0.095829	1.391871	8.56312	0.032699	[632, 10, 1189, 183]
O=C(-N-C-C=O)-C-N-C(-C-C-C(-N)=O)=O	2014	1372	642	191	181	0.947644	0.094836	1.391075	8.469534	0.032165	[632, 10, 1191, 181]
O=C(-N-C-C=O)-C-N-C(-C-C-C(-C)-C)=O	2014	1372	642	197	187	0.949239	0.097815	1.393416	8.750292	0.033771	[632, 10, 1185, 187]
O=C(-N-C-C=O)-C-N-C(-C-C-C-C-N)=O	2014	1372	642	197	187	0.949239	0.097815	1.393416	8.750292	0.033771	[632, 10, 1185, 187]
O=C(-N-C-C=O)-C-N-C(-C-C-C-C-C)=O	2014	1372	642	197	187	0.949239	0.097815	1.393416	8.750292	0.033771	[632, 10, 1185, 187]
O=C(-N-C-C=O)-C-N-C(-C1-N-C-C-C-1)=O	2014	1372	642	192	182	0.947917	0.095333	1.391475	8.516327	0.032432	[632, 10, 1190, 182]
O=C(-N-C-C)-C-N-C(-C-C-C-C-N-C)=O	2014	1372	642	197	187	0.949239	0.097815	1.393416	8.750292	0.033771	[632, 10, 1185, 187]
O=C(-N-C-C)-C-N-C(-C-C-C-C-C-N)=O	2014	1372	642	197	187	0.949239	0.097815	1.393416	8.750292	0.033771	[632, 10, 1185, 187]
O=C(-N-C-C)-C-N-C(-C1-N(-C)-C-C-C-1)=O	2014	1372	642	192	182	0.947917	0.095333	1.391475	8.516327	0.032432	[632, 10, 1190, 182]
O=C(-N-C-C(-N1-C-C-C-C-1-C=O)=O)-C-N	2014	1372	642	191	181	0.947644	0.094836	1.391075	8.469534	0.032165	[632, 10, 1191, 181]
O=C(-N-C-C-C-C)-C-N	2014	1372	642	215	191	0.888372	0.106753	1.304068	3.723943	0.020079	[618, 24, 1181, 191]
O=C(-N-C-C-C)-C-N	2014	1372	642	217	191	0.880184	0.107746	1.292049	3.437486	0.018522	[616, 26, 1181, 191]
O=C(-N-C-C)-C-N	2014	1372	642	223	192	0.860987	0.110725	1.263868	2.898147	0.015241	[611, 31, 1180, 192]
O=C(-N-C)-C-N-C(-C-C-C-C-N-C-N)=O	2014	1372	642	197	187	0.949239	0.097815	1.393416	8.750292	0.033771	[632, 10, 1185, 187]
O=C(-N-C)-C-N-C(-C-C-c1:n:c:n:c:1)=O	2014	1372	642	185	176	0.951351	0.091857	1.396517	9.150632	0.032207	[633, 9, 1196, 176]
O=C(-N-C)-C-N-C(-C-C-c1:c:c:n:c:1)=O	2014	1372	642	194	183	0.943299	0.096326	1.384697	7.784654	0.03137	[631, 11, 1189, 183]
O=C(-N-C)-C-N-C(-C1-N(-C=O)-C-C-C-1)=O	2014	1372	642	192	182	0.947917	0.095333	1.391475	8.516327	0.032432	[632, 10, 1190, 182]
O=C(-N-C)-C-N-C-C(-N-C(-C)=O)-C(-C)-C	2014	1372	642	193	183	0.948187	0.095829	1.391871	8.56312	0.032699	[632, 10, 1189, 183]
O=C(-N-C)-C-N-C-C(-N-C(-C)=O)-C-C-N	2014	1372	642	191	181	0.947644	0.094836	1.391075	8.469534	0.032165	[632, 10, 1191, 181]
O=C(-N-C)-C-N-C-C(-N-C(-C)=O)-C-C-C	2014	1372	642	197	187	0.949239	0.097815	1.393416	8.750292	0.033771	[632, 10, 1185, 187]
O=C(-N-C)-C-N-C-C(-N-C(-C)=O)-C-C=O	2014	1372	642	197	187	0.949239	0.097815	1.393416	8.750292	0.033771	[632, 10, 1185, 187]
O=C(-N-C)-C-N-C-C(-N-C(-C-C)=O)-C-C	2014	1372	642	197	187	0.949239	0.097815	1.393416	8.750292	0.033771	[632, 10, 1185, 187]
O=C(-N-C)-C-N-C-C(-N-C=O)-C-C(-N)=O	2014	1372	642	191	181	0.947644	0.094836	1.391075	8.469534	0.032165	[632, 10, 1191, 181]
O=C(-N-C)-C-N-C-C(-N-C=O)-C-C(-C)-C	2014	1372	642	197	187	0.949239	0.097815	1.393416	8.750292	0.033771	[632, 10, 1185, 187]
O=C(-N-C)-C-N-C-C(-N-C=O)-C-C-C-N	2014	1372	642	197	187	0.949239	0.097815	1.393416	8.750292	0.033771	[632, 10, 1185, 187]
O=C(-N-C)-C-N-C-C(-N-C=O)-C-C-C-C	2014	1372	642	200	188	0.94	0.099305	1.379854	7.330904	0.031404	[630, 12, 1184, 188]
O=C(-N-C)-C-N-C-C(-N-C)-C-C-C-N-C	2014	1372	642	197	187	0.949239	0.097815	1.393416	8.750292	0.033771	[632, 10, 1185, 187]
O=C(-N-C)-C-N-C-C(-N-C)-C-C-C-C-N	2014	1372	642	197	187	0.949239	0.097815	1.393416	8.750292	0.033771	[632, 10, 1185, 187]
O=C(-N-C)-C-N-C-C(-N-C(-C-C-C)=O)-C	2014	1372	642	197	187	0.949239	0.097815	1.393416	8.750292	0.033771	[632, 10, 1185, 187]
O=C(-N-C)-C-N-C-C(-N)-C-C-C-N-C-N	2014	1372	642	197	187	0.949239	0.097815	1.393416	8.750292	0.033771	[632, 10, 1185, 187]
O=C(-N-C)-C-N-C-C(-N)-C-c1:n:c:n:c:1	2014	1372	642	185	176	0.951351	0.091857	1.396517	9.150632	0.032207	[633, 9, 1196, 176]
O=C(-N-C)-C-N-C-C(-N)-C-c1:c:c:n:c:1	2014	1372	642	193	183	0.948187	0.095829	1.391871	8.56312	0.032699	[632, 10, 1189, 183]
O=C(-N-C)-C-N-C-C-N-C(-C-C(-C)-C)=O	2014	1372	642	193	183	0.948187	0.095829	1.391871	8.56312	0.032699	[632, 10, 1189, 183]
O=C(-N-C)-C-N-C-C-N-C(-C-C-C-N)=O	2014	1372	642	191	181	0.947644	0.094836	1.391075	8.469534	0.032165	[632, 10, 1191, 181]
O=C(-N-C)-C-N-C-C-N-C(-C-C-C-C)=O	2014	1372	642	197	187	0.949239	0.097815	1.393416	8.750292	0.033771	[632, 10, 1185, 187]
O=C(-N-C)-C-N-C-C-N-C(-C-C-C=O)=O	2014	1372	642	197	187	0.949239	0.097815	1.393416	8.750292	0.033771	[632, 10, 1185, 187]
O=C(-N-C)-C-N-C-C-C-C-C-N-C(-N)=N	2014	1372	642	197	187	0.949239	0.097815	1.393416	8.750292	0.033771	[632, 10, 1185, 187]
O=C(-N-C)-C-N-C-C-C-c1:c:c:c:c:c:1	2014	1372	642	197	187	0.949239	0.097815	1.393416	8.750292	0.033771	[632, 10, 1185, 187]
O=C(-N-C)-C-N-C-C1-N(-C(-C)=O)-C-C-C-1	2014	1372	642	192	182	0.947917	0.095333	1.391475	8.516327	0.032432	[632, 10, 1190, 182]
O=C(-N-C)-C-N-C-C	2014	1372	642	280	226	0.807143	0.139027	1.184829	1.958374	0.009188	[588, 54, 1146, 226]
O=C(-N-C)-C-N	2014	1372	642	287	227	0.790941	0.142502	1.161046	1.770335	0.007087	[582, 60, 1145, 227]
O=C(-N-C(-C(-C)-C)-C(-N)=O)-C-C-C(-C)-C	2014	1372	642	183	174	0.95082	0.090864	1.395737	9.046647	0.031671	[633, 9, 1198, 174]
O=C(-N-C(-C-C-C)-C(-N)=O)-C-C-C(-N)=O	2014	1372	642	182	173	0.950549	0.090367	1.39534	8.994655	0.031403	[633, 9, 1199, 173]
O=C(-N-C(-C-C=O)-C(-N)=O)-C-C-C(-N)=O	2014	1372	642	185	175	0.945946	0.091857	1.388582	8.188776	0.030574	[632, 10, 1197, 175]
O=C(-N-C(-C-C-C)-C(-N)=O)-C-C-C-C-N	2014	1372	642	197	187	0.949239	0.097815	1.393416	8.750292	0.033771	[632, 10, 1185, 187]
O=C(-N-C(-C-C-C-C)-C(-N)=O)-C-C-C-C	2014	1372	642	193	183	0.948187	0.095829	1.391871	8.56312	0.032699	[632, 10, 1189, 183]
O=C(-N-C(-C-C)-C(-N)=O)-C-C-C-C-N-C	2014	1372	642	197	187	0.949239	0.097815	1.393416	8.750292	0.033771	[632, 10, 1185, 187]
O=C(-N-C(-C-C)-C(-N)=O)-C-C-C-C-C-N	2014	1372	642	24	22	0.916667	0.011917	1.345603	5.14723	0.002782	[640, 2, 1350, 22]
O=C(-N-C(-C-C(-N)=O)-C(-N)=O)-C-C-C=O	2014	1372	642	178	169	0.949438	0.088381	1.393709	8.786686	0.030337	[633, 9, 1203, 169]
O=C(-N-C(-C-C(-C)-C)-C(-N)=O)-C-C-C=O	2014	1372	642	181	173	0.955801	0.089871	1.403049	10.118987	0.032835	[634, 8, 1199, 173]
O=C(-N-C(-C-C-C-C)-C(-N)=O)-C-C-C=O	2014	1372	642	187	178	0.951872	0.09285	1.397281	9.254616	0.032745	[633, 9, 1194, 178]
O=C(-N-C(-C-C-C-N-C)-C(-N)=O)-C-C-C	2014	1372	642	183	173	0.945355	0.090864	1.387715	8.09519	0.030047	[632, 10, 1199, 173]
O=C(-N-C(-C-C-C-C-N)-C(-N)=O)-C-C-C	2014	1372	642	197	187	0.949239	0.097815	1.393416	8.750292	0.033771	[632, 10, 1185, 187]
O=C(-N-C(-C)-C(-N)=O)-C-C-C-C-N-C-N	2014	1372	642	197	187	0.949239	0.097815	1.393416	8.750292	0.033771	[632, 10, 1185, 187]
O=C(-N-C(-C)-C(-N)=O)-C-C-c1:n:c:n:c:1	2014	1372	642	185	176	0.951351	0.091857	1.396517	9.150632	0.032207	[633, 9, 1196, 176]
O=C(-N-C(-C)-C(-N)=O)-C-C-c1:c:c:n:c:1	2014	1372	642	193	183	0.948187	0.095829	1.391871	8.56312	0.032699	[632, 10, 1189, 183]
O=C(-N-C(-C=O)-C-C(-C)-C)-C-C-C(-N)=O	2014	1372	642	181	173	0.955801	0.089871	1.403049	10.118987	0.032835	[634, 8, 1199, 173]
O=C(-N-C(-C=O)-C-C-C-C)-C-C-C-C-N	2014	1372	642	191	181	0.947644	0.094836	1.391075	8.469534	0.032165	[632, 10, 1191, 181]
O=C(-N-C(-C=O)-C-C-C)-C-C-C-C-N-C	2014	1372	642	197	187	0.949239	0.097815	1.393416	8.750292	0.033771	[632, 10, 1185, 187]
O=C(-N-C(-C=O)-C-C-C-C-N)-C-C-C-C	2014	1372	642	193	183	0.948187	0.095829	1.391871	8.56312	0.032699	[632, 10, 1189, 183]
O=C(-N-C(-C=O)-C-C)-C-C-C-C-N-C-N	2014	1372	642	197	187	0.949239	0.097815	1.393416	8.750292	0.033771	[632, 10, 1185, 187]
O=C(-N-C(-C=O)-C-C-C-C-N)-C-C-C=O	2014	1372	642	187	178	0.951872	0.09285	1.397281	9.254616	0.032745	[633, 9, 1194, 178]
O=C(-N-C(-C=O)-C-C)-C-C-c1:n:c:n:c:1	2014	1372	642	184	175	0.951087	0.09136	1.396129	9.098639	0.031939	[633, 9, 1197, 175]
O=C(-N-C(-C=O)-C-C-C-N-C-N)-C-C-C	2014	1372	642	183	173	0.945355	0.090864	1.387715	8.09519	0.030047	[632, 10, 1199, 173]
O=C(-N-C(-C=O)-C-c1:n:c:n:c:1)-C-C-C	2014	1372	642	183	174	0.95082	0.090864	1.395737	9.046647	0.031671	[633, 9, 1198, 174]
O=C(-N-C(-C=O)-C-c1:c:c:n:c:1)-C-C-C	2014	1372	642	191	181	0.947644	0.094836	1.391075	8.469534	0.032165	[632, 10, 1191, 181]
O=C(-N-C(-C)-C=O)-C-C-C-C-N-C(-N)=N	2014	1372	642	197	187	0.949239	0.097815	1.393416	8.750292	0.033771	[632, 10, 1185, 187]
O=C(-N-C(-C)-C=O)-C-C-c1:c:c:c:c:c:1	2014	1372	642	196	186	0.94898	0.097319	1.393036	8.703499	0.033502	[632, 10, 1186, 186]
O=C(-N-C(-C-C)-C(-N1-C-C-C-C-1)=O)-C-C	2014	1372	642	191	181	0.947644	0.094836	1.391075	8.469534	0.032165	[632, 10, 1191, 181]
O=C(-N-C(-C-C-C-N-C-N)-C(-N)=O)-C-C	2014	1372	642	197	187	0.949239	0.097815	1.393416	8.750292	0.033771	[632, 10, 1185, 187]
O=C(-N-C(-C-c1:n:c:n:c:1)-C(-N)=O)-C-C	2014	1372	642	185	176	0.951351	0.091857	1.396517	9.150632	0.032207	[633, 9, 1196, 176]
O=C(-N-C(-C-c1:c:c:n:c:1)-C(-N)=O)-C-C	2014	1372	642	193	183	0.948187	0.095829	1.391871	8.56312	0.032699	[632, 10, 1189, 183]
O=C(-N-C(-C)-C(-N1-C-C-C-C-1-C)=O)-C-C	2014	1372	642	191	181	0.947644	0.094836	1.391075	8.469534	0.032165	[632, 10, 1191, 181]
O=C(-N-C(-C=O)-C-C-C-N-C(-N)=N)-C-C	2014	1372	642	197	187	0.949239	0.097815	1.393416	8.750292	0.033771	[632, 10, 1185, 187]
O=C(-N-C(-C=O)-C-c1:c:c:c:c:c:1)-C-C	2014	1372	642	194	184	0.948454	0.096326	1.392264	8.609913	0.032966	[632, 10, 1188, 184]
O=C(-N-C(-C)-C)-C-C	2014	1372	642	214	189	0.883178	0.106256	1.296443	3.537551	0.018863	[617, 25, 1183, 189]
O=C(-N-C-C-c1:c:c:c:c:c:1)-C-C(-C)-C	2014	1372	642	177	167	0.943503	0.087885	1.384996	7.814431	0.028477	[632, 10, 1205, 167]
O=C(-N-C-C(-N)=O)-C-C-C-C-N-C(-N)=N	2014	1372	642	197	187	0.949239	0.097815	1.393416	8.750292	0.033771	[632, 10, 1185, 187]
O=C(-N-C-C(-N)=O)-C-C-c1:c:c:c:c:c:1	2014	1372	642	196	186	0.94898	0.097319	1.393036	8.703499	0.033502	[632, 10, 1186, 186]
O=C(-N-C-C(-C)-C)-C-C-c1:c:c:c:c:c:1	2014	1372	642	177	168	0.949153	0.087885	1.39329	8.734694	0.030072	[633, 9, 1204, 168]
O=C(-N-C-C-C-C-C-N)-C-C-C-C-N-C	2014	1372	642	197	187	0.949239	0.097815	1.393416	8.750292	0.033771	[632, 10, 1185, 187]
O=C(-N-C-C-C-C)-C-C-C-C-N-C(-N)=N	2014	1372	642	197	187	0.949239	0.097815	1.393416	8.750292	0.033771	[632, 10, 1185, 187]
O=C(-N-C-C-c1:c:c:n:c:1)-C-C-C-C-C	2014	1372	642	182	174	0.956044	0.090367	1.403406	10.177478	0.033107	[634, 8, 1198, 174]
O=C(-N-C-C-c1:c:c:c:c:c:1)-C-C-C-C	2014	1372	642	185	175	0.945946	0.091857	1.388582	8.188776	0.030574	[632, 10, 1197, 175]
O=C(-N-C-C-C-C-C)-C-C-c1:n:c:n:c:1	2014	1372	642	175	167	0.954286	0.086892	1.400825	9.768039	0.031212	[634, 8, 1205, 167]
O=C(-N-C-C=O)-C-C-c1:c:c:c:c:c:1	2014	1372	642	197	186	0.944162	0.097815	1.385964	7.912271	0.032161	[631, 11, 1186, 186]
O=C(-N-C-C=O)-C-C-C	2014	1372	642	202	187	0.925743	0.100298	1.358925	5.833528	0.027617	[627, 15, 1185, 187]
O=C(-N-C-C)-C-C-C-C	2014	1372	642	212	191	0.900943	0.105263	1.322522	4.255935	0.022624	[621, 21, 1181, 191]
O=C(-N-C-C)-C-C-C	2014	1372	642	226	191	0.845133	0.112214	1.240596	2.553561	0.01265	[607, 35, 1181, 191]
O=C(-N-C-C(-N1-C-C-C-C-1-C=O)=O)-C-C	2014	1372	642	191	181	0.947644	0.094836	1.391075	8.469534	0.032165	[632, 10, 1191, 181]
O=C(-N-C-C-N-C(-C(-C)-C)-C(-N)=O)-C-C	2014	1372	642	194	184	0.948454	0.096326	1.392264	8.609913	0.032966	[632, 10, 1188, 184]
O=C(-N-C-C-N-C(-C-C-C)-C(-N)=O)-C-C	2014	1372	642	197	187	0.949239	0.097815	1.393416	8.750292	0.033771	[632, 10, 1185, 187]
O=C(-N-C-C-N-C(-C-C=O)-C(-N)=O)-C-C	2014	1372	642	197	187	0.949239	0.097815	1.393416	8.750292	0.033771	[632, 10, 1185, 187]
O=C(-N-C-C-N-C(-C=O)-C(-C)-C-C)-C-C	2014	1372	642	176	167	0.948864	0.087388	1.392865	8.682702	0.029807	[633, 9, 1205, 167]
O=C(-N-C-C-N-C(-C=O)-C-C(-C)-C)-C-C	2014	1372	642	197	187	0.949239	0.097815	1.393416	8.750292	0.033771	[632, 10, 1185, 187]
O=C(-N-C-C-N-C(-C=O)-C-C-C-N)-C-C	2014	1372	642	197	187	0.949239	0.097815	1.393416	8.750292	0.033771	[632, 10, 1185, 187]
O=C(-N-C-C-N-C(-C=O)-C-C-C-C)-C-C	2014	1372	642	197	187	0.949239	0.097815	1.393416	8.750292	0.033771	[632, 10, 1185, 187]
O=C(-N-C-C-N-C-C-C-C-N-C-N)-C-C	2014	1372	642	197	187	0.949239	0.097815	1.393416	8.750292	0.033771	[632, 10, 1185, 187]
O=C(-N-C-C-N-C-C-c1:n:c:n:c:1)-C-C	2014	1372	642	185	176	0.951351	0.091857	1.396517	9.150632	0.032207	[633, 9, 1196, 176]
O=C(-N-C-C-N-C-C-c1:c:c:n:c:1)-C-C	2014	1372	642	193	183	0.948187	0.095829	1.391871	8.56312	0.032699	[632, 10, 1189, 183]
O=C(-N-C-C-N1-C-C-C-C-1-C(-N)=O)-C-C	2014	1372	642	191	181	0.947644	0.094836	1.391075	8.469534	0.032165	[632, 10, 1191, 181]
O=C(-N-C-C-N)-C-C	2014	1372	642	210	189	0.9	0.10427	1.321137	4.21137	0.022169	[621, 21, 1183, 189]
O=C(-N-C-C-C-C)-C-C	2014	1372	642	215	190	0.883721	0.106753	1.29724	3.556268	0.019075	[617, 25, 1182, 190]
O=C(-N-C-C-C)-C-C	2014	1372	642	222	192	0.864865	0.110228	1.269561	2.994752	0.015895	[612, 30, 1180, 192]
O=C(-N-C-C)-C-C	2014	1372	642	233	195	0.83691	0.11569	1.228525	2.40122	0.011712	[604, 38, 1177, 195]
O=C(-N-C)-C-C-C(-N)=O	2014	1372	642	194	181	0.93299	0.096326	1.369564	6.515026	0.028384	[629, 13, 1191, 181]
O=C(-N-C)-C-C-C-N	2014	1372	642	199	184	0.924623	0.098808	1.357282	5.739942	0.026873	[627, 15, 1188, 184]
O=C(-N-C)-C-C-C-C-C	2014	1372	642	206	192	0.932039	0.102284	1.368168	6.417326	0.030013	[628, 14, 1180, 192]
O=C(-N-C)-C-C-C-C	2014	1372	642	220	195	0.886364	0.109235	1.30112	3.649854	0.020144	[617, 25, 1177, 195]
O=C(-N-C)-C-C-C=O	2014	1372	642	200	187	0.935	0.099305	1.372515	6.730993	0.029916	[629, 13, 1185, 187]
O=C(-N-C)-C-C-c1:c2:c:c:c:c:c:2:n:c:1	2014	1372	642	194	183	0.943299	0.096326	1.384697	7.784654	0.03137	[631, 11, 1189, 183]
O=C(-N-C)-C-C-C	2014	1372	642	235	198	0.842553	0.116683	1.236809	2.504058	0.012766	[605, 37, 1174, 198]
O=C(-N-C)-C-C	2014	1372	642	244	202	0.827869	0.121152	1.215254	2.250521	0.01085	[600, 42, 1170, 202]
O=C(-N-C(-C)-C(-N)=O)-C1-N(-C=O)-C-C-C-1	2014	1372	642	192	182	0.947917	0.095333	1.391475	8.516327	0.032432	[632, 10, 1190, 182]
O=C(-N-C(-C=O)-C-C)-C1-N(-C=O)-C-C-C-1	2014	1372	642	190	181	0.952632	0.09434	1.398397	9.410593	0.033555	[633, 9, 1191, 181]
O=C(-N-C(-C)-C=O)-C1-N(-C(-C)=O)-C-C-C-1	2014	1372	642	192	182	0.947917	0.095333	1.391475	8.516327	0.032432	[632, 10, 1190, 182]
O=C(-N-C(-C)-C)-C1-N(-C(-C-N)=O)-C-C-C-1	2014	1372	642	192	182	0.947917	0.095333	1.391475	8.516327	0.032432	[632, 10, 1190, 182]
O=C(-N-C(-C)-C)-C1-N(-C(-C-C)=O)-C-C-C-1	2014	1372	642	191	181	0.947644	0.094836	1.391075	8.469534	0.032165	[632, 10, 1191, 181]
O=C(-N-C(-C-C-N)-C(-N)=O)-C1-N-C-C-C-1	2014	1372	642	181	173	0.955801	0.089871	1.403049	10.118987	0.032835	[634, 8, 1199, 173]
O=C(-N-C(-C-C=O)-C(-N)=O)-C1-N-C-C-C-1	2014	1372	642	190	181	0.952632	0.09434	1.398397	9.410593	0.033555	[633, 9, 1191, 181]
O=C(-N-C(-C=O)-C-C(-N)=O)-C1-N-C-C-C-1	2014	1372	642	181	173	0.955801	0.089871	1.403049	10.118987	0.032835	[634, 8, 1199, 173]
O=C(-N-C-C(-N)=O)-C1-N(-C(-C)=O)-C-C-C-1	2014	1372	642	192	182	0.947917	0.095333	1.391475	8.516327	0.032432	[632, 10, 1190, 182]
O=C(-N-C-C-C-N)-C1-N(-C(-C)=O)-C-C-C-1	2014	1372	642	181	173	0.955801	0.089871	1.403049	10.118987	0.032835	[634, 8, 1199, 173]
O=C(-N-C-C-C=O)-C1-N(-C(-C)=O)-C-C-C-1	2014	1372	642	190	181	0.952632	0.09434	1.398397	9.410593	0.033555	[633, 9, 1191, 181]
O=C(-N-C-C-C)-C1-N(-C(-C-N)=O)-C-C-C-1	2014	1372	642	190	181	0.952632	0.09434	1.398397	9.410593	0.033555	[633, 9, 1191, 181]
O=C(-N-C-C-C)-C1-N(-C(-C-C)=O)-C-C-C-1	2014	1372	642	190	181	0.952632	0.09434	1.398397	9.410593	0.033555	[633, 9, 1191, 181]
O=C(-N-C-C-C(-N)=O)-C1-N(-C=O)-C-C-C-1	2014	1372	642	181	173	0.955801	0.089871	1.403049	10.118987	0.032835	[634, 8, 1199, 173]
O=C(-N-C-C=O)-C1-N(-C(-C-N)=O)-C-C-C-1	2014	1372	642	192	182	0.947917	0.095333	1.391475	8.516327	0.032432	[632, 10, 1190, 182]
O=C(-N-C-C=O)-C1-N(-C(-C-C)=O)-C-C-C-1	2014	1372	642	191	181	0.947644	0.094836	1.391075	8.469534	0.032165	[632, 10, 1191, 181]
O=C(-N-C-C)-C1-N(-C(-C(-N)-C)=O)-C-C-C-1	2014	1372	642	191	181	0.947644	0.094836	1.391075	8.469534	0.032165	[632, 10, 1191, 181]
O=C(-N-C-C)-C1-N(-C(-C-N-C)=O)-C-C-C-1	2014	1372	642	191	181	0.947644	0.094836	1.391075	8.469534	0.032165	[632, 10, 1191, 181]
O=C(-N-C-C)-C1-N(-C(-C-C-C)=O)-C-C-C-1	2014	1372	642	191	181	0.947644	0.094836	1.391075	8.469534	0.032165	[632, 10, 1191, 181]
O=C(-N-C-C)-C1-N(-C=O)-C-C-C-1	2014	1372	642	194	182	0.938144	0.096326	1.37713	7.096939	0.029844	[630, 12, 1190, 182]
O=C(-N-C)-C1-N(-C(-C(-N-C)-C)=O)-C-C-C-1	2014	1372	642	191	181	0.947644	0.094836	1.391075	8.469534	0.032165	[632, 10, 1191, 181]
O=C(-N-C)-C1-N(-C(-C(-N)-C-C)=O)-C-C-C-1	2014	1372	642	191	181	0.947644	0.094836	1.391075	8.469534	0.032165	[632, 10, 1191, 181]
[truncated: 1,397 more rows]
