# Supplementary material for: A comprehensive evaluation of advanced methods for identifying structural alerts using extensive toxicity data
Source: J Cheminform. 2026 Jan 30;18:27. doi: 10.1186/s13321-026-01157-x (PMC12922411; doi:10.1186/s13321-026-01157-x)
Supplement: Supplementary file 3 — Supplementary material 3. [file 13321_2026_1157_MOESM3_ESM.zip › SI_3_The substructure sets/SI_3_1_Original set of SAs/moss/Drug/Genotoxicity__ruleset.csv]

Substructure	N_total	N_pos	N_neg	N_s	N_s_pos	Precision	Coverage Rate	Enrichment Factor	Likelihood Ratio	Information Gain	tn_fp_fn_tp
N(-N)-C	641	264	377	29	26	0.896552	0.045242	2.176855	12.376263	0.035294	[374, 3, 238, 26]
N-N	641	264	377	38	35	0.921053	0.059282	2.236344	16.660354	0.052751	[374, 3, 229, 35]
N(-O)=O	641	264	377	40	40	1.0	0.062402	2.42803	inf	0.084186	[377, 0, 224, 40]
N-O	641	264	377	51	46	0.901961	0.079563	2.189988	13.137879	0.065974	[372, 5, 218, 46]
N(-C)-C=O	641	264	377	34	26	0.764706	0.053042	1.856729	4.641098	0.020824	[369, 8, 238, 26]
N(-C)-c1:c:c:c:c:c:1	641	264	377	41	37	0.902439	0.063963	2.191149	13.20928	0.052311	[373, 4, 227, 37]
N-C=O	641	264	377	64	52	0.8125	0.099844	1.972775	6.188131	0.054003	[365, 12, 212, 52]
N-c1:c:c:c(-C):c:c:1	641	264	377	19	16	0.842105	0.029641	2.044657	7.616162	0.017378	[374, 3, 248, 16]
N-c1:c:c:c:c:c:1	641	264	377	106	94	0.886792	0.165367	2.153159	11.186237	0.140431	[365, 12, 170, 94]
N=O	641	264	377	57	55	0.964912	0.088924	2.342836	39.270833	0.100727	[375, 2, 209, 55]
