# Supplementary material for: A comprehensive evaluation of advanced methods for identifying structural alerts using extensive toxicity data
Source: J Cheminform. 2026 Jan 30;18:27. doi: 10.1186/s13321-026-01157-x (PMC12922411; doi:10.1186/s13321-026-01157-x)
Supplement: Supplementary file 3 — Supplementary material 3. [file 13321_2026_1157_MOESM3_ESM.zip › SI_3_The substructure sets/SI_3_1_Original set of SAs/moss/Drug/Hemolytic toxicity__ruleset.csv]

Substructure	N_total	N_pos	N_neg	N_s	N_s_pos	Precision	Coverage Rate	Enrichment Factor	Likelihood Ratio	Information Gain	tn_fp_fn_tp
N(-C-C-C-C(-N)-C(-N-C-C-C)=O)-C-N	738	325	413	24	21	0.875	0.03252	1.986923	8.895385	0.020001	[410, 3, 304, 21]
N(-C(-C)=O)-C(-C(-C)-C)-C(-N-C(-C)-C-N)=O	738	325	413	39	38	0.974359	0.052846	2.212544	48.289231	0.05544	[412, 1, 287, 38]
N(-C(-C)=O)-C(-C(-C)-C)-C(-N-C(-C)-C-C)=O	738	325	413	38	37	0.973684	0.051491	2.211012	47.018462	0.053753	[412, 1, 288, 37]
N(-C(-C)=O)-C(-C(-C)-C)-C(-N-C(-C)-C=O)=O	738	325	413	39	38	0.974359	0.052846	2.212544	48.289231	0.05544	[412, 1, 287, 38]
N(-C(-C)=O)-C(-C(-C)-C)-C(-N-C-C(-N)=O)=O	738	325	413	39	38	0.974359	0.052846	2.212544	48.289231	0.05544	[412, 1, 287, 38]
N(-C(-C)=O)-C(-C(-C)-C)-C(-N-C-C-C-C)=O	738	325	413	38	37	0.973684	0.051491	2.211012	47.018462	0.053753	[412, 1, 288, 37]
N(-C(-C(-N)-C)=O)-C(-C-C(-C)-C)-C(-N-C)=O	738	325	413	55	42	0.763636	0.074526	1.734042	4.105562	0.025136	[400, 13, 283, 42]
N(-C(-C(-N-C)-C)=O)-C(-C-C-C)-C(-N-C)=O	738	325	413	76	59	0.776316	0.102981	1.762834	4.410317	0.038846	[396, 17, 266, 59]
N(-C(-C(-N)-C-C)=O)-C(-C-C-C)-C(-N-C)=O	738	325	413	80	61	0.7625	0.108401	1.731462	4.079838	0.037661	[394, 19, 264, 61]
N(-C(-C(-N)-C)=O)-C(-C-C-C)-C(-N-C-C)=O	738	325	413	80	61	0.7625	0.108401	1.731462	4.079838	0.037661	[394, 19, 264, 61]
N(-C(-C(-N)-C)=O)-C(-C-C-C-N)-C(-N-C)=O	738	325	413	76	60	0.789474	0.102981	1.792713	4.765385	0.042138	[397, 16, 265, 60]
N(-C(-C(-N-C=O)-C)=O)-C(-C-C)-C(-N-C)=O	738	325	413	76	59	0.776316	0.102981	1.762834	4.410317	0.038846	[396, 17, 266, 59]
N(-C(-C(-N)-C(-C)-C)=O)-C(-C-C)-C(-N-C)=O	738	325	413	38	37	0.973684	0.051491	2.211012	47.018462	0.053753	[412, 1, 288, 37]
N(-C(-C(-N-C)-C)=O)-C(-C-C(-C)-C)-C(-N)=O	738	325	413	55	42	0.763636	0.074526	1.734042	4.105562	0.025136	[400, 13, 283, 42]
N(-C(-C(-N)-C-C)=O)-C(-C-C(-C)-C)-C(-N)=O	738	325	413	33	32	0.969697	0.044715	2.201958	40.664615	0.045402	[412, 1, 293, 32]
N(-C(-C(-N)-C(-C)-C)=O)-C(-C-C-C)-C(-N)=O	738	325	413	38	37	0.973684	0.051491	2.211012	47.018462	0.053753	[412, 1, 288, 37]
N(-C(-C(-N)-C-C)=O)-C(-C-C-C-N)-C(-N)=O	738	325	413	77	61	0.792208	0.104336	1.798921	4.844808	0.043471	[397, 16, 264, 61]
N(-C(-C(-N)-C-C-C-N)=O)-C(-C-C)-C(-N)=O	738	325	413	51	47	0.921569	0.069106	2.09267	14.931538	0.055982	[409, 4, 278, 47]
N(-C(-C-N-C=O)=O)-C(-C-C-C)-C(-N-C)=O	738	325	413	76	59	0.776316	0.102981	1.762834	4.410317	0.038846	[396, 17, 266, 59]
N(-C(-C-N)=O)-C(-C-C-C)-C(-N-C(-C)-C)=O	738	325	413	80	61	0.7625	0.108401	1.731462	4.079838	0.037661	[394, 19, 264, 61]
N(-C(-C-N)=O)-C(-C-C-C-N)-C(-N-C-C)=O	738	325	413	76	60	0.789474	0.102981	1.792713	4.765385	0.042138	[397, 16, 265, 60]
N(-C(-C-N)=O)-C(-C-C-C)-C(-N-C-C-N)=O	738	325	413	78	59	0.75641	0.105691	1.717633	3.946073	0.035174	[394, 19, 266, 59]
N(-C(-C-N)=O)-C(-C-C-C)-C(-N-C-C-C)=O	738	325	413	76	57	0.75	0.102981	1.703077	3.812308	0.032738	[394, 19, 268, 57]
N(-C(-C-N)=O)-C(-C-C-C)-C(-N-C-C=O)=O	738	325	413	80	61	0.7625	0.108401	1.731462	4.079838	0.037661	[394, 19, 264, 61]
N(-C(-C-N-C=O)=O)-C(-C-C)-C(-N-C-C)=O	738	325	413	76	59	0.776316	0.102981	1.762834	4.410317	0.038846	[396, 17, 266, 59]
N(-C(-C-N-C(-C)=O)=O)-C(-C-C)-C(-N-C)=O	738	325	413	76	59	0.776316	0.102981	1.762834	4.410317	0.038846	[396, 17, 266, 59]
N(-C(-C-N)=O)-C(-C-C)-C(-N-C-C-N-C)=O	738	325	413	74	57	0.77027	0.100271	1.749106	4.260814	0.036295	[396, 17, 268, 57]
N(-C(-C-N-C=O)=O)-C(-C-C-C-N)-C(-N)=O	738	325	413	78	60	0.769231	0.105691	1.746746	4.235897	0.038233	[395, 18, 265, 60]
N(-C(-C-N)=O)-C(-C-C-C-N)-C(-N)=O	738	325	413	79	61	0.772152	0.107046	1.753379	4.306496	0.039509	[395, 18, 264, 61]
N(-C(-C-C-C)=O)-C(-C-C(-C)-C)-C(-N-C)=O	738	325	413	37	35	0.945946	0.050136	2.148025	22.238462	0.045162	[411, 2, 290, 35]
N(-C(-C-C)=O)-C(-C-C(-C)-C)-C(-N-C-C)=O	738	325	413	55	42	0.763636	0.074526	1.734042	4.105562	0.025136	[400, 13, 283, 42]
N(-C(-C-C(-C)-C)=O)-C(-C-C-C)-C(-N-C)=O	738	325	413	38	37	0.973684	0.051491	2.211012	47.018462	0.053753	[412, 1, 288, 37]
N(-C(-C-C-C)=O)-C(-C-C-C)-C(-N-C-C)=O	738	325	413	91	71	0.78022	0.123306	1.771699	4.511231	0.048759	[393, 20, 254, 71]
N(-C(-C-C-C)=O)-C(-C-C-C-N)-C(-N-C)=O	738	325	413	83	67	0.807229	0.112466	1.833031	5.321346	0.051698	[397, 16, 258, 67]
N(-C(-C-C-C-C)=O)-C(-C-C-C)-C(-N-C)=O	738	325	413	84	64	0.761905	0.113821	1.73011	4.066462	0.039631	[393, 20, 261, 64]
N(-C(-C-C)=O)-C(-C-C-C)-C(-N-C(-C)-C)=O	738	325	413	85	66	0.776471	0.115176	1.763186	4.414251	0.044083	[394, 19, 259, 66]
N(-C(-C-C)=O)-C(-C-C-C-N)-C(-N-C-C)=O	738	325	413	83	67	0.807229	0.112466	1.833031	5.321346	0.051698	[397, 16, 258, 67]
N(-C(-C-C)=O)-C(-C-C-C)-C(-N-C-C-N)=O	738	325	413	82	63	0.768293	0.111111	1.744615	4.213603	0.040195	[394, 19, 262, 63]
N(-C(-C-C)=O)-C(-C-C-C)-C(-N-C-C-C)=O	738	325	413	84	65	0.77381	0.113821	1.757143	4.347368	0.042776	[394, 19, 260, 65]
N(-C(-C-C)=O)-C(-C-C-C)-C(-N-C-C=O)=O	738	325	413	83	64	0.771084	0.112466	1.750955	4.280486	0.04148	[394, 19, 261, 64]
N(-C(-C-C(-C)-C)=O)-C(-C-C)-C(-N-C-C)=O	738	325	413	38	37	0.973684	0.051491	2.211012	47.018462	0.053753	[412, 1, 288, 37]
N(-C(-C-C-C-C-N)=O)-C(-C-C)-C(-N-C)=O	738	325	413	52	46	0.884615	0.070461	2.008757	9.742564	0.047308	[407, 6, 279, 46]
N(-C(-C-C)=O)-C(-C-C)-C(-N-C-C-N-C)=O	738	325	413	78	61	0.782051	0.105691	1.775858	4.559819	0.041444	[396, 17, 264, 61]
N(-C(-C-C)=O)-C(-C-C)-C(-N-C-C-C-N)=O	738	325	413	13	12	0.923077	0.017615	2.096095	15.249231	0.013697	[412, 1, 313, 12]
N(-C(-C-C-C-C)=O)-C(-C-C(-C)-C)-C(-N)=O	738	325	413	35	35	1.0	0.047425	2.270769	inf	0.058288	[413, 0, 290, 35]
N(-C(-C-C(-C)-C)=O)-C(-C-C-C-N)-C(-N)=O	738	325	413	38	37	0.973684	0.051491	2.211012	47.018462	0.053753	[412, 1, 288, 37]
N(-C(-C-C-C)=O)-C(-C-C-C-N)-C(-N)=O	738	325	413	84	68	0.809524	0.113821	1.838242	5.400769	0.053106	[397, 16, 257, 68]
N(-C(-C-C-C-C-N)=O)-C(-C-C-C)-C(-N)=O	738	325	413	50	44	0.88	0.067751	1.998277	9.318974	0.044288	[407, 6, 281, 44]
N(-C(-C-C-C-C)=O)-C(-C-C-C)-C(-N)=O	738	325	413	85	65	0.764706	0.115176	1.736471	4.13	0.040901	[393, 20, 260, 65]
N(-C(-C1-N-C-C-C-1)=O)-C(-C-C)-C(-N-C)=O	738	325	413	11	9	0.818182	0.014905	1.857902	5.718462	0.006597	[411, 2, 316, 9]
N(-C(-C1-N(-C)-C-C-C-1)=O)-C(-C-C)-C(-N)=O	738	325	413	11	9	0.818182	0.014905	1.857902	5.718462	0.006597	[411, 2, 316, 9]
N(-C(-C)=O)-C(-C-C-C-N)-C(-N-C(-C)-C)=O	738	325	413	79	63	0.797468	0.107046	1.810867	5.003654	0.046171	[397, 16, 262, 63]
N(-C(-C)=O)-C(-C-C-C)-C(-N-C(-C)-C-N)=O	738	325	413	83	64	0.771084	0.112466	1.750955	4.280486	0.04148	[394, 19, 261, 64]
N(-C(-C)=O)-C(-C-C-C)-C(-N-C(-C)-C-C)=O	738	325	413	80	61	0.7625	0.108401	1.731462	4.079838	0.037661	[394, 19, 264, 61]
N(-C(-C)=O)-C(-C-C-C)-C(-N-C(-C)-C=O)=O	738	325	413	84	65	0.77381	0.113821	1.757143	4.347368	0.042776	[394, 19, 260, 65]
N(-C(-C)=O)-C(-C-C-C-N)-C(-N-C-C-N)=O	738	325	413	78	62	0.794872	0.105691	1.80497	4.924231	0.044815	[397, 16, 263, 62]
N(-C(-C)=O)-C(-C-C-C-N)-C(-N-C-C-C)=O	738	325	413	56	52	0.928571	0.075881	2.108571	16.52	0.064117	[409, 4, 273, 52]
N(-C(-C)=O)-C(-C-C-C-N)-C(-N-C-C=O)=O	738	325	413	79	63	0.797468	0.107046	1.810867	5.003654	0.046171	[397, 16, 262, 63]
N(-C(-C)=O)-C(-C-C-C-N)-C(-N-C-C)=O	738	325	413	84	68	0.809524	0.113821	1.838242	5.400769	0.053106	[397, 16, 257, 68]
N(-C(-C)=O)-C(-C-C-C)-C(-N-C-C(-N)=O)=O	738	325	413	83	64	0.771084	0.112466	1.750955	4.280486	0.04148	[394, 19, 261, 64]
N(-C(-C)=O)-C(-C-C-C)-C(-N-C-C-N-C)=O	738	325	413	80	63	0.7875	0.108401	1.788231	4.709321	0.044088	[396, 17, 262, 63]
N(-C(-C)=O)-C(-C-C-C)-C(-N-C-C-N)=O	738	325	413	84	65	0.77381	0.113821	1.757143	4.347368	0.042776	[394, 19, 260, 65]
N(-C(-C)=O)-C(-C-C-C)-C(-N-C-C-C-C)=O	738	325	413	80	60	0.75	0.108401	1.703077	3.812308	0.03467	[393, 20, 265, 60]
N(-C(-C)=O)-C(-C-C-C)-C(-N-C-C-C)=O	738	325	413	86	66	0.767442	0.116531	1.742683	4.193538	0.042182	[393, 20, 259, 66]
N(-C(-C)=O)-C(-C-C-C)-C(-N-C-C)=O	738	325	413	93	73	0.784946	0.126016	1.782432	4.638308	0.051465	[393, 20, 252, 73]
N(-C(-C)=O)-C(-C-C)-C(-N-C-C(-N-C)=O)=O	738	325	413	79	62	0.78481	0.107046	1.782123	4.63457	0.04276	[396, 17, 263, 62]
N(-C(-C)=O)-C(-C-C)-C(-N-C-C-N-C-C)=O	738	325	413	80	63	0.7875	0.108401	1.788231	4.709321	0.044088	[396, 17, 262, 63]
N(-C(-C)=O)-C(-C-C)-C(-N-C-C-C(-C)-C)=O	738	325	413	31	31	1.0	0.042005	2.270769	inf	0.051396	[413, 0, 294, 31]
N(-C(-C)=O)-C(-C-C)-C(-N-C-C-C-C-N)=O	738	325	413	78	62	0.794872	0.105691	1.80497	4.924231	0.044815	[397, 16, 263, 62]
N(-C(-C)=O)-C(-C-C-C-N)-C(-N)=O	738	325	413	87	69	0.793103	0.117886	1.800955	4.871282	0.050133	[395, 18, 256, 69]
N(-C(-C)=O)-C(-C-c1:c:c:c:c:c:1)-C(-N)=O	738	325	413	69	54	0.782609	0.093496	1.777124	4.574769	0.036299	[398, 15, 271, 54]
N(-C(-C(-N-C=O)-C-C)=O)-C(-C)-C(-N-C)=O	738	325	413	79	62	0.78481	0.107046	1.782123	4.63457	0.04276	[396, 17, 263, 62]
N(-C(-C(-N-C=O)-C)=O)-C(-C)-C(-N-C-C)=O	738	325	413	79	62	0.78481	0.107046	1.782123	4.63457	0.04276	[396, 17, 263, 62]
N(-C(-C(-N-C(-C)=O)-C)=O)-C(-C)-C(-N-C)=O	738	325	413	79	62	0.78481	0.107046	1.782123	4.63457	0.04276	[396, 17, 263, 62]
N(-C(-C(-N)-C(-C)-C)=O)-C(-C)-C(-N-C-C)=O	738	325	413	39	38	0.974359	0.052846	2.212544	48.289231	0.05544	[412, 1, 287, 38]
N(-C(-C(-N)-C-C-C-N)=O)-C(-C)-C(-N-C)=O	738	325	413	79	61	0.772152	0.107046	1.753379	4.306496	0.039509	[395, 18, 264, 61]
N(-C(-C(-N)-C)=O)-C(-C)-C(-N-C-C-N-C)=O	738	325	413	77	60	0.779221	0.104336	1.769431	4.485068	0.040139	[396, 17, 265, 60]
N(-C(-C(-N)-C)=O)-C(-C)-C(-N-C-C-C-C)=O	738	325	413	85	64	0.752941	0.115176	1.709756	3.872821	0.037858	[392, 21, 261, 64]
N(-C(-C(-N)-C)=O)-C(-C)-C(-N1-C-C-C-C-1)=O	738	325	413	37	35	0.945946	0.050136	2.148025	22.238462	0.045162	[411, 2, 290, 35]
N(-C(-C(-N-C=O)-C(-C)-C)=O)-C(-C)-C(-N)=O	738	325	413	39	38	0.974359	0.052846	2.212544	48.289231	0.05544	[412, 1, 287, 38]
N(-C(-C(-N-C=O)-C-C-C)=O)-C(-C)-C(-N)=O	738	325	413	83	64	0.771084	0.112466	1.750955	4.280486	0.04148	[394, 19, 261, 64]
N(-C(-C-N-C=O)=O)-C(-C)-C(-N-C(-C)-C)=O	738	325	413	79	62	0.78481	0.107046	1.782123	4.63457	0.04276	[396, 17, 263, 62]
N(-C(-C-N-C(-C)=O)=O)-C(-C)-C(-N-C-C)=O	738	325	413	79	62	0.78481	0.107046	1.782123	4.63457	0.04276	[396, 17, 263, 62]
N(-C(-C-N-C=O)=O)-C(-C)-C(-N-C-C-N)=O	738	325	413	77	60	0.779221	0.104336	1.769431	4.485068	0.040139	[396, 17, 265, 60]
N(-C(-C-N-C=O)=O)-C(-C)-C(-N-C-C-C)=O	738	325	413	79	62	0.78481	0.107046	1.782123	4.63457	0.04276	[396, 17, 263, 62]
N(-C(-C-N-C=O)=O)-C(-C)-C(-N-C-C=O)=O	738	325	413	79	62	0.78481	0.107046	1.782123	4.63457	0.04276	[396, 17, 263, 62]
N(-C(-C-N-C(-C-N)=O)=O)-C(-C)-C(-N-C)=O	738	325	413	77	60	0.779221	0.104336	1.769431	4.485068	0.040139	[396, 17, 265, 60]
N(-C(-C-N-C(-C-C)=O)=O)-C(-C)-C(-N-C)=O	738	325	413	77	60	0.779221	0.104336	1.769431	4.485068	0.040139	[396, 17, 265, 60]
N(-C(-C-N)=O)-C(-C)-C(-N-C-C(-N-C)=O)=O	738	325	413	77	60	0.779221	0.104336	1.769431	4.485068	0.040139	[396, 17, 265, 60]
N(-C(-C-N)=O)-C(-C)-C(-N-C-C-N-C-C)=O	738	325	413	77	60	0.779221	0.104336	1.769431	4.485068	0.040139	[396, 17, 265, 60]
N(-C(-C-N)=O)-C(-C)-C(-N-C-C-C(-C)-C)=O	738	325	413	55	42	0.763636	0.074526	1.734042	4.105562	0.025136	[400, 13, 283, 42]
N(-C(-C-N)=O)-C(-C)-C(-N-C-C-C-C-N)=O	738	325	413	79	61	0.772152	0.107046	1.753379	4.306496	0.039509	[395, 18, 264, 61]
N(-C(-C-N-C)=O)-C(-C)-C(-N1-C-C-C-C-1)=O	738	325	413	38	36	0.947368	0.051491	2.151255	22.873846	0.046782	[411, 2, 289, 36]
N(-C(-C-N)=O)-C(-C)-C(-N1-C-C-C-C-1-C)=O	738	325	413	38	36	0.947368	0.051491	2.151255	22.873846	0.046782	[411, 2, 289, 36]
N(-C(-C-N-C(-C-N-C)=O)=O)-C(-C)-C(-N)=O	738	325	413	77	60	0.779221	0.104336	1.769431	4.485068	0.040139	[396, 17, 265, 60]
N(-C(-C-C(-C)-C)=O)-C(-C)-C(-N-C(-C)-C)=O	738	325	413	38	37	0.973684	0.051491	2.211012	47.018462	0.053753	[412, 1, 288, 37]
N(-C(-C-C(-C)-C)=O)-C(-C)-C(-N-C-C-N)=O	738	325	413	39	38	0.974359	0.052846	2.212544	48.289231	0.05544	[412, 1, 287, 38]
N(-C(-C-C(-C)-C)=O)-C(-C)-C(-N-C-C-C)=O	738	325	413	32	31	0.96875	0.04336	2.199808	39.393846	0.043749	[412, 1, 294, 31]
N(-C(-C-C(-C)-C)=O)-C(-C)-C(-N-C-C=O)=O	738	325	413	39	38	0.974359	0.052846	2.212544	48.289231	0.05544	[412, 1, 287, 38]
N(-C(-C-C-C-C-N)=O)-C(-C)-C(-N-C-C)=O	738	325	413	80	62	0.775	0.108401	1.759846	4.377094	0.040798	[395, 18, 263, 62]
N(-C(-C-C-C)=O)-C(-C)-C(-N-C-C-N-C)=O	738	325	413	77	60	0.779221	0.104336	1.769431	4.485068	0.040139	[396, 17, 265, 60]
N(-C(-C-C-C)=O)-C(-C)-C(-N-C-C-C-N)=O	738	325	413	7	6	0.857143	0.009485	1.946374	7.624615	0.005188	[412, 1, 319, 6]
N(-C(-C-C)=O)-C(-C)-C(-N-C(-C)-C-C-C)=O	738	325	413	87	66	0.758621	0.117886	1.722653	3.993846	0.040358	[392, 21, 259, 66]
N(-C(-C-C)=O)-C(-C)-C(-N-C-C(-N-C)=O)=O	738	325	413	77	60	0.779221	0.104336	1.769431	4.485068	0.040139	[396, 17, 265, 60]
N(-C(-C-C)=O)-C(-C)-C(-N-C-C-N-C-C)=O	738	325	413	78	61	0.782051	0.105691	1.775858	4.559819	0.041444	[396, 17, 264, 61]
N(-C(-C-C)=O)-C(-C)-C(-N-C-C-C-N)=O	738	325	413	37	35	0.945946	0.050136	2.148025	22.238462	0.045162	[411, 2, 290, 35]
N(-C(-C-C)=O)-C(-C)-C(-N-C-C-C(-C)-C)=O	738	325	413	55	42	0.763636	0.074526	1.734042	4.105562	0.025136	[400, 13, 283, 42]
N(-C(-C-C)=O)-C(-C)-C(-N-C-C-C-C-N)=O	738	325	413	79	62	0.78481	0.107046	1.782123	4.63457	0.04276	[396, 17, 263, 62]
N(-C(-C-C-C)=O)-C(-C)-C(-N1-C-C-C-C-1)=O	738	325	413	32	30	0.9375	0.04336	2.128846	19.061538	0.037169	[411, 2, 295, 30]
N(-C(-C-C)=O)-C(-C)-C(-N1-C-C-C-C-1-C)=O	738	325	413	37	35	0.945946	0.050136	2.148025	22.238462	0.045162	[411, 2, 290, 35]
N(-C(-C1-N(-C)-C-C-C-1)=O)-C(-C)-C(-N-C)=O	738	325	413	41	38	0.926829	0.055556	2.104615	16.09641	0.045622	[410, 3, 287, 38]
N(-C(-C1-N-C-C-C-1)=O)-C(-C)-C(-N-C-C)=O	738	325	413	41	38	0.926829	0.055556	2.104615	16.09641	0.045622	[410, 3, 287, 38]
N(-C(-C1-N(-C=O)-C-C-C-1)=O)-C(-C)-C(-N)=O	738	325	413	41	38	0.926829	0.055556	2.104615	16.09641	0.045622	[410, 3, 287, 38]
N(-C(-C)=O)-C(-C)-C(-N-C(-C)-C-C(-C)-C)=O	738	325	413	55	42	0.763636	0.074526	1.734042	4.105562	0.025136	[400, 13, 283, 42]
N(-C(-C)=O)-C(-C)-C(-N-C(-C)-C-C-C-N)=O	738	325	413	80	62	0.775	0.108401	1.759846	4.377094	0.040798	[395, 18, 263, 62]
N(-C(-C)=O)-C(-C)-C(-N-C-C(-N-C-C)=O)=O	738	325	413	79	62	0.78481	0.107046	1.782123	4.63457	0.04276	[396, 17, 263, 62]
N(-C(-C)=O)-C(-C)-C(-N-C-C-N-C(-C)-C)=O	738	325	413	80	63	0.7875	0.108401	1.788231	4.709321	0.044088	[396, 17, 262, 63]
N(-C(-C)=O)-C(-C)-C(-N-C-C-N-C-C-N)=O	738	325	413	78	61	0.782051	0.105691	1.775858	4.559819	0.041444	[396, 17, 264, 61]
N(-C(-C)=O)-C(-C)-C(-N-C-C-N-C-C-C)=O	738	325	413	80	63	0.7875	0.108401	1.788231	4.709321	0.044088	[396, 17, 262, 63]
N(-C(-C)=O)-C(-C)-C(-N-C-C-N-C-C=O)=O	738	325	413	80	63	0.7875	0.108401	1.788231	4.709321	0.044088	[396, 17, 262, 63]
N(-C(-C)=O)-C(-C)-C(-N1-C-C-C-C-1-C=O)=O	738	325	413	38	36	0.947368	0.051491	2.151255	22.873846	0.046782	[411, 2, 289, 36]
N(-C(-C(-N-C=O)-C)=O)-C(-C=O)-C-C(-C)-C	738	325	413	55	42	0.763636	0.074526	1.734042	4.105562	0.025136	[400, 13, 283, 42]
N(-C(-C(-N-C=O)-C)=O)-C(-C=O)-C-C-C-N	738	325	413	80	62	0.775	0.108401	1.759846	4.377094	0.040798	[395, 18, 263, 62]
N(-C(-C(-N)-C(-C)-C)=O)-C(-C=O)-C-C-C-N	738	325	413	38	37	0.973684	0.051491	2.211012	47.018462	0.053753	[412, 1, 288, 37]
N(-C(-C(-N)-C-C)=O)-C(-C=O)-C-C-C-N	738	325	413	78	62	0.794872	0.105691	1.80497	4.924231	0.044815	[397, 16, 263, 62]
N(-C(-C(-N)-C-C-C-N)=O)-C(-C=O)-C-C-C	738	325	413	49	45	0.918367	0.066396	2.0854	14.296154	0.052779	[409, 4, 280, 45]
N(-C(-C(-N-C=O)-C(-C)-C)=O)-C(-C=O)-C-C	738	325	413	38	37	0.973684	0.051491	2.211012	47.018462	0.053753	[412, 1, 288, 37]
N(-C(-C(-N-C=O)-C-C-C)=O)-C(-C=O)-C-C	738	325	413	78	59	0.75641	0.105691	1.717633	3.946073	0.035174	[394, 19, 266, 59]
N(-C(-C(-N)-C-C-C-N)=O)-C(-C=O)-C-C	738	325	413	52	48	0.923077	0.070461	2.096095	15.249231	0.057594	[409, 4, 277, 48]
N(-C(-C-N-C(-C)=O)=O)-C(-C=O)-C-C-C-N	738	325	413	80	62	0.775	0.108401	1.759846	4.377094	0.040798	[395, 18, 263, 62]
N(-C(-C-N)=O)-C(-C=O)-C-C-C-N	738	325	413	81	63	0.777778	0.109756	1.766154	4.447692	0.042098	[395, 18, 262, 63]
N(-C(-C-N)=O)-C(-C=O)-C-c1:c:c:c:c:c:1	738	325	413	69	54	0.782609	0.093496	1.777124	4.574769	0.036299	[398, 15, 271, 54]
N(-C(-C-N-C(-C-N-C)=O)=O)-C(-C=O)-C-C	738	325	413	79	62	0.78481	0.107046	1.782123	4.63457	0.04276	[396, 17, 263, 62]
N(-C(-C-C-C)=O)-C(-C=O)-C-C-C-N	738	325	413	90	72	0.8	0.121951	1.816615	5.083077	0.054294	[395, 18, 253, 72]
N(-C(-C-C-C-C)=O)-C(-C=O)-C-C-C	738	325	413	92	70	0.76087	0.124661	1.727759	4.043357	0.043646	[391, 22, 255, 70]
N(-C(-C-C)=O)-C(-C=O)-C-c1:c:c:c:c:c:1	738	325	413	69	54	0.782609	0.093496	1.777124	4.574769	0.036299	[398, 15, 271, 54]
N(-C(-C1-N(-C=O)-C-C-C-1)=O)-C(-C=O)-C-C	738	325	413	11	9	0.818182	0.014905	1.857902	5.718462	0.006597	[411, 2, 316, 9]
N(-C(-C)=O)-C(-C=O)-C-C-C-N	738	325	413	97	77	0.793814	0.131436	1.802569	4.892462	0.057004	[393, 20, 248, 77]
N(-C(-C)=O)-C(-C=O)-C-c1:c:c:c(-O):c:c:1	738	325	413	38	36	0.947368	0.051491	2.151255	22.873846	0.046782	[411, 2, 289, 36]
N(-C(-C(-N-C=O)-C-C)=O)-C(-C)-C-C(-C)-C	738	325	413	31	31	1.0	0.042005	2.270769	inf	0.051396	[413, 0, 294, 31]
N(-C(-C(-N-C=O)-C(-C)-C)=O)-C(-C)-C-C-C	738	325	413	38	37	0.973684	0.051491	2.211012	47.018462	0.053753	[412, 1, 288, 37]
N(-C(-C(-N-C=O)-C-C)=O)-C(-C)-C-C-C-N	738	325	413	77	61	0.792208	0.104336	1.798921	4.844808	0.043471	[397, 16, 264, 61]
N(-C(-C(-N-C=O)-C-C-C)=O)-C(-C)-C-C-C	738	325	413	76	57	0.75	0.102981	1.703077	3.812308	0.032738	[394, 19, 268, 57]
N(-C(-C(-N)-C)=O)-C(-C)-C-c1:c:c:c:c:c:1	738	325	413	69	54	0.782609	0.093496	1.777124	4.574769	0.036299	[398, 15, 271, 54]
N(-C(-C(-N-C=O)-C-C-C-N)=O)-C(-C)-C-C	738	325	413	52	48	0.923077	0.070461	2.096095	15.249231	0.057594	[409, 4, 277, 48]
N(-C(-C-N-C(-C-N)=O)=O)-C(-C)-C-C-C-N	738	325	413	79	61	0.772152	0.107046	1.753379	4.306496	0.039509	[395, 18, 264, 61]
N(-C(-C-N-C(-C-C)=O)=O)-C(-C)-C-C-C-N	738	325	413	78	61	0.782051	0.105691	1.775858	4.559819	0.041444	[396, 17, 264, 61]
N(-C(-C-N-C(-C-N-C)=O)=O)-C(-C)-C-C-C	738	325	413	79	62	0.78481	0.107046	1.782123	4.63457	0.04276	[396, 17, 263, 62]
N(-C(-C-N-C)=O)-C(-C)-C-c1:c:c:c:c:c:1	738	325	413	69	54	0.782609	0.093496	1.777124	4.574769	0.036299	[398, 15, 271, 54]
N(-C(-C-N)=O)-C(-C)-C-c1:c:c:c(-O):c:c:1	738	325	413	38	36	0.947368	0.051491	2.151255	22.873846	0.046782	[411, 2, 289, 36]
N(-C(-C-N-C(-C(-N-C)-C)=O)=O)-C(-C)-C-C	738	325	413	79	62	0.78481	0.107046	1.782123	4.63457	0.04276	[396, 17, 263, 62]
N(-C(-C-N-C(-C-N-C=O)=O)=O)-C(-C)-C-C	738	325	413	79	62	0.78481	0.107046	1.782123	4.63457	0.04276	[396, 17, 263, 62]
N(-C(-C-N-C(-C-C(-C)-C)=O)=O)-C(-C)-C-C	738	325	413	32	31	0.96875	0.04336	2.199808	39.393846	0.043749	[412, 1, 294, 31]
N(-C(-C-N-C(-C-C-C-C)=O)=O)-C(-C)-C-C	738	325	413	84	63	0.75	0.113821	1.703077	3.812308	0.036627	[392, 21, 262, 63]
N(-C(-C-C-C-C)=O)-C(-C)-C-C(-C)-C	738	325	413	36	35	0.972222	0.04878	2.207692	44.476923	0.050396	[412, 1, 290, 35]
N(-C(-C-C-C)=O)-C(-C)-C-C(-C)-C	738	325	413	38	35	0.921053	0.051491	2.091498	14.825641	0.0409	[410, 3, 290, 35]
N(-C(-C-C)=O)-C(-C)-C-C(-C)-C	738	325	413	56	42	0.75	0.075881	1.703077	3.812308	0.023419	[399, 14, 283, 42]
N(-C(-C-C-C)=O)-C(-C)-C-c1:c:c:c:c:c:1	738	325	413	69	54	0.782609	0.093496	1.777124	4.574769	0.036299	[398, 15, 271, 54]
N(-C(-C-C)=O)-C(-C)-C-c1:c:c:c(-O):c:c:1	738	325	413	37	35	0.945946	0.050136	2.148025	22.238462	0.045162	[411, 2, 290, 35]
N(-C(-C-C-c1:c:c:c:c:c:1)=O)-C(-C)-C-C	738	325	413	68	53	0.779412	0.092141	1.769864	4.490051	0.035018	[398, 15, 272, 53]
N(-C(-C1-N(-C(-C)=O)-C-C-C-1)=O)-C(-C)-C-C	738	325	413	11	9	0.818182	0.014905	1.857902	5.718462	0.006597	[411, 2, 316, 9]
N(-C(-C(-N-C=O)-C-C-C-N)=O)-C(-C)-C=O	738	325	413	78	62	0.794872	0.105691	1.80497	4.924231	0.044815	[397, 16, 263, 62]
N(-C(-C-N-C(-C(-N-C)-C)=O)=O)-C(-C)-C=O	738	325	413	79	62	0.78481	0.107046	1.782123	4.63457	0.04276	[396, 17, 263, 62]
N(-C(-C-N-C(-C-N-C=O)=O)=O)-C(-C)-C=O	738	325	413	79	62	0.78481	0.107046	1.782123	4.63457	0.04276	[396, 17, 263, 62]
N(-C(-C-N-C(-C-C(-C)-C)=O)=O)-C(-C)-C=O	738	325	413	38	37	0.973684	0.051491	2.211012	47.018462	0.053753	[412, 1, 288, 37]
N(-C(-C-C-c1:c:c:c:c:c:1)=O)-C(-C)-C=O	738	325	413	70	55	0.785714	0.094851	1.784176	4.659487	0.037593	[398, 15, 270, 55]
N(-C(-C1-N(-C(-C)=O)-C-C-C-1)=O)-C(-C)-C=O	738	325	413	41	38	0.926829	0.055556	2.104615	16.09641	0.045622	[410, 3, 287, 38]
N(-C(-C(-N)-C-c1:c:c:c:c:c:1)=O)-C(-C)-C	738	325	413	69	54	0.782609	0.093496	1.777124	4.574769	0.036299	[398, 15, 271, 54]
N(-C(-C-N-C(-C(-N-C=O)-C)=O)=O)-C(-C)-C	738	325	413	79	62	0.78481	0.107046	1.782123	4.63457	0.04276	[396, 17, 263, 62]
N(-C(-C-N-C(-C(-N)-C(-C)-C)=O)=O)-C(-C)-C	738	325	413	38	37	0.973684	0.051491	2.211012	47.018462	0.053753	[412, 1, 288, 37]
N(-C(-C-N-C(-C-N-C(-C)=O)=O)=O)-C(-C)-C	738	325	413	79	62	0.78481	0.107046	1.782123	4.63457	0.04276	[396, 17, 263, 62]
N(-C(-C-N-C(-C-C-C-C-N)=O)=O)-C(-C)-C	738	325	413	79	62	0.78481	0.107046	1.782123	4.63457	0.04276	[396, 17, 263, 62]
N(-C(-C-N-C(-C1-N-C-C-C-1)=O)=O)-C(-C)-C	738	325	413	41	38	0.926829	0.055556	2.104615	16.09641	0.045622	[410, 3, 287, 38]
N(-C(-C-C-c1:c:c:c(-O):c:c:1)=O)-C(-C)-C	738	325	413	37	36	0.972973	0.050136	2.209397	45.747692	0.052072	[412, 1, 289, 36]
N(-C(-C1-N(-C(-C-N)=O)-C-C-C-1)=O)-C(-C)-C	738	325	413	41	38	0.926829	0.055556	2.104615	16.09641	0.045622	[410, 3, 287, 38]
N(-C(-C1-N(-C(-C-C)=O)-C-C-C-1)=O)-C(-C)-C	738	325	413	38	36	0.947368	0.051491	2.151255	22.873846	0.046782	[411, 2, 289, 36]
N(-C-C)-C(-C(-C)-C)-C(-N-C-C(-N-C)=O)=O	738	325	413	39	38	0.974359	0.052846	2.212544	48.289231	0.05544	[412, 1, 287, 38]
N(-C-C)-C(-C(-C)-C)-C(-N-C-C-C-C-N)=O	738	325	413	38	37	0.973684	0.051491	2.211012	47.018462	0.053753	[412, 1, 288, 37]
N(-C-C(-N-C)-C)-C(-C-C(-C)-C)-C(-N-C)=O	738	325	413	55	42	0.763636	0.074526	1.734042	4.105562	0.025136	[400, 13, 283, 42]
N(-C-C(-N)-C-C)-C(-C-C(-C)-C)-C(-N-C)=O	738	325	413	33	32	0.969697	0.044715	2.201958	40.664615	0.045402	[412, 1, 293, 32]
N(-C-C(-N)-C)-C(-C-C(-C)-C)-C(-N-C-C)=O	738	325	413	55	42	0.763636	0.074526	1.734042	4.105562	0.025136	[400, 13, 283, 42]
N(-C-C(-N-C=O)-C)-C(-C-C-C)-C(-N-C)=O	738	325	413	76	59	0.776316	0.102981	1.762834	4.410317	0.038846	[396, 17, 266, 59]
N(-C-C(-N)-C(-C)-C)-C(-C-C-C)-C(-N-C)=O	738	325	413	38	37	0.973684	0.051491	2.211012	47.018462	0.053753	[412, 1, 288, 37]
N(-C-C(-N)-C-C)-C(-C-C-C)-C(-N-C-C)=O	738	325	413	80	61	0.7625	0.108401	1.731462	4.079838	0.037661	[394, 19, 264, 61]
N(-C-C(-N)-C-C)-C(-C-C-C-N)-C(-N-C)=O	738	325	413	76	60	0.789474	0.102981	1.792713	4.765385	0.042138	[397, 16, 265, 60]
N(-C-C(-N)-C)-C(-C-C-C-N)-C(-N-C-C)=O	738	325	413	76	60	0.789474	0.102981	1.792713	4.765385	0.042138	[397, 16, 265, 60]
N(-C-C(-N)-C)-C(-C-C-C)-C(-N-C-C-N)=O	738	325	413	78	59	0.75641	0.105691	1.717633	3.946073	0.035174	[394, 19, 266, 59]
N(-C-C(-N)-C)-C(-C-C-C)-C(-N-C-C-C)=O	738	325	413	75	57	0.76	0.101626	1.725785	4.024103	0.034474	[395, 18, 268, 57]
N(-C-C(-N)-C)-C(-C-C-C)-C(-N-C-C=O)=O	738	325	413	80	61	0.7625	0.108401	1.731462	4.079838	0.037661	[394, 19, 264, 61]
N(-C-C(-N-C=O)-C-C)-C(-C-C)-C(-N-C)=O	738	325	413	76	59	0.776316	0.102981	1.762834	4.410317	0.038846	[396, 17, 266, 59]
N(-C-C(-N-C=O)-C)-C(-C-C)-C(-N-C-C)=O	738	325	413	76	59	0.776316	0.102981	1.762834	4.410317	0.038846	[396, 17, 266, 59]
N(-C-C(-N)-C(-C)-C)-C(-C-C)-C(-N-C-C)=O	738	325	413	38	37	0.973684	0.051491	2.211012	47.018462	0.053753	[412, 1, 288, 37]
N(-C-C(-N)-C-C-C-N)-C(-C-C)-C(-N-C)=O	738	325	413	50	46	0.92	0.067751	2.089108	14.613846	0.054377	[409, 4, 279, 46]
N(-C-C(-N)-C)-C(-C-C)-C(-N-C-C-N-C)=O	738	325	413	74	57	0.77027	0.100271	1.749106	4.260814	0.036295	[396, 17, 268, 57]
N(-C-C(-N)-C)-C(-C-C)-C(-N-C-C-C-C)=O	738	325	413	79	60	0.759494	0.107046	1.724635	4.012955	0.036411	[394, 19, 265, 60]
N(-C-C(-N-C=O)-C)-C(-C-C(-C)-C)-C(-N)=O	738	325	413	55	42	0.763636	0.074526	1.734042	4.105562	0.025136	[400, 13, 283, 42]
N(-C-C(-N-C=O)-C)-C(-C-C-C-N)-C(-N)=O	738	325	413	78	60	0.769231	0.105691	1.746746	4.235897	0.038233	[395, 18, 265, 60]
N(-C-C(-N)-C(-C)-C)-C(-C-C-C-N)-C(-N)=O	738	325	413	38	37	0.973684	0.051491	2.211012	47.018462	0.053753	[412, 1, 288, 37]
N(-C-C(-N)-C-C-C-N)-C(-C-C-C)-C(-N)=O	738	325	413	48	44	0.916667	0.065041	2.081538	13.978462	0.051189	[409, 4, 281, 44]
N(-C-C(-N-C=O)-C(-C)-C)-C(-C-C)-C(-N)=O	738	325	413	38	37	0.973684	0.051491	2.211012	47.018462	0.053753	[412, 1, 288, 37]
N(-C-C(-N-C=O)-C-C-C)-C(-C-C)-C(-N)=O	738	325	413	77	58	0.753247	0.104336	1.71045	3.87919	0.03395	[394, 19, 267, 58]
N(-C-C-N-C=O)-C(-C-C-C)-C(-N-C-C)=O	738	325	413	77	60	0.779221	0.104336	1.769431	4.485068	0.040139	[396, 17, 265, 60]
N(-C-C-N-C=O)-C(-C-C-C-N)-C(-N-C)=O	738	325	413	72	58	0.805556	0.097561	1.829231	5.264615	0.043688	[399, 14, 267, 58]
N(-C-C-N-C(-C)=O)-C(-C-C-C)-C(-N-C)=O	738	325	413	77	60	0.779221	0.104336	1.769431	4.485068	0.040139	[396, 17, 265, 60]
N(-C-C-N)-C(-C-C-C-N)-C(-N-C-C-N)=O	738	325	413	74	58	0.783784	0.100271	1.779792	4.606538	0.039505	[397, 16, 267, 58]
N(-C-C-N)-C(-C-C-C-N)-C(-N-C-C-C)=O	738	325	413	49	45	0.918367	0.066396	2.0854	14.296154	0.052779	[409, 4, 280, 45]
N(-C-C-N)-C(-C-C-C-N)-C(-N-C-C=O)=O	738	325	413	76	60	0.789474	0.102981	1.792713	4.765385	0.042138	[397, 16, 265, 60]
N(-C-C-N)-C(-C-C-C)-C(-N-C-C(-N)=O)=O	738	325	413	78	59	0.75641	0.105691	1.717633	3.946073	0.035174	[394, 19, 266, 59]
N(-C-C-N)-C(-C-C-C)-C(-N-C-C-N-C)=O	738	325	413	75	58	0.773333	0.101626	1.756062	4.335566	0.037564	[396, 17, 267, 58]
N(-C-C-N)-C(-C-C-C)-C(-N-C-C-N)=O	738	325	413	79	60	0.759494	0.107046	1.724635	4.012955	0.036411	[394, 19, 265, 60]
N(-C-C-N)-C(-C-C-C)-C(-N-C-C)=O	738	325	413	81	62	0.765432	0.109756	1.73812	4.146721	0.038922	[394, 19, 263, 62]
N(-C-C-N-C(-C)=O)-C(-C-C)-C(-N-C-C)=O	738	325	413	77	60	0.779221	0.104336	1.769431	4.485068	0.040139	[396, 17, 265, 60]
N(-C-C-N-C=O)-C(-C-C)-C(-N-C-C-N)=O	738	325	413	75	58	0.773333	0.101626	1.756062	4.335566	0.037564	[396, 17, 267, 58]
N(-C-C-N-C=O)-C(-C-C)-C(-N-C-C-C)=O	738	325	413	75	58	0.773333	0.101626	1.756062	4.335566	0.037564	[396, 17, 267, 58]
N(-C-C-N-C=O)-C(-C-C)-C(-N-C-C=O)=O	738	325	413	76	59	0.776316	0.102981	1.762834	4.410317	0.038846	[396, 17, 266, 59]
N(-C-C-N-C(-C-N)=O)-C(-C-C)-C(-N-C)=O	738	325	413	74	57	0.77027	0.100271	1.749106	4.260814	0.036295	[396, 17, 268, 57]
N(-C-C-N-C(-C-C)=O)-C(-C-C)-C(-N-C)=O	738	325	413	75	58	0.773333	0.101626	1.756062	4.335566	0.037564	[396, 17, 267, 58]
N(-C-C-N)-C(-C-C)-C(-N-C-C(-N-C)=O)=O	738	325	413	74	57	0.77027	0.100271	1.749106	4.260814	0.036295	[396, 17, 268, 57]
N(-C-C-N)-C(-C-C)-C(-N-C-C-N-C-C)=O	738	325	413	75	58	0.773333	0.101626	1.756062	4.335566	0.037564	[396, 17, 267, 58]
N(-C-C-N)-C(-C-C)-C(-N-C-C-C(-C)-C)=O	738	325	413	31	31	1.0	0.042005	2.270769	inf	0.051396	[413, 0, 294, 31]
N(-C-C-N)-C(-C-C)-C(-N-C-C-C-C-N)=O	738	325	413	76	60	0.789474	0.102981	1.792713	4.765385	0.042138	[397, 16, 265, 60]
N(-C-C-N-C(-C)=O)-C(-C-C-C-N)-C(-N)=O	738	325	413	78	60	0.769231	0.105691	1.746746	4.235897	0.038233	[395, 18, 265, 60]
N(-C-C-N)-C(-C-c1:c:c:c:c:c:1)-C(-N)=O	738	325	413	69	54	0.782609	0.093496	1.777124	4.574769	0.036299	[398, 15, 271, 54]
N(-C-C-N-C(-C-N-C)=O)-C(-C-C)-C(-N)=O	738	325	413	74	57	0.77027	0.100271	1.749106	4.260814	0.036295	[396, 17, 268, 57]
N(-C-C-C-C)-C(-C-C(-C)-C)-C(-N-C-C)=O	738	325	413	37	35	0.945946	0.050136	2.148025	22.238462	0.045162	[411, 2, 290, 35]
N(-C-C-C-C-C)-C(-C-C(-C)-C)-C(-N-C)=O	738	325	413	35	35	1.0	0.047425	2.270769	inf	0.058288	[413, 0, 290, 35]
N(-C-C-C)-C(-C-C(-C)-C)-C(-N-C-C-N)=O	738	325	413	55	42	0.763636	0.074526	1.734042	4.105562	0.025136	[400, 13, 283, 42]
N(-C-C-C)-C(-C-C(-C)-C)-C(-N-C-C=O)=O	738	325	413	55	42	0.763636	0.074526	1.734042	4.105562	0.025136	[400, 13, 283, 42]
N(-C-C-C(-C)-C)-C(-C-C-C)-C(-N-C-C)=O	738	325	413	38	37	0.973684	0.051491	2.211012	47.018462	0.053753	[412, 1, 288, 37]
N(-C-C-C(-C)-C)-C(-C-C-C-N)-C(-N-C)=O	738	325	413	38	37	0.973684	0.051491	2.211012	47.018462	0.053753	[412, 1, 288, 37]
N(-C-C-C-C)-C(-C-C-C-N)-C(-N-C-C)=O	738	325	413	83	67	0.807229	0.112466	1.833031	5.321346	0.051698	[397, 16, 258, 67]
N(-C-C-C-C-C)-C(-C-C-C)-C(-N-C-C)=O	738	325	413	84	64	0.761905	0.113821	1.73011	4.066462	0.039631	[393, 20, 261, 64]
N(-C-C-C-C)-C(-C-C-C)-C(-N-C-C-N)=O	738	325	413	81	62	0.765432	0.109756	1.73812	4.146721	0.038922	[394, 19, 263, 62]
N(-C-C-C-C)-C(-C-C-C)-C(-N-C-C-C)=O	738	325	413	60	54	0.9	0.081301	2.043692	11.436923	0.059737	[407, 6, 271, 54]
N(-C-C-C-C)-C(-C-C-C)-C(-N-C-C=O)=O	738	325	413	83	64	0.771084	0.112466	1.750955	4.280486	0.04148	[394, 19, 261, 64]
N(-C-C-C-C-C-N)-C(-C-C-C)-C(-N-C)=O	738	325	413	49	43	0.877551	0.066396	1.992716	9.107179	0.042792	[407, 6, 282, 43]
N(-C-C-C)-C(-C-C-C-N)-C(-N-C-C-N)=O	738	325	413	76	60	0.789474	0.102981	1.792713	4.765385	0.042138	[397, 16, 265, 60]
N(-C-C-C)-C(-C-C-C-N)-C(-N-C-C-C)=O	738	325	413	54	51	0.944444	0.073171	2.144615	21.603077	0.066848	[410, 3, 274, 51]
N(-C-C-C)-C(-C-C-C-N)-C(-N-C-C=O)=O	738	325	413	78	62	0.794872	0.105691	1.80497	4.924231	0.044815	[397, 16, 263, 62]
N(-C-C-C)-C(-C-C-C)-C(-N-C-C(-N)=O)=O	738	325	413	81	62	0.765432	0.109756	1.73812	4.146721	0.038922	[394, 19, 263, 62]
N(-C-C-C)-C(-C-C-C)-C(-N-C-C-N-C)=O	738	325	413	78	61	0.782051	0.105691	1.775858	4.559819	0.041444	[396, 17, 264, 61]
N(-C-C-C)-C(-C-C-C)-C(-N-C-C-C-C)=O	738	325	413	78	59	0.75641	0.105691	1.717633	3.946073	0.035174	[394, 19, 266, 59]
N(-C-C-C(-C)-C)-C(-C-C)-C(-N-C-C-N)=O	738	325	413	38	37	0.973684	0.051491	2.211012	47.018462	0.053753	[412, 1, 288, 37]
N(-C-C-C(-C)-C)-C(-C-C)-C(-N-C-C-C)=O	738	325	413	31	30	0.967742	0.042005	2.197519	38.123077	0.042101	[412, 1, 295, 30]
N(-C-C-C(-C)-C)-C(-C-C)-C(-N-C-C=O)=O	738	325	413	38	37	0.973684	0.051491	2.211012	47.018462	0.053753	[412, 1, 288, 37]
N(-C-C-C-C-C-N)-C(-C-C)-C(-N-C-C)=O	738	325	413	52	46	0.884615	0.070461	2.008757	9.742564	0.047308	[407, 6, 279, 46]
N(-C-C-C-C)-C(-C-C)-C(-N-C-C-N-C)=O	738	325	413	77	60	0.779221	0.104336	1.769431	4.485068	0.040139	[396, 17, 265, 60]
N(-C-C-C)-C(-C-C)-C(-N-C-C(-N-C)=O)=O	738	325	413	77	60	0.779221	0.104336	1.769431	4.485068	0.040139	[396, 17, 265, 60]
N(-C-C-C)-C(-C-C)-C(-N-C-C-N-C-C)=O	738	325	413	78	61	0.782051	0.105691	1.775858	4.559819	0.041444	[396, 17, 264, 61]
N(-C-C-C)-C(-C-C)-C(-N-C-C-C(-C)-C)=O	738	325	413	31	31	1.0	0.042005	2.270769	inf	0.051396	[413, 0, 294, 31]
N(-C-C-C)-C(-C-C)-C(-N-C-C-C-C-N)=O	738	325	413	76	61	0.802632	0.102981	1.822591	5.167795	0.045596	[398, 15, 264, 61]
N(-C-C-C)-C(-C-c1:c:c:c:c:c:1)-C(-N)=O	738	325	413	69	54	0.782609	0.093496	1.777124	4.574769	0.036299	[398, 15, 271, 54]
N(-C-C1-N(-C)-C-C-C-1)-C(-C-C)-C(-N-C)=O	738	325	413	11	9	0.818182	0.014905	1.857902	5.718462	0.006597	[411, 2, 316, 9]
N(-C-C1-N-C-C-C-1)-C(-C-C)-C(-N-C-C)=O	738	325	413	11	9	0.818182	0.014905	1.857902	5.718462	0.006597	[411, 2, 316, 9]
N(-C-C1-N(-C=O)-C-C-C-1)-C(-C-C)-C(-N)=O	738	325	413	11	9	0.818182	0.014905	1.857902	5.718462	0.006597	[411, 2, 316, 9]
N(-C-C)-C(-C-C-C-N)-C(-N-C-C(-N)=O)=O	738	325	413	78	62	0.794872	0.105691	1.80497	4.924231	0.044815	[397, 16, 263, 62]
N(-C-C)-C(-C-C-C-N)-C(-N-C-C-N-C)=O	738	325	413	74	60	0.810811	0.100271	1.841164	5.446154	0.046438	[399, 14, 265, 60]
N(-C-C)-C(-C-C-C-N-C)-C(-N-C-C-C)=O	738	325	413	23	20	0.869565	0.031165	1.974582	8.471795	0.018601	[410, 3, 305, 20]
N(-C-C)-C(-C-C-C-N)-C(-N-C-C-C-C)=O	738	325	413	51	47	0.921569	0.069106	2.09267	14.931538	0.055982	[409, 4, 278, 47]
N(-C-C)-C(-C-C-C)-C(-N-C-C(-N-C)=O)=O	738	325	413	79	62	0.78481	0.107046	1.782123	4.63457	0.04276	[396, 17, 263, 62]
N(-C-C)-C(-C-C-C)-C(-N-C-C-N-C-C)=O	738	325	413	80	63	0.7875	0.108401	1.788231	4.709321	0.044088	[396, 17, 262, 63]
N(-C-C)-C(-C-c1:c:c:c:c:c:1)-C(-N-C)=O	738	325	413	69	54	0.782609	0.093496	1.777124	4.574769	0.036299	[398, 15, 271, 54]
N(-C-C)-C(-C-C)-C(-N-C-C(-N-C-C)=O)=O	738	325	413	79	62	0.78481	0.107046	1.782123	4.63457	0.04276	[396, 17, 263, 62]
N(-C-C)-C(-C-C)-C(-N-C-C-N-C(-C)-C)=O	738	325	413	80	63	0.7875	0.108401	1.788231	4.709321	0.044088	[396, 17, 262, 63]
N(-C-C)-C(-C-C)-C(-N-C-C-N-C-C-N)=O	738	325	413	78	61	0.782051	0.105691	1.775858	4.559819	0.041444	[396, 17, 264, 61]
N(-C-C)-C(-C-C)-C(-N-C-C-N-C-C-C)=O	738	325	413	76	59	0.776316	0.102981	1.762834	4.410317	0.038846	[396, 17, 266, 59]
N(-C-C)-C(-C-C)-C(-N-C-C-N-C-C=O)=O	738	325	413	80	63	0.7875	0.108401	1.788231	4.709321	0.044088	[396, 17, 262, 63]
N(-C-C)-C(-C-c1:c:c:c(-O):c:c:1)-C(-N)=O	738	325	413	38	36	0.947368	0.051491	2.151255	22.873846	0.046782	[411, 2, 289, 36]
N(-C-C(-N-C=O)-C(-C)-C)-C(-C)-C(-N-C)=O	738	325	413	39	38	0.974359	0.052846	2.212544	48.289231	0.05544	[412, 1, 287, 38]
N(-C-C(-N-C=O)-C-C)-C(-C)-C(-N-C-C)=O	738	325	413	79	62	0.78481	0.107046	1.782123	4.63457	0.04276	[396, 17, 263, 62]
N(-C-C(-N-C=O)-C-C-C)-C(-C)-C(-N-C)=O	738	325	413	79	62	0.78481	0.107046	1.782123	4.63457	0.04276	[396, 17, 263, 62]
N(-C-C(-N-C=O)-C)-C(-C)-C(-N-C-C-N)=O	738	325	413	77	60	0.779221	0.104336	1.769431	4.485068	0.040139	[396, 17, 265, 60]
N(-C-C(-N-C=O)-C)-C(-C)-C(-N-C-C-C)=O	738	325	413	79	62	0.78481	0.107046	1.782123	4.63457	0.04276	[396, 17, 263, 62]
N(-C-C(-N-C=O)-C)-C(-C)-C(-N-C-C=O)=O	738	325	413	79	62	0.78481	0.107046	1.782123	4.63457	0.04276	[396, 17, 263, 62]
N(-C-C(-N)-C(-C)-C)-C(-C)-C(-N-C-C-N)=O	738	325	413	39	38	0.974359	0.052846	2.212544	48.289231	0.05544	[412, 1, 287, 38]
N(-C-C(-N)-C(-C)-C)-C(-C)-C(-N-C-C-C)=O	738	325	413	32	31	0.96875	0.04336	2.199808	39.393846	0.043749	[412, 1, 294, 31]
N(-C-C(-N)-C(-C)-C)-C(-C)-C(-N-C-C=O)=O	738	325	413	39	38	0.974359	0.052846	2.212544	48.289231	0.05544	[412, 1, 287, 38]
N(-C-C(-N)-C-C-C-N)-C(-C)-C(-N-C-C)=O	738	325	413	79	61	0.772152	0.107046	1.753379	4.306496	0.039509	[395, 18, 264, 61]
N(-C-C(-N)-C-C)-C(-C)-C(-N-C-C-N-C)=O	738	325	413	77	60	0.779221	0.104336	1.769431	4.485068	0.040139	[396, 17, 265, 60]
N(-C-C(-N)-C)-C(-C)-C(-N-C-C(-N-C)=O)=O	738	325	413	77	60	0.779221	0.104336	1.769431	4.485068	0.040139	[396, 17, 265, 60]
N(-C-C(-N)-C)-C(-C)-C(-N-C-C-N-C-C)=O	738	325	413	77	60	0.779221	0.104336	1.769431	4.485068	0.040139	[396, 17, 265, 60]
N(-C-C(-N)-C)-C(-C)-C(-N-C-C-C(-C)-C)=O	738	325	413	55	42	0.763636	0.074526	1.734042	4.105562	0.025136	[400, 13, 283, 42]
N(-C-C(-N)-C)-C(-C)-C(-N-C-C-C-C-N)=O	738	325	413	78	61	0.782051	0.105691	1.775858	4.559819	0.041444	[396, 17, 264, 61]
N(-C-C(-N-C)-C)-C(-C)-C(-N1-C-C-C-C-1)=O	738	325	413	37	35	0.945946	0.050136	2.148025	22.238462	0.045162	[411, 2, 290, 35]
N(-C-C(-N)-C-C)-C(-C)-C(-N1-C-C-C-C-1)=O	738	325	413	32	30	0.9375	0.04336	2.128846	19.061538	0.037169	[411, 2, 295, 30]
N(-C-C(-N)-C)-C(-C)-C(-N1-C-C-C-C-1-C)=O	738	325	413	37	35	0.945946	0.050136	2.148025	22.238462	0.045162	[411, 2, 290, 35]
N(-C-C(-N-C=O)-C-C-C-N)-C(-C)-C(-N)=O	738	325	413	77	61	0.792208	0.104336	1.798921	4.844808	0.043471	[397, 16, 264, 61]
N(-C-C-N-C(-C)=O)-C(-C)-C(-N-C-C-N)=O	738	325	413	78	61	0.782051	0.105691	1.775858	4.559819	0.041444	[396, 17, 264, 61]
N(-C-C-N-C(-C)=O)-C(-C)-C(-N-C-C-C)=O	738	325	413	79	62	0.78481	0.107046	1.782123	4.63457	0.04276	[396, 17, 263, 62]
N(-C-C-N-C(-C)=O)-C(-C)-C(-N-C-C=O)=O	738	325	413	79	62	0.78481	0.107046	1.782123	4.63457	0.04276	[396, 17, 263, 62]
N(-C-C-N-C(-C-N)=O)-C(-C)-C(-N-C-C)=O	738	325	413	78	61	0.782051	0.105691	1.775858	4.559819	0.041444	[396, 17, 264, 61]
N(-C-C-N-C(-C-C)=O)-C(-C)-C(-N-C-C)=O	738	325	413	78	61	0.782051	0.105691	1.775858	4.559819	0.041444	[396, 17, 264, 61]
N(-C-C-N-C=O)-C(-C)-C(-N-C-C(-N)=O)=O	738	325	413	77	60	0.779221	0.104336	1.769431	4.485068	0.040139	[396, 17, 265, 60]
N(-C-C-N-C=O)-C(-C)-C(-N-C-C-N-C)=O	738	325	413	78	61	0.782051	0.105691	1.775858	4.559819	0.041444	[396, 17, 264, 61]
N(-C-C-N-C=O)-C(-C)-C(-N-C-C-C-C)=O	738	325	413	79	62	0.78481	0.107046	1.782123	4.63457	0.04276	[396, 17, 263, 62]
N(-C-C-N-C(-C(-N)-C)=O)-C(-C)-C(-N-C)=O	738	325	413	78	61	0.782051	0.105691	1.775858	4.559819	0.041444	[396, 17, 264, 61]
N(-C-C-N-C(-C-N-C)=O)-C(-C)-C(-N-C)=O	738	325	413	78	61	0.782051	0.105691	1.775858	4.559819	0.041444	[396, 17, 264, 61]
N(-C-C-N-C(-C-C-C)=O)-C(-C)-C(-N-C)=O	738	325	413	78	61	0.782051	0.105691	1.775858	4.559819	0.041444	[396, 17, 264, 61]
N(-C-C-N)-C(-C)-C(-N-C-C(-N-C-C)=O)=O	738	325	413	77	60	0.779221	0.104336	1.769431	4.485068	0.040139	[396, 17, 265, 60]
N(-C-C-N)-C(-C)-C(-N-C-C-N-C(-C)-C)=O	738	325	413	78	61	0.782051	0.105691	1.775858	4.559819	0.041444	[396, 17, 264, 61]
N(-C-C-N)-C(-C)-C(-N-C-C-N-C-C-N)=O	738	325	413	75	58	0.773333	0.101626	1.756062	4.335566	0.037564	[396, 17, 267, 58]
N(-C-C-N)-C(-C)-C(-N-C-C-N-C-C-C)=O	738	325	413	78	61	0.782051	0.105691	1.775858	4.559819	0.041444	[396, 17, 264, 61]
N(-C-C-N)-C(-C)-C(-N-C-C-N-C-C=O)=O	738	325	413	78	61	0.782051	0.105691	1.775858	4.559819	0.041444	[396, 17, 264, 61]
N(-C-C-N-C=O)-C(-C)-C(-N1-C-C-C-C-1)=O	738	325	413	38	36	0.947368	0.051491	2.151255	22.873846	0.046782	[411, 2, 289, 36]
N(-C-C-N)-C(-C)-C(-N1-C-C-C-C-1-C=O)=O	738	325	413	38	36	0.947368	0.051491	2.151255	22.873846	0.046782	[411, 2, 289, 36]
N(-C-C-N-C(-C(-N-C)-C)=O)-C(-C)-C(-N)=O	738	325	413	78	61	0.782051	0.105691	1.775858	4.559819	0.041444	[396, 17, 264, 61]
N(-C-C-N-C(-C-N-C-C)=O)-C(-C)-C(-N)=O	738	325	413	78	61	0.782051	0.105691	1.775858	4.559819	0.041444	[396, 17, 264, 61]
N(-C-C-N-C(-C-N-C=O)=O)-C(-C)-C(-N)=O	738	325	413	78	61	0.782051	0.105691	1.775858	4.559819	0.041444	[396, 17, 264, 61]
N(-C-C-N-C(-C-C(-C)-C)=O)-C(-C)-C(-N)=O	738	325	413	38	37	0.973684	0.051491	2.211012	47.018462	0.053753	[412, 1, 288, 37]
N(-C-C-C(-C)-C)-C(-C)-C(-N-C-C(-N)=O)=O	738	325	413	39	38	0.974359	0.052846	2.212544	48.289231	0.05544	[412, 1, 287, 38]
N(-C-C-C-C-C-N)-C(-C)-C(-N-C-C-N)=O	738	325	413	77	59	0.766234	0.104336	1.73994	4.165299	0.036968	[395, 18, 266, 59]
N(-C-C-C-C-C)-C(-C)-C(-N-C-C-N-C)=O	738	325	413	77	60	0.779221	0.104336	1.769431	4.485068	0.040139	[396, 17, 265, 60]
N(-C-C-C-C-C-N)-C(-C)-C(-N-C-C=O)=O	738	325	413	80	62	0.775	0.108401	1.759846	4.377094	0.040798	[395, 18, 263, 62]
N(-C-C-C-C)-C(-C)-C(-N-C-C(-N-C)=O)=O	738	325	413	77	60	0.779221	0.104336	1.769431	4.485068	0.040139	[396, 17, 265, 60]
N(-C-C-C-C)-C(-C)-C(-N-C-C-N-C-C)=O	738	325	413	77	60	0.779221	0.104336	1.769431	4.485068	0.040139	[396, 17, 265, 60]
N(-C-C-C-C)-C(-C)-C(-N-C-C-C(-C)-C)=O	738	325	413	53	40	0.754717	0.071816	1.713788	3.910059	0.022776	[400, 13, 285, 40]
N(-C-C-C-C)-C(-C)-C(-N-C-C-C-C-N)=O	738	325	413	34	27	0.794118	0.04607	1.803258	4.901538	0.018254	[406, 7, 298, 27]
N(-C-C-C)-C(-C)-C(-N-C-C(-N-C-C)=O)=O	738	325	413	77	60	0.779221	0.104336	1.769431	4.485068	0.040139	[396, 17, 265, 60]
N(-C-C-C)-C(-C)-C(-N-C-C-N-C(-C)-C)=O	738	325	413	78	61	0.782051	0.105691	1.775858	4.559819	0.041444	[396, 17, 264, 61]
N(-C-C-C)-C(-C)-C(-N-C-C-N-C-C-N)=O	738	325	413	78	61	0.782051	0.105691	1.775858	4.559819	0.041444	[396, 17, 264, 61]
N(-C-C-C)-C(-C)-C(-N-C-C-N-C-C-C)=O	738	325	413	78	61	0.782051	0.105691	1.775858	4.559819	0.041444	[396, 17, 264, 61]
N(-C-C-C)-C(-C)-C(-N-C-C-N-C-C=O)=O	738	325	413	78	61	0.782051	0.105691	1.775858	4.559819	0.041444	[396, 17, 264, 61]
N(-C-C-C-C)-C(-C)-C(-N1-C-C-C-C-1-C)=O	738	325	413	32	30	0.9375	0.04336	2.128846	19.061538	0.037169	[411, 2, 295, 30]
N(-C-C-C)-C(-C)-C(-N1-C-C-C-C-1-C=O)=O	738	325	413	37	35	0.945946	0.050136	2.148025	22.238462	0.045162	[411, 2, 290, 35]
N(-C-C-C-c1:c:c:c:c:c:1)-C(-C)-C(-N)=O	738	325	413	69	54	0.782609	0.093496	1.777124	4.574769	0.036299	[398, 15, 271, 54]
N(-C-C1-N(-C=O)-C-C-C-1)-C(-C)-C(-N-C)=O	738	325	413	41	38	0.926829	0.055556	2.104615	16.09641	0.045622	[410, 3, 287, 38]
N(-C-C1-N-C-C-C-1)-C(-C)-C(-N-C-C-N)=O	738	325	413	41	38	0.926829	0.055556	2.104615	16.09641	0.045622	[410, 3, 287, 38]
N(-C-C1-N-C-C-C-1)-C(-C)-C(-N-C-C-C)=O	738	325	413	14	13	0.928571	0.01897	2.108571	16.52	0.015191	[412, 1, 312, 13]
N(-C-C1-N-C-C-C-1)-C(-C)-C(-N-C-C=O)=O	738	325	413	41	38	0.926829	0.055556	2.104615	16.09641	0.045622	[410, 3, 287, 38]
N(-C-C1-N(-C(-C)=O)-C-C-C-1)-C(-C)-C(-N)=O	738	325	413	41	38	0.926829	0.055556	2.104615	16.09641	0.045622	[410, 3, 287, 38]
N(-C-C)-C(-C)-C(-N-C-C(-N-C-C-N)=O)=O	738	325	413	77	60	0.779221	0.104336	1.769431	4.485068	0.040139	[396, 17, 265, 60]
N(-C-C)-C(-C)-C(-N-C-C(-N-C-C-C)=O)=O	738	325	413	79	62	0.78481	0.107046	1.782123	4.63457	0.04276	[396, 17, 263, 62]
N(-C-C)-C(-C)-C(-N-C-C(-N-C-C=O)=O)=O	738	325	413	79	62	0.78481	0.107046	1.782123	4.63457	0.04276	[396, 17, 263, 62]
N(-C-C)-C(-C)-C(-N-C-C-N-C(-C)-C-N)=O	738	325	413	78	61	0.782051	0.105691	1.775858	4.559819	0.041444	[396, 17, 264, 61]
N(-C-C)-C(-C)-C(-N-C-C-N-C(-C)-C-C)=O	738	325	413	80	63	0.7875	0.108401	1.788231	4.709321	0.044088	[396, 17, 262, 63]
N(-C-C)-C(-C)-C(-N-C-C-N-C(-C)-C=O)=O	738	325	413	80	63	0.7875	0.108401	1.788231	4.709321	0.044088	[396, 17, 262, 63]
N(-C-C)-C(-C)-C(-N-C-C-N-C-C(-N)=O)=O	738	325	413	78	61	0.782051	0.105691	1.775858	4.559819	0.041444	[396, 17, 264, 61]
N(-C-C)-C(-C)-C(-N-C-C-N-C-C-N-C)=O	738	325	413	78	61	0.782051	0.105691	1.775858	4.559819	0.041444	[396, 17, 264, 61]
N(-C-C)-C(-C)-C(-N-C-C-N-C-C-C-C)=O	738	325	413	80	63	0.7875	0.108401	1.788231	4.709321	0.044088	[396, 17, 262, 63]
N(-C-C)-C(-C)-C(-N-C-C-N1-C-C-C-C-1)=O	738	325	413	40	37	0.925	0.054201	2.100462	15.672821	0.04404	[410, 3, 288, 37]
N(-C-C)-C(-C)-C(-N1-C-C-C-C-1-C(-N)=O)=O	738	325	413	38	36	0.947368	0.051491	2.151255	22.873846	0.046782	[411, 2, 289, 36]
N(-C-C(-N-C=O)-C-C)-C(-C=O)-C-C(-C)-C	738	325	413	31	31	1.0	0.042005	2.270769	inf	0.051396	[413, 0, 294, 31]
N(-C-C(-N-C=O)-C(-C)-C)-C(-C=O)-C-C-C	738	325	413	38	37	0.973684	0.051491	2.211012	47.018462	0.053753	[412, 1, 288, 37]
N(-C-C(-N-C=O)-C-C)-C(-C=O)-C-C-C-N	738	325	413	77	61	0.792208	0.104336	1.798921	4.844808	0.043471	[397, 16, 264, 61]
N(-C-C(-N)-C)-C(-C=O)-C-c1:c:c:c:c:c:1	738	325	413	69	54	0.782609	0.093496	1.777124	4.574769	0.036299	[398, 15, 271, 54]
N(-C-C(-N-C=O)-C-C-C-N)-C(-C=O)-C-C	738	325	413	51	47	0.921569	0.069106	2.09267	14.931538	0.055982	[409, 4, 278, 47]
N(-C-C-N-C(-C-N)=O)-C(-C=O)-C-C-C-N	738	325	413	79	61	0.772152	0.107046	1.753379	4.306496	0.039509	[395, 18, 264, 61]
N(-C-C-N-C(-C-C)=O)-C(-C=O)-C-C-C-N	738	325	413	78	61	0.782051	0.105691	1.775858	4.559819	0.041444	[396, 17, 264, 61]
N(-C-C-N-C(-C-N-C)=O)-C(-C=O)-C-C-C	738	325	413	80	63	0.7875	0.108401	1.788231	4.709321	0.044088	[396, 17, 262, 63]
N(-C-C-N-C)-C(-C=O)-C-c1:c:c:c:c:c:1	738	325	413	69	54	0.782609	0.093496	1.777124	4.574769	0.036299	[398, 15, 271, 54]
N(-C-C-N)-C(-C=O)-C-c1:c:c:c(-O):c:c:1	738	325	413	38	36	0.947368	0.051491	2.151255	22.873846	0.046782	[411, 2, 289, 36]
N(-C-C-N-C(-C(-N-C)-C)=O)-C(-C=O)-C-C	738	325	413	80	63	0.7875	0.108401	1.788231	4.709321	0.044088	[396, 17, 262, 63]
N(-C-C-N-C(-C-N-C-C)=O)-C(-C=O)-C-C	738	325	413	80	63	0.7875	0.108401	1.788231	4.709321	0.044088	[396, 17, 262, 63]
N(-C-C-N-C(-C-N-C=O)=O)-C(-C=O)-C-C	738	325	413	80	63	0.7875	0.108401	1.788231	4.709321	0.044088	[396, 17, 262, 63]
N(-C-C-N-C(-C-C(-C)-C)=O)-C(-C=O)-C-C	738	325	413	32	31	0.96875	0.04336	2.199808	39.393846	0.043749	[412, 1, 294, 31]
N(-C-C-C-C)-C(-C=O)-C-c1:c:c:c:c:c:1	738	325	413	70	55	0.785714	0.094851	1.784176	4.659487	0.037593	[398, 15, 270, 55]
N(-C-C-C)-C(-C=O)-C-c1:c:c:c(-O):c:c:1	738	325	413	38	36	0.947368	0.051491	2.151255	22.873846	0.046782	[411, 2, 289, 36]
N(-C-C-C)-C(-C=O)-C-c1:c:c:c:c:c:1	738	325	413	70	55	0.785714	0.094851	1.784176	4.659487	0.037593	[398, 15, 270, 55]
N(-C-C-C-c1:c:c:c:c:c:1)-C(-C=O)-C-C	738	325	413	68	53	0.779412	0.092141	1.769864	4.490051	0.035018	[398, 15, 272, 53]
N(-C-C1-N(-C(-C)=O)-C-C-C-1)-C(-C=O)-C-C	738	325	413	11	9	0.818182	0.014905	1.857902	5.718462	0.006597	[411, 2, 316, 9]
N(-C-C)-C(-C=O)-C-c1:c:c:c(-O):c:c:1	738	325	413	39	37	0.948718	0.052846	2.15432	23.509231	0.048409	[411, 2, 288, 37]
N(-C-C)-C(-C=O)-C-c1:c:c:c:c:c:1	738	325	413	74	59	0.797297	0.100271	1.810478	4.998359	0.042883	[398, 15, 266, 59]
N(-C-C(-N-C=O)-C(-C)-C)-C(-C)-C-C-C-N	738	325	413	38	37	0.973684	0.051491	2.211012	47.018462	0.053753	[412, 1, 288, 37]
N(-C-C(-N-C=O)-C-C-C-N)-C(-C)-C-C-C	738	325	413	49	45	0.918367	0.066396	2.0854	14.296154	0.052779	[409, 4, 280, 45]
N(-C-C(-N-C)-C)-C(-C)-C-c1:c:c:c:c:c:1	738	325	413	69	54	0.782609	0.093496	1.777124	4.574769	0.036299	[398, 15, 271, 54]
N(-C-C(-N)-C-C)-C(-C)-C-c1:c:c:c:c:c:1	738	325	413	69	54	0.782609	0.093496	1.777124	4.574769	0.036299	[398, 15, 271, 54]
N(-C-C(-N)-C)-C(-C)-C-c1:c:c:c(-O):c:c:1	738	325	413	37	35	0.945946	0.050136	2.148025	22.238462	0.045162	[411, 2, 290, 35]
N(-C-C(-N)-C-c1:c:c:c:c:c:1)-C(-C)-C-C	738	325	413	67	52	0.776119	0.090786	1.762388	4.405333	0.033749	[398, 15, 273, 52]
N(-C-C-N-C(-C-C-C)=O)-C(-C)-C-C(-C)-C	738	325	413	53	40	0.754717	0.071816	1.713788	3.910059	0.022776	[400, 13, 285, 40]
N(-C-C-N-C(-C(-N)-C)=O)-C(-C)-C-C-C-N	738	325	413	78	61	0.782051	0.105691	1.775858	4.559819	0.041444	[396, 17, 264, 61]
N(-C-C-N-C(-C-N-C)=O)-C(-C)-C-C-C-N	738	325	413	73	59	0.808219	0.098916	1.835279	5.355385	0.045057	[399, 14, 266, 59]
N(-C-C-N-C(-C-C-C)=O)-C(-C)-C-C-C-N	738	325	413	33	26	0.787879	0.044715	1.789091	4.72	0.017033	[406, 7, 299, 26]
N(-C-C-N-C(-C(-N-C)-C)=O)-C(-C)-C-C-C	738	325	413	80	63	0.7875	0.108401	1.788231	4.709321	0.044088	[396, 17, 262, 63]
N(-C-C-N-C(-C-N-C-C)=O)-C(-C)-C-C-C	738	325	413	80	63	0.7875	0.108401	1.788231	4.709321	0.044088	[396, 17, 262, 63]
N(-C-C-N-C(-C-N-C=O)=O)-C(-C)-C-C-C	738	325	413	80	63	0.7875	0.108401	1.788231	4.709321	0.044088	[396, 17, 262, 63]
N(-C-C-N-C=O)-C(-C)-C-c1:c:c:c:c:c:1	738	325	413	69	54	0.782609	0.093496	1.777124	4.574769	0.036299	[398, 15, 271, 54]
N(-C-C-N-C(-C(-N-C)-C-C)=O)-C(-C)-C-C	738	325	413	76	59	0.776316	0.102981	1.762834	4.410317	0.038846	[396, 17, 266, 59]
N(-C-C-N-C(-C(-N-C=O)-C)=O)-C(-C)-C-C	738	325	413	80	63	0.7875	0.108401	1.788231	4.709321	0.044088	[396, 17, 262, 63]
N(-C-C-N-C(-C(-N)-C(-C)-C)=O)-C(-C)-C-C	738	325	413	32	31	0.96875	0.04336	2.199808	39.393846	0.043749	[412, 1, 294, 31]
N(-C-C-N-C(-C-N-C(-C)=O)=O)-C(-C)-C-C	738	325	413	80	63	0.7875	0.108401	1.788231	4.709321	0.044088	[396, 17, 262, 63]
N(-C-C-N-C(-C-N-C-C-N)=O)-C(-C)-C-C	738	325	413	78	61	0.782051	0.105691	1.775858	4.559819	0.041444	[396, 17, 264, 61]
N(-C-C-N-C(-C-N-C-C-C)=O)-C(-C)-C-C	738	325	413	78	61	0.782051	0.105691	1.775858	4.559819	0.041444	[396, 17, 264, 61]
N(-C-C-N-C(-C1-N-C-C-C-1)=O)-C(-C)-C-C	738	325	413	14	13	0.928571	0.01897	2.108571	16.52	0.015191	[412, 1, 312, 13]
N(-C-C-C-C-C)-C(-C)-C-c1:c:c:c:c:c:1	738	325	413	69	54	0.782609	0.093496	1.777124	4.574769	0.036299	[398, 15, 271, 54]
N(-C-C-C-C)-C(-C)-C-c1:c:c:c(-O):c:c:1	738	325	413	32	31	0.96875	0.04336	2.199808	39.393846	0.043749	[412, 1, 294, 31]
N(-C-C-C-c1:c:c:c(-O):c:c:1)-C(-C)-C-C	738	325	413	36	35	0.972222	0.04878	2.207692	44.476923	0.050396	[412, 1, 290, 35]
N(-C-C1-N(-C(-C-N)=O)-C-C-C-1)-C(-C)-C-C	738	325	413	11	9	0.818182	0.014905	1.857902	5.718462	0.006597	[411, 2, 316, 9]
N(-C-C1-N(-C(-C-C)=O)-C-C-C-1)-C(-C)-C-C	738	325	413	8	7	0.875	0.01084	1.986923	8.895385	0.006531	[412, 1, 318, 7]
N(-C-C(-N)-C-c1:c:c:c:c:c:1)-C(-C)-C=O	738	325	413	69	54	0.782609	0.093496	1.777124	4.574769	0.036299	[398, 15, 271, 54]
N(-C-C-N-C(-C(-N-C)-C-C)=O)-C(-C)-C=O	738	325	413	80	63	0.7875	0.108401	1.788231	4.709321	0.044088	[396, 17, 262, 63]
N(-C-C-N-C(-C(-N-C=O)-C)=O)-C(-C)-C=O	738	325	413	80	63	0.7875	0.108401	1.788231	4.709321	0.044088	[396, 17, 262, 63]
N(-C-C-N-C(-C(-N)-C(-C)-C)=O)-C(-C)-C=O	738	325	413	38	37	0.973684	0.051491	2.211012	47.018462	0.053753	[412, 1, 288, 37]
N(-C-C-N-C(-C-N-C(-C)=O)=O)-C(-C)-C=O	738	325	413	80	63	0.7875	0.108401	1.788231	4.709321	0.044088	[396, 17, 262, 63]
N(-C-C-N-C(-C-N-C-C-N)=O)-C(-C)-C=O	738	325	413	78	61	0.782051	0.105691	1.775858	4.559819	0.041444	[396, 17, 264, 61]
N(-C-C-N-C(-C-N-C-C-C)=O)-C(-C)-C=O	738	325	413	78	61	0.782051	0.105691	1.775858	4.559819	0.041444	[396, 17, 264, 61]
N(-C-C-N-C(-C-C-C-C-N)=O)-C(-C)-C=O	738	325	413	79	62	0.78481	0.107046	1.782123	4.63457	0.04276	[396, 17, 263, 62]
N(-C-C-N-C(-C1-N-C-C-C-1)=O)-C(-C)-C=O	738	325	413	41	38	0.926829	0.055556	2.104615	16.09641	0.045622	[410, 3, 287, 38]
N(-C-C-C-c1:c:c:c(-O):c:c:1)-C(-C)-C=O	738	325	413	37	36	0.972973	0.050136	2.209397	45.747692	0.052072	[412, 1, 289, 36]
N(-C-C1-N(-C(-C-N)=O)-C-C-C-1)-C(-C)-C=O	738	325	413	41	38	0.926829	0.055556	2.104615	16.09641	0.045622	[410, 3, 287, 38]
N(-C-C1-N(-C(-C-C)=O)-C-C-C-1)-C(-C)-C=O	738	325	413	38	36	0.947368	0.051491	2.151255	22.873846	0.046782	[411, 2, 289, 36]
N(-C-C(-N)-C-c1:c:c:c(-O):c:c:1)-C(-C)-C	738	325	413	37	36	0.972973	0.050136	2.209397	45.747692	0.052072	[412, 1, 289, 36]
N(-C-C-N-C(-C(-N-C)-C(-C)-C)=O)-C(-C)-C	738	325	413	38	37	0.973684	0.051491	2.211012	47.018462	0.053753	[412, 1, 288, 37]
N(-C-C-N-C(-C(-N-C=O)-C-C)=O)-C(-C)-C	738	325	413	80	63	0.7875	0.108401	1.788231	4.709321	0.044088	[396, 17, 262, 63]
N(-C-C-N-C(-C(-N-C)-C-C-C)=O)-C(-C)-C	738	325	413	80	63	0.7875	0.108401	1.788231	4.709321	0.044088	[396, 17, 262, 63]
N(-C-C-N-C(-C(-N)-C-C-C-N)=O)-C(-C)-C	738	325	413	77	60	0.779221	0.104336	1.769431	4.485068	0.040139	[396, 17, 265, 60]
N(-C-C-N-C(-C-N-C(-C-N)=O)=O)-C(-C)-C	738	325	413	77	60	0.779221	0.104336	1.769431	4.485068	0.040139	[396, 17, 265, 60]
N(-C-C-N-C(-C-N-C(-C-C)=O)=O)-C(-C)-C	738	325	413	78	61	0.782051	0.105691	1.775858	4.559819	0.041444	[396, 17, 264, 61]
N(-C-C-N-C(-C-N-C-C(-N)-C)=O)-C(-C)-C	738	325	413	77	60	0.779221	0.104336	1.769431	4.485068	0.040139	[396, 17, 265, 60]
N(-C-C-N-C(-C-N-C-C-N-C)=O)-C(-C)-C	738	325	413	78	61	0.782051	0.105691	1.775858	4.559819	0.041444	[396, 17, 264, 61]
N(-C-C-N-C(-C-N-C-C-C-C)=O)-C(-C)-C	738	325	413	77	60	0.779221	0.104336	1.769431	4.485068	0.040139	[396, 17, 265, 60]
N(-C-C-N-C(-C1-N(-C)-C-C-C-1)=O)-C(-C)-C	738	325	413	41	38	0.926829	0.055556	2.104615	16.09641	0.045622	[410, 3, 287, 38]
N(-C-C1-N(-C(-C(-N)-C)=O)-C-C-C-1)-C(-C)-C	738	325	413	38	36	0.947368	0.051491	2.151255	22.873846	0.046782	[411, 2, 289, 36]
N(-C-C1-N(-C(-C-N-C)=O)-C-C-C-1)-C(-C)-C	738	325	413	41	38	0.926829	0.055556	2.104615	16.09641	0.045622	[410, 3, 287, 38]
N(-C=O)-C(-C(-C)-C)-C(-N-C-C(-N-C)=O)=O	738	325	413	39	38	0.974359	0.052846	2.212544	48.289231	0.05544	[412, 1, 287, 38]
N(-C=O)-C(-C(-C)-C)-C(-N-C-C-C-C-N)=O	738	325	413	38	37	0.973684	0.051491	2.211012	47.018462	0.053753	[412, 1, 288, 37]
N(-C=O)-C(-C-C-C-N)-C(-N-C-C(-N)=O)=O	738	325	413	78	62	0.794872	0.105691	1.80497	4.924231	0.044815	[397, 16, 263, 62]
N(-C=O)-C(-C-C-C-N)-C(-N-C-C-N-C)=O	738	325	413	74	60	0.810811	0.100271	1.841164	5.446154	0.046438	[399, 14, 265, 60]
N(-C=O)-C(-C-C-C-N-C)-C(-N-C-C-C)=O	738	325	413	23	20	0.869565	0.031165	1.974582	8.471795	0.018601	[410, 3, 305, 20]
N(-C=O)-C(-C-C-C-N)-C(-N-C-C-C-C)=O	738	325	413	51	47	0.921569	0.069106	2.09267	14.931538	0.055982	[409, 4, 278, 47]
N(-C=O)-C(-C-C-C)-C(-N-C-C(-N-C)=O)=O	738	325	413	79	62	0.78481	0.107046	1.782123	4.63457	0.04276	[396, 17, 263, 62]
N(-C=O)-C(-C-C-C)-C(-N-C-C-N-C-C)=O	738	325	413	80	63	0.7875	0.108401	1.788231	4.709321	0.044088	[396, 17, 262, 63]
N(-C=O)-C(-C-c1:c:c:c:c:c:1)-C(-N-C)=O	738	325	413	69	54	0.782609	0.093496	1.777124	4.574769	0.036299	[398, 15, 271, 54]
N(-C=O)-C(-C-C)-C(-N-C-C(-N-C-C)=O)=O	738	325	413	79	62	0.78481	0.107046	1.782123	4.63457	0.04276	[396, 17, 263, 62]
N(-C=O)-C(-C-C)-C(-N-C-C-N-C-C-N)=O	738	325	413	78	61	0.782051	0.105691	1.775858	4.559819	0.041444	[396, 17, 264, 61]
N(-C=O)-C(-C-C)-C(-N-C-C-N-C-C-C)=O	738	325	413	76	59	0.776316	0.102981	1.762834	4.410317	0.038846	[396, 17, 266, 59]
N(-C=O)-C(-C-C)-C(-N-C-C-N-C-C=O)=O	738	325	413	80	63	0.7875	0.108401	1.788231	4.709321	0.044088	[396, 17, 262, 63]
N(-C=O)-C(-C-c1:c:c:c(-O):c:c:1)-C(-N)=O	738	325	413	38	36	0.947368	0.051491	2.151255	22.873846	0.046782	[411, 2, 289, 36]
N(-C=O)-C(-C)-C(-N-C-C(-N-C-C-N)=O)=O	738	325	413	77	60	0.779221	0.104336	1.769431	4.485068	0.040139	[396, 17, 265, 60]
N(-C=O)-C(-C)-C(-N-C-C(-N-C-C-C)=O)=O	738	325	413	79	62	0.78481	0.107046	1.782123	4.63457	0.04276	[396, 17, 263, 62]
N(-C=O)-C(-C)-C(-N-C-C(-N-C-C=O)=O)=O	738	325	413	79	62	0.78481	0.107046	1.782123	4.63457	0.04276	[396, 17, 263, 62]
N(-C=O)-C(-C)-C(-N-C-C-N-C-C(-N)=O)=O	738	325	413	78	61	0.782051	0.105691	1.775858	4.559819	0.041444	[396, 17, 264, 61]
N(-C=O)-C(-C)-C(-N-C-C-N-C-C-N-C)=O	738	325	413	78	61	0.782051	0.105691	1.775858	4.559819	0.041444	[396, 17, 264, 61]
N(-C=O)-C(-C)-C(-N-C-C-N-C-C-C-C)=O	738	325	413	80	63	0.7875	0.108401	1.788231	4.709321	0.044088	[396, 17, 262, 63]
N(-C=O)-C(-C)-C(-N-C-C-N1-C-C-C-C-1)=O	738	325	413	40	37	0.925	0.054201	2.100462	15.672821	0.04404	[410, 3, 288, 37]
N(-C=O)-C(-C)-C(-N1-C-C-C-C-1-C(-N)=O)=O	738	325	413	38	36	0.947368	0.051491	2.151255	22.873846	0.046782	[411, 2, 289, 36]
N(-C)-C(-C(-C)-C)-C(-N-C-C(-N-C-C)=O)=O	738	325	413	39	38	0.974359	0.052846	2.212544	48.289231	0.05544	[412, 1, 287, 38]
N(-C)-C(-C-C-C-N)-C(-N-C-C(-N-C)=O)=O	738	325	413	74	60	0.810811	0.100271	1.841164	5.446154	0.046438	[399, 14, 265, 60]
N(-C)-C(-C-C-C-N)-C(-N-C-C-N-C-C)=O	738	325	413	74	60	0.810811	0.100271	1.841164	5.446154	0.046438	[399, 14, 265, 60]
N(-C)-C(-C-C-C)-C(-N-C-C(-N-C-C)=O)=O	738	325	413	79	62	0.78481	0.107046	1.782123	4.63457	0.04276	[396, 17, 263, 62]
N(-C)-C(-C-C-C)-C(-N-C-C-N-C-C-N)=O	738	325	413	78	61	0.782051	0.105691	1.775858	4.559819	0.041444	[396, 17, 264, 61]
N(-C)-C(-C-C-C)-C(-N-C-C-N-C-C-C)=O	738	325	413	76	59	0.776316	0.102981	1.762834	4.410317	0.038846	[396, 17, 266, 59]
N(-C)-C(-C-C-C)-C(-N-C-C-N-C-C=O)=O	738	325	413	80	63	0.7875	0.108401	1.788231	4.709321	0.044088	[396, 17, 262, 63]
N(-C)-C(-C-c1:c:c:c:c:c:1)-C(-N-C-C)=O	738	325	413	69	54	0.782609	0.093496	1.777124	4.574769	0.036299	[398, 15, 271, 54]
N(-C)-C(-C-c1:c:c:c(-O):c:c:1)-C(-N-C)=O	738	325	413	38	36	0.947368	0.051491	2.151255	22.873846	0.046782	[411, 2, 289, 36]
N(-C)-C(-C-C)-C(-N-C-C(-N-C-C-N)=O)=O	738	325	413	77	60	0.779221	0.104336	1.769431	4.485068	0.040139	[396, 17, 265, 60]
N(-C)-C(-C-C)-C(-N-C-C(-N-C-C-C)=O)=O	738	325	413	75	58	0.773333	0.101626	1.756062	4.335566	0.037564	[396, 17, 267, 58]
N(-C)-C(-C-C)-C(-N-C-C(-N-C-C=O)=O)=O	738	325	413	79	62	0.78481	0.107046	1.782123	4.63457	0.04276	[396, 17, 263, 62]
N(-C)-C(-C-C)-C(-N-C-C-N-C-C(-N)=O)=O	738	325	413	78	61	0.782051	0.105691	1.775858	4.559819	0.041444	[396, 17, 264, 61]
N(-C)-C(-C-C)-C(-N-C-C-N-C-C-N-C)=O	738	325	413	78	61	0.782051	0.105691	1.775858	4.559819	0.041444	[396, 17, 264, 61]
N(-C)-C(-C-C)-C(-N-C-C-N-C-C-C-C)=O	738	325	413	73	57	0.780822	0.098916	1.773066	4.527115	0.038206	[397, 16, 268, 57]
N(-C)-C(-C-C)-C(-N-C-C-N1-C-C-C-C-1)=O	738	325	413	34	32	0.941176	0.04607	2.137195	20.332308	0.040344	[411, 2, 293, 32]
N(-C)-C(-C)-C(-N-C-C(-N-C-C(-N)=O)=O)=O	738	325	413	77	60	0.779221	0.104336	1.769431	4.485068	0.040139	[396, 17, 265, 60]
N(-C)-C(-C)-C(-N-C-C(-N-C-C-N-C)=O)=O	738	325	413	77	60	0.779221	0.104336	1.769431	4.485068	0.040139	[396, 17, 265, 60]
N(-C)-C(-C)-C(-N-C-C(-N-C-C-C-C)=O)=O	738	325	413	79	62	0.78481	0.107046	1.782123	4.63457	0.04276	[396, 17, 263, 62]
N(-C)-C(-C)-C(-N-C-C(-N1-C-C-C-C-1)=O)=O	738	325	413	40	37	0.925	0.054201	2.100462	15.672821	0.04404	[410, 3, 288, 37]
N(-C)-C(-C)-C(-N-C-C-N-C-C(-N-C)=O)=O	738	325	413	78	61	0.782051	0.105691	1.775858	4.559819	0.041444	[396, 17, 264, 61]
N(-C)-C(-C)-C(-N-C-C-N-C-C-N-C-C)=O	738	325	413	78	61	0.782051	0.105691	1.775858	4.559819	0.041444	[396, 17, 264, 61]
N(-C)-C(-C)-C(-N-C-C-N-C-C-C-C-N)=O	738	325	413	72	59	0.819444	0.097561	1.860769	5.767337	0.047346	[400, 13, 266, 59]
N(-C)-C(-C)-C(-N-C-C-N1-C-C-C-C-1-C)=O	738	325	413	40	37	0.925	0.054201	2.100462	15.672821	0.04404	[410, 3, 288, 37]
N(-C)-C(-C)-C(-N-C-C-c1:c:c:c:c:c:1)=O	738	325	413	69	54	0.782609	0.093496	1.777124	4.574769	0.036299	[398, 15, 271, 54]
N(-C)-C(-C)-C(-N1-C-C-C-C-1-C(-N-C)=O)=O	738	325	413	38	36	0.947368	0.051491	2.151255	22.873846	0.046782	[411, 2, 289, 36]
N(-C-C(-N-C-C-N)=O)-C(-C(-N)-C(-C)-C)=O	738	325	413	39	38	0.974359	0.052846	2.212544	48.289231	0.05544	[412, 1, 287, 38]
N(-C-C(-N-C-C-C)=O)-C(-C(-N)-C(-C)-C)=O	738	325	413	32	31	0.96875	0.04336	2.199808	39.393846	0.043749	[412, 1, 294, 31]
N(-C-C(-N-C-C=O)=O)-C(-C(-N)-C(-C)-C)=O	738	325	413	39	38	0.974359	0.052846	2.212544	48.289231	0.05544	[412, 1, 287, 38]
N(-C-C(-N-C-C)=O)-C(-C(-N)-C-C-C-N)=O	738	325	413	80	62	0.775	0.108401	1.759846	4.377094	0.040798	[395, 18, 263, 62]
N(-C-C(-N-C-C-N-C)=O)-C(-C(-N)-C-C)=O	738	325	413	77	60	0.779221	0.104336	1.769431	4.485068	0.040139	[396, 17, 265, 60]
N(-C-C(-N1-C-C-C-C-1)=O)-C(-C(-N)-C-C)=O	738	325	413	34	32	0.941176	0.04607	2.137195	20.332308	0.040344	[411, 2, 293, 32]
N(-C-C(-N)=O)-C(-C(-N)-C-C-C-N)=O	738	325	413	81	63	0.777778	0.109756	1.766154	4.447692	0.042098	[395, 18, 262, 63]
N(-C-C(-N-C-C(-N-C)=O)=O)-C(-C(-N)-C)=O	738	325	413	77	60	0.779221	0.104336	1.769431	4.485068	0.040139	[396, 17, 265, 60]
N(-C-C(-N-C-C-N-C-C)=O)-C(-C(-N)-C)=O	738	325	413	77	60	0.779221	0.104336	1.769431	4.485068	0.040139	[396, 17, 265, 60]
N(-C-C(-N-C-C-C-C-N)=O)-C(-C(-N)-C)=O	738	325	413	78	61	0.782051	0.105691	1.775858	4.559819	0.041444	[396, 17, 264, 61]
N(-C-C(-N1-C-C-C-C-1-C)=O)-C(-C(-N)-C)=O	738	325	413	40	37	0.925	0.054201	2.100462	15.672821	0.04404	[410, 3, 288, 37]
N(-C-C-N-C-C(-N)=O)-C(-C(-N)-C(-C)-C)=O	738	325	413	39	38	0.974359	0.052846	2.212544	48.289231	0.05544	[412, 1, 287, 38]
N(-C-C-N-C-C-N)-C(-C(-N)-C-C-C-N)=O	738	325	413	77	59	0.766234	0.104336	1.73994	4.165299	0.036968	[395, 18, 266, 59]
N(-C-C-N-C-C=O)-C(-C(-N)-C-C-C-N)=O	738	325	413	80	62	0.775	0.108401	1.759846	4.377094	0.040798	[395, 18, 263, 62]
N(-C-C-N-C-C-N-C)-C(-C(-N)-C-C-C)=O	738	325	413	78	61	0.782051	0.105691	1.775858	4.559819	0.041444	[396, 17, 264, 61]
N(-C-C-N-C-C(-N-C)=O)-C(-C(-N)-C-C)=O	738	325	413	78	61	0.782051	0.105691	1.775858	4.559819	0.041444	[396, 17, 264, 61]
N(-C-C-N-C-C-N-C-C)-C(-C(-N)-C-C)=O	738	325	413	78	61	0.782051	0.105691	1.775858	4.559819	0.041444	[396, 17, 264, 61]
N(-C-C-N-C-C-C(-C)-C)-C(-C(-N)-C-C)=O	738	325	413	53	40	0.754717	0.071816	1.713788	3.910059	0.022776	[400, 13, 285, 40]
N(-C-C-N-C-C-C-C-N)-C(-C(-N)-C-C)=O	738	325	413	30	23	0.766667	0.04065	1.740923	4.175385	0.013495	[406, 7, 302, 23]
N(-C-C-N1-C-C-C-C-1-C)-C(-C(-N)-C-C)=O	738	325	413	34	32	0.941176	0.04607	2.137195	20.332308	0.040344	[411, 2, 293, 32]
N(-C-C-N)-C(-C(-N)-C-c1:c:c:c:c:c:1)=O	738	325	413	68	53	0.779412	0.092141	1.769864	4.490051	0.035018	[398, 15, 272, 53]
N(-C-C-N-C-C(-N-C-C)=O)-C(-C(-N)-C)=O	738	325	413	78	61	0.782051	0.105691	1.775858	4.559819	0.041444	[396, 17, 264, 61]
N(-C-C-N-C-C-N-C-C-N)-C(-C(-N)-C)=O	738	325	413	75	58	0.773333	0.101626	1.756062	4.335566	0.037564	[396, 17, 267, 58]
N(-C-C-N-C-C-N-C-C-C)-C(-C(-N)-C)=O	738	325	413	77	60	0.779221	0.104336	1.769431	4.485068	0.040139	[396, 17, 265, 60]
N(-C-C-N-C-C-N-C-C=O)-C(-C(-N)-C)=O	738	325	413	77	60	0.779221	0.104336	1.769431	4.485068	0.040139	[396, 17, 265, 60]
N(-C-C-N1-C-C-C-C-1-C=O)-C(-C(-N)-C)=O	738	325	413	40	37	0.925	0.054201	2.100462	15.672821	0.04404	[410, 3, 288, 37]
N(-C-C-C-C)-C(-C(-N)-C-C-C-N)=O	738	325	413	52	48	0.923077	0.070461	2.096095	15.249231	0.057594	[409, 4, 277, 48]
N(-C-C-C-C-N)-C(-C(-N)-C-C)=O	738	325	413	79	63	0.797468	0.107046	1.810867	5.003654	0.046171	[397, 16, 262, 63]
N(-C-C-c1:c:c:c:c:c:1)-C(-C(-N)-C-C)=O	738	325	413	69	54	0.782609	0.093496	1.777124	4.574769	0.036299	[398, 15, 271, 54]
N(-C-C-C)-C(-C(-N)-C-C-C-N)=O	738	325	413	57	53	0.929825	0.077236	2.111417	16.837692	0.065766	[409, 4, 272, 53]
N(-C-C-C)-C(-C(-N)-C-c1:c:c:c:c:c:1)=O	738	325	413	67	52	0.776119	0.090786	1.762388	4.405333	0.033749	[398, 15, 273, 52]
N(-C-C-c1:c:c:c(-O):c:c:1)-C(-C(-N)-C)=O	738	325	413	37	35	0.945946	0.050136	2.148025	22.238462	0.045162	[411, 2, 290, 35]
N(-C-C=O)-C(-C(-N)-C-C-C-N)=O	738	325	413	82	64	0.780488	0.111111	1.772308	4.518291	0.04341	[395, 18, 261, 64]
N(-C-C=O)-C(-C(-N)-C-c1:c:c:c:c:c:1)=O	738	325	413	69	54	0.782609	0.093496	1.777124	4.574769	0.036299	[398, 15, 271, 54]
N(-C-C)-C(-C(-N)-C-C-C-N)=O	738	325	413	87	69	0.793103	0.117886	1.800955	4.871282	0.050133	[395, 18, 256, 69]
N(-C-C)-C(-C(-N)-C-c1:c:c:c(-O):c:c:1)=O	738	325	413	38	36	0.947368	0.051491	2.151255	22.873846	0.046782	[411, 2, 289, 36]
N(-C-C(-N-C-C)=O)-C(-C-N-C(-C-N)=O)=O	738	325	413	77	60	0.779221	0.104336	1.769431	4.485068	0.040139	[396, 17, 265, 60]
N(-C-C(-N-C-C)=O)-C(-C-N-C(-C-C)=O)=O	738	325	413	77	60	0.779221	0.104336	1.769431	4.485068	0.040139	[396, 17, 265, 60]
N(-C-C(-N-C-C-N)=O)-C(-C-N-C(-C)=O)=O	738	325	413	77	60	0.779221	0.104336	1.769431	4.485068	0.040139	[396, 17, 265, 60]
N(-C-C(-N-C-C-C)=O)-C(-C-N-C(-C)=O)=O	738	325	413	79	62	0.78481	0.107046	1.782123	4.63457	0.04276	[396, 17, 263, 62]
N(-C-C(-N-C-C=O)=O)-C(-C-N-C(-C)=O)=O	738	325	413	79	62	0.78481	0.107046	1.782123	4.63457	0.04276	[396, 17, 263, 62]
N(-C-C(-N-C)=O)-C(-C-N-C(-C-N-C)=O)=O	738	325	413	77	60	0.779221	0.104336	1.769431	4.485068	0.040139	[396, 17, 265, 60]
N(-C-C(-N-C)=O)-C(-C-N-C(-C-C-C)=O)=O	738	325	413	77	60	0.779221	0.104336	1.769431	4.485068	0.040139	[396, 17, 265, 60]
N(-C-C(-N-C-C(-N)=O)=O)-C(-C-N-C=O)=O	738	325	413	77	60	0.779221	0.104336	1.769431	4.485068	0.040139	[396, 17, 265, 60]
N(-C-C(-N-C-C-N-C)=O)-C(-C-N-C=O)=O	738	325	413	77	60	0.779221	0.104336	1.769431	4.485068	0.040139	[396, 17, 265, 60]
N(-C-C(-N-C-C-C-C)=O)-C(-C-N-C=O)=O	738	325	413	79	62	0.78481	0.107046	1.782123	4.63457	0.04276	[396, 17, 263, 62]
N(-C-C(-N1-C-C-C-C-1)=O)-C(-C-N-C=O)=O	738	325	413	41	38	0.926829	0.055556	2.104615	16.09641	0.045622	[410, 3, 287, 38]
N(-C-C(-N)=O)-C(-C-N-C(-C-C(-C)-C)=O)=O	738	325	413	39	38	0.974359	0.052846	2.212544	48.289231	0.05544	[412, 1, 287, 38]
N(-C-C(-N-C-C-N-C-C-N)=O)-C(-C-N)=O	738	325	413	74	57	0.77027	0.100271	1.749106	4.260814	0.036295	[396, 17, 268, 57]
N(-C-C(-N-C-C-N-C-C-C)=O)-C(-C-N)=O	738	325	413	77	60	0.779221	0.104336	1.769431	4.485068	0.040139	[396, 17, 265, 60]
N(-C-C(-N-C-C-N-C-C=O)=O)-C(-C-N)=O	738	325	413	77	60	0.779221	0.104336	1.769431	4.485068	0.040139	[396, 17, 265, 60]
N(-C-C(-N1-C-C-C-C-1-C=O)=O)-C(-C-N)=O	738	325	413	41	38	0.926829	0.055556	2.104615	16.09641	0.045622	[410, 3, 287, 38]
N(-C-C-N-C-C-N)-C(-C-N-C(-C-C)=O)=O	738	325	413	78	61	0.782051	0.105691	1.775858	4.559819	0.041444	[396, 17, 264, 61]
N(-C-C-N-C-C-C)-C(-C-N-C(-C-C)=O)=O	738	325	413	78	61	0.782051	0.105691	1.775858	4.559819	0.041444	[396, 17, 264, 61]
N(-C-C-N-C-C=O)-C(-C-N-C(-C-C)=O)=O	738	325	413	78	61	0.782051	0.105691	1.775858	4.559819	0.041444	[396, 17, 264, 61]
N(-C-C-N-C-C)-C(-C-N-C(-C-C-C)=O)=O	738	325	413	77	60	0.779221	0.104336	1.769431	4.485068	0.040139	[396, 17, 265, 60]
N(-C-C-N-C-C(-N)=O)-C(-C-N-C(-C)=O)=O	738	325	413	78	61	0.782051	0.105691	1.775858	4.559819	0.041444	[396, 17, 264, 61]
N(-C-C-N-C-C-N-C)-C(-C-N-C(-C)=O)=O	738	325	413	78	61	0.782051	0.105691	1.775858	4.559819	0.041444	[396, 17, 264, 61]
N(-C-C-N-C-C-C-C)-C(-C-N-C(-C)=O)=O	738	325	413	80	63	0.7875	0.108401	1.788231	4.709321	0.044088	[396, 17, 262, 63]
N(-C-C-N-C)-C(-C-N-C(-C-C(-C)-C)=O)=O	738	325	413	39	38	0.974359	0.052846	2.212544	48.289231	0.05544	[412, 1, 287, 38]
N(-C-C-N-C)-C(-C-N-C(-C-C-C-C)=O)=O	738	325	413	77	60	0.779221	0.104336	1.769431	4.485068	0.040139	[396, 17, 265, 60]
N(-C-C-N-C-C-N)-C(-C-N-C-C(-N)-C)=O	738	325	413	74	57	0.77027	0.100271	1.749106	4.260814	0.036295	[396, 17, 268, 57]
N(-C-C-N-C-C-C)-C(-C-N-C-C(-N)-C)=O	738	325	413	77	60	0.779221	0.104336	1.769431	4.485068	0.040139	[396, 17, 265, 60]
N(-C-C-N-C-C=O)-C(-C-N-C-C(-N)-C)=O	738	325	413	77	60	0.779221	0.104336	1.769431	4.485068	0.040139	[396, 17, 265, 60]
N(-C-C-N-C-C)-C(-C-N-C-C(-N)-C-C)=O	738	325	413	77	60	0.779221	0.104336	1.769431	4.485068	0.040139	[396, 17, 265, 60]
N(-C-C-N-C-C(-N)=O)-C(-C-N-C-C-N)=O	738	325	413	75	58	0.773333	0.101626	1.756062	4.335566	0.037564	[396, 17, 267, 58]
N(-C-C-N-C-C-N)-C(-C-N-C-C-N-C)=O	738	325	413	75	58	0.773333	0.101626	1.756062	4.335566	0.037564	[396, 17, 267, 58]
N(-C-C-N-C-C-N-C)-C(-C-N-C-C-N)=O	738	325	413	75	58	0.773333	0.101626	1.756062	4.335566	0.037564	[396, 17, 267, 58]
N(-C-C-N-C-C-C)-C(-C-N-C-C-N-C)=O	738	325	413	78	61	0.782051	0.105691	1.775858	4.559819	0.041444	[396, 17, 264, 61]
N(-C-C-N-C-C-C-C)-C(-C-N-C-C-N)=O	738	325	413	78	61	0.782051	0.105691	1.775858	4.559819	0.041444	[396, 17, 264, 61]
N(-C-C-N-C-C=O)-C(-C-N-C-C-N-C)=O	738	325	413	78	61	0.782051	0.105691	1.775858	4.559819	0.041444	[396, 17, 264, 61]
N(-C-C-N-C-C)-C(-C-N-C-C-N-C=O)=O	738	325	413	78	61	0.782051	0.105691	1.775858	4.559819	0.041444	[396, 17, 264, 61]
N(-C-C-N-C-C(-N)=O)-C(-C-N-C-C-C)=O	738	325	413	78	61	0.782051	0.105691	1.775858	4.559819	0.041444	[396, 17, 264, 61]
N(-C-C-N-C-C-N)-C(-C-N-C-C-C-C)=O	738	325	413	77	60	0.779221	0.104336	1.769431	4.485068	0.040139	[396, 17, 265, 60]
N(-C-C-N-C-C-N-C)-C(-C-N-C-C-C)=O	738	325	413	78	61	0.782051	0.105691	1.775858	4.559819	0.041444	[396, 17, 264, 61]
N(-C-C-N-C-C-C)-C(-C-N-C-C-C-C)=O	738	325	413	77	60	0.779221	0.104336	1.769431	4.485068	0.040139	[396, 17, 265, 60]
N(-C-C-N-C-C-C-C)-C(-C-N-C-C-C)=O	738	325	413	78	61	0.782051	0.105691	1.775858	4.559819	0.041444	[396, 17, 264, 61]
N(-C-C-N-C-C=O)-C(-C-N-C-C-C-C)=O	738	325	413	77	60	0.779221	0.104336	1.769431	4.485068	0.040139	[396, 17, 265, 60]
N(-C-C-N-C-C)-C(-C-N-C-C-C(-C)-C)=O	738	325	413	39	38	0.974359	0.052846	2.212544	48.289231	0.05544	[412, 1, 287, 38]
N(-C-C-N-C-C)-C(-C-N-C-C-C-C-C)=O	738	325	413	77	60	0.779221	0.104336	1.769431	4.485068	0.040139	[396, 17, 265, 60]
N(-C-C-N-C-C(-N-C)=O)-C(-C-N-C-C)=O	738	325	413	78	61	0.782051	0.105691	1.775858	4.559819	0.041444	[396, 17, 264, 61]
N(-C-C-N-C-C-N-C-C)-C(-C-N-C-C)=O	738	325	413	78	61	0.782051	0.105691	1.775858	4.559819	0.041444	[396, 17, 264, 61]
N(-C-C-N-C-C-C-C-N)-C(-C-N-C-C)=O	738	325	413	73	59	0.808219	0.098916	1.835279	5.355385	0.045057	[399, 14, 266, 59]
N(-C-C-N-C)-C(-C-N-C-C(-N)-C(-C)-C)=O	738	325	413	39	38	0.974359	0.052846	2.212544	48.289231	0.05544	[412, 1, 287, 38]
N(-C-C-N-C)-C(-C-N-C-C(-N)-C-C-C)=O	738	325	413	77	60	0.779221	0.104336	1.769431	4.485068	0.040139	[396, 17, 265, 60]
N(-C-C-N-C)-C(-C-N-C-C-N-C(-C)=O)=O	738	325	413	78	61	0.782051	0.105691	1.775858	4.559819	0.041444	[396, 17, 264, 61]
N(-C-C-N-C)-C(-C-N-C-C-C-C-C-N)=O	738	325	413	71	57	0.802817	0.096206	1.823012	5.173846	0.042329	[399, 14, 268, 57]
N(-C-C-N-C)-C(-C-N-C-C1-N-C-C-C-1)=O	738	325	413	41	38	0.926829	0.055556	2.104615	16.09641	0.045622	[410, 3, 287, 38]
N(-C-C-N-C-C(-N-C)=O)-C(-C-N-C=O)=O	738	325	413	78	61	0.782051	0.105691	1.775858	4.559819	0.041444	[396, 17, 264, 61]
N(-C-C-N-C-C-N-C-C)-C(-C-N-C=O)=O	738	325	413	78	61	0.782051	0.105691	1.775858	4.559819	0.041444	[396, 17, 264, 61]
N(-C-C-N-C-C-C-C-N)-C(-C-N-C=O)=O	738	325	413	73	59	0.808219	0.098916	1.835279	5.355385	0.045057	[399, 14, 266, 59]
N(-C-C-N-C-C(-N-C-C)=O)-C(-C-N-C)=O	738	325	413	78	61	0.782051	0.105691	1.775858	4.559819	0.041444	[396, 17, 264, 61]
N(-C-C-N-C-C-N-C-C-N)-C(-C-N-C)=O	738	325	413	75	58	0.773333	0.101626	1.756062	4.335566	0.037564	[396, 17, 267, 58]
N(-C-C-N-C-C-N-C-C-C)-C(-C-N-C)=O	738	325	413	77	60	0.779221	0.104336	1.769431	4.485068	0.040139	[396, 17, 265, 60]
N(-C-C-N-C-C-N-C-C=O)-C(-C-N-C)=O	738	325	413	77	60	0.779221	0.104336	1.769431	4.485068	0.040139	[396, 17, 265, 60]
N(-C-C-N1-C-C-C-C-1)-C(-C-N-C(-C)=O)=O	738	325	413	41	38	0.926829	0.055556	2.104615	16.09641	0.045622	[410, 3, 287, 38]
N(-C-C-N1-C-C-C-C-1-C)-C(-C-N-C=O)=O	738	325	413	41	38	0.926829	0.055556	2.104615	16.09641	0.045622	[410, 3, 287, 38]
N(-C-C-N)-C(-C-N-C(-C-C-C-C-N)=O)=O	738	325	413	77	59	0.766234	0.104336	1.73994	4.165299	0.036968	[395, 18, 266, 59]
N(-C-C-N)-C(-C-N-C(-C1-N-C-C-C-1)=O)=O	738	325	413	41	38	0.926829	0.055556	2.104615	16.09641	0.045622	[410, 3, 287, 38]
N(-C-C-N)-C(-C-N-C-C(-N)-C-C-C-N)=O	738	325	413	77	59	0.766234	0.104336	1.73994	4.165299	0.036968	[395, 18, 266, 59]
N(-C-C-N)-C(-C-N-C-C-N-C(-C-N)=O)=O	738	325	413	75	58	0.773333	0.101626	1.756062	4.335566	0.037564	[396, 17, 267, 58]
N(-C-C-N)-C(-C-N-C-C-N-C(-C-C)=O)=O	738	325	413	78	61	0.782051	0.105691	1.775858	4.559819	0.041444	[396, 17, 264, 61]
N(-C-C-N)-C(-C-N-C-C1-N(-C)-C-C-C-1)=O	738	325	413	41	38	0.926829	0.055556	2.104615	16.09641	0.045622	[410, 3, 287, 38]
N(-C-C-N-C-C(-N-C-C-C)=O)-C(-C-N)=O	738	325	413	77	60	0.779221	0.104336	1.769431	4.485068	0.040139	[396, 17, 265, 60]
N(-C-C-N-C-C(-N-C-C=O)=O)-C(-C-N)=O	738	325	413	77	60	0.779221	0.104336	1.769431	4.485068	0.040139	[396, 17, 265, 60]
N(-C-C-N-C-C-N-C-C(-N)=O)-C(-C-N)=O	738	325	413	74	57	0.77027	0.100271	1.749106	4.260814	0.036295	[396, 17, 268, 57]
N(-C-C-N-C-C-N-C-C-N-C)-C(-C-N)=O	738	325	413	75	58	0.773333	0.101626	1.756062	4.335566	0.037564	[396, 17, 267, 58]
N(-C-C-N-C-C-N-C-C-C-C)-C(-C-N)=O	738	325	413	77	60	0.779221	0.104336	1.769431	4.485068	0.040139	[396, 17, 265, 60]
N(-C-C-N-C-C-N1-C-C-C-C-1)-C(-C-N)=O	738	325	413	41	38	0.926829	0.055556	2.104615	16.09641	0.045622	[410, 3, 287, 38]
N(-C-C-N1-C-C-C-C-1-C(-N)=O)-C(-C-N)=O	738	325	413	41	38	0.926829	0.055556	2.104615	16.09641	0.045622	[410, 3, 287, 38]
N(-C-C-C(-C)-C)-C(-C-N-C(-C-C-C)=O)=O	738	325	413	53	40	0.754717	0.071816	1.713788	3.910059	0.022776	[400, 13, 285, 40]
N(-C-C-C-C-N)-C(-C-N-C(-C-C-C)=O)=O	738	325	413	34	27	0.794118	0.04607	1.803258	4.901538	0.018254	[406, 7, 298, 27]
N(-C-C-c1:c:c:c:c:c:1)-C(-C-N-C=O)=O	738	325	413	69	54	0.782609	0.093496	1.777124	4.574769	0.036299	[398, 15, 271, 54]
N(-C-C-C)-C(-C-N-C(-C1-N-C-C-C-1)=O)=O	738	325	413	14	13	0.928571	0.01897	2.108571	16.52	0.015191	[412, 1, 312, 13]
N(-C-C-C-C-N)-C(-C-N)=O	738	325	413	82	64	0.780488	0.111111	1.772308	4.518291	0.04341	[395, 18, 261, 64]
N(-C-C=O)-C(-C-N-C(-C-C-C-C-N)=O)=O	738	325	413	80	62	0.775	0.108401	1.759846	4.377094	0.040798	[395, 18, 263, 62]
N(-C-C=O)-C(-C-N-C(-C1-N-C-C-C-1)=O)=O	738	325	413	41	38	0.926829	0.055556	2.104615	16.09641	0.045622	[410, 3, 287, 38]
N(-C-C)-C(-C-N-C(-C1-N(-C)-C-C-C-1)=O)=O	738	325	413	41	38	0.926829	0.055556	2.104615	16.09641	0.045622	[410, 3, 287, 38]
N(-C-C)-C(-C-N-C-C-N-C(-C-C-C)=O)=O	738	325	413	78	61	0.782051	0.105691	1.775858	4.559819	0.041444	[396, 17, 264, 61]
N(-C-C)-C(-C-N-C-C1-N(-C=O)-C-C-C-1)=O	738	325	413	41	38	0.926829	0.055556	2.104615	16.09641	0.045622	[410, 3, 287, 38]
N(-C-C(-N1-C-C-C-C-1-C)=O)-C(-C-C-C)=O	738	325	413	34	32	0.941176	0.04607	2.137195	20.332308	0.040344	[411, 2, 293, 32]
N(-C-C(-N)=O)-C(-C-C-c1:c:c:c:c:c:1)=O	738	325	413	69	54	0.782609	0.093496	1.777124	4.574769	0.036299	[398, 15, 271, 54]
N(-C-C(-N1-C-C-C-C-1-C=O)=O)-C(-C-C)=O	738	325	413	40	37	0.925	0.054201	2.100462	15.672821	0.04404	[410, 3, 288, 37]
N(-C-C-N-C-C(-N-C)=O)-C(-C-C(-C)-C)=O	738	325	413	39	38	0.974359	0.052846	2.212544	48.289231	0.05544	[412, 1, 287, 38]
N(-C-C-N-C-C(-N)=O)-C(-C-C-C-C-N)=O	738	325	413	77	59	0.766234	0.104336	1.73994	4.165299	0.036968	[395, 18, 266, 59]
N(-C-C-N-C-C-N-C)-C(-C-C-C-C-N)=O	738	325	413	71	57	0.802817	0.096206	1.823012	5.173846	0.042329	[399, 14, 268, 57]
N(-C-C-N-C-C(-N-C)=O)-C(-C-C-C-C)=O	738	325	413	78	61	0.782051	0.105691	1.775858	4.559819	0.041444	[396, 17, 264, 61]
N(-C-C-N-C-C-N-C-C)-C(-C-C-C-C)=O	738	325	413	78	61	0.782051	0.105691	1.775858	4.559819	0.041444	[396, 17, 264, 61]
N(-C-C-N-C)-C(-C-C-c1:c:c:c:c:c:1)=O	738	325	413	70	55	0.785714	0.094851	1.784176	4.659487	0.037593	[398, 15, 270, 55]
N(-C-C-N-C-C-N-C-C-N)-C(-C-C-C)=O	738	325	413	78	61	0.782051	0.105691	1.775858	4.559819	0.041444	[396, 17, 264, 61]
N(-C-C-N-C-C-N-C-C-C)-C(-C-C-C)=O	738	325	413	77	60	0.779221	0.104336	1.769431	4.485068	0.040139	[396, 17, 265, 60]
N(-C-C-N-C-C-N-C-C=O)-C(-C-C-C)=O	738	325	413	77	60	0.779221	0.104336	1.769431	4.485068	0.040139	[396, 17, 265, 60]
N(-C-C-N1-C-C-C-C-1-C=O)-C(-C-C-C)=O	738	325	413	34	32	0.941176	0.04607	2.137195	20.332308	0.040344	[411, 2, 293, 32]
N(-C-C-N)-C(-C-C-C(-N)=O)=O	738	325	413	34	33	0.970588	0.04607	2.203982	41.935385	0.047061	[412, 1, 292, 33]
N(-C-C-N)-C(-C-C-C-N)=O	738	325	413	40	35	0.875	0.054201	1.986923	8.895385	0.03405	[408, 5, 290, 35]
N(-C-C-N)-C(-C-C-c1:c:c:c(-O):c:c:1)=O	738	325	413	37	35	0.945946	0.050136	2.148025	22.238462	0.045162	[411, 2, 290, 35]
N(-C-C-N)-C(-C-C-c1:c:c:c:c:c:1)=O	738	325	413	71	56	0.788732	0.096206	1.791029	4.744205	0.038898	[398, 15, 269, 56]
N(-C-C-N-C-C-N-C-C(-N)=O)-C(-C-C)=O	738	325	413	78	61	0.782051	0.105691	1.775858	4.559819	0.041444	[396, 17, 264, 61]
N(-C-C-N-C-C-N-C-C-N-C)-C(-C-C)=O	738	325	413	78	61	0.782051	0.105691	1.775858	4.559819	0.041444	[396, 17, 264, 61]
N(-C-C-N-C-C-N-C-C-C-C)-C(-C-C)=O	738	325	413	78	61	0.782051	0.105691	1.775858	4.559819	0.041444	[396, 17, 264, 61]
N(-C-C-N-C-C-N1-C-C-C-C-1)-C(-C-C)=O	738	325	413	41	38	0.926829	0.055556	2.104615	16.09641	0.045622	[410, 3, 287, 38]
N(-C-C-N1-C-C-C-C-1-C(-N)=O)-C(-C-C)=O	738	325	413	40	37	0.925	0.054201	2.100462	15.672821	0.04404	[410, 3, 288, 37]
N(-C-C-C-N)-C(-C-C-C)=O	738	325	413	30	27	0.9	0.04065	2.043692	11.436923	0.028695	[410, 3, 298, 27]
N(-C-C-C-C)-C(-C-C-C-C-C)=O	738	325	413	55	45	0.818182	0.074526	1.857902	5.718462	0.035036	[403, 10, 280, 45]
N(-C-C-C-C-N)-C(-C-C-C)=O	738	325	413	102	84	0.823529	0.138211	1.870045	5.930256	0.071824	[395, 18, 241, 84]
N(-C-C-c1:c:c:c:c:c:1)-C(-C-C-C-C)=O	738	325	413	77	58	0.753247	0.104336	1.71045	3.87919	0.03395	[394, 19, 267, 58]
N(-C-C-c1:c:c:c(-O):c:c:1)-C(-C-C-C)=O	738	325	413	37	32	0.864865	0.050136	1.963909	8.132923	0.029733	[408, 5, 293, 32]
N(-C-C-c1:c:c:c:c:c:1)-C(-C-C-C)=O	738	325	413	78	59	0.75641	0.105691	1.717633	3.946073	0.035174	[394, 19, 266, 59]
N(-C-C-C)-C(-C-C-C-C-C)=O	738	325	413	61	51	0.836066	0.082656	1.898512	6.480923	0.043348	[403, 10, 274, 51]
N(-C-C-C)-C(-C-C-c1:c:c:c(-O):c:c:1)=O	738	325	413	36	35	0.972222	0.04878	2.207692	44.476923	0.050396	[412, 1, 290, 35]
N(-C-C-C-N)-C(-C-C)=O	738	325	413	54	50	0.925926	0.073171	2.102564	15.884615	0.060842	[409, 4, 275, 50]
N(-C-C-C-C-C)-C(-C-C)=O	738	325	413	91	74	0.813187	0.123306	1.84656	5.531584	0.059392	[396, 17, 251, 74]
N(-C-C-c1:c:c:c(-O):c:c:1)-C(-C-C)=O	738	325	413	44	37	0.840909	0.059621	1.90951	6.716923	0.031358	[406, 7, 288, 37]
N(-C-C=O)-C(-C-C-c1:c:c:c(-O):c:c:1)=O	738	325	413	38	36	0.947368	0.051491	2.151255	22.873846	0.046782	[411, 2, 289, 36]
N(-C-C=O)-C(-C-C-c1:c:c:c:c:c:1)=O	738	325	413	70	55	0.785714	0.094851	1.784176	4.659487	0.037593	[398, 15, 270, 55]
N(-C-C)-C(-C-C-C-N)=O	738	325	413	45	40	0.888889	0.060976	2.018462	10.166154	0.04146	[408, 5, 285, 40]
N(-C-C)-C(-C-C-C(-C)-C)=O	738	325	413	71	55	0.774648	0.096206	1.759047	4.368269	0.035644	[397, 16, 270, 55]
N(-C-C)-C(-C-C-c1:c:c:c:c:c:1)=O	738	325	413	72	57	0.791667	0.097561	1.797692	4.828923	0.040215	[398, 15, 268, 57]
N(-C-C(-N-C)=O)-C(-C1-N(-C=O)-C-C-C-1)=O	738	325	413	41	38	0.926829	0.055556	2.104615	16.09641	0.045622	[410, 3, 287, 38]
N(-C-C(-N)=O)-C(-C1-N(-C(-C)=O)-C-C-C-1)=O	738	325	413	41	38	0.926829	0.055556	2.104615	16.09641	0.045622	[410, 3, 287, 38]
N(-C-C-C)-C(-C1-N(-C(-C-N)=O)-C-C-C-1)=O	738	325	413	11	9	0.818182	0.014905	1.857902	5.718462	0.006597	[411, 2, 316, 9]
N(-C-C-C)-C(-C1-N(-C(-C-C)=O)-C-C-C-1)=O	738	325	413	8	7	0.875	0.01084	1.986923	8.895385	0.006531	[412, 1, 318, 7]
N(-C-C=O)-C(-C1-N(-C(-C-N)=O)-C-C-C-1)=O	738	325	413	41	38	0.926829	0.055556	2.104615	16.09641	0.045622	[410, 3, 287, 38]
N(-C-C=O)-C(-C1-N(-C(-C-C)=O)-C-C-C-1)=O	738	325	413	38	36	0.947368	0.051491	2.151255	22.873846	0.046782	[411, 2, 289, 36]
N(-C-C)-C(-C1-N(-C(-C(-N)-C)=O)-C-C-C-1)=O	738	325	413	38	36	0.947368	0.051491	2.151255	22.873846	0.046782	[411, 2, 289, 36]
N(-C-C)-C(-C1-N(-C(-C-N-C)=O)-C-C-C-1)=O	738	325	413	41	38	0.926829	0.055556	2.104615	16.09641	0.045622	[410, 3, 287, 38]
N(-C-C(-N1-C-C-C-C-1-C(-N)=O)=O)-C(-C)=O	738	325	413	41	38	0.926829	0.055556	2.104615	16.09641	0.045622	[410, 3, 287, 38]
N(-C-C-N-C-C(-N1-C-C-C-C-1)=O)-C(-C)=O	738	325	413	41	38	0.926829	0.055556	2.104615	16.09641	0.045622	[410, 3, 287, 38]
N(-C-C-N-C-C-N-C-C(-N-C)=O)-C(-C)=O	738	325	413	78	61	0.782051	0.105691	1.775858	4.559819	0.041444	[396, 17, 264, 61]
N(-C-C-N-C-C-N-C-C-N-C-C)-C(-C)=O	738	325	413	78	61	0.782051	0.105691	1.775858	4.559819	0.041444	[396, 17, 264, 61]
N(-C-C-N-C-C-N-C-C-C-C-N)-C(-C)=O	738	325	413	73	59	0.808219	0.098916	1.835279	5.355385	0.045057	[399, 14, 266, 59]
N(-C-C-N-C-C-N1-C-C-C-C-1-C)-C(-C)=O	738	325	413	41	38	0.926829	0.055556	2.104615	16.09641	0.045622	[410, 3, 287, 38]
N(-C-C-N-C-C-c1:c:c:c:c:c:1)-C(-C)=O	738	325	413	69	54	0.782609	0.093496	1.777124	4.574769	0.036299	[398, 15, 271, 54]
N(-C-C-N1-C-C-C-C-1-C(-N-C)=O)-C(-C)=O	738	325	413	41	38	0.926829	0.055556	2.104615	16.09641	0.045622	[410, 3, 287, 38]
N(-C-C-O)-C(-C)=O	738	325	413	59	50	0.847458	0.079946	1.924381	7.059829	0.044506	[404, 9, 275, 50]
N(-C-C-C(-N)=O)-C(-C)=O	738	325	413	35	34	0.971429	0.047425	2.20589	43.206154	0.048726	[412, 1, 291, 34]
N(-C-C-C-N)-C(-C)=O	738	325	413	54	50	0.925926	0.073171	2.102564	15.884615	0.060842	[409, 4, 275, 50]
N(-C-C-C-C-N)-C(-C)=O	738	325	413	109	89	0.816514	0.147696	1.854114	5.654923	0.074564	[393, 20, 236, 89]
N(-C-C-C-C-C)-C(-C)=O	738	325	413	104	84	0.807692	0.140921	1.834083	5.337231	0.06708	[393, 20, 241, 84]
N(-C-C-c1:c:c:c(-O):c:c:1)-C(-C)=O	738	325	413	45	38	0.844444	0.060976	1.917538	6.898462	0.032745	[406, 7, 287, 38]
N(-C)-C(-C-N-C-C-C-c1:c:c:c:c:c:1)=O	738	325	413	69	54	0.782609	0.093496	1.777124	4.574769	0.036299	[398, 15, 271, 54]
N(-C)-C(-C-N-C-C1-N(-C(-C)=O)-C-C-C-1)=O	738	325	413	41	38	0.926829	0.055556	2.104615	16.09641	0.045622	[410, 3, 287, 38]
N(-C)-C(-C-C-C-C-N)=O	738	325	413	88	69	0.784091	0.119241	1.78049	4.614899	0.048073	[394, 19, 256, 69]
N(-C)-C(-C1-N(-C(-C-N-C=O)=O)-C-C-C-1)=O	738	325	413	41	38	0.926829	0.055556	2.104615	16.09641	0.045622	[410, 3, 287, 38]
N(-C)-C(-C1-N-C-C-C-1)=O	738	325	413	41	38	0.926829	0.055556	2.104615	16.09641	0.045622	[410, 3, 287, 38]
N(-C)-C(-c1:c:c:c:c:c:1)=O	738	325	413	35	28	0.8	0.047425	1.816615	5.083077	0.019493	[406, 7, 297, 28]
N(-C-C(-N1-C-C-C-C-1-C)=O)-C-C(-N)-C-C	738	325	413	34	32	0.941176	0.04607	2.137195	20.332308	0.040344	[411, 2, 293, 32]
N(-C-C(-N)=O)-C-C(-N)-C-c1:c:c:c:c:c:1	738	325	413	68	53	0.779412	0.092141	1.769864	4.490051	0.035018	[398, 15, 272, 53]
N(-C-C(-N1-C-C-C-C-1-C=O)=O)-C-C(-N)-C	738	325	413	40	37	0.925	0.054201	2.100462	15.672821	0.04404	[410, 3, 288, 37]
N(-C-C-N-C-C(-N)=O)-C-C(-N)-C-C-C-N	738	325	413	77	59	0.766234	0.104336	1.73994	4.165299	0.036968	[395, 18, 266, 59]
N(-C-C-N-C-C-N-C)-C-C(-N)-C-C-C-N	738	325	413	71	57	0.802817	0.096206	1.823012	5.173846	0.042329	[399, 14, 268, 57]
N(-C-C-N-C-C-N-C-C)-C-C(-N)-C-C-C	738	325	413	78	61	0.782051	0.105691	1.775858	4.559819	0.041444	[396, 17, 264, 61]
N(-C-C-N-C)-C-C(-N)-C-c1:c:c:c:c:c:1	738	325	413	68	53	0.779412	0.092141	1.769864	4.490051	0.035018	[398, 15, 272, 53]
N(-C-C-N-C-C-N-C-C-N)-C-C(-N)-C-C	738	325	413	75	58	0.773333	0.101626	1.756062	4.335566	0.037564	[396, 17, 267, 58]
N(-C-C-N-C-C-N-C-C-C)-C-C(-N)-C-C	738	325	413	77	60	0.779221	0.104336	1.769431	4.485068	0.040139	[396, 17, 265, 60]
N(-C-C-N-C-C-N-C-C=O)-C-C(-N)-C-C	738	325	413	77	60	0.779221	0.104336	1.769431	4.485068	0.040139	[396, 17, 265, 60]
N(-C-C-N1-C-C-C-C-1-C=O)-C-C(-N)-C-C	738	325	413	34	32	0.941176	0.04607	2.137195	20.332308	0.040344	[411, 2, 293, 32]
N(-C-C-N)-C-C(-N)-C-c1:c:c:c(-O):c:c:1	738	325	413	37	35	0.945946	0.050136	2.148025	22.238462	0.045162	[411, 2, 290, 35]
N(-C-C-N-C-C-N-C-C(-N)=O)-C-C(-N)-C	738	325	413	74	57	0.77027	0.100271	1.749106	4.260814	0.036295	[396, 17, 268, 57]
N(-C-C-N-C-C-N-C-C-N-C)-C-C(-N)-C	738	325	413	75	58	0.773333	0.101626	1.756062	4.335566	0.037564	[396, 17, 267, 58]
N(-C-C-N-C-C-N-C-C-C-C)-C-C(-N)-C	738	325	413	77	60	0.779221	0.104336	1.769431	4.485068	0.040139	[396, 17, 265, 60]
N(-C-C-N-C-C-N1-C-C-C-C-1)-C-C(-N)-C	738	325	413	41	38	0.926829	0.055556	2.104615	16.09641	0.045622	[410, 3, 287, 38]
N(-C-C-N1-C-C-C-C-1-C(-N)=O)-C-C(-N)-C	738	325	413	40	37	0.925	0.054201	2.100462	15.672821	0.04404	[410, 3, 288, 37]
N(-C-C-c1:c:c:c:c:c:1)-C-C(-N)-C-C-C	738	325	413	68	53	0.779412	0.092141	1.769864	4.490051	0.035018	[398, 15, 272, 53]
N(-C-C-C)-C-C(-N)-C-c1:c:c:c(-O):c:c:1	738	325	413	36	35	0.972222	0.04878	2.207692	44.476923	0.050396	[412, 1, 290, 35]
N(-C-C=O)-C-C(-N)-C-c1:c:c:c(-O):c:c:1	738	325	413	38	36	0.947368	0.051491	2.151255	22.873846	0.046782	[411, 2, 289, 36]
N(-C-C-N-C=O)-C-C(-N1-C-C-C-C-1-C)=O	738	325	413	41	38	0.926829	0.055556	2.104615	16.09641	0.045622	[410, 3, 287, 38]
N(-C-C-N)-C-C(-N1-C-C-C-C-1-C(-N)=O)=O	738	325	413	41	38	0.926829	0.055556	2.104615	16.09641	0.045622	[410, 3, 287, 38]
N(-C-C-C-C)-C-C(-N1-C-C-C-C-1-C=O)=O	738	325	413	34	32	0.941176	0.04607	2.137195	20.332308	0.040344	[411, 2, 293, 32]
N(-C-C-C)-C-C(-N1-C-C-C-C-1-C(-N)=O)=O	738	325	413	40	37	0.925	0.054201	2.100462	15.672821	0.04404	[410, 3, 288, 37]
N(-C-C-C-c1:c:c:c(-O):c:c:1)-C-C(-N)=O	738	325	413	37	35	0.945946	0.050136	2.148025	22.238462	0.045162	[411, 2, 290, 35]
N(-C-C1-N(-C(-C-N)=O)-C-C-C-1)-C-C(-N)=O	738	325	413	41	38	0.926829	0.055556	2.104615	16.09641	0.045622	[410, 3, 287, 38]
N(-C-C1-N(-C(-C-C)=O)-C-C-C-1)-C-C(-N)=O	738	325	413	38	36	0.947368	0.051491	2.151255	22.873846	0.046782	[411, 2, 289, 36]
N(-C-C-N-C-C-N-C)-C-C-N-C-C-N-C	738	325	413	75	58	0.773333	0.101626	1.756062	4.335566	0.037564	[396, 17, 267, 58]
N(-C-C-N-C-C-N)-C-C-N-C-C-N-C-C	738	325	413	75	58	0.773333	0.101626	1.756062	4.335566	0.037564	[396, 17, 267, 58]
N(-C-C-N-C-C-N)-C-C-N-C-C-N-C=O	738	325	413	75	58	0.773333	0.101626	1.756062	4.335566	0.037564	[396, 17, 267, 58]
N(-C-C-N-C-C-C-C)-C-C-N-C-C-N-C	738	325	413	78	61	0.782051	0.105691	1.775858	4.559819	0.041444	[396, 17, 264, 61]
N(-C-C-N-C-C-C)-C-C-N-C-C-N-C-C	738	325	413	78	61	0.782051	0.105691	1.775858	4.559819	0.041444	[396, 17, 264, 61]
N(-C-C-N-C-C-C)-C-C-N-C-C-N-C=O	738	325	413	78	61	0.782051	0.105691	1.775858	4.559819	0.041444	[396, 17, 264, 61]
N(-C-C-N-C-C-C-C-N)-C-C-N-C-C-N	738	325	413	71	57	0.802817	0.096206	1.823012	5.173846	0.042329	[399, 14, 268, 57]
N(-C-C-N-C-C-C-C-C)-C-C-N-C-C-N	738	325	413	78	61	0.782051	0.105691	1.775858	4.559819	0.041444	[396, 17, 264, 61]
N(-C-C-N-C-C-C-C)-C-C-N-C-C-N	738	325	413	78	61	0.782051	0.105691	1.775858	4.559819	0.041444	[396, 17, 264, 61]
N(-C-C-N-C-C=O)-C-C-N-C-C-N-C=O	738	325	413	78	61	0.782051	0.105691	1.775858	4.559819	0.041444	[396, 17, 264, 61]
N(-C-C-N-C-C-C-C)-C-C-N-C-C-C-C	738	325	413	76	59	0.776316	0.102981	1.762834	4.410317	0.038846	[396, 17, 266, 59]
N(-C-C-N-C-C-C)-C-C-N-C-C-C-C-N	738	325	413	71	57	0.802817	0.096206	1.823012	5.173846	0.042329	[399, 14, 268, 57]
N(-C-C-N-C-C-C)-C-C-N-C-C-C-C-C	738	325	413	78	61	0.782051	0.105691	1.775858	4.559819	0.041444	[396, 17, 264, 61]
N(-C-C-N-C-C=O)-C-C-N-C-C-C(-C)-C	738	325	413	39	38	0.974359	0.052846	2.212544	48.289231	0.05544	[412, 1, 287, 38]
N(-C-C-N-C-C=O)-C-C-N-C-C-C-C-C	738	325	413	77	60	0.779221	0.104336	1.769431	4.485068	0.040139	[396, 17, 265, 60]
N(-C-C-N-C-C)-C-C-N-C-C-C-C-C-N	738	325	413	77	60	0.779221	0.104336	1.769431	4.485068	0.040139	[396, 17, 265, 60]
N(-C-C-N-C-C)-C-C-N-C-C1-N-C-C-C-1	738	325	413	41	38	0.926829	0.055556	2.104615	16.09641	0.045622	[410, 3, 287, 38]
N(-C-C-N-C)-C-C-N-C-C-N1-C-C-C-C-1	738	325	413	41	38	0.926829	0.055556	2.104615	16.09641	0.045622	[410, 3, 287, 38]
N(-C-C-N-C)-C-C-N-C-C1-N(-C)-C-C-C-1	738	325	413	41	38	0.926829	0.055556	2.104615	16.09641	0.045622	[410, 3, 287, 38]
N(-C-C-N1-C-C-C-C-1-C=O)-C-C-N-C=O	738	325	413	41	38	0.926829	0.055556	2.104615	16.09641	0.045622	[410, 3, 287, 38]
N(-C-C-N)-C-C-N-C-C-c1:c:c:c:c:c:1	738	325	413	68	53	0.779412	0.092141	1.769864	4.490051	0.035018	[398, 15, 272, 53]
N(-C-C-N)-C-C-N-C-C1-N(-C=O)-C-C-C-1	738	325	413	41	38	0.926829	0.055556	2.104615	16.09641	0.045622	[410, 3, 287, 38]
N(-C-C(-C)-C)-C-C-N	738	325	413	43	41	0.953488	0.058266	2.165152	26.050769	0.054984	[411, 2, 284, 41]
N(-C-C-C-c1:c:c:c:c:c:1)-C-C-N-C-C	738	325	413	69	54	0.782609	0.093496	1.777124	4.574769	0.036299	[398, 15, 271, 54]
N(-C-C-C-c1:c:c:c(-O):c:c:1)-C-C-N-C	738	325	413	37	35	0.945946	0.050136	2.148025	22.238462	0.045162	[411, 2, 290, 35]
N(-C-C-c1:c:c:c(-O):c:c:1)-C-C-N-C=O	738	325	413	38	36	0.947368	0.051491	2.151255	22.873846	0.046782	[411, 2, 289, 36]
N(-C-C-C)-C-C-N-C-C1-N(-C=O)-C-C-C-1	738	325	413	14	13	0.928571	0.01897	2.108571	16.52	0.015191	[412, 1, 312, 13]
N(-C-C-C-C)-C-C-N1-C-C-C-C-1-C(-N)=O	738	325	413	34	32	0.941176	0.04607	2.137195	20.332308	0.040344	[411, 2, 293, 32]
N(-C-C-C-C(-N)=O)-C-C-N	738	325	413	39	35	0.897436	0.052846	2.03787	11.119231	0.037252	[409, 4, 290, 35]
N(-C-C-C-C-N)-C-C-N	738	325	413	86	67	0.77907	0.116531	1.769088	4.481134	0.045402	[394, 19, 258, 67]
N(-C-C1-N(-C(-C)=O)-C-C-C-1)-C-C-N-C-C	738	325	413	41	38	0.926829	0.055556	2.104615	16.09641	0.045622	[410, 3, 287, 38]
N(-C-C1-N(-C(-C-N)=O)-C-C-C-1)-C-C-N-C	738	325	413	41	38	0.926829	0.055556	2.104615	16.09641	0.045622	[410, 3, 287, 38]
N(-C-C1-N(-C(-C-C)=O)-C-C-C-1)-C-C-N-C	738	325	413	38	36	0.947368	0.051491	2.151255	22.873846	0.046782	[411, 2, 289, 36]
N(-C-C1-N(-C(-C(-N)-C)=O)-C-C-C-1)-C-C-N	738	325	413	38	36	0.947368	0.051491	2.151255	22.873846	0.046782	[411, 2, 289, 36]
N(-C-C1-N(-C(-C-N-C)=O)-C-C-C-1)-C-C-N	738	325	413	41	38	0.926829	0.055556	2.104615	16.09641	0.045622	[410, 3, 287, 38]
N(-C-C-C-C)-C-C-O	738	325	413	53	40	0.754717	0.071816	1.713788	3.910059	0.022776	[400, 13, 285, 40]
N(-C-C-C)-C-C-O	738	325	413	64	49	0.765625	0.086721	1.738558	4.151179	0.03002	[398, 15, 276, 49]
N(-C-C)-C-C-O-C	738	325	413	50	38	0.76	0.067751	1.725785	4.024103	0.022154	[401, 12, 287, 38]
N(-C-C-C)-C-C-C(-N)=O	738	325	413	36	35	0.972222	0.04878	2.207692	44.476923	0.050396	[412, 1, 290, 35]
N(-C-C-C-C-N)-C-C-C(-C)-C	738	325	413	40	37	0.925	0.054201	2.100462	15.672821	0.04404	[410, 3, 288, 37]
N(-C-C-C-C)-C-C-C(-C)-C	738	325	413	46	42	0.913043	0.062331	2.073311	13.343077	0.048033	[409, 4, 283, 42]
N(-C-C-C-C-C)-C-C-C-C-N	738	325	413	68	51	0.75	0.092141	1.703077	3.812308	0.028943	[396, 17, 274, 51]
N(-C-C-C-C)-C-C-C-C-C-N	738	325	413	72	57	0.791667	0.097561	1.797692	4.828923	0.040215	[398, 15, 268, 57]
N(-C-C-C-C)-C-C-C-C-C-C-C-C	738	325	413	60	51	0.85	0.081301	1.930154	7.201026	0.045955	[404, 9, 274, 51]
N(-C-C-C-C)-C-C-C-C-C-C	738	325	413	66	54	0.818182	0.089431	1.857902	5.718462	0.042713	[401, 12, 271, 54]
N(-C-C-c1:c:c:c(-O):c:c:1)-C-C-C-C	738	325	413	39	33	0.846154	0.052846	1.92142	6.989231	0.02841	[407, 6, 292, 33]
N(-C-C-C)-C-C-C-C-C-C-C-C-C-C	738	325	413	64	52	0.8125	0.086721	1.845	5.506667	0.039969	[401, 12, 273, 52]
N(-C-C-C)-C-C-c1:c:c:c(-O):c:c:1	738	325	413	46	38	0.826087	0.062331	1.875853	6.036154	0.030265	[405, 8, 287, 38]
N(-C-C1-N(-C(-C(-N)-C)=O)-C-C-C-1)-C-C-C	738	325	413	8	7	0.875	0.01084	1.986923	8.895385	0.006531	[412, 1, 318, 7]
N(-C-C1-N(-C(-C-N-C)=O)-C-C-C-1)-C-C-C	738	325	413	11	9	0.818182	0.014905	1.857902	5.718462	0.006597	[411, 2, 316, 9]
N(-C-C)-C-C-C(-N)=O	738	325	413	36	35	0.972222	0.04878	2.207692	44.476923	0.050396	[412, 1, 290, 35]
N(-C-C)-C-C-C-C(-N)=O	738	325	413	49	43	0.877551	0.066396	1.992716	9.107179	0.042792	[407, 6, 282, 43]
N(-C-C)-C-C-C-C-C-C-C-C-C-C	738	325	413	75	58	0.773333	0.101626	1.756062	4.335566	0.037564	[396, 17, 267, 58]
N(-C-C)-C-C-C-C=O	738	325	413	50	43	0.86	0.067751	1.952862	7.806154	0.039852	[406, 7, 282, 43]
N(-C-C)-C-C-c1:c:c:c(-O):c:c:1	738	325	413	47	39	0.829787	0.063686	1.884255	6.195	0.031619	[405, 8, 286, 39]
N(-C-C1-N(-C(-C(-N)-C)=O)-C-C-C-1)-C-C=O	738	325	413	38	36	0.947368	0.051491	2.151255	22.873846	0.046782	[411, 2, 289, 36]
N(-C-C1-N(-C(-C-N-C)=O)-C-C-C-1)-C-C=O	738	325	413	41	38	0.926829	0.055556	2.104615	16.09641	0.045622	[410, 3, 287, 38]
N(-C-C)-C-C1-N(-C(-C-N-C=O)=O)-C-C-C-1	738	325	413	41	38	0.926829	0.055556	2.104615	16.09641	0.045622	[410, 3, 287, 38]
N(-C)-C-C-C-C-C(-N)=O	738	325	413	89	69	0.775281	0.120596	1.760484	4.384154	0.046095	[393, 20, 256, 69]
N(-C)-C-C-C-C-C-C-C-C-C-C-C-C	738	325	413	65	50	0.769231	0.088076	1.746746	4.235897	0.03125	[398, 15, 275, 50]
N(-C)-C-C-C-C-C-C-C-C-C-C	738	325	413	77	60	0.779221	0.104336	1.769431	4.485068	0.040139	[396, 17, 265, 60]
N1(-C(-C-C-c2:c:c:c:c:c:2)=O)-C-C-C-C-1	738	325	413	36	34	0.944444	0.04878	2.144615	21.603077	0.043549	[411, 2, 291, 34]
N1(-C-C(-N)-C-c2:c:c:c:c:c:2)-C-C-C-C-1	738	325	413	36	34	0.944444	0.04878	2.144615	21.603077	0.043549	[411, 2, 291, 34]
N1(-C-C-C-C)-C-C-C-C-1	738	325	413	5	4	0.8	0.006775	1.816615	5.083077	0.002674	[412, 1, 321, 4]
N1(-C-C-C)-C-C-C-C-1	738	325	413	39	37	0.948718	0.052846	2.15432	23.509231	0.048409	[411, 2, 288, 37]
N1(-C-C)-C-C-C-C-1	738	325	413	43	40	0.930233	0.058266	2.112343	16.94359	0.048809	[410, 3, 285, 40]
N1(-C)-C-C-C-C-1	738	325	413	44	41	0.931818	0.059621	2.115944	17.367179	0.050414	[410, 3, 284, 41]
N-C(-C=O)-C-C-C-N	738	325	413	101	81	0.80198	0.136856	1.821112	5.146615	0.062703	[393, 20, 244, 81]
N-C(-C-C-N)=O	738	325	413	38	37	0.973684	0.051491	2.211012	47.018462	0.053753	[412, 1, 288, 37]
N-C(-C-C-C-C-N)=O	738	325	413	91	70	0.769231	0.123306	1.746746	4.235897	0.045497	[392, 21, 255, 70]
N-C-C-c1:c:c:c(-O):c:c:1	738	325	413	49	39	0.795918	0.066396	1.807347	4.956	0.027159	[403, 10, 286, 39]
N1-C-C-C-C-1	738	325	413	45	41	0.911111	0.060976	2.068923	13.025385	0.046467	[409, 4, 284, 41]
O(-C)-C-C-C-C-C-C-C-C-C-C	738	325	413	165	134	0.812121	0.223577	1.84414	5.493002	0.120897	[382, 31, 191, 134]
O(-C1-C-C-C-C-C-1)-C1-O-C-C(-O-C)-C-C-1	738	325	413	70	54	0.771429	0.094851	1.751736	4.288846	0.034382	[397, 16, 271, 54]
O(-C)-C1-O-C(-C-O)-C(-O-C)-C(-O)-C-1-O-C	738	325	413	45	35	0.777778	0.060976	1.766154	4.447692	0.022187	[403, 10, 290, 35]
O(-C)-C1-O-C(-C-O)-C(-O)-C(-O)-C-1-O-C	738	325	413	72	57	0.791667	0.097561	1.797692	4.828923	0.040215	[398, 15, 268, 57]
O(-C)-C1-O-C(-C)-C(-O-C)-C(-O)-C-1-O-C	738	325	413	66	50	0.757576	0.089431	1.72028	3.971154	0.02946	[397, 16, 275, 50]
O(-C)-C1-O-C(-C)-C(-O)-C(-O)-C-1-O-C	738	325	413	92	71	0.771739	0.124661	1.752441	4.29641	0.04681	[392, 21, 254, 71]
O(-C)-C1-O-C(-C-O)-C(-O-C)-C(-O)-C-1-O	738	325	413	51	41	0.803922	0.069106	1.82552	5.210154	0.029732	[403, 10, 284, 41]
O(-C)-C1-O-C(-C)-C(-O-C)-C(-O)-C-1-O	738	325	413	80	62	0.775	0.108401	1.759846	4.377094	0.040798	[395, 18, 263, 62]
O(-C)-C1-O-C-C(-O-C)-C(-O)-C-1-O-C	738	325	413	70	54	0.771429	0.094851	1.751736	4.288846	0.034382	[397, 16, 271, 54]
O(-C)-C1-O-C-C(-O-C)-C-C-1-O-C	738	325	413	70	54	0.771429	0.094851	1.751736	4.288846	0.034382	[397, 16, 271, 54]
O(-C)-C1-O-C-C(-O-C)-C(-O)-C-1-O	738	325	413	82	64	0.780488	0.111111	1.772308	4.518291	0.04341	[395, 18, 261, 64]
O(-C)-C1-O-C-C(-O-C)-C-C-1-O	738	325	413	82	64	0.780488	0.111111	1.772308	4.518291	0.04341	[395, 18, 261, 64]
O(-C)-C1-C-C-C2(-C)-C-C-C-C-C-2-C-1	738	325	413	46	39	0.847826	0.062331	1.925217	7.08	0.034143	[406, 7, 286, 39]
O(-C)-C1-C-C-C2-C-C-C-C-C-2-C-1	738	325	413	47	40	0.851064	0.063686	1.93257	7.261538	0.035554	[406, 7, 285, 40]
O-C-C-C-O	738	325	413	161	125	0.776398	0.218157	1.76302	4.412393	0.094554	[377, 36, 200, 125]
O-C-C-C-C-C-C-C-C-C-C-C-C-C	738	325	413	176	136	0.772727	0.238482	1.754685	4.320615	0.103783	[373, 40, 189, 136]
O-C-C-C-C-C-C-C-C-C-C-C-C	738	325	413	183	143	0.781421	0.247967	1.774426	4.543	0.115416	[373, 40, 182, 143]
O-C-C-C-C-C-C-C-C-C-C-C	738	325	413	194	148	0.762887	0.262873	1.732339	4.088562	0.111119	[367, 46, 177, 148]
O-C-C-C-C-C-C-C-C-C-C	738	325	413	199	153	0.768844	0.269648	1.745868	4.226689	0.11958	[367, 46, 172, 153]
O-C-C1-C-C-C-C-C-1	738	325	413	55	43	0.781818	0.074526	1.775329	4.55359	0.028211	[401, 12, 282, 43]
O-C1-C-C-C2(-C)-C-C(-C)-C-C-C-2-C-1(-C)-C	738	325	413	41	37	0.902439	0.055556	2.049231	11.754615	0.040288	[409, 4, 288, 37]
O-C1-C-C-C2-C-C-C-C-C-2-C-1(-C)-C	738	325	413	41	37	0.902439	0.055556	2.049231	11.754615	0.040288	[409, 4, 288, 37]
O-C1-C-C-C(-C)-C-C-1(-C)-C	738	325	413	58	50	0.862069	0.078591	1.95756	7.942308	0.047264	[405, 8, 275, 50]
O-C1-C-C-C-C-C-1(-C)-C	738	325	413	58	50	0.862069	0.078591	1.95756	7.942308	0.047264	[405, 8, 275, 50]
O-C1-C-C-C-C-C-1-C	738	325	413	67	54	0.80597	0.090786	1.830172	5.27858	0.040455	[400, 13, 271, 54]
O-C1-C-C-C2(-C)-C-C-C-C-C-2-C-1	738	325	413	69	60	0.869565	0.093496	1.974582	8.471795	0.059421	[404, 9, 265, 60]
O-C1-C-C-C2-C-C-C-C-C-2-C-1	738	325	413	69	60	0.869565	0.093496	1.974582	8.471795	0.059421	[404, 9, 265, 60]
O-c1:c:c:c(-C-C-C):c:c:1	738	325	413	44	38	0.863636	0.059621	1.961119	8.048205	0.035463	[407, 6, 287, 38]
O-c1:c:c:c(-C-C):c:c:1	738	325	413	53	40	0.754717	0.071816	1.713788	3.910059	0.022776	[400, 13, 285, 40]
O=C-C-C(-C)-C	738	325	413	82	74	0.902439	0.111111	2.049231	11.754615	0.085253	[405, 8, 251, 74]
O=C-C-C-C-C-C-C-C-C-C-C-C	738	325	413	91	70	0.769231	0.123306	1.746746	4.235897	0.045497	[392, 21, 255, 70]
O=C-C-C-C-C-C-C-C-C-C-C	738	325	413	92	71	0.771739	0.124661	1.752441	4.29641	0.04681	[392, 21, 254, 71]
O=C-C-C-C-C-C-C-C-C-C	738	325	413	104	82	0.788462	0.140921	1.790414	4.736503	0.05982	[391, 22, 243, 82]
O=C-C-C-C=O	738	325	413	35	34	0.971429	0.047425	2.20589	43.206154	0.048726	[412, 1, 291, 34]
O1-C-C-C-C(-C)-C-1	738	325	413	87	67	0.770115	0.117886	1.748753	4.257077	0.043475	[393, 20, 258, 67]
