# Supplementary material for: A comprehensive evaluation of advanced methods for identifying structural alerts using extensive toxicity data
Source: J Cheminform. 2026 Jan 30;18:27. doi: 10.1186/s13321-026-01157-x (PMC12922411; doi:10.1186/s13321-026-01157-x)
Supplement: Supplementary file 3 — Supplementary material 3. [file 13321_2026_1157_MOESM3_ESM.zip › SI_3_The substructure sets/SI_3_1_Original set of SAs/moss/Drug/Neurotoxicity__ruleset.csv]

Substructure	N_total	N_pos	N_neg	N_s	N_s_pos	Precision	Coverage Rate	Enrichment Factor	Likelihood Ratio	Information Gain	tn_fp_fn_tp
F-C	2184	1329	855	90	72	0.8	0.041209	1.314673	2.573363	0.005223	[837, 18, 1257, 72]
N(-C)(-C)-C-C	2184	1329	855	534	436	0.816479	0.244505	1.341754	2.86221	0.045811	[757, 98, 893, 436]
N(-C)-C(-C)-C	2184	1329	855	374	306	0.818182	0.171245	1.344552	2.895034	0.03005	[787, 68, 1023, 306]
N(-C-C)-C-C-C	2184	1329	855	457	380	0.83151	0.209249	1.366454	3.174929	0.043702	[778, 77, 949, 380]
N(-C)-C-C-O	2184	1329	855	357	296	0.829132	0.163462	1.362546	3.121785	0.031734	[794, 61, 1033, 296]
N-C-C-C-C	2184	1329	855	445	362	0.813483	0.203755	1.33683	2.805896	0.03531	[772, 83, 967, 362]
