# Supplementary material for: A comprehensive evaluation of advanced methods for identifying structural alerts using extensive toxicity data
Source: J Cheminform. 2026 Jan 30;18:27. doi: 10.1186/s13321-026-01157-x (PMC12922411; doi:10.1186/s13321-026-01157-x)
Supplement: Supplementary file 3 — Supplementary material 3. [file 13321_2026_1157_MOESM3_ESM.zip › SI_3_The substructure sets/SI_3_1_Original set of SAs/moss/Drug/Phototoxicity_in Vitro__ruleset.csv]

Substructure	N_total	N_pos	N_neg	N_s	N_s_pos	Precision	Coverage Rate	Enrichment Factor	Likelihood Ratio	Information Gain	tn_fp_fn_tp
F-c1:c:c:c:c:c:1-N	442	189	253	27	21	0.777778	0.061086	1.81893	4.685185	0.02392	[247, 6, 168, 21]
n1(-C):c:c:c:c(-C):c:1	442	189	253	29	22	0.758621	0.065611	1.774129	4.207105	0.022935	[246, 7, 167, 22]
n1:c:c:c(=O):c(-C(-O)=O):c:1	442	189	253	25	19	0.76	0.056561	1.777354	4.238977	0.019754	[247, 6, 170, 19]
n1:c:c:c:c(-C(-O)=O):c:1	442	189	253	29	22	0.758621	0.065611	1.774129	4.207105	0.022935	[246, 7, 167, 22]
n1:c:c:c:c(-C=O):c:1	442	189	253	39	31	0.794872	0.088235	1.858907	5.187169	0.039359	[245, 8, 158, 31]
