# Supplementary material for: A comprehensive evaluation of advanced methods for identifying structural alerts using extensive toxicity data
Source: J Cheminform. 2026 Jan 30;18:27. doi: 10.1186/s13321-026-01157-x (PMC12922411; doi:10.1186/s13321-026-01157-x)
Supplement: Supplementary file 3 — Supplementary material 3. [file 13321_2026_1157_MOESM3_ESM.zip › SI_3_The substructure sets/SI_3_1_Original set of SAs/moss/Drug/Rat oral acute toxicity__ruleset.csv]

Substructure	N_total	N_pos	N_neg	N_s	N_s_pos	Precision	Coverage Rate	Enrichment Factor	Likelihood Ratio	Information Gain	tn_fp_fn_tp
P(-S-C)-O-C	7334	2804	4530	322	280	0.869565	0.043905	2.274391	10.770328	0.033885	[4488, 42, 2524, 280]
P(-S-C)-O	7334	2804	4530	327	284	0.868502	0.044587	2.271608	10.670139	0.034267	[4487, 43, 2520, 284]
P(-S)-O-C	7334	2804	4530	360	313	0.869444	0.049086	2.274075	10.75887	0.038069	[4483, 47, 2491, 313]
P(-S)-O	7334	2804	4530	365	317	0.868493	0.049768	2.271587	10.669356	0.038456	[4482, 48, 2487, 317]
P-S-C	7334	2804	4530	340	295	0.867647	0.046359	2.269374	10.590823	0.035555	[4485, 45, 2509, 295]
P-S	7334	2804	4530	378	328	0.867725	0.051541	2.269577	10.598003	0.039759	[4480, 50, 2476, 328]
P(-O-C)(-O-C)=S	7334	2804	4530	334	269	0.805389	0.045541	2.106535	6.685888	0.025853	[4465, 65, 2535, 269]
P(-O)(-O-C)=S	7334	2804	4530	389	317	0.81491	0.053041	2.131437	7.112904	0.031837	[4458, 72, 2487, 317]
P(-O-C)-O-C-C	7334	2804	4530	402	324	0.80597	0.054813	2.108055	6.710743	0.031522	[4452, 78, 2480, 324]
P(-O-C)-O-C	7334	2804	4530	598	462	0.772575	0.081538	2.020709	5.488116	0.04061	[4394, 136, 2342, 462]
P(-O)-O-C-C	7334	2804	4530	468	368	0.786325	0.063812	2.056671	5.945221	0.033509	[4430, 100, 2436, 368]
P(-O)-O-C	7334	2804	4530	692	531	0.767341	0.094355	2.007018	5.328302	0.046363	[4369, 161, 2273, 531]
P(-O)-O	7334	2804	4530	717	539	0.751743	0.097764	1.966222	4.892028	0.044252	[4352, 178, 2265, 539]
P(-O-C)=S	7334	2804	4530	435	358	0.822989	0.059313	2.152567	7.511255	0.037301	[4453, 77, 2446, 358]
P(-O)=S	7334	2804	4530	445	368	0.826966	0.060676	2.162971	7.721066	0.038965	[4453, 77, 2436, 368]
P-O-C-C	7334	2804	4530	527	423	0.802657	0.071857	2.099388	6.570936	0.041407	[4426, 104, 2381, 423]
P-O-C	7334	2804	4530	802	630	0.785536	0.109354	2.054608	5.917419	0.060241	[4358, 172, 2174, 630]
P-O	7334	2804	4530	840	649	0.772619	0.114535	2.020823	5.489484	0.059292	[4339, 191, 2155, 649]
P=S	7334	2804	4530	453	373	0.8234	0.061767	2.153642	7.532498	0.039027	[4450, 80, 2431, 373]
