# Supplementary material for: A comprehensive evaluation of advanced methods for identifying structural alerts using extensive toxicity data
Source: J Cheminform. 2026 Jan 30;18:27. doi: 10.1186/s13321-026-01157-x (PMC12922411; doi:10.1186/s13321-026-01157-x)
Supplement: Supplementary file 3 — Supplementary material 3. [file 13321_2026_1157_MOESM3_ESM.zip › SI_3_The substructure sets/SI_3_1_Original set of SAs/moss/Drug/Respiratory toxicity__ruleset.csv]

Substructure	N_total	N_pos	N_neg	N_s	N_s_pos	Precision	Coverage Rate	Enrichment Factor	Likelihood Ratio	Information Gain	tn_fp_fn_tp
N(-C)(-C)-C-C	3814	2210	1604	953	760	0.797482	0.249869	1.376287	2.85804	0.050042	[1411, 193, 1450, 760]
N(-C)(-C)-C	3814	2210	1604	990	786	0.793939	0.25957	1.370174	2.796433	0.050826	[1400, 204, 1424, 786]
N1-C-C-C-C-C-1	3814	2210	1604	255	229	0.898039	0.066859	1.549829	6.392551	0.02545	[1578, 26, 1981, 229]
n1:c:c:c:c:c:1	3814	2210	1604	299	235	0.785953	0.078395	1.356392	2.665017	0.011585	[1540, 64, 1975, 235]
