# Supplementary material for: A comprehensive evaluation of advanced methods for identifying structural alerts using extensive toxicity data
Source: J Cheminform. 2026 Jan 30;18:27. doi: 10.1186/s13321-026-01157-x (PMC12922411; doi:10.1186/s13321-026-01157-x)
Supplement: Supplementary file 3 — Supplementary material 3. [file 13321_2026_1157_MOESM3_ESM.zip › SI_3_The substructure sets/SI_3_1_Original set of SAs/moss/Drug/Skin_corrosion__ruleset.csv]

Substructure	N_total	N_pos	N_neg	N_s	N_s_pos	Precision	Coverage Rate	Enrichment Factor	Likelihood Ratio	Information Gain	tn_fp_fn_tp
Cl-C(-C)=O	1936	731	1205	46	45	0.978261	0.02376	2.590852	74.179207	0.030068	[1204, 1, 686, 45]
Cl-C=O	1936	731	1205	93	89	0.956989	0.048037	2.534516	36.677497	0.05624	[1201, 4, 642, 89]
