# Supplementary material for: A comprehensive evaluation of advanced methods for identifying structural alerts using extensive toxicity data
Source: J Cheminform. 2026 Jan 30;18:27. doi: 10.1186/s13321-026-01157-x (PMC12922411; doi:10.1186/s13321-026-01157-x)
Supplement: Supplementary file 3 — Supplementary material 3. [file 13321_2026_1157_MOESM3_ESM.zip › SI_3_The substructure sets/SI_3_1_Original set of SAs/moss/Environ/Aquatic toxicity_Bluegill sunfish__ruleset.csv]

Substructure	N_total	N_pos	N_neg	N_s	N_s_pos	Precision	Coverage Rate	Enrichment Factor	Likelihood Ratio	Information Gain	tn_fp_fn_tp
P(-O-C)-O-C	895	557	338	56	53	0.946429	0.06257	1.520742	10.720527	0.027706	[335, 3, 504, 53]
P(-O)-O-C	895	557	338	67	61	0.910448	0.07486	1.462928	6.16936	0.025021	[332, 6, 496, 61]
P(-O)-O	895	557	338	71	64	0.901408	0.07933	1.448403	5.548089	0.024686	[331, 7, 493, 64]
P-O-C	895	557	338	73	64	0.876712	0.081564	1.408721	4.315181	0.02054	[329, 9, 493, 64]
P-O	895	557	338	79	67	0.848101	0.088268	1.362748	3.388091	0.017136	[326, 12, 490, 67]
Cl-c1:c:c:c:c(-Cl):c:1	895	557	338	76	60	0.789474	0.084916	1.268544	2.275583	0.008607	[322, 16, 497, 60]
