# Supplementary material for: A comprehensive evaluation of advanced methods for identifying structural alerts using extensive toxicity data
Source: J Cheminform. 2026 Jan 30;18:27. doi: 10.1186/s13321-026-01157-x (PMC12922411; doi:10.1186/s13321-026-01157-x)
Supplement: Supplementary file 3 — Supplementary material 3. [file 13321_2026_1157_MOESM3_ESM.zip › SI_3_The substructure sets/SI_3_1_Original set of SAs/moss/Environ/Aquatic toxicity_Daphnia magna__ruleset.csv]

Substructure	N_total	N_pos	N_neg	N_s	N_s_pos	Precision	Coverage Rate	Enrichment Factor	Likelihood Ratio	Information Gain	tn_fp_fn_tp
P-O-C	1504	749	755	86	76	0.883721	0.057181	1.774521	7.660881	0.029271	[745, 10, 673, 76]
P-O	1504	749	755	99	80	0.808081	0.065824	1.622635	4.244255	0.020909	[736, 19, 669, 80]
Cl-c1:c:c:c:c(-Cl):c:1	1504	749	755	102	84	0.823529	0.067819	1.653656	4.70405	0.023987	[737, 18, 665, 84]
