# Supplementary material for: A comprehensive evaluation of advanced methods for identifying structural alerts using extensive toxicity data
Source: J Cheminform. 2026 Jan 30;18:27. doi: 10.1186/s13321-026-01157-x (PMC12922411; doi:10.1186/s13321-026-01157-x)
Supplement: Supplementary file 3 — Supplementary material 3. [file 13321_2026_1157_MOESM3_ESM.zip › SI_3_The substructure sets/SI_3_1_Original set of SAs/moss/Environ/Aquatic toxicity_Fish__ruleset.csv]

Substructure	N_total	N_pos	N_neg	N_s	N_s_pos	Precision	Coverage Rate	Enrichment Factor	Likelihood Ratio	Information Gain	tn_fp_fn_tp
Cl-c1:c:c:c:c(-Cl):c:1	1651	913	738	115	95	0.826087	0.069655	1.493833	3.83954	0.017951	[718, 20, 818, 95]
