# Supplementary material for: A comprehensive evaluation of advanced methods for identifying structural alerts using extensive toxicity data
Source: J Cheminform. 2026 Jan 30;18:27. doi: 10.1186/s13321-026-01157-x (PMC12922411; doi:10.1186/s13321-026-01157-x)
Supplement: Supplementary file 3 — Supplementary material 3. [file 13321_2026_1157_MOESM3_ESM.zip › SI_3_The substructure sets/SI_3_1_Original set of SAs/moss/Environ/Aquatic toxicity_Oncorhynchus mykiss__ruleset.csv]

Substructure	N_total	N_pos	N_neg	N_s	N_s_pos	Precision	Coverage Rate	Enrichment Factor	Likelihood Ratio	Information Gain	tn_fp_fn_tp
P(-O-C)-O-C	967	688	279	63	60	0.952381	0.06515	1.338594	8.110465	0.018957	[276, 3, 628, 60]
P(-O)-O-C	967	688	279	76	68	0.894737	0.078594	1.257573	3.446948	0.011999	[271, 8, 620, 68]
P(-O)-O	967	688	279	89	76	0.853933	0.092037	1.200222	2.370751	0.00815	[266, 13, 612, 76]
P-O-C	967	688	279	82	73	0.890244	0.084798	1.251259	3.289244	0.012307	[270, 9, 615, 73]
Cl-c1:c:c:c:c(-Cl):c:1	967	688	279	81	70	0.864198	0.083764	1.21465	2.580603	0.008563	[268, 11, 618, 70]
