# Supplementary material for: A comprehensive evaluation of advanced methods for identifying structural alerts using extensive toxicity data
Source: J Cheminform. 2026 Jan 30;18:27. doi: 10.1186/s13321-026-01157-x (PMC12922411; doi:10.1186/s13321-026-01157-x)
Supplement: Supplementary file 3 — Supplementary material 3. [file 13321_2026_1157_MOESM3_ESM.zip › SI_3_The substructure sets/SI_3_1_Original set of SAs/moss/Environ/Aquatic toxicity_Sheepshead minnow__ruleset.csv]

Substructure	N_total	N_pos	N_neg	N_s	N_s_pos	Precision	Coverage Rate	Enrichment Factor	Likelihood Ratio	Information Gain	tn_fp_fn_tp
Cl-c1:c:c:c:c(-Cl):c:1	367	239	128	29	24	0.827586	0.079019	1.270812	2.570711	0.009428	[123, 5, 215, 24]
O(-C-C)-C(-C)=O	367	239	128	27	26	0.962963	0.073569	1.478692	13.924686	0.032948	[127, 1, 213, 26]
O(-C-C)-C-C-C	367	239	128	36	30	0.833333	0.098093	1.279637	2.677824	0.012777	[122, 6, 209, 30]
O(-C-C)-C-c1:c:c:c:c:c:1	367	239	128	32	30	0.9375	0.087193	1.439592	8.033473	0.031596	[126, 2, 209, 30]
O(-C-C)-C-C	367	239	128	44	36	0.818182	0.119891	1.256371	2.410042	0.013244	[120, 8, 203, 36]
O(-C=O)-C-C	367	239	128	45	42	0.933333	0.122616	1.433194	7.497908	0.044169	[125, 3, 197, 42]
O-C(-C)-C	367	239	128	36	31	0.861111	0.098093	1.322292	3.320502	0.017425	[123, 5, 208, 31]
O-C-C-C-C	367	239	128	55	44	0.8	0.149864	1.228452	2.142259	0.013378	[117, 11, 195, 44]
