# Supplementary material for: A comprehensive evaluation of advanced methods for identifying structural alerts using extensive toxicity data
Source: J Cheminform. 2026 Jan 30;18:27. doi: 10.1186/s13321-026-01157-x (PMC12922411; doi:10.1186/s13321-026-01157-x)
Supplement: Supplementary file 3 — Supplementary material 3. [file 13321_2026_1157_MOESM3_ESM.zip › SI_3_The substructure sets/SI_3_1_Original set of SAs/moss/Environ/Aquatic toxicity_Tetrahymena pyriformis__ruleset.csv]

Substructure	N_total	N_pos	N_neg	N_s	N_s_pos	Precision	Coverage Rate	Enrichment Factor	Likelihood Ratio	Information Gain	tn_fp_fn_tp
Br-C	1447	1099	348	80	71	0.8875	0.055287	1.168528	2.498029	0.004415	[339, 9, 1028, 71]
Cl-c1:c:c:c:c:c:1	1447	1099	348	136	136	1.0	0.093988	1.316652	inf	0.039479	[348, 0, 963, 136]
N(-O)(-c1:c:c:c:c:c:1)=O	1447	1099	348	172	168	0.976744	0.118867	1.286032	13.299363	0.035731	[344, 4, 931, 168]
N-O	1447	1099	348	188	178	0.946809	0.129924	1.246617	5.636397	0.026698	[338, 10, 921, 178]
N(-c1:c:c:c:c:c:1)=O	1447	1099	348	173	169	0.976879	0.119558	1.286209	13.378526	0.036021	[344, 4, 930, 169]
N-c1:c:c:c:c:c:1	1447	1099	348	271	257	0.948339	0.187284	1.248633	5.812817	0.041279	[334, 14, 842, 257]
O=C-c1:c:c:c:c:c:1	1447	1099	348	177	167	0.943503	0.122322	1.242264	5.28808	0.023906	[338, 10, 932, 167]
