# Supplementary material for: A comprehensive evaluation of advanced methods for identifying structural alerts using extensive toxicity data
Source: J Cheminform. 2026 Jan 30;18:27. doi: 10.1186/s13321-026-01157-x (PMC12922411; doi:10.1186/s13321-026-01157-x)
Supplement: Supplementary file 3 — Supplementary material 3. [file 13321_2026_1157_MOESM3_ESM.zip › SI_3_The substructure sets/SI_3_1_Original set of SAs/moss/Environ/Avian toxicity_mallard duck__ruleset.csv]

Substructure	N_total	N_pos	N_neg	N_s	N_s_pos	Precision	Coverage Rate	Enrichment Factor	Likelihood Ratio	Information Gain	tn_fp_fn_tp
P(-O)(-O-C)(-O-C)=S	581	90	491	15	12	0.8	0.025818	5.164444	21.822222	0.039805	[488, 3, 78, 12]
P(-O-C)(-O-C)-O-C-C	581	90	491	6	5	0.833333	0.010327	5.37963	27.277778	0.017136	[490, 1, 85, 5]
P(-O-C)(-O-C)-O-C	581	90	491	8	6	0.75	0.013769	4.841667	16.366667	0.017831	[489, 2, 84, 6]
P(-O)(-O-C)-O-C-C	581	90	491	13	11	0.846154	0.022375	5.462393	30.005556	0.039305	[489, 2, 79, 11]
P(-O)(-O-C)-O-C	581	90	491	22	17	0.772727	0.037866	4.988384	18.548889	0.054816	[486, 5, 73, 17]
P(-O-C)(-O-c1:c:c:c:c:c:1)=S	581	90	491	11	10	0.909091	0.018933	5.868687	54.555556	0.039582	[490, 1, 80, 10]
P(-O-C)-O-C-C	581	90	491	24	18	0.75	0.041308	4.841667	16.366667	0.055996	[485, 6, 72, 18]
P(-O-C)-O-c1:c:c:c:c:c:1	581	90	491	13	12	0.923077	0.022375	5.958974	65.466667	0.048954	[490, 1, 78, 12]
P(-O)-O-C-C	581	90	491	30	23	0.766667	0.051635	4.949259	17.925397	0.075146	[484, 7, 67, 23]
P(-O-C-C)=S	581	90	491	22	17	0.772727	0.037866	4.988384	18.548889	0.054816	[486, 5, 73, 17]
P(-O-C-C)=O	581	90	491	11	9	0.818182	0.018933	5.281818	24.55	0.03047	[489, 2, 81, 9]
P-O-C-C	581	90	491	33	26	0.787879	0.056799	5.086195	20.263492	0.089117	[484, 7, 64, 26]
