# Supplementary material for: A comprehensive evaluation of advanced methods for identifying structural alerts using extensive toxicity data
Source: J Cheminform. 2026 Jan 30;18:27. doi: 10.1186/s13321-026-01157-x (PMC12922411; doi:10.1186/s13321-026-01157-x)
Supplement: Supplementary file 3 — Supplementary material 3. [file 13321_2026_1157_MOESM3_ESM.zip › SI_3_The substructure sets/SI_3_1_Original set of SAs/moss/Environ/Avian toxicity_northern bobwhite quail__ruleset.csv]

Substructure	N_total	N_pos	N_neg	N_s	N_s_pos	Precision	Coverage Rate	Enrichment Factor	Likelihood Ratio	Information Gain	tn_fp_fn_tp
P(-S-C)(-O-C)-O-C	563	92	471	12	9	0.75	0.021314	4.589674	15.358696	0.026719	[468, 3, 83, 9]
P(-S-C)-O-C	563	92	471	18	15	0.833333	0.031972	5.099638	25.597826	0.052817	[468, 3, 77, 15]
P-S-C	563	92	471	19	16	0.842105	0.033748	5.153318	27.304348	0.057393	[468, 3, 76, 16]
P(-O)(-O-C)(-O-C)=S	563	92	471	15	14	0.933333	0.026643	5.711594	71.673913	0.058396	[470, 1, 78, 14]
P(-O-C)(-O-C)-O-C-C	563	92	471	5	4	0.8	0.008881	4.895652	20.478261	0.012785	[470, 1, 88, 4]
P(-O)(-O-C)-O-C-C	563	92	471	12	10	0.833333	0.021314	5.099638	25.597826	0.034606	[469, 2, 82, 10]
P(-O)(-O-C)-O-C	563	92	471	21	17	0.809524	0.0373	4.953934	21.758152	0.057866	[467, 4, 75, 17]
P(-O-C-C)(-O-C-C)=S	563	92	471	13	10	0.769231	0.023091	4.707358	17.065217	0.030879	[468, 3, 82, 10]
P(-O-C)(-O-C-C)=S	563	92	471	14	11	0.785714	0.024867	4.80823	18.771739	0.035125	[468, 3, 81, 11]
P(-O-C)(-O-c1:c:c:c:c:c:1)=S	563	92	471	10	10	1.0	0.017762	6.119565	inf	0.047637	[471, 0, 82, 10]
P(-O-C)(-O-C)=S	563	92	471	26	22	0.846154	0.046181	5.178094	28.157609	0.081182	[467, 4, 70, 22]
P(-O-C-C)-O-C-C	563	92	471	14	11	0.785714	0.024867	4.80823	18.771739	0.035125	[468, 3, 81, 11]
P(-O-C)-O-C-C	563	92	471	19	15	0.789474	0.033748	4.831236	19.19837	0.048933	[467, 4, 77, 15]
P(-O-C)-O-c1:c:c:c:c:c:1	563	92	471	12	12	1.0	0.021314	6.119565	inf	0.057472	[471, 0, 80, 12]
P(-O-C)-O-C	563	92	471	35	28	0.8	0.062167	4.895652	20.478261	0.097816	[464, 7, 64, 28]
P(-O)-O-C-C	563	92	471	25	20	0.8	0.044405	4.895652	20.478261	0.067718	[466, 5, 72, 20]
P(-O)-O-C	563	92	471	41	33	0.804878	0.072824	4.925504	21.118207	0.118638	[463, 8, 59, 33]
P(-O)-O	563	92	471	43	33	0.767442	0.076377	4.696411	16.894565	0.111349	[461, 10, 59, 33]
P(-O-C-C)=S	563	92	471	18	15	0.833333	0.031972	5.099638	25.597826	0.052817	[468, 3, 77, 15]
P(-O-C)=S	563	92	471	30	26	0.866667	0.053286	5.303623	33.277174	0.100744	[467, 4, 66, 26]
P(-O-C)=O	563	92	471	16	12	0.75	0.028419	4.589674	15.358696	0.036031	[467, 4, 80, 12]
P-O-C-C	563	92	471	28	23	0.821429	0.049734	5.026786	23.55	0.08171	[466, 5, 69, 23]
P-O-C	563	92	471	46	38	0.826087	0.081705	5.055293	24.317935	0.144461	[463, 8, 54, 38]
P-O	563	92	471	49	38	0.77551	0.087034	4.745785	17.685771	0.132908	[460, 11, 54, 38]
