# Supplementary material for: A comprehensive evaluation of advanced methods for identifying structural alerts using extensive toxicity data
Source: J Cheminform. 2026 Jan 30;18:27. doi: 10.1186/s13321-026-01157-x (PMC12922411; doi:10.1186/s13321-026-01157-x)
Supplement: Supplementary file 3 — Supplementary material 3. [file 13321_2026_1157_MOESM3_ESM.zip › SI_3_The substructure sets/SI_3_1_Original set of SAs/moss/Environ/Honey bee toxicity__ruleset.csv]

Substructure	N_total	N_pos	N_neg	N_s	N_s_pos	Precision	Coverage Rate	Enrichment Factor	Likelihood Ratio	Information Gain	tn_fp_fn_tp
P(-S-C)(-O-C)(-O-C)=S	660	166	494	19	17	0.894737	0.028788	3.557387	25.295181	0.039958	[492, 2, 149, 17]
P(-S-C)(-O-C)-O-C	660	166	494	25	21	0.84	0.037879	3.339759	15.623494	0.043887	[490, 4, 145, 21]
P(-S-C)(-O-C)=S	660	166	494	19	17	0.894737	0.028788	3.557387	25.295181	0.039958	[492, 2, 149, 17]
P(-S-C)-O-C	660	166	494	32	28	0.875	0.048485	3.478916	20.831325	0.064448	[490, 4, 138, 28]
P-S-C	660	166	494	33	28	0.848485	0.05	3.373494	16.66506	0.060665	[489, 5, 138, 28]
P(-O-C)(-O-C)-O-C-C	660	166	494	8	8	1.0	0.012121	3.975904	inf	0.024459	[494, 0, 158, 8]
P(-O-C)(-O-C)-O-C	660	166	494	10	10	1.0	0.015152	3.975904	inf	0.030677	[494, 0, 156, 10]
P(-O-C-C)(-O-C-C)=S	660	166	494	22	18	0.818182	0.033333	3.253012	13.391566	0.035479	[490, 4, 148, 18]
P(-O-C)(-O-C-C)=S	660	166	494	22	18	0.818182	0.033333	3.253012	13.391566	0.035479	[490, 4, 148, 18]
P(-O-C)(-O-C)=S	660	166	494	40	34	0.85	0.060606	3.379518	16.863454	0.074988	[488, 6, 132, 34]
P(-O-C)(-O-C)=O	660	166	494	16	14	0.875	0.024242	3.478916	20.831325	0.031238	[492, 2, 152, 14]
P(-O)(-O-C)=O	660	166	494	20	17	0.85	0.030303	3.379518	16.863454	0.036032	[491, 3, 149, 17]
P(-O)(-O)=O	660	166	494	22	17	0.772727	0.033333	3.072289	10.118072	0.029899	[489, 5, 149, 17]
P(-O-C-C)-O-C-C	660	166	494	26	20	0.769231	0.039394	3.058387	9.919679	0.035132	[488, 6, 146, 20]
P(-O-C)-O-C-C	660	166	494	31	25	0.806452	0.04697	3.206374	12.399598	0.048735	[488, 6, 141, 25]
P(-O-C)-O-C	660	166	494	56	48	0.857143	0.084848	3.407917	17.855422	0.111369	[486, 8, 118, 48]
P(-O)-O-C-C	660	166	494	37	30	0.810811	0.056061	3.223706	12.753873	0.059833	[487, 7, 136, 30]
P(-O)-O-C	660	166	494	63	54	0.857143	0.095455	3.407917	17.855422	0.127237	[485, 9, 112, 54]
P(-O)-O	660	166	494	65	54	0.830769	0.098485	3.303058	14.608981	0.120025	[483, 11, 112, 54]
P(-O-C-C)=S	660	166	494	25	21	0.84	0.037879	3.339759	15.623494	0.043887	[490, 4, 145, 21]
P(-O-C)=S	660	166	494	44	38	0.863636	0.066667	3.433735	18.84739	0.08727	[488, 6, 128, 38]
P(-O-C)=O	660	166	494	26	22	0.846154	0.039394	3.364226	16.36747	0.046748	[490, 4, 144, 22]
P(-O)=O	660	166	494	29	22	0.758621	0.043939	3.016203	9.35284	0.037808	[487, 7, 144, 22]
P-O-C-C	660	166	494	42	34	0.809524	0.063636	3.218589	12.64759	0.068294	[486, 8, 132, 34]
P-O-C	660	166	494	70	60	0.857143	0.106061	3.407917	17.855422	0.143633	[484, 10, 106, 60]
P-O	660	166	494	73	60	0.821918	0.110606	3.267866	13.73494	0.132934	[481, 13, 106, 60]
O(-C-C)-C(-C1-C(-C)-C-1(-C)-C)=O	660	166	494	15	15	1.0	0.022727	3.975904	inf	0.046409	[494, 0, 151, 15]
O(-C-c1:c:c:c:c:c:1)-C(-C)=O	660	166	494	19	19	1.0	0.028788	3.975904	inf	0.059194	[494, 0, 147, 19]
O(-C)-C(-C1-C(-C=C-C)-C-1(-C)-C)=O	660	166	494	16	16	1.0	0.024242	3.975904	inf	0.049589	[494, 0, 150, 16]
O(-C)-C(-C1-C(-C=C)-C-1(-C)-C)=O	660	166	494	23	23	1.0	0.034848	3.975904	inf	0.072163	[494, 0, 143, 23]
O(-C)-C(-C1-C(-C)-C-1(-C)-C)=O	660	166	494	25	25	1.0	0.037879	3.975904	inf	0.078718	[494, 0, 141, 25]
O(-c1:c:c:c:c:c:1)-c1:c:c:c:c(-C):c:1	660	166	494	22	17	0.772727	0.033333	3.072289	10.118072	0.029899	[489, 5, 149, 17]
O-C(-C1-C-C-1)=O	660	166	494	26	25	0.961538	0.039394	3.822984	74.39759	0.070002	[493, 1, 141, 25]
O-C-C1-C-C-1	660	166	494	30	25	0.833333	0.045455	3.313253	14.879518	0.051928	[489, 5, 141, 25]
