# Supplementary material for: A comprehensive evaluation of advanced methods for identifying structural alerts using extensive toxicity data
Source: J Cheminform. 2026 Jan 30;18:27. doi: 10.1186/s13321-026-01157-x (PMC12922411; doi:10.1186/s13321-026-01157-x)
Supplement: Supplementary file 3 — Supplementary material 3. [file 13321_2026_1157_MOESM3_ESM.zip › SI_3_The substructure sets/SI_3_1_Original set of SAs/pysmash_circular/Drug/Ames mutagenicity__ruleset.csv]

Substructure	N_total	N_pos	N_neg	N_s	N_s_pos	Precision	Coverage Rate	Enrichment Factor	Likelihood Ratio	Information Gain	tn_fp_fn_tp
[*]-[N+](=[*])-[O-]	7579	4227	3352	1145	934	0.815721	0.151075	1.462585	3.510235	0.037637	[3141, 211, 3293, 934]
[*]-[N+](-[*-])=[O]	7579	4227	3352	1107	920	0.831075	0.146061	1.490115	3.901378	0.041017	[3165, 187, 3307, 920]
[*]=[N+](-[*-])-[c]1:[cH]:[*]:[c](:[*]):[cH]:[cH]:1	7579	4227	3352	104	97	0.932692	0.013722	1.672315	10.988678	0.007064	[3345, 7, 4130, 97]
[*]:[cH]:[c](:[cH]:[*])-[N+](=[O])-[O-]	7579	4227	3352	469	399	0.850746	0.061882	1.525386	4.520085	0.018618	[3282, 70, 3828, 399]
[*]=[c](:[*]):[c]1:[cH]:[cH]:[cH]:[cH]:[c]:1:[*]	7579	4227	3352	38	30	0.789474	0.005014	1.415524	2.97374	0.000858	[3344, 8, 4197, 30]
[*]-[N]=[O]	7579	4227	3352	1394	1177	0.844333	0.183929	1.513887	4.301189	0.059661	[3135, 217, 3050, 1177]
[*]-[c]1:[cH]:[cH]:[c](-[N+](=[*])-[*-]):[o]:1	7579	4227	3352	106	106	1.0	0.013986	1.792997	inf	0.011895	[3352, 0, 4121, 106]
[*]:[cH]:[c]1:[cH]:[cH]:[cH]:[cH]:[c]:1:[*]	7579	4227	3352	577	460	0.797227	0.076131	1.429426	3.117768	0.014965	[3235, 117, 3767, 460]
[*]:[cH]:[c](:[o]:[*])-[N+](=[O])-[O-]	7579	4227	3352	117	117	1.0	0.015437	1.792997	inf	0.013142	[3352, 0, 4110, 117]
[*]:[cH]:[c]1:[c](:[*]):[*]:[cH]:[c]2:[cH]:[cH]:[cH]:[cH]:[c]:2:1	7579	4227	3352	206	188	0.912621	0.02718	1.636328	8.282417	0.012346	[3334, 18, 4039, 188]
[*]-[c]1:[cH]:[cH]:[c](-[N+](=[O])-[O-]):[o]:1	7579	4227	3352	106	106	1.0	0.013986	1.792997	inf	0.011895	[3352, 0, 4121, 106]
[*]=[CH]-[c]1:[cH]:[cH]:[c](-[*+]):[o]:1	7579	4227	3352	109	109	1.0	0.014382	1.792997	inf	0.012235	[3352, 0, 4118, 109]
[*]-[c]1:[*]:[cH]:[cH]:[c](-[N+](=[O])-[O-]):[cH]:1	7579	4227	3352	148	117	0.790541	0.019528	1.417437	2.992926	0.003421	[3321, 31, 4110, 117]
[*]=[CH]-[c]1:[cH]:[cH]:[c](-[N+](=[O])-[O-]):[o]:1	7579	4227	3352	88	88	1.0	0.011611	1.792997	inf	0.009859	[3352, 0, 4139, 88]
[*]-[c]1:[*]:[c](:[*]):[cH]:[c]2:[cH]:[cH]:[cH]:[cH]:[c]:1:2	7579	4227	3352	55	52	0.945455	0.007257	1.695198	13.745288	0.004053	[3349, 3, 4175, 52]
[*]:[c]1:[*]:[cH]:[cH]:[c]2:[cH]:[cH]:[*]:[cH]:[c]:1:2	7579	4227	3352	248	209	0.842742	0.032722	1.511034	4.249653	0.009009	[3313, 39, 4018, 209]
[*]-[N+](-[*-])-[OH]	7579	4227	3352	257	217	0.844358	0.033909	1.513932	4.302011	0.009464	[3312, 40, 4010, 217]
[*]:[cH]:[c]1:[c](:[*]):[cH]:[cH]:[c]2:[cH]:[cH]:[cH]:[cH]:[c]:2:1	7579	4227	3352	126	114	0.904762	0.016625	1.622236	7.533475	0.00709	[3340, 12, 4113, 114]
[*]/[CH]=[CH]\[c]1:[cH]:[cH]:[c](-[N+](=[*])-[*-]):[o]:1	7579	4227	3352	57	57	1.0	0.007521	1.792997	inf	0.006368	[3352, 0, 4170, 57]
[*]:[c]1:[*]:[cH]:[cH]:[c]2:[cH]:[cH]:[cH]:[cH]:[c]:1:2	7579	4227	3352	224	186	0.830357	0.029555	1.488828	3.881514	0.007355	[3314, 38, 4041, 186]
[*]-[c]1:[cH]:[cH]:[c](-[N+](=[O])-[O-]):[cH]:[cH]:1	7579	4227	3352	169	142	0.840237	0.022298	1.506542	4.170579	0.005963	[3325, 27, 4085, 142]
[*]/[CH]=[CH]\[c]1:[cH]:[cH]:[c](-[N+](=[O])-[O-]):[o]:1	7579	4227	3352	57	57	1.0	0.007521	1.792997	inf	0.006368	[3352, 0, 4170, 57]
[*]:[c]1:[*]:[cH]:[cH]:[c]2:[c](-[N+](=[O])-[O-]):[cH]:[cH]:[c](:[*]):[c]:1:2	7579	4227	3352	40	40	1.0	0.005278	1.792997	inf	0.004462	[3352, 0, 4187, 40]
[*]:[c]1:[*]:[cH]:[c]2:[cH]:[cH]:[cH]:[c]3:[cH]:[cH]:[c](:[*]):[c]:1:[c]:2:3	7579	4227	3352	109	97	0.889908	0.014382	1.595603	6.410062	0.005519	[3340, 12, 4130, 97]
[*]-[c]1:[*]:[c](:[*]):[c](:[cH]:[*]):[c]2:[cH]:[cH]:[cH]:[cH]:[c]:1:2	7579	4227	3352	49	45	0.918367	0.006465	1.64663	8.921221	0.003002	[3348, 4, 4182, 45]
[*]-[C](=[*])/[CH]=[CH]\[c]1:[cH]:[cH]:[c](-[N+](=[O])-[O-]):[o]:1	7579	4227	3352	47	47	1.0	0.006201	1.792997	inf	0.005246	[3352, 0, 4180, 47]
[*]:[c](:[*]):[c]1:[cH]:[c](-[N+](=[O])-[O-]):[cH]:[cH]:[c]:1:[*]	7579	4227	3352	22	22	1.0	0.002903	1.792997	inf	0.00245	[3352, 0, 4205, 22]
[*]:[c]1:[*]:[cH]:[c]2:[c](-[*+]):[cH]:[cH]:[c]3:[cH]:[cH]:[c](:[*]):[c]:1:[c]:3:2	7579	4227	3352	30	30	1.0	0.003958	1.792997	inf	0.003343	[3352, 0, 4197, 30]
[*]-[c]1:[*]:[cH]:[cH]:[c](-[NH2]):[cH]:1	7579	4227	3352	70	59	0.842857	0.009236	1.511241	4.25335	0.002491	[3341, 11, 4168, 59]
[*]-[CH2]-[CH]1-[CH2]-[O]-1	7579	4227	3352	83	74	0.891566	0.010951	1.598576	6.520201	0.004239	[3343, 9, 4153, 74]
[*]-[c]1:[*]:[cH]:[c](-[NH2]):[cH]:[cH]:1	7579	4227	3352	151	114	0.754967	0.019923	1.353654	2.443289	0.002458	[3315, 37, 4113, 114]
[*]:[cH]:[c](:[o]:[*])-[N+](-[O-])-[OH]	7579	4227	3352	40	40	1.0	0.005278	1.792997	inf	0.004462	[3352, 0, 4187, 40]
[*]-[c]1:[cH]:[cH]:[c](-[N+](-[O-])-[OH]):[o]:1	7579	4227	3352	40	40	1.0	0.005278	1.792997	inf	0.004462	[3352, 0, 4187, 40]
[*]-[c]1:[*]:[c](:[*]):[n]:[c]2:[cH]:[cH]:[cH]:[cH]:[c]:1:2	7579	4227	3352	57	51	0.894737	0.007521	1.604261	6.740478	0.002968	[3346, 6, 4176, 51]
[*-]-[N+]#[N]	7579	4227	3352	44	42	0.954545	0.005806	1.711498	16.652945	0.003446	[3350, 2, 4185, 42]
[*]-[c]1:[*]:[c](:[*]):[c]2:[c](:[*]):[cH]:[cH]:[cH]:[c]:2:[cH]:1	7579	4227	3352	25	22	0.88	0.003299	1.577838	5.815314	0.001168	[3349, 3, 4205, 22]
[*]-[CH2]-[N](-[N]=[O])-[C](-[*])=[*]	7579	4227	3352	49	48	0.979592	0.006465	1.756406	38.063875	0.004583	[3351, 1, 4179, 48]
[*]-[C]1-[CH2]-[O]-1	7579	4227	3352	218	183	0.83945	0.028764	1.505131	4.146244	0.00769	[3317, 35, 4044, 183]
[*]:[cH]:[c](:[s]:[*])-[N+](=[O])-[O-]	7579	4227	3352	42	41	0.97619	0.005542	1.750307	32.512893	0.003829	[3351, 1, 4186, 41]
[*]1:[cH]:[cH]:[c]2:[cH]:[cH]:[cH]:[c]3:[cH]:[cH]:[*]:[c]:1:[c]:2:3	7579	4227	3352	84	73	0.869048	0.011083	1.5582	5.262619	0.00365	[3341, 11, 4154, 73]
[*]-[CH2]-[N](-[CH2]-[*])-[N]=[O]	7579	4227	3352	99	93	0.939394	0.013062	1.684331	12.29146	0.007033	[3346, 6, 4134, 93]
[*]:[cH]:[c](:[cH]:[*])-[N+](-[O-])-[OH]	7579	4227	3352	90	77	0.855556	0.011875	1.534009	4.696985	0.003539	[3339, 13, 4150, 77]
[*]=[C]1-[*]:[c](:[*])-[C](=[O])-[c]2:[cH]:[cH]:[cH]:[c](-[*+]):[c]:2-1	7579	4227	3352	6	6	1.0	0.000792	1.792997	inf	0.000667	[3352, 0, 4221, 6]
[*]/[CH]=[CH]/[c]1:[cH]:[cH]:[c](-[N+](=[O])-[O-]):[cH]:[cH]:1	7579	4227	3352	34	34	1.0	0.004486	1.792997	inf	0.003791	[3352, 0, 4193, 34]
[*]-[c]1:[*]:[c](-[*]):[c](-[NH2]):[cH]:[cH]:1	7579	4227	3352	85	71	0.835294	0.011215	1.49768	4.02163	0.002855	[3338, 14, 4156, 71]
[*]1:[cH]:[cH]:[c]2:[cH]:[cH]:[c]3:[cH]:[cH]:[cH]:[c]4:[cH]:[*]:[c]:1:[c]:2:[c]:4:3	7579	4227	3352	33	33	1.0	0.004354	1.792997	inf	0.003679	[3352, 0, 4194, 33]
[*]:[cH]:[c](:[c](:[*]):[*])-[N+](-[O-])-[OH]	7579	4227	3352	26	26	1.0	0.003431	1.792997	inf	0.002897	[3352, 0, 4201, 26]
[*]-[c]1:[cH]:[c](-[N+](=[O])-[O-]):[cH]:[cH]:[c]:1-[c](:[*]):[*]	7579	4227	3352	28	28	1.0	0.003694	1.792997	inf	0.00312	[3352, 0, 4199, 28]
[*]-[N]=[CH]-[c]1:[cH]:[cH]:[c](-[N+](=[*])-[*-]):[o]:1	7579	4227	3352	22	22	1.0	0.002903	1.792997	inf	0.00245	[3352, 0, 4205, 22]
[*]-[NH]-[c]1:[c](:[*]):[*]:[n]:[c]2:[cH]:[cH]:[cH]:[cH]:[c]:1:2	7579	4227	3352	29	29	1.0	0.003826	1.792997	inf	0.003232	[3352, 0, 4198, 29]
[*]:[c]1:[*]:[cH]:[c]2:[c](-[N+](=[O])-[O-]):[cH]:[cH]:[c]3:[cH]:[cH]:[c](:[*]):[c]:1:[c]:3:2	7579	4227	3352	30	30	1.0	0.003958	1.792997	inf	0.003343	[3352, 0, 4197, 30]
[*]-[CH]1-[CH2]-[O]-1	7579	4227	3352	112	102	0.910714	0.014778	1.632908	8.088573	0.006556	[3342, 10, 4125, 102]
[*]:[cH]:[c]1:[c](:[*]):[*]:[c](:[*]):[c]2:[c](:[*]):[cH]:[cH]:[cH]:[c]:1:2	7579	4227	3352	16	16	1.0	0.002111	1.792997	inf	0.001781	[3352, 0, 4211, 16]
[*]=[N+]=[N-]	7579	4227	3352	28	28	1.0	0.003694	1.792997	inf	0.00312	[3352, 0, 4199, 28]
[O]=[N+](-[O-])-[c]1:[cH]:[cH]:[c]2:[cH]:[cH]:[*]:[c]3:[*]:[cH]:[cH]:[c]:1:[c]:3:2	7579	4227	3352	29	29	1.0	0.003826	1.792997	inf	0.003232	[3352, 0, 4198, 29]
[*]-[N](-[*])-[CH2]-[CH2]-[Cl]	7579	4227	3352	68	58	0.852941	0.008972	1.529321	4.599385	0.002615	[3342, 10, 4169, 58]
[*]-[NH]-[OH]	7579	4227	3352	63	55	0.873016	0.008312	1.565315	5.451857	0.002811	[3344, 8, 4172, 55]
[*]-[N](-[*])-[C](=[O])-[c]1:[cH]:[cH]:[cH]:[cH]:[cH]:1	7579	4227	3352	28	27	0.964286	0.003694	1.728962	21.41093	0.002342	[3351, 1, 4200, 27]
[*]:[cH]:[c]1:[c](:[*])-[c](:[*]):[c]2:[c]-1:[cH]:[cH]:[cH]:[c]:2:[*]	7579	4227	3352	59	52	0.881356	0.007785	1.580269	5.890838	0.002795	[3345, 7, 4175, 52]
[*]=[N+](-[*-])-[c]1:[cH]:[cH]:[c](/[CH]=[CH]/[c](:[cH]:[*]):[cH]:[*]):[cH]:[cH]:1	7579	4227	3352	25	25	1.0	0.003299	1.792997	inf	0.002785	[3352, 0, 4202, 25]
[*]:[c](:[*])/[CH]=[CH]/[c]1:[cH]:[cH]:[c](-[N+](=[O])-[O-]):[cH]:[cH]:1	7579	4227	3352	25	25	1.0	0.003299	1.792997	inf	0.002785	[3352, 0, 4202, 25]
[*]-[C](=[*])-[c]1:[cH]:[s]:[c](-[N+](=[O])-[O-]):[cH]:1	7579	4227	3352	24	24	1.0	0.003167	1.792997	inf	0.002673	[3352, 0, 4203, 24]
[*+]-[c]1:[cH]:[cH]:[c]2:[cH]:[cH]:[c]3:[cH]:[cH]:[*]:[c]4:[*]:[cH]:[c]:1:[c]:2:[c]:4:3	7579	4227	3352	6	6	1.0	0.000792	1.792997	inf	0.000667	[3352, 0, 4221, 6]
[*]-[c]1:[cH]:[s]:[c](-[N+](=[*])-[*-]):[cH]:1	7579	4227	3352	24	24	1.0	0.003167	1.792997	inf	0.002673	[3352, 0, 4203, 24]
[*]-[CH]1-[*]-[c](:[*]):[c](:[cH]:[*])-[c]2:[cH]:[cH]:[cH]:[cH]:[c]:2-1	7579	4227	3352	45	39	0.866667	0.005937	1.553931	5.154483	0.001913	[3346, 6, 4188, 39]
[*]-[CH2]-[C]1-[CH2]-[O]-1	7579	4227	3352	140	119	0.85	0.018472	1.524048	4.493652	0.005309	[3331, 21, 4108, 119]
[*+]-[c]1:[cH]:[cH]:[c](/[CH]=[CH]/[c]2:[cH]:[cH]:[*]:[cH]:[cH]:2):[cH]:[cH]:1	7579	4227	3352	17	17	1.0	0.002243	1.792997	inf	0.001892	[3352, 0, 4210, 17]
[*]-[c]1:[n]:[c](-[c](:[*]):[*]):[cH]:[s]:1	7579	4227	3352	29	28	0.965517	0.003826	1.73117	22.203927	0.002447	[3351, 1, 4199, 28]
[*]-[CH2]-[N-]-[N+]#[N]	7579	4227	3352	29	28	0.965517	0.003826	1.73117	22.203927	0.002447	[3351, 1, 4199, 28]
[*]:[c]1:[*]:[cH]:[cH]:[c]2:[c]:1:[cH]:[cH]:[c]1:[cH]:[cH]:[cH]:[cH]:[c]:1:2	7579	4227	3352	18	17	0.944444	0.002375	1.693386	13.480956	0.001312	[3351, 1, 4210, 17]
[*]:[c]1:[*]:[cH]:[c]2:[c](:[cH]:[cH]:[c]3:[cH]:[cH]:[cH]:[cH]:[c]:3:2):[cH]:1	7579	4227	3352	14	14	1.0	0.001847	1.792997	inf	0.001558	[3352, 0, 4213, 14]
[*]-[CH2]-[O]-[N](-[O]-[C](-[*])=[*])-[C](=[O])-[c]1:[cH]:[cH]:[cH]:[cH]:[cH]:1	7579	4227	3352	23	23	1.0	0.003035	1.792997	inf	0.002562	[3352, 0, 4204, 23]
[*]-[N]=[CH]-[c]1:[cH]:[cH]:[c](-[N+](=[O])-[O-]):[o]:1	7579	4227	3352	22	22	1.0	0.002903	1.792997	inf	0.00245	[3352, 0, 4205, 22]
[*]:[c]1:[*]:[cH]:[c]2:[cH]:[cH]:[c]3:[cH]:[cH]:[cH]:[cH]:[c]:3:[c]:2:[cH]:1	7579	4227	3352	14	14	1.0	0.001847	1.792997	inf	0.001558	[3352, 0, 4213, 14]
[*]-[NH]-[c]1:[n]:[c](-[*]):[cH]:[s]:1	7579	4227	3352	22	22	1.0	0.002903	1.792997	inf	0.00245	[3352, 0, 4205, 22]
[*]-[c]1:[*]:[c](:[*]):[c]2:[cH]:[cH]:[c]3:[cH]:[cH]:[cH]:[cH]:[c]:3:[c]:2:[cH]:1	7579	4227	3352	9	9	1.0	0.001187	1.792997	inf	0.001001	[3352, 0, 4218, 9]
[*]:[cH]:[c]1:[c](:[*])-[CH]=[CH]-[CH](-[OH])-[CH]-1-[OH]	7579	4227	3352	44	39	0.886364	0.005806	1.589248	6.18538	0.002156	[3347, 5, 4188, 39]
[*]-[N](-[*])-[O]-[C](-[CH3])=[O]	7579	4227	3352	31	29	0.935484	0.00409	1.67732	11.498462	0.002129	[3350, 2, 4198, 29]
[*]-[CH2]-[O]-[N](-[O]-[C](-[CH3])=[O])-[C](=[O])-[c](:[*]):[*]	7579	4227	3352	21	21	1.0	0.002771	1.792997	inf	0.002338	[3352, 0, 4206, 21]
[*]=[CH]-[c]1:[cH]:[cH]:[c](-[N+](-[O-])-[OH]):[o]:1	7579	4227	3352	21	21	1.0	0.002771	1.792997	inf	0.002338	[3352, 0, 4206, 21]
[*]:[c](:[*])-[O]-[CH2]-[CH]1-[CH2]-[O]-1	7579	4227	3352	21	21	1.0	0.002771	1.792997	inf	0.002338	[3352, 0, 4206, 21]
[*]-[c]1:[*]:[c]2:[*]:[cH]:[c]3:[cH]:[cH]:[cH]:[c]4:[cH]:[cH]:[c](:[cH]:1):[c]:2:[c]:3:4	7579	4227	3352	23	22	0.956522	0.003035	1.715041	17.445943	0.001822	[3351, 1, 4205, 22]
[*]-[c]1:[*]:[cH]:[c](-[NH2]):[c](-[CH3]):[cH]:1	7579	4227	3352	23	21	0.913043	0.003035	1.637085	8.326473	0.001355	[3350, 2, 4206, 21]
[*]=[N+](-[*-])-[c]1:[cH]:[*]:[c](:[*]):[c]2:[c](:[*]):[cH]:[cH]:[cH]:[c]:1:2	7579	4227	3352	6	6	1.0	0.000792	1.792997	inf	0.000667	[3352, 0, 4221, 6]
[*]-[C](=[*])-[n]1:[s]:[c](=[*]):[c]2:[cH]:[c](-[N+](=[O])-[O-]):[cH]:[cH]:[c]:2:1	7579	4227	3352	19	19	1.0	0.002507	1.792997	inf	0.002115	[3352, 0, 4208, 19]
[*]-[C](=[*])-[N](-[CH3])-[N]=[O]	7579	4227	3352	18	18	1.0	0.002375	1.792997	inf	0.002004	[3352, 0, 4209, 18]
[*]-[c](:[*]):[c]1:[c](:[*])-[CH2]-[CH2]-[CH2]-[CH2]-1	7579	4227	3352	7	7	1.0	0.000924	1.792997	inf	0.000779	[3352, 0, 4220, 7]
[*]-[NH]-[c]1:[cH]:[cH]:[c](-[*]):[*]:[c]:1:[*]	7579	4227	3352	8	7	0.875	0.001056	1.568873	5.550982	0.00036	[3351, 1, 4220, 7]
[*]=[C]1-[*]:[c](:[*])-[C](=[O])-[c]2:[cH]:[cH]:[cH]:[cH]:[c]:2-1	7579	4227	3352	58	47	0.810345	0.007653	1.452946	3.388262	0.00158	[3341, 11, 4180, 47]
[*]-[O]-[C](=[O])/[CH]=[CH]/[c]1:[cH]:[cH]:[c](-[N+](=[O])-[O-]):[o]:1	7579	4227	3352	18	18	1.0	0.002375	1.792997	inf	0.002004	[3352, 0, 4209, 18]
[*]-[CH2]-[N](-[CH2]-[CH2]-[CH2]-[CH3])-[N]=[*]	7579	4227	3352	24	23	0.958333	0.003167	1.718289	18.23894	0.001925	[3351, 1, 4204, 23]
[*]-[c]1:[cH]:[cH]:[c]2:[c](:[cH]:1)-[CH2]-[c]1:[cH]:[*]:[cH]:[cH]:[c]:1-2	7579	4227	3352	27	25	0.925926	0.003562	1.660183	9.912467	0.001737	[3350, 2, 4202, 25]
[*]-[c]1:[*]:[c]2:[*]:[cH]:[cH]:[c]3:[cH]:[cH]:[cH]:[c](:[cH]:1):[c]:2:3	7579	4227	3352	22	20	0.909091	0.002903	1.629998	7.929974	0.001261	[3350, 2, 4207, 20]
[*]-[c]1:[cH]:[cH]:[c](-[N+](=[O])-[O-]):[cH]:[c]:1-[N+](=[*])-[*-]	7579	4227	3352	31	28	0.903226	0.00409	1.619482	7.401309	0.001708	[3349, 3, 4199, 28]
[*]:[c]1:[nH]:[c]2:[cH]:[cH]:[cH]:[cH]:[c]:2:[c]:1:[*]	7579	4227	3352	37	34	0.918919	0.004882	1.647619	8.987304	0.002272	[3349, 3, 4193, 34]
[*]:[cH]:[c]1:[c](:[*]):[*]:[cH]:[c]2:[c]3:[cH]:[cH]:[cH]:[cH]:[c]:3:[cH]:[cH]:[c]:1:2	7579	4227	3352	22	21	0.954545	0.002903	1.711498	16.652945	0.001719	[3351, 1, 4206, 21]
