# Supplementary material for: A comprehensive evaluation of advanced methods for identifying structural alerts using extensive toxicity data
Source: J Cheminform. 2026 Jan 30;18:27. doi: 10.1186/s13321-026-01157-x (PMC12922411; doi:10.1186/s13321-026-01157-x)
Supplement: Supplementary file 3 — Supplementary material 3. [file 13321_2026_1157_MOESM3_ESM.zip › SI_3_The substructure sets/SI_3_1_Original set of SAs/pysmash_circular/Drug/Carcinogenicity__ruleset.csv]

Substructure	N_total	N_pos	N_neg	N_s	N_s_pos	Precision	Coverage Rate	Enrichment Factor	Likelihood Ratio	Information Gain	tn_fp_fn_tp
[*]:[cH]:[c](:[o]:[*])-[N+](=[O])-[O-]	1031	510	521	28	26	0.928571	0.027158	1.877171	13.280392	0.017849	[519, 2, 484, 26]
[*]-[c]1:[cH]:[cH]:[c](-[N+](=[O])-[O-]):[o]:1	1031	510	521	28	26	0.928571	0.027158	1.877171	13.280392	0.017849	[519, 2, 484, 26]
[*]:[c](:[*])-[c]1:[cH]:[cH]:[c](-[N+](=[O])-[O-]):[o]:1	1031	510	521	18	18	1.0	0.017459	2.021569	inf	0.017958	[521, 0, 492, 18]
[*]-[CH2]-[N](-[CH3])-[N]=[O]	1031	510	521	16	16	1.0	0.015519	2.021569	inf	0.015939	[521, 0, 494, 16]
[*]-[CH2]-[N](-[CH2]-[*])-[N]=[O]	1031	510	521	41	35	0.853659	0.039767	1.725729	5.95915	0.016932	[515, 6, 475, 35]
[*]-[CH2]-[N](-[N]=[O])-[C](-[*])=[*]	1031	510	521	31	25	0.806452	0.030068	1.630297	4.256536	0.009302	[515, 6, 485, 25]
