# Supplementary material for: A comprehensive evaluation of advanced methods for identifying structural alerts using extensive toxicity data
Source: J Cheminform. 2026 Jan 30;18:27. doi: 10.1186/s13321-026-01157-x (PMC12922411; doi:10.1186/s13321-026-01157-x)
Supplement: Supplementary file 3 — Supplementary material 3. [file 13321_2026_1157_MOESM3_ESM.zip › SI_3_The substructure sets/SI_3_1_Original set of SAs/pysmash_circular/Drug/Cardiotoxicity_Cav1.2__ruleset.csv]

Substructure	N_total	N_pos	N_neg	N_s	N_s_pos	Precision	Coverage Rate	Enrichment Factor	Likelihood Ratio	Information Gain	tn_fp_fn_tp
[*]-[O]-[C](=[O])-[C]1=[C](-[CH3])-[NH]-[C](-[CH3])=[C](-[C](=[O])-[O]-[*])-[CH]-1-[c](:[*]):[*]	776	509	267	134	125	0.932836	0.17268	1.422162	7.285527	0.063135	[258, 9, 384, 125]
[*]-[C](-[*])=[C](-[C](=[O])-[O]-[CH2]-[CH3])-[CH](-[*])-[*]	776	509	267	131	122	0.931298	0.168814	1.419817	7.110675	0.06067	[258, 9, 387, 122]
[*]-[C](=[*])-[O]-[CH2]-[CH3]	776	509	267	182	157	0.862637	0.234536	1.315141	3.294224	0.046849	[242, 25, 352, 157]
[*]-[c]1:[*]:[cH]:[c](-[CH](-[*])-[*]):[cH]:[cH]:1	776	509	267	125	108	0.864	0.161082	1.317218	3.332486	0.030193	[250, 17, 401, 108]
[*]-[O]-[CH3]	776	509	267	186	157	0.844086	0.239691	1.286858	2.839848	0.039285	[238, 29, 352, 157]
[*]-[C](=[*])-[CH3]	776	509	267	251	237	0.944223	0.323454	1.439523	8.880017	0.15234	[253, 14, 272, 237]
[*]-[N+](=[*])-[O-]	776	509	267	83	76	0.915663	0.106959	1.395981	5.695201	0.031563	[260, 7, 433, 76]
[*]-[N+](-[*-])=[O]	776	509	267	83	76	0.915663	0.106959	1.395981	5.695201	0.031563	[260, 7, 433, 76]
[*]-[C](-[*])=[S]	776	509	267	41	41	1.0	0.052835	1.524558	inf	0.03325	[267, 0, 468, 41]
[*]-[CH2]-[CH](-[CH2]-[*])-[O]-[c]1:[cH]:[c](-[c]2:[cH]:[cH]:[*]:[cH]:[cH]:2):[n](-[c](:[cH]:[*]):[c](-[*]):[*]):[n]:1	776	509	267	34	34	1.0	0.043814	1.524558	inf	0.027411	[267, 0, 475, 34]
[*]-[O]-[c]1:[cH]:[cH]:[cH]:[cH]:[c]:1-[n](:[n]:[*]):[c](-[*]):[*]	776	509	267	39	39	1.0	0.050258	1.524558	inf	0.031575	[267, 0, 470, 39]
[*]-[O]-[c]1:[cH]:[*]:[cH]:[cH]:[c]:1-[n]1:[n]:[c](-[O]-[CH](-[*])-[*]):[cH]:[c]:1-[c]1:[cH]:[cH]:[c](-[*]):[cH]:[cH]:1	776	509	267	38	38	1.0	0.048969	1.524558	inf	0.030739	[267, 0, 471, 38]
[*]-[CH2]-[CH](-[CH2]-[*])-[O]-[c]1:[cH]:[c](-[c](:[cH]:[*]):[cH]:[*]):[n](-[c]2:[cH]:[cH]:[*]:[cH]:[c]:2-[O]-[*]):[n]:1	776	509	267	32	32	1.0	0.041237	1.524558	inf	0.025755	[267, 0, 477, 32]
[*]:[n](:[*])-[c]1:[cH]:[cH]:[cH]:[cH]:[c]:1-[O]-[CH3]	776	509	267	37	37	1.0	0.04768	1.524558	inf	0.029905	[267, 0, 472, 37]
[*]-[c](:[*]):[n](:[n]:[*])-[c]1:[cH]:[cH]:[cH]:[cH]:[c]:1-[O]-[CH3]	776	509	267	37	37	1.0	0.04768	1.524558	inf	0.029905	[267, 0, 472, 37]
[*]-[c]1:[cH]:[cH]:[cH]:[cH]:[c]:1-[N](-[*])-[*]	776	509	267	15	12	0.8	0.01933	1.219646	2.098232	0.001429	[264, 3, 497, 12]
[*]-[O]-[c]1:[cH]:[c](-[c](:[cH]:[*]):[cH]:[*]):[n](-[c]2:[cH]:[cH]:[cH]:[cH]:[c]:2-[O]-[CH3]):[n]:1	776	509	267	36	36	1.0	0.046392	1.524558	inf	0.029072	[267, 0, 473, 36]
[*]-[CH](-[*])-[O]-[c]1:[cH]:[c](-[c]2:[cH]:[cH]:[*]:[cH]:[cH]:2):[n](-[c]2:[cH]:[cH]:[cH]:[cH]:[c]:2-[O]-[CH3]):[n]:1	776	509	267	36	36	1.0	0.046392	1.524558	inf	0.029072	[267, 0, 473, 36]
[*]-[C](=[*])-[CH](-[C](-[*])=[*])-[c]1:[cH]:[cH]:[cH]:[c](-[*]):[cH]:1	776	509	267	41	40	0.97561	0.052835	1.487374	20.982318	0.025559	[266, 1, 469, 40]
[*]-[C](=[*])-[C](=[O])-[O]-[CH3]	776	509	267	47	46	0.978723	0.060567	1.492121	24.129666	0.030339	[266, 1, 463, 46]
[*]-[CH](-[*])-[c]1:[cH]:[cH]:[cH]:[c](-[N+](=[*])-[*-]):[cH]:1	776	509	267	54	51	0.944444	0.069588	1.43986	8.917485	0.025766	[264, 3, 458, 51]
[*]-[CH](-[*])-[c]1:[cH]:[cH]:[cH]:[c](-[N+](=[O])-[O-]):[cH]:1	776	509	267	54	51	0.944444	0.069588	1.43986	8.917485	0.025766	[264, 3, 458, 51]
[*]-[C](=[*])/[C](=[C](\[OH])-[O]-[CH2]-[CH3])-[CH](-[*])-[*]	776	509	267	34	34	1.0	0.043814	1.524558	inf	0.027411	[267, 0, 475, 34]
[*]-[c]1:[cH]:[cH]:[cH]:[c](-[N+](=[O])-[O-]):[cH]:1	776	509	267	58	54	0.931034	0.074742	1.419416	7.081532	0.024656	[263, 4, 455, 54]
[*]-[c]1:[cH]:[c](-[c]2:[cH]:[cH]:[c](-[Cl]):[cH]:[cH]:2):[n](-[c](:[*]):[*]):[n]:1	776	509	267	32	32	1.0	0.041237	1.524558	inf	0.025755	[267, 0, 477, 32]
[*]-[O]-[c]1:[cH]:[c](-[c]2:[cH]:[cH]:[c](-[Cl]):[cH]:[cH]:2):[n](-[c](:[cH]:[*]):[c](-[*]):[*]):[n]:1	776	509	267	32	32	1.0	0.041237	1.524558	inf	0.025755	[267, 0, 477, 32]
[*]-[C]1=[*]-[NH]-[C](-[CH3])=[C](-[C](=[O])-[O]-[CH3])-[CH]-1-[c](:[*]):[*]	776	509	267	39	38	0.974359	0.050258	1.485467	19.933202	0.023985	[266, 1, 471, 38]
[*]-[O]-[c]1:[cH]:[cH]:[cH]:[cH]:[c]:1-[*]	776	509	267	54	49	0.907407	0.069588	1.383395	5.140668	0.018406	[262, 5, 460, 49]
[*]:[cH]:[c](:[cH]:[*])-[N+](=[O])-[O-]	776	509	267	71	64	0.901408	0.091495	1.374249	4.795958	0.023316	[260, 7, 445, 64]
[*]-[O]-[C](=[O])-[C]1=[C](-[CH3])-[N]=[C](-[CH3])/[C](=[C](\[OH])-[O]-[*])-[CH]-1-[c](:[*]):[*]	776	509	267	31	31	1.0	0.039948	1.524558	inf	0.024929	[267, 0, 478, 31]
[*]-[CH2]-[O]-[C](=[O])-[C]1=[C](-[CH3])-[NH]-[C](-[CH3])=[C](-[C](-[*])=[*])-[CH]-1-[c](:[cH]:[*]):[cH]:[*]	776	509	267	77	68	0.883117	0.099227	1.346363	3.963327	0.021317	[258, 9, 441, 68]
[*]-[c]1:[cH]:[cH]:[c](-[Cl]):[cH]:[cH]:1	776	509	267	52	48	0.923077	0.06701	1.407284	6.294695	0.020438	[263, 4, 461, 48]
[*]-[CH](-[*])-[CH3]	776	509	267	90	78	0.866667	0.115979	1.321284	3.409627	0.021386	[255, 12, 431, 78]
[*]-[C](=[*])-[C]1=[C](-[CH3])-[NH]-[C](-[CH3])=[C](-[C](=[O])-[O]-[CH3])-[CH]-1-[c](:[cH]:[*]):[cH]:[*]	776	509	267	32	31	0.96875	0.041237	1.476916	16.261297	0.018566	[266, 1, 478, 31]
[*]-[CH2]-[O]-[C](=[O])-[C]1=[C](-[CH3])-[NH]-[C](-[CH3])=[C](-[C](-[*])=[*])-[CH]-1-[c](:[c](-[*]):[*]):[c](-[*]):[*]	776	509	267	24	24	1.0	0.030928	1.524558	inf	0.019188	[267, 0, 485, 24]
[*]-[C](=[*])-[C]1=[C](-[*])-[NH]-[C](-[CH3])=[C](-[C](=[O])-[O]-[CH2]-[CH3])-[CH]-1-[c](:[c](-[*]):[*]):[c](-[*]):[*]	776	509	267	24	24	1.0	0.030928	1.524558	inf	0.019188	[267, 0, 485, 24]
[*]:[c](:[*])-[c]1:[cH]:[cH]:[c](-[Cl]):[cH]:[cH]:1	776	509	267	35	33	0.942857	0.045103	1.43744	8.655206	0.016144	[265, 2, 476, 33]
[*]-[c]1:[cH]:[cH]:[c](-[Br]):[cH]:[cH]:1	776	509	267	22	22	1.0	0.028351	1.524558	inf	0.01756	[267, 0, 487, 22]
[*]-[C](=[*])-[N](-[C](=[O])-[O]-[CH2]-[CH3])-[CH](-[*])-[*]	776	509	267	22	22	1.0	0.028351	1.524558	inf	0.01756	[267, 0, 487, 22]
[*]-[c](:[*]):[c](:[cH]:[*])-[O]-[CH3]	776	509	267	70	60	0.857143	0.090206	1.306764	3.147348	0.014651	[257, 10, 449, 60]
[*]-[c](:[*]):[c](:[cH]:[*])-[n]1:[n]:[c](-[O]-[CH]2-[CH2]-[CH2]-[*]-[CH2]-[CH2]-2):[cH]:[c]:1-[c](:[cH]:[*]):[cH]:[*]	776	509	267	21	21	1.0	0.027062	1.524558	inf	0.016748	[267, 0, 488, 21]
[*]-[CH](-[*])-[c]1:[cH]:[cH]:[c](-[F]):[cH]:[cH]:1	776	509	267	29	28	0.965517	0.037371	1.471987	14.687623	0.016291	[266, 1, 481, 28]
[*]-[C](=[*])-[CH](-[c]1:[cH]:[cH]:[cH]:[c](-[*+]):[cH]:1)-[N](-[*])-[*]	776	509	267	16	16	1.0	0.020619	1.524558	inf	0.012708	[267, 0, 493, 16]
