# Supplementary material for: A comprehensive evaluation of advanced methods for identifying structural alerts using extensive toxicity data
Source: J Cheminform. 2026 Jan 30;18:27. doi: 10.1186/s13321-026-01157-x (PMC12922411; doi:10.1186/s13321-026-01157-x)
Supplement: Supplementary file 3 — Supplementary material 3. [file 13321_2026_1157_MOESM3_ESM.zip › SI_3_The substructure sets/SI_3_1_Original set of SAs/pysmash_circular/Drug/Cardiotoxicity_Nav1.5__ruleset.csv]

Substructure	N_total	N_pos	N_neg	N_s	N_s_pos	Precision	Coverage Rate	Enrichment Factor	Likelihood Ratio	Information Gain	tn_fp_fn_tp
[*]-[N]1-[*]:[c](:[*])-[O]-[CH2]-[CH2]-1	2014	1372	642	197	195	0.989848	0.097815	1.453027	45.623178	0.050552	[640, 2, 1177, 195]
[*]-[CH2]-[CH2]-[N](-[*])-[*]	2014	1372	642	1025	856	0.835122	0.508937	1.225901	2.370107	0.083946	[473, 169, 516, 856]
[*]-[S](=[*])(=[*])-[c]1:[cH]:[cH]:[c]2:[c](:[cH]:1)-[O]-[*]-[CH2]-[N]-2-[c](:[*]):[*]	2014	1372	642	196	194	0.989796	0.097319	1.452951	45.389213	0.050249	[640, 2, 1178, 194]
[*]:[c](:[*])-[NH]-[S](=[O])(=[O])-[c]1:[cH]:[cH]:[c]2:[c](:[cH]:1)-[O]-[*]-[CH2]-[N]-2-[c](:[*]):[*]	2014	1372	642	196	194	0.989796	0.097319	1.452951	45.389213	0.050249	[640, 2, 1178, 194]
[*]-[c]1:[*]:[c](-[*]):[c](-[N](-[*])-[*]):[cH]:[cH]:1	2014	1372	642	212	209	0.985849	0.105263	1.447157	32.599125	0.052388	[639, 3, 1163, 209]
[*]:[c](:[*])-[N]1-[CH2]-[CH2]-[O]-[*]:[c]-1:[*]	2014	1372	642	193	191	0.989637	0.095829	1.452718	44.687318	0.049339	[640, 2, 1181, 191]
[*]-[c]1:[*]:[cH]:[c]2:[c](:[cH]:1)-[O]-[CH2]-[CH2]-[N]-2-[*]	2014	1372	642	194	192	0.989691	0.096326	1.452797	44.921283	0.049642	[640, 2, 1180, 192]
[*]:[c](:[*])-[NH]-[S](=[O])(=[O])-[c]1:[cH]:[cH]:[c]2:[c](:[cH]:1)-[O]-[CH2]-[CH2]-[N]-2-[c](:[*]):[*]	2014	1372	642	188	186	0.989362	0.093347	1.452314	43.517493	0.047829	[640, 2, 1186, 186]
[*]-[S](=[*])(=[*])-[c]1:[cH]:[cH]:[c]2:[c](:[cH]:1)-[O]-[CH2]-[CH2]-[N]-2-[c](:[*]):[*]	2014	1372	642	188	186	0.989362	0.093347	1.452314	43.517493	0.047829	[640, 2, 1186, 186]
[*]-[CH2]-[c]1:[cH]:[cH]:[cH]:[cH]:[cH]:1	2014	1372	642	267	252	0.94382	0.132572	1.385462	7.861224	0.044748	[627, 15, 1120, 252]
[*]-[N]1-[*]-[CH2]-[O]-[c]2:[cH]:[c](-[S](=[O])(=[O])-[NH]-[c](:[n]:[*]):[s]:[*]):[cH]:[cH]:[c]:2-1	2014	1372	642	165	163	0.987879	0.081927	1.450137	38.136297	0.040962	[640, 2, 1209, 163]
[*]-[O]-[c]1:[cH]:[c](-[S](=[O])(=[O])-[NH]-[c]2:[n]:[cH]:[cH]:[s]:2):[cH]:[cH]:[c]:1-[*]	2014	1372	642	161	159	0.987578	0.07994	1.449695	37.200437	0.039782	[640, 2, 1213, 159]
[*]-[CH2]-[c]1:[cH]:[*]:[cH]:[cH]:[cH]:1	2014	1372	642	280	260	0.928571	0.139027	1.363078	6.08309	0.040729	[622, 20, 1112, 260]
[*]-[CH2]-[C](-[NH]-[*])-[C](=[O])-[NH]-[C](-[CH2]-[CH2]-[CH2]-[NH]-[*])-[C](=[O])-[N]1-[CH2]-[CH2]-[CH2]-[C]-1-[C](-[*])=[*]	2014	1372	642	181	176	0.972376	0.089871	1.427379	16.471137	0.038564	[637, 5, 1196, 176]
[*]-[CH2]-[N](-[C](-[*])-[*])-[C](=[O])-[C](-[CH2]-[CH2]-[CH2]-[NH]-[C](-[*])=[*])-[NH]-[C](=[O])-[C](-[*])-[*]	2014	1372	642	181	176	0.972376	0.089871	1.427379	16.471137	0.038564	[637, 5, 1196, 176]
[*]-[C](=[*])-[NH]-[C](-[CH2]-[CH2]-[CH2]-[NH]-[C](=[NH])-[NH2])-[C](=[O])-[N](-[*])-[*]	2014	1372	642	179	174	0.972067	0.088878	1.426926	16.283965	0.037993	[637, 5, 1198, 174]
[*]-[CH2]-[CH2]-[C](-[NH]-[C](-[*])=[*])-[C](=[O])-[N]1-[CH2]-[CH2]-[CH2]-[C]-1-[C](=[O])-[NH]-[C](-[*])-[*]	2014	1372	642	184	178	0.967391	0.09136	1.420063	13.881924	0.037379	[636, 6, 1194, 178]
[*]-[CH2]-[CH2]-[C](-[NH]-[C](=[O])-[C](-[CH2]-[S]-[S]-[*])-[NH]-[C](=[O])-[C](-[*])-[*])-[C](=[O])-[N](-[*])-[*]	2014	1372	642	184	178	0.967391	0.09136	1.420063	13.881924	0.037379	[636, 6, 1194, 178]
[*]-[CH2]-[CH2]-[CH2]-[C](-[NH]-[C](=[O])-[C](-[CH2]-[S]-[*])-[NH]-[C](-[*])=[*])-[C](=[O])-[N](-[CH2]-[*])-[C](-[*])-[*]	2014	1372	642	183	177	0.967213	0.090864	1.419801	13.803936	0.037097	[636, 6, 1195, 177]
[*]-[CH2]-[CH2]-[CH2]-[C](-[NH]-[C](=[O])-[C](-[*])-[*])-[C](=[O])-[N]1-[CH2]-[CH2]-[CH2]-[C]-1-[C](=[O])-[NH]-[*]	2014	1372	642	183	177	0.967213	0.090864	1.419801	13.803936	0.037097	[636, 6, 1195, 177]
[*]-[c]1:[cH]:[cH]:[c]2:[c](:[cH]:1)-[C](=[O])-[N](-[*])-[CH2]-[CH2]-[O]-2	2014	1372	642	124	124	1.0	0.061569	1.46793	inf	0.035444	[642, 0, 1248, 124]
[*]-[CH2]-[S]-[S]-[CH2]-[C](-[NH]-[C](=[O])-[C](-[CH2]-[*])-[NH]-[*])-[C](=[O])-[NH]-[C](-[CH2]-[*])-[C](-[*])=[*]	2014	1372	642	197	187	0.949239	0.097815	1.393416	8.750292	0.033771	[632, 10, 1185, 187]
[*]-[CH2]-[N]1-[CH2]-[CH2]-[O]-[c]2:[cH]:[cH]:[c](-[*]):[cH]:[c]:2-[C]-1=[O]	2014	1372	642	123	123	1.0	0.061072	1.46793	inf	0.035147	[642, 0, 1249, 123]
[*]-[CH2]-[CH2]-[CH2]-[C](-[NH]-[C](=[O])-[C](-[*])-[*])-[C](=[O])-[NH]-[C](-[CH2]-[S]-[*])-[C](=[O])-[NH]-[*]	2014	1372	642	195	186	0.953846	0.096822	1.400179	9.670554	0.034913	[633, 9, 1186, 186]
[*]-[CH2]-[C](-[NH]-[C](=[O])-[C](-[CH2]-[C](-[NH2])=[O])-[NH]-[C](=[O])-[C](-[CH2]-[*])-[N](-[*])-[*])-[C](-[*])=[*]	2014	1372	642	180	173	0.961111	0.089374	1.410844	11.564556	0.034354	[635, 7, 1199, 173]
[*]-[CH2]-[C](-[NH]-[C](=[O])-[C]1-[CH2]-[CH2]-[CH2]-[N]-1-[C](=[O])-[C](-[CH2]-[*])-[NH]-[*])-[C](-[*])=[*]	2014	1372	642	186	178	0.956989	0.092354	1.404793	10.411443	0.034199	[634, 8, 1194, 178]
[*]-[CH2]-[CH2]-[CH2]-[CH2]-[C](-[NH]-[C](=[O])-[C](-[CH2]-[*])-[NH]-[*])-[C](=[O])-[NH]-[C](-[CH2]-[*])-[C](-[*])=[*]	2014	1372	642	197	187	0.949239	0.097815	1.393416	8.750292	0.033771	[632, 10, 1185, 187]
[*]-[C](-[*])=[NH]	2014	1372	642	204	193	0.946078	0.101291	1.388777	8.210045	0.034022	[631, 11, 1179, 193]
[*]-[C](-[*])-[NH]-[C](=[O])-[C](-[CH2]-[CH2]-[CH2]-[NH]-[C](-[*])=[*])-[NH]-[C](=[O])-[C](-[*])-[*]	2014	1372	642	197	187	0.949239	0.097815	1.393416	8.750292	0.033771	[632, 10, 1185, 187]
[*]-[NH]-[C](=[O])-[C](-[CH2]-[C](=[O])-[OH])-[NH]-[C](-[*])=[*]	2014	1372	642	197	187	0.949239	0.097815	1.393416	8.750292	0.033771	[632, 10, 1185, 187]
[*]-[NH]-[C](=[O])-[C](-[CH2]-[CH2]-[CH2]-[NH]-[C](=[NH])-[NH2])-[NH]-[C](-[*])=[*]	2014	1372	642	197	187	0.949239	0.097815	1.393416	8.750292	0.033771	[632, 10, 1185, 187]
[*]-[NH]-[C](-[CH2]-[S]-[S]-[CH2]-[C](-[NH]-[C](-[*])=[*])-[C](=[O])-[NH]-[*])-[C](-[*])=[*]	2014	1372	642	197	187	0.949239	0.097815	1.393416	8.750292	0.033771	[632, 10, 1185, 187]
[*]-[NH]-[C](-[CH2]-[CH2]-[CH2]-[NH]-[C](=[NH])-[NH2])-[C](-[*])=[*]	2014	1372	642	197	187	0.949239	0.097815	1.393416	8.750292	0.033771	[632, 10, 1185, 187]
[*]-[NH]-[C](=[O])-[C](-[CH2]-[CH2]-[CH2]-[CH2]-[NH2])-[NH]-[C](-[*])=[*]	2014	1372	642	197	187	0.949239	0.097815	1.393416	8.750292	0.033771	[632, 10, 1185, 187]
[*]-[CH2]-[CH2]-[CH2]-[NH]-[C](=[NH])-[NH2]	2014	1372	642	197	187	0.949239	0.097815	1.393416	8.750292	0.033771	[632, 10, 1185, 187]
[*]-[NH]-[C](=[O])-[C](-[CH2]-[CH](-[CH3])-[CH3])-[NH]-[C](-[*])=[*]	2014	1372	642	197	187	0.949239	0.097815	1.393416	8.750292	0.033771	[632, 10, 1185, 187]
[*]-[C](-[*])-[CH2]-[S]-[S]-[CH2]-[C](-[NH]-[C](=[O])-[C](-[*])-[*])-[C](=[O])-[NH]-[C](-[*])-[*]	2014	1372	642	197	187	0.949239	0.097815	1.393416	8.750292	0.033771	[632, 10, 1185, 187]
[*]-[NH]-[C](=[O])-[C](-[CH2]-[S]-[*])-[NH]-[C](=[O])-[C](-[CH2]-[S]-[S]-[*])-[NH]-[C](=[O])-[C](-[*])-[*]	2014	1372	642	197	187	0.949239	0.097815	1.393416	8.750292	0.033771	[632, 10, 1185, 187]
[*]-[C](-[*])-[CH2]-[C](=[O])-[OH]	2014	1372	642	201	189	0.940299	0.099801	1.380292	7.369898	0.031665	[630, 12, 1183, 189]
[*]-[CH2]-[CH2]-[CH2]-[NH2]	2014	1372	642	197	187	0.949239	0.097815	1.393416	8.750292	0.033771	[632, 10, 1185, 187]
[*]-[CH2]-[NH]-[C](=[NH])-[NH2]	2014	1372	642	197	187	0.949239	0.097815	1.393416	8.750292	0.033771	[632, 10, 1185, 187]
[*]-[C](-[*])-[CH2]-[CH2]-[CH2]-[CH2]-[NH2]	2014	1372	642	197	187	0.949239	0.097815	1.393416	8.750292	0.033771	[632, 10, 1185, 187]
[*]-[C](-[*])-[NH]-[C](=[O])-[C](-[CH2]-[CH2]-[CH2]-[CH2]-[NH2])-[NH]-[C](=[O])-[C](-[*])-[*]	2014	1372	642	197	187	0.949239	0.097815	1.393416	8.750292	0.033771	[632, 10, 1185, 187]
[*]-[S]-[CH2]-[C](-[NH]-[C](-[*])=[*])-[C](=[O])-[NH]-[C](-[CH2]-[S]-[S]-[*])-[C](=[O])-[NH]-[C](-[*])-[*]	2014	1372	642	197	187	0.949239	0.097815	1.393416	8.750292	0.033771	[632, 10, 1185, 187]
[*]-[CH2]-[CH2]-[C](-[NH]-[C](-[*])=[*])-[C](=[O])-[NH]-[C](-[CH2]-[c](:[cH]:[*H]):[c](:[*]):[*])-[C](=[O])-[NH]-[C](-[*])-[*]	2014	1372	642	191	182	0.95288	0.094836	1.398761	9.462585	0.033826	[633, 9, 1190, 182]
[*]-[NH]-[C](=[O])-[C](-[CH2]-[C](-[*])=[*])-[NH]-[C](=[O])-[C]1-[CH2]-[CH2]-[CH2]-[N]-1-[C](=[O])-[C](-[*])-[*]	2014	1372	642	190	181	0.952632	0.09434	1.398397	9.410593	0.033555	[633, 9, 1191, 181]
[*]-[CH2]-[CH2]-[C](-[NH]-[C](-[*])=[*])-[C](=[O])-[NH]-[C](-[CH2]-[S]-[S]-[*])-[C](=[O])-[NH]-[C](-[*])-[*]	2014	1372	642	196	186	0.94898	0.097319	1.393036	8.703499	0.033502	[632, 10, 1186, 186]
[*]-[CH2]-[CH2]-[CH2]-[C](-[NH]-[C](=[O])-[C](-[CH2]-[CH2]-[*])-[NH]-[C](-[*])=[*])-[C](=[O])-[NH]-[C](-[*])-[*]	2014	1372	642	196	186	0.94898	0.097319	1.393036	8.703499	0.033502	[632, 10, 1186, 186]
[*]-[CH2]-[CH2]-[CH2]-[C](-[NH]-[C](=[O])-[C](-[*])-[*])-[C](=[O])-[NH]-[C](-[CH2]-[c](:[*]):[*])-[C](=[O])-[NH]-[*]	2014	1372	642	197	187	0.949239	0.097815	1.393416	8.750292	0.033771	[632, 10, 1185, 187]
[*]-[CH2]-[CH2]-[CH2]-[C](-[NH]-[C](=[O])-[C](-[CH2]-[C](-[*])=[*])-[NH]-[C](-[*])=[*])-[C](=[O])-[NH]-[C](-[*])-[*]	2014	1372	642	188	179	0.952128	0.093347	1.397657	9.306608	0.033014	[633, 9, 1193, 179]
[*]-[C](-[*])-[NH]-[C](=[O])-[C](-[CH2]-[CH](-[CH3])-[CH3])-[NH]-[C](=[O])-[C](-[CH2]-[C](-[*])=[*])-[NH]-[C](-[*])=[*]	2014	1372	642	181	173	0.955801	0.089871	1.403049	10.118987	0.032835	[634, 8, 1199, 173]
[*]-[C](-[*])-[NH]-[C](=[O])-[C](-[CH2]-[C](-[NH2])=[O])-[NH]-[C](=[O])-[C]1-[CH2]-[CH2]-[CH2]-[N]-1-[C](-[*])=[*]	2014	1372	642	181	173	0.955801	0.089871	1.403049	10.118987	0.032835	[634, 8, 1199, 173]
[*]-[NH]-[C](=[O])-[CH2]-[NH]-[C](=[O])-[C](-[CH2]-[CH](-[CH3])-[CH3])-[NH]-[C](=[O])-[C](-[*])-[*]	2014	1372	642	181	173	0.955801	0.089871	1.403049	10.118987	0.032835	[634, 8, 1199, 173]
[*]-[NH]-[C](=[O])-[C](-[CH2]-[CH](-[*])-[*])-[NH]-[C](=[O])-[C](-[CH2]-[C](-[NH2])=[O])-[NH]-[C](=[O])-[C](-[*])-[*]	2014	1372	642	181	173	0.955801	0.089871	1.403049	10.118987	0.032835	[634, 8, 1199, 173]
[*]-[NH]-[C](-[CH2]-[OH])-[C](-[*])=[*]	2014	1372	642	194	184	0.948454	0.096326	1.392264	8.609913	0.032966	[632, 10, 1188, 184]
[*]-[S]-[S]-[CH2]-[C](-[NH]-[C](=[O])-[C](-[CH2]-[c](:[*]):[*])-[NH]-[C](-[*])=[*])-[C](=[O])-[NH]-[C](-[*])-[*]	2014	1372	642	194	184	0.948454	0.096326	1.392264	8.609913	0.032966	[632, 10, 1188, 184]
[*]-[CH2]-[C](-[NH]-[C](=[O])-[C](-[NH]-[C](=[O])-[C](-[CH2]-[*])-[NH]-[*])-[CH](-[CH3])-[CH3])-[C](-[*])=[*]	2014	1372	642	193	183	0.948187	0.095829	1.391871	8.56312	0.032699	[632, 10, 1189, 183]
[*]-[C](-[*])-[NH]-[C](=[O])-[CH2]-[NH]-[C](=[O])-[C](-[CH2]-[CH](-[*])-[*])-[NH]-[C](-[*])=[*]	2014	1372	642	180	172	0.955556	0.089374	1.402689	10.060496	0.032564	[634, 8, 1200, 172]
[*]-[CH2]-[C](-[NH]-[*])-[C](=[O])-[NH]-[C](-[CH2]-[CH](-[CH3])-[CH3])-[C](=[O])-[NH]-[CH2]-[C](-[*])=[*]	2014	1372	642	181	173	0.955801	0.089871	1.403049	10.118987	0.032835	[634, 8, 1199, 173]
[*]-[CH2]-[NH]-[C](=[O])-[C](-[CH2]-[CH](-[CH3])-[CH3])-[NH]-[C](=[O])-[C](-[CH2]-[S]-[*])-[NH]-[C](-[*])=[*]	2014	1372	642	180	172	0.955556	0.089374	1.402689	10.060496	0.032564	[634, 8, 1200, 172]
[*]-[CH2]-[c]1:[cH]:[nH]:[c]2:[cH]:[cH]:[*]:[cH]:[c]:1:2	2014	1372	642	193	183	0.948187	0.095829	1.391871	8.56312	0.032699	[632, 10, 1189, 183]
[*]-[CH2]-[CH2]-[CH2]-[C](-[NH]-[C](=[O])-[C](-[*])-[*])-[C](=[O])-[NH]-[C](-[CH2]-[CH2]-[*])-[C](=[O])-[NH]-[*]	2014	1372	642	194	184	0.948454	0.096326	1.392264	8.609913	0.032966	[632, 10, 1188, 184]
[*]-[CH2]-[c]1:[cH]:[nH]:[c]2:[cH]:[cH]:[cH]:[cH]:[c]:1:2	2014	1372	642	193	183	0.948187	0.095829	1.391871	8.56312	0.032699	[632, 10, 1189, 183]
[*]-[CH2]-[CH2]-[C](-[NH]-[C](=[O])-[C](-[CH2]-[S]-[S]-[*])-[NH]-[C](=[O])-[C](-[*])-[*])-[C](=[O])-[NH]-[*]	2014	1372	642	194	184	0.948454	0.096326	1.392264	8.609913	0.032966	[632, 10, 1188, 184]
[*]-[CH2]-[C](-[NH]-[*])-[C](-[NH2])=[O]	2014	1372	642	187	177	0.946524	0.09285	1.389431	8.282362	0.031103	[632, 10, 1195, 177]
[*]-[NH]-[C](-[CH2]-[c]1:[cH]:[nH]:[c]2:[cH]:[cH]:[cH]:[cH]:[c]:1:2)-[C](-[*])=[*]	2014	1372	642	193	183	0.948187	0.095829	1.391871	8.56312	0.032699	[632, 10, 1189, 183]
[*]-[NH]-[C](=[O])-[C](-[CH2]-[c]1:[cH]:[nH]:[c]2:[cH]:[cH]:[cH]:[cH]:[c]:1:2)-[NH]-[C](-[*])=[*]	2014	1372	642	193	183	0.948187	0.095829	1.391871	8.56312	0.032699	[632, 10, 1189, 183]
[*]-[CH2]-[CH2]-[CH2]-[C](-[NH]-[C](=[O])-[C](-[CH2]-[S]-[*])-[NH]-[C](-[*])=[*])-[C](=[O])-[NH]-[C](-[*])-[*]	2014	1372	642	193	183	0.948187	0.095829	1.391871	8.56312	0.032699	[632, 10, 1189, 183]
[*]-[NH]-[C](=[O])-[C](-[CH2]-[S]-[*])-[NH]-[C](=[O])-[C](-[CH2]-[c](:[cH]:[*H]):[c](:[*]):[*])-[NH]-[C](=[O])-[C](-[*])-[*]	2014	1372	642	193	183	0.948187	0.095829	1.391871	8.56312	0.032699	[632, 10, 1189, 183]
[*]-[CH2]-[CH2]-[C](-[NH]-[C](=[O])-[C](-[CH2]-[OH])-[NH]-[C](=[O])-[C](-[*])-[*])-[C](=[O])-[NH]-[*]	2014	1372	642	192	182	0.947917	0.095333	1.391475	8.516327	0.032432	[632, 10, 1190, 182]
[*]-[C](-[*])-[CH2]-[CH](-[CH3])-[CH3]	2014	1372	642	199	188	0.944724	0.098808	1.386788	7.99735	0.032691	[631, 11, 1184, 188]
[*]-[CH2]-[CH2]-[CH2]-[C](-[NH]-[C](=[O])-[C](-[CH2]-[c](:[*]):[*H])-[NH]-[C](-[*])=[*])-[C](=[O])-[NH]-[C](-[*])-[*]	2014	1372	642	186	177	0.951613	0.092354	1.396901	9.202624	0.032476	[633, 9, 1195, 177]
[*]-[CH2]-[CH2]-[C](-[NH]-[C](=[O])-[C](-[CH2]-[C](=[O])-[OH])-[NH]-[C](=[O])-[C](-[*])-[*])-[C](=[O])-[NH]-[*]	2014	1372	642	191	181	0.947644	0.094836	1.391075	8.469534	0.032165	[632, 10, 1191, 181]
[*]-[NH]-[C](=[O])-[C]1-[CH2]-[CH2]-[CH2]-[N]-1-[C](=[O])-[C](-[*])-[*]	2014	1372	642	191	181	0.947644	0.094836	1.391075	8.469534	0.032165	[632, 10, 1191, 181]
[*]-[NH]-[C](=[O])-[C](-[CH2]-[C](-[NH2])=[O])-[NH]-[C](-[*])=[*]	2014	1372	642	191	181	0.947644	0.094836	1.391075	8.469534	0.032165	[632, 10, 1191, 181]
[*]-[C](-[*])-[NH]-[C](=[O])-[C](-[CH2]-[c]1:[cH]:[nH]:[c]2:[cH]:[*]:[cH]:[cH]:[c]:1:2)-[NH]-[C](=[O])-[C](-[*])-[*]	2014	1372	642	193	183	0.948187	0.095829	1.391871	8.56312	0.032699	[632, 10, 1189, 183]
[*]-[C](-[*])-[CH2]-[C](-[NH2])=[O]	2014	1372	642	191	181	0.947644	0.094836	1.391075	8.469534	0.032165	[632, 10, 1191, 181]
[*]-[C](-[*])-[C](=[O])-[N]1-[CH2]-[CH2]-[CH2]-[C]-1-[C](-[*])=[*]	2014	1372	642	192	181	0.942708	0.095333	1.38383	7.699576	0.030844	[631, 11, 1191, 181]
[*]-[NH]-[C](=[O])-[C]1-[CH2]-[CH2]-[CH2]-[N]-1-[C](-[*])=[*]	2014	1372	642	194	182	0.938144	0.096326	1.37713	7.096939	0.029844	[630, 12, 1190, 182]
[*]-[CH2]-[C](-[NH]-[C](=[O])-[CH2]-[NH]-[C](=[O])-[C](-[CH2]-[*])-[NH]-[*])-[C](-[*])=[*]	2014	1372	642	171	164	0.959064	0.084906	1.407839	10.962932	0.031885	[635, 7, 1208, 164]
[*]-[CH2]-[C](-[NH]-[C](=[O])-[C](-[CH2]-[C](=[O])-[OH])-[NH]-[C](=[O])-[C](-[CH2]-[*])-[NH]-[*])-[C](-[*])=[*]	2014	1372	642	195	185	0.948718	0.096822	1.392652	8.656706	0.033234	[632, 10, 1187, 185]
[*]-[CH2]-[C](-[NH]-[C](=[O])-[C](-[CH2]-[c]1:[cH]:[nH]:[c](:[*]):[c]:1:[cH]:[*])-[NH]-[C](=[O])-[C](-[CH2]-[*])-[NH]-[*])-[C](-[*])=[*]	2014	1372	642	191	181	0.947644	0.094836	1.391075	8.469534	0.032165	[632, 10, 1191, 181]
[*]-[C](-[*])-[NH]-[C](=[O])-[C](-[NH]-[C](=[O])-[C](-[CH2]-[CH](-[*])-[*])-[NH]-[C](-[*])=[*])-[CH](-[CH3])-[CH3]	2014	1372	642	183	174	0.95082	0.090864	1.395737	9.046647	0.031671	[633, 9, 1198, 174]
[*]-[NH]-[C](=[O])-[C](-[NH]-[C](=[O])-[C](-[CH2]-[CH](-[CH3])-[CH3])-[NH]-[C](=[O])-[C](-[*])-[*])-[CH](-[CH3])-[CH3]	2014	1372	642	183	174	0.95082	0.090864	1.395737	9.046647	0.031671	[633, 9, 1198, 174]
[*]-[CH2]-[CH2]-[CH2]-[C](-[NH]-[C](=[O])-[C](-[CH2]-[OH])-[NH]-[C](-[*])=[*])-[C](=[O])-[NH]-[C](-[*])-[*]	2014	1372	642	189	179	0.94709	0.093843	1.390262	8.375948	0.031633	[632, 10, 1193, 179]
[*]-[CH2]-[C](-[NH]-[C](=[O])-[C](-[CH2]-[CH2]-[CH2]-[NH]-[*])-[NH]-[C](=[O])-[C](-[CH2]-[*])-[NH]-[*])-[C](-[*])=[*]	2014	1372	642	192	182	0.947917	0.095333	1.391475	8.516327	0.032432	[632, 10, 1190, 182]
[*]-[CH2]-[c]1:[cH]:[cH]:[c](-[OH]):[cH]:[cH]:1	2014	1372	642	189	179	0.94709	0.093843	1.390262	8.375948	0.031633	[632, 10, 1193, 179]
[*]-[NH]-[C](=[O])-[C](-[CH2]-[OH])-[NH]-[C](=[O])-[C](-[CH2]-[S]-[S]-[*])-[NH]-[C](=[O])-[C](-[*])-[*]	2014	1372	642	189	179	0.94709	0.093843	1.390262	8.375948	0.031633	[632, 10, 1193, 179]
[*]-[S]-[CH2]-[C](-[NH]-[C](-[*])=[*])-[C](=[O])-[NH]-[C](-[CH2]-[OH])-[C](=[O])-[NH]-[C](-[*])-[*]	2014	1372	642	189	179	0.94709	0.093843	1.390262	8.375948	0.031633	[632, 10, 1193, 179]
[*]-[CH2]-[C](-[NH]-[*])-[C](=[O])-[NH]-[C](-[CH2]-[CH](-[CH3])-[CH3])-[C](=[O])-[NH]-[C](-[C](-[*])=[*])-[CH](-[*])-[*]	2014	1372	642	182	173	0.950549	0.090367	1.39534	8.994655	0.031403	[633, 9, 1199, 173]
[*]-[NH]-[C](-[C](-[*])=[*])-[CH](-[CH3])-[CH3]	2014	1372	642	193	183	0.948187	0.095829	1.391871	8.56312	0.032699	[632, 10, 1189, 183]
[*]:[cH]:[c]1:[c](:[*])-[O]-[CH2]-[CH2]-[N]-1-[c](:[cH]:[*]):[c](:[*]):[*]	2014	1372	642	5	5	1.0	0.002483	1.46793	inf	0.001377	[642, 0, 1367, 5]
[*]-[CH2]-[C](-[NH]-[C](=[O])-[C](-[CH2]-[OH])-[NH]-[C](=[O])-[C](-[CH2]-[*])-[NH]-[*])-[C](-[*])=[*]	2014	1372	642	192	182	0.947917	0.095333	1.391475	8.516327	0.032432	[632, 10, 1190, 182]
[*]-[S]-[S]-[CH2]-[C](-[NH]-[C](=[O])-[C](-[NH]-[C](-[*])=[*])-[CH](-[CH3])-[CH3])-[C](=[O])-[NH]-[C](-[*])-[*]	2014	1372	642	188	178	0.946809	0.093347	1.389849	8.329155	0.031368	[632, 10, 1194, 178]
[*]-[NH]-[C](=[O])-[C](-[CH2]-[S]-[*])-[NH]-[C](=[O])-[C](-[NH]-[C](=[O])-[C](-[*])-[*])-[CH](-[CH3])-[CH3]	2014	1372	642	188	178	0.946809	0.093347	1.389849	8.329155	0.031368	[632, 10, 1194, 178]
[*]-[c]1:[cH]:[nH]:[c]2:[cH]:[cH]:[cH]:[cH]:[c]:1:2	2014	1372	642	194	183	0.943299	0.096326	1.384697	7.784654	0.03137	[631, 11, 1189, 183]
[*]-[C](-[*])-[NH]-[C](=[O])-[C](-[CH2]-[C](=[O])-[OH])-[NH]-[C](=[O])-[C]1-[CH2]-[CH2]-[CH2]-[N]-1-[C](-[*])=[*]	2014	1372	642	181	172	0.950276	0.089871	1.394939	8.942663	0.031136	[633, 9, 1200, 172]
[*]-[c]1:[*]:[cH]:[c]2:[c](:[cH]:1)-[O]-[CH2]-[CH2]-[N]-2-[c](:[cH]:[*]):[c](:[*]):[*]	2014	1372	642	5	5	1.0	0.002483	1.46793	inf	0.001377	[642, 0, 1367, 5]
[*]-[CH2]-[S]-[S]-[CH2]-[C](-[NH]-[C](=[O])-[C](-[NH]-[*])-[CH](-[*])-[*])-[C](=[O])-[NH]-[C](-[CH2]-[*])-[C](-[*])=[*]	2014	1372	642	187	177	0.946524	0.09285	1.389431	8.282362	0.031103	[632, 10, 1195, 177]
[*]-[NH]-[C](-[CH2]-[c]1:[cH]:[cH]:[c](-[OH]):[cH]:[cH]:1)-[C](-[*])=[*]	2014	1372	642	188	178	0.946809	0.093347	1.389849	8.329155	0.031368	[632, 10, 1194, 178]
[*]-[NH]-[C](=[O])-[C](-[CH2]-[CH](-[*])-[*])-[NH]-[C](=[O])-[C](-[CH2]-[S]-[S]-[*])-[NH]-[C](=[O])-[C](-[*])-[*]	2014	1372	642	187	177	0.946524	0.09285	1.389431	8.282362	0.031103	[632, 10, 1195, 177]
[*]-[CH2]-[C](-[NH]-[C](=[O])-[C](-[CH2]-[C](=[O])-[OH])-[NH]-[C](=[O])-[C](-[CH2]-[*])-[N](-[*])-[*])-[C](-[*])=[*]	2014	1372	642	180	171	0.95	0.089374	1.394534	8.890671	0.030869	[633, 9, 1201, 171]
[*]-[NH]-[C](-[C](-[CH3])-[OH])-[C](-[*])=[*]	2014	1372	642	187	177	0.946524	0.09285	1.389431	8.282362	0.031103	[632, 10, 1195, 177]
[*]-[NH]-[C](=[O])-[C](-[CH2]-[c]1:[cH]:[cH]:[c](-[OH]):[cH]:[cH]:1)-[NH]-[C](-[*])=[*]	2014	1372	642	187	177	0.946524	0.09285	1.389431	8.282362	0.031103	[632, 10, 1195, 177]
[*]-[CH2]-[N]1-[CH2]-[CH2]-[O]-[c]2:[cH]:[cH]:[c](-[c](:[*]):[*]):[cH]:[c]:2-[C]-1=[O]	2014	1372	642	106	106	1.0	0.052632	1.46793	inf	0.030124	[642, 0, 1266, 106]
[*]-[CH2]-[CH2]-[C](-[NH]-[C](=[O])-[C](-[CH2]-[c](:[cH]:[*]):[nH]:[*])-[NH]-[C](=[O])-[C](-[*])-[*])-[C](=[O])-[NH]-[*]	2014	1372	642	167	160	0.958084	0.08292	1.4064	10.695544	0.030798	[635, 7, 1212, 160]
[*]-[C](-[*])-[NH]-[C](=[O])-[C](-[CH2]-[C](=[O])-[OH])-[NH]-[C](=[O])-[C](-[CH2]-[C](-[*])=[*])-[NH]-[C](-[*])=[*]	2014	1372	642	185	175	0.945946	0.091857	1.388582	8.188776	0.030574	[632, 10, 1197, 175]
[*]-[NH]-[C](=[O])-[C](-[CH2]-[C](-[*])=[*])-[NH]-[C](=[O])-[C](-[CH2]-[C](-[NH2])=[O])-[NH]-[C](=[O])-[C](-[*])-[*]	2014	1372	642	185	175	0.945946	0.091857	1.388582	8.188776	0.030574	[632, 10, 1197, 175]
[*]-[CH2]-[S]-[S]-[CH2]-[C](-[NH]-[C](=[O])-[C](-[CH2]-[*])-[NH]-[*])-[C](=[O])-[NH]-[C](-[C](-[*])-[*])-[C](-[*])=[*]	2014	1372	642	173	165	0.953757	0.085899	1.400049	9.651057	0.030675	[634, 8, 1207, 165]
[*]-[S]-[S]-[CH2]-[C](-[NH]-[C](=[O])-[C](-[NH2])-[CH2]-[C](-[*])=[*])-[C](=[O])-[NH]-[C](-[*])-[*]	2014	1372	642	178	169	0.949438	0.088381	1.393709	8.786686	0.030337	[633, 9, 1203, 169]
[*]-[NH]-[C](=[O])-[C](-[NH2])-[CH2]-[C](=[O])-[OH]	2014	1372	642	178	169	0.949438	0.088381	1.393709	8.786686	0.030337	[633, 9, 1203, 169]
[*]-[CH2]-[C](-[NH]-[C](=[O])-[C](-[NH2])-[CH2]-[C](=[O])-[OH])-[C](-[*])=[*]	2014	1372	642	178	169	0.949438	0.088381	1.393709	8.786686	0.030337	[633, 9, 1203, 169]
[*]-[NH]-[C](=[O])-[C](-[CH2]-[C](-[*])=[*])-[NH]-[C](=[O])-[C](-[CH2]-[C](=[O])-[OH])-[NH]-[C](=[O])-[C](-[*])-[*]	2014	1372	642	178	169	0.949438	0.088381	1.393709	8.786686	0.030337	[633, 9, 1203, 169]
[*]-[C](-[*])-[NH]-[C](=[O])-[C](-[CH2]-[C](-[NH2])=[O])-[NH]-[C](=[O])-[C](-[CH2]-[C](-[*])=[*])-[NH]-[C](-[*])=[*]	2014	1372	642	178	169	0.949438	0.088381	1.393709	8.786686	0.030337	[633, 9, 1203, 169]
[*]-[NH]-[C](=[O])-[C](-[CH2]-[S]-[*])-[NH]-[C](=[O])-[C](-[NH2])-[CH2]-[C](=[O])-[OH]	2014	1372	642	178	169	0.949438	0.088381	1.393709	8.786686	0.030337	[633, 9, 1203, 169]
[*]-[CH2]-[C](-[NH]-[C](=[O])-[C](-[CH2]-[C](-[NH2])=[O])-[NH]-[C](=[O])-[C](-[CH2]-[*])-[NH]-[*])-[C](-[*])=[*]	2014	1372	642	184	174	0.945652	0.09136	1.388151	8.141983	0.030311	[632, 10, 1198, 174]
[*]-[CH2]-[S]-[S]-[CH2]-[C](-[NH]-[C](=[O])-[C](-[NH2])-[CH2]-[*])-[C](=[O])-[NH]-[C](-[CH2]-[*])-[C](-[*])=[*]	2014	1372	642	184	174	0.945652	0.09136	1.388151	8.141983	0.030311	[632, 10, 1198, 174]
[*]-[NH]-[S](=[O])(=[O])-[c]1:[cH]:[cH]:[c]2:[c](:[cH]:1)-[O]-[CH2]-[CH2]-[N]-2-[c](:[cH]:[*]):[c](:[*]):[*]	2014	1372	642	5	5	1.0	0.002483	1.46793	inf	0.001377	[642, 0, 1367, 5]
[*]-[CH2]-[c]1:[cH]:[n]:[cH]:[nH]:1	2014	1372	642	171	163	0.953216	0.084906	1.399255	9.534074	0.030138	[634, 8, 1209, 163]
[*]-[c]1:[cH]:[n]:[cH]:[nH]:1	2014	1372	642	171	163	0.953216	0.084906	1.399255	9.534074	0.030138	[634, 8, 1209, 163]
[*]-[c]1:[*]:[cH]:[c](-[OH]):[cH]:[cH]:1	2014	1372	642	190	179	0.942105	0.09434	1.382945	7.614498	0.03032	[631, 11, 1193, 179]
[*]-[c]1:[cH]:[cH]:[c](-[OH]):[cH]:[cH]:1	2014	1372	642	190	179	0.942105	0.09434	1.382945	7.614498	0.03032	[631, 11, 1193, 179]
[*]-[C](-[*])-[NH]-[C](=[O])-[C](-[NH]-[C](=[O])-[C](-[CH2]-[c](:[*]):[*])-[NH]-[C](-[*])=[*])-[CH](-[CH3])-[CH3]	2014	1372	642	177	168	0.949153	0.087885	1.39329	8.734694	0.030072	[633, 9, 1204, 168]
[*]-[C](-[*])-[NH]-[C](=[O])-[C](-[CH2]-[c]1:[cH]:[cH]:[c](-[*]):[cH]:[cH]:1)-[NH]-[C](=[O])-[C](-[*])-[*]	2014	1372	642	187	177	0.946524	0.09285	1.389431	8.282362	0.031103	[632, 10, 1195, 177]
[*]-[C](-[*])-[CH2]-[c]1:[cH]:[n]:[cH]:[nH]:1	2014	1372	642	170	162	0.952941	0.084409	1.398851	9.475583	0.029871	[634, 8, 1210, 162]
[*]-[NH]-[C](=[O])-[C](-[CH2]-[c]1:[cH]:[n]:[cH]:[nH]:1)-[NH]-[C](-[*])=[*]	2014	1372	642	170	162	0.952941	0.084409	1.398851	9.475583	0.029871	[634, 8, 1210, 162]
[*]-[NH]-[C](=[O])-[C](-[CH2]-[c](:[*]):[*H])-[NH]-[C](=[O])-[C](-[NH]-[C](=[O])-[C](-[*])-[*])-[C](-[CH3])-[OH]	2014	1372	642	177	168	0.949153	0.087885	1.39329	8.734694	0.030072	[633, 9, 1204, 168]
[*]-[CH2]-[C](-[NH]-[*])-[C](=[O])-[NH]-[C](-[CH2]-[CH2]-[CH2]-[NH]-[*])-[C](=[O])-[NH]-[C](-[C](-[*])-[*])-[C](-[*])=[*]	2014	1372	642	176	167	0.948864	0.087388	1.392865	8.682702	0.029807	[633, 9, 1205, 167]
[*]:[c](:[*])-[CH2]-[N]1-[CH2]-[CH2]-[O]-[c]2:[cH]:[cH]:[*]:[cH]:[c]:2-[C]-1=[O]	2014	1372	642	106	106	1.0	0.052632	1.46793	inf	0.030124	[642, 0, 1266, 106]
[*]-[C](-[*])-[NH]-[C](=[O])-[C](-[CH2]-[c]1:[cH]:[n]:[cH]:[nH]:1)-[NH]-[C](=[O])-[C](-[*])-[*]	2014	1372	642	170	162	0.952941	0.084409	1.398851	9.475583	0.029871	[634, 8, 1210, 162]
[*]-[NH]-[C](=[O])-[C]1-[CH2]-[CH2]-[CH2]-[N]-1-[C](=[O])-[C](-[NH]-[C](=[O])-[C](-[*])-[*])-[C](-[CH3])-[CH2]-[CH3]	2014	1372	642	169	161	0.952663	0.083913	1.398442	9.417092	0.029604	[634, 8, 1211, 161]
[*]-[C](=[*])-[NH]-[C](-[C](-[CH3])-[CH2]-[CH3])-[C](=[O])-[N](-[*])-[*]	2014	1372	642	169	161	0.952663	0.083913	1.398442	9.417092	0.029604	[634, 8, 1211, 161]
[*]-[CH2]-[N](-[C](-[*])-[*])-[C](=[O])-[C](-[NH]-[C](=[O])-[C](-[CH2]-[S]-[*])-[NH]-[C](-[*])=[*])-[C](-[CH3])-[CH2]-[CH3]	2014	1372	642	169	161	0.952663	0.083913	1.398442	9.417092	0.029604	[634, 8, 1211, 161]
[*]-[CH2]-[C](-[NH]-[C](=[O])-[C]1-[CH2]-[CH2]-[CH2]-[N]-1-[C](=[O])-[C](-[NH]-[*])-[C](-[*])-[*])-[C](-[*])=[*]	2014	1372	642	170	162	0.952941	0.084409	1.398851	9.475583	0.029871	[634, 8, 1210, 162]
[*]-[CH2]-[C](-[CH3])-[C](-[NH]-[C](-[*])=[*])-[C](=[O])-[N]1-[CH2]-[CH2]-[CH2]-[C]-1-[C](=[O])-[NH]-[C](-[*])-[*]	2014	1372	642	169	161	0.952663	0.083913	1.398442	9.417092	0.029604	[634, 8, 1211, 161]
[*]-[CH2]-[C](-[CH3])-[C](-[NH]-[C](=[O])-[C](-[CH2]-[S]-[S]-[*])-[NH]-[C](=[O])-[C](-[*])-[*])-[C](=[O])-[N](-[*])-[*]	2014	1372	642	169	161	0.952663	0.083913	1.398442	9.417092	0.029604	[634, 8, 1211, 161]
[*]-[CH2]-[C](-[NH]-[*])-[C](=[O])-[NH]-[C](-[C](-[CH3])-[CH2]-[CH3])-[C](=[O])-[N]1-[CH2]-[CH2]-[CH2]-[C]-1-[C](-[*])=[*]	2014	1372	642	169	161	0.952663	0.083913	1.398442	9.417092	0.029604	[634, 8, 1211, 161]
[*]-[C](-[*])-[C](=[O])-[NH]-[C](-[CH2]-[c]1:[cH]:[cH]:[cH]:[cH]:[cH]:1)-[C](-[NH2])=[O]	2014	1372	642	175	166	0.948571	0.086892	1.392436	8.630709	0.029542	[633, 9, 1206, 166]
[*]-[C](=[*])-[NH]-[C](-[CH2]-[c]1:[cH]:[cH]:[cH]:[cH]:[cH]:1)-[C](-[NH2])=[O]	2014	1372	642	175	166	0.948571	0.086892	1.392436	8.630709	0.029542	[633, 9, 1206, 166]
[*]-[CH2]-[C](-[NH]-[*])-[C](=[O])-[NH]-[C](-[CH2]-[c]1:[cH]:[cH]:[*]:[cH]:[cH]:1)-[C](=[O])-[NH]-[C](-[C](-[*])=[*])-[CH](-[*])-[*]	2014	1372	642	175	166	0.948571	0.086892	1.392436	8.630709	0.029542	[633, 9, 1206, 166]
[*]-[NH]-[C](=[O])-[C](-[NH]-[C](=[O])-[C](-[CH2]-[c](:[cH]:[*]):[cH]:[*])-[NH]-[C](=[O])-[C](-[*])-[*])-[CH](-[CH3])-[CH3]	2014	1372	642	175	166	0.948571	0.086892	1.392436	8.630709	0.029542	[633, 9, 1206, 166]
[*]-[CH2]-[CH2]-[C](-[NH]-[C](-[*])=[*])-[C](=[O])-[NH]-[C](-[CH2]-[c](:[cH]:[*]):[cH]:[*])-[C](=[O])-[NH]-[C](-[*])-[*]	2014	1372	642	182	172	0.945055	0.090367	1.387275	8.048397	0.029784	[632, 10, 1200, 172]
[*]-[CH2]-[CH2]-[C](-[NH]-[C](-[*])=[*])-[C](=[O])-[NH]-[C](-[C](-[CH3])-[OH])-[C](=[O])-[NH]-[C](-[*])-[*]	2014	1372	642	181	171	0.944751	0.089871	1.386829	8.001603	0.029522	[632, 10, 1201, 171]
[*]-[C](-[*])-[C](-[CH3])-[CH2]-[CH3]	2014	1372	642	176	167	0.948864	0.087388	1.392865	8.682702	0.029807	[633, 9, 1205, 167]
[*]-[NH]-[C](-[CH2]-[CH2]-[S]-[CH3])-[C](-[*])=[*]	2014	1372	642	173	164	0.947977	0.085899	1.391564	8.526725	0.029014	[633, 9, 1208, 164]
[*]-[CH2]-[CH2]-[S]-[CH3]	2014	1372	642	174	164	0.942529	0.086395	1.383566	7.674052	0.027698	[632, 10, 1208, 164]
[*]-[CH2]-[C](-[NH]-[C](=[O])-[C](-[NH]-[C](=[O])-[C](-[CH2]-[*])-[NH]-[*])-[C](-[CH3])-[OH])-[C](-[*])=[*]	2014	1372	642	185	175	0.945946	0.091857	1.388582	8.188776	0.030574	[632, 10, 1197, 175]
[*]-[CH2]-[CH2]-[CH2]-[C](-[NH]-[C](=[O])-[C](-[*])-[*])-[C](=[O])-[NH]-[C](-[C](-[CH3])-[OH])-[C](=[O])-[NH]-[*]	2014	1372	642	179	169	0.944134	0.088878	1.385923	7.908017	0.028999	[632, 10, 1203, 169]
[*]-[C](-[*])-[CH2]-[c]1:[cH]:[cH]:[cH]:[cH]:[cH]:1	2014	1372	642	196	184	0.938776	0.097319	1.378057	7.174927	0.030362	[630, 12, 1188, 184]
[*]-[NH]-[C](=[O])-[C](-[CH2]-[c](:[*]):[*])-[NH]-[C](=[O])-[CH2]-[NH]-[C](=[O])-[C](-[*])-[*]	2014	1372	642	159	152	0.955975	0.078947	1.403304	10.160766	0.028641	[635, 7, 1220, 152]
[*]-[C](-[*])-[NH]-[C](=[O])-[C](-[CH2]-[CH2]-[S]-[CH3])-[NH]-[C](=[O])-[C](-[*])-[*]	2014	1372	642	172	163	0.947674	0.085402	1.39112	8.474733	0.028751	[633, 9, 1209, 163]
[*]-[C](-[*])-[C](=[O])-[NH]-[C](-[C](=[O])-[NH]-[C](-[CH2]-[c](:[*]):[*])-[C](-[NH2])=[O])-[CH](-[CH3])-[CH3]	2014	1372	642	171	162	0.947368	0.084906	1.390671	8.422741	0.028488	[633, 9, 1210, 162]
[*]-[CH2]-[CH2]-[C](-[NH]-[C](=[O])-[C](-[CH2]-[CH2]-[S]-[*])-[NH]-[C](=[O])-[C](-[*])-[*])-[C](=[O])-[NH]-[*]	2014	1372	642	170	161	0.947059	0.084409	1.390216	8.370748	0.028225	[633, 9, 1211, 161]
[*]-[C](-[*])-[NH]-[C](=[O])-[C](-[CH2]-[c](:[cH]:[*]):[cH]:[*])-[NH]-[C](=[O])-[CH2]-[NH]-[C](-[*])=[*]	2014	1372	642	157	150	0.955414	0.077954	1.402481	10.027072	0.028106	[635, 7, 1222, 150]
[*]-[CH2]-[C](-[NH]-[C](=[O])-[C](-[CH2]-[CH2]-[S]-[CH3])-[NH]-[C](=[O])-[C](-[CH2]-[*])-[NH]-[*])-[C](-[*])=[*]	2014	1372	642	163	155	0.95092	0.080933	1.395884	9.066144	0.02801	[634, 8, 1217, 155]
[*]-[C](=[*])-[NH]-[C](-[C](=[O])-[NH]-[C](-[CH2]-[c](:[cH]:[*]):[cH]:[*])-[C](-[NH2])=[O])-[CH](-[CH3])-[CH3]	2014	1372	642	169	160	0.946746	0.083913	1.389756	8.318756	0.027963	[633, 9, 1212, 160]
[*]-[NH]-[C](-[C](=[O])-[NH]-[C](-[CH2]-[c]1:[cH]:[cH]:[*]:[cH]:[cH]:1)-[C](-[NH2])=[O])-[CH](-[*])-[*]	2014	1372	642	169	160	0.946746	0.083913	1.389756	8.318756	0.027963	[633, 9, 1212, 160]
[*]-[CH2]-[C](-[NH]-[C](=[O])-[C](-[CH2]-[c]1:[cH]:[cH]:[*]:[cH]:[cH]:1)-[NH]-[C](=[O])-[CH2]-[NH]-[*])-[C](-[*])=[*]	2014	1372	642	156	149	0.955128	0.077458	1.402061	9.960225	0.02784	[635, 7, 1223, 149]
[*]-[c](:[*]):[c]1:[cH]:[cH]:[cH]:[cH]:[c]:1:[*H]	2014	1372	642	205	192	0.936585	0.101787	1.374842	6.910967	0.031206	[629, 13, 1180, 192]
[*]-[CH2]-[C](=[O])-[NH]-[C](-[CH2]-[c]1:[cH]:[cH]:[cH]:[cH]:[cH]:1)-[C](=[O])-[NH]-[C](-[*])-[*]	2014	1372	642	155	148	0.954839	0.076961	1.401636	9.893378	0.027573	[635, 7, 1224, 148]
[*]-[CH2]-[NH2]	2014	1372	642	203	188	0.926108	0.100794	1.359462	5.864723	0.027866	[627, 15, 1184, 188]
[*]-[NH]-[C](=[O])-[C](-[CH2]-[c]1:[cH]:[cH]:[cH]:[cH]:[cH]:1)-[NH]-[C](-[*])=[*]	2014	1372	642	167	158	0.946108	0.08292	1.38882	8.214772	0.02744	[633, 9, 1214, 158]
[*]-[C](-[*])-[NH]-[C](=[O])-[C](-[CH2]-[c](:[cH]:[*]):[nH]:[*])-[NH]-[C](=[O])-[C](-[NH]-[C](-[*])=[*])-[C](-[CH3])-[OH]	2014	1372	642	159	151	0.949686	0.078947	1.394072	8.832179	0.026956	[634, 8, 1221, 151]
[*]-[S]-[CH2]-[CH2]-[C](-[NH]-[C](=[O])-[C](-[CH2]-[c](:[*]):[*])-[NH]-[C](-[*])=[*])-[C](=[O])-[NH]-[C](-[*])-[*]	2014	1372	642	157	149	0.949045	0.077954	1.393131	8.715197	0.026432	[634, 8, 1223, 149]
[*]-[CH2]-[C](-[NH]-[C](=[O])-[C](-[CH2]-[c]1:[cH]:[n]:[cH]:[nH]:1)-[NH]-[C](=[O])-[C](-[NH]-[*])-[C](-[*])-[*])-[C](-[*])=[*]	2014	1372	642	158	150	0.949367	0.078451	1.393604	8.773688	0.026694	[634, 8, 1222, 150]
[*]-[CH2]-[O]-[c]1:[cH]:[cH]:[c](-[c]2:[cH]:[cH]:[*]:[cH]:[cH]:2):[cH]:[c]:1-[C](-[*])=[*]	2014	1372	642	95	95	1.0	0.04717	1.46793	inf	0.026903	[642, 0, 1277, 95]
[*]-[CH2]-[CH2]-[C](-[NH]-[C](=[O])-[C](-[CH2]-[c](:[cH]:[*]):[cH]:[*])-[NH]-[C](=[O])-[CH2]-[*])-[C](=[O])-[NH]-[*]	2014	1372	642	150	143	0.953333	0.074479	1.399427	9.559142	0.026247	[635, 7, 1229, 143]
[*]-[N]1-[CH2]-[CH2]-[O]-[c]2:[cH]:[cH]:[c](-[c](:[cH]:[*]):[cH]:[*]):[cH]:[c]:2-[C]-1=[O]	2014	1372	642	94	94	1.0	0.046673	1.46793	inf	0.026612	[642, 0, 1278, 94]
[*]-[O]-[c]1:[cH]:[cH]:[c](-[c]2:[cH]:[cH]:[c](-[*]):[cH]:[cH]:2):[cH]:[c]:1-[C](=[O])-[N](-[*])-[*]	2014	1372	642	91	91	1.0	0.045184	1.46793	inf	0.025738	[642, 0, 1281, 91]
[*]-[CH2]-[N]1-[CH2]-[CH2]-[O]-[c]2:[cH]:[cH]:[c](-[c]3:[cH]:[cH]:[*]:[cH]:[cH]:3):[cH]:[c]:2-[C]-1=[O]	2014	1372	642	84	84	1.0	0.041708	1.46793	inf	0.023705	[642, 0, 1288, 84]
[*]:[cH]:[c](:[cH]:[*])-[c]1:[cH]:[cH]:[c](-[O]-[C](-[F])(-[F])-[F]):[cH]:[cH]:1	2014	1372	642	83	83	1.0	0.041212	1.46793	inf	0.023416	[642, 0, 1289, 83]
[*]-[c]1:[cH]:[cH]:[cH]:[cH]:[cH]:1	2014	1372	642	388	329	0.847938	0.192651	1.244714	2.609305	0.024465	[583, 59, 1043, 329]
[*]:[nH]:[c]1:[cH]:[cH]:[cH]:[cH]:[c]:1:[*]	2014	1372	642	207	186	0.898551	0.102781	1.31901	4.144523	0.021491	[621, 21, 1186, 186]
[*]:[c](:[*])-[c]1:[cH]:[cH]:[c](-[O]-[C](-[F])(-[F])-[F]):[cH]:[cH]:1	2014	1372	642	102	99	0.970588	0.050645	1.424756	15.441691	0.020729	[639, 3, 1273, 99]
[*]:[cH]:[c](:[cH]:[*])-[c]1:[cH]:[cH]:[c]2:[c](:[cH]:1)-[C](=[O])-[N](-[CH2]-[c](:[*]):[*])-[CH2]-[CH2]-[O]-2	2014	1372	642	76	76	1.0	0.037736	1.46793	inf	0.021394	[642, 0, 1296, 76]
[*]-[c]1:[*]:[cH]:[cH]:[c](-[c]2:[cH]:[cH]:[c](-[O]-[C](-[*])(-[*])-[*]):[cH]:[cH]:2):[cH]:1	2014	1372	642	73	73	1.0	0.036246	1.46793	inf	0.02053	[642, 0, 1299, 73]
[*]-[O]-[c]1:[cH]:[cH]:[c](-[c]2:[cH]:[cH]:[c](-[*]):[c](-[C](-[*])=[*]):[cH]:2):[cH]:[cH]:1	2014	1372	642	72	72	1.0	0.03575	1.46793	inf	0.020242	[642, 0, 1300, 72]
[*]-[c]1:[n]:[cH]:[cH]:[cH]:[n]:1	2014	1372	642	78	77	0.987179	0.038729	1.44911	36.030612	0.018641	[641, 1, 1295, 77]
[*]-[CH2]-[OH]	2014	1372	642	233	203	0.871245	0.11569	1.278926	3.166327	0.018085	[612, 30, 1169, 203]
[*]-[CH2]-[c]1:[n]:[*]:[cH]:[cH]:[n]:1	2014	1372	642	63	62	0.984127	0.031281	1.44463	29.011662	0.014495	[641, 1, 1310, 62]
[*]-[C]1-[CH2]-[CH2]-[CH2]-[N]-1-[*]	2014	1372	642	212	186	0.877358	0.105263	1.287901	3.347499	0.017484	[616, 26, 1186, 186]
[*]:[cH]:[c]1:[c](:[cH]:[*])-[C](=[O])-[N](-[CH2]-[c](:[n]:[*]):[n]:[*])-[CH2]-[CH2]-[O]-1	2014	1372	642	61	61	1.0	0.030288	1.46793	inf	0.017091	[642, 0, 1311, 61]
[*]-[c]1:[*]:[cH]:[cH]:[c](-[S](=[O])(=[O])-[NH]-[c]2:[n]:[cH]:[cH]:[s]:2):[cH]:1	2014	1372	642	161	159	0.987578	0.07994	1.449695	37.200437	0.039782	[640, 2, 1213, 159]
[*]:[cH]:[c](:[cH]:[*])-[S](=[O])(=[O])-[NH]-[c]1:[n]:[cH]:[cH]:[s]:1	2014	1372	642	188	164	0.87234	0.093347	1.280535	3.197522	0.014471	[618, 24, 1208, 164]
[*]-[c]1:[*]:[cH]:[cH]:[cH]:[n]:1	2014	1372	642	173	153	0.884393	0.085899	1.298227	3.579665	0.01517	[622, 20, 1219, 153]
[*]-[C](-[*])-[OH]	2014	1372	642	298	227	0.761745	0.147964	1.118188	1.496058	0.003908	[571, 71, 1145, 227]
[*]-[CH2]-[c]1:[n]:[cH]:[cH]:[cH]:[n]:1	2014	1372	642	53	53	1.0	0.026316	1.46793	inf	0.014812	[642, 0, 1319, 53]
[*]-[c]1:[cH]:[cH]:[cH]:[c]2:[c]:1-[CH2]-[*]-[N](-[*])-[CH2]-2	2014	1372	642	53	53	1.0	0.026316	1.46793	inf	0.014812	[642, 0, 1319, 53]
[*]-[CH2]-[c]1:[c](-[*]):[cH]:[cH]:[cH]:[c]:1-[c](:[cH]:[*]):[c](-[*]):[*]	2014	1372	642	45	45	1.0	0.022344	1.46793	inf	0.012545	[642, 0, 1327, 45]
[*]-[c]1:[*]:[cH]:[cH]:[c]2:[c]:1-[CH2]-[CH2]-[N](-[S](=[O])(=[O])-[NH]-[c](:[n]:[*]):[s]:[*])-[CH2]-2	2014	1372	642	51	51	1.0	0.025323	1.46793	inf	0.014244	[642, 0, 1321, 51]
[*]:[c](:[*])-[NH]-[S](=[O])(=[O])-[c]1:[cH]:[cH]:[c]2:[c](:[cH]:1)-[O]-[CH2]-[CH2]-[C]-2-[c](:[*]):[*]	2014	1372	642	50	50	1.0	0.024826	1.46793	inf	0.013961	[642, 0, 1322, 50]
[*]-[c]1:[*]:[cH]:[c]2:[c](:[cH]:1)-[O]-[CH2]-[CH2]-[C]-2-[c](:[cH]:[*]):[c](-[*]):[*]	2014	1372	642	50	50	1.0	0.024826	1.46793	inf	0.013961	[642, 0, 1322, 50]
[*]:[c](:[*])-[NH]-[S](=[O])(=[O])-[c]1:[cH]:[cH]:[c]2:[c](:[cH]:1)-[O]-[*]-[CH2]-[C]-2-[c](:[*]):[*]	2014	1372	642	50	50	1.0	0.024826	1.46793	inf	0.013961	[642, 0, 1322, 50]
[*]-[N](-[*])-[CH2]-[c]1:[n]:[cH]:[cH]:[cH]:[n]:1	2014	1372	642	50	50	1.0	0.024826	1.46793	inf	0.013961	[642, 0, 1322, 50]
[*]-[C]1-[CH2]-[CH2]-[O]-[c]2:[cH]:[c](-[*]):[*]:[cH]:[c]:2-1	2014	1372	642	50	50	1.0	0.024826	1.46793	inf	0.013961	[642, 0, 1322, 50]
[*]-[S](=[*])(=[*])-[c]1:[cH]:[cH]:[c]2:[c](:[cH]:1)-[O]-[CH2]-[CH2]-[C]-2-[c](:[*]):[*]	2014	1372	642	50	50	1.0	0.024826	1.46793	inf	0.013961	[642, 0, 1322, 50]
[*]-[c](:[*]):[c](:[cH]:[*])-[C]1-[CH2]-[CH2]-[O]-[c](:[*]):[c]-1:[cH]:[*]	2014	1372	642	50	50	1.0	0.024826	1.46793	inf	0.013961	[642, 0, 1322, 50]
[*]-[NH]-[S](=[O])(=[O])-[c]1:[cH]:[cH]:[c]2:[c](:[cH]:1)-[O]-[CH2]-[CH2]-[C]-2-[c](:[cH]:[*]):[c](-[*]):[*]	2014	1372	642	50	50	1.0	0.024826	1.46793	inf	0.013961	[642, 0, 1322, 50]
[*]-[CH](-[*])-[CH3]	2014	1372	642	285	238	0.835088	0.141509	1.22585	2.369518	0.014338	[595, 47, 1134, 238]
[*]-[c]1:[*]:[cH]:[c]2:[c](:[cH]:1)-[C](=[O])-[N](-[CH2]-[c]1:[n]:[cH]:[*]:[cH]:[n]:1)-[CH2]-[CH2]-[O]-2	2014	1372	642	49	49	1.0	0.02433	1.46793	inf	0.013677	[642, 0, 1323, 49]
[*]-[NH]-[S](=[O])(=[O])-[N]1-[CH2]-[CH2]-[c]2:[c](:[cH]:[cH]:[cH]:[c]:2-[c](:[cH]:[*]):[c](-[*]):[*])-[CH2]-1	2014	1372	642	44	44	1.0	0.021847	1.46793	inf	0.012263	[642, 0, 1328, 44]
[*]-[c](:[*]):[c](:[cH]:[*])-[c]1:[cH]:[cH]:[cH]:[c]2:[c]:1-[CH2]-[*]-[N](-[*])-[CH2]-2	2014	1372	642	44	44	1.0	0.021847	1.46793	inf	0.012263	[642, 0, 1328, 44]
[*]:[n]:[c](-[CH2]-[N]1-[CH2]-[CH2]-[O]-[c]2:[cH]:[cH]:[c](-[c](:[*]):[*]):[cH]:[c]:2-[C]-1=[O]):[n]:[*]	2014	1372	642	47	47	1.0	0.023337	1.46793	inf	0.013111	[642, 0, 1325, 47]
[*]:[cH]:[c]1:[c](:[*])-[O]-[CH2]-[CH2]-[N](-[CH2]-[c]2:[n]:[cH]:[cH]:[cH]:[n]:2)-[C]-1=[O]	2014	1372	642	47	47	1.0	0.023337	1.46793	inf	0.013111	[642, 0, 1325, 47]
[*]-[c]1:[*]:[cH]:[c]2:[c](:[cH]:1)-[O]-[CH2]-[CH2]-[N]-2-[c](:[cH]:[*]):[cH]:[*]	2014	1372	642	47	47	1.0	0.023337	1.46793	inf	0.013111	[642, 0, 1325, 47]
[*]-[CH2]-[CH2]-[N](-[CH2]-[c]1:[n]:[cH]:[cH]:[cH]:[n]:1)-[C](=[O])-[c](:[*]):[*]	2014	1372	642	47	47	1.0	0.023337	1.46793	inf	0.013111	[642, 0, 1325, 47]
[*]:[cH]:[c](:[cH]:[*])-[N]1-[CH2]-[CH2]-[O]-[c](:[*]):[c]-1:[cH]:[*]	2014	1372	642	47	47	1.0	0.023337	1.46793	inf	0.013111	[642, 0, 1325, 47]
[*]-[NH]-[S](=[O])(=[O])-[c]1:[cH]:[cH]:[c]2:[c](:[cH]:1)-[O]-[CH2]-[CH2]-[N]-2-[c](:[cH]:[*]):[cH]:[*]	2014	1372	642	47	47	1.0	0.023337	1.46793	inf	0.013111	[642, 0, 1325, 47]
[*]-[c]1:[*]:[cH]:[c](-[C](-[*])(-[*])-[*]):[cH]:[cH]:1	2014	1372	642	320	263	0.821875	0.158888	1.206455	2.159046	0.013541	[585, 57, 1109, 263]
[*]-[n]1:[cH]:[c](-[c](:[*]):[*]):[c]2:[cH]:[cH]:[c](-[S](-[*])(=[*])=[*]):[cH]:[c]:2:1	2014	1372	642	53	52	0.981132	0.026316	1.440233	24.332362	0.011775	[641, 1, 1320, 52]
[*]-[n]1:[cH]:[c](-[c](:[*]):[*]):[c]2:[cH]:[cH]:[c](-[S](=[O])(=[O])-[NH]-[c](:[*]):[*]):[cH]:[c]:2:1	2014	1372	642	53	52	0.981132	0.026316	1.440233	24.332362	0.011775	[641, 1, 1320, 52]
[*]-[NH]-[c]1:[n]:[cH]:[cH]:[s]:1	2014	1372	642	259	215	0.830116	0.1286	1.218552	2.286476	0.011987	[598, 44, 1157, 215]
[*]-[S](=[*])(=[*])-[NH]-[c]1:[n]:[cH]:[cH]:[s]:1	2014	1372	642	259	215	0.830116	0.1286	1.218552	2.286476	0.011987	[598, 44, 1157, 215]
[*]-[c]1:[*]:[cH]:[cH]:[cH]:[cH]:1	2014	1372	642	595	467	0.784874	0.295432	1.15214	1.707213	0.015643	[514, 128, 905, 467]
[*]-[CH2]-[N](-[CH2]-[*])-[S](=[O])(=[O])-[NH]-[c]1:[n]:[cH]:[n]:[s]:1	2014	1372	642	42	42	1.0	0.020854	1.46793	inf	0.011698	[642, 0, 1330, 42]
[*]-[S](=[*])(=[*])-[c]1:[cH]:[cH]:[c]2:[c](-[c](:[*]):[*]):[cH]:[n](-[CH3]):[c]:2:[cH]:1	2014	1372	642	50	49	0.98	0.024826	1.438571	22.928571	0.010968	[641, 1, 1323, 49]
[*]:[c](:[*])-[NH]-[S](=[O])(=[O])-[c]1:[cH]:[cH]:[c]2:[c](-[c](:[*]):[*]):[cH]:[n](-[CH3]):[c]:2:[cH]:1	2014	1372	642	50	49	0.98	0.024826	1.438571	22.928571	0.010968	[641, 1, 1323, 49]
[*]-[C](-[*])(-[*])-[F]	2014	1372	642	690	530	0.768116	0.342602	1.12754	1.550018	0.013475	[482, 160, 842, 530]
[*]:[c]1:[*]-[CH2]-[CH2]-[N](-[S](=[O])(=[O])-[NH]-[c]2:[n]:[cH]:[n]:[s]:2)-[CH2]-1	2014	1372	642	41	41	1.0	0.020357	1.46793	inf	0.011416	[642, 0, 1331, 41]
[*]-[c]1:[n]:[cH]:[cH]:[s]:1	2014	1372	642	261	215	0.823755	0.129593	1.209214	2.187064	0.011018	[596, 46, 1157, 215]
[*]:[cH]:[c]1:[c](:[*])-[CH2]-[CH2]-[N](-[S](=[O])(=[O])-[NH]-[c]2:[n]:[cH]:[n]:[s]:2)-[CH2]-1	2014	1372	642	40	40	1.0	0.019861	1.46793	inf	0.011134	[642, 0, 1332, 40]
[*]-[c]1:[cH]:[n](-[CH3]):[c]2:[cH]:[c](-[S](=[O])(=[O])-[NH]-[c](:[n]:[*]):[s]:[*]):[cH]:[cH]:[c]:1:2	2014	1372	642	48	47	0.979167	0.023833	1.437348	21.992711	0.010431	[641, 1, 1325, 47]
[F]-[C](-[F])(-[F])-[O]-[c]1:[cH]:[cH]:[*]:[cH]:[cH]:1	2014	1372	642	152	131	0.861842	0.075472	1.265124	2.918992	0.010154	[621, 21, 1241, 131]
[*]-[CH2]-[CH3]	2014	1372	642	254	209	0.822835	0.126117	1.207864	2.173275	0.010539	[597, 45, 1163, 209]
[*]:[n]:[c](-[O]-[CH]1-[CH2]-[CH2]-[N](-[CH2]-[c](:[*]):[*])-[CH2]-[CH2]-1):[c](:[*]):[*]	2014	1372	642	37	37	1.0	0.018371	1.46793	inf	0.010289	[642, 0, 1335, 37]
[*]-[n](:[*]):[c]1:[cH]:[c](-[S](=[O])(=[O])-[NH]-[c]2:[n]:[cH]:[n]:[s]:2):[cH]:[cH]:[c]:1:[*]	2014	1372	642	46	45	0.978261	0.02284	1.436019	21.056851	0.009897	[641, 1, 1327, 45]
[*]:[n](:[*])-[CH2]-[c]1:[cH]:[cH]:[cH]:[cH]:[cH]:1	2014	1372	642	22	22	1.0	0.010924	1.46793	inf	0.00609	[642, 0, 1350, 22]
[*]-[O]-[c]1:[cH]:[cH]:[cH]:[cH]:[c]:1-[*]	2014	1372	642	60	47	0.783333	0.029791	1.149879	1.691747	0.001138	[629, 13, 1325, 47]
[*]-[O]-[CH]1-[CH2]-[*]-[N](-[*])-[CH2]-[CH2]-1	2014	1372	642	44	43	0.977273	0.021847	1.434568	20.120991	0.009365	[641, 1, 1329, 43]
[*]-[CH2]-[C](-[c](:[*]):[*])-[c]1:[cH]:[cH]:[c](-[C](-[F])(-[F])-[F]):[cH]:[c]:1-[c](:[*]):[*]	2014	1372	642	35	35	1.0	0.017378	1.46793	inf	0.009727	[642, 0, 1337, 35]
[*]:[cH]:[c](-[CH2]-[N]1-[CH2]-[CH2]-[CH](-[O]-[c](:[*]):[*])-[CH2]-[CH2]-1):[n]:[*]	2014	1372	642	35	35	1.0	0.017378	1.46793	inf	0.009727	[642, 0, 1337, 35]
[*]-[S](=[*])(=[*])-[c]1:[cH]:[cH]:[c]2:[c](:[cH]:1)-[O]-[CH2]-[CH2]-[C]-2-[c]1:[cH]:[cH]:[*]:[cH]:[c]:1-[c](:[*]):[*]	2014	1372	642	32	32	1.0	0.015889	1.46793	inf	0.008885	[642, 0, 1340, 32]
[*]-[C](=[*])-[c]1:[cH]:[c](-[C](-[F])(-[F])-[F]):[cH]:[cH]:[c]:1-[*]	2014	1372	642	31	28	0.903226	0.015392	1.325872	4.367347	0.003135	[639, 3, 1344, 28]
[*]:[c](:[*])-[CH]1-[CH2]-[CH2]-1	2014	1372	642	46	44	0.956522	0.02284	1.404107	10.294461	0.007977	[640, 2, 1328, 44]
[*]-[CH2]-[N]1-[CH2]-[CH2]-[CH](-[O]-[c]2:[n]:[cH]:[*]:[c](:[*]):[c]:2:[cH]:[*])-[CH2]-[CH2]-1	2014	1372	642	31	31	1.0	0.015392	1.46793	inf	0.008605	[642, 0, 1341, 31]
[*]-[NH]-[C]1-[CH2]-[O]-[c]2:[cH]:[cH]:[cH]:[cH]:[c]:2-[S]-[CH2]-1	2014	1372	642	31	31	1.0	0.015392	1.46793	inf	0.008605	[642, 0, 1341, 31]
[*]-[NH]-[C]1-[CH2]-[O]-[c]2:[cH]:[*]:[cH]:[cH]:[c]:2-[S]-[CH2]-1	2014	1372	642	31	31	1.0	0.015392	1.46793	inf	0.008605	[642, 0, 1341, 31]
[*]-[CH2]-[S]-[c]1:[cH]:[cH]:[cH]:[cH]:[c]:1-[O]-[*]	2014	1372	642	31	31	1.0	0.015392	1.46793	inf	0.008605	[642, 0, 1341, 31]
[*]-[C]1-[CH2]-[O]-[c]2:[cH]:[cH]:[cH]:[cH]:[c]:2-[S]-[CH2]-1	2014	1372	642	31	31	1.0	0.015392	1.46793	inf	0.008605	[642, 0, 1341, 31]
[*]-[S]-[c]1:[cH]:[cH]:[cH]:[*]:[c]:1-[*]	2014	1372	642	37	34	0.918919	0.018371	1.348909	5.303207	0.004412	[639, 3, 1338, 34]
[*]-[CH2]-[NH]-[C]1-[CH2]-[O]-[c]2:[cH]:[cH]:[cH]:[cH]:[c]:2-[S]-[CH2]-1	2014	1372	642	31	31	1.0	0.015392	1.46793	inf	0.008605	[642, 0, 1341, 31]
[*]-[CH](-[*])-[O]-[c]1:[n]:[cH]:[n]:[c](:[*]):[c]:1:[cH]:[*]	2014	1372	642	31	31	1.0	0.015392	1.46793	inf	0.008605	[642, 0, 1341, 31]
[*]-[CH2]-[O]-[c]1:[cH]:[cH]:[cH]:[cH]:[c]:1-[S]-[*]	2014	1372	642	31	31	1.0	0.015392	1.46793	inf	0.008605	[642, 0, 1341, 31]
[*]-[CH2]-[CH](-[CH2]-[*])-[O]-[c]1:[n]:[cH]:[n]:[c]2:[c]:1:[cH]:[cH]:[n]:2-[CH2]-[c](:[*]):[*]	2014	1372	642	30	30	1.0	0.014896	1.46793	inf	0.008325	[642, 0, 1342, 30]
[*]-[C](-[*])-[CH2]-[NH]-[C]1-[CH2]-[O]-[c]2:[cH]:[*]:[cH]:[cH]:[c]:2-[S]-[CH2]-1	2014	1372	642	29	29	1.0	0.014399	1.46793	inf	0.008045	[642, 0, 1343, 29]
[*]-[CH2]-[n]1:[cH]:[cH]:[c]2:[c](-[O]-[CH]3-[CH2]-[CH2]-[*]-[CH2]-[CH2]-3):[n]:[cH]:[n]:[c]:2:1	2014	1372	642	30	30	1.0	0.014896	1.46793	inf	0.008325	[642, 0, 1342, 30]
[*]-[CH](-[*])-[O]-[c]1:[n]:[cH]:[n]:[c]2:[c]:1:[cH]:[cH]:[n]:2-[CH2]-[c](:[*]):[*]	2014	1372	642	30	30	1.0	0.014896	1.46793	inf	0.008325	[642, 0, 1342, 30]
[*]-[CH2]-[n]1:[cH]:[cH]:[c]2:[c](-[O]-[CH](-[*])-[*]):[n]:[cH]:[n]:[c]:2:1	2014	1372	642	30	30	1.0	0.014896	1.46793	inf	0.008325	[642, 0, 1342, 30]
[*]-[C](-[*])-[CH2]-[NH]-[C]1-[CH2]-[O]-[c]2:[cH]:[cH]:[*]:[cH]:[c]:2-[S]-[CH2]-1	2014	1372	642	29	29	1.0	0.014399	1.46793	inf	0.008045	[642, 0, 1343, 29]
[*]-[CH2]-[n]1:[cH]:[cH]:[c]2:[c](-[*]):[n]:[cH]:[n]:[c]:2:1	2014	1372	642	30	30	1.0	0.014896	1.46793	inf	0.008325	[642, 0, 1342, 30]
[*]-[N]1-[CH2]-[CH2]-[CH](-[O]-[c]2:[n]:[cH]:[n]:[c]3:[c]:2:[cH]:[cH]:[n]:3-[*])-[CH2]-[CH2]-1	2014	1372	642	30	30	1.0	0.014896	1.46793	inf	0.008325	[642, 0, 1342, 30]
[*]-[C](=[*])-[NH2]	2014	1372	642	255	210	0.823529	0.126614	1.208884	2.183673	0.010696	[597, 45, 1162, 210]
[*]:[c](:[*])-[O]-[C](-[F])(-[F])-[F]	2014	1372	642	185	152	0.821622	0.091857	1.206083	2.155314	0.007282	[609, 33, 1220, 152]
[*]-[c]1:[*]:[cH]:[cH]:[c](-[N]2-[CH2]-[CH2]-[O]-[c]3:[cH]:[c](-[S](-[*])(=[*])=[*]):[cH]:[cH]:[c]:3-2):[cH]:1	2014	1372	642	25	25	1.0	0.012413	1.46793	inf	0.006927	[642, 0, 1347, 25]
[*]-[c]1:[cH]:[cH]:[c](-[C](-[F])(-[F])-[F]):[cH]:[c]:1-[N](-[*])-[*]	2014	1372	642	19	19	1.0	0.009434	1.46793	inf	0.005255	[642, 0, 1353, 19]
[*]-[S]-[c]1:[cH]:[cH]:[cH]:[cH]:[c]:1-[*]	2014	1372	642	37	34	0.918919	0.018371	1.348909	5.303207	0.004412	[639, 3, 1338, 34]
[*]-[c]1:[cH]:[cH]:[c](-[Cl]):[cH]:[cH]:1	2014	1372	642	58	53	0.913793	0.028798	1.341384	4.960058	0.00662	[637, 5, 1319, 53]
[*]-[CH2]-[O]-[c]1:[cH]:[c](-[F]):[c](-[C](=[O])-[NH]-[S](-[*])(=[*])=[*]):[cH]:[c]:1-[CH]1-[CH2]-[CH2]-1	2014	1372	642	27	27	1.0	0.013406	1.46793	inf	0.007485	[642, 0, 1345, 27]
[*]-[CH2]-[O]-[c]1:[cH]:[c](-[F]):[c](-[C](=[O])-[NH]-[S](-[*])(=[*])=[*]):[cH]:[c]:1-[CH](-[*])-[*]	2014	1372	642	27	27	1.0	0.013406	1.46793	inf	0.007485	[642, 0, 1345, 27]
[*]:[cH]:[c](:[cH]:[*])-[C](-[F])(-[F])-[F]	2014	1372	642	341	266	0.780059	0.169315	1.145072	1.659592	0.006983	[567, 75, 1106, 266]
[*]-[C](=[*])-[c]1:[cH]:[*]:[cH]:[cH]:[c]:1-[N]1-[CH2]-[CH2]-[O]-[c]2:[cH]:[c](-[S](-[*])(=[*])=[*]):[cH]:[cH]:[c]:2-1	2014	1372	642	15	15	1.0	0.007448	1.46793	inf	0.004143	[642, 0, 1357, 15]
[*]-[C](=[*])-[N]1-[CH2]-[*]-[C](-[*])(-[*])-[CH2]-[CH2]-1	2014	1372	642	55	52	0.945455	0.027309	1.387861	8.110787	0.008592	[639, 3, 1320, 52]
[*]:[cH]:[c]1:[c](:[*])-[n]2:[cH]:[cH]:[cH]:[c]:2-[C]2(-[CH2]-[CH2]-[N](-[C](=[O])-[c](:[*]):[*])-[CH2]-[CH2]-2)-[NH]-1	2014	1372	642	38	36	0.947368	0.018868	1.390671	8.422741	0.006009	[640, 2, 1336, 36]
