# Supplementary material for: A comprehensive evaluation of advanced methods for identifying structural alerts using extensive toxicity data
Source: J Cheminform. 2026 Jan 30;18:27. doi: 10.1186/s13321-026-01157-x (PMC12922411; doi:10.1186/s13321-026-01157-x)
Supplement: Supplementary file 3 — Supplementary material 3. [file 13321_2026_1157_MOESM3_ESM.zip › SI_3_The substructure sets/SI_3_1_Original set of SAs/pysmash_circular/Drug/Cardiotoxicity_hERG inhibitor__ruleset.csv]

Substructure	N_total	N_pos	N_neg	N_s	N_s_pos	Precision	Coverage Rate	Enrichment Factor	Likelihood Ratio	Information Gain	tn_fp_fn_tp
[*]-[CH2]-[N]1-[CH2]-[*]-[CH](-[*])-[CH2]-[CH2]-1	9852	4871	4981	499	385	0.771543	0.05065	1.56051	3.453459	0.012427	[4867, 114, 4486, 385]
[*]-[N](-[*])-[CH2]-[CH2]-[CH2]-[S]-[c]1:[n]:[n]:[c](-[c](:[*]):[*]):[n]:1-[CH3]	9852	4871	4981	128	123	0.960938	0.012992	1.943575	25.155533	0.010202	[4976, 5, 4748, 123]
[*]-[CH2]-[N](-[CH2]-[*])-[CH2]-[CH2]-[CH2]-[S]-[c]1:[n]:[n]:[c](-[*]):[n]:1-[CH3]	9852	4871	4981	131	124	0.946565	0.013297	1.914506	18.114321	0.009595	[4974, 7, 4747, 124]
[*]-[CH2]-[N]1-[CH2]-[*]-[C](-[*])(-[*])-[CH2]-[CH2]-1	9852	4871	4981	196	156	0.795918	0.019894	1.609811	3.988072	0.005669	[4941, 40, 4715, 156]
[*]-[CH]1-[*]-[CH2]-[CH2]-[NH]-[CH2]-1	9852	4871	4981	52	48	0.923077	0.005278	1.866999	12.270992	0.0033	[4977, 4, 4823, 48]
[*]-[n](:[*]):[c](:[n]:[*])-[c]1:[o]:[cH]:[n]:[c]:1-[CH3]	9852	4871	4981	51	49	0.960784	0.005177	1.943266	25.053274	0.004035	[4979, 2, 4822, 49]
[*]-[S]-[c]1:[n]:[n]:[c](-[c]2:[o]:[cH]:[n]:[c]:2-[CH3]):[n]:1-[CH3]	9852	4871	4981	51	49	0.960784	0.005177	1.943266	25.053274	0.004035	[4979, 2, 4822, 49]
[*]-[c]1:[n]:[cH]:[o]:[c]:1-[*]	9852	4871	4981	51	49	0.960784	0.005177	1.943266	25.053274	0.004035	[4979, 2, 4822, 49]
[*]:[c](:[*])-[c]1:[o]:[cH]:[n]:[c]:1-[CH3]	9852	4871	4981	51	49	0.960784	0.005177	1.943266	25.053274	0.004035	[4979, 2, 4822, 49]
[*]-[CH2]-[CH2]-[S]-[c]1:[n]:[n]:[c](-[c]2:[o]:[cH]:[n]:[c]:2-[CH3]):[n]:1-[CH3]	9852	4871	4981	51	49	0.960784	0.005177	1.943266	25.053274	0.004035	[4979, 2, 4822, 49]
[*]-[CH2]-[CH2]-[CH2]-[S]-[c]1:[n]:[n]:[c](-[c](:[o]:[*]):[c](-[*]):[*]):[n]:1-[CH3]	9852	4871	4981	51	49	0.960784	0.005177	1.943266	25.053274	0.004035	[4979, 2, 4822, 49]
[*]-[CH2]-[S]-[c]1:[n]:[n]:[c](-[c]2:[o]:[cH]:[n]:[c]:2-[CH3]):[n]:1-[CH3]	9852	4871	4981	51	49	0.960784	0.005177	1.943266	25.053274	0.004035	[4979, 2, 4822, 49]
[*]-[CH2]-[CH2]-[S]-[c]1:[n]:[n]:[c](-[c](:[o]:[*]):[c](-[*]):[*]):[n]:1-[CH3]	9852	4871	4981	51	49	0.960784	0.005177	1.943266	25.053274	0.004035	[4979, 2, 4822, 49]
[*]-[N]1-[*]-[CH2]-[CH](-[N](-[*])-[*])-[CH2]-[CH2]-1	9852	4871	4981	176	135	0.767045	0.017864	1.551413	3.36704	0.004099	[4940, 41, 4736, 135]
[*]-[CH2]-[N](-[CH2]-[*])-[CH2]-[CH3]	9852	4871	4981	175	140	0.8	0.017763	1.618066	4.090331	0.005199	[4946, 35, 4731, 140]
[*]-[c]1:[cH]:[cH]:[c](-[C](-[F])(-[F])-[F]):[cH]:[cH]:1	9852	4871	4981	154	118	0.766234	0.015631	1.549771	3.351799	0.003557	[4945, 36, 4753, 118]
[*]-[CH2]-[CH2]-[c]1:[cH]:[cH]:[cH]:[cH]:[cH]:1	9852	4871	4981	128	101	0.789062	0.012992	1.595944	3.825217	0.003501	[4954, 27, 4770, 101]
[*]-[CH2]-[CH2]-[N](-[CH2]-[CH2]-[*])-[CH2]-[CH2]-[CH2]-[S]-[c](:[n]:[*]):[n](-[*]):[*]	9852	4871	4981	62	56	0.903226	0.006293	1.826849	9.544105	0.003508	[4975, 6, 4815, 56]
[*]:[c](:[*])-[C]12-[CH2]-[*]-[CH2]-[CH]-1-[CH2]-2	9852	4871	4981	31	30	0.967742	0.003147	1.957338	30.677479	0.002554	[4980, 1, 4841, 30]
[*]:[c](:[*])-[S]-[CH2]-[CH2]-[CH2]-[N]1-[CH2]-[CH2]-[c](:[*]):[c](:[*])-[CH2]-[CH2]-1	9852	4871	4981	60	55	0.916667	0.00609	1.854034	11.248409	0.003671	[4976, 5, 4816, 55]
[*]-[N](-[*])-[CH2]-[c]1:[cH]:[cH]:[cH]:[cH]:[cH]:1	9852	4871	4981	118	90	0.762712	0.011977	1.542648	3.286873	0.002642	[4953, 28, 4781, 90]
[*]-[CH]1-[*]-[CH2]-[NH]-[CH2]-[CH2]-1	9852	4871	4981	54	46	0.851852	0.005481	1.722941	5.87985	0.002238	[4973, 8, 4825, 46]
[*]-[CH2]-[CH]1-[CH2]-[CH2]-[N](-[*])-[CH]-1-[*]	9852	4871	4981	22	21	0.954545	0.002233	1.930647	21.474235	0.001673	[4980, 1, 4850, 21]
[*]-[CH2]-[CH2]-[CH2]-[CH2]-[N]1-[CH2]-[CH2]-[N](-[c](:[*]):[*])-[CH2]-[CH2]-1	9852	4871	4981	29	29	1.0	0.002944	2.022583	inf	0.002998	[4981, 0, 4842, 29]
[*]1-[CH2]-[CH2]-[N](-[CH2]-[c]2:[cH]:[cH]:[cH]:[cH]:[cH]:2)-[CH2]-[CH2]-1	9852	4871	4981	41	38	0.926829	0.004162	1.874589	12.952713	0.002657	[4978, 3, 4833, 38]
[*]-[CH2]-[NH]-[C]12-[CH2]-[CH2]-[C](-[CH2]-[CH2]-[c](:[*]):[*])(-[CH2]-[CH2]-1)-[O]-[CH2]-2	9852	4871	4981	37	35	0.945946	0.003756	1.913254	17.895196	0.002679	[4979, 2, 4836, 35]
[*]-[CH2]-[CH2]-[C]12-[CH2]-[CH2]-[C](-[NH]-[CH2]-[c](:[*]):[*])(-[CH2]-[CH2]-1)-[CH2]-[O]-2	9852	4871	4981	37	35	0.945946	0.003756	1.913254	17.895196	0.002679	[4979, 2, 4836, 35]
[*]-[c]1:[cH]:[cH]:[c](-[N](-[OH])-[OH]):[cH]:[cH]:1	9852	4871	4981	73	60	0.821918	0.00741	1.662397	4.719612	0.002496	[4968, 13, 4811, 60]
[*]-[CH2]-[N]1-[CH2]-[CH]2-[CH2]-[C]-2(-[*])-[CH2]-1	9852	4871	4981	25	25	1.0	0.002538	2.022583	inf	0.002583	[4981, 0, 4846, 25]
[*]-[c]1:[*]:[cH]:[cH]:[c]2:[n]:[c](-[CH3]):[cH]:[cH]:[c]:1:2	9852	4871	4981	46	41	0.891304	0.004669	1.802737	8.385178	0.002423	[4976, 5, 4830, 41]
[*]-[C]1-[CH2]-[C]-12-[CH2]-[CH2]-[N](-[*])-[CH2]-2	9852	4871	4981	25	24	0.96	0.002538	1.941679	24.541983	0.001965	[4980, 1, 4847, 24]
[*]:[cH]:[c]1:[n]:[c](-[CH3]):[cH]:[cH]:[c]:1:[*]	9852	4871	4981	48	42	0.875	0.004872	1.76976	7.158078	0.002293	[4975, 6, 4829, 42]
[*]-[C]1-[CH2]-[C]-12-[CH2]-[CH2]-[N](-[CH2]-[CH2]-[CH2]-[S]-[c](:[*]):[*])-[CH2]-2	9852	4871	4981	24	23	0.958333	0.002436	1.938308	23.519401	0.001867	[4980, 1, 4848, 23]
[*]-[n](:[*]):[c](:[n]:[*])-[S]-[CH2]-[CH2]-[CH2]-[N]1-[CH2]-[CH2]-[C](-[*])(-[*])-[CH2]-1	9852	4871	4981	29	28	0.965517	0.002944	1.952838	28.632314	0.002357	[4980, 1, 4843, 28]
[*]-[S]-[CH2]-[CH2]-[CH2]-[N]1-[CH2]-[CH2]-[c](:[cH]:[*]):[c](:[cH]:[*])-[CH2]-[CH2]-1	9852	4871	4981	40	36	0.9	0.00406	1.820324	9.203244	0.002216	[4977, 4, 4835, 36]
[*]-[CH2]-[CH2]-[S]-[c]1:[n]:[n]:[c](-[c](:[cH]:[*]):[c](:[*]):[*]):[n]:1-[CH3]	9852	4871	4981	38	34	0.894737	0.003857	1.809679	8.691952	0.002041	[4977, 4, 4837, 34]
[*]-[CH2]-[c]1:[c](-[*]):[nH]:[c]2:[cH]:[cH]:[cH]:[cH]:[c]:1:2	9852	4871	4981	64	52	0.8125	0.006496	1.643348	4.431191	0.002052	[4969, 12, 4819, 52]
[*]-[CH2]-[CH2]-[CH2]-[N]1-[CH2]-[CH2]-[N](-[c](:[cH]:[*]):[c](:[*]):[*])-[CH2]-[CH2]-1	9852	4871	4981	16	16	1.0	0.001624	2.022583	inf	0.001652	[4981, 0, 4855, 16]
[*]-[N]1-[CH2]-[CH]2-[CH2]-[C]-2(-[c](:[cH]:[*]):[cH]:[*])-[CH2]-1	9852	4871	4981	23	23	1.0	0.002335	2.022583	inf	0.002376	[4981, 0, 4848, 23]
[*]-[CH2]-[CH2]-[CH2]-[N]1-[CH2]-[CH2]-[c]2:[cH]:[*]:[c](-[*]):[cH]:[c]:2-[CH2]-[CH2]-1	9852	4871	4981	22	20	0.909091	0.002233	1.838711	10.225826	0.001284	[4979, 2, 4851, 20]
[*]-[CH2]-[CH2]-[CH2]-[S]-[c]1:[n]:[n]:[c](-[c](:[cH]:[*]):[c](:[*]):[*]):[n]:1-[CH3]	9852	4871	4981	29	27	0.931034	0.002944	1.883094	13.804866	0.001924	[4979, 2, 4844, 27]
[*]-[CH2]-[CH2]-[CH2]-[S]-[c]1:[n]:[n]:[c](-[c](:[cH]:[*]):[cH]:[*]):[n]:1-[CH3]	9852	4871	4981	31	29	0.935484	0.003147	1.892093	14.827448	0.002111	[4979, 2, 4842, 29]
[*]-[CH2]-[CH2]-[S]-[c]1:[n]:[n]:[c](-[c](:[cH]:[*]):[cH]:[*]):[n]:1-[CH3]	9852	4871	4981	31	29	0.935484	0.003147	1.892093	14.827448	0.002111	[4979, 2, 4842, 29]
[*]-[CH2]-[N]1-[CH2]-[CH]2-[CH2]-[C]-2(-[c](:[cH]:[*]):[cH]:[*])-[CH2]-1	9852	4871	4981	22	22	1.0	0.002233	2.022583	inf	0.002273	[4981, 0, 4849, 22]
[*]-[c]1:[*]:[cH]:[c]2:[c](-[*]):[cH]:[cH]:[cH]:[c]:2:[n]:1	9852	4871	4981	48	41	0.854167	0.004872	1.727623	5.989413	0.002017	[4974, 7, 4830, 41]
[*]-[CH2]-[CH2]-[S]-[c]1:[n]:[n]:[c](-[c]2:[cH]:[cH]:[*]:[c](:[*]):[c]:2:[cH]:[*]):[n]:1-[CH3]	9852	4871	4981	38	34	0.894737	0.003857	1.809679	8.691952	0.002041	[4977, 4, 4837, 34]
[*]-[CH2]-[S]-[c]1:[n]:[n]:[c](-[c]2:[cH]:[cH]:[*]:[c](:[*]):[c]:2:[cH]:[*]):[n]:1-[CH3]	9852	4871	4981	38	34	0.894737	0.003857	1.809679	8.691952	0.002041	[4977, 4, 4837, 34]
[*]:[c](:[*])-[c]1:[cH]:[cH]:[cH]:[c]2:[n]:[c](-[CH3]):[cH]:[cH]:[c]:1:2	9852	4871	4981	37	33	0.891892	0.003756	1.803925	8.436307	0.001954	[4977, 4, 4838, 33]
[*]-[n](:[*]):[c](:[n]:[*])-[c]1:[cH]:[cH]:[cH]:[c](:[*]):[c]:1:[cH]:[*]	9852	4871	4981	38	34	0.894737	0.003857	1.809679	8.691952	0.002041	[4977, 4, 4837, 34]
[*]-[CH2]-[c]1:[cH]:[cH]:[cH]:[c](-[O]-[*]):[cH]:1	9852	4871	4981	57	47	0.824561	0.005786	1.667744	4.806138	0.001981	[4971, 10, 4824, 47]
[*]-[CH2]-[c]1:[c](-[*]):[cH]:[n]:[c]2:[cH]:[cH]:[c](-[*]):[n]:[c]:1:2	9852	4871	4981	41	36	0.878049	0.004162	1.775926	7.362595	0.001994	[4976, 5, 4835, 36]
[*]-[CH2]-[N](-[CH2]-[*])-[c]1:[cH]:[cH]:[cH]:[c](:[*]):[c]:1:[cH]:[*]	9852	4871	4981	26	25	0.961538	0.002639	1.944791	25.564566	0.002062	[4980, 1, 4846, 25]
[*]-[CH](-[*])-[C](=[O])-[N](-[CH2]-[c](:[*]):[*])-[CH]1-[CH2]-[CH2]-1	9852	4871	4981	21	21	1.0	0.002132	2.022583	inf	0.002169	[4981, 0, 4850, 21]
[*]-[CH2]-[CH2]-[CH2]-[N]1-[CH2]-[CH]2-[CH2]-[C]-2(-[c](:[cH]:[*]):[cH]:[*])-[CH2]-1	9852	4871	4981	21	21	1.0	0.002132	2.022583	inf	0.002169	[4981, 0, 4850, 21]
[*]-[c]1:[n]:[n]:[c](-[c]2:[cH]:[cH]:[cH]:[c]3:[n]:[c](-[CH3]):[cH]:[cH]:[c]:2:3):[n]:1-[CH3]	9852	4871	4981	37	33	0.891892	0.003756	1.803925	8.436307	0.001954	[4977, 4, 4838, 33]
[*]-[c]1:[*]:[cH]:[c]2:[c](-[c](:[n]:[*]):[n](-[*]):[*]):[cH]:[cH]:[cH]:[c]:2:[n]:1	9852	4871	4981	37	33	0.891892	0.003756	1.803925	8.436307	0.001954	[4977, 4, 4838, 33]
[*]-[CH2]-[S]-[c]1:[n]:[n]:[c](-[c]2:[cH]:[cH]:[cH]:[c]3:[n]:[*]:[cH]:[cH]:[c]:2:3):[n]:1-[CH3]	9852	4871	4981	37	33	0.891892	0.003756	1.803925	8.436307	0.001954	[4977, 4, 4838, 33]
[*]-[S]-[c]1:[n]:[n]:[c](-[c]2:[cH]:[cH]:[cH]:[c]3:[n]:[c](-[*]):[cH]:[cH]:[c]:2:3):[n]:1-[CH3]	9852	4871	4981	37	33	0.891892	0.003756	1.803925	8.436307	0.001954	[4977, 4, 4838, 33]
[*]-[n](:[*]):[c](:[n]:[*])-[c]1:[cH]:[cH]:[cH]:[c]2:[n]:[c](-[CH3]):[cH]:[cH]:[c]:1:2	9852	4871	4981	37	33	0.891892	0.003756	1.803925	8.436307	0.001954	[4977, 4, 4838, 33]
[*]-[CH](-[*])-[c]1:[cH]:[cH]:[c](-[F]):[cH]:[cH]:1	9852	4871	4981	70	53	0.757143	0.007105	1.531384	3.188052	0.001492	[4964, 17, 4818, 53]
[*]-[c](:[*]):[c]1:[cH]:[cH]:[c](-[CH3]):[n]:[c]:1:[*]	9852	4871	4981	49	42	0.857143	0.004974	1.733642	6.135496	0.002098	[4974, 7, 4829, 42]
[*]-[c](:[*]):[c]1:[n]:[c](-[O]-[CH3]):[cH]:[cH]:[c]:1:[*]	9852	4871	4981	40	35	0.875	0.00406	1.76976	7.158078	0.00191	[4976, 5, 4836, 35]
[*]-[CH2]-[C]1(-[C](-[*])=[*])-[CH2]-[*]-[N](-[*])-[CH2]-[CH2]-1	9852	4871	4981	42	35	0.833333	0.004263	1.685486	5.112913	0.001544	[4974, 7, 4836, 35]
[*]-[CH2]-[CH2]-[CH2]-[N]1-[CH2]-[CH2]-[C]2(-[CH2]-[C]-2-[c](:[*]):[*])-[CH2]-1	9852	4871	4981	25	24	0.96	0.002538	1.941679	24.541983	0.001965	[4980, 1, 4847, 24]
[*]-[CH2]-[CH2]-[CH2]-[CH2]-[CH2]-[CH3]	9852	4871	4981	58	47	0.810345	0.005887	1.638989	4.369217	0.001831	[4970, 11, 4824, 47]
[*]-[S]-[CH2]-[CH2]-[CH2]-[N]1-[CH2]-[CH]2-[CH2]-[CH2]-[N](-[c](:[*]):[*])-[CH]-2-[CH2]-1	9852	4871	4981	20	20	1.0	0.00203	2.022583	inf	0.002066	[4981, 0, 4851, 20]
[*]-[CH2]-[CH2]-[N]1-[CH2]-[CH2]-[CH2]-[CH](-[*])-[CH2]-1	9852	4871	4981	21	21	1.0	0.002132	2.022583	inf	0.002169	[4981, 0, 4850, 21]
[*]-[CH]1-[CH2]-[N](-[CH2]-[CH2]-[CH2]-[S]-[c](:[n]:[*]):[n](-[*]):[*])-[CH2]-[CH]-1-[*]	9852	4871	4981	20	20	1.0	0.00203	2.022583	inf	0.002066	[4981, 0, 4851, 20]
[*]-[CH2]-[CH2]-[CH2]-[N]1-[CH2]-[CH]2-[CH2]-[CH2]-[N](-[c](:[*]):[*])-[CH]-2-[CH2]-1	9852	4871	4981	20	20	1.0	0.00203	2.022583	inf	0.002066	[4981, 0, 4851, 20]
[*]-[N]1-[CH2]-[CH]2-[CH2]-[CH2]-[N](-[c](:[*]):[*])-[CH]-2-[CH2]-1	9852	4871	4981	20	20	1.0	0.00203	2.022583	inf	0.002066	[4981, 0, 4851, 20]
[*]-[N]1-[*]-[CH2]-[CH]2-[CH2]-[N](-[CH2]-[CH2]-[CH2]-[S]-[c](:[*]):[*])-[CH2]-[CH]-2-1	9852	4871	4981	20	20	1.0	0.00203	2.022583	inf	0.002066	[4981, 0, 4851, 20]
[*]-[c]1:[cH]:[cH]:[c](-[N+](-[O-])-[OH]):[cH]:[cH]:1	9852	4871	4981	28	26	0.928571	0.002842	1.878112	13.293574	0.001831	[4979, 2, 4845, 26]
[*]-[NH]-[c]1:[cH]:[cH]:[c]2:[n]:[c](-[*]):[*]:[c](-[*]):[c]:2:[cH]:1	9852	4871	4981	20	19	0.95	0.00203	1.921454	19.42907	0.001481	[4980, 1, 4852, 19]
[*]-[CH2]-[CH2]-[N]1-[CH2]-[CH2]-[N](-[c]2:[cH]:[cH]:[*]:[c](:[*]):[c]:2:[cH]:[*])-[CH2]-[CH2]-1	9852	4871	4981	24	23	0.958333	0.002436	1.938308	23.519401	0.001867	[4980, 1, 4848, 23]
[*]-[CH2]-[N]1-[CH2]-[CH2]-[CH2]-[CH](-[C](-[*])=[*])-[CH2]-1	9852	4871	4981	24	23	0.958333	0.002436	1.938308	23.519401	0.001867	[4980, 1, 4848, 23]
[*]-[S]-[CH2]-[CH2]-[CH2]-[N]1-[CH2]-[CH2]-[C]2(-[CH2]-[C]-2-[c](:[*]):[*])-[CH2]-1	9852	4871	4981	24	23	0.958333	0.002436	1.938308	23.519401	0.001867	[4980, 1, 4848, 23]
[*]-[CH2]-[CH2]-[c]1:[cH]:[cH]:[c](-[c]2:[cH]:[cH]:[*]:[cH]:[cH]:2):[cH]:[cH]:1	9852	4871	4981	19	19	1.0	0.001929	2.022583	inf	0.001963	[4981, 0, 4852, 19]
[*]-[c]1:[cH]:[cH]:[c](-[c]2:[cH]:[cH]:[c](-[S](-[*])(=[*])=[*]):[cH]:[cH]:2):[cH]:[cH]:1	9852	4871	4981	19	19	1.0	0.001929	2.022583	inf	0.001963	[4981, 0, 4852, 19]
[*]-[CH2]-[CH2]-[CH2]-[N]1-[CH2]-[CH2]-[N](-[c](:[cH]:[*]):[cH]:[*])-[CH2]-[CH2]-1	9852	4871	4981	19	19	1.0	0.001929	2.022583	inf	0.001963	[4981, 0, 4852, 19]
[*]1-[CH2]-[CH2]-[N](-[CH2]/[CH]=[CH]/[c]2:[cH]:[cH]:[*]:[cH]:[cH]:2)-[CH2]-[CH2]-1	9852	4871	4981	19	19	1.0	0.001929	2.022583	inf	0.001963	[4981, 0, 4852, 19]
[*]-[CH]1-[CH2]-[NH]-[CH2]-[CH2]-[C]-1(-[OH])-[c](:[*]):[*]	9852	4871	4981	19	19	1.0	0.001929	2.022583	inf	0.001963	[4981, 0, 4852, 19]
[*]-[c]1:[*]:[cH]:[n]:[c]2:[cH]:[cH]:[c](-[O]-[CH3]):[n]:[c]:1:2	9852	4871	4981	38	33	0.868421	0.003857	1.756453	6.749045	0.001743	[4976, 5, 4838, 33]
[*]-[c]1:[cH]:[cH]:[c](-[CH2]-[N]2-[CH2]-[CH2]-[CH](-[*])-[CH2]-[CH2]-2):[cH]:[cH]:1	9852	4871	4981	63	50	0.793651	0.006395	1.605224	3.93301	0.00177	[4968, 13, 4821, 50]
[*]-[CH2]-[c]1:[c](-[F]):[cH]:[n]:[c]2:[cH]:[cH]:[c](-[*]):[n]:[c]:1:2	9852	4871	4981	37	32	0.864865	0.003756	1.749261	6.544529	0.00166	[4976, 5, 4839, 32]
[*]-[CH2]-[c]1:[c](-[F]):[cH]:[n]:[*]:[c]:1:[*]	9852	4871	4981	39	34	0.871795	0.003959	1.763277	6.953562	0.001826	[4976, 5, 4837, 34]
[*]-[CH2]-[CH2]-[CH](-[c](:[cH]:[*]):[cH]:[*])-[c]1:[cH]:[cH]:[c](-[F]):[cH]:[cH]:1	9852	4871	4981	18	18	1.0	0.001827	2.022583	inf	0.001859	[4981, 0, 4853, 18]
[*]-[N](-[*])-[CH2]-[CH2]-[c]1:[cH]:[cH]:[c](-[c](:[cH]:[*]):[cH]:[*]):[cH]:[cH]:1	9852	4871	4981	18	18	1.0	0.001827	2.022583	inf	0.001859	[4981, 0, 4853, 18]
[*]-[CH2]-[C](-[OH])(-[c]1:[cH]:[cH]:[c](-[F]):[c](-[*]):[cH]:1)-[CH](-[*])-[*]	9852	4871	4981	18	18	1.0	0.001827	2.022583	inf	0.001859	[4981, 0, 4853, 18]
[*]-[CH2]-[c]1:[cH]:[cH]:[c](-[O]-[CH3]):[c](-[O]-[*]):[cH]:1	9852	4871	4981	44	37	0.840909	0.004466	1.700808	5.40508	0.001699	[4974, 7, 4834, 37]
[*]-[CH2]-[N]1-[CH2]-[CH2]-[c]2:[cH]:[cH]:[*]:[cH]:[c]:2-[CH2]-1	9852	4871	4981	11	10	0.909091	0.001117	1.838711	10.225826	0.000641	[4980, 1, 4861, 10]
[*]-[CH2]-[CH2]-[N]1-[CH2]-[CH2]-[C]2(-[CH2]-[C]-2-[c](:[cH]:[*]):[cH]:[*])-[CH2]-1	9852	4871	4981	22	21	0.954545	0.002233	1.930647	21.474235	0.001673	[4980, 1, 4850, 21]
[*]-[CH2]-[CH2]-[CH2]-[N]1-[CH2]-[CH2]-[C]2(-[CH2]-[C]-2-[c](:[cH]:[*]):[cH]:[*])-[CH2]-1	9852	4871	4981	22	21	0.954545	0.002233	1.930647	21.474235	0.001673	[4980, 1, 4850, 21]
[*]-[CH2]-[C]1(-[CH2]-[*])-[CH2]-[C]-1-[c]1:[cH]:[cH]:[c](-[C](-[F])(-[F])-[F]):[cH]:[cH]:1	9852	4871	4981	22	21	0.954545	0.002233	1.930647	21.474235	0.001673	[4980, 1, 4850, 21]
[*]-[c]1:[*]:[cH]:[cH]:[c](-[CH2]-[CH2]-[N]2-[CH2]-[CH2]-[N](-[*])-[CH2]-[CH2]-2):[cH]:1	9852	4871	4981	20	19	0.95	0.00203	1.921454	19.42907	0.001481	[4980, 1, 4852, 19]
[*]-[N]1-[CH2]-[CH2]-[CH2]-[CH](-[C](=[O])-[c](:[*]):[*])-[CH2]-1	9852	4871	4981	22	21	0.954545	0.002233	1.930647	21.474235	0.001673	[4980, 1, 4850, 21]
[*]-[CH2]-[c]1:[cH]:[cH]:[cH]:[c](-[O]-[CH3]):[cH]:1	9852	4871	4981	22	21	0.954545	0.002233	1.930647	21.474235	0.001673	[4980, 1, 4850, 21]
[*]-[N]1-[CH2]-[CH2]-[C]2(-[CH2]-[C]-2-[c]2:[cH]:[cH]:[c](-[C](-[*])(-[*])-[*]):[cH]:[cH]:2)-[CH2]-1	9852	4871	4981	22	21	0.954545	0.002233	1.930647	21.474235	0.001673	[4980, 1, 4850, 21]
[*]-[C](-[*])(-[*])-[c]1:[cH]:[cH]:[c](-[F]):[c](-[F]):[cH]:1	9852	4871	4981	23	22	0.956522	0.002335	1.934644	22.496818	0.00177	[4980, 1, 4849, 22]
[*]-[CH2]-[CH2]-[N]1-[CH2]-[CH2]-[C]2(-[CH2]-[C]-2-[c]2:[cH]:[cH]:[*]:[cH]:[cH]:2)-[CH2]-1	9852	4871	4981	22	21	0.954545	0.002233	1.930647	21.474235	0.001673	[4980, 1, 4850, 21]
[*]-[C]1(-[*])-[CH2]-[C]-1-[c]1:[cH]:[cH]:[c](-[C](-[F])(-[F])-[F]):[cH]:[cH]:1	9852	4871	4981	22	21	0.954545	0.002233	1.930647	21.474235	0.001673	[4980, 1, 4850, 21]
[*]-[CH2]-[N](-[CH2]-[*])-[CH2]-[CH2]-[CH2]-[CH3]	9852	4871	4981	30	28	0.933333	0.003045	1.887744	14.316157	0.002017	[4979, 2, 4843, 28]
[*]-[CH2]-[N]1-[CH2]-[CH2]-[C]2(-[CH2]-[C]-2-[c]2:[cH]:[cH]:[*]:[cH]:[cH]:2)-[CH2]-1	9852	4871	4981	22	21	0.954545	0.002233	1.930647	21.474235	0.001673	[4980, 1, 4850, 21]
[*]-[CH2]-[N]1-[CH2]-[CH2]-[C]2(-[CH2]-[C]-2-[c]2:[cH]:[cH]:[c](-[*]):[cH]:[cH]:2)-[CH2]-1	9852	4871	4981	22	21	0.954545	0.002233	1.930647	21.474235	0.001673	[4980, 1, 4850, 21]
[*]-[CH2]-[C]1(-[O]-[*])-[CH2]-[*]-[N](-[*])-[CH2]-[CH2]-1	9852	4871	4981	53	43	0.811321	0.00538	1.640963	4.397105	0.001684	[4971, 10, 4828, 43]
[*]-[N]1-[CH2]-[CH2]-[N](-[CH2]-[c]2:[cH]:[cH]:[cH]:[cH]:[cH]:2)-[CH2]-[CH2]-1	9852	4871	4981	29	26	0.896552	0.002944	1.81335	8.862383	0.001573	[4978, 3, 4845, 26]
[*]-[CH2]-[N](-[CH2]-[*])-[CH2]-[CH2]-[c]1:[cH]:[cH]:[cH]:[cH]:[cH]:1	9852	4871	4981	18	18	1.0	0.001827	2.022583	inf	0.001859	[4981, 0, 4853, 18]
[*]-[CH2]-[N](-[CH2]-[*])-[CH2]/[CH]=[CH]/[c]1:[cH]:[cH]:[cH]:[cH]:[cH]:1	9852	4871	4981	17	17	1.0	0.001726	2.022583	inf	0.001756	[4981, 0, 4854, 17]
[*]-[CH2]-[NH]-[C](=[O])-[c]1:[cH]:[c]2:[c](=[O]):[n](:[cH]:[*]):[c](:[*]):[n]:[c]:2:[n](-[CH2]-[*]):[c]:1=[NH]	9852	4871	4981	17	17	1.0	0.001726	2.022583	inf	0.001756	[4981, 0, 4854, 17]
[*]-[CH2]-[N]1-[CH2]-[CH2]-[CH](-[CH2]-[c]2:[cH]:[cH]:[*]:[cH]:[cH]:2)-[CH2]-[CH2]-1	9852	4871	4981	18	18	1.0	0.001827	2.022583	inf	0.001859	[4981, 0, 4853, 18]
[*]-[CH2]-[CH2]-[c]1:[cH]:[cH]:[c](-[O]-[*]):[c](-[*]):[cH]:1	9852	4871	4981	39	34	0.871795	0.003959	1.763277	6.953562	0.001826	[4976, 5, 4837, 34]
[*]:[n]:[c]1:[c](-[CH3]):[cH]:[cH]:[cH]:[n]:1:[*]	9852	4871	4981	21	20	0.952381	0.002132	1.926269	20.451653	0.001577	[4980, 1, 4851, 20]
[*]=[c]1:[*]:[c](:[*]):[n]:[c]2:[c](-[CH3]):[cH]:[cH]:[cH]:[n]:1:2	9852	4871	4981	16	16	1.0	0.001624	2.022583	inf	0.001652	[4981, 0, 4855, 16]
[*]1-[CH2]-[CH2]-[CH](-[CH2]-[c]2:[cH]:[cH]:[cH]:[cH]:[cH]:2)-[CH2]-[CH2]-1	9852	4871	4981	21	20	0.952381	0.002132	1.926269	20.451653	0.001577	[4980, 1, 4851, 20]
[*]-[CH2]-[c]1:[c](-[*]):[cH]:[n]:[c]2:[cH]:[cH]:[c](-[O]-[CH3]):[n]:[c]:1:2	9852	4871	4981	28	25	0.892857	0.002842	1.805877	8.521522	0.001486	[4978, 3, 4846, 25]
[*]-[NH]-[C]12-[CH2]-[CH2]-[C](-[CH2]-[CH2]-[c](:[c](-[*]):[*]):[c](:[*]):[*])(-[CH2]-[CH2]-1)-[O]-[CH2]-2	9852	4871	4981	28	25	0.892857	0.002842	1.805877	8.521522	0.001486	[4978, 3, 4846, 25]
[*]-[c](:[*]):[c](:[cH]:[*])-[N]1-[CH2]-[CH2]-[N](-[CH3])-[CH2]-[CH2]-1	9852	4871	4981	26	23	0.884615	0.002639	1.789208	7.8398	0.001313	[4978, 3, 4848, 23]
[*]-[CH2]-[CH2]-[N]1-[CH2]-[CH]2-[CH2]-[C]-2(-[c]2:[cH]:[cH]:[c](-[*]):[cH]:[cH]:2)-[CH2]-1	9852	4871	4981	16	16	1.0	0.001624	2.022583	inf	0.001652	[4981, 0, 4855, 16]
[*]-[CH2]-[CH2]-[N]1-[CH2]-[CH]2-[CH2]-[C]-2(-[c]2:[cH]:[cH]:[*]:[cH]:[cH]:2)-[CH2]-1	9852	4871	4981	16	16	1.0	0.001624	2.022583	inf	0.001652	[4981, 0, 4855, 16]
[*]-[CH2]-[CH2]-[CH2]-[N]1-[CH2]-[CH]2-[CH2]-[C]-2(-[c]2:[cH]:[cH]:[*]:[cH]:[cH]:2)-[CH2]-1	9852	4871	4981	16	16	1.0	0.001624	2.022583	inf	0.001652	[4981, 0, 4855, 16]
[*]-[c]1:[*]:[n](-[*]):[c]2:[n]:[c]3:[c](-[CH3]):[cH]:[cH]:[cH]:[n]:3:[c](=[O]):[c]:2:[cH]:1	9852	4871	4981	16	16	1.0	0.001624	2.022583	inf	0.001652	[4981, 0, 4855, 16]
[*]-[CH2]-[n]1:[n]:[c](-[*]):[c]2:[cH]:[cH]:[cH]:[cH]:[c]:2:1	9852	4871	4981	16	16	1.0	0.001624	2.022583	inf	0.001652	[4981, 0, 4855, 16]
[*]-[N]1-[CH2]-[CH2]-[N](-[CH2]/[CH]=[CH]/[c](:[cH]:[*]):[cH]:[*])-[CH2]-[CH2]-1	9852	4871	4981	16	16	1.0	0.001624	2.022583	inf	0.001652	[4981, 0, 4855, 16]
[*]-[CH2]-[c]1:[cH]:[cH]:[c](-[O]-[CH3]):[c](-[O]-[CH3]):[cH]:1	9852	4871	4981	40	33	0.825	0.00406	1.668631	4.820747	0.001392	[4974, 7, 4838, 33]
[*]:[c]1:[*]:[n]:[c]2:[c](-[CH3]):[cH]:[cH]:[cH]:[n]:2:[c]:1=[O]	9852	4871	4981	16	16	1.0	0.001624	2.022583	inf	0.001652	[4981, 0, 4855, 16]
[*]-[N](-[*])-[C](=[O])-[c]1:[cH]:[cH]:[cH]:[o]:1	9852	4871	4981	26	22	0.846154	0.002639	1.711416	5.624204	0.001037	[4977, 4, 4849, 22]
