# Supplementary material for: A comprehensive evaluation of advanced methods for identifying structural alerts using extensive toxicity data
Source: J Cheminform. 2026 Jan 30;18:27. doi: 10.1186/s13321-026-01157-x (PMC12922411; doi:10.1186/s13321-026-01157-x)
Supplement: Supplementary file 3 — Supplementary material 3. [file 13321_2026_1157_MOESM3_ESM.zip › SI_3_The substructure sets/SI_3_1_Original set of SAs/pysmash_circular/Drug/Cytotoxicity_HPEG2__ruleset.csv]

Substructure	N_total	N_pos	N_neg	N_s	N_s_pos	Precision	Coverage Rate	Enrichment Factor	Likelihood Ratio	Information Gain	tn_fp_fn_tp
[*]=[C]1-[*]:[c](:[*])-[c]2:[cH]:[*]:[cH]:[cH]:[c]:2-[C]-1=[O]	6000	2965	3035	9	9	1.0	0.0015	2.023609	inf	0.001527	[3035, 0, 2956, 9]
[*]=[C]1-[*]:[c](:[*])-[c]2:[cH]:[cH]:[cH]:[cH]:[c]:2-[C]-1=[O]	6000	2965	3035	9	9	1.0	0.0015	2.023609	inf	0.001527	[3035, 0, 2956, 9]
[*]-[CH](-[*])-[NH2]	6000	2965	3035	65	65	1.0	0.010833	2.023609	inf	0.011104	[3035, 0, 2900, 65]
[*]-[c]1:[n]:[c](-[CH](-[*])-[*]):[cH]:[s]:1	6000	2965	3035	66	65	0.984848	0.011	1.992948	66.53457	0.01002	[3034, 1, 2900, 65]
[*]-[C](=[*])-[c]1:[n]:[c](-[S](-[*])(=[*])=[*]):[n]:[cH]:[c]:1-[Cl]	6000	2965	3035	56	56	1.0	0.009333	2.023609	inf	0.009556	[3035, 0, 2909, 56]
[*]-[CH2]-[CH2]-[N](-[CH3])-[CH3]	6000	2965	3035	94	84	0.893617	0.015667	1.808331	8.598314	0.008331	[3025, 10, 2881, 84]
[*]-[CH2]-[Cl]	6000	2965	3035	76	71	0.934211	0.012667	1.890477	14.535245	0.00851	[3030, 5, 2894, 71]
[*]-[NH]-[C](=[O])-[c]1:[n]:[c](-[*]):[n]:[cH]:[c]:1-[Cl]	6000	2965	3035	46	46	1.0	0.007667	2.023609	inf	0.00784	[3035, 0, 2919, 46]
[*]-[c]1:[cH]:[cH]:[c](-[N+](=[O])-[O-]):[o]:1	6000	2965	3035	57	54	0.947368	0.0095	1.917103	18.424958	0.006872	[3032, 3, 2911, 54]
[*]:[cH]:[c](:[o]:[*])-[N+](=[O])-[O-]	6000	2965	3035	57	54	0.947368	0.0095	1.917103	18.424958	0.006872	[3032, 3, 2911, 54]
[*]-[c]1:[cH]:[cH]:[c](-[N+](=[*])-[*-]):[o]:1	6000	2965	3035	57	54	0.947368	0.0095	1.917103	18.424958	0.006872	[3032, 3, 2911, 54]
[*]-[NH]-[c]1:[n]:[c](-[CH](-[NH2])-[CH2]-[c]2:[cH]:[cH]:[*]:[cH]:[cH]:2):[cH]:[s]:1	6000	2965	3035	41	41	1.0	0.006833	2.023609	inf	0.006984	[3035, 0, 2924, 41]
[*]-[c]1:[cH]:[cH]:[c](-[CH2]-[CH](-[NH2])-[c]2:[cH]:[s]:[c](-[*]):[n]:2):[cH]:[cH]:1	6000	2965	3035	38	38	1.0	0.006333	2.023609	inf	0.00647	[3035, 0, 2927, 38]
[*]-[C](=[*])-[NH]-[c]1:[n]:[c](-[CH](-[*])-[*]):[cH]:[s]:1	6000	2965	3035	36	36	1.0	0.006	2.023609	inf	0.006128	[3035, 0, 2929, 36]
[*]-[C](=[*])-[c]1:[n]:[c](-[S](=[O])(=[O])-[CH2]-[c](:[*]):[*]):[n]:[cH]:[c]:1-[Cl]	6000	2965	3035	35	35	1.0	0.005833	2.023609	inf	0.005957	[3035, 0, 2930, 35]
[*]:[c](:[*])-[CH2]-[S](=[O])(=[O])-[c]1:[n]:[cH]:[c](-[Cl]):[c](-[C](=[O])-[NH]-[c](:[*]):[*]):[n]:1	6000	2965	3035	32	32	1.0	0.005333	2.023609	inf	0.005445	[3035, 0, 2933, 32]
[*]-[C](=[*])-[c]1:[cH]:[cH]:[c](-[N+](=[O])-[O-]):[o]:1	6000	2965	3035	33	32	0.969697	0.0055	1.962287	32.755481	0.00453	[3034, 1, 2933, 32]
[*]-[N](-[*])-[C](=[O])-[CH2]-[Cl]	6000	2965	3035	31	31	1.0	0.005167	2.023609	inf	0.005274	[3035, 0, 2934, 31]
[*]-[c](:[*]):[c]1:[n]:[cH]:[cH]:[cH]:[c]:1:[*]	6000	2965	3035	58	47	0.810345	0.009667	1.639821	4.373601	0.003022	[3024, 11, 2918, 47]
[*]=[CH]-[c]1:[cH]:[cH]:[c](-[N+](=[O])-[O-]):[s]:1	6000	2965	3035	24	24	1.0	0.004	2.023609	inf	0.00408	[3035, 0, 2941, 24]
[*]-[NH]-[C](=[O])-[c]1:[n]:[c](-[S](=[O])(=[O])-[CH2]-[c](:[cH]:[*]):[cH]:[*]):[n]:[cH]:[c]:1-[Cl]	6000	2965	3035	23	23	1.0	0.003833	2.023609	inf	0.003909	[3035, 0, 2942, 23]
[*]:[c](:[*])-[CH2]-[CH](-[NH2])-[c]1:[cH]:[s]:[c](-[NH]-[c](:[*]):[*]):[n]:1	6000	2965	3035	23	23	1.0	0.003833	2.023609	inf	0.003909	[3035, 0, 2942, 23]
[*]:[cH]:[c](:[cH]:[*])-[CH2]-[CH](-[NH2])-[c]1:[cH]:[s]:[c](-[NH]-[c](:[*]):[*]):[n]:1	6000	2965	3035	23	23	1.0	0.003833	2.023609	inf	0.003909	[3035, 0, 2942, 23]
[*]-[CH2]-[CH](-[NH2])-[c]1:[cH]:[s]:[c](-[NH]-[C](=[O])-[NH]-[*]):[n]:1	6000	2965	3035	23	23	1.0	0.003833	2.023609	inf	0.003909	[3035, 0, 2942, 23]
[*]-[CH2]-[S](=[O])(=[O])-[c]1:[n]:[cH]:[c](-[Cl]):[c](-[C](=[O])-[NH]-[c](:[cH]:[*]):[cH]:[*]):[n]:1	6000	2965	3035	22	22	1.0	0.003667	2.023609	inf	0.003739	[3035, 0, 2943, 22]
[*]-[S](=[*])(=[*])-[c]1:[n]:[cH]:[c](-[Cl]):[c](-[C](=[O])-[NH]-[c]2:[cH]:[cH]:[*]:[cH]:[cH]:2):[n]:1	6000	2965	3035	22	22	1.0	0.003667	2.023609	inf	0.003739	[3035, 0, 2943, 22]
[*]:[cH]:[c](:[s]:[*])-[N+](=[O])-[O-]	6000	2965	3035	38	34	0.894737	0.006333	1.810597	8.700675	0.003362	[3031, 4, 2931, 34]
[*]-[c]1:[cH]:[cH]:[cH]:[c](-[C](-[F])(-[F])-[F]):[cH]:1	6000	2965	3035	76	59	0.776316	0.012667	1.570959	3.552525	0.00311	[3018, 17, 2906, 59]
[*]-[c]1:[cH]:[cH]:[c](-[NH]-[C](=[O])-[c]2:[n]:[c](-[*]):[*]:[cH]:[c]:2-[Cl]):[cH]:[cH]:1	6000	2965	3035	20	20	1.0	0.003333	2.023609	inf	0.003398	[3035, 0, 2945, 20]
[*]-[NH]-[C]1=[C](-[*])-[C](=[O])-[c]2:[cH]:[cH]:[cH]:[cH]:[c]:2-[C]-1=[O]	6000	2965	3035	24	23	0.958333	0.004	1.939292	23.543002	0.003073	[3034, 1, 2942, 23]
[*]-[NH]-[C](=[O])-[c]1:[cH]:[cH]:[c](-[N+](=[*])-[*-]):[o]:1	6000	2965	3035	24	23	0.958333	0.004	1.939292	23.543002	0.003073	[3034, 1, 2942, 23]
[*]-[NH]-[C](=[O])-[c]1:[cH]:[cH]:[c](-[N+](=[O])-[O-]):[o]:1	6000	2965	3035	24	23	0.958333	0.004	1.939292	23.543002	0.003073	[3034, 1, 2942, 23]
[*]-[c]1:[*]:[cH]:[c](-[c](:[*]):[*]):[c](-[OH]):[cH]:1	6000	2965	3035	17	17	1.0	0.002833	2.023609	inf	0.002887	[3035, 0, 2948, 17]
[*]-[NH]-[c]1:[cH]:[cH]:[c]2:[n]:[c](-[*]):[*]:[c](-[*]):[c]:2:[cH]:1	6000	2965	3035	23	22	0.956522	0.003833	1.935626	22.519393	0.002913	[3034, 1, 2943, 22]
[*]-[c]1:[cH]:[cH]:[c](-[N+](=[O])-[O-]):[s]:1	6000	2965	3035	34	30	0.882353	0.005667	1.785537	7.677066	0.002793	[3031, 4, 2935, 30]
[*]-[C](=[*])-[NH]-[c]1:[n]:[c](-[CH](-[NH2])-[CH2]-[c](:[*]):[*]):[cH]:[s]:1	6000	2965	3035	18	18	1.0	0.003	2.023609	inf	0.003057	[3035, 0, 2947, 18]
[*]-[CH2]-[CH](-[NH2])-[c]1:[cH]:[s]:[c](-[NH]-[C](=[O])-[NH]-[c](:[*]):[*]):[n]:1	6000	2965	3035	18	18	1.0	0.003	2.023609	inf	0.003057	[3035, 0, 2947, 18]
[*]/[N]=[CH]\[c]1:[cH]:[cH]:[c](-[N+](=[O])-[O-]):[s]:1	6000	2965	3035	18	18	1.0	0.003	2.023609	inf	0.003057	[3035, 0, 2947, 18]
[*]-[CH2]-[N]1-[CH2]-[CH2]-[CH](-[C](=[O])-[NH]-[CH](-[c](:[*]):[*])-[c](:[*]):[*])-[CH2]-[CH2]-1	6000	2965	3035	18	18	1.0	0.003	2.023609	inf	0.003057	[3035, 0, 2947, 18]
[*]-[C](=[*])-[NH]-[c]1:[n]:[c](-[CH](-[NH2])-[CH2]-[c](:[cH]:[*]):[cH]:[*]):[cH]:[s]:1	6000	2965	3035	18	18	1.0	0.003	2.023609	inf	0.003057	[3035, 0, 2947, 18]
[*]/[N]=[CH]\[c]1:[cH]:[cH]:[c](-[N+](=[*])-[*-]):[s]:1	6000	2965	3035	18	18	1.0	0.003	2.023609	inf	0.003057	[3035, 0, 2947, 18]
[*]-[CH2]-[CH2]-[N]1-[CH2]-[CH2]-[CH2]-[CH2]-1	6000	2965	3035	17	13	0.764706	0.002833	1.547466	3.326728	0.00063	[3031, 4, 2952, 13]
[*]-[N](-[*])-[CH2]-[CH2]-[CH2]-[N](-[CH3])-[CH3]	6000	2965	3035	27	25	0.925926	0.0045	1.873712	12.79511	0.002862	[3033, 2, 2940, 25]
[*]:[c](:[*])-[NH]-[C](=[O])-[c]1:[cH]:[cH]:[c](-[N+](=[O])-[O-]):[o]:1	6000	2965	3035	22	21	0.954545	0.003667	1.931627	21.495784	0.002753	[3034, 1, 2944, 21]
[*]-[CH2]-[CH2]-[CH2]-[CH2]-[CH2]-[CH2]-[CH2]-[CH3]	6000	2965	3035	22	21	0.954545	0.003667	1.931627	21.495784	0.002753	[3034, 1, 2944, 21]
[*]:[c](:[*])-[CH](-[NH2])-[CH2]-[c]1:[cH]:[cH]:[c](-[C](-[F])(-[F])-[F]):[cH]:[cH]:1	6000	2965	3035	17	17	1.0	0.002833	2.023609	inf	0.002887	[3035, 0, 2948, 17]
[*]-[CH](-[*])-[CH2]-[c]1:[cH]:[cH]:[c](-[C](-[F])(-[F])-[F]):[cH]:[cH]:1	6000	2965	3035	17	17	1.0	0.002833	2.023609	inf	0.002887	[3035, 0, 2948, 17]
[*]:[n]:[c](:[s]:[*])-[N](-[CH2]-[CH2]-[CH2]-[N](-[CH3])-[CH3])-[C](=[O])-[c](:[*]):[*]	6000	2965	3035	17	17	1.0	0.002833	2.023609	inf	0.002887	[3035, 0, 2948, 17]
[*]-[NH]-[c]1:[n]:[*]:[n]:[c]2:[cH]:[cH]:[cH]:[cH]:[c]:1:2	6000	2965	3035	18	17	0.944444	0.003	1.911186	17.401349	0.002122	[3034, 1, 2948, 17]
[*]-[C](-[*])(-[*])-[c]1:[cH]:[cH]:[c](-[CH2]-[CH](-[NH2])-[c](:[cH]:[*]):[n]:[*]):[cH]:[cH]:1	6000	2965	3035	17	17	1.0	0.002833	2.023609	inf	0.002887	[3035, 0, 2948, 17]
[*]-[C](=[*])-[c]1:[n]:[c](-[S](=[O])(=[O])-[CH2]-[c]2:[cH]:[cH]:[*]:[cH]:[cH]:2):[n]:[cH]:[c]:1-[*]	6000	2965	3035	17	17	1.0	0.002833	2.023609	inf	0.002887	[3035, 0, 2948, 17]
[*]-[c]1:[cH]:[cH]:[c](-[OH]):[cH]:[cH]:1	6000	2965	3035	58	45	0.775862	0.009667	1.570041	3.543261	0.002358	[3022, 13, 2920, 45]
[*]:[n]:[c]1:[c](=[O]):[n](-[CH3]):[c](=[O]):[n]:[c]-1:[*]	6000	2965	3035	16	16	1.0	0.002667	2.023609	inf	0.002717	[3035, 0, 2949, 16]
[*]-[NH]/[N]=[CH]\[c]1:[cH]:[cH]:[c](-[N+](=[O])-[O-]):[s]:1	6000	2965	3035	16	16	1.0	0.002667	2.023609	inf	0.002717	[3035, 0, 2949, 16]
[*]-[NH]-[CH2]-[CH2]-[CH2]-[N](-[CH3])-[CH3]	6000	2965	3035	16	16	1.0	0.002667	2.023609	inf	0.002717	[3035, 0, 2949, 16]
[*]/[N]=[C]1/[CH]=[*]-[C](=[*])-[c]2:[cH]:[cH]:[cH]:[cH]:[c]:2-1	6000	2965	3035	20	19	0.95	0.003333	1.922428	19.448567	0.002436	[3034, 1, 2946, 19]
[*]-[CH](-[*])-[c]1:[cH]:[cH]:[c](-[Cl]):[cH]:[cH]:1	6000	2965	3035	25	21	0.84	0.004167	1.699831	5.373946	0.001578	[3031, 4, 2944, 21]
[*]-[CH2]-[CH2]-[CH2]-[CH2]-[CH2]-[CH3]	6000	2965	3035	42	34	0.809524	0.007	1.638159	4.350337	0.002171	[3027, 8, 2931, 34]
[*]-[CH](-[*])-[c]1:[cH]:[s]:[c](-[NH]-[C](=[O])-[NH]-[c](:[cH]:[*]):[cH]:[*]):[n]:1	6000	2965	3035	15	15	1.0	0.0025	2.023609	inf	0.002547	[3035, 0, 2950, 15]
[*]-[C](=[*])-[NH]/[N]=[CH]\[c]1:[cH]:[cH]:[c](-[N+](=[O])-[O-]):[s]:1	6000	2965	3035	15	15	1.0	0.0025	2.023609	inf	0.002547	[3035, 0, 2950, 15]
[*]-[NH]-[C]1=[CH]/[C](=[N]/[S](=[O])(=[O])-[c](:[*]):[*])-[c]2:[cH]:[cH]:[cH]:[cH]:[c]:2-[C]-1=[O]	6000	2965	3035	15	15	1.0	0.0025	2.023609	inf	0.002547	[3035, 0, 2950, 15]
[*]-[S](=[*])(=[*])/[N]=[C]1/[CH]=[C](-[NH]-[c](:[*]):[*])-[C](=[O])-[c]2:[cH]:[cH]:[cH]:[cH]:[c]:2-1	6000	2965	3035	15	15	1.0	0.0025	2.023609	inf	0.002547	[3035, 0, 2950, 15]
[*]-[NH]-[C](=[O])-[NH]-[c]1:[n]:[c](-[CH](-[NH2])-[CH2]-[c](:[*]):[*]):[cH]:[s]:1	6000	2965	3035	15	15	1.0	0.0025	2.023609	inf	0.002547	[3035, 0, 2950, 15]
[*]-[c]1:[*]:[n](-[*]):[c]2:[n]:[c](=[O]):[n](-[CH3]):[c](=[O]):[c]-2:[n]:1	6000	2965	3035	15	15	1.0	0.0025	2.023609	inf	0.002547	[3035, 0, 2950, 15]
[*]=[CH]-[c]1:[cH]:[cH]:[c](-[N+](=[O])-[O-]):[o]:1	6000	2965	3035	23	21	0.913043	0.003833	1.847643	10.747892	0.002261	[3033, 2, 2944, 21]
[*]-[C](=[*])-[NH]-[CH2]-[CH2]-[N](-[CH3])-[CH3]	6000	2965	3035	14	14	1.0	0.002333	2.023609	inf	0.002377	[3035, 0, 2951, 14]
[*]-[CH2]-[CH](-[NH2])-[c]1:[cH]:[s]:[c](-[NH]-[c](:[cH]:[*]):[n]:[*]):[n]:1	6000	2965	3035	14	14	1.0	0.002333	2.023609	inf	0.002377	[3035, 0, 2951, 14]
[*]-[S](=[*])(=[*])-[c]1:[n]:[c](-[c](:[*]):[*]):[cH]:[c](-[C](-[F])(-[F])-[F]):[n]:1	6000	2965	3035	14	14	1.0	0.002333	2.023609	inf	0.002377	[3035, 0, 2951, 14]
[*]-[n+](:[*]):[c]1:[cH]:[cH]:[cH]:[cH]:[c]:1:[*]	6000	2965	3035	24	22	0.916667	0.004	1.854975	11.259696	0.00241	[3033, 2, 2943, 22]
