# Supplementary material for: A comprehensive evaluation of advanced methods for identifying structural alerts using extensive toxicity data
Source: J Cheminform. 2026 Jan 30;18:27. doi: 10.1186/s13321-026-01157-x (PMC12922411; doi:10.1186/s13321-026-01157-x)
Supplement: Supplementary file 3 — Supplementary material 3. [file 13321_2026_1157_MOESM3_ESM.zip › SI_3_The substructure sets/SI_3_1_Original set of SAs/pysmash_circular/Drug/DILI__ruleset.csv]

Substructure	N_total	N_pos	N_neg	N_s	N_s_pos	Precision	Coverage Rate	Enrichment Factor	Likelihood Ratio	Information Gain	tn_fp_fn_tp
[*]-[C](-[*])=[C](-[C](=[O])-[OH])-[N](-[*])-[*]	842	398	444	15	15	1.0	0.017815	2.115578	inf	0.019519	[444, 0, 383, 15]
[*]-[c]1:[*]:[cH]:[c](-[S](-[*])(=[*])=[*]):[cH]:[cH]:1	842	398	444	29	25	0.862069	0.034442	1.823774	6.972362	0.017089	[440, 4, 373, 25]
[*]:[c](:[*])-[F]	842	398	444	45	35	0.777778	0.053444	1.645449	3.904523	0.015874	[434, 10, 363, 35]
[*]-[c]1:[*]:[cH]:[cH]:[c](-[F]):[cH]:1	842	398	444	13	12	0.923077	0.015439	1.952841	13.386935	0.010605	[443, 1, 386, 12]
[*]-[C](=[*])-[NH]-[CH]1-[C](=[O])-[N]2-[C](-[C](-[*])=[*])=[C](-[*])-[*]-[S]-[CH]-1-2	842	398	444	11	11	1.0	0.013064	2.115578	inf	0.014262	[444, 0, 387, 11]
[*]-[C](=[*])-[NH]-[CH]1-[C](=[O])-[N]2-[C](-[C](-[*])=[*])=[C](-[*])-[CH2]-[S]-[CH]-1-2	842	398	444	11	11	1.0	0.013064	2.115578	inf	0.014262	[444, 0, 387, 11]
