# Supplementary material for: A comprehensive evaluation of advanced methods for identifying structural alerts using extensive toxicity data
Source: J Cheminform. 2026 Jan 30;18:27. doi: 10.1186/s13321-026-01157-x (PMC12922411; doi:10.1186/s13321-026-01157-x)
Supplement: Supplementary file 3 — Supplementary material 3. [file 13321_2026_1157_MOESM3_ESM.zip › SI_3_The substructure sets/SI_3_1_Original set of SAs/pysmash_circular/Drug/Developmental toxicity__ruleset.csv]

Substructure	N_total	N_pos	N_neg	N_s	N_s_pos	Precision	Coverage Rate	Enrichment Factor	Likelihood Ratio	Information Gain	tn_fp_fn_tp
[*]-[S](=[*])(=[*])-[NH2]	2197	1001	1196	45	40	0.888889	0.020482	1.950938	9.558442	0.012571	[1191, 5, 961, 40]
[*]-[c](:[*]):[c](:[cH]:[*])-[S](-[NH2])(=[O])=[O]	2197	1001	1196	30	28	0.933333	0.013655	2.048485	16.727273	0.010553	[1194, 2, 973, 28]
[*]=[c](:[*]):[c](:[cH]:[*])-[C](=[O])-[OH]	2197	1001	1196	19	16	0.842105	0.008648	1.848257	6.372294	0.004048	[1193, 3, 985, 16]
[*]-[CH2]-[NH2]	2197	1001	1196	47	37	0.787234	0.021393	1.727825	4.420779	0.007268	[1186, 10, 964, 37]
[*]-[N]1-[*]-[CH2]-[N](-[c](:[*]):[*])-[CH2]-[CH2]-1	2197	1001	1196	20	17	0.85	0.009103	1.865584	6.770563	0.00446	[1193, 3, 984, 17]
