# Supplementary material for: A comprehensive evaluation of advanced methods for identifying structural alerts using extensive toxicity data
Source: J Cheminform. 2026 Jan 30;18:27. doi: 10.1186/s13321-026-01157-x (PMC12922411; doi:10.1186/s13321-026-01157-x)
Supplement: Supplementary file 3 — Supplementary material 3. [file 13321_2026_1157_MOESM3_ESM.zip › SI_3_The substructure sets/SI_3_1_Original set of SAs/pysmash_circular/Drug/Eye_Corrosion__ruleset.csv]

Substructure	N_total	N_pos	N_neg	N_s	N_s_pos	Precision	Coverage Rate	Enrichment Factor	Likelihood Ratio	Information Gain	tn_fp_fn_tp
[*]-[C](=[*])-[Cl]	2298	886	1412	97	93	0.958763	0.042211	2.486724	37.053047	0.048281	[1408, 4, 793, 93]
[*]-[CH2]-[NH2]	2298	886	1412	152	128	0.842105	0.066144	2.184151	8.499624	0.045312	[1388, 24, 758, 128]
[*]-[CH2]-[CH2]-[NH2]	2298	886	1412	96	85	0.885417	0.041775	2.296487	12.314796	0.034163	[1401, 11, 801, 85]
[*]-[CH2]-[Br]	2298	886	1412	49	48	0.979592	0.021323	2.540747	76.496614	0.026463	[1411, 1, 838, 48]
[*]-[CH2]-[Cl]	2298	886	1412	83	67	0.807229	0.036118	2.093693	6.673533	0.020174	[1396, 16, 819, 67]
[*]-[CH2]-[CH2]-[CH2]-[NH2]	2298	886	1412	52	47	0.903846	0.022628	2.344287	14.980587	0.019747	[1407, 5, 839, 47]
[*]-[Si](-[*])(-[*])-[Cl]	2298	886	1412	30	30	1.0	0.013055	2.593679	inf	0.018149	[1412, 0, 856, 30]
[*]-[S](=[*])(=[*])-[Cl]	2298	886	1412	29	29	1.0	0.01262	2.593679	inf	0.017538	[1412, 0, 857, 29]
[*]-[CH2]-[CH2]-[CH2]-[CH2]-[CH2]-[CH3]	2298	886	1412	64	52	0.8125	0.02785	2.107365	6.905944	0.015838	[1400, 12, 834, 52]
[*]-[CH2]-[CH2]-[CH2]-[CH2]-[CH2]-[CH2]-[CH3]	2298	886	1412	50	42	0.84	0.021758	2.178691	8.366817	0.014081	[1404, 8, 844, 42]
[*]-[Si](-[*])(-[*])-[CH3]	2298	886	1412	26	26	1.0	0.011314	2.593679	inf	0.015706	[1412, 0, 860, 26]
[*]-[CH2]-[CH2]-[CH2]-[CH2]-[CH2]-[CH2]-[CH2]-[CH3]	2298	886	1412	42	36	0.857143	0.018277	2.223154	9.562077	0.012792	[1406, 6, 850, 36]
[*]:[cH]:[c](:[cH]:[*])-[CH2]-[Cl]	2298	886	1412	20	20	1.0	0.008703	2.593679	inf	0.012055	[1412, 0, 866, 20]
[*]:[cH]:[c](:[cH]:[*])-[C](=[O])-[Cl]	2298	886	1412	19	19	1.0	0.008268	2.593679	inf	0.011448	[1412, 0, 867, 19]
[*]-[CH2]-[CH2]-[C](=[O])-[Cl]	2298	886	1412	18	18	1.0	0.007833	2.593679	inf	0.010841	[1412, 0, 868, 18]
[*]-[CH](-[*])-[Br]	2298	886	1412	22	21	0.954545	0.009574	2.475785	33.467269	0.010409	[1411, 1, 865, 21]
[*]-[CH2]-[CH2]-[CH2]-[CH2]-[CH2]-[CH2]-[NH2]	2298	886	1412	17	17	1.0	0.007398	2.593679	inf	0.010235	[1412, 0, 869, 17]
[*]-[CH2]-[CH2]-[CH2]-[CH2]-[NH2]	2298	886	1412	26	23	0.884615	0.011314	2.294409	12.218209	0.00894	[1409, 3, 863, 23]
[*]-[CH2]-[CH2]-[CH2]-[CH2]-[CH2]-[NH2]	2298	886	1412	22	20	0.909091	0.009574	2.35789	15.936795	0.008448	[1410, 2, 866, 20]
[*]:[cH]:[c](:[cH]:[*])-[CH2]-[NH2]	2298	886	1412	18	17	0.944444	0.007833	2.449586	27.092551	0.008112	[1411, 1, 869, 17]
[*]-[CH2]-[CH2]-[CH2]-[CH2]-[CH2]-[CH2]-[CH2]-[NH2]	2298	886	1412	14	14	1.0	0.006092	2.593679	inf	0.00842	[1412, 0, 872, 14]
[*]-[C](=[*])-[CH2]-[Br]	2298	886	1412	14	14	1.0	0.006092	2.593679	inf	0.00842	[1412, 0, 872, 14]
[*]-[CH2]-[CH2]-[CH2]-[C](=[O])-[Cl]	2298	886	1412	14	14	1.0	0.006092	2.593679	inf	0.00842	[1412, 0, 872, 14]
[*]-[CH2]-[CH2]-[CH2]-[CH2]-[CH2]-[CH2]-[CH2]-[CH2]-[CH3]	2298	886	1412	31	25	0.806452	0.01349	2.091677	6.640331	0.007331	[1406, 6, 861, 25]
[*]-[CH2]-[CH2]-[CH2]-[CH2]-[CH2]-[CH2]-[CH2]-[CH2]-[CH2]-[*]	2298	886	1412	29	23	0.793103	0.01262	2.057056	6.109105	0.006396	[1406, 6, 863, 23]
[*]-[CH2]-[O]-[C](=[O])-[Cl]	2298	886	1412	12	12	1.0	0.005222	2.593679	inf	0.007212	[1412, 0, 874, 12]
[*]-[c]1:[cH]:[cH]:[c](-[CH2]-[Cl]):[cH]:[cH]:1	2298	886	1412	12	12	1.0	0.005222	2.593679	inf	0.007212	[1412, 0, 874, 12]
[*]:[cH]:[c](:[cH]:[*])-[S](=[O])(=[O])-[Cl]	2298	886	1412	12	12	1.0	0.005222	2.593679	inf	0.007212	[1412, 0, 874, 12]
[*]-[CH2]-[CH2]-[CH2]-[CH2]-[C](=[O])-[Cl]	2298	886	1412	11	11	1.0	0.004787	2.593679	inf	0.006608	[1412, 0, 875, 11]
[*]:[cH]:[c](:[cH]:[*])-[CH2]-[Br]	2298	886	1412	11	11	1.0	0.004787	2.593679	inf	0.006608	[1412, 0, 875, 11]
[*]-[CH2]-[CH2]-[CH2]-[CH2]-[CH2]-[CH2]-[CH2]-[CH2]-[NH2]	2298	886	1412	11	11	1.0	0.004787	2.593679	inf	0.006608	[1412, 0, 875, 11]
[*]-[NH]-[CH2]-[CH2]-[NH2]	2298	886	1412	11	11	1.0	0.004787	2.593679	inf	0.006608	[1412, 0, 875, 11]
[*]-[C](=[*])-[CH]=[CH2]	2298	886	1412	12	10	0.833333	0.005222	2.1614	7.968397	0.003217	[1410, 2, 876, 10]
[*]-[CH2]-[NH]-[CH2]-[CH2]-[NH2]	2298	886	1412	10	10	1.0	0.004352	2.593679	inf	0.006005	[1412, 0, 876, 10]
[*]-[CH2]-[CH2]-[CH2]-[CH2]-[CH2]-[C](=[O])-[Cl]	2298	886	1412	9	9	1.0	0.003916	2.593679	inf	0.005403	[1412, 0, 877, 9]
[*]=[C]=[O]	2298	886	1412	9	9	1.0	0.003916	2.593679	inf	0.005403	[1412, 0, 877, 9]
[*]-[CH2]-[Si](-[Cl])(-[Cl])-[Cl]	2298	886	1412	9	9	1.0	0.003916	2.593679	inf	0.005403	[1412, 0, 877, 9]
[*]:[cH]:[c](:[cH]:[*])-[S](=[O])(=[O])-[OH]	2298	886	1412	9	9	1.0	0.003916	2.593679	inf	0.005403	[1412, 0, 877, 9]
[*]=[C]=[S]	2298	886	1412	9	9	1.0	0.003916	2.593679	inf	0.005403	[1412, 0, 877, 9]
