# Supplementary material for: A comprehensive evaluation of advanced methods for identifying structural alerts using extensive toxicity data
Source: J Cheminform. 2026 Jan 30;18:27. doi: 10.1186/s13321-026-01157-x (PMC12922411; doi:10.1186/s13321-026-01157-x)
Supplement: Supplementary file 3 — Supplementary material 3. [file 13321_2026_1157_MOESM3_ESM.zip › SI_3_The substructure sets/SI_3_1_Original set of SAs/pysmash_circular/Drug/Eye_Irritation__ruleset.csv]

Substructure	N_total	N_pos	N_neg	N_s	N_s_pos	Precision	Coverage Rate	Enrichment Factor	Likelihood Ratio	Information Gain	tn_fp_fn_tp
[*]:[c](:[*])-[Br]	5216	3872	1344	223	209	0.93722	0.042753	1.262536	5.181818	0.00828	[1330, 14, 3663, 209]
[*]-[CH]=[O]	5216	3872	1344	181	169	0.933702	0.034701	1.257796	4.88843	0.006387	[1332, 12, 3703, 169]
[*]-[C]#[N]	5216	3872	1344	211	193	0.914692	0.040452	1.232188	3.721763	0.005832	[1326, 18, 3679, 193]
[*]-[CH2]-[CH2]-[CH2]-[CH2]-[CH2]-[CH3]	5216	3872	1344	171	159	0.929825	0.032784	1.252574	4.599174	0.005733	[1332, 12, 3713, 159]
[*]-[CH2]-[C]#[N]	5216	3872	1344	82	81	0.987805	0.015721	1.330679	28.115702	0.005614	[1343, 1, 3791, 81]
[*]-[CH2]-[CH2]-[CH2]-[CH2]-[CH2]-[CH2]-[CH3]	5216	3872	1344	134	126	0.940299	0.02569	1.266683	5.466942	0.005103	[1336, 8, 3746, 126]
[*]-[N+](=[*])-[O-]	5216	3872	1344	328	286	0.871951	0.062883	1.174612	2.363636	0.004873	[1302, 42, 3586, 286]
[*]-[N+](-[*-])=[O]	5216	3872	1344	327	286	0.874618	0.062692	1.178204	2.421286	0.005079	[1303, 41, 3586, 286]
[*]:[cH]:[c](:[cH]:[*])-[C](=[O])-[OH]	5216	3872	1344	144	134	0.930556	0.027607	1.253558	4.65124	0.004853	[1334, 10, 3738, 134]
[*]-[CH2]-[CH2]-[CH2]-[CH2]-[CH2]-[CH2]-[CH2]-[CH3]	5216	3872	1344	115	109	0.947826	0.022048	1.276824	6.305785	0.004796	[1338, 6, 3763, 109]
[*]:[c](:[*])-[OH]	5216	3872	1344	749	621	0.829105	0.143597	1.116894	1.684013	0.005127	[1216, 128, 3251, 621]
[*]-[CH2]-[Br]	5216	3872	1344	67	66	0.985075	0.012845	1.327001	22.909091	0.004414	[1343, 1, 3806, 66]
[*]-[c]1:[*]:[cH]:[cH]:[c](-[NH2]):[cH]:1	5216	3872	1344	62	60	0.967742	0.011887	1.303652	10.413223	0.003278	[1342, 2, 3812, 60]
[*]:[cH]:[c](-[CH]=[O]):[cH]:[*]	5216	3872	1344	49	49	1.0	0.009394	1.347107	inf	0.00406	[1344, 0, 3823, 49]
[*]-[c]1:[*]:[cH]:[c](-[N+](=[*])-[*-]):[cH]:[cH]:1	5216	3872	1344	97	90	0.927835	0.018597	1.249893	4.46281	0.003134	[1337, 7, 3782, 90]
[*]-[c]1:[*]:[c](-[*+]):[c](-[NH2]):[cH]:[cH]:1	5216	3872	1344	7	7	1.0	0.001342	1.347107	inf	0.000577	[1344, 0, 3865, 7]
[*]:[cH]:[c](:[cH]:[*])-[N+](=[O])-[O-]	5216	3872	1344	142	128	0.901408	0.027224	1.214294	3.173554	0.003226	[1330, 14, 3744, 128]
[*]-[CH2]-[CH2]-[CH2]-[CH2]-[CH2]-[CH2]-[CH2]-[CH2]-[CH2]-[*]	5216	3872	1344	92	86	0.934783	0.017638	1.259253	4.975207	0.003247	[1338, 6, 3786, 86]
[*]-[CH2]-[CH2]-[CH2]-[CH2]-[CH3]	5216	3872	1344	218	190	0.87156	0.041794	1.174084	2.355372	0.003156	[1316, 28, 3682, 190]
[*]-[CH2]-[CH2]-[CH2]-[CH2]-[CH2]-[CH2]-[CH2]-[CH2]-[CH3]	5216	3872	1344	89	83	0.932584	0.017063	1.256291	4.801653	0.003053	[1338, 6, 3789, 83]
[*]-[CH2]-[CH2]-[C]#[N]	5216	3872	1344	39	39	1.0	0.007477	1.347107	inf	0.003228	[1344, 0, 3833, 39]
[*]-[c]1:[*]:[cH]:[cH]:[cH]:[c]:1-[NH2]	5216	3872	1344	40	38	0.95	0.007669	1.279752	6.595041	0.001695	[1342, 2, 3834, 38]
[*]-[c]1:[*]:[cH]:[cH]:[c](-[CH3]):[cH]:1	5216	3872	1344	70	64	0.914286	0.01342	1.231641	3.702479	0.001882	[1338, 6, 3808, 64]
[*]-[c](:[*]):[c](-[CH]=[O]):[cH]:[*]	5216	3872	1344	31	31	1.0	0.005943	1.347107	inf	0.002564	[1344, 0, 3841, 31]
[*]-[c]1:[cH]:[cH]:[cH]:[cH]:[c]:1-[OH]	5216	3872	1344	44	43	0.977273	0.008436	1.316491	14.92562	0.002614	[1343, 1, 3829, 43]
[*]-[CH2]-[CH2]-[Br]	5216	3872	1344	42	41	0.97619	0.008052	1.315033	14.231405	0.00246	[1343, 1, 3831, 41]
[*]-[c]1:[*]:[cH]:[c](-[CH3]):[cH]:[cH]:1	5216	3872	1344	100	89	0.89	0.019172	1.198926	2.808415	0.001907	[1333, 11, 3783, 89]
[*+]-[c]1:[*]:[cH]:[cH]:[c](-[C](=[O])-[OH]):[cH]:1	5216	3872	1344	7	7	1.0	0.001342	1.347107	inf	0.000577	[1344, 0, 3865, 7]
[*]:[c](:[*])-[NH2]	5216	3872	1344	515	421	0.817476	0.098735	1.101228	1.554598	0.002493	[1250, 94, 3451, 421]
[*]-[c]1:[*]:[cH]:[cH]:[cH]:[c]:1-[CH]=[*]	5216	3872	1344	38	33	0.868421	0.007285	1.169856	2.290909	0.000506	[1339, 5, 3839, 33]
[*]-[C](-[*])=[CH2]	5216	3872	1344	70	54	0.771429	0.01342	1.039197	1.171488	4.5e-05	[1328, 16, 3818, 54]
[*]-[CH]=[CH2]	5216	3872	1344	155	134	0.864516	0.029716	1.164596	2.214876	0.001965	[1323, 21, 3738, 134]
[*]-[c]1:[*]:[cH]:[c](-[OH]):[cH]:[c]:1-[OH]	5216	3872	1344	26	26	1.0	0.004985	1.347107	inf	0.002149	[1344, 0, 3846, 26]
[*]-[CH2]-[CH2]-[CH2]-[Br]	5216	3872	1344	28	28	1.0	0.005368	1.347107	inf	0.002315	[1344, 0, 3844, 28]
