# Supplementary material for: A comprehensive evaluation of advanced methods for identifying structural alerts using extensive toxicity data
Source: J Cheminform. 2026 Jan 30;18:27. doi: 10.1186/s13321-026-01157-x (PMC12922411; doi:10.1186/s13321-026-01157-x)
Supplement: Supplementary file 3 — Supplementary material 3. [file 13321_2026_1157_MOESM3_ESM.zip › SI_3_The substructure sets/SI_3_1_Original set of SAs/pysmash_circular/Drug/Genotoxicity__ruleset.csv]

Substructure	N_total	N_pos	N_neg	N_s	N_s_pos	Precision	Coverage Rate	Enrichment Factor	Likelihood Ratio	Information Gain	tn_fp_fn_tp
[*]-[N+](-[*-])=[O]	641	264	377	41	41	1.0	0.063963	2.42803	inf	0.086411	[377, 0, 223, 41]
[*]-[N+](=[*])-[O-]	641	264	377	41	41	1.0	0.063963	2.42803	inf	0.086411	[377, 0, 223, 41]
[*]:[c](:[*])-[NH2]	641	264	377	47	41	0.87234	0.073323	2.118069	9.758207	0.052326	[371, 6, 223, 41]
[*]-[c]1:[*]:[cH]:[c](-[N](-[*])-[*]):[cH]:[cH]:1	641	264	377	15	15	1.0	0.023401	2.42803	inf	0.030528	[377, 0, 249, 15]
[*]-[c](:[*]):[c](:[cH]:[*])-[N+](=[O])-[O-]	641	264	377	8	8	1.0	0.01248	2.42803	inf	0.016135	[377, 0, 256, 8]
[*]-[C](=[*])-[NH2]	641	264	377	23	20	0.869565	0.035881	2.111331	9.520202	0.024307	[374, 3, 244, 20]
[*]-[c]1:[*]:[cH]:[c](-[N]=[*]):[cH]:[cH]:1	641	264	377	23	22	0.956522	0.035881	2.322464	31.416667	0.037046	[376, 1, 242, 22]
[*]-[N]=[O]	641	264	377	57	55	0.964912	0.088924	2.342836	39.270833	0.100727	[375, 2, 209, 55]
[*]-[S](-[*])(=[*])=[O]	641	264	377	12	12	1.0	0.018721	2.42803	inf	0.024328	[377, 0, 252, 12]
[*]-[c]1:[*]:[c](-[*]):[c](-[NH2]):[cH]:[cH]:1	641	264	377	11	11	1.0	0.017161	2.42803	inf	0.022271	[377, 0, 253, 11]
[*]-[NH]-[c]1:[cH]:[*]:[c](-[*]):[cH]:[cH]:1	641	264	377	11	11	1.0	0.017161	2.42803	inf	0.022271	[377, 0, 253, 11]
[*]-[c]1:[*]:[c](:[*]):[cH]:[cH]:[cH]:1	641	264	377	10	8	0.8	0.015601	1.942424	5.712121	0.00721	[375, 2, 256, 8]
[*]-[C]#[N]	641	264	377	10	10	1.0	0.015601	2.42803	inf	0.020221	[377, 0, 254, 10]
[*]:[cH]:[c](:[cH]:[*])-[N+](=[O])-[O-]	641	264	377	10	10	1.0	0.015601	2.42803	inf	0.020221	[377, 0, 254, 10]
[*]-[c](:[*]):[c]1:[cH]:[cH]:[cH]:[cH]:[c]:1:[*]	641	264	377	13	12	0.923077	0.020281	2.241259	17.136364	0.017546	[376, 1, 252, 12]
[*]-[c]1:[*]:[cH]:[c](-[N+](=[*])-[*-]):[cH]:[cH]:1	641	264	377	9	9	1.0	0.014041	2.42803	inf	0.018175	[377, 0, 255, 9]
[*]-[c]1:[cH]:[cH]:[c](-[N](-[CH3])-[CH3]):[cH]:[cH]:1	641	264	377	9	9	1.0	0.014041	2.42803	inf	0.018175	[377, 0, 255, 9]
[*]:[cH]:[c](:[cH]:[*])-[N](-[CH3])-[CH3]	641	264	377	9	9	1.0	0.014041	2.42803	inf	0.018175	[377, 0, 255, 9]
