# Supplementary material for: A comprehensive evaluation of advanced methods for identifying structural alerts using extensive toxicity data
Source: J Cheminform. 2026 Jan 30;18:27. doi: 10.1186/s13321-026-01157-x (PMC12922411; doi:10.1186/s13321-026-01157-x)
Supplement: Supplementary file 3 — Supplementary material 3. [file 13321_2026_1157_MOESM3_ESM.zip › SI_3_The substructure sets/SI_3_1_Original set of SAs/pysmash_circular/Drug/Hematotoxicity__ruleset.csv]

Substructure	N_total	N_pos	N_neg	N_s	N_s_pos	Precision	Coverage Rate	Enrichment Factor	Likelihood Ratio	Information Gain	tn_fp_fn_tp
[*]-[c](:[*]):[c]1:[c](-[NH2]):[n]:[cH]:[n]:[c]:1:[*]	2344	736	1608	56	56	1.0	0.023891	3.184783	inf	0.040857	[1608, 0, 680, 56]
[*]-[c]1:[cH]:[c](-[C](-[*])(-[*])-[*]):[o]:[n]:1	2344	736	1608	40	40	1.0	0.017065	3.184783	inf	0.028989	[1608, 0, 696, 40]
[*]-[NH]-[C](=[O])-[NH]-[c]1:[cH]:[c](-[C](-[CH3])(-[CH3])-[CH3]):[o]:[n]:1	2344	736	1608	40	40	1.0	0.017065	3.184783	inf	0.028989	[1608, 0, 696, 40]
[*]-[C](=[*])-[NH]-[c]1:[cH]:[c](-[C](-[CH3])(-[CH3])-[CH3]):[o]:[n]:1	2344	736	1608	40	40	1.0	0.017065	3.184783	inf	0.028989	[1608, 0, 696, 40]
[*]:[c](:[*])-[NH]-[C](=[O])-[NH]-[c]1:[cH]:[c](-[C](-[CH3])(-[CH3])-[CH3]):[o]:[n]:1	2344	736	1608	40	40	1.0	0.017065	3.184783	inf	0.028989	[1608, 0, 696, 40]
[*]:[cH]:[c](:[o]:[*])-[C](-[CH3])(-[CH3])-[CH3]	2344	736	1608	40	40	1.0	0.017065	3.184783	inf	0.028989	[1608, 0, 696, 40]
[*]-[NH]-[c]1:[cH]:[c](-[C](-[CH3])(-[CH3])-[CH3]):[o]:[n]:1	2344	736	1608	40	40	1.0	0.017065	3.184783	inf	0.028989	[1608, 0, 696, 40]
[*]-[n]1:[cH]:[c](-[c](:[*]):[*]):[c]2:[c](-[NH2]):[n]:[cH]:[n]:[c]:2:1	2344	736	1608	37	37	1.0	0.015785	3.184783	inf	0.026781	[1608, 0, 699, 37]
[*]-[c](:[*]):[c]1:[c](:[*H])-[*]-[CH]=[C]2-[N](-[*])-[CH2]-[C]3-[CH2]-[C]-3-2-1	2344	736	1608	36	36	1.0	0.015358	3.184783	inf	0.026047	[1608, 0, 700, 36]
[*]-[c]1:[*]:[c](:[*]):[n]:[cH]:[n]:1	2344	736	1608	74	61	0.824324	0.03157	2.625294	10.251672	0.026244	[1595, 13, 675, 61]
[*]-[C](=[*])-[N](-[CH2]-[CH2]-[N](-[CH3])-[CH3])-[C](-[*])=[*]	2344	736	1608	33	33	1.0	0.014078	3.184783	inf	0.023847	[1608, 0, 703, 33]
[*]-[N](-[*])-[CH2]-[CH2]-[N]1-[C](=[O])-[c]2:[cH]:[*]:[cH]:[c]3:[cH]:[cH]:[cH]:[c](:[c]:2:3)-[C]-1=[O]	2344	736	1608	33	33	1.0	0.014078	3.184783	inf	0.023847	[1608, 0, 703, 33]
[*]-[N]1-[*]-[c](:[*]):[c]2:[c](:[cH]:[cH]:[cH]:[c]:2:[*])-[C]-1=[O]	2344	736	1608	33	33	1.0	0.014078	3.184783	inf	0.023847	[1608, 0, 703, 33]
[*]:[cH]:[c]1:[c](:[*]):[c](:[cH]:[*])-[C](=[O])-[N](-[CH2]-[CH2]-[N](-[CH3])-[CH3])-[C]-1=[O]	2344	736	1608	33	33	1.0	0.014078	3.184783	inf	0.023847	[1608, 0, 703, 33]
[*]-[CH2]-[N]1-[C](=[*])-[c]2:[cH]:[*]:[cH]:[c]3:[cH]:[cH]:[cH]:[c](:[c]:2:3)-[C]-1=[O]	2344	736	1608	33	33	1.0	0.014078	3.184783	inf	0.023847	[1608, 0, 703, 33]
[*]-[O]-[c]1:[c](-[O]-[CH3]):[cH]:[c]2:[cH]:[c](-[C](=[O])-[N](-[*])-[*]):[nH]:[c]:2:[c]:1-[O]-[CH3]	2344	736	1608	32	32	1.0	0.013652	3.184783	inf	0.023114	[1608, 0, 704, 32]
[*]-[c]1:[cH]:[c](-[NH]-[C](=[O])-[NH]-[c]2:[cH]:[cH]:[*]:[cH]:[cH]:2):[n]:[o]:1	2344	736	1608	32	32	1.0	0.013652	3.184783	inf	0.023114	[1608, 0, 704, 32]
[*]-[CH2]-[CH2]-[N]1-[C](=[O])-[c]2:[cH]:[cH]:[cH]:[c]3:[cH]:[c](-[*]):[cH]:[c](:[c]:2:3)-[C]-1=[O]	2344	736	1608	32	32	1.0	0.013652	3.184783	inf	0.023114	[1608, 0, 704, 32]
[*]-[CH2]-[n]1:[cH]:[c](-[*]):[c]2:[c](-[NH2]):[n]:[cH]:[n]:[c]:2:1	2344	736	1608	32	32	1.0	0.013652	3.184783	inf	0.023114	[1608, 0, 704, 32]
[*]-[c]1:[cH]:[c]2:[cH]:[c](-[O]-[CH3]):[c](-[O]-[CH3]):[c](-[O]-[CH3]):[c]:2:[nH]:1	2344	736	1608	32	32	1.0	0.013652	3.184783	inf	0.023114	[1608, 0, 704, 32]
[*]-[c]1:[cH]:[cH]:[c](-[NH]-[C](=[O])-[NH]-[c](:[cH]:[*]):[n]:[*]):[cH]:[cH]:1	2344	736	1608	32	32	1.0	0.013652	3.184783	inf	0.023114	[1608, 0, 704, 32]
[*]-[CH2]-[N](-[C](-[*])=[*])-[C](=[O])-[c]1:[cH]:[c]2:[cH]:[c](-[*]):[c](-[O]-[*]):[c](-[O]-[CH3]):[c]:2:[nH]:1	2344	736	1608	28	28	1.0	0.011945	3.184783	inf	0.020192	[1608, 0, 708, 28]
[*]:[c](:[*])-[NH]-[C](=[O])-[NH]-[c]1:[cH]:[cH]:[c](-[c](:[*]):[*]):[cH]:[cH]:1	2344	736	1608	32	32	1.0	0.013652	3.184783	inf	0.023114	[1608, 0, 704, 32]
[*]-[CH2]-[N](-[C](-[*])=[*])-[C](=[O])-[c]1:[cH]:[c]2:[cH]:[c](-[O]-[*]):[c](-[*]):[c](-[O]-[*]):[c]:2:[nH]:1	2344	736	1608	28	28	1.0	0.011945	3.184783	inf	0.020192	[1608, 0, 708, 28]
[*]-[c]1:[*]:[c]2:[c]3:[c](:[cH]:[cH]:[cH]:[c]:3:[cH]:1)-[C](=[O])-[N](-[*])-[*]-2	2344	736	1608	32	32	1.0	0.013652	3.184783	inf	0.023114	[1608, 0, 704, 32]
[*]-[C](=[*])-[c]1:[cH]:[c]2:[cH]:[c](-[O]-[CH3]):[c](-[O]-[CH3]):[c](-[O]-[CH3]):[c]:2:[nH]:1	2344	736	1608	32	32	1.0	0.013652	3.184783	inf	0.023114	[1608, 0, 704, 32]
[*]-[CH2]-[n]1:[cH]:[c](-[*]):[c]2:[c](-[*]):[n]:[cH]:[n]:[c]:2:1	2344	736	1608	32	32	1.0	0.013652	3.184783	inf	0.023114	[1608, 0, 704, 32]
[*]-[O]-[c]1:[cH]:[c]2:[cH]:[c](-[C](=[O])-[N](-[*])-[*]):[nH]:[c]:2:[c](-[O]-[CH3]):[c]:1-[O]-[CH3]	2344	736	1608	32	32	1.0	0.013652	3.184783	inf	0.023114	[1608, 0, 704, 32]
[*]-[c]1:[*]:[c]2:[*]:[cH]:[cH]:[c]3:[c]:2:[c](:[cH]:1)-[C](=[O])-[N](-[CH2]-[CH2]-[N](-[CH3])-[CH3])-[C]-3=[O]	2344	736	1608	32	32	1.0	0.013652	3.184783	inf	0.023114	[1608, 0, 704, 32]
[*]-[C](-[*])(-[*])-[c]1:[cH]:[c](-[NH]-[C](=[O])-[NH]-[c](:[cH]:[*]):[cH]:[*]):[n]:[o]:1	2344	736	1608	32	32	1.0	0.013652	3.184783	inf	0.023114	[1608, 0, 704, 32]
[*]-[O]-[c]1:[c](-[O]-[CH3]):[c](-[O]-[CH3]):[cH]:[c]2:[cH]:[c](-[C](-[*])=[*]):[nH]:[c]:1:2	2344	736	1608	32	32	1.0	0.013652	3.184783	inf	0.023114	[1608, 0, 704, 32]
[*]-[NH]-[C](=[O])-[NH]-[c]1:[cH]:[cH]:[c](-[c](:[cH]:[*]):[c](:[*]):[*]):[cH]:[cH]:1	2344	736	1608	31	31	1.0	0.013225	3.184783	inf	0.022383	[1608, 0, 705, 31]
[*]-[C](=[*])-[NH]-[c]1:[cH]:[cH]:[c](-[c]2:[cH]:[n](-[*]):[c](:[*]):[c]:2:[c](-[*]):[*]):[cH]:[cH]:1	2344	736	1608	30	30	1.0	0.012799	3.184783	inf	0.021652	[1608, 0, 706, 30]
[*]-[c]1:[*]:[c](-[*]):[c]2:[c](-[*]):[cH]:[cH]:[cH]:[c]:2:[cH]:1	2344	736	1608	32	32	1.0	0.013652	3.184783	inf	0.023114	[1608, 0, 704, 32]
[*]-[c](:[*]):[c]1:[c](:[*H])-[C](=[O])-[CH]=[C]2-[N](-[C](=[O])-[c]3:[cH]:[c](:[*]):[c](:[*]):[nH]:3)-[CH2]-[C]3-[CH2]-[C]-3-2-1	2344	736	1608	28	28	1.0	0.011945	3.184783	inf	0.020192	[1608, 0, 708, 28]
[*]-[c](:[*]):[c]1:[nH]:[c](-[C](=[O])-[N]2-[CH2]-[C]3-[CH2]-[C]-34-[C]-2=[CH]-[C](=[*])-[*]:[c]-4:[*]):[cH]:[c]:1:[cH]:[*]	2344	736	1608	28	28	1.0	0.011945	3.184783	inf	0.020192	[1608, 0, 708, 28]
[*]-[c]1:[nH]:[c]2:[c](:[c]:1-[*])-[C]13-[CH2]-[C]-1-[CH2]-[N](-[C](=[O])-[c](:[*]):[*H])-[C]-3=[CH]-[C]-2=[O]	2344	736	1608	28	28	1.0	0.011945	3.184783	inf	0.020192	[1608, 0, 708, 28]
[*]-[CH]=[C]1-[N](-[C](=[O])-[c]2:[cH]:[c]3:[cH]:[c](-[*]):[c](-[*]):[c](-[O]-[*]):[c]:3:[nH]:2)-[CH2]-[C]2-[*]-[C]-2-1-[*]	2344	736	1608	28	28	1.0	0.011945	3.184783	inf	0.020192	[1608, 0, 708, 28]
[*]-[c](:[*]):[c]1:[c](:[*H])-[C](=[*])-[CH]=[C]2-[N](-[C](=[O])-[c](:[cH]:[*]):[nH]:[*])-[CH2]-[C]3-[CH2]-[C]-3-2-1	2344	736	1608	28	28	1.0	0.011945	3.184783	inf	0.020192	[1608, 0, 708, 28]
[*]-[CH2]-[n]1:[cH]:[c](-[c]2:[cH]:[cH]:[c](-[NH]-[*]):[cH]:[cH]:2):[c]2:[c](-[NH2]):[n]:[*]:[n]:[c]:2:1	2344	736	1608	25	25	1.0	0.010666	3.184783	inf	0.018006	[1608, 0, 711, 25]
[*]-[NH]-[c]1:[cH]:[c]2:[c]3:[c](:[cH]:[*]:[cH]:[c]:3:[cH]:1)-[C](=[O])-[N](-[CH2]-[CH2]-[N](-[*])-[*])-[C]-2=[O]	2344	736	1608	25	25	1.0	0.010666	3.184783	inf	0.018006	[1608, 0, 711, 25]
[*]-[CH2]-[N]1-[C](=[O])-[c]2:[cH]:[cH]:[cH]:[c]3:[cH]:[c](-[NH]-[*]):[cH]:[c](:[c]:2:3)-[C]-1=[O]	2344	736	1608	25	25	1.0	0.010666	3.184783	inf	0.018006	[1608, 0, 711, 25]
[*]-[C](=[*])-[NH]-[c]1:[cH]:[c]2:[c]3:[c](:[cH]:[cH]:[cH]:[c]:3:[cH]:1)-[C](=[O])-[N](-[*])-[C]-2=[O]	2344	736	1608	21	21	1.0	0.008959	3.184783	inf	0.0151	[1608, 0, 715, 21]
[*]-[C]1-[CH2]-[C]-12-[C](-[*])=[CH]-[C](=[O])-[c]1:[nH]:[c](-[CH3]):[c](-[C](-[*])=[*]):[c]:1-2	2344	736	1608	21	21	1.0	0.008959	3.184783	inf	0.0151	[1608, 0, 715, 21]
[*]-[CH2]-[CH2]-[N]1-[C](=[O])-[c]2:[cH]:[cH]:[cH]:[c]3:[cH]:[c](-[NH]-[C](-[*])=[*]):[cH]:[c](:[c]:2:3)-[C]-1=[O]	2344	736	1608	21	21	1.0	0.008959	3.184783	inf	0.0151	[1608, 0, 715, 21]
[*]-[C](=[*])-[c]1:[c](-[CH3]):[nH]:[c]2:[c]:1-[C]13-[CH2]-[C]-1-[CH2]-[N](-[C](-[*])=[*])-[C]-3=[CH]-[C]-2=[O]	2344	736	1608	21	21	1.0	0.008959	3.184783	inf	0.0151	[1608, 0, 715, 21]
[*]-[C](=[*])-[c]1:[c](-[*]):[nH]:[c]2:[c]:1-[C]13-[CH2]-[C]-1-[CH2]-[N](-[C](=[O])-[c](:[*]):[*H])-[C]-3=[CH]-[C]-2=[*]	2344	736	1608	18	18	1.0	0.007679	3.184783	inf	0.012927	[1608, 0, 718, 18]
[*]-[C](=[*])-[c]1:[c](-[*]):[nH]:[c]2:[c]:1-[C]13-[CH2]-[C]-1-[CH2]-[N](-[C](=[O])-[c](:[cH]:[*]):[nH]:[*])-[C]-3=[CH]-[C]-2=[O]	2344	736	1608	18	18	1.0	0.007679	3.184783	inf	0.012927	[1608, 0, 718, 18]
[*]-[c](:[*]):[c]1:[c](-[c]2:[cH]:[cH]:[c](-[O]-[c](:[*]):[*]):[cH]:[cH]:2):[n]:[n](-[*]):[c]:1:[*]	2344	736	1608	17	17	1.0	0.007253	3.184783	inf	0.012204	[1608, 0, 719, 17]
[*]-[n]1:[n]:[c](-[c](:[*]):[*]):[c]2:[c](-[NH2]):[n]:[cH]:[n]:[c]:2:1	2344	736	1608	17	17	1.0	0.007253	3.184783	inf	0.012204	[1608, 0, 719, 17]
[*]-[CH2]-[CH2]-[n]1:[cH]:[c](-[c]2:[cH]:[cH]:[*]:[cH]:[cH]:2):[c]2:[c](-[NH2]):[n]:[cH]:[n]:[c]:2:1	2344	736	1608	16	16	1.0	0.006826	3.184783	inf	0.011482	[1608, 0, 720, 16]
[*]-[CH2]-[CH2]-[n]1:[cH]:[c](-[c]2:[cH]:[cH]:[c](-[*]):[cH]:[cH]:2):[c]2:[c](-[NH2]):[n]:[cH]:[n]:[c]:2:1	2344	736	1608	16	16	1.0	0.006826	3.184783	inf	0.011482	[1608, 0, 720, 16]
[*]:[cH]:[c](:[cH]:[*])-[O]-[c]1:[cH]:[cH]:[c](-[c](:[n]:[*]):[c](:[*]):[*]):[cH]:[cH]:1	2344	736	1608	17	17	1.0	0.007253	3.184783	inf	0.012204	[1608, 0, 719, 17]
[*]1:[cH]:[cH]:[c](-[O]-[c]2:[cH]:[cH]:[cH]:[cH]:[cH]:2):[cH]:[cH]:1	2344	736	1608	18	17	0.944444	0.007679	3.00785	37.141304	0.010055	[1607, 1, 719, 17]
[*]-[c]1:[cH]:[cH]:[c](-[O]-[c]2:[cH]:[cH]:[cH]:[cH]:[cH]:2):[cH]:[cH]:1	2344	736	1608	18	17	0.944444	0.007679	3.00785	37.141304	0.010055	[1607, 1, 719, 17]
[*]:[c](:[*])-[c]1:[cH]:[cH]:[c](-[O]-[c]2:[cH]:[cH]:[*]:[cH]:[cH]:2):[cH]:[cH]:1	2344	736	1608	18	17	0.944444	0.007679	3.00785	37.141304	0.010055	[1607, 1, 719, 17]
[*]-[CH2]-[C](-[CH2]-[*])-[n]1:[n]:[c](-[c]2:[cH]:[cH]:[c](-[*]):[cH]:[cH]:2):[c]2:[c](-[NH2]):[n]:[cH]:[n]:[c]:2:1	2344	736	1608	17	17	1.0	0.007253	3.184783	inf	0.012204	[1608, 0, 719, 17]
[*]-[C](-[*])-[n]1:[n]:[c](-[*]):[c]2:[c](-[*]):[n]:[cH]:[n]:[c]:2:1	2344	736	1608	17	17	1.0	0.007253	3.184783	inf	0.012204	[1608, 0, 719, 17]
[*]-[CH2]-[C](-[CH2]-[*])-[n]1:[n]:[c](-[c]2:[cH]:[cH]:[*]:[cH]:[cH]:2):[c]2:[c](-[NH2]):[n]:[cH]:[n]:[c]:2:1	2344	736	1608	17	17	1.0	0.007253	3.184783	inf	0.012204	[1608, 0, 719, 17]
[*]-[C](-[*])-[n]1:[n]:[c](-[*]):[c]2:[c](-[NH2]):[n]:[cH]:[n]:[c]:2:1	2344	736	1608	17	17	1.0	0.007253	3.184783	inf	0.012204	[1608, 0, 719, 17]
[*]-[O]-[c]1:[cH]:[cH]:[c](-[c]2:[n]:[n](-[C](-[*])-[*]):[c]3:[n]:[*]:[n]:[c](-[NH2]):[c]:2:3):[cH]:[cH]:1	2344	736	1608	17	17	1.0	0.007253	3.184783	inf	0.012204	[1608, 0, 719, 17]
[*]:[c](:[*])-[O]-[c]1:[cH]:[cH]:[cH]:[cH]:[cH]:1	2344	736	1608	22	19	0.863636	0.009386	2.750494	13.836957	0.008939	[1605, 3, 717, 19]
[*]-[N]1-[CH2]-[CH2]-[CH2]-[C](-[n](:[n]:[*]):[c](:[*]):[*])-[CH2]-1	2344	736	1608	11	11	1.0	0.004693	3.184783	inf	0.007878	[1608, 0, 725, 11]
[*]-[N](-[*])-[CH2]-[CH2]-[Cl]	2344	736	1608	17	15	0.882353	0.007253	2.810102	16.38587	0.007426	[1606, 2, 721, 15]
[*]-[CH2]-[N]1-[C](=[*])-[c]2:[cH]:[*]:[cH]:[c]3:[cH]:[c](-[NH]-[C](=[O])-[NH]-[*]):[cH]:[c](:[c]:2:3)-[C]-1=[O]	2344	736	1608	10	10	1.0	0.004266	3.184783	inf	0.007159	[1608, 0, 726, 10]
[*]-[O]-[c]1:[cH]:[cH]:[c](/[CH]=[CH]/[C](=[O])-[N](-[*])-[*]):[cH]:[cH]:1	2344	736	1608	10	10	1.0	0.004266	3.184783	inf	0.007159	[1608, 0, 726, 10]
[*]-[CH2]-[N](-[C](-[*])=[*])-[C](=[O])/[CH]=[CH]/[c]1:[cH]:[cH]:[c](-[*]):[cH]:[cH]:1	2344	736	1608	10	10	1.0	0.004266	3.184783	inf	0.007159	[1608, 0, 726, 10]
[*]-[NH]-[C](=[O])-[NH]-[c]1:[cH]:[c]2:[c]3:[c](:[cH]:[cH]:[cH]:[c]:3:[cH]:1)-[C](=[*])-[*]-[C]-2=[*]	2344	736	1608	10	10	1.0	0.004266	3.184783	inf	0.007159	[1608, 0, 726, 10]
[*]-[C]1-[C]2-[S]-[C](-[CH3])(-[CH3])-[C](-[C](=[O])-[OH])-[N]-2-[C]-1=[O]	2344	736	1608	17	14	0.823529	0.007253	2.622762	10.195652	0.005848	[1605, 3, 722, 14]
[*]-[C]1-[C]2-[S]-[C](-[CH3])(-[CH3])-[C](-[C](=[O])-[OH])-[N]-2-[C]-1=[*]	2344	736	1608	17	14	0.823529	0.007253	2.622762	10.195652	0.005848	[1605, 3, 722, 14]
[*]-[C](=[*])-[NH]-[C]1-[C]2-[S]-[C](-[CH3])(-[CH3])-[C](-[C](=[O])-[OH])-[N]-2-[C]-1=[O]	2344	736	1608	17	14	0.823529	0.007253	2.622762	10.195652	0.005848	[1605, 3, 722, 14]
[*]-[CH]=[C]1-[N](-[C](=[O])/[CH]=[CH]/[c]2:[cH]:[cH]:[*]:[cH]:[cH]:2)-[CH2]-[C]2-[*]-[C]-2-1-[*]	2344	736	1608	9	9	1.0	0.00384	3.184783	inf	0.00644	[1608, 0, 727, 9]
[*]=[C]1-[*]:[c](:[*])-[C]23-[CH2]-[C]-2-[CH2]-[N](-[C](=[O])/[CH]=[CH]/[c](:[cH]:[*]):[cH]:[*])-[C]-3=[CH]-1	2344	736	1608	9	9	1.0	0.00384	3.184783	inf	0.00644	[1608, 0, 727, 9]
[*]-[c](:[*]):[c](:[cH]:[*])-[NH]-[C](=[O])-[NH]-[c]1:[cH]:[c](-[C](-[*])(-[*])-[*]):[o]:[n]:1	2344	736	1608	8	8	1.0	0.003413	3.184783	inf	0.005722	[1608, 0, 728, 8]
[*]:[c](:[*])-[NH]-[C](=[O])-[NH]-[c]1:[cH]:[cH]:[c](-[c](:[*]):[*]):[cH]:[c]:1-[F]	2344	736	1608	8	8	1.0	0.003413	3.184783	inf	0.005722	[1608, 0, 728, 8]
[*]-[c]1:[nH]:[c]2:[c](:[c]:1-[*])-[C]13-[CH2]-[C]-1-[CH2]-[N](-[C](=[O])-[CH]=[*])-[C]-3=[CH]-[C]-2=[O]	2344	736	1608	8	8	1.0	0.003413	3.184783	inf	0.005722	[1608, 0, 728, 8]
[*]-[NH]-[c]1:[cH]:[cH]:[c](-[c](:[cH]:[*]):[c](:[*]):[*]):[cH]:[c]:1-[*]	2344	736	1608	8	8	1.0	0.003413	3.184783	inf	0.005722	[1608, 0, 728, 8]
[*]-[C](=[*])-[N]1-[CH2]-[CH2]-[CH2]-[C](-[n]2:[n]:[c](-[c](:[cH]:[*]):[cH]:[*]):[c]3:[c](-[NH2]):[n]:[cH]:[n]:[c]:3:2)-[CH2]-1	2344	736	1608	8	8	1.0	0.003413	3.184783	inf	0.005722	[1608, 0, 728, 8]
[*]-[C](=[*])-[N]1-[CH2]-[CH2]-[CH2]-[C](-[n](:[*]):[*])-[CH2]-1	2344	736	1608	8	8	1.0	0.003413	3.184783	inf	0.005722	[1608, 0, 728, 8]
[*]-[NH]-[c]1:[cH]:[cH]:[c](-[c](:[cH]:[*]):[c](:[*]):[*]):[cH]:[c]:1-[F]	2344	736	1608	8	8	1.0	0.003413	3.184783	inf	0.005722	[1608, 0, 728, 8]
[*]-[c]1:[cH]:[cH]:[c](-[NH]-[C](=[O])-[NH]-[c](:[cH]:[*]):[n]:[*]):[c](-[F]):[cH]:1	2344	736	1608	8	8	1.0	0.003413	3.184783	inf	0.005722	[1608, 0, 728, 8]
[*]-[c](:[*]):[c]1:[c](:[*H])-[C](=[O])-[CH]=[C]2-[N](-[C](=[O])/[CH]=[CH]/[c](:[*]):[*])-[CH2]-[C]3-[CH2]-[C]-3-2-1	2344	736	1608	8	8	1.0	0.003413	3.184783	inf	0.005722	[1608, 0, 728, 8]
[*]-[c]1:[*]:[c](:[*]):[c](:[n]:[*]):[c](-[NH]-[C](-[CH3])-[CH2]-[CH2]-[CH2]-[N](-[*])-[*]):[cH]:1	2344	736	1608	8	8	1.0	0.003413	3.184783	inf	0.005722	[1608, 0, 728, 8]
[*]-[c]1:[cH]:[c](-[NH]-[C](=[O])-[NH]-[c]2:[cH]:[cH]:[*]:[cH]:[c]:2-[F]):[n]:[o]:1	2344	736	1608	8	8	1.0	0.003413	3.184783	inf	0.005722	[1608, 0, 728, 8]
[*]-[NH]-[C](=[O])-[NH]-[c]1:[cH]:[cH]:[c](-[c](:[cH]:[*]):[c](:[*]):[*]):[cH]:[c]:1-[F]	2344	736	1608	8	8	1.0	0.003413	3.184783	inf	0.005722	[1608, 0, 728, 8]
[*]-[O]-[C](=[O])-[c]1:[c](-[CH3]):[nH]:[c]2:[c]:1-[C]1(-[CH2]-[C]-1-[*])-[C](-[*])=[CH]-[C]-2=[O]	2344	736	1608	8	8	1.0	0.003413	3.184783	inf	0.005722	[1608, 0, 728, 8]
[*]:[c](:[*])-[C](=[O])-[NH]-[C]1-[C]2-[S]-[C](-[CH3])(-[CH3])-[C](-[C](=[O])-[OH])-[N]-2-[C]-1=[O]	2344	736	1608	6	6	1.0	0.00256	3.184783	inf	0.004288	[1608, 0, 730, 6]
[*]/[CH]=[CH]/[C](=[O])-[N]1-[CH2]-[C]2-[CH2]-[C]-23-[C]-1=[CH]-[C](=[*])-[c](:[*H]):[c]-3:[c](-[*]):[*]	2344	736	1608	8	8	1.0	0.003413	3.184783	inf	0.005722	[1608, 0, 728, 8]
[*]-[C](=[*])-[N](-[CH2]-[CH2]-[CH2]-[C](-[CH3])-[NH]-[c](:[cH]:[*]):[c](:[*]):[*])-[C](-[*])(-[*])-[*]	2344	736	1608	8	8	1.0	0.003413	3.184783	inf	0.005722	[1608, 0, 728, 8]
[*]-[C](=[*])-[NH]-[c]1:[cH]:[cH]:[c](-[c]2:[cH]:[n](-[*]):[c](:[*]):[c]:2:[c](-[*]):[*]):[cH]:[c]:1-[F]	2344	736	1608	7	7	1.0	0.002986	3.184783	inf	0.005005	[1608, 0, 729, 7]
[*]-[CH2]-[n]1:[cH]:[c](-[c]2:[cH]:[cH]:[c](-[NH]-[*]):[c](-[F]):[cH]:2):[c]2:[c](-[NH2]):[n]:[*]:[n]:[c]:2:1	2344	736	1608	7	7	1.0	0.002986	3.184783	inf	0.005005	[1608, 0, 729, 7]
[*]-[N]1-[CH2]-[C](=[O])-[N](-[CH2]-[CH2]-[CH2]-[C](-[CH3])-[NH]-[c](:[*]):[*])-[C]-1(-[CH3])-[CH3]	2344	736	1608	7	7	1.0	0.002986	3.184783	inf	0.005005	[1608, 0, 729, 7]
[*]-[NH]-[C](-[CH3])-[CH2]-[CH2]-[CH2]-[N]1-[C](=[O])-[CH2]-[N](-[C](-[*])=[*])-[C]-1(-[CH3])-[CH3]	2344	736	1608	7	7	1.0	0.002986	3.184783	inf	0.005005	[1608, 0, 729, 7]
