# Supplementary material for: A comprehensive evaluation of advanced methods for identifying structural alerts using extensive toxicity data
Source: J Cheminform. 2026 Jan 30;18:27. doi: 10.1186/s13321-026-01157-x (PMC12922411; doi:10.1186/s13321-026-01157-x)
Supplement: Supplementary file 3 — Supplementary material 3. [file 13321_2026_1157_MOESM3_ESM.zip › SI_3_The substructure sets/SI_3_1_Original set of SAs/pysmash_circular/Drug/Hemolytic toxicity__ruleset.csv]

Substructure	N_total	N_pos	N_neg	N_s	N_s_pos	Precision	Coverage Rate	Enrichment Factor	Likelihood Ratio	Information Gain	tn_fp_fn_tp
[*]-[CH2]-[CH2]-[CH2]-[CH2]-[CH2]-[CH2]-[CH2]-[CH3]	738	325	413	138	116	0.84058	0.186992	1.908763	6.70042	0.11318	[391, 22, 209, 116]
[*]-[CH2]-[CH2]-[CH2]-[CH2]-[CH2]-[CH3]	738	325	413	148	122	0.824324	0.200542	1.87185	5.96284	0.112827	[387, 26, 203, 122]
[*]-[CH2]-[CH2]-[CH2]-[CH3]	738	325	413	165	129	0.781818	0.223577	1.775329	4.55359	0.100939	[377, 36, 196, 129]
[*]-[CH2]-[CH2]-[CH2]-[CH2]-[CH2]-[CH2]-[CH2]-[CH2]-[CH3]	738	325	413	124	103	0.830645	0.168022	1.886203	6.232821	0.094093	[392, 21, 222, 103]
[*]-[CH2]-[NH2]	738	325	413	89	74	0.831461	0.120596	1.888055	6.269128	0.064232	[398, 15, 251, 74]
[*]-[CH2]-[CH2]-[C](-[NH]-[C](=[O])-[C](-[NH]-[C](=[O])-[C](-[*])-[*])-[CH](-[CH3])-[CH3])-[C](=[O])-[NH]-[*]	738	325	413	36	36	1.0	0.04878	2.270769	inf	0.060021	[413, 0, 289, 36]
[*]-[C](-[*])-[NH]-[C](=[O])-[C](-[CH2]-[CH2]-[CH2]-[NH2])-[NH]-[C](=[O])-[C](-[*])-[*]	738	325	413	36	36	1.0	0.04878	2.270769	inf	0.060021	[413, 0, 289, 36]
[*]-[CH2]-[CH2]-[CH2]-[C](-[NH]-[C](=[O])-[C](-[NH]-[C](-[*])=[*])-[CH](-[CH3])-[CH3])-[C](=[O])-[NH]-[C](-[*])-[*]	738	325	413	35	35	1.0	0.047425	2.270769	inf	0.058288	[413, 0, 290, 35]
[*]-[CH2]-[C](-[NH]-[C](=[O])-[C](-[CH2]-[CH2]-[CH2]-[NH2])-[NH]-[C](=[O])-[C](-[NH]-[*])-[CH](-[*])-[*])-[C](-[*])=[*]	738	325	413	34	34	1.0	0.04607	2.270769	inf	0.056559	[413, 0, 291, 34]
[*]-[CH2]-[OH]	738	325	413	110	85	0.772727	0.149051	1.754685	4.320615	0.057935	[388, 25, 240, 85]
[*]-[NH]-[C](-[C](-[*])=[*])-[CH](-[CH3])-[CH3]	738	325	413	38	37	0.973684	0.051491	2.211012	47.018462	0.053753	[412, 1, 288, 37]
[*]-[NH]-[C](-[CH2]-[CH2]-[CH2]-[NH2])-[C](-[*])=[*]	738	325	413	39	38	0.974359	0.052846	2.212544	48.289231	0.05544	[412, 1, 287, 38]
[*]-[CH2]-[C](-[NH]-[*])-[C](=[O])-[NH]-[C](-[CH2]-[c]1:[cH]:[cH]:[*]:[cH]:[cH]:1)-[C](=[O])-[N]1-[CH2]-[CH2]-[CH2]-[C]-1-[C](-[*])=[*]	738	325	413	32	32	1.0	0.04336	2.270769	inf	0.053113	[413, 0, 293, 32]
[*]-[C](-[*])-[C](=[O])-[N]1-[CH2]-[CH2]-[CH2]-[C]-1-[C](-[*])=[*]	738	325	413	38	36	0.947368	0.051491	2.151255	22.873846	0.046782	[411, 2, 289, 36]
[*]-[NH]-[C](=[O])-[C]1-[CH2]-[CH2]-[CH2]-[N]-1-[C](=[O])-[C](-[*])-[*]	738	325	413	38	36	0.947368	0.051491	2.151255	22.873846	0.046782	[411, 2, 289, 36]
[*]-[CH2]-[CH2]-[C](-[NH]-[C](-[*])=[*])-[C](=[O])-[NH]-[C](-[CH2]-[CH](-[CH3])-[CH3])-[C](=[O])-[NH]-[C](-[*])-[*]	738	325	413	29	29	1.0	0.039295	2.270769	inf	0.047973	[413, 0, 296, 29]
[*]-[CH2]-[CH2]-[CH2]-[C](-[NH]-[C](=[O])-[C](-[*])-[*])-[C](=[O])-[NH]-[C](-[CH2]-[CH](-[*])-[*])-[C](=[O])-[NH]-[*]	738	325	413	31	31	1.0	0.042005	2.270769	inf	0.051396	[413, 0, 294, 31]
[*]-[NH]-[C](=[O])-[C](-[CH2]-[C](-[NH2])=[O])-[NH]-[C](-[*])=[*]	738	325	413	30	30	1.0	0.04065	2.270769	inf	0.049682	[413, 0, 295, 30]
[*]-[C](-[*])-[CH2]-[C](-[NH2])=[O]	738	325	413	30	30	1.0	0.04065	2.270769	inf	0.049682	[413, 0, 295, 30]
[*]-[C](=[*])-[NH]-[C](-[CH2]-[c]1:[cH]:[cH]:[cH]:[cH]:[cH]:1)-[C](=[O])-[N](-[*])-[*]	738	325	413	34	33	0.970588	0.04607	2.203982	41.935385	0.047061	[412, 1, 292, 33]
[*]-[NH]-[C](=[O])-[C]1-[CH2]-[CH2]-[CH2]-[N]-1-[C](-[*])=[*]	738	325	413	41	38	0.926829	0.055556	2.104615	16.09641	0.045622	[410, 3, 287, 38]
[*]-[C](-[*])-[O]-[C]1-[O]-[C](-[CH3])-[C](-[OH])-[C](-[*])-[C]-1-[OH]	738	325	413	91	71	0.78022	0.123306	1.771699	4.511231	0.048759	[393, 20, 254, 71]
[*]-[CH2]-[N](-[C](-[*])-[*])-[C](=[O])-[C](-[CH2]-[c]1:[cH]:[cH]:[cH]:[cH]:[cH]:1)-[NH]-[C](=[O])-[C](-[*])-[*]	738	325	413	33	32	0.969697	0.044715	2.201958	40.664615	0.045402	[412, 1, 293, 32]
[*]-[CH2]-[N](-[C](-[*])-[*])-[C](=[O])-[C](-[CH2]-[c](:[cH]:[*]):[cH]:[*])-[NH]-[C](=[O])-[C](-[CH2]-[CH](-[*])-[*])-[NH]-[C](-[*])=[*]	738	325	413	28	28	1.0	0.03794	2.270769	inf	0.046267	[413, 0, 297, 28]
[*]-[C](-[*])-[C](=[O])-[NH]-[C](-[CH2]-[CH](-[CH3])-[CH3])-[C](=[O])-[NH]-[C](-[CH2]-[c](:[*]):[*])-[C](=[O])-[N](-[*])-[*]	738	325	413	28	28	1.0	0.03794	2.270769	inf	0.046267	[413, 0, 297, 28]
[*]-[CH2]-[CH2]-[CH2]-[NH2]	738	325	413	62	52	0.83871	0.084011	1.904516	6.608	0.044771	[403, 10, 273, 52]
[*]-[C](-[*])-[CH2]-[c]1:[cH]:[cH]:[cH]:[cH]:[cH]:1	738	325	413	44	41	0.931818	0.059621	2.115944	17.367179	0.050414	[410, 3, 284, 41]
[*]-[CH2]-[c]1:[cH]:[cH]:[c](-[OH]):[cH]:[cH]:1	738	325	413	40	37	0.925	0.054201	2.100462	15.672821	0.04404	[410, 3, 288, 37]
[*]-[C](-[*])-[NH]-[C](=[O])-[C]1-[CH2]-[CH2]-[CH2]-[N]-1-[C](=[O])-[C](-[CH2]-[c](:[*]):[*])-[NH]-[C](-[*])=[*]	738	325	413	36	34	0.944444	0.04878	2.144615	21.603077	0.043549	[411, 2, 291, 34]
[*]-[C](-[*])-[NH]-[C](=[O])-[C](-[CH2]-[c]1:[cH]:[cH]:[c](-[*]):[cH]:[cH]:1)-[NH]-[C](=[O])-[C](-[*])-[*]	738	325	413	37	36	0.972973	0.050136	2.209397	45.747692	0.052072	[412, 1, 289, 36]
[*]-[NH]-[C](=[O])-[C]1-[CH2]-[CH2]-[CH2]-[N]-1-[C](=[O])-[C](-[CH2]-[c](:[cH]:[*]):[cH]:[*])-[NH]-[C](=[O])-[C](-[*])-[*]	738	325	413	35	33	0.942857	0.047425	2.141011	20.967692	0.041943	[411, 2, 292, 33]
[*]-[CH2]-[C](-[NH]-[C](=[O])-[C](-[CH2]-[c]1:[cH]:[cH]:[*]:[cH]:[cH]:1)-[NH]-[C](=[O])-[C](-[CH2]-[*])-[NH]-[*])-[C](-[*])=[*]	738	325	413	36	35	0.972222	0.04878	2.207692	44.476923	0.050396	[412, 1, 290, 35]
[*]-[NH]-[C](=[O])-[C](-[CH2]-[c]1:[cH]:[cH]:[cH]:[cH]:[cH]:1)-[NH]-[C](-[*])=[*]	738	325	413	34	32	0.941176	0.04607	2.137195	20.332308	0.040344	[411, 2, 293, 32]
[*]-[C](-[*])-[NH]-[C](=[O])-[C](-[CH2]-[c]1:[cH]:[cH]:[cH]:[cH]:[cH]:1)-[NH]-[C](=[O])-[C](-[*])-[*]	738	325	413	34	32	0.941176	0.04607	2.137195	20.332308	0.040344	[411, 2, 293, 32]
[*]-[O]-[C](-[CH2]-[OH])-[C](-[*])-[*]	738	325	413	80	62	0.775	0.108401	1.759846	4.377094	0.040798	[395, 18, 263, 62]
[*]-[NH]-[C](=[O])-[C](-[CH2]-[c](:[*]):[*])-[NH]-[C](=[O])-[C](-[CH2]-[c](:[cH]:[*]):[cH]:[*])-[NH]-[C](=[O])-[C](-[*])-[*]	738	325	413	29	29	1.0	0.039295	2.270769	inf	0.047973	[413, 0, 296, 29]
[*]-[CH2]-[C](-[NH]-[C](=[O])-[C](-[CH2]-[C](-[NH2])=[O])-[NH]-[C](=[O])-[C](-[CH2]-[*])-[NH]-[*])-[C](-[*])=[*]	738	325	413	25	25	1.0	0.033875	2.270769	inf	0.041173	[413, 0, 300, 25]
[*]-[C](-[*])-[NH]-[C](=[O])-[C](-[CH2]-[c](:[cH]:[*]):[cH]:[*])-[NH]-[C](=[O])-[C](-[CH2]-[c](:[*]):[*])-[NH]-[C](-[*])=[*]	738	325	413	29	29	1.0	0.039295	2.270769	inf	0.047973	[413, 0, 296, 29]
[*]-[NH]-[C](-[CH2]-[c]1:[cH]:[cH]:[c](-[OH]):[cH]:[cH]:1)-[C](-[*])=[*]	738	325	413	38	36	0.947368	0.051491	2.151255	22.873846	0.046782	[411, 2, 289, 36]
[*]-[C](-[*])-[NH]-[C](=[O])-[C](-[CH2]-[c](:[cH]:[*]):[cH]:[*])-[NH]-[C](=[O])-[C]1-[CH2]-[CH2]-[CH2]-[N]-1-[C](-[*])=[*]	738	325	413	29	28	0.965517	0.039295	2.192467	35.581538	0.038824	[412, 1, 297, 28]
[*]-[NH]-[C](=[O])-[C](-[CH2]-[c](:[*]):[*])-[NH]-[C](=[O])-[C]1-[CH2]-[CH2]-[CH2]-[N]-1-[C](=[O])-[C](-[*])-[*]	738	325	413	29	28	0.965517	0.039295	2.192467	35.581538	0.038824	[412, 1, 297, 28]
[*]-[C](-[*])-[NH]-[C](=[O])-[C](-[NH]-[C](=[O])-[C](-[CH2]-[c](:[*]):[*])-[NH]-[C](-[*])=[*])-[CH](-[CH3])-[CH3]	738	325	413	29	28	0.965517	0.039295	2.192467	35.581538	0.038824	[412, 1, 297, 28]
[*]-[CH2]-[C](-[NH]-[*])-[C](=[O])-[NH]-[C](-[CH2]-[c]1:[cH]:[cH]:[*]:[cH]:[cH]:1)-[C](=[O])-[NH]-[C](-[C](-[*])=[*])-[CH](-[*])-[*]	738	325	413	24	24	1.0	0.03252	2.270769	inf	0.039483	[413, 0, 301, 24]
[*]-[NH]-[C](=[O])-[C](-[CH2]-[C](-[*])=[*])-[NH]-[C](=[O])-[C](-[CH2]-[c](:[cH]:[*]):[cH]:[*])-[NH]-[C](=[O])-[C](-[*])-[*]	738	325	413	24	24	1.0	0.03252	2.270769	inf	0.039483	[413, 0, 301, 24]
[*]-[C](-[*])-[NH]-[C](=[O])-[C](-[CH2]-[C](-[NH2])=[O])-[NH]-[C](=[O])-[C](-[CH2]-[c](:[*]):[*])-[NH]-[C](-[*])=[*]	738	325	413	24	24	1.0	0.03252	2.270769	inf	0.039483	[413, 0, 301, 24]
[*]-[NH]-[C](=[O])-[C](-[CH2]-[c]1:[cH]:[cH]:[c](-[OH]):[cH]:[cH]:1)-[NH]-[C](-[*])=[*]	738	325	413	37	35	0.945946	0.050136	2.148025	22.238462	0.045162	[411, 2, 290, 35]
[*]-[NH]-[C](=[O])-[C](-[NH]-[C](=[O])-[C](-[CH2]-[c](:[cH]:[*]):[cH]:[*])-[NH]-[C](=[O])-[C](-[*])-[*])-[CH](-[CH3])-[CH3]	738	325	413	28	27	0.964286	0.03794	2.18967	34.310769	0.037195	[412, 1, 298, 27]
[*]-[CH2]-[C](-[NH]-[C](=[O])-[C](-[CH2]-[c]1:[cH]:[cH]:[*]:[cH]:[cH]:1)-[NH]-[C](=[O])-[C](-[CH2]-[*])-[N](-[*])-[*])-[C](-[*])=[*]	738	325	413	28	27	0.964286	0.03794	2.18967	34.310769	0.037195	[412, 1, 298, 27]
[*]-[CH2]-[C](-[NH]-[C](=[O])-[C](-[NH]-[C](=[O])-[C](-[CH2]-[*])-[NH]-[*])-[CH](-[CH3])-[CH3])-[C](-[*])=[*]	738	325	413	28	27	0.964286	0.03794	2.18967	34.310769	0.037195	[412, 1, 298, 27]
[*]-[C](=[*])-[C]1-[CH2]-[CH2]-[CH2]-[N]-1-[*]	738	325	413	41	38	0.926829	0.055556	2.104615	16.09641	0.045622	[410, 3, 287, 38]
[*]-[CH2]-[C](-[NH]-[C](=[O])-[C]1-[CH2]-[CH2]-[CH2]-[N]-1-[C](=[O])-[C](-[CH2]-[*])-[NH]-[*])-[C](-[*])=[*]	738	325	413	30	28	0.933333	0.04065	2.119385	17.790769	0.034025	[411, 2, 297, 28]
[*]-[C](=[*])-[NH2]	738	325	413	45	37	0.822222	0.060976	1.867077	5.877308	0.028925	[405, 8, 288, 37]
[*]-[O]-[C]1-[C](-[*])-[O]-[C](-[O]-[C](-[*])-[*])-[C](-[OH])-[C]-1-[OH]	738	325	413	33	30	0.909091	0.044715	2.064336	12.707692	0.0332	[410, 3, 295, 30]
[*]-[O]-[C]1-[O]-[*]-[C](-[*])-[C](-[OH])-[C]-1-[O]-[C]1-[O]-[C](-[CH3])-[C](-[OH])-[C](-[OH])-[C]-1-[OH]	738	325	413	67	51	0.761194	0.090786	1.728496	4.050577	0.030671	[397, 16, 274, 51]
[*]-[CH2]-[C]1-[C](-[*])(-[*])-[*]-[CH2]-[C]2-[C](-[*])(-[*])-[C](-[O]-[*])-[CH2]-[CH2]-[C]-1-2-[CH3]	738	325	413	30	27	0.9	0.04065	2.043692	11.436923	0.028695	[410, 3, 298, 27]
[*]-[O]-[C]1-[C](-[CH3])-[O]-[C](-[O]-[C](-[*])-[*])-[C](-[OH])-[C]-1-[*]	738	325	413	30	27	0.9	0.04065	2.043692	11.436923	0.028695	[410, 3, 298, 27]
[*]-[c]1:[cH]:[cH]:[c](-[OH]):[cH]:[cH]:1	738	325	413	46	37	0.804348	0.062331	1.826488	5.224274	0.026695	[404, 9, 288, 37]
[*]-[O]-[C]1-[C](-[*])-[O]-[C](-[O]-[C](-[*])-[*])-[C](-[O]-[C]2-[O]-[C](-[CH3])-[C](-[*])-[C](-[OH])-[C]-2-[OH])-[C]-1-[OH]	738	325	413	61	46	0.754098	0.082656	1.712383	3.897026	0.026412	[398, 15, 279, 46]
[*]-[CH2]-[CH2]-[C](-[NH]-[C](=[O])-[C](-[CH2]-[C](-[NH2])=[O])-[NH]-[C](=[O])-[C](-[*])-[*])-[C](=[O])-[NH]-[*]	738	325	413	17	17	1.0	0.023035	2.270769	inf	0.027754	[413, 0, 308, 17]
[*]-[CH2]-[C](-[CH2]-[*])-[O]-[C]1-[O]-[C](-[CH2]-[*])-[C](-[O]-[C](-[*])-[*])-[C](-[OH])-[C]-1-[O]-[C]1-[O]-[C](-[*])-[*]-[C](-[*])-[C]-1-[OH]	738	325	413	60	45	0.75	0.081301	1.703077	3.812308	0.025238	[398, 15, 280, 45]
[*]-[O]-[C]1-[O]-[C](-[CH2]-[OH])-[C](-[O]-[C](-[*])-[*])-[C](-[OH])-[C]-1-[*]	738	325	413	39	32	0.820513	0.052846	1.863195	5.809231	0.024619	[406, 7, 293, 32]
[*]-[c]1:[*]:[cH]:[c](-[OH]):[cH]:[cH]:1	738	325	413	47	37	0.787234	0.063686	1.787627	4.701846	0.024643	[403, 10, 288, 37]
[*]-[CH2]-[CH2]-[CH2]-[CH2]-[CH2]-[CH2]-[CH2]-[CH2]-[O]-[*]	738	325	413	36	30	0.833333	0.04878	1.892308	6.353846	0.024332	[407, 6, 295, 30]
[*]-[CH]=[C]1-[CH2]-[C](-[O]-[C]2-[O]-[C](-[CH2]-[*])-[C](-[*])-[C](-[OH])-[C]-2-[O]-[C](-[*])-[*])-[CH2]-[CH2]-[C]-1(-[*])-[*]	738	325	413	57	43	0.754386	0.077236	1.713036	3.903077	0.024583	[399, 14, 282, 43]
[*]-[NH]-[C](=[O])-[c]1:[cH]:[c](-[C](-[CH3])(-[CH3])-[CH3]):[cH]:[c](-[C](-[CH3])(-[CH3])-[CH3]):[cH]:1	738	325	413	15	15	1.0	0.020325	2.270769	inf	0.024436	[413, 0, 310, 15]
[*]-[CH2]-[C]1-[O]-[*]-[C](-[*])-[C](-[OH])-[C]-1-[O]-[C]1-[O]-[C](-[CH3])-[C](-[O]-[*])-[C](-[OH])-[C]-1-[OH]	738	325	413	22	20	0.909091	0.02981	2.064336	12.707692	0.021823	[411, 2, 305, 20]
[*]-[C](-[*])(-[*])-[c]1:[cH]:[c](-[C](=[O])-[NH]-[c](:[*]):[*]):[cH]:[c](-[C](-[CH3])(-[CH3])-[CH3]):[cH]:1	738	325	413	14	14	1.0	0.01897	2.270769	inf	0.022782	[413, 0, 311, 14]
[*]-[CH2]-[C](-[NH]-[*])-[C](=[O])-[OH]	738	325	413	13	13	1.0	0.017615	2.270769	inf	0.021132	[413, 0, 312, 13]
[*]-[O]-[C]1-[O]-[CH2]-[C](-[OH])-[C](-[OH])-[C]-1-[*]	738	325	413	26	22	0.846154	0.03523	1.92142	6.989231	0.018611	[409, 4, 303, 22]
[*]-[C](-[*])-[C](-[O]-[C]1-[O]-[C](-[CH2]-[OH])-[C](-[OH])-[C]-1-[OH])-[C](-[*])-[*]	738	325	413	5	4	0.8	0.006775	1.816615	5.083077	0.002674	[412, 1, 321, 4]
[*]-[C](-[*])-[C](-[O]-[C]1-[O]-[CH2]-[C](-[OH])-[C](-[OH])-[C]-1-[OH])-[C](-[*])-[*]	738	325	413	16	15	0.9375	0.02168	2.128846	19.061538	0.018219	[412, 1, 310, 15]
[*]-[O]-[C](-[O]-[C]1-[C](-[CH2]-[OH])-[O]-[C](-[O]-[C](-[*])-[*])-[C](-[O]-[*])-[C]-1-[OH])-[C](-[*])-[*]	738	325	413	33	26	0.787879	0.044715	1.789091	4.72	0.017033	[406, 7, 299, 26]
[*]-[O]-[C]1-[O]-[C](-[CH2]-[OH])-[C](-[O]-[C]2-[O]-[C](-[*])-[*]-[C](-[*])-[C]-2-[OH])-[C](-[OH])-[C]-1-[O]-[C](-[*])-[*]	738	325	413	31	24	0.774194	0.042005	1.758015	4.356923	0.014653	[406, 7, 301, 24]
[*]-[O]-[C](-[O]-[C]1-[C](-[CH2]-[OH])-[O]-[C](-[O]-[C](-[*])-[*])-[C](-[O]-[C](-[O]-[*])-[C](-[*])-[*])-[C]-1-[OH])-[C](-[*])-[*]	738	325	413	33	26	0.787879	0.044715	1.789091	4.72	0.017033	[406, 7, 299, 26]
[*]-[CH2]-[C]1-[O]-[C](-[O]-[C](-[C](-[*])-[*])-[C](-[*])-[*])-[C](-[OH])-[C](-[OH])-[C]-1-[OH]	738	325	413	29	26	0.896552	0.039295	2.035862	11.013333	0.027215	[410, 3, 299, 26]
[*]/[CH]=[CH]/[CH]=[CH]/[CH]=[CH]\[C](-[CH2]-[C](-[*])-[*])-[O]-[C](-[*])-[*]	738	325	413	12	12	1.0	0.01626	2.270769	inf	0.019485	[413, 0, 313, 12]
[*]/[CH]=[CH]/[CH]=[CH]\[C](-[CH2]-[C]1-[O]-[C](-[*])(-[*])-[*]-[C](-[*])-[C]-1-[C](-[*])=[*])-[O]-[C]1-[O]-[C](-[*])-[*]-[C](-[*])-[C]-1-[OH]	738	325	413	12	12	1.0	0.01626	2.270769	inf	0.019485	[413, 0, 313, 12]
[*]-[O]-[C]1-[O]-[C](-[CH3])-[C](-[OH])-[C](-[NH2])-[C]-1-[OH]	738	325	413	12	12	1.0	0.01626	2.270769	inf	0.019485	[413, 0, 313, 12]
[*]-[CH2]-[C](-[CH]=[*])-[O]-[C]1-[O]-[C](-[CH3])-[C](-[OH])-[C](-[NH2])-[C]-1-[OH]	738	325	413	12	12	1.0	0.01626	2.270769	inf	0.019485	[413, 0, 313, 12]
[*]-[CH2]-[C](-[OH])-[CH2]-[C](=[O])-[O]-[C](-[CH3])-[C](-[CH3])-[C](-[OH])-[C](-[*])-[*]	738	325	413	12	12	1.0	0.01626	2.270769	inf	0.019485	[413, 0, 313, 12]
[*]-[C]1-[O]-[C](-[CH3])-[C](-[OH])-[C](-[NH2])-[C]-1-[OH]	738	325	413	12	12	1.0	0.01626	2.270769	inf	0.019485	[413, 0, 313, 12]
[*]-[C](-[*])-[C](-[OH])-[CH2]-[CH2]-[C](-[OH])-[CH2]-[C](-[OH])-[CH2]-[C](-[*])=[*]	738	325	413	6	6	1.0	0.00813	2.270769	inf	0.00968	[413, 0, 319, 6]
[*]-[C](-[*])-[C](-[OH])-[CH2]-[OH]	738	325	413	14	14	1.0	0.01897	2.270769	inf	0.022782	[413, 0, 311, 14]
[*]-[CH2]-[C](-[OH])-[CH2]-[C](-[OH])-[CH2]-[CH2]-[C](-[OH])-[C](-[OH])-[CH2]-[*]	738	325	413	12	12	1.0	0.01626	2.270769	inf	0.019485	[413, 0, 313, 12]
[*]/[CH]=[CH]\[C](-[CH2]-[C](-[*])-[*])-[O]-[C]1-[O]-[C](-[CH3])-[C](-[OH])-[C](-[NH2])-[C]-1-[OH]	738	325	413	12	12	1.0	0.01626	2.270769	inf	0.019485	[413, 0, 313, 12]
[*]-[C](-[*])-[C](-[CH3])/[CH]=[CH]/[CH]=[CH]/[CH]=[CH]/[CH]=[*]	738	325	413	12	12	1.0	0.01626	2.270769	inf	0.019485	[413, 0, 313, 12]
[*]-[C](-[*])-[CH2]-[C](-[OH])-[CH2]-[C](=[O])-[O]-[C](-[CH3])-[C](-[CH3])-[C](-[*])-[*]	738	325	413	12	12	1.0	0.01626	2.270769	inf	0.019485	[413, 0, 313, 12]
[*]-[O]-[C](-[CH2]-[C](/[CH]=[CH]\[CH]=[*])-[O]-[C]1-[O]-[C](-[CH3])-[C](-[*])-[C](-[NH2])-[C]-1-[OH])-[C](-[*])-[*]	738	325	413	12	12	1.0	0.01626	2.270769	inf	0.019485	[413, 0, 313, 12]
[*]/[CH]=[CH]/[CH]=[CH]/[C](-[CH3])-[C](-[OH])-[C](-[CH3])-[C](-[CH3])-[O]-[*]	738	325	413	12	12	1.0	0.01626	2.270769	inf	0.019485	[413, 0, 313, 12]
[*]-[C](-[*])-[CH2]-[C](=[O])-[O]-[C](-[CH3])-[C](-[CH3])-[C](-[OH])-[C](-[CH3])-[CH]=[*]	738	325	413	12	12	1.0	0.01626	2.270769	inf	0.019485	[413, 0, 313, 12]
[*]/[CH]=[CH]/[C](-[CH3])-[C](-[OH])-[C](-[CH3])-[C](-[CH3])-[O]-[C](=[O])-[CH2]-[*]	738	325	413	12	12	1.0	0.01626	2.270769	inf	0.019485	[413, 0, 313, 12]
[*]-[CH2]-[C](-[OH])-[CH2]-[C](-[OH])-[CH2]-[C](=[O])-[O]-[C](-[CH3])-[C](-[*])-[*]	738	325	413	12	12	1.0	0.01626	2.270769	inf	0.019485	[413, 0, 313, 12]
[*]-[C](-[*])-[O]-[C]1-[O]-[C](-[CH3])-[C](-[OH])-[C](-[NH2])-[C]-1-[OH]	738	325	413	12	12	1.0	0.01626	2.270769	inf	0.019485	[413, 0, 313, 12]
[*]-[C](-[*])-[C](-[CH3])-[C](-[OH])-[C](-[CH3])/[CH]=[CH]/[CH]=[CH]/[CH]=[*]	738	325	413	12	12	1.0	0.01626	2.270769	inf	0.019485	[413, 0, 313, 12]
[*]-[CH2]-[C](/[CH]=[CH]\[CH]=[CH]\[CH]=[CH]\[CH]=[*])-[O]-[*]	738	325	413	12	12	1.0	0.01626	2.270769	inf	0.019485	[413, 0, 313, 12]
[*]/[CH]=[CH]/[CH]=[CH]/[CH]=[CH]/[C](-[CH3])-[C](-[OH])-[C](-[*])-[*]	738	325	413	12	12	1.0	0.01626	2.270769	inf	0.019485	[413, 0, 313, 12]
[*]/[CH]=[CH]/[CH]=[CH]/[CH]=[CH]/[CH]=[CH]\[C](-[*])-[*]	738	325	413	12	12	1.0	0.01626	2.270769	inf	0.019485	[413, 0, 313, 12]
[*]-[C](=[*])-[O]-[C](-[CH3])-[C](-[CH3])-[C](-[OH])-[C](-[CH3])/[CH]=[CH]/[CH]=[*]	738	325	413	12	12	1.0	0.01626	2.270769	inf	0.019485	[413, 0, 313, 12]
[*]/[CH]=[CH]\[CH]=[CH]\[CH]=[CH]\[CH]=[CH]\[CH]=[*]	738	325	413	12	12	1.0	0.01626	2.270769	inf	0.019485	[413, 0, 313, 12]
[*]-[O]-[C](-[CH2]-[C](/[CH]=[CH]\[CH]=[CH]\[CH]=[*])-[O]-[C](-[O]-[*])-[C](-[*])-[*])-[C](-[*])-[*]	738	325	413	12	12	1.0	0.01626	2.270769	inf	0.019485	[413, 0, 313, 12]
[*]-[CH2]-[C](-[CH2]-[*])-[O]-[C]1-[O]-[C](-[CH2]-[OH])-[C](-[O]-[C](-[*])-[*])-[C](-[OH])-[C]-1-[O]-[C](-[*])-[*]	738	325	413	32	25	0.78125	0.04336	1.774038	4.538462	0.015832	[406, 7, 300, 25]
[*]-[O]-[C](-[O]-[C]1-[C](-[O]-[C]2-[CH2]-[CH2]-[*]-[C](=[*])-[CH2]-2)-[O]-[C](-[CH2]-[OH])-[C](-[O]-[*])-[C]-1-[OH])-[C](-[*])-[*]	738	325	413	26	22	0.846154	0.03523	1.92142	6.989231	0.018611	[409, 4, 303, 22]
[*]-[CH2]-[O]-[C]1-[C](-[CH3])-[O]-[C](-[O]-[*])-[C](-[*])-[C]-1-[OH]	738	325	413	18	16	0.888889	0.02439	2.018462	10.166154	0.016006	[411, 2, 309, 16]
[*]-[O]-[C]1-[O]-[CH2]-[C](-[OH])-[C](-[OH])-[C]-1-[OH]	738	325	413	18	16	0.888889	0.02439	2.018462	10.166154	0.016006	[411, 2, 309, 16]
[*]-[CH2]-[O]-[C]1-[C](-[CH3])-[O]-[C](-[O]-[C](-[C](-[*])-[*])-[C](-[*])-[*])-[C](-[OH])-[C]-1-[OH]	738	325	413	18	16	0.888889	0.02439	2.018462	10.166154	0.016006	[411, 2, 309, 16]
[*]-[CH2]-[C]1-[C]2=[CH]-[CH2]-[C]3-[C]4(-[CH3])-[CH2]-[CH2]-[*]-[C](-[*])(-[*])-[C]-4-[CH2]-[CH2]-[C]-3(-[CH3])-[C]-2(-[CH3])-[CH2]-[*]-[C]-1(-[*])-[*]	738	325	413	18	16	0.888889	0.02439	2.018462	10.166154	0.016006	[411, 2, 309, 16]
[*]-[C]1-[O]-[CH2]-[C](-[OH])-[C](-[OH])-[C]-1-[OH]	738	325	413	18	16	0.888889	0.02439	2.018462	10.166154	0.016006	[411, 2, 309, 16]
[*]-[C](-[*])-[O]-[C]1-[O]-[CH2]-[C](-[OH])-[C](-[OH])-[C]-1-[OH]	738	325	413	18	16	0.888889	0.02439	2.018462	10.166154	0.016006	[411, 2, 309, 16]
[*]-[CH2]-[CH2]-[O]-[C]1-[C](-[CH3])-[O]-[C](-[O]-[C](-[*])-[*])-[C](-[OH])-[C]-1-[OH]	738	325	413	18	16	0.888889	0.02439	2.018462	10.166154	0.016006	[411, 2, 309, 16]
[*]-[CH2]-[CH2]-[CH2]-[NH]-[C](=[O])-[CH2]-[CH2]-[C](-[CH3])-[C](-[*])-[*]	738	325	413	11	11	1.0	0.014905	2.270769	inf	0.017843	[413, 0, 314, 11]
[*]-[CH2]-[CH2]-[CH2]-[N](-[CH2]-[CH2]-[CH2]-[CH2]-[NH]-[*])-[C](=[O])-[CH2]-[CH2]-[*]	738	325	413	11	11	1.0	0.014905	2.270769	inf	0.017843	[413, 0, 314, 11]
[*]-[CH2]-[NH]-[C](=[O])-[CH2]-[CH2]-[C](-[CH3])-[C]1-[CH2]-[CH2]-[C](-[*])-[C]-1(-[CH3])-[C](-[*])-[*]	738	325	413	11	11	1.0	0.014905	2.270769	inf	0.017843	[413, 0, 314, 11]
[*]-[CH2]-[CH2]-[C](=[O])-[NH]-[CH2]-[CH2]-[CH2]-[N](-[CH2]-[*])-[C](-[*])=[*]	738	325	413	11	11	1.0	0.014905	2.270769	inf	0.017843	[413, 0, 314, 11]
[*]-[CH2]-[CH2]-[NH]-[C](=[O])-[C]1-[C](-[OH])-[CH2]-[C](-[OH])(-[CH2]-[*])-[O]-[C]-1-[CH2]-[C](-[CH]=[*])-[O]-[*]	738	325	413	11	11	1.0	0.014905	2.270769	inf	0.017843	[413, 0, 314, 11]
[*]-[CH2]-[CH2]-[NH]-[C](=[O])-[CH2]-[CH2]-[C](-[CH3])-[C](-[CH2]-[*])-[C](-[*])(-[*])-[*]	738	325	413	11	11	1.0	0.014905	2.270769	inf	0.017843	[413, 0, 314, 11]
[*]-[CH2]-[CH2]-[N](-[CH2]-[CH2]-[CH2]-[NH]-[C](=[O])-[CH2]-[*])-[C](=[O])-[CH2]-[*]	738	325	413	11	11	1.0	0.014905	2.270769	inf	0.017843	[413, 0, 314, 11]
[*]-[CH2]-[C](=[O])-[NH]-[CH2]-[CH2]-[CH2]-[CH2]-[N](-[CH2]-[*])-[C](-[*])=[*]	738	325	413	11	11	1.0	0.014905	2.270769	inf	0.017843	[413, 0, 314, 11]
[*]-[CH2]-[NH]-[C](=[O])-[C]1-[C](-[OH])-[CH2]-[C](-[OH])(-[CH2]-[C](-[*])-[*])-[O]-[C]-1-[CH2]-[C](-[*])-[*]	738	325	413	11	11	1.0	0.014905	2.270769	inf	0.017843	[413, 0, 314, 11]
[*]/[CH]=[CH]\[C](-[CH2]-[C]1-[O]-[C](-[OH])(-[CH2]-[C](-[*])-[*])-[CH2]-[C](-[OH])-[C]-1-[C](=[O])-[NH]-[CH2]-[*])-[O]-[C](-[*])-[*]	738	325	413	11	11	1.0	0.014905	2.270769	inf	0.017843	[413, 0, 314, 11]
[*]-[CH2]-[C]1(-[OH])-[CH2]-[C](-[OH])-[C](-[C](=[O])-[NH]-[*])-[C](-[CH2]-[C](/[CH]=[CH]\[CH]=[*])-[O]-[C](-[O]-[*])-[C](-[*])-[*])-[O]-1	738	325	413	11	11	1.0	0.014905	2.270769	inf	0.017843	[413, 0, 314, 11]
[*]-[NH]-[C](=[O])-[CH2]-[CH2]-[C](-[CH3])-[C]1-[CH2]-[CH2]-[C]2-[C](-[*])-[*]-[CH2]-[C](-[OH])-[C]-2-1-[CH3]	738	325	413	11	11	1.0	0.014905	2.270769	inf	0.017843	[413, 0, 314, 11]
[*]-[CH2]-[CH2]-[C](=[O])-[NH]-[CH2]-[CH2]-[CH2]-[CH2]-[N](-[*])-[*]	738	325	413	11	11	1.0	0.014905	2.270769	inf	0.017843	[413, 0, 314, 11]
[*]-[C](-[*])-[CH2]-[CH2]-[C](=[O])-[NH]-[CH2]-[CH2]-[CH2]-[N](-[*])-[*]	738	325	413	11	11	1.0	0.014905	2.270769	inf	0.017843	[413, 0, 314, 11]
[*]-[CH2]-[CH2]-[N](-[CH2]-[CH2]-[CH2]-[CH2]-[NH]-[C](-[*])=[*])-[C](=[O])-[CH2]-[*]	738	325	413	11	11	1.0	0.014905	2.270769	inf	0.017843	[413, 0, 314, 11]
[*]-[CH2]-[CH2]-[CH2]-[N](-[CH2]-[CH2]-[CH2]-[NH]-[C](-[*])=[*])-[C](=[O])-[CH2]-[CH2]-[*]	738	325	413	11	11	1.0	0.014905	2.270769	inf	0.017843	[413, 0, 314, 11]
[*]-[CH2]-[CH2]-[CH2]-[CH2]-[NH]-[C](=[O])-[CH2]-[CH2]-[C](-[*])-[*]	738	325	413	11	11	1.0	0.014905	2.270769	inf	0.017843	[413, 0, 314, 11]
