# Supplementary material for: A comprehensive evaluation of advanced methods for identifying structural alerts using extensive toxicity data
Source: J Cheminform. 2026 Jan 30;18:27. doi: 10.1186/s13321-026-01157-x (PMC12922411; doi:10.1186/s13321-026-01157-x)
Supplement: Supplementary file 3 — Supplementary material 3. [file 13321_2026_1157_MOESM3_ESM.zip › SI_3_The substructure sets/SI_3_1_Original set of SAs/pysmash_circular/Drug/Hepatotoxicity__ruleset.csv]

Substructure	N_total	N_pos	N_neg	N_s	N_s_pos	Precision	Coverage Rate	Enrichment Factor	Likelihood Ratio	Information Gain	tn_fp_fn_tp
[*]:[c](:[*])-[CH2]-[C](=[O])-[OH]	2238	921	1317	15	14	0.933333	0.006702	2.26797	20.019544	0.006023	[1316, 1, 907, 14]
[*]:[c](:[*])-[CH](-[CH3])-[C](=[O])-[OH]	2238	921	1317	10	10	1.0	0.004468	2.429967	inf	0.005744	[1317, 0, 911, 10]
[*]-[c]1:[cH]:[c](-[Cl]):[c](-[S](-[NH2])(=[O])=[O]):[cH]:[c]:1-[S](-[*])(=[*])=[*]	2238	921	1317	10	10	1.0	0.004468	2.429967	inf	0.005744	[1317, 0, 911, 10]
[*]-[C](-[*])=[C](-[C](=[O])-[OH])-[N](-[*])-[*]	2238	921	1317	24	19	0.791667	0.010724	1.923724	5.433876	0.004717	[1312, 5, 902, 19]
[*]-[C](=[*])-[c]1:[cH]:[s]:[c](-[NH2]):[n]:1	2238	921	1317	13	12	0.923077	0.005809	2.243047	17.159609	0.004964	[1316, 1, 909, 12]
[*]-[N]1-[*]:[c](:[*])-[S]-[c]2:[cH]:[cH]:[cH]:[cH]:[c]:2-1	2238	921	1317	20	17	0.85	0.008937	2.065472	8.103149	0.005352	[1314, 3, 904, 17]
[*]-[CH2]-[N]1-[c](:[*]):[*]-[S]-[c]2:[cH]:[cH]:[cH]:[cH]:[c]:2-1	2238	921	1317	19	16	0.842105	0.00849	2.046288	7.626493	0.004881	[1314, 3, 905, 16]
[*]-[c]1:[*]:[cH]:[c](-[n](:[*]):[*]):[cH]:[cH]:1	2238	921	1317	8	7	0.875	0.003575	2.126221	10.009772	0.002413	[1316, 1, 914, 7]
