# Supplementary material for: A comprehensive evaluation of advanced methods for identifying structural alerts using extensive toxicity data
Source: J Cheminform. 2026 Jan 30;18:27. doi: 10.1186/s13321-026-01157-x (PMC12922411; doi:10.1186/s13321-026-01157-x)
Supplement: Supplementary file 3 — Supplementary material 3. [file 13321_2026_1157_MOESM3_ESM.zip › SI_3_The substructure sets/SI_3_1_Original set of SAs/pysmash_circular/Drug/Immunotoxicity__ruleset.csv]

Substructure	N_total	N_pos	N_neg	N_s	N_s_pos	Precision	Coverage Rate	Enrichment Factor	Likelihood Ratio	Information Gain	tn_fp_fn_tp
[*]-[c](:[*]):[c]1:[cH]:[cH]:[c](-[Cl]):[cH]:[c]:1:[*]	8956	5557	3399	105	91	0.866667	0.011724	1.396773	3.975796	0.002565	[3385, 14, 5466, 91]
[*]-[c](:[*]):[c](:[n](-[*]):[*])-[C](-[F])(-[F])-[F]	8956	5557	3399	45	38	0.844444	0.005025	1.360958	3.320445	0.000885	[3392, 7, 5519, 38]
[*]-[CH2]-[N](-[CH2]-[*])-[CH2]-[CH3]	8956	5557	3399	120	102	0.85	0.013399	1.369912	3.466079	0.002509	[3381, 18, 5455, 102]
[*]-[CH2]-[CH2]-[O]-[c]1:[cH]:[c](-[N]=[*]):[c](-[C](=[O])-[N](-[*])-[*]):[cH]:[c]:1-[O]-[CH3]	8956	5557	3399	49	46	0.938776	0.005471	1.512988	9.378802	0.002196	[3396, 3, 5511, 46]
[*]-[c]1:[cH]:[cH]:[cH]:[c](-[C](-[F])(-[F])-[F]):[cH]:1	8956	5557	3399	76	67	0.881579	0.008486	1.420806	4.553476	0.002117	[3390, 9, 5490, 67]
[*]-[CH]=[N]-[c]1:[cH]:[c](-[O]-[CH2]-[CH2]-[CH2]-[*]):[c](-[O]-[CH3]):[cH]:[c]:1-[C](-[*])=[*]	8956	5557	3399	48	45	0.9375	0.00536	1.510932	9.174915	0.002129	[3396, 3, 5512, 45]
[*]:[cH]:[c](:[cH]:[*])-[c]1:[n]:[n](-[c](:[*]):[*]):[cH]:[c]:1-[c]1:[cH]:[cH]:[n]:[cH]:[cH]:1	8956	5557	3399	30	30	1.0	0.00335	1.611661	inf	0.002311	[3399, 0, 5527, 30]
[*]:[cH]:[c](:[cH]:[*])-[C](-[F])(-[F])-[F]	8956	5557	3399	229	177	0.772926	0.025569	1.245694	2.082	0.002009	[3347, 52, 5380, 177]
[*]-[NH]-[c]1:[cH]:[cH]:[cH]:[c](-[C](-[*])(-[*])-[*]):[cH]:1	8956	5557	3399	37	36	0.972973	0.004131	1.568103	22.019795	0.00219	[3398, 1, 5521, 36]
[*]-[NH]-[c]1:[cH]:[cH]:[cH]:[c](-[C](-[F])(-[F])-[F]):[cH]:1	8956	5557	3399	36	35	0.972222	0.00402	1.566893	21.408134	0.002117	[3398, 1, 5522, 35]
[*]-[CH2]-[N](-[CH2]-[CH3])-[c](:[*]):[*]	8956	5557	3399	51	47	0.921569	0.005695	1.485256	7.187016	0.001988	[3395, 4, 5510, 47]
[*]-[CH2]-[CH2]-[O]-[c]1:[cH]:[c]2:[c](:[cH]:[c]:1-[O]-[CH3])-[C](=[O])-[N](-[*])-[C](-[*])-[CH]=[N]-2	8956	5557	3399	49	46	0.938776	0.005471	1.512988	9.378802	0.002196	[3396, 3, 5511, 46]
[*]-[O]-[c]1:[cH]:[c](-[CH]=[*]):[cH]:[c](-[O]-[CH3]):[c]:1-[O]-[CH3]	8956	5557	3399	67	59	0.880597	0.007481	1.419224	4.511	0.001849	[3391, 8, 5498, 59]
[*]=[CH]-[c]1:[cH]:[c](-[O]-[CH3]):[c](-[O]-[CH3]):[c](-[O]-[CH3]):[cH]:1	8956	5557	3399	67	59	0.880597	0.007481	1.419224	4.511	0.001849	[3391, 8, 5498, 59]
[*]:[c](:[*])-[c]1:[cH]:[cH]:[cH]:[nH]:1	8956	5557	3399	20	20	1.0	0.002233	1.611661	inf	0.00154	[3399, 0, 5537, 20]
[*]-[C](=[*])-[c]1:[cH]:[c](-[O]-[CH3]):[c](-[O]-[CH3]):[c](-[O]-[CH3]):[cH]:1	8956	5557	3399	70	62	0.885714	0.007816	1.427471	4.740373	0.002021	[3391, 8, 5495, 62]
[*]-[O]-[c]1:[cH]:[c](-[C](-[*])=[*]):[cH]:[c](-[O]-[CH3]):[c]:1-[O]-[CH3]	8956	5557	3399	70	62	0.885714	0.007816	1.427471	4.740373	0.002021	[3391, 8, 5495, 62]
[*]-[CH2]-[NH]-[c]1:[cH]:[cH]:[n]:[c]2:[cH]:[c](-[Cl]):[cH]:[cH]:[c]:1:2	8956	5557	3399	26	26	1.0	0.002903	1.611661	inf	0.002003	[3399, 0, 5531, 26]
[*]-[CH2]-[NH]-[c]1:[cH]:[cH]:[n]:[c](:[*]):[c]:1:[cH]:[*]	8956	5557	3399	26	26	1.0	0.002903	1.611661	inf	0.002003	[3399, 0, 5531, 26]
[*]-[CH2]-[NH]-[c]1:[cH]:[cH]:[n]:[c]2:[cH]:[c](-[*]):[*]:[cH]:[c]:1:2	8956	5557	3399	26	26	1.0	0.002903	1.611661	inf	0.002003	[3399, 0, 5531, 26]
[*]-[C](=[*])-[NH]-[c]1:[cH]:[cH]:[cH]:[c](-[*]):[cH]:1	8956	5557	3399	119	97	0.815126	0.013287	1.313707	2.696869	0.001735	[3377, 22, 5460, 97]
[*]:[cH]:[c](:[n]:[*])-[C](-[F])(-[F])-[F]	8956	5557	3399	66	58	0.878788	0.007369	1.416308	4.434542	0.001792	[3391, 8, 5499, 58]
[*]=[CH]-[C](=[O])-[c]1:[cH]:[c](-[O]-[CH3]):[c](-[O]-[CH3]):[c](-[O]-[CH3]):[cH]:1	8956	5557	3399	25	25	1.0	0.002791	1.611661	inf	0.001925	[3399, 0, 5532, 25]
[*]/[CH]=[CH]/[C](=[O])-[c]1:[cH]:[c](-[O]-[*]):[c](-[O]-[CH3]):[c](-[O]-[CH3]):[cH]:1	8956	5557	3399	25	25	1.0	0.002791	1.611661	inf	0.001925	[3399, 0, 5532, 25]
[*]-[CH2]-[O]-[c]1:[cH]:[c]2:[c](:[cH]:[c]:1-[O]-[*])-[C](=[O])-[N]1-[CH2]-[*]-[CH2]-[C]-1-[CH]=[N]-2	8956	5557	3399	53	49	0.924528	0.005918	1.490026	7.492847	0.002117	[3395, 4, 5508, 49]
[*]-[CH2]-[O]-[c]1:[cH]:[c]2:[c](:[cH]:[c]:1-[O]-[CH3])-[C](=[O])-[N](-[CH2]-[*])-[C](-[*])-[CH]=[N]-2	8956	5557	3399	53	49	0.924528	0.005918	1.490026	7.492847	0.002117	[3395, 4, 5508, 49]
[*]-[c]1:[nH]:[c]2:[cH]:[cH]:[cH]:[cH]:[c]:2:[c]:1-[*]	8956	5557	3399	39	32	0.820513	0.004355	1.322388	2.796164	0.000598	[3392, 7, 5525, 32]
[*]-[O]-[c]1:[c](-[O]-[CH3]):[cH]:[c](-[C](=[O])/[CH]=[CH]/[c](:[*]):[*]):[cH]:[c]:1-[O]-[CH3]	8956	5557	3399	24	24	1.0	0.00268	1.611661	inf	0.001848	[3399, 0, 5533, 24]
[*]-[c]1:[*]:[cH]:[cH]:[c](-[c]2:[n]:[n](-[c](:[cH]:[*]):[cH]:[*]):[cH]:[c]:2-[c]2:[cH]:[cH]:[n]:[cH]:[cH]:2):[cH]:1	8956	5557	3399	24	24	1.0	0.00268	1.611661	inf	0.001848	[3399, 0, 5533, 24]
[*]-[NH]-[c]1:[cH]:[cH]:[cH]:[c](-[n](:[*]):[*]):[cH]:1	8956	5557	3399	29	28	0.965517	0.003238	1.556086	17.126507	0.001612	[3398, 1, 5529, 28]
[*]-[CH2]-[NH2]	8956	5557	3399	131	104	0.793893	0.014627	1.279487	2.356027	0.001494	[3372, 27, 5453, 104]
[*]-[c]1:[*]:[cH]:[c]2:[c](:[cH]:1)-[N]=[CH]-[C]1-[CH2]-[CH2]-[CH2]-[N]-1-[C]-2=[O]	8956	5557	3399	44	41	0.931818	0.004913	1.501775	8.359367	0.001863	[3396, 3, 5516, 41]
[*]:[c]1:[*]-[N]=[CH]-[C]2-[CH2]-[CH2]-[CH2]-[N]-2-[C]-1=[O]	8956	5557	3399	44	41	0.931818	0.004913	1.501775	8.359367	0.001863	[3396, 3, 5516, 41]
[*]-[O]-[c]1:[cH]:[c]2:[c](:[cH]:[c]:1-[*])-[N]=[CH]-[C]1-[CH2]-[CH2]-[CH2]-[N]-1-[C]-2=[O]	8956	5557	3399	44	41	0.931818	0.004913	1.501775	8.359367	0.001863	[3396, 3, 5516, 41]
[*]-[c]1:[*]:[cH]:[c]2:[c](:[cH]:1)-[C](=[O])-[N]1-[CH2]-[CH2]-[CH2]-[C]-1-[CH]=[N]-2	8956	5557	3399	44	41	0.931818	0.004913	1.501775	8.359367	0.001863	[3396, 3, 5516, 41]
[*]-[O]-[c]1:[cH]:[c]2:[c](:[cH]:[c]:1-[*])-[C](=[O])-[N]1-[CH2]-[CH2]-[CH2]-[C]-1-[CH]=[N]-2	8956	5557	3399	44	41	0.931818	0.004913	1.501775	8.359367	0.001863	[3396, 3, 5516, 41]
[*]-[O]-[c]1:[cH]:[c]2:[c](:[cH]:[c]:1-[O]-[CH3])-[C](=[O])-[N]1-[CH2]-[CH2]-[CH2]-[C]-1-[CH]=[N]-2	8956	5557	3399	44	41	0.931818	0.004913	1.501775	8.359367	0.001863	[3396, 3, 5516, 41]
[*]:[cH]:[c]1:[c](:[cH]:[*])-[C](=[O])-[N]2-[CH2]-[CH2]-[CH2]-[C]-2-[CH]=[N]-1	8956	5557	3399	44	41	0.931818	0.004913	1.501775	8.359367	0.001863	[3396, 3, 5516, 41]
[*]=[CH]-[C]1-[CH2]-[CH2]-[CH2]-[N]-1-[C](=[O])-[c](:[*]):[*]	8956	5557	3399	44	41	0.931818	0.004913	1.501775	8.359367	0.001863	[3396, 3, 5516, 41]
[*]-[N]=[CH]-[C]1-[CH2]-[CH2]-[CH2]-[N]-1-[C](-[*])=[*]	8956	5557	3399	44	41	0.931818	0.004913	1.501775	8.359367	0.001863	[3396, 3, 5516, 41]
[*]-[NH]-[c]1:[c](:[*]):[*]:[n]:[c]2:[cH]:[cH]:[cH]:[cH]:[c]:1:2	8956	5557	3399	40	38	0.95	0.004466	1.531078	11.621558	0.001961	[3397, 2, 5519, 38]
[*]-[C](=[*])-[NH]-[c]1:[cH]:[cH]:[c](-[Cl]):[c](-[*]):[cH]:1	8956	5557	3399	45	39	0.866667	0.005025	1.396773	3.975796	0.001093	[3393, 6, 5518, 39]
[*]-[O]-[c]1:[cH]:[c](/[CH]=[CH]\[c](:[*]):[*]):[cH]:[c](-[O]-[CH3]):[c]:1-[O]-[CH3]	8956	5557	3399	22	22	1.0	0.002456	1.611661	inf	0.001694	[3399, 0, 5535, 22]
[*]-[c]1:[cH]:[cH]:[c](-[NH]-[C](=[O])-[NH]-[c](:[cH]:[*]):[cH]:[*]):[cH]:[cH]:1	8956	5557	3399	28	27	0.964286	0.003126	1.554102	16.514846	0.00154	[3398, 1, 5530, 27]
[*]/[CH]=[CH]\[c]1:[cH]:[cH]:[c](-[O]-[*]):[c](-[*]):[cH]:1	8956	5557	3399	41	38	0.926829	0.004578	1.493735	7.747706	0.001667	[3396, 3, 5519, 38]
[*]/[CH]=[CH]\[c]1:[cH]:[c](-[O]-[CH3]):[c](-[O]-[CH3]):[c](-[O]-[CH3]):[cH]:1	8956	5557	3399	42	38	0.904762	0.00469	1.458169	5.810779	0.001423	[3395, 4, 5519, 38]
[*]-[CH2]-[CH2]-[NH]-[c]1:[cH]:[cH]:[n]:[c]2:[cH]:[c](-[Cl]):[cH]:[cH]:[c]:1:2	8956	5557	3399	21	21	1.0	0.002345	1.611661	inf	0.001617	[3399, 0, 5536, 21]
