# Supplementary material for: A comprehensive evaluation of advanced methods for identifying structural alerts using extensive toxicity data
Source: J Cheminform. 2026 Jan 30;18:27. doi: 10.1186/s13321-026-01157-x (PMC12922411; doi:10.1186/s13321-026-01157-x)
Supplement: Supplementary file 3 — Supplementary material 3. [file 13321_2026_1157_MOESM3_ESM.zip › SI_3_The substructure sets/SI_3_1_Original set of SAs/pysmash_circular/Drug/Mitochondrial toxicity__ruleset.csv]

Substructure	N_total	N_pos	N_neg	N_s	N_s_pos	Precision	Coverage Rate	Enrichment Factor	Likelihood Ratio	Information Gain	tn_fp_fn_tp
[*]-[N+](=[*])-[O-]	3338	1513	1825	171	142	0.830409	0.051228	1.83206	5.906283	0.023634	[1796, 29, 1371, 142]
[*]-[N+](-[*-])=[O]	3338	1513	1825	169	141	0.83432	0.050629	1.840686	6.074143	0.023878	[1797, 28, 1372, 141]
[*]:[cH]:[c](:[c](:[*]):[*])-[N+](=[O])-[O-]	3338	1513	1825	6	6	1.0	0.001797	2.206213	inf	0.002055	[1825, 0, 1507, 6]
[*]:[cH]:[c](:[cH]:[*])-[N+](=[O])-[O-]	3338	1513	1825	81	73	0.901235	0.024266	1.988315	11.006692	0.016121	[1817, 8, 1440, 73]
[*]-[CH](-[*])-[CH2]-[CH](-[*])-[*]	3338	1513	1825	116	91	0.784483	0.034751	1.730736	4.390615	0.011916	[1800, 25, 1422, 91]
[*]-[CH](-[*])-[CH2]-[C](-[*])(-[*])-[*]	3338	1513	1825	68	59	0.867647	0.020371	1.914214	7.907395	0.011252	[1816, 9, 1454, 59]
[*]-[c]1:[*]:[cH]:[c](-[N+](=[*])-[*-]):[cH]:[cH]:1	3338	1513	1825	52	45	0.865385	0.015578	1.909223	7.754225	0.008459	[1818, 7, 1468, 45]
[*]-[NH]-[c]1:[cH]:[*]:[cH]:[cH]:[cH]:1	3338	1513	1825	62	52	0.83871	0.018574	1.850372	6.272307	0.008707	[1815, 10, 1461, 52]
[*]-[NH]-[c]1:[cH]:[cH]:[cH]:[cH]:[cH]:1	3338	1513	1825	42	37	0.880952	0.012582	1.943568	8.925975	0.007418	[1820, 5, 1476, 37]
[*]-[P](-[*])(-[*])=[S]	3338	1513	1825	33	30	0.909091	0.009886	2.005648	12.062128	0.006757	[1822, 3, 1483, 30]
[*]-[c]1:[*]:[c](-[*]):[c](-[NH2]):[cH]:[cH]:1	3338	1513	1825	19	19	1.0	0.005692	2.206213	inf	0.006526	[1825, 0, 1494, 19]
[*]-[c]1:[*]:[cH]:[c](-[Cl]):[c](-[Cl]):[cH]:1	3338	1513	1825	25	24	0.96	0.00749	2.117964	28.949108	0.006696	[1824, 1, 1489, 24]
[*]-[P](-[*])(=[*])-[O]-[CH2]-[CH3]	3338	1513	1825	23	22	0.956522	0.00689	2.110291	26.536682	0.006042	[1824, 1, 1491, 22]
[*]:[c](:[*])-[NH]-[c]1:[cH]:[cH]:[cH]:[cH]:[cH]:1	3338	1513	1825	17	17	1.0	0.005093	2.206213	inf	0.005837	[1825, 0, 1496, 17]
[*]-[CH]1-[*]-[CH](-[*])-[CH](-[OH])-[CH](-[CH3])-[O]-1	3338	1513	1825	17	17	1.0	0.005093	2.206213	inf	0.005837	[1825, 0, 1496, 17]
[*]-[O]-[CH]1-[CH](-[*])-[*]-[CH](-[*])-[O]-[CH]-1-[CH3]	3338	1513	1825	16	16	1.0	0.004793	2.206213	inf	0.005492	[1825, 0, 1497, 16]
[*]-[c]1:[*]:[cH]:[cH]:[c](-[NH2]):[cH]:1	3338	1513	1825	22	18	0.818182	0.006591	1.805083	5.427958	0.002708	[1821, 4, 1495, 18]
[*]-[c](:[*]):[c](:[cH]:[*])-[C](-[CH3])(-[CH3])-[CH3]	3338	1513	1825	28	24	0.857143	0.008388	1.89104	7.237277	0.004322	[1821, 4, 1489, 24]
[*]-[O]-[CH]1-[CH](-[*])-[CH2]-[CH](-[O]-[CH](-[*])-[*])-[O]-[CH]-1-[CH3]	3338	1513	1825	14	14	1.0	0.004194	2.206213	inf	0.004803	[1825, 0, 1499, 14]
[*]-[c]1:[cH]:[cH]:[c](-[Cl]):[c](-[Cl]):[cH]:1	3338	1513	1825	17	16	0.941176	0.005093	2.076436	19.299405	0.004107	[1824, 1, 1497, 16]
[*]-[c](:[*]):[c](:[c](-[*]):[*])-[N+](=[O])-[O-]	3338	1513	1825	12	12	1.0	0.003595	2.206213	inf	0.004115	[1825, 0, 1501, 12]
[*]-[c]1:[cH]:[cH]:[cH]:[c]2:[c]:1-[C](=[*])-[*]:[c](:[*])-[C]-2=[O]	3338	1513	1825	13	13	1.0	0.003895	2.206213	inf	0.004459	[1825, 0, 1500, 13]
[*]:[c]1:[*]:[cH]:[cH]:[c]2:[cH]:[cH]:[cH]:[c](:[*]):[c]:1:2	3338	1513	1825	8	8	1.0	0.002397	2.206213	inf	0.002741	[1825, 0, 1505, 8]
[*]-[c]1:[cH]:[cH]:[c](-[N+](=[O])-[O-]):[cH]:[cH]:1	3338	1513	1825	26	22	0.846154	0.007789	1.866795	6.634171	0.003771	[1821, 4, 1491, 22]
[*]-[c]1:[*]:[cH]:[c](-[N]=[*]):[cH]:[cH]:1	3338	1513	1825	71	61	0.859155	0.02127	1.895479	7.357898	0.011219	[1815, 10, 1452, 61]
[*]-[O]-[C](=[O])-[CH]1-[CH](-[CH]=[C](-[*])-[*])-[C]-1(-[CH3])-[CH3]	3338	1513	1825	13	13	1.0	0.003895	2.206213	inf	0.004459	[1825, 0, 1500, 13]
[*]-[CH2]-[O]-[C](=[O])-[c]1:[cH]:[cH]:[c](-[OH]):[cH]:[cH]:1	3338	1513	1825	12	12	1.0	0.003595	2.206213	inf	0.004115	[1825, 0, 1501, 12]
[*]-[CH](-[*])-[O]-[CH]1-[CH2]-[CH](-[*])-[CH](-[OH])-[CH](-[CH3])-[O]-1	3338	1513	1825	12	12	1.0	0.003595	2.206213	inf	0.004115	[1825, 0, 1501, 12]
[*]-[CH](-[*])-[O]-[C](-[CH3])=[O]	3338	1513	1825	19	17	0.894737	0.005692	1.97398	10.252809	0.003591	[1823, 2, 1496, 17]
[*]-[c]1:[*]:[c](-[*]):[c](-[CH](-[*])-[*]):[cH]:[cH]:1	3338	1513	1825	24	18	0.75	0.00719	1.65466	3.618638	0.001902	[1819, 6, 1495, 18]
[*]-[c]1:[*]:[cH]:[cH]:[c](-[O]-[c]2:[cH]:[cH]:[cH]:[cH]:[cH]:2):[cH]:1	3338	1513	1825	11	11	1.0	0.003295	2.206213	inf	0.003771	[1825, 0, 1502, 11]
