# Supplementary material for: A comprehensive evaluation of advanced methods for identifying structural alerts using extensive toxicity data
Source: J Cheminform. 2026 Jan 30;18:27. doi: 10.1186/s13321-026-01157-x (PMC12922411; doi:10.1186/s13321-026-01157-x)
Supplement: Supplementary file 3 — Supplementary material 3. [file 13321_2026_1157_MOESM3_ESM.zip › SI_3_The substructure sets/SI_3_1_Original set of SAs/pysmash_circular/Drug/Nephrotoxicity__ruleset.csv]

Substructure	N_total	N_pos	N_neg	N_s	N_s_pos	Precision	Coverage Rate	Enrichment Factor	Likelihood Ratio	Information Gain	tn_fp_fn_tp
[*]-[S](=[*])(=[*])-[NH2]	2196	961	1235	45	38	0.844444	0.020492	1.929657	6.976364	0.010708	[1228, 7, 923, 38]
[*]-[c](:[*]):[c](:[cH]:[*])-[S](-[NH2])(=[O])=[O]	2196	961	1235	30	27	0.9	0.013661	2.056608	11.566077	0.009505	[1232, 3, 934, 27]
[*]-[C](-[*])=[C](-[C](=[O])-[OH])-[N](-[*])-[*]	2196	961	1235	24	21	0.875	0.010929	1.99948	8.995838	0.006663	[1232, 3, 940, 21]
[*]:[c](:[*])-[CH](-[CH3])-[C](=[O])-[OH]	2196	961	1235	11	11	1.0	0.005009	2.28512	inf	0.005996	[1235, 0, 950, 11]
[*]-[NH]-[C](-[CH2]-[CH2]-[c]1:[cH]:[cH]:[cH]:[cH]:[cH]:1)-[C](-[*])=[*]	2196	961	1235	13	13	1.0	0.00592	2.28512	inf	0.007091	[1235, 0, 948, 13]
[*]-[c]1:[cH]:[c](-[Cl]):[c](-[S](-[NH2])(=[O])=[O]):[cH]:[c]:1-[S](-[*])(=[*])=[*]	2196	961	1235	10	10	1.0	0.004554	2.28512	inf	0.005449	[1235, 0, 951, 10]
[*]-[C](=[*])-[c]1:[cH]:[s]:[c](-[NH2]):[n]:1	2196	961	1235	13	12	0.923077	0.00592	2.109341	15.421436	0.004602	[1234, 1, 949, 12]
[*]-[C](=[*])-[NH]-[C]1-[C]2-[S]-[CH2]-[C](-[*])=[C](-[C](-[*])=[*])-[N]-2-[C]-1=[O]	2196	961	1235	28	24	0.857143	0.01275	1.958674	7.710718	0.007084	[1231, 4, 937, 24]
[*]-[C](=[*])-[NH]-[C]1-[C]2-[S]-[*]-[C](-[*])=[C](-[C](-[*])=[*])-[N]-2-[C]-1=[O]	2196	961	1235	28	24	0.857143	0.01275	1.958674	7.710718	0.007084	[1231, 4, 937, 24]
