# Supplementary material for: A comprehensive evaluation of advanced methods for identifying structural alerts using extensive toxicity data
Source: J Cheminform. 2026 Jan 30;18:27. doi: 10.1186/s13321-026-01157-x (PMC12922411; doi:10.1186/s13321-026-01157-x)
Supplement: Supplementary file 3 — Supplementary material 3. [file 13321_2026_1157_MOESM3_ESM.zip › SI_3_The substructure sets/SI_3_1_Original set of SAs/pysmash_circular/Drug/Neurotoxicity__ruleset.csv]

Substructure	N_total	N_pos	N_neg	N_s	N_s_pos	Precision	Coverage Rate	Enrichment Factor	Likelihood Ratio	Information Gain	tn_fp_fn_tp
[*]-[CH2]-[CH2]-[N](-[*])-[*]	2184	1329	855	399	333	0.834586	0.182692	1.37151	3.245947	0.038168	[789, 66, 996, 333]
[*]:[c](:[*])-[F]	2184	1329	855	83	71	0.855422	0.038004	1.405749	3.806433	0.008353	[843, 12, 1258, 71]
[*]-[S](=[*])(=[*])-[NH2]	2184	1329	855	45	42	0.933333	0.020604	1.533785	9.006772	0.008497	[852, 3, 1287, 42]
[*]-[N](-[*])-[CH3]	2184	1329	855	276	215	0.778986	0.126374	1.280139	2.267513	0.013635	[794, 61, 1114, 215]
[*]-[N]1-[*]-[CH2]-[N](-[c](:[*]):[*])-[CH2]-[CH2]-1	2184	1329	855	20	20	1.0	0.009158	1.643341	inf	0.006602	[855, 0, 1309, 20]
[*]-[C](=[*])-[NH2]	2184	1329	855	88	70	0.795455	0.040293	1.307203	2.501881	0.004847	[837, 18, 1259, 70]
[*]-[C](-[*])(-[*])-[OH]	2184	1329	855	161	123	0.763975	0.073718	1.255472	2.082393	0.006212	[817, 38, 1206, 123]
[*]-[C](-[*])(-[*])-[F]	2184	1329	855	77	61	0.792208	0.035256	1.301867	2.452737	0.004067	[839, 16, 1268, 61]
[*]-[c]1:[*]:[cH]:[cH]:[c](-[Cl]):[cH]:1	2184	1329	855	57	48	0.842105	0.026099	1.383866	3.431151	0.005018	[846, 9, 1281, 48]
[*]-[c](:[*]):[c](:[cH]:[*])-[S](-[NH2])(=[O])=[O]	2184	1329	855	30	28	0.933333	0.013736	1.533785	9.006772	0.005634	[853, 2, 1301, 28]
[*]-[c]1:[*]:[cH]:[c](-[F]):[cH]:[cH]:1	2184	1329	855	40	35	0.875	0.018315	1.437923	4.503386	0.0047	[850, 5, 1294, 35]
[*]=[c](:[*]):[c](:[cH]:[*])-[C](=[O])-[OH]	2184	1329	855	19	17	0.894737	0.0087	1.470358	5.468397	0.002613	[853, 2, 1312, 17]
[*]-[CH](-[*])-[OH]	2184	1329	855	204	159	0.779412	0.093407	1.280839	2.273138	0.009792	[810, 45, 1170, 159]
[*]-[C](-[*])(-[*])-[c]1:[cH]:[*]:[cH]:[cH]:[cH]:1	2184	1329	855	55	48	0.872727	0.025183	1.434188	4.41148	0.006375	[848, 7, 1281, 48]
[*]-[c]1:[*]:[cH]:[c](-[Cl]):[cH]:[cH]:1	2184	1329	855	105	80	0.761905	0.048077	1.252069	2.058691	0.00384	[830, 25, 1249, 80]
