# Supplementary material for: A comprehensive evaluation of advanced methods for identifying structural alerts using extensive toxicity data
Source: J Cheminform. 2026 Jan 30;18:27. doi: 10.1186/s13321-026-01157-x (PMC12922411; doi:10.1186/s13321-026-01157-x)
Supplement: Supplementary file 3 — Supplementary material 3. [file 13321_2026_1157_MOESM3_ESM.zip › SI_3_The substructure sets/SI_3_1_Original set of SAs/pysmash_circular/Drug/Ototoxicity__ruleset.csv]

Substructure	N_total	N_pos	N_neg	N_s	N_s_pos	Precision	Coverage Rate	Enrichment Factor	Likelihood Ratio	Information Gain	tn_fp_fn_tp
[*]-[CH2]-[C](-[NH2])-[C](-[*])-[*]	2756	1064	1692	31	28	0.903226	0.011248	2.339559	14.842105	0.009661	[1689, 3, 1036, 28]
[*]-[CH](-[*])-[OH]	2756	1064	1692	41	35	0.853659	0.014877	2.211168	9.276316	0.010185	[1686, 6, 1029, 35]
[*]-[c]1:[*]:[cH]:[cH]:[c](-[F]):[cH]:1	2756	1064	1692	13	13	1.0	0.004717	2.590226	inf	0.006502	[1692, 0, 1051, 13]
[*]-[CH2]-[C](-[C](=[O])-[OH])-[N](-[*])-[*]	2756	1064	1692	19	19	1.0	0.006894	2.590226	inf	0.009521	[1692, 0, 1045, 19]
[*]-[C](-[*])=[C](-[C](=[O])-[OH])-[N](-[*])-[*]	2756	1064	1692	18	16	0.888889	0.006531	2.302423	12.721805	0.005228	[1690, 2, 1048, 16]
[*]:[n](:[*])-[CH]1-[CH2]-[CH2]-1	2756	1064	1692	9	9	1.0	0.003266	2.590226	inf	0.004496	[1692, 0, 1055, 9]
[*]-[C](=[*])-[c]1:[cH]:[s]:[c](-[*]):[n]:1	2756	1064	1692	11	11	1.0	0.003991	2.590226	inf	0.005499	[1692, 0, 1053, 11]
[*]-[CH2]-[NH]-[C](-[CH3])(-[CH3])-[CH3]	2756	1064	1692	14	13	0.928571	0.00508	2.405209	20.672932	0.00487	[1691, 1, 1051, 13]
[*]/[N]=[C](/[C](-[*])=[*])-[c]1:[cH]:[s]:[c](-[NH2]):[n]:1	2756	1064	1692	10	10	1.0	0.003628	2.590226	inf	0.004997	[1692, 0, 1054, 10]
[*]-[c]1:[cH]:[s]:[c](-[NH2]):[n]:1	2756	1064	1692	10	10	1.0	0.003628	2.590226	inf	0.004997	[1692, 0, 1054, 10]
[*]-[C](=[*])-[c]1:[cH]:[s]:[c](-[NH2]):[n]:1	2756	1064	1692	10	10	1.0	0.003628	2.590226	inf	0.004997	[1692, 0, 1054, 10]
[*]-[NH]-[C](-[CH2]-[CH2]-[c]1:[cH]:[cH]:[cH]:[cH]:[cH]:1)-[C](-[*])=[*]	2756	1064	1692	15	15	1.0	0.005443	2.590226	inf	0.007507	[1692, 0, 1049, 15]
[*]-[C](=[*])-[C](-[C](-[NH2])=[O])=[C](-[*])-[*]	2756	1064	1692	13	12	0.923077	0.004717	2.390977	19.082707	0.004408	[1691, 1, 1052, 12]
