# Supplementary material for: A comprehensive evaluation of advanced methods for identifying structural alerts using extensive toxicity data
Source: J Cheminform. 2026 Jan 30;18:27. doi: 10.1186/s13321-026-01157-x (PMC12922411; doi:10.1186/s13321-026-01157-x)
Supplement: Supplementary file 3 — Supplementary material 3. [file 13321_2026_1157_MOESM3_ESM.zip › SI_3_The substructure sets/SI_3_1_Original set of SAs/pysmash_circular/Drug/Photosensitizer_in human__ruleset.csv]

Substructure	N_total	N_pos	N_neg	N_s	N_s_pos	Precision	Coverage Rate	Enrichment Factor	Likelihood Ratio	Information Gain	tn_fp_fn_tp
[*]-[S](=[*])(=[*])-[NH2]	1395	576	819	45	38	0.844444	0.032258	2.045139	7.71875	0.0191	[812, 7, 538, 38]
[*]-[c](:[*]):[c](:[cH]:[*])-[S](-[NH2])(=[O])=[O]	1395	576	819	31	28	0.903226	0.022222	2.1875	13.270833	0.017436	[816, 3, 548, 28]
[*]-[CH2]-[N]1-[c](:[*]):[*]-[S]-[c]2:[cH]:[cH]:[cH]:[cH]:[c]:2-1	1395	576	819	15	15	1.0	0.010753	2.421875	inf	0.013842	[819, 0, 561, 15]
[*]-[c]1:[cH]:[c](-[Cl]):[c](-[S](-[NH2])(=[O])=[O]):[cH]:[c]:1-[S](-[*])(=[*])=[*]	1395	576	819	16	16	1.0	0.01147	2.421875	inf	0.014773	[819, 0, 560, 16]
[*]-[S]-[c]1:[cH]:[cH]:[cH]:[cH]:[c]:1-[*]	1395	576	819	32	27	0.84375	0.022939	2.043457	7.678125	0.013408	[814, 5, 549, 27]
[*]=[c](:[*]):[c](:[cH]:[*])-[C](=[O])-[OH]	1395	576	819	25	21	0.84	0.017921	2.034375	7.464844	0.010224	[815, 4, 555, 21]
[*]-[N]1-[*]:[c](:[*])-[S]-[c]2:[cH]:[cH]:[cH]:[cH]:[c]:2-1	1395	576	819	16	15	0.9375	0.01147	2.270508	21.328125	0.010513	[818, 1, 561, 15]
[*]-[c]1:[cH]:[c]2:[c](:[cH]:[c]:1-[S](-[*])(=[*])=[*])-[S](=[O])(=[O])-[NH]-[CH](-[*])-[NH]-2	1395	576	819	13	13	1.0	0.009319	2.421875	inf	0.011982	[819, 0, 563, 13]
[*]-[CH]1-[*]-[S](=[*])(=[*])-[c]2:[cH]:[c](-[S](-[*])(=[*])=[*]):[c](-[Cl]):[cH]:[c]:2-[NH]-1	1395	576	819	13	13	1.0	0.009319	2.421875	inf	0.011982	[819, 0, 563, 13]
[*]-[CH]1-[*]-[S](=[*])(=[*])-[c]2:[cH]:[c](-[S](-[NH2])(=[O])=[O]):[c](-[Cl]):[cH]:[c]:2-[NH]-1	1395	576	819	13	13	1.0	0.009319	2.421875	inf	0.011982	[819, 0, 563, 13]
[*]-[c]1:[cH]:[cH]:[cH]:[cH]:[c]:1-[N](-[*])-[*]	1395	576	819	35	27	0.771429	0.02509	1.868304	4.798828	0.009896	[811, 8, 549, 27]
[*]:[c](:[*])-[CH](-[CH3])-[C](=[O])-[OH]	1395	576	819	12	12	1.0	0.008602	2.421875	inf	0.011054	[819, 0, 564, 12]
[NH2]-[S](=[O])(=[O])-[c]1:[cH]:[c]2:[c](:[cH]:[c]:1-[Cl])-[NH]-[*]-[NH]-[S]-2(=[O])=[O]	1395	576	819	12	12	1.0	0.008602	2.421875	inf	0.011054	[819, 0, 564, 12]
[*]-[CH2]-[CH2]-[N]1-[c]2:[cH]:[*]:[cH]:[cH]:[c]:2-[S]-[c]2:[cH]:[cH]:[cH]:[cH]:[c]:2-1	1395	576	819	12	12	1.0	0.008602	2.421875	inf	0.011054	[819, 0, 564, 12]
[*]-[CH2]-[N]1-[c]2:[cH]:[cH]:[cH]:[cH]:[c]:2-[S]-[c]2:[cH]:[cH]:[c](-[*]):[cH]:[c]:2-1	1395	576	819	11	11	1.0	0.007885	2.421875	inf	0.010127	[819, 0, 565, 11]
[*]-[CH]1-[NH]-[c]2:[cH]:[c](-[Cl]):[c](-[S](-[NH2])(=[O])=[O]):[cH]:[c]:2-[S](=[O])(=[O])-[NH]-1	1395	576	819	11	11	1.0	0.007885	2.421875	inf	0.010127	[819, 0, 565, 11]
[*]-[N]1-[CH2]-[CH2]-[N](-[CH3])-[CH2]-[CH2]-1	1395	576	819	24	19	0.791667	0.017204	1.917318	5.403125	0.007562	[814, 5, 557, 19]
[*]:[cH]:[c](:[cH]:[*])-[N+](=[O])-[O-]	1395	576	819	17	15	0.882353	0.012186	2.136949	10.664062	0.008554	[817, 2, 561, 15]
[*]-[N]1-[*]-[CH2]-[N](-[CH3])-[CH2]-[CH2]-1	1395	576	819	26	20	0.769231	0.018638	1.862981	4.739583	0.007209	[813, 6, 556, 20]
[*]-[NH]-[c]1:[cH]:[cH]:[cH]:[cH]:[c]:1-[*]	1395	576	819	18	16	0.888889	0.012903	2.152778	11.375	0.009358	[817, 2, 560, 16]
