# Supplementary material for: A comprehensive evaluation of advanced methods for identifying structural alerts using extensive toxicity data
Source: J Cheminform. 2026 Jan 30;18:27. doi: 10.1186/s13321-026-01157-x (PMC12922411; doi:10.1186/s13321-026-01157-x)
Supplement: Supplementary file 3 — Supplementary material 3. [file 13321_2026_1157_MOESM3_ESM.zip › SI_3_The substructure sets/SI_3_1_Original set of SAs/pysmash_circular/Drug/Rat oral acute toxicity__ruleset.csv]

Substructure	N_total	N_pos	N_neg	N_s	N_s_pos	Precision	Coverage Rate	Enrichment Factor	Likelihood Ratio	Information Gain	tn_fp_fn_tp
[*]-[P](-[*])(=[*])-[O]-[CH2]-[CH3]	7334	2804	4530	339	300	0.884956	0.046223	2.314645	12.427302	0.038378	[4491, 39, 2504, 300]
[*]-[P](-[*])(-[*])=[S]	7334	2804	4530	452	372	0.823009	0.061631	2.15262	7.512304	0.038861	[4450, 80, 2432, 372]
[*]:[n]:[c](:[nH]:[*])-[C](-[F])(-[F])-[F]	7334	2804	4530	128	127	0.992188	0.017453	2.595115	205.17475	0.023318	[4529, 1, 2677, 127]
[*]-[O]-[C](=[O])-[NH]-[CH3]	7334	2804	4530	157	142	0.904459	0.021407	2.365656	15.293866	0.018936	[4515, 15, 2662, 142]
[*]-[c](:[*]):[c](:[cH]:[*])-[O]-[C](=[O])-[NH]-[CH3]	7334	2804	4530	48	46	0.958333	0.006545	2.506568	37.157632	0.007298	[4528, 2, 2758, 46]
[*]-[CH2]-[O]-[P](=[S])(-[O]-[CH2]-[CH3])-[S]-[CH2]-[*]	7334	2804	4530	56	52	0.928571	0.007636	2.428724	21.00214	0.007433	[4526, 4, 2752, 52]
[*]/[C](-[*])=[N]\[O]-[C](=[O])-[NH]-[CH3]	7334	2804	4530	55	54	0.981818	0.007499	2.567994	87.239658	0.009387	[4529, 1, 2750, 54]
[*]-[CH2]-[O]-[P](=[S])(-[O]-[CH2]-[CH3])-[O]-[c](:[*]):[*]	7334	2804	4530	41	40	0.97561	0.00559	2.551755	64.621969	0.006769	[4529, 1, 2764, 40]
[*]-[c]1:[*]:[c](-[*]):[c]2:[n]:[c](-[C](-[F])(-[F])-[F]):[nH]:[c]:2:[cH]:1	7334	2804	4530	40	39	0.975	0.005454	2.55016	63.006419	0.006583	[4529, 1, 2765, 39]
[*]-[O]-[c]1:[cH]:[n]:[n](-[CH3]):[c](=[O]):[c]:1-[*]	7334	2804	4530	33	33	1.0	0.0045	2.615549	inf	0.006265	[4530, 0, 2771, 33]
[*]-[P](-[*])(=[*])-[O]-[CH](-[CH3])-[CH3]	7334	2804	4530	49	44	0.897959	0.006681	2.348656	14.216833	0.005656	[4525, 5, 2760, 44]
[*]-[O]-[P](=[S])(-[O]-[CH3])-[S]-[*]	7334	2804	4530	85	66	0.776471	0.01159	2.030897	5.611908	0.005464	[4511, 19, 2738, 66]
[*]-[CH2]-[O]-[P](=[O])(-[O]-[CH2]-[CH3])-[S]-[CH2]-[*]	7334	2804	4530	34	33	0.970588	0.004636	2.538621	53.313124	0.005472	[4529, 1, 2771, 33]
[*]-[O]-[c]1:[c](-[O]-[P](-[*])(-[*])=[*]):[cH]:[n]:[n](-[CH3]):[c]:1=[O]	7334	2804	4530	29	29	1.0	0.003954	2.615549	inf	0.005503	[4530, 0, 2775, 29]
[*]-[O]-[c]1:[c](-[O]-[P](-[*])(-[*])=[*]):[cH]:[n]:[n](-[CH3]):[c]:1=[*]	7334	2804	4530	29	29	1.0	0.003954	2.615549	inf	0.005503	[4530, 0, 2775, 29]
[*]-[O]-[c]1:[cH]:[n]:[n](-[CH3]):[c](=[O]):[c]:1-[O]-[CH3]	7334	2804	4530	28	28	1.0	0.003818	2.615549	inf	0.005313	[4530, 0, 2776, 28]
[*]-[O]-[c]1:[c](-[*]):[cH]:[cH]:[cH]:[c]:1-[O]-[C](-[*])=[*]	7334	2804	4530	28	28	1.0	0.003818	2.615549	inf	0.005313	[4530, 0, 2776, 28]
[*]-[P](-[*])(=[*])-[O]-[c]1:[cH]:[n]:[n](-[CH3]):[c](=[O]):[c]:1-[O]-[CH3]	7334	2804	4530	28	28	1.0	0.003818	2.615549	inf	0.005313	[4530, 0, 2776, 28]
[*]-[O]-[P](=[O])(-[O]-[*])-[O]-[CH3]	7334	2804	4530	44	39	0.886364	0.005999	2.318328	12.601284	0.004814	[4525, 5, 2765, 39]
[*]-[O]-[c]1:[c](-[*]):[cH]:[n]:[n](-[CH3]):[c]:1=[O]	7334	2804	4530	31	30	0.967742	0.004227	2.531177	48.466476	0.004919	[4529, 1, 2774, 30]
[*]-[c]1:[*]:[cH]:[c]2:[n]:[c](-[C](-[F])(-[F])-[F]):[nH]:[c]:2:[cH]:1	7334	2804	4530	23	23	1.0	0.003136	2.615549	inf	0.004362	[4530, 0, 2781, 23]
[*]-[P](-[*])(=[*])-[CH3]	7334	2804	4530	41	35	0.853659	0.00559	2.232786	9.424037	0.003852	[4524, 6, 2769, 35]
[*]-[O]-[CH](-[CH2]-[Br])-[c](:[*]):[*]	7334	2804	4530	21	21	1.0	0.002863	2.615549	inf	0.003981	[4530, 0, 2783, 21]
[*]-[O]-[P](=[O])(-[O]-[CH3])-[S]-[*]	7334	2804	4530	31	28	0.903226	0.004227	2.362432	15.078459	0.003656	[4527, 3, 2776, 28]
[*]-[P](-[*])(=[*])-[O]-[c]1:[cH]:[cH]:[c](-[N+](=[O])-[O-]):[cH]:[cH]:1	7334	2804	4530	20	20	1.0	0.002727	2.615549	inf	0.003791	[4530, 0, 2784, 20]
[*]-[CH2]-[F]	7334	2804	4530	27	25	0.925926	0.003681	2.421805	20.194365	0.003528	[4528, 2, 2779, 25]
[*]-[N](-[*])-[CH2]-[CH2]-[Cl]	7334	2804	4530	47	38	0.808511	0.006409	2.114699	6.821208	0.003548	[4521, 9, 2766, 38]
[*]-[O]-[P](=[S])(-[CH2]-[CH3])-[S]-[*]	7334	2804	4530	23	22	0.956522	0.003136	2.50183	35.542083	0.003457	[4529, 1, 2782, 22]
[*]-[O]-[c]1:[cH]:[cH]:[cH]:[c]2:[c]:1-[O]-[C](-[CH3])(-[CH3])-[CH2]-2	7334	2804	4530	19	19	1.0	0.002591	2.615549	inf	0.003601	[4530, 0, 2785, 19]
[*]-[c]1:[cH]:[cH]:[cH]:[c]2:[c]:1-[O]-[C](-[*])(-[*])-[CH2]-2	7334	2804	4530	19	19	1.0	0.002591	2.615549	inf	0.003601	[4530, 0, 2785, 19]
[*]-[O]-[c]1:[cH]:[*]:[cH]:[c]2:[c]:1-[O]-[C](-[CH3])(-[CH3])-[CH2]-2	7334	2804	4530	19	19	1.0	0.002591	2.615549	inf	0.003601	[4530, 0, 2785, 19]
[*]-[C](=[*])-[O]-[c]1:[cH]:[cH]:[cH]:[c]2:[c]:1-[O]-[C](-[*])(-[*])-[CH2]-2	7334	2804	4530	19	19	1.0	0.002591	2.615549	inf	0.003601	[4530, 0, 2785, 19]
[*]-[c]1:[*]:[cH]:[cH]:[c]2:[c]:1-[O]-[C](-[CH3])(-[CH3])-[CH2]-2	7334	2804	4530	19	19	1.0	0.002591	2.615549	inf	0.003601	[4530, 0, 2785, 19]
[*]:[c](:[*])-[CH]1-[CH2]-[*]-[CH2]-[CH2]-[CH2]-1	7334	2804	4530	18	17	0.944444	0.002454	2.470241	27.464337	0.002556	[4529, 1, 2787, 17]
[*]-[c]1:[*]:[cH]:[c]2:[nH]:[c](-[C](-[F])(-[F])-[F]):[n]:[c]:2:[cH]:1	7334	2804	4530	17	17	1.0	0.002318	2.615549	inf	0.003222	[4530, 0, 2787, 17]
[*]-[C](=[*])-[CH2]-[F]	7334	2804	4530	17	17	1.0	0.002318	2.615549	inf	0.003222	[4530, 0, 2787, 17]
[*]-[O]-[P](=[S])(-[O]-[*])-[O]-[c]1:[cH]:[n]:[n](-[CH3]):[c](=[O]):[c]:1-[O]-[CH3]	7334	2804	4530	16	16	1.0	0.002182	2.615549	inf	0.003032	[4530, 0, 2788, 16]
[*]-[S]-[N](-[CH3])-[C](=[O])-[O]-[c]1:[cH]:[cH]:[cH]:[c]2:[c]:1-[O]-[C](-[CH3])(-[CH3])-[CH2]-2	7334	2804	4530	15	15	1.0	0.002045	2.615549	inf	0.002842	[4530, 0, 2789, 15]
[*]-[N](-[*])-[C](=[O])-[O]-[c]1:[cH]:[cH]:[cH]:[c]2:[c]:1-[O]-[C](-[CH3])(-[CH3])-[CH2]-2	7334	2804	4530	15	15	1.0	0.002045	2.615549	inf	0.002842	[4530, 0, 2789, 15]
[*]-[NH]-[C](=[O])-[N](-[CH2]-[CH2]-[Cl])-[N]=[O]	7334	2804	4530	15	15	1.0	0.002045	2.615549	inf	0.002842	[4530, 0, 2789, 15]
[*]:[c](:[*])-[CH]1-[CH2]-[CH2]-[CH2]-[CH2]-[CH2]-1	7334	2804	4530	18	17	0.944444	0.002454	2.470241	27.464337	0.002556	[4529, 1, 2787, 17]
[*]-[S]-[CH2]-[N]1-[C](=[O])-[c]2:[cH]:[*]:[cH]:[cH]:[c]:2-[C]-1=[O]	7334	2804	4530	14	14	1.0	0.001909	2.615549	inf	0.002652	[4530, 0, 2790, 14]
[*]-[P](-[*])(=[*])-[S]-[CH2]-[N]1-[C](=[O])-[c]2:[cH]:[cH]:[cH]:[cH]:[c]:2-[C]-1=[O]	7334	2804	4530	14	14	1.0	0.001909	2.615549	inf	0.002652	[4530, 0, 2790, 14]
[*]-[S]-[CH2]-[N]1-[C](=[O])-[c]2:[cH]:[cH]:[cH]:[cH]:[c]:2-[C]-1=[O]	7334	2804	4530	14	14	1.0	0.001909	2.615549	inf	0.002652	[4530, 0, 2790, 14]
[*]-[O]-[P](=[S])(-[CH2]-[CH3])-[O]-[*]	7334	2804	4530	14	14	1.0	0.001909	2.615549	inf	0.002652	[4530, 0, 2790, 14]
[*]:[cH]:[c](:[cH]:[*])-[CH]1-[CH2]-[CH2]-[CH2]-[CH2]-[CH2]-1	7334	2804	4530	10	10	1.0	0.001364	2.615549	inf	0.001894	[4530, 0, 2794, 10]
[F]-[C](-[F])(-[F])-[c]1:[n]:[c]2:[cH]:[cH]:[*]:[cH]:[c]:2:[nH]:1	7334	2804	4530	14	14	1.0	0.001909	2.615549	inf	0.002652	[4530, 0, 2790, 14]
[*]-[CH2]-[O]-[P](=[S])(-[O]-[c](:[*]):[*])-[O]-[CH](-[CH3])-[CH3]	7334	2804	4530	14	14	1.0	0.001909	2.615549	inf	0.002652	[4530, 0, 2790, 14]
[*]-[c]1:[*]:[cH]:[cH]:[c](-[O]-[C](=[O])-[NH]-[CH3]):[cH]:1	7334	2804	4530	17	16	0.941176	0.002318	2.461693	25.848787	0.002378	[4529, 1, 2788, 16]
[*]-[CH](-[*])-[C]#[N]	7334	2804	4530	42	32	0.761905	0.005727	1.992799	5.169757	0.00248	[4520, 10, 2772, 32]
[*]-[c]1:[cH]:[cH]:[c]2:[n]:[c](-[C](-[F])(-[F])-[F]):[nH]:[c]:2:[cH]:1	7334	2804	4530	13	13	1.0	0.001773	2.615549	inf	0.002462	[4530, 0, 2791, 13]
[*]-[c]1:[cH]:[cH]:[c]2:[n]:[c](-[C](-[*])(-[*])-[*]):[nH]:[c]:2:[cH]:1	7334	2804	4530	13	13	1.0	0.001773	2.615549	inf	0.002462	[4530, 0, 2791, 13]
[*]-[c]1:[*]:[c](-[*]):[c]2:[n]:[c](-[C](-[F])(-[F])-[F]):[nH]:[c]:2:[c]:1-[Br]	7334	2804	4530	13	13	1.0	0.001773	2.615549	inf	0.002462	[4530, 0, 2791, 13]
[*]:[cH]:[c](:[cH]:[*])-[O]-[C](=[O])-[NH]-[CH3]	7334	2804	4530	34	26	0.764706	0.004636	2.000126	5.250535	0.002036	[4522, 8, 2778, 26]
[*]-[CH](-[*])-[O]-[P](=[S])(-[O]-[CH2]-[CH3])-[O]-[c](:[*]):[*]	7334	2804	4530	12	12	1.0	0.001636	2.615549	inf	0.002273	[4530, 0, 2792, 12]
[*]-[O]-[C](=[O])-[N](-[CH3])-[CH3]	7334	2804	4530	12	12	1.0	0.001636	2.615549	inf	0.002273	[4530, 0, 2792, 12]
[*]-[CH2]-[CH2]-[NH]-[C](=[O])-[N](-[CH2]-[CH2]-[Cl])-[N]=[O]	7334	2804	4530	12	12	1.0	0.001636	2.615549	inf	0.002273	[4530, 0, 2792, 12]
[*]-[O]-[P](=[O])(-[CH2]-[CH3])-[S]-[*]	7334	2804	4530	12	12	1.0	0.001636	2.615549	inf	0.002273	[4530, 0, 2792, 12]
[*]-[NH]-[C](-[NH2])=[S]	7334	2804	4530	18	16	0.888889	0.002454	2.324933	12.924394	0.001985	[4528, 2, 2788, 16]
[*]-[c]1:[cH]:[c](-[O]-[P](-[*])(-[*])=[*]):[cH]:[cH]:[c]:1-[N+](=[*])-[*-]	7334	2804	4530	15	14	0.933333	0.002045	2.441179	22.617689	0.002024	[4529, 1, 2790, 14]
[*]/[C](-[*])=[N]/[O]-[C](=[O])-[NH]-[CH3]	7334	2804	4530	55	54	0.981818	0.007499	2.567994	87.239658	0.009387	[4529, 1, 2750, 54]
[*]-[CH2]-[N](-[N]=[O])-[C](-[*])=[*]	7334	2804	4530	25	20	0.8	0.003409	2.092439	6.462197	0.001802	[4525, 5, 2784, 20]
[*]=[N]-[N](-[CH3])-[CH3]	7334	2804	4530	26	20	0.769231	0.003545	2.011961	5.385164	0.001594	[4524, 6, 2784, 20]
[*]-[NH]-[C](=[O])-[CH2]-[F]	7334	2804	4530	11	11	1.0	0.0015	2.615549	inf	0.002083	[4530, 0, 2793, 11]
[*]-[C](=[*])-[O]-[c]1:[cH]:[cH]:[cH]:[cH]:[c]:1-[CH](-[*])-[*]	7334	2804	4530	17	17	1.0	0.002318	2.615549	inf	0.003222	[4530, 0, 2787, 17]
[*]-[CH]1-[N](-[CH3])-[CH2]-[CH2]-[C]-1(-[*])-[*]	7334	2804	4530	10	10	1.0	0.001364	2.615549	inf	0.001894	[4530, 0, 2794, 10]
[*]-[CH2]-[O]-[P](=[O])(-[O]-[CH2]-[CH3])-[O]-[C](-[*])=[*]	7334	2804	4530	14	13	0.928571	0.001909	2.428724	21.00214	0.001848	[4529, 1, 2791, 13]
[*]-[CH2]-[c]1:[n]:[n]:[c](-[*]):[o]:1	7334	2804	4530	14	13	0.928571	0.001909	2.428724	21.00214	0.001848	[4529, 1, 2791, 13]
[*]-[O]-[c]1:[cH]:[cH]:[cH]:[c](-[CH](-[*])-[*]):[cH]:1	7334	2804	4530	20	16	0.8	0.002727	2.092439	6.462197	0.001441	[4526, 4, 2788, 16]
[*]/[CH]=[C](/[CH3])-[O]-[P](=[O])(-[O]-[CH3])-[O]-[CH3]	7334	2804	4530	10	10	1.0	0.001364	2.615549	inf	0.001894	[4530, 0, 2794, 10]
[*]-[S]-[CH2]-[S]-[P](=[S])(-[O]-[CH3])-[O]-[CH3]	7334	2804	4530	10	10	1.0	0.001364	2.615549	inf	0.001894	[4530, 0, 2794, 10]
[*]-[C](=[*])-[N](-[CH3])-[N]=[O]	7334	2804	4530	10	10	1.0	0.001364	2.615549	inf	0.001894	[4530, 0, 2794, 10]
[*]-[O]-[CH]=[C](-[Cl])-[Cl]	7334	2804	4530	10	10	1.0	0.001364	2.615549	inf	0.001894	[4530, 0, 2794, 10]
[*]-[c]1:[cH]:[c]2:[n]:[c](-[C](-[F])(-[F])-[F]):[nH]:[c]:2:[cH]:[c]:1-[*]	7334	2804	4530	10	10	1.0	0.001364	2.615549	inf	0.001894	[4530, 0, 2794, 10]
[*]-[CH2]-[CH2]-[CH2]-[O]-[CH](-[CH2]-[Br])-[c]1:[cH]:[cH]:[c](-[*]):[cH]:[cH]:1	7334	2804	4530	10	10	1.0	0.001364	2.615549	inf	0.001894	[4530, 0, 2794, 10]
[*]-[CH2]-[c]1:[c](-[CH3]):[n](-[C](=[O])-[c](:[*]):[*]):[c]2:[cH]:[cH]:[c](-[O]-[CH3]):[cH]:[c]:1:2	7334	2804	4530	21	17	0.809524	0.002863	2.117349	6.866084	0.001588	[4526, 4, 2787, 17]
[*]-[C](=[*])-[CH2]-[c]1:[c](-[CH3]):[n](-[C](=[O])-[c]2:[cH]:[cH]:[*]:[cH]:[cH]:2):[c]2:[cH]:[cH]:[c](-[*]):[cH]:[c]:1:2	7334	2804	4530	21	17	0.809524	0.002863	2.117349	6.866084	0.001588	[4526, 4, 2787, 17]
[*]-[CH2]-[c]1:[c](-[CH3]):[n](-[C](=[O])-[c]2:[cH]:[cH]:[c](-[*]):[cH]:[cH]:2):[c]2:[cH]:[cH]:[*]:[cH]:[c]:1:2	7334	2804	4530	21	17	0.809524	0.002863	2.117349	6.866084	0.001588	[4526, 4, 2787, 17]
[*]-[O]-[c]1:[cH]:[cH]:[c]2:[c](:[cH]:1):[c](-[CH2]-[C](-[*])=[*]):[c](-[CH3]):[n]:2-[C](=[O])-[c](:[cH]:[*]):[cH]:[*]	7334	2804	4530	21	17	0.809524	0.002863	2.117349	6.866084	0.001588	[4526, 4, 2787, 17]
[*]-[c](:[*]):[n](-[C](=[O])-[c]1:[cH]:[cH]:[c](-[Cl]):[cH]:[cH]:1):[c](:[*]):[*]	7334	2804	4530	21	17	0.809524	0.002863	2.117349	6.866084	0.001588	[4526, 4, 2787, 17]
[*]-[c]1:[c](-[CH3]):[n](-[C](=[O])-[c]2:[cH]:[cH]:[c](-[Cl]):[cH]:[cH]:2):[c](:[cH]:[*]):[c]:1:[*]	7334	2804	4530	21	17	0.809524	0.002863	2.117349	6.866084	0.001588	[4526, 4, 2787, 17]
[*]-[CH2]-[O]-[P](=[O])(-[O]-[CH2]-[CH3])-[O]-[c](:[*]):[*]	7334	2804	4530	13	12	0.923077	0.001773	2.414353	19.386591	0.001674	[4529, 1, 2792, 12]
[*]:[n](:[*])-[CH2]-[S]-[P](=[S])(-[O]-[CH3])-[O]-[CH3]	7334	2804	4530	10	9	0.9	0.001364	2.353994	14.539943	0.001159	[4529, 1, 2795, 9]
