# Supplementary material for: A comprehensive evaluation of advanced methods for identifying structural alerts using extensive toxicity data
Source: J Cheminform. 2026 Jan 30;18:27. doi: 10.1186/s13321-026-01157-x (PMC12922411; doi:10.1186/s13321-026-01157-x)
Supplement: Supplementary file 3 — Supplementary material 3. [file 13321_2026_1157_MOESM3_ESM.zip › SI_3_The substructure sets/SI_3_1_Original set of SAs/pysmash_circular/Drug/Reproductive toxicity__ruleset.csv]

Substructure	N_total	N_pos	N_neg	N_s	N_s_pos	Precision	Coverage Rate	Enrichment Factor	Likelihood Ratio	Information Gain	tn_fp_fn_tp
[*]-[S](=[*])(=[*])-[NH2]	2207	787	1420	45	38	0.844444	0.02039	2.368093	9.794881	0.015237	[1413, 7, 749, 38]
[*]-[c](:[*]):[c](:[cH]:[*])-[S](-[NH2])(=[O])=[O]	2207	787	1420	30	27	0.9	0.013593	2.523888	16.238882	0.012864	[1417, 3, 760, 27]
[*]-[N]1-[*]-[CH2]-[N](-[c](:[*]):[*])-[CH2]-[CH2]-1	2207	787	1420	20	16	0.8	0.009062	2.243456	7.217281	0.005447	[1416, 4, 771, 16]
[*]-[CH2]-[C]1=[CH]-[C](=[O])-[CH2]-[CH2]-[C]-1(-[*])-[*]	2207	787	1420	21	17	0.809524	0.009515	2.270164	7.668361	0.005987	[1416, 4, 770, 17]
[*]-[NH]-[C](-[CH2]-[CH2]-[c]1:[cH]:[cH]:[cH]:[cH]:[cH]:1)-[C](-[*])=[*]	2207	787	1420	13	13	1.0	0.00589	2.80432	inf	0.008808	[1420, 0, 774, 13]
[*]-[c]1:[cH]:[c](-[Cl]):[c](-[S](-[NH2])(=[O])=[O]):[cH]:[c]:1-[S](-[*])(=[*])=[*]	2207	787	1420	10	10	1.0	0.004531	2.80432	inf	0.006767	[1420, 0, 777, 10]
[*]-[CH2]-[O]-[C](-[*])(-[*])-[*]	2207	787	1420	14	11	0.785714	0.006343	2.203394	6.615841	0.003548	[1417, 3, 776, 11]
[*]-[C](=[*])-[c]1:[cH]:[c](-[Cl]):[cH]:[cH]:[c]:1-[*]	2207	787	1420	19	15	0.789474	0.008609	2.213937	6.766201	0.004916	[1416, 4, 772, 15]
[*]-[C](-[*])(-[*])-[C](=[O])-[CH2]-[OH]	2207	787	1420	21	16	0.761905	0.009515	2.136625	5.773825	0.004739	[1415, 5, 771, 16]
[*]-[n]1:[cH]:[n]:[cH]:[n]:1	2207	787	1420	8	8	1.0	0.003625	2.80432	inf	0.00541	[1420, 0, 779, 8]
[*]-[CH2]-[C](-[C](=[O])-[OH])-[N](-[*])-[*]	2207	787	1420	17	15	0.882353	0.007703	2.4744	13.532402	0.006714	[1418, 2, 772, 15]
