# Supplementary material for: A comprehensive evaluation of advanced methods for identifying structural alerts using extensive toxicity data
Source: J Cheminform. 2026 Jan 30;18:27. doi: 10.1186/s13321-026-01157-x (PMC12922411; doi:10.1186/s13321-026-01157-x)
Supplement: Supplementary file 3 — Supplementary material 3. [file 13321_2026_1157_MOESM3_ESM.zip › SI_3_The substructure sets/SI_3_1_Original set of SAs/pysmash_circular/Drug/Respiratory toxicity__ruleset.csv]

Substructure	N_total	N_pos	N_neg	N_s	N_s_pos	Precision	Coverage Rate	Enrichment Factor	Likelihood Ratio	Information Gain	tn_fp_fn_tp
[*]-[CH2]-[CH2]-[N](-[*])-[*]	3814	2210	1604	751	619	0.824234	0.196906	1.422457	3.403524	0.047423	[1472, 132, 1591, 619]
[*]-[CH](-[*])-[OH]	3814	2210	1604	357	272	0.761905	0.093603	1.314889	2.322534	0.010823	[1519, 85, 1938, 272]
[*]-[N]1-[*]-[CH2]-[N](-[c](:[*]):[*])-[CH2]-[CH2]-1	3814	2210	1604	100	90	0.9	0.026219	1.553213	6.532127	0.009771	[1594, 10, 2120, 90]
[*]-[CH2]-[N]1-[CH2]-[*]-[N](-[*])-[CH2]-[CH2]-1	3814	2210	1604	113	101	0.893805	0.029628	1.542522	6.108748	0.010575	[1592, 12, 2109, 101]
[*]-[N](-[*])-[CH3]	3814	2210	1604	406	331	0.815271	0.10645	1.406988	3.203161	0.021488	[1529, 75, 1879, 331]
[*]-[CH](-[*])-[CH2]-[N](-[*])-[*]	3814	2210	1604	151	135	0.89404	0.039591	1.542926	6.123869	0.01428	[1588, 16, 2075, 135]
[*]-[CH2]-[CH2]-[C](-[*])(-[*])-[*]	3814	2210	1604	262	199	0.759542	0.068694	1.310811	2.292581	0.007536	[1541, 63, 2011, 199]
[*]:[cH]:[c](:[cH]:[*])-[CH2]-[CH2]-[N]1-[CH2]-[CH2]-[N](-[c](:[*]):[*])-[CH2]-[CH2]-1	3814	2210	1604	37	37	1.0	0.009701	1.725792	inf	0.007687	[1604, 0, 2173, 37]
[*]-[C](-[*])(-[*])-[OH]	3814	2210	1604	199	150	0.753769	0.052176	1.300848	2.221812	0.005259	[1555, 49, 2060, 150]
[*]-[c]1:[nH]:[c]2:[cH]:[cH]:[cH]:[cH]:[c]:2:[c]:1-[*]	3814	2210	1604	41	41	1.0	0.01075	1.725792	inf	0.008524	[1604, 0, 2169, 41]
[*]-[CH2]-[CH2]-[N](-[CH3])-[CH3]	3814	2210	1604	76	64	0.842105	0.019927	1.453298	3.87089	0.004686	[1592, 12, 2146, 64]
[*]-[CH2]-[c]1:[cH]:[cH]:[c](-[O]-[CH3]):[c](-[O]-[CH3]):[cH]:1	3814	2210	1604	31	31	1.0	0.008128	1.725792	inf	0.006434	[1604, 0, 2179, 31]
[*]-[CH2]-[CH2]-[c]1:[cH]:[cH]:[c](-[O]-[CH3]):[c](-[O]-[CH3]):[cH]:1	3814	2210	1604	29	29	1.0	0.007604	1.725792	inf	0.006016	[1604, 0, 2181, 29]
[*]-[N]=[C]=[O]	3814	2210	1604	29	29	1.0	0.007604	1.725792	inf	0.006016	[1604, 0, 2181, 29]
[*]=[C]=[O]	3814	2210	1604	29	29	1.0	0.007604	1.725792	inf	0.006016	[1604, 0, 2181, 29]
[*]-[CH](-[*])-[c]1:[cH]:[*]:[cH]:[cH]:[cH]:1	3814	2210	1604	106	86	0.811321	0.027792	1.400171	3.120905	0.005012	[1584, 20, 2124, 86]
[*]:[nH]:[c]1:[cH]:[cH]:[cH]:[cH]:[c]:1:[*]	3814	2210	1604	59	52	0.881356	0.015469	1.521037	5.391597	0.004964	[1597, 7, 2158, 52]
[*]-[CH2]-[c]1:[c](-[CH3]):[nH]:[c]2:[cH]:[cH]:[*]:[cH]:[c]:1:2	3814	2210	1604	26	26	1.0	0.006817	1.725792	inf	0.005391	[1604, 0, 2184, 26]
[*]-[CH2]-[c]1:[c](-[CH3]):[nH]:[c]2:[cH]:[cH]:[cH]:[cH]:[c]:1:2	3814	2210	1604	26	26	1.0	0.006817	1.725792	inf	0.005391	[1604, 0, 2184, 26]
[*]-[c]1:[*]:[cH]:[cH]:[c](-[CH2]-[CH2]-[N]2-[CH2]-[CH2]-[N](-[*])-[CH2]-[CH2]-2):[cH]:1	3814	2210	1604	26	26	1.0	0.006817	1.725792	inf	0.005391	[1604, 0, 2184, 26]
[*]-[CH2]-[c]1:[c](-[*]):[nH]:[c]2:[cH]:[cH]:[cH]:[cH]:[c]:1:2	3814	2210	1604	40	40	1.0	0.010488	1.725792	inf	0.008315	[1604, 0, 2170, 40]
[*]-[CH2]-[N](-[CH2]-[*])-[CH2]-[CH3]	3814	2210	1604	55	49	0.890909	0.014421	1.537524	5.9273	0.004971	[1598, 6, 2161, 49]
[*]-[N](-[*])-[CH2]-[CH2]-[c]1:[cH]:[cH]:[c](-[O]-[CH3]):[c](-[O]-[CH3]):[cH]:1	3814	2210	1604	26	26	1.0	0.006817	1.725792	inf	0.005391	[1604, 0, 2184, 26]
[*]-[O]-[c]1:[cH]:[c](-[CH2]-[CH2]-[N](-[*])-[*]):[cH]:[cH]:[c]:1-[O]-[CH3]	3814	2210	1604	26	26	1.0	0.006817	1.725792	inf	0.005391	[1604, 0, 2184, 26]
[*]-[CH2]-[N](-[CH2]-[*])-[CH2]-[CH2]-[c]1:[cH]:[cH]:[c](-[O]-[*]):[c](-[O]-[CH3]):[cH]:1	3814	2210	1604	25	25	1.0	0.006555	1.725792	inf	0.005183	[1604, 0, 2185, 25]
[*]-[O]-[c]1:[cH]:[c](-[CH2]-[CH2]-[N]2-[CH2]-[CH2]-[*]-[CH2]-[CH2]-2):[cH]:[cH]:[c]:1-[*]	3814	2210	1604	25	25	1.0	0.006555	1.725792	inf	0.005183	[1604, 0, 2185, 25]
[*]-[CH2]-[CH2]-[CH2]-[CH2]-[N](-[*])-[*]	3814	2210	1604	33	25	0.757576	0.008652	1.307418	2.2681	0.000875	[1596, 8, 2185, 25]
[CH3]-[N]1-[CH2]-[CH2]-[*]-[CH2]-[CH2]-1	3814	2210	1604	38	35	0.921053	0.009963	1.589545	8.467572	0.004272	[1601, 3, 2175, 35]
[*]-[C](=[*])-[NH]-[CH]1-[C](=[O])-[N]2-[C](-[C](-[*])=[*])=[C](-[*])-[CH2]-[S]-[CH]-1-2	3814	2210	1604	22	22	1.0	0.005768	1.725792	inf	0.004559	[1604, 0, 2188, 22]
[*]-[C](=[*])-[NH]-[CH]1-[C](=[O])-[N]2-[C](-[C](-[*])=[*])=[C](-[*])-[*]-[S]-[CH]-1-2	3814	2210	1604	22	22	1.0	0.005768	1.725792	inf	0.004559	[1604, 0, 2188, 22]
[*]-[N](-[*])-[CH2]-[CH3]	3814	2210	1604	95	77	0.810526	0.024908	1.3988	3.104776	0.004447	[1586, 18, 2133, 77]
[*]-[CH]1-[CH2]-[CH2]-[CH2]-[N]-1-[*]	3814	2210	1604	22	21	0.954545	0.005768	1.647347	15.241629	0.003137	[1603, 1, 2189, 21]
[*]-[c]1:[cH]:[c](-[CH3]):[n]:[o]:1	3814	2210	1604	20	20	1.0	0.005244	1.725792	inf	0.004143	[1604, 0, 2190, 20]
[*]-[c]1:[cH]:[c](-[n](:[*]):[*]):[o]:[n]:1	3814	2210	1604	19	19	1.0	0.004982	1.725792	inf	0.003935	[1604, 0, 2191, 19]
[*]:[n](:[*])-[c]1:[cH]:[c](-[CH3]):[n]:[o]:1	3814	2210	1604	19	19	1.0	0.004982	1.725792	inf	0.003935	[1604, 0, 2191, 19]
[*]-[CH](-[*])-[CH2]-[c]1:[cH]:[cH]:[cH]:[cH]:[cH]:1	3814	2210	1604	23	23	1.0	0.00603	1.725792	inf	0.004767	[1604, 0, 2187, 23]
[*]-[CH2]-[NH]-[CH](-[CH3])-[CH3]	3814	2210	1604	18	18	1.0	0.004719	1.725792	inf	0.003727	[1604, 0, 2192, 18]
[*]-[C]1=[N]-[CH2]-[CH2]-[NH]-1	3814	2210	1604	18	18	1.0	0.004719	1.725792	inf	0.003727	[1604, 0, 2192, 18]
[*]-[c]1:[*]:[cH]:[cH]:[c](-[OH]):[cH]:1	3814	2210	1604	25	23	0.92	0.006555	1.587729	8.346606	0.002781	[1602, 2, 2187, 23]
[*]-[C](=[*])/[CH]=[CH]/[Cl]	3814	2210	1604	17	17	1.0	0.004457	1.725792	inf	0.003519	[1604, 0, 2193, 17]
[*]-[N](-[*])-[CH2]-[CH2]-[Cl]	3814	2210	1604	18	18	1.0	0.004719	1.725792	inf	0.003727	[1604, 0, 2192, 18]
