# Supplementary material for: A comprehensive evaluation of advanced methods for identifying structural alerts using extensive toxicity data
Source: J Cheminform. 2026 Jan 30;18:27. doi: 10.1186/s13321-026-01157-x (PMC12922411; doi:10.1186/s13321-026-01157-x)
Supplement: Supplementary file 3 — Supplementary material 3. [file 13321_2026_1157_MOESM3_ESM.zip › SI_3_The substructure sets/SI_3_1_Original set of SAs/pysmash_circular/Drug/Skin_corrosion__ruleset.csv]

Substructure	N_total	N_pos	N_neg	N_s	N_s_pos	Precision	Coverage Rate	Enrichment Factor	Likelihood Ratio	Information Gain	tn_fp_fn_tp
[*]-[C](=[*])-[Cl]	1936	731	1205	101	93	0.920792	0.052169	2.43865	19.162962	0.05212	[1197, 8, 638, 93]
[*]-[CH2]-[NH2]	1936	731	1205	81	77	0.950617	0.041839	2.51764	31.732216	0.047285	[1201, 4, 654, 77]
[*]-[CH2]-[CH2]-[NH2]	1936	731	1205	61	59	0.967213	0.031508	2.561593	48.628591	0.038071	[1203, 2, 672, 59]
[*]-[CH2]-[CH2]-[CH2]-[NH2]	1936	731	1205	39	39	1.0	0.020145	2.648427	inf	0.028801	[1205, 0, 692, 39]
[*]-[Si](-[*])(-[*])-[Cl]	1936	731	1205	26	26	1.0	0.01343	2.648427	inf	0.019089	[1205, 0, 705, 26]
[*]-[CH2]-[CH2]-[C](=[O])-[Cl]	1936	731	1205	20	20	1.0	0.010331	2.648427	inf	0.014644	[1205, 0, 711, 20]
[*]-[S](=[*])(=[*])-[Cl]	1936	731	1205	23	21	0.913043	0.01188	2.418129	17.308482	0.011011	[1203, 2, 710, 21]
[*]-[CH2]-[CH2]-[CH2]-[CH2]-[NH2]	1936	731	1205	16	16	1.0	0.008264	2.648427	inf	0.011695	[1205, 0, 715, 16]
[*]-[CH2]-[CH2]-[CH2]-[C](=[O])-[Cl]	1936	731	1205	15	15	1.0	0.007748	2.648427	inf	0.010959	[1205, 0, 716, 15]
[*]-[c](:[*]):[c](:[cH]:[*])-[C](=[O])-[Cl]	1936	731	1205	13	13	1.0	0.006715	2.648427	inf	0.009489	[1205, 0, 718, 13]
[*]:[cH]:[c](:[cH]:[*])-[C](=[O])-[Cl]	1936	731	1205	14	14	1.0	0.007231	2.648427	inf	0.010224	[1205, 0, 717, 14]
[*]-[CH2]-[CH2]-[CH2]-[CH2]-[C](=[O])-[Cl]	1936	731	1205	13	13	1.0	0.006715	2.648427	inf	0.009489	[1205, 0, 718, 13]
[*]-[CH2]-[CH2]-[CH2]-[CH2]-[CH2]-[C](=[O])-[Cl]	1936	731	1205	11	11	1.0	0.005682	2.648427	inf	0.008022	[1205, 0, 720, 11]
[*]-[CH2]-[CH2]-[CH2]-[CH2]-[CH2]-[NH2]	1936	731	1205	11	11	1.0	0.005682	2.648427	inf	0.008022	[1205, 0, 720, 11]
[*]-[O]-[C](=[O])-[Cl]	1936	731	1205	11	11	1.0	0.005682	2.648427	inf	0.008022	[1205, 0, 720, 11]
[*]-[CH2]-[CH2]-[CH2]-[CH2]-[CH2]-[CH2]-[NH2]	1936	731	1205	10	10	1.0	0.005165	2.648427	inf	0.00729	[1205, 0, 721, 10]
[*]:[cH]:[c](:[cH]:[*])-[S](=[O])(=[O])-[Cl]	1936	731	1205	10	10	1.0	0.005165	2.648427	inf	0.00729	[1205, 0, 721, 10]
[*]-[O]-[OH]	1936	731	1205	9	9	1.0	0.004649	2.648427	inf	0.006558	[1205, 0, 722, 9]
[*]-[CH](-[*])-[NH2]	1936	731	1205	19	18	0.947368	0.009814	2.509036	29.671683	0.010595	[1204, 1, 713, 18]
[*]-[CH2]-[CH2]-[CH2]-[CH2]-[CH2]-[CH2]-[C](=[O])-[Cl]	1936	731	1205	8	8	1.0	0.004132	2.648427	inf	0.005827	[1205, 0, 723, 8]
[*]-[P](-[*])(=[*])-[Cl]	1936	731	1205	8	8	1.0	0.004132	2.648427	inf	0.005827	[1205, 0, 723, 8]
[*]-[CH2]-[CH2]-[CH2]-[CH2]-[CH2]-[CH2]-[CH2]-[C](=[O])-[Cl]	1936	731	1205	8	8	1.0	0.004132	2.648427	inf	0.005827	[1205, 0, 723, 8]
[*]-[CH2]-[CH2]-[CH2]-[CH2]-[CH2]-[CH2]-[CH2]-[NH2]	1936	731	1205	8	8	1.0	0.004132	2.648427	inf	0.005827	[1205, 0, 723, 8]
