# Supplementary material for: A comprehensive evaluation of advanced methods for identifying structural alerts using extensive toxicity data
Source: J Cheminform. 2026 Jan 30;18:27. doi: 10.1186/s13321-026-01157-x (PMC12922411; doi:10.1186/s13321-026-01157-x)
Supplement: Supplementary file 3 — Supplementary material 3. [file 13321_2026_1157_MOESM3_ESM.zip › SI_3_The substructure sets/SI_3_1_Original set of SAs/pysmash_circular/Drug/Skin_irritation__ruleset.csv]

Substructure	N_total	N_pos	N_neg	N_s	N_s_pos	Precision	Coverage Rate	Enrichment Factor	Likelihood Ratio	Information Gain	tn_fp_fn_tp
[*]-[C](-[*])(-[*])-[Cl]	2488	1283	1205	36	34	0.944444	0.014469	1.831471	15.966485	0.009532	[1203, 2, 1249, 34]
[*]-[CH2]-[Br]	2488	1283	1205	41	33	0.804878	0.016479	1.560824	3.874221	0.004369	[1197, 8, 1250, 33]
[*]-[CH2]-[CH]=[C](-[CH3])-[CH3]	2488	1283	1205	17	16	0.941176	0.006833	1.825134	15.02728	0.004384	[1204, 1, 1267, 16]
[*]-[CH2]-[CH2]-[Br]	2488	1283	1205	19	17	0.894737	0.007637	1.735078	7.983242	0.003686	[1203, 2, 1266, 17]
