# Supplementary material for: A comprehensive evaluation of advanced methods for identifying structural alerts using extensive toxicity data
Source: J Cheminform. 2026 Jan 30;18:27. doi: 10.1186/s13321-026-01157-x (PMC12922411; doi:10.1186/s13321-026-01157-x)
Supplement: Supplementary file 3 — Supplementary material 3. [file 13321_2026_1157_MOESM3_ESM.zip › SI_3_The substructure sets/SI_3_1_Original set of SAs/pysmash_circular/Drug/Skin_sensitization__ruleset.csv]

Substructure	N_total	N_pos	N_neg	N_s	N_s_pos	Precision	Coverage Rate	Enrichment Factor	Likelihood Ratio	Information Gain	tn_fp_fn_tp
[*]-[CH]=[O]	1284	525	759	68	51	0.75	0.05296	1.834286	4.337143	0.019359	[742, 17, 474, 51]
[*]-[CH2]-[CH2]-[CH2]-[CH2]-[Br]	1284	525	759	17	15	0.882353	0.01324	2.157983	10.842857	0.009455	[757, 2, 510, 15]
[*]-[CH2]-[CH2]-[CH2]-[CH2]-[CH2]-[Br]	1284	525	759	16	14	0.875	0.012461	2.14	10.12	0.008578	[757, 2, 511, 14]
[*]-[CH2]-[CH2]-[CH2]-[CH2]-[CH2]-[CH2]-[CH2]-[Br]	1284	525	759	13	12	0.923077	0.010125	2.257582	17.348571	0.00877	[758, 1, 513, 12]
[*]-[CH2]-[CH2]-[CH2]-[CH2]-[CH2]-[CH2]-[CH2]-[CH2]-[Br]	1284	525	759	13	12	0.923077	0.010125	2.257582	17.348571	0.00877	[758, 1, 513, 12]
[*]-[CH2]-[CH2]-[CH2]-[Br]	1284	525	759	18	15	0.833333	0.014019	2.038095	7.228571	0.00784	[756, 3, 510, 15]
[*]=[CH]-[CH]=[O]	1284	525	759	8	8	1.0	0.006231	2.445714	inf	0.00808	[759, 0, 517, 8]
