# Supplementary material for: A comprehensive evaluation of advanced methods for identifying structural alerts using extensive toxicity data
Source: J Cheminform. 2026 Jan 30;18:27. doi: 10.1186/s13321-026-01157-x (PMC12922411; doi:10.1186/s13321-026-01157-x)
Supplement: Supplementary file 3 — Supplementary material 3. [file 13321_2026_1157_MOESM3_ESM.zip › SI_3_The substructure sets/SI_3_1_Original set of SAs/pysmash_circular/Environ/Aquatic toxicity_Bluegill sunfish__ruleset.csv]

Substructure	N_total	N_pos	N_neg	N_s	N_s_pos	Precision	Coverage Rate	Enrichment Factor	Likelihood Ratio	Information Gain	tn_fp_fn_tp
[*]-[P](-[*])(-[*])=[S]	895	557	338	47	46	0.978723	0.052514	1.572635	27.913824	0.030062	[337, 1, 511, 46]
[*]-[c]1:[cH]:[cH]:[cH]:[cH]:[cH]:1	895	557	338	94	79	0.840426	0.105028	1.350414	3.195931	0.01921	[323, 15, 478, 79]
[*]1:[cH]:[cH]:[cH]:[cH]:[cH]:1	895	557	338	95	79	0.831579	0.106145	1.3362	2.996185	0.017761	[322, 16, 478, 79]
[*]:[c](:[*])-[O]-[c]1:[cH]:[cH]:[cH]:[cH]:[cH]:1	895	557	338	20	20	1.0	0.022346	1.606822	inf	0.015513	[338, 0, 537, 20]
[*]-[O]-[c]1:[cH]:[*]:[cH]:[cH]:[cH]:1	895	557	338	29	27	0.931034	0.032402	1.496007	8.192101	0.012365	[336, 2, 530, 27]
[*]-[O]-[c]1:[cH]:[*]:[c](-[*]):[cH]:[cH]:1	895	557	338	49	42	0.857143	0.054749	1.377276	3.640934	0.011237	[331, 7, 515, 42]
[*]-[O]-[c]1:[cH]:[cH]:[cH]:[cH]:[cH]:1	895	557	338	23	22	0.956522	0.025698	1.53696	13.35009	0.011989	[337, 1, 535, 22]
[*]-[P](-[*])(=[*])-[O]-[CH2]-[CH3]	895	557	338	36	32	0.888889	0.040223	1.428286	4.854578	0.010866	[334, 4, 525, 32]
[*]-[c]1:[*]:[cH]:[c](-[Cl]):[cH]:[cH]:1	895	557	338	88	68	0.772727	0.098324	1.241635	2.063196	0.008092	[318, 20, 489, 68]
