# Supplementary material for: A comprehensive evaluation of advanced methods for identifying structural alerts using extensive toxicity data
Source: J Cheminform. 2026 Jan 30;18:27. doi: 10.1186/s13321-026-01157-x (PMC12922411; doi:10.1186/s13321-026-01157-x)
Supplement: Supplementary file 3 — Supplementary material 3. [file 13321_2026_1157_MOESM3_ESM.zip › SI_3_The substructure sets/SI_3_1_Original set of SAs/pysmash_circular/Environ/Aquatic toxicity_Crustacean__ruleset.csv]

Substructure	N_total	N_pos	N_neg	N_s	N_s_pos	Precision	Coverage Rate	Enrichment Factor	Likelihood Ratio	Information Gain	tn_fp_fn_tp
[*]-[CH2]-[CH2]-[CH2]-[CH2]-[CH2]-[CH3]	1021	533	488	56	49	0.875	0.054848	1.676126	6.409006	0.02364	[481, 7, 484, 49]
[*]-[CH2]-[CH2]-[CH2]-[CH2]-[CH2]-[CH2]-[CH3]	1021	533	488	48	42	0.875	0.047013	1.676126	6.409006	0.020115	[482, 6, 491, 42]
[*]-[P](-[*])(-[*])=[S]	1021	533	488	22	22	1.0	0.021548	1.915572	inf	0.02052	[488, 0, 511, 22]
[*]1:[cH]:[cH]:[cH]:[cH]:[cH]:1	1021	533	488	88	68	0.772727	0.08619	1.480215	3.112946	0.018151	[468, 20, 465, 68]
[*]-[c]1:[cH]:[cH]:[cH]:[cH]:[cH]:1	1021	533	488	85	66	0.776471	0.083252	1.487385	3.180409	0.018036	[469, 19, 467, 66]
[*]-[CH2]-[CH2]-[CH2]-[CH2]-[CH2]-[CH2]-[CH2]-[CH3]	1021	533	488	45	39	0.866667	0.044074	1.660163	5.95122	0.017808	[482, 6, 494, 39]
[*]-[CH2]-[CH2]-[CH2]-[CH2]-[CH2]-[CH2]-[CH2]-[CH2]-[CH2]-[*]	1021	533	488	28	25	0.892857	0.027424	1.710332	7.629769	0.012927	[485, 3, 508, 25]
[*]-[CH2]-[CH2]-[CH2]-[CH2]-[CH2]-[CH2]-[CH2]-[CH2]-[CH3]	1021	533	488	33	30	0.909091	0.032321	1.741429	9.155722	0.016946	[485, 3, 503, 30]
[*]-[O]-[c]1:[cH]:[cH]:[cH]:[cH]:[cH]:1	1021	533	488	13	13	1.0	0.012733	1.915572	inf	0.012049	[488, 0, 520, 13]
[*]-[C](-[*])(-[*])-[Cl]	1021	533	488	38	31	0.815789	0.037218	1.562704	4.054677	0.010483	[481, 7, 502, 31]
