# Supplementary material for: A comprehensive evaluation of advanced methods for identifying structural alerts using extensive toxicity data
Source: J Cheminform. 2026 Jan 30;18:27. doi: 10.1186/s13321-026-01157-x (PMC12922411; doi:10.1186/s13321-026-01157-x)
Supplement: Supplementary file 3 — Supplementary material 3. [file 13321_2026_1157_MOESM3_ESM.zip › SI_3_The substructure sets/SI_3_1_Original set of SAs/pysmash_circular/Environ/Aquatic toxicity_Daphnia magna__ruleset.csv]

Substructure	N_total	N_pos	N_neg	N_s	N_s_pos	Precision	Coverage Rate	Enrichment Factor	Likelihood Ratio	Information Gain	tn_fp_fn_tp
[*]-[P](-[*])(-[*])=[S]	1504	749	755	48	44	0.916667	0.031915	1.840676	11.088117	0.019394	[751, 4, 705, 44]
[*]-[P](-[*])(=[*])-[O]-[CH2]-[CH3]	1504	749	755	39	36	0.923077	0.025931	1.853548	12.096128	0.016272	[752, 3, 713, 36]
[*]:[c](:[*])-[O]-[c]1:[cH]:[cH]:[cH]:[cH]:[cH]:1	1504	749	755	23	23	1.0	0.015293	2.008011	inf	0.015553	[755, 0, 726, 23]
[*]-[CH2]-[CH2]-[CH2]-[CH2]-[CH2]-[CH2]-[CH2]-[CH3]	1504	749	755	41	35	0.853659	0.027261	1.714155	5.880062	0.011278	[749, 6, 714, 35]
[*]-[CH2]-[CH2]-[CH2]-[CH2]-[CH2]-[CH2]-[CH3]	1504	749	755	44	37	0.840909	0.029255	1.688554	5.328056	0.011176	[748, 7, 712, 37]
[*]-[CH2]-[CH2]-[CH2]-[CH2]-[CH2]-[CH3]	1504	749	755	47	39	0.829787	0.03125	1.666222	4.914052	0.011121	[747, 8, 710, 39]
[*]-[O]-[c]1:[cH]:[cH]:[cH]:[cH]:[cH]:1	1504	749	755	37	32	0.864865	0.024601	1.736658	6.451268	0.01089	[750, 5, 717, 32]
[*]-[O]-[C](-[OH])=[N]-[CH3]	1504	749	755	17	17	1.0	0.011303	2.008011	inf	0.011462	[755, 0, 732, 17]
[*]-[O]-[C](=[O])-[C]1-[C](-[CH]=[C](-[*])-[*])-[C]-1(-[CH3])-[CH3]	1504	749	755	18	18	1.0	0.011968	2.008011	inf	0.012143	[755, 0, 731, 18]
[*]-[c]1:[cH]:[cH]:[cH]:[c](-[O]-[c](:[*]):[*]):[cH]:1	1504	749	755	17	17	1.0	0.011303	2.008011	inf	0.011462	[755, 0, 732, 17]
[*]-[C](-[*])(-[*])-[Cl]	1504	749	755	52	39	0.75	0.034574	1.506008	3.024032	0.006852	[742, 13, 710, 39]
[*]-[c]1:[*]:[cH]:[c](-[Cl]):[c](-[Cl]):[cH]:1	1504	749	755	21	20	0.952381	0.013963	1.912391	20.160214	0.010297	[754, 1, 729, 20]
[*]-[CH2]-[CH2]-[CH2]-[CH2]-[CH2]-[CH2]-[CH2]-[CH2]-[CH3]	1504	749	755	31	27	0.870968	0.020612	1.748913	6.804072	0.009439	[751, 4, 722, 27]
[*]-[O]-[c]1:[cH]:[*]:[cH]:[cH]:[cH]:1	1504	749	755	46	37	0.804348	0.030585	1.615139	4.144044	0.009142	[746, 9, 712, 37]
[*]-[c]1:[*]:[cH]:[cH]:[c](-[O]-[c]2:[cH]:[cH]:[cH]:[cH]:[cH]:2):[cH]:1	1504	749	755	15	15	1.0	0.009973	2.008011	inf	0.010104	[755, 0, 734, 15]
[*]-[c]1:[*]:[cH]:[c](-[Cl]):[cH]:[c]:1-[Cl]	1504	749	755	42	33	0.785714	0.027926	1.577723	3.696039	0.007276	[746, 9, 716, 33]
[*]-[CH2]-[CH2]-[CH2]-[CH2]-[CH2]-[CH2]-[CH2]-[CH2]-[CH2]-[*]	1504	749	755	30	25	0.833333	0.019947	1.673342	5.040053	0.007189	[750, 5, 724, 25]
[*]-[c]1:[*]:[cH]:[c](-[c](:[*]):[*]):[cH]:[cH]:1	1504	749	755	17	16	0.941176	0.011303	1.889892	16.128171	0.007786	[754, 1, 733, 16]
[Cl]-[c]1:[cH]:[*]:[cH]:[cH]:[c]:1-[Cl]	1504	749	755	13	13	1.0	0.008644	2.008011	inf	0.008748	[755, 0, 736, 13]
[*]-[CH2]-[CH2]-[CH2]-[CH2]-[CH3]	1504	749	755	53	40	0.754717	0.035239	1.51548	3.101571	0.007265	[742, 13, 709, 40]
[*]-[CH2]-[c]1:[cH]:[*]:[cH]:[cH]:[cH]:1	1504	749	755	30	25	0.833333	0.019947	1.673342	5.040053	0.007189	[750, 5, 724, 25]
[*]-[c]1:[cH]:[cH]:[c](-[Cl]):[c](-[Cl]):[cH]:1	1504	749	755	12	12	1.0	0.007979	2.008011	inf	0.008071	[755, 0, 737, 12]
[*]-[c]1:[*]:[c](-[*]):[c](-[Cl]):[c](-[Cl]):[cH]:1	1504	749	755	12	12	1.0	0.007979	2.008011	inf	0.008071	[755, 0, 737, 12]
[*]-[O]-[C](-[C]#[N])-[c](:[*]):[*]	1504	749	755	12	12	1.0	0.007979	2.008011	inf	0.008071	[755, 0, 737, 12]
[*]:[c](:[*])-[Br]	1504	749	755	31	25	0.806452	0.020612	1.619363	4.200045	0.006193	[749, 6, 724, 25]
[*]-[O]-[C](-[C]#[*])-[c]1:[cH]:[cH]:[cH]:[c](-[*]):[cH]:1	1504	749	755	11	11	1.0	0.007314	2.008011	inf	0.007395	[755, 0, 738, 11]
[*]-[O]-[c]1:[cH]:[cH]:[cH]:[c](-[C](-[*])-[*]):[cH]:1	1504	749	755	16	14	0.875	0.010638	1.757009	7.056075	0.004949	[753, 2, 735, 14]
[*]-[O]-[C](-[C]#[*])-[c]1:[cH]:[cH]:[cH]:[c](-[O]-[c]2:[cH]:[cH]:[*]:[cH]:[cH]:2):[cH]:1	1504	749	755	11	11	1.0	0.007314	2.008011	inf	0.007395	[755, 0, 738, 11]
[*]-[C](=[*])-[O]-[C](-[C]#[N])-[c]1:[cH]:[cH]:[cH]:[c](-[O]-[c](:[cH]:[*]):[cH]:[*]):[cH]:1	1504	749	755	11	11	1.0	0.007314	2.008011	inf	0.007395	[755, 0, 738, 11]
