# Supplementary material for: A comprehensive evaluation of advanced methods for identifying structural alerts using extensive toxicity data
Source: J Cheminform. 2026 Jan 30;18:27. doi: 10.1186/s13321-026-01157-x (PMC12922411; doi:10.1186/s13321-026-01157-x)
Supplement: Supplementary file 3 — Supplementary material 3. [file 13321_2026_1157_MOESM3_ESM.zip › SI_3_The substructure sets/SI_3_1_Original set of SAs/pysmash_circular/Environ/Aquatic toxicity_Fathead minnow__ruleset.csv]

Substructure	N_total	N_pos	N_neg	N_s	N_s_pos	Precision	Coverage Rate	Enrichment Factor	Likelihood Ratio	Information Gain	tn_fp_fn_tp
[*]-[CH2]-[CH2]-[CH2]-[CH2]-[CH2]-[CH2]-[CH2]-[CH2]-[CH3]	993	470	523	29	29	1.0	0.029204	2.112766	inf	0.032222	[523, 0, 441, 29]
[*]-[CH2]-[CH2]-[CH2]-[CH2]-[CH2]-[CH2]-[CH2]-[CH3]	993	470	523	44	40	0.909091	0.04431	1.920696	11.12766	0.028852	[519, 4, 430, 40]
[*]-[CH2]-[CH2]-[CH2]-[CH2]-[CH2]-[CH2]-[CH3]	993	470	523	48	42	0.875	0.048338	1.84867	7.789362	0.026105	[517, 6, 428, 42]
[*]-[CH2]-[CH2]-[CH2]-[CH2]-[CH2]-[CH3]	993	470	523	60	50	0.833333	0.060423	1.760638	5.56383	0.025836	[513, 10, 420, 50]
[*]-[CH2]-[CH2]-[CH2]-[CH2]-[CH2]-[CH2]-[CH2]-[CH2]-[CH2]-[*]	993	470	523	24	24	1.0	0.024169	2.112766	inf	0.026563	[523, 0, 446, 24]
[*]-[CH2]-[CH2]-[CH2]-[CH2]-[CH3]	993	470	523	70	55	0.785714	0.070493	1.66003	4.080142	0.022415	[508, 15, 415, 55]
[*]-[c]1:[*]:[c](-[*]):[c](-[Cl]):[cH]:[c]:1-[Cl]	993	470	523	24	22	0.916667	0.024169	1.936702	12.240426	0.01611	[521, 2, 448, 22]
[*]-[c]1:[*]:[cH]:[c](-[Cl]):[c](-[Cl]):[cH]:1	993	470	523	23	21	0.913043	0.023162	1.929047	11.684043	0.01512	[521, 2, 449, 21]
[*]-[c]1:[*]:[c](-[*]):[c](-[Cl]):[cH]:[cH]:1	993	470	523	26	23	0.884615	0.026183	1.868985	8.531206	0.014625	[520, 3, 447, 23]
[*]-[P](-[*])(-[*])=[S]	993	470	523	34	28	0.823529	0.03424	1.739925	5.192908	0.01343	[517, 6, 442, 28]
[*]-[P](-[*])(=[*])-[O]-[CH2]-[CH3]	993	470	523	26	21	0.807692	0.026183	1.706465	4.673617	0.009214	[518, 5, 449, 21]
[*]-[c]1:[*]:[cH]:[c](-[Cl]):[c](-[Cl]):[c]:1-[Cl]	993	470	523	10	10	1.0	0.01007	2.112766	inf	0.01095	[523, 0, 460, 10]
[*]-[O]-[c]1:[cH]:[*]:[cH]:[cH]:[cH]:1	993	470	523	25	20	0.8	0.025176	1.690213	4.451064	0.008418	[518, 5, 450, 20]
