# Supplementary material for: A comprehensive evaluation of advanced methods for identifying structural alerts using extensive toxicity data
Source: J Cheminform. 2026 Jan 30;18:27. doi: 10.1186/s13321-026-01157-x (PMC12922411; doi:10.1186/s13321-026-01157-x)
Supplement: Supplementary file 3 — Supplementary material 3. [file 13321_2026_1157_MOESM3_ESM.zip › SI_3_The substructure sets/SI_3_1_Original set of SAs/pysmash_circular/Environ/Aquatic toxicity_Fish__ruleset.csv]

Substructure	N_total	N_pos	N_neg	N_s	N_s_pos	Precision	Coverage Rate	Enrichment Factor	Likelihood Ratio	Information Gain	tn_fp_fn_tp
[*]:[c](:[*])-[Cl]	1651	913	738	337	254	0.753709	0.204119	1.362951	2.473667	0.031618	[655, 83, 659, 254]
[*]-[P](-[*])(-[*])=[S]	1651	913	738	51	48	0.941176	0.03089	1.701952	12.933187	0.017421	[735, 3, 865, 48]
[*]-[c]1:[*]:[cH]:[c](-[Cl]):[cH]:[cH]:1	1651	913	738	120	92	0.766667	0.072683	1.386382	2.655922	0.011115	[710, 28, 821, 92]
[*]-[C](-[*])(-[*])-[Cl]	1651	913	738	51	42	0.823529	0.03089	1.489208	3.77218	0.007517	[729, 9, 871, 42]
[*]-[CH2]-[CH2]-[CH2]-[CH2]-[CH2]-[CH2]-[CH2]-[CH3]	1651	913	738	79	64	0.810127	0.04785	1.464972	3.44885	0.010595	[723, 15, 849, 64]
[*]-[c]1:[*]:[cH]:[cH]:[c](-[Cl]):[cH]:1	1651	913	738	71	56	0.788732	0.043004	1.426284	3.017744	0.007865	[723, 15, 857, 56]
[*]-[CH2]-[CH2]-[CH2]-[CH2]-[CH2]-[CH3]	1651	913	738	101	78	0.772277	0.061175	1.396528	2.741273	0.009768	[715, 23, 835, 78]
[*]:[c](:[*])-[O]-[c]1:[cH]:[cH]:[cH]:[cH]:[cH]:1	1651	913	738	26	25	0.961538	0.015748	1.738773	20.208105	0.010064	[737, 1, 888, 25]
[*]-[CH2]-[CH2]-[CH2]-[CH2]-[CH2]-[CH2]-[CH3]	1651	913	738	85	67	0.788235	0.051484	1.425385	3.008762	0.009451	[720, 18, 846, 67]
[*]-[c]1:[*]:[cH]:[c](-[Cl]):[c](-[Cl]):[cH]:1	1651	913	738	33	30	0.909091	0.019988	1.643931	8.083242	0.009007	[735, 3, 883, 30]
[*]-[c]1:[*]:[c](-[*]):[c](-[Cl]):[cH]:[c]:1-[Cl]	1651	913	738	36	32	0.888889	0.021805	1.607399	6.466594	0.008566	[734, 4, 881, 32]
[*]-[CH2]-[CH2]-[CH2]-[CH2]-[CH2]-[CH2]-[CH2]-[CH2]-[CH3]	1651	913	738	53	44	0.830189	0.032102	1.50125	3.951807	0.008248	[729, 9, 869, 44]
[*]-[O]-[c]1:[cH]:[*]:[cH]:[cH]:[cH]:1	1651	913	738	48	40	0.833333	0.029073	1.506937	4.041621	0.007636	[730, 8, 873, 40]
[*]-[c]1:[cH]:[cH]:[cH]:[c](-[O]-[c](:[*]):[*]):[cH]:1	1651	913	738	17	17	1.0	0.010297	1.808324	inf	0.008863	[738, 0, 896, 17]
[*]-[CH2]-[CH2]-[CH2]-[CH2]-[CH2]-[CH2]-[CH2]-[CH2]-[CH2]-[*]	1651	913	738	44	37	0.840909	0.026651	1.520636	4.272571	0.007408	[731, 7, 876, 37]
[*]-[O]-[c]1:[cH]:[*]:[c](-[*]):[cH]:[cH]:1	1651	913	738	77	59	0.766234	0.046638	1.385599	2.649507	0.00692	[720, 18, 854, 59]
[*]-[P](-[*])(=[*])-[O]-[CH2]-[CH3]	1651	913	738	39	33	0.846154	0.023622	1.53012	4.445783	0.006816	[732, 6, 880, 33]
[*]-[c]1:[*]:[cH]:[cH]:[c](-[O]-[c]2:[cH]:[cH]:[cH]:[cH]:[cH]:2):[cH]:1	1651	913	738	15	15	1.0	0.009085	1.808324	inf	0.007813	[738, 0, 898, 15]
[Cl]-[c]1:[cH]:[*]:[cH]:[cH]:[c]:1-[Cl]	1651	913	738	15	15	1.0	0.009085	1.808324	inf	0.007813	[738, 0, 898, 15]
[*]-[c]1:[cH]:[cH]:[c](-[Cl]):[c](-[Cl]):[cH]:1	1651	913	738	14	14	1.0	0.00848	1.808324	inf	0.007289	[738, 0, 899, 14]
[*]-[O]-[c]1:[cH]:[cH]:[cH]:[cH]:[cH]:1	1651	913	738	37	31	0.837838	0.022411	1.515082	4.176342	0.00606	[732, 6, 882, 31]
[*]-[c]1:[*]:[c](-[*]):[c](-[Cl]):[c](-[Cl]):[cH]:1	1651	913	738	13	13	1.0	0.007874	1.808324	inf	0.006766	[738, 0, 900, 13]
[*]-[c]1:[cH]:[cH]:[c](-[Cl]):[cH]:[cH]:1	1651	913	738	57	44	0.77193	0.034525	1.395899	2.735867	0.005352	[725, 13, 869, 44]
