# Supplementary material for: A comprehensive evaluation of advanced methods for identifying structural alerts using extensive toxicity data
Source: J Cheminform. 2026 Jan 30;18:27. doi: 10.1186/s13321-026-01157-x (PMC12922411; doi:10.1186/s13321-026-01157-x)
Supplement: Supplementary file 3 — Supplementary material 3. [file 13321_2026_1157_MOESM3_ESM.zip › SI_3_The substructure sets/SI_3_1_Original set of SAs/pysmash_circular/Environ/Aquatic toxicity_Oncorhynchus mykiss__ruleset.csv]

Substructure	N_total	N_pos	N_neg	N_s	N_s_pos	Precision	Coverage Rate	Enrichment Factor	Likelihood Ratio	Information Gain	tn_fp_fn_tp
[*]-[P](-[*])(-[*])=[S]	967	688	279	51	49	0.960784	0.05274	1.350405	9.93532	0.016641	[277, 2, 639, 49]
[*]-[C](=[*])-[Cl]	967	688	279	30	29	0.966667	0.031024	1.358672	11.760174	0.010268	[278, 1, 659, 29]
[*]1:[cH]:[cH]:[cH]:[cH]:[cH]:1	967	688	279	109	93	0.853211	0.11272	1.199208	2.357104	0.010073	[263, 16, 595, 93]
[*]-[c]1:[cH]:[cH]:[cH]:[cH]:[cH]:1	967	688	279	107	91	0.850467	0.110651	1.195352	2.306414	0.009461	[263, 16, 597, 91]
[*]:[c](:[*])-[O]-[c]1:[cH]:[cH]:[cH]:[cH]:[cH]:1	967	688	279	21	21	1.0	0.021717	1.405523	inf	0.010806	[279, 0, 667, 21]
[*]-[c]1:[*]:[cH]:[c](-[Cl]):[cH]:[cH]:1	967	688	279	84	73	0.869048	0.086867	1.221467	2.6912	0.009538	[268, 11, 615, 73]
[*]-[O]-[c]1:[cH]:[*]:[cH]:[cH]:[cH]:1	967	688	279	34	32	0.941176	0.03516	1.322845	6.488372	0.008849	[277, 2, 656, 32]
