# Supplementary material for: A comprehensive evaluation of advanced methods for identifying structural alerts using extensive toxicity data
Source: J Cheminform. 2026 Jan 30;18:27. doi: 10.1186/s13321-026-01157-x (PMC12922411; doi:10.1186/s13321-026-01157-x)
Supplement: Supplementary file 3 — Supplementary material 3. [file 13321_2026_1157_MOESM3_ESM.zip › SI_3_The substructure sets/SI_3_1_Original set of SAs/pysmash_circular/Environ/Aquatic toxicity_Pimephales promelas__ruleset.csv]

Substructure	N_total	N_pos	N_neg	N_s	N_s_pos	Precision	Coverage Rate	Enrichment Factor	Likelihood Ratio	Information Gain	tn_fp_fn_tp
[*]-[CH2]-[CH2]-[CH2]-[CH2]-[CH2]-[CH2]-[CH2]-[CH2]-[CH3]	1111	535	576	26	26	1.0	0.023402	2.076636	inf	0.025108	[576, 0, 509, 26]
[*]-[CH2]-[CH2]-[CH2]-[CH2]-[CH2]-[CH2]-[CH2]-[CH3]	1111	535	576	39	35	0.897436	0.035104	1.863647	9.420561	0.020516	[572, 4, 500, 35]
[*]-[CH2]-[CH2]-[CH2]-[CH2]-[CH2]-[CH2]-[CH2]-[CH2]-[CH2]-[*]	1111	535	576	20	20	1.0	0.018002	2.076636	inf	0.019235	[576, 0, 515, 20]
[*]-[c]1:[*]:[c](-[*]):[c](-[Cl]):[cH]:[cH]:1	1111	535	576	28	26	0.928571	0.025203	1.928304	13.996262	0.017398	[574, 2, 509, 26]
[*]-[CH2]-[CH2]-[CH2]-[CH2]-[CH2]-[CH3]	1111	535	576	59	47	0.79661	0.053105	1.654269	4.216822	0.016995	[564, 12, 488, 47]
[*]-[CH2]-[CH2]-[CH2]-[CH2]-[CH2]-[CH2]-[CH3]	1111	535	576	44	37	0.840909	0.039604	1.746262	5.690788	0.016656	[569, 7, 498, 37]
[*]-[CH2]-[CH2]-[CH2]-[CH2]-[CH3]	1111	535	576	70	53	0.757143	0.063006	1.57231	3.35657	0.015335	[559, 17, 482, 53]
[*]-[P](-[*])(-[*])=[S]	1111	535	576	35	29	0.828571	0.031503	1.720641	5.203738	0.012171	[570, 6, 506, 29]
[*]-[c]1:[*]:[cH]:[c](-[Cl]):[cH]:[cH]:1	1111	535	576	48	36	0.75	0.043204	1.557477	3.229907	0.009753	[564, 12, 499, 36]
[*]-[c]1:[*]:[cH]:[c](-[CH](-[*])-[*]):[cH]:[cH]:1	1111	535	576	13	13	1.0	0.011701	2.076636	inf	0.012444	[576, 0, 522, 13]
[*]-[C](-[*])(-[*])-[Cl]	1111	535	576	35	28	0.8	0.031503	1.661308	4.306542	0.010098	[569, 7, 507, 28]
[*]-[c]1:[*]:[cH]:[c](-[C](-[*])(-[*])-[*]):[cH]:[cH]:1	1111	535	576	16	15	0.9375	0.014401	1.946846	16.149533	0.010356	[575, 1, 520, 15]
[*]-[O]-[c]1:[cH]:[*]:[cH]:[cH]:[cH]:1	1111	535	576	28	23	0.821429	0.025203	1.705808	4.952523	0.009247	[571, 5, 512, 23]
[*]-[c]1:[*]:[cH]:[c](-[Cl]):[c](-[Cl]):[cH]:1	1111	535	576	25	21	0.84	0.022502	1.744374	5.652336	0.009258	[572, 4, 514, 21]
[*]-[P](-[*])(=[*])-[O]-[CH2]-[CH3]	1111	535	576	25	21	0.84	0.022502	1.744374	5.652336	0.009258	[572, 4, 514, 21]
[*]-[c]1:[*]:[cH]:[c](-[Cl]):[c](-[Cl]):[c]:1-[Cl]	1111	535	576	10	10	1.0	0.009001	2.076636	inf	0.009553	[576, 0, 525, 10]
[*]-[O]-[C](=[O])-[CH]=[CH2]	1111	535	576	10	10	1.0	0.009001	2.076636	inf	0.009553	[576, 0, 525, 10]
