# Supplementary material for: A comprehensive evaluation of advanced methods for identifying structural alerts using extensive toxicity data
Source: J Cheminform. 2026 Jan 30;18:27. doi: 10.1186/s13321-026-01157-x (PMC12922411; doi:10.1186/s13321-026-01157-x)
Supplement: Supplementary file 3 — Supplementary material 3. [file 13321_2026_1157_MOESM3_ESM.zip › SI_3_The substructure sets/SI_3_1_Original set of SAs/pysmash_circular/Environ/Aquatic toxicity_Pseudokirchneriella subcapitata__ruleset.csv]

Substructure	N_total	N_pos	N_neg	N_s	N_s_pos	Precision	Coverage Rate	Enrichment Factor	Likelihood Ratio	Information Gain	tn_fp_fn_tp
[*]:[c](:[*])-[Cl]	517	342	175	77	67	0.87013	0.148936	1.315372	3.428363	0.028114	[165, 10, 275, 67]
[*]-[c]1:[*]:[cH]:[c](-[NH2]):[cH]:[cH]:1	517	342	175	14	14	1.0	0.027079	1.511696	inf	0.016421	[175, 0, 328, 14]
