# Supplementary material for: A comprehensive evaluation of advanced methods for identifying structural alerts using extensive toxicity data
Source: J Cheminform. 2026 Jan 30;18:27. doi: 10.1186/s13321-026-01157-x (PMC12922411; doi:10.1186/s13321-026-01157-x)
Supplement: Supplementary file 3 — Supplementary material 3. [file 13321_2026_1157_MOESM3_ESM.zip › SI_3_The substructure sets/SI_3_1_Original set of SAs/pysmash_circular/Environ/Aquatic toxicity_Sheepshead minnow__ruleset.csv]

Substructure	N_total	N_pos	N_neg	N_s	N_s_pos	Precision	Coverage Rate	Enrichment Factor	Likelihood Ratio	Information Gain	tn_fp_fn_tp
[*]-[O]-[c]1:[cH]:[*]:[cH]:[cH]:[cH]:1	367	239	128	18	18	1.0	0.049046	1.535565	inf	0.031318	[128, 0, 221, 18]
[*]-[O]-[c]1:[cH]:[cH]:[cH]:[cH]:[cH]:1	367	239	128	16	16	1.0	0.043597	1.535565	inf	0.027739	[128, 0, 223, 16]
[*]:[c](:[*])-[O]-[c]1:[cH]:[cH]:[cH]:[cH]:[cH]:1	367	239	128	16	16	1.0	0.043597	1.535565	inf	0.027739	[128, 0, 223, 16]
[*]-[P](-[*])(-[*])=[S]	367	239	128	21	20	0.952381	0.057221	1.462443	10.711297	0.02305	[127, 1, 219, 20]
[*]-[CH2]-[CH2]-[CH2]-[CH3]	367	239	128	25	23	0.92	0.06812	1.41272	6.158996	0.020796	[126, 2, 216, 23]
[*]-[O]-[c]1:[cH]:[*]:[c](-[*]):[cH]:[cH]:1	367	239	128	25	23	0.92	0.06812	1.41272	6.158996	0.020796	[126, 2, 216, 23]
