# Supplementary material for: A comprehensive evaluation of advanced methods for identifying structural alerts using extensive toxicity data
Source: J Cheminform. 2026 Jan 30;18:27. doi: 10.1186/s13321-026-01157-x (PMC12922411; doi:10.1186/s13321-026-01157-x)
Supplement: Supplementary file 3 — Supplementary material 3. [file 13321_2026_1157_MOESM3_ESM.zip › SI_3_The substructure sets/SI_3_1_Original set of SAs/pysmash_circular/Environ/Aquatic toxicity_Tetrahymena pyriformis__ruleset.csv]

Substructure	N_total	N_pos	N_neg	N_s	N_s_pos	Precision	Coverage Rate	Enrichment Factor	Likelihood Ratio	Information Gain	tn_fp_fn_tp
[*]:[c](:[*])-[Cl]	1447	1099	348	137	137	1.0	0.094679	1.316652	inf	0.039786	[348, 0, 962, 137]
[*]-[N+](-[*-])=[O]	1447	1099	348	175	171	0.977143	0.12094	1.286557	13.536852	0.036603	[344, 4, 928, 171]
[*]-[N+](=[*])-[O-]	1447	1099	348	175	171	0.977143	0.12094	1.286557	13.536852	0.036603	[344, 4, 928, 171]
[*]:[c](:[*])-[OH]	1447	1099	348	294	272	0.92517	0.203179	1.218127	3.914964	0.033313	[326, 22, 827, 272]
[*]-[c]1:[*]:[cH]:[cH]:[cH]:[cH]:1	1447	1099	348	235	218	0.92766	0.162405	1.221404	4.06059	0.026524	[331, 17, 881, 218]
[*]-[CH2]-[CH2]-[CH2]-[CH2]-[CH2]-[CH3]	1447	1099	348	99	99	1.0	0.068417	1.316652	inf	0.028282	[348, 0, 1000, 99]
[*]1:[cH]:[cH]:[cH]:[cH]:[cH]:1	1447	1099	348	170	162	0.952941	0.117484	1.254691	6.412193	0.025893	[340, 8, 937, 162]
[*]-[c]1:[cH]:[cH]:[cH]:[cH]:[cH]:1	1447	1099	348	169	161	0.952663	0.116793	1.254325	6.372611	0.025633	[340, 8, 938, 161]
[*]-[CH2]-[CH2]-[CH2]-[CH3]	1447	1099	348	221	203	0.918552	0.15273	1.209413	3.571125	0.021732	[330, 18, 896, 203]
[*]:[cH]:[c](:[c](:[*])-[*+])-[N+](=[O])-[O-]	1447	1099	348	7	7	1.0	0.004838	1.316652	inf	0.001925	[348, 0, 1092, 7]
[*]-[CH]=[O]	1447	1099	348	130	123	0.946154	0.089841	1.245755	5.564019	0.017703	[341, 7, 976, 123]
[*]:[c](:[*])-[CH3]	1447	1099	348	112	110	0.982143	0.077402	1.29314	17.415833	0.024258	[346, 2, 989, 110]
[*]-[CH2]-[CH2]-[CH2]-[CH2]-[CH2]-[CH2]-[CH3]	1447	1099	348	60	60	1.0	0.041465	1.316652	inf	0.016862	[348, 0, 1039, 60]
[*]:[cH]:[c](:[cH]:[*])-[N+](=[O])-[O-]	1447	1099	348	80	78	0.975	0.055287	1.283735	12.349409	0.015497	[346, 2, 1021, 78]
[*]:[c](:[*])-[Br]	1447	1099	348	53	53	1.0	0.036628	1.316652	inf	0.014852	[348, 0, 1046, 53]
[*]:[c](:[*])-[F]	1447	1099	348	46	46	1.0	0.03179	1.316652	inf	0.012853	[348, 0, 1053, 46]
[*]:[cH]:[c](-[CH]=[O]):[cH]:[*]	1447	1099	348	43	43	1.0	0.029717	1.316652	inf	0.012	[348, 0, 1056, 43]
[*]-[CH2]-[CH2]-[CH2]-[CH2]-[CH2]-[CH2]-[CH2]-[CH3]	1447	1099	348	40	40	1.0	0.027643	1.316652	inf	0.011149	[348, 0, 1059, 40]
[*]-[c]1:[*]:[cH]:[c](-[N+](=[*])-[*-]):[cH]:[cH]:1	1447	1099	348	48	47	0.979167	0.033172	1.289221	14.882621	0.009681	[347, 1, 1052, 47]
[*]-[c]1:[*]:[cH]:[c](-[OH]):[cH]:[cH]:1	1447	1099	348	82	76	0.926829	0.056669	1.220311	4.010919	0.008342	[342, 6, 1023, 76]
[*]-[c]1:[*]:[cH]:[c](-[Cl]):[cH]:[cH]:1	1447	1099	348	34	34	1.0	0.023497	1.316652	inf	0.009454	[348, 0, 1065, 34]
[*]:[c](:[*])-[NH2]	1447	1099	348	100	91	0.91	0.069109	1.198153	3.201699	0.008037	[339, 9, 1008, 91]
[*]-[c]1:[*]:[c](-[*]):[c](-[OH]):[cH]:[cH]:1	1447	1099	348	57	54	0.947368	0.039392	1.247354	5.699727	0.007579	[345, 3, 1045, 54]
[*]-[CH2]-[CH2]-[CH3]	1447	1099	348	290	246	0.848276	0.200415	1.116884	1.77037	0.008436	[304, 44, 853, 246]
[*]-[c](:[*]):[c](-[CH]=[O]):[cH]:[*]	1447	1099	348	28	28	1.0	0.01935	1.316652	inf	0.007766	[348, 0, 1071, 28]
[*]-[O]-[c]1:[cH]:[*]:[c](-[*]):[cH]:[cH]:1	1447	1099	348	31	31	1.0	0.021424	1.316652	inf	0.008609	[348, 0, 1068, 31]
[*]-[c]1:[*]:[cH]:[c](-[CH]=[*]):[cH]:[cH]:1	1447	1099	348	31	31	1.0	0.021424	1.316652	inf	0.008609	[348, 0, 1068, 31]
[*]-[c]1:[*]:[c](-[*+]):[cH]:[cH]:[cH]:1	1447	1099	348	24	23	0.958333	0.016586	1.261791	7.282985	0.003628	[347, 1, 1076, 23]
[*]-[c]1:[*]:[cH]:[c](-[CH3]):[cH]:[cH]:1	1447	1099	348	30	30	1.0	0.020733	1.316652	inf	0.008328	[348, 0, 1069, 30]
[*]-[c]1:[*]:[cH]:[cH]:[c](-[N+](=[O])-[O-]):[cH]:1	1447	1099	348	38	37	0.973684	0.026261	1.282003	11.716106	0.007086	[347, 1, 1062, 37]
[*]-[c]1:[*]:[cH]:[cH]:[c](-[Cl]):[cH]:1	1447	1099	348	28	28	1.0	0.01935	1.316652	inf	0.007766	[348, 0, 1071, 28]
