# Supplementary material for: A comprehensive evaluation of advanced methods for identifying structural alerts using extensive toxicity data
Source: J Cheminform. 2026 Jan 30;18:27. doi: 10.1186/s13321-026-01157-x (PMC12922411; doi:10.1186/s13321-026-01157-x)
Supplement: Supplementary file 3 — Supplementary material 3. [file 13321_2026_1157_MOESM3_ESM.zip › SI_3_The substructure sets/SI_3_1_Original set of SAs/pysmash_circular/Environ/Avian toxicity_northern bobwhite quail__ruleset.csv]

Substructure	N_total	N_pos	N_neg	N_s	N_s_pos	Precision	Coverage Rate	Enrichment Factor	Likelihood Ratio	Information Gain	tn_fp_fn_tp
[*]-[P](-[*])(-[*])=[S]	563	92	471	30	26	0.866667	0.053286	5.303623	33.277174	0.100744	[467, 4, 66, 26]
[*]-[P](-[*])(=[*])-[O]-[CH2]-[CH3]	563	92	471	21	19	0.904762	0.0373	5.536749	48.63587	0.076597	[469, 2, 73, 19]
[*]-[O]-[P](=[S])(-[O]-[*])-[O]-[CH3]	563	92	471	7	7	1.0	0.012433	6.119565	inf	0.033082	[471, 0, 85, 7]
[*]-[CH2]-[O]-[P](=[S])(-[O]-[CH2]-[CH3])-[O]-[c](:[*]):[*]	563	92	471	5	5	1.0	0.008881	6.119565	inf	0.023507	[471, 0, 87, 5]
[*]:[cH]:[c](:[cH]:[*])-[N+](=[O])-[O-]	563	92	471	8	6	0.75	0.01421	4.589674	15.358696	0.017615	[469, 2, 86, 6]
[*]-[O]-[P](=[S])(-[O]-[CH3])-[S]-[*]	563	92	471	5	4	0.8	0.008881	4.895652	20.478261	0.012785	[470, 1, 88, 4]
