# Supplementary material for: A comprehensive evaluation of advanced methods for identifying structural alerts using extensive toxicity data
Source: J Cheminform. 2026 Jan 30;18:27. doi: 10.1186/s13321-026-01157-x (PMC12922411; doi:10.1186/s13321-026-01157-x)
Supplement: Supplementary file 3 — Supplementary material 3. [file 13321_2026_1157_MOESM3_ESM.zip › SI_3_The substructure sets/SI_3_1_Original set of SAs/pysmash_circular/Environ/Biodegradability__ruleset.csv]

Substructure	N_total	N_pos	N_neg	N_s	N_s_pos	Precision	Coverage Rate	Enrichment Factor	Likelihood Ratio	Information Gain	tn_fp_fn_tp
[*]-[CH2]-[CH2]-[CH2]-[CH2]-[CH2]-[CH2]-[CH2]-[CH2]-[CH2]-[*]	1600	590	1010	107	81	0.757009	0.066875	2.052907	5.333116	0.032415	[984, 26, 509, 81]
[*]-[CH2]-[C](=[O])-[OH]	1600	590	1010	47	40	0.851064	0.029375	2.30797	9.782082	0.021695	[1003, 7, 550, 40]
[*]-[CH2]-[CH2]-[C](=[O])-[OH]	1600	590	1010	26	24	0.923077	0.01625	2.503259	20.542373	0.016318	[1008, 2, 566, 24]
[*]-[CH2]-[CH2]-[CH2]-[CH2]-[OH]	1600	590	1010	19	19	1.0	0.011875	2.711864	inf	0.017268	[1010, 0, 571, 19]
[*]-[CH2]-[CH2]-[CH2]-[CH2]-[CH2]-[OH]	1600	590	1010	17	17	1.0	0.010625	2.711864	inf	0.015434	[1010, 0, 573, 17]
[*]-[CH2]-[CH2]-[CH2]-[CH2]-[C](=[O])-[OH]	1600	590	1010	19	18	0.947368	0.011875	2.569135	30.813559	0.013223	[1009, 1, 572, 18]
[*]-[CH2]-[CH2]-[CH2]-[OH]	1600	590	1010	22	20	0.909091	0.01375	2.465331	17.118644	0.012952	[1008, 2, 570, 20]
[*]-[CH2]-[CH2]-[CH2]-[CH2]-[CH2]-[CH2]-[CH2]-[CH2]-[C](-[*])=[*]	1600	590	1010	37	28	0.756757	0.023125	2.052222	5.3258	0.010668	[1001, 9, 562, 28]
[*]-[CH2]-[CH2]-[CH2]-[CH2]-[CH2]-[CH2]-[CH2]-[OH]	1600	590	1010	14	14	1.0	0.00875	2.711864	inf	0.012689	[1010, 0, 576, 14]
[*]-[CH2]-[CH2]-[CH2]-[CH2]-[CH2]-[CH2]-[CH2]-[CH2]-[OH]	1600	590	1010	12	12	1.0	0.0075	2.711864	inf	0.010865	[1010, 0, 578, 12]
[*]-[CH2]-[CH2]-[CH2]-[CH2]-[CH2]-[CH2]-[C](=[O])-[OH]	1600	590	1010	15	14	0.933333	0.009375	2.531073	23.966102	0.009784	[1009, 1, 576, 14]
[*]-[C](=[*])-[O]-[CH2]-[CH2]-[CH2]-[CH3]	1600	590	1010	11	11	1.0	0.006875	2.711864	inf	0.009954	[1010, 0, 579, 11]
[*]-[O]-[C](=[O])-[C](=[CH2])-[CH3]	1600	590	1010	14	13	0.928571	0.00875	2.51816	22.254237	0.008936	[1009, 1, 577, 13]
[*]-[CH2]-[CH2]-[CH2]-[CH2]-[CH2]-[CH2]-[CH2]-[C](=[O])-[OH]	1600	590	1010	14	13	0.928571	0.00875	2.51816	22.254237	0.008936	[1009, 1, 577, 13]
[*]-[C](=[*])-[C](=[CH2])-[CH3]	1600	590	1010	16	14	0.875	0.01	2.372881	11.983051	0.008068	[1008, 2, 576, 14]
[*]-[CH2]-[O]-[C](-[CH3])=[O]	1600	590	1010	15	13	0.866667	0.009375	2.350282	11.127119	0.007281	[1008, 2, 577, 13]
[*]-[CH2]-[CH2]-[CH2]-[CH2]-[CH2]-[CH2]-[C](=[O])-[O]-[CH2]-[*]	1600	590	1010	11	10	0.909091	0.006875	2.465331	17.118644	0.006432	[1009, 1, 580, 10]
[*]-[CH2]-[CH2]-[CH2]-[CH2]-[CH2]-[CH2]-[CH2]-[C](=[O])-[N](-[*])-[*]	1600	590	1010	8	8	1.0	0.005	2.711864	inf	0.007227	[1010, 0, 582, 8]
[*]-[CH2]-[CH2]-[CH2]-[CH2]-[CH2]-[CH2]-[CH2]-[C](=[O])-[O]-[*]	1600	590	1010	16	13	0.8125	0.01	2.20339	7.418079	0.006038	[1007, 3, 577, 13]
[*]-[CH2]-[CH2]-[CH2]-[CH2]-[CH2]-[CH2]-[CH2]-[CH2]-[O]-[*]	1600	590	1010	15	12	0.8	0.009375	2.169492	6.847458	0.005322	[1007, 3, 578, 12]
