# Supplementary material for: A comprehensive evaluation of advanced methods for identifying structural alerts using extensive toxicity data
Source: J Cheminform. 2026 Jan 30;18:27. doi: 10.1186/s13321-026-01157-x (PMC12922411; doi:10.1186/s13321-026-01157-x)
Supplement: Supplementary file 3 — Supplementary material 3. [file 13321_2026_1157_MOESM3_ESM.zip › SI_3_The substructure sets/SI_3_1_Original set of SAs/pysmash_circular/Environ/Honey bee toxicity__ruleset.csv]

Substructure	N_total	N_pos	N_neg	N_s	N_s_pos	Precision	Coverage Rate	Enrichment Factor	Likelihood Ratio	Information Gain	tn_fp_fn_tp
[*]-[P](-[*])(-[*])=[S]	660	166	494	44	38	0.863636	0.066667	3.433735	18.84739	0.08727	[488, 6, 128, 38]
[*]-[P](-[*])(=[*])-[O]-[CH2]-[CH3]	660	166	494	33	29	0.878788	0.05	3.493976	21.575301	0.067479	[490, 4, 137, 29]
[*]-[O]-[C](=[O])-[CH]1-[CH](-[CH]=[C](-[*])-[*])-[C]-1(-[CH3])-[CH3]	660	166	494	21	21	1.0	0.031818	3.975904	inf	0.065655	[494, 0, 145, 21]
[*]-[P](-[*])(-[*])=[O]	660	166	494	30	23	0.766667	0.045455	3.048193	9.777969	0.040451	[487, 7, 143, 23]
[*]-[c]1:[*]:[cH]:[cH]:[c](-[O]-[c]2:[cH]:[cH]:[cH]:[cH]:[cH]:2):[cH]:1	660	166	494	13	13	1.0	0.019697	3.975904	inf	0.040083	[494, 0, 153, 13]
[*]-[O]-[C](=[O])-[NH]-[CH3]	660	166	494	18	16	0.888889	0.027273	3.534137	23.807229	0.037025	[492, 2, 150, 16]
[*]-[O]-[CH](-[C]#[N])-[c](:[*]):[*]	660	166	494	12	12	1.0	0.018182	3.975904	inf	0.036937	[494, 0, 154, 12]
[*]-[O]-[CH](-[C]#[*])-[c]1:[cH]:[cH]:[cH]:[c](-[*]):[cH]:1	660	166	494	10	10	1.0	0.015152	3.975904	inf	0.030677	[494, 0, 156, 10]
[*]-[O]-[CH](-[C]#[*])-[c]1:[cH]:[cH]:[cH]:[c](-[O]-[c]2:[cH]:[cH]:[*]:[cH]:[cH]:2):[cH]:1	660	166	494	10	10	1.0	0.015152	3.975904	inf	0.030677	[494, 0, 156, 10]
[*]-[C](=[*])-[O]-[CH](-[C]#[N])-[c]1:[cH]:[cH]:[cH]:[c](-[O]-[c](:[cH]:[*]):[cH]:[*]):[cH]:1	660	166	494	10	10	1.0	0.015152	3.975904	inf	0.030677	[494, 0, 156, 10]
[*]-[O]-[c]1:[cH]:[cH]:[cH]:[c](-[CH](-[*])-[*]):[cH]:1	660	166	494	10	10	1.0	0.015152	3.975904	inf	0.030677	[494, 0, 156, 10]
[*]-[c]1:[cH]:[cH]:[cH]:[c](-[O]-[c](:[*]):[*]):[cH]:1	660	166	494	17	14	0.823529	0.025758	3.274274	13.88755	0.027688	[491, 3, 152, 14]
[*]-[CH](-[*])-[c]1:[cH]:[*]:[cH]:[cH]:[cH]:1	660	166	494	13	11	0.846154	0.019697	3.364226	16.36747	0.022797	[492, 2, 155, 11]
[*]-[CH](-[*])-[c]1:[cH]:[cH]:[cH]:[c](-[O]-[c]2:[cH]:[cH]:[cH]:[cH]:[cH]:2):[cH]:1	660	166	494	9	9	1.0	0.013636	3.975904	inf	0.027562	[494, 0, 157, 9]
[*]-[O]-[P](=[S])(-[O]-[CH3])-[S]-[*]	660	166	494	9	9	1.0	0.013636	3.975904	inf	0.027562	[494, 0, 157, 9]
[*]-[C](=[*])-[Cl]	660	166	494	25	19	0.76	0.037879	3.021687	9.423695	0.032514	[488, 6, 147, 19]
[*]-[C](=[*])-[CH]1-[CH](-[CH]=[C](-[CH3])-[CH3])-[C]-1(-[CH3])-[CH3]	660	166	494	8	8	1.0	0.012121	3.975904	inf	0.024459	[494, 0, 158, 8]
[*]-[CH](-[*])-[CH]=[C](-[CH3])-[CH3]	660	166	494	8	8	1.0	0.012121	3.975904	inf	0.024459	[494, 0, 158, 8]
[*]-[O]-[C](=[O])-[CH]1-[CH](-[CH]=[C](-[CH3])-[CH3])-[C]-1(-[CH3])-[CH3]	660	166	494	8	8	1.0	0.012121	3.975904	inf	0.024459	[494, 0, 158, 8]
[*]-[CH2]-[O]-[P](=[S])(-[O]-[CH2]-[CH3])-[S]-[CH2]-[*]	660	166	494	7	7	1.0	0.010606	3.975904	inf	0.021365	[494, 0, 159, 7]
[*]-[O]-[P](=[O])(-[O]-[*])-[O]-[CH3]	660	166	494	7	7	1.0	0.010606	3.975904	inf	0.021365	[494, 0, 159, 7]
[*]-[c](:[*]):[c](:[cH]:[*])-[O]-[C](=[O])-[NH]-[CH3]	660	166	494	5	5	1.0	0.007576	3.975904	inf	0.01521	[494, 0, 161, 5]
[*]-[CH](-[*])-[C](=[O])-[O]-[CH](-[C]#[N])-[c]1:[cH]:[cH]:[cH]:[c](-[O]-[c](:[*]):[*]):[cH]:1	660	166	494	10	10	1.0	0.015152	3.975904	inf	0.030677	[494, 0, 156, 10]
[*]-[c]1:[*]:[cH]:[cH]:[c](-[CH](-[C]#[N])-[O]-[C](=[O])-[CH]2-[CH](-[CH]=[*])-[C]-2(-[CH3])-[CH3]):[cH]:1	660	166	494	6	6	1.0	0.009091	3.975904	inf	0.018283	[494, 0, 160, 6]
[*]-[CH2]-[S]-[CH2]-[CH3]	660	166	494	7	7	1.0	0.010606	3.975904	inf	0.021365	[494, 0, 159, 7]
[*]-[CH2]-[O]-[P](=[S])(-[O]-[CH2]-[CH3])-[O]-[c](:[*]):[*]	660	166	494	10	8	0.8	0.015152	3.180723	11.903614	0.014736	[492, 2, 158, 8]
[*]-[C](=[*])-[CH]1-[CH](-[CH]=[C](-[Cl])-[Cl])-[C]-1(-[CH3])-[CH3]	660	166	494	5	5	1.0	0.007576	3.975904	inf	0.01521	[494, 0, 161, 5]
[*]-[O]-[c]1:[cH]:[cH]:[cH]:[c](-[CH](-[C]#[N])-[O]-[C](=[O])-[CH]2-[CH](-[*])-[C]-2(-[*])-[*]):[cH]:1	660	166	494	5	5	1.0	0.007576	3.975904	inf	0.01521	[494, 0, 161, 5]
[*]-[C](-[*])=[CH]-[CH]1-[CH](-[C](=[O])-[O]-[CH](-[C]#[N])-[c](:[cH]:[*]):[cH]:[*])-[C]-1(-[CH3])-[CH3]	660	166	494	5	5	1.0	0.007576	3.975904	inf	0.01521	[494, 0, 161, 5]
[*]-[CH](-[*])-[CH]=[C](-[Cl])-[Cl]	660	166	494	5	5	1.0	0.007576	3.975904	inf	0.01521	[494, 0, 161, 5]
[*]-[O]-[P](=[S])(-[O]-[*])-[O]-[CH3]	660	166	494	9	7	0.777778	0.013636	3.092369	10.415663	0.012167	[492, 2, 159, 7]
