# Supplementary material for: A comprehensive evaluation of advanced methods for identifying structural alerts using extensive toxicity data
Source: J Cheminform. 2026 Jan 30;18:27. doi: 10.1186/s13321-026-01157-x (PMC12922411; doi:10.1186/s13321-026-01157-x)
Supplement: Supplementary file 3 — Supplementary material 3. [file 13321_2026_1157_MOESM3_ESM.zip › SI_3_The substructure sets/SI_3_1_Original set of SAs/pysmash_group/Drug/Ames mutagenicity__ruleset.csv]

Substructure	N_total	N_pos	N_neg	N_s	N_s_pos	Precision	Coverage Rate	Enrichment Factor	Likelihood Ratio	Information Gain	tn_fp_fn_tp
c[N+](=O)[O-]	7579	4227	3352	1038	881	0.848748	0.136957	1.521802	4.449877	0.043703	[3195, 157, 3346, 881]
c[N+]([O-])O	7579	4227	3352	233	203	0.871245	0.030743	1.562139	5.365949	0.010469	[3322, 30, 4024, 203]
CN(C)N=O	7579	4227	3352	227	209	0.920705	0.029951	1.650821	9.207581	0.014409	[3334, 18, 4018, 209]
cC(c)=O	7579	4227	3352	187	148	0.791444	0.024673	1.419057	3.009323	0.004379	[3313, 39, 4079, 148]
csc	7579	4227	3352	182	141	0.774725	0.024014	1.38908	2.727137	0.003637	[3311, 41, 4086, 141]
C[N-][N+]#N	7579	4227	3352	30	29	0.966667	0.003958	1.733231	22.996925	0.002552	[3351, 1, 4198, 29]
cNO	7579	4227	3352	1393	1177	0.844939	0.183797	1.514973	4.321102	0.059886	[3136, 216, 3050, 1177]
c/C=C/c	7579	4227	3352	95	80	0.842105	0.012535	1.509893	4.229319	0.003371	[3337, 15, 4147, 80]
cN=O	7579	4227	3352	1078	917	0.850649	0.142235	1.525212	4.516637	0.046297	[3191, 161, 3310, 917]
cC(=O)N(OC)OC(C)=O	7579	4227	3352	22	22	1.0	0.002903	1.792997	inf	0.00245	[3352, 0, 4205, 22]
cC=Cc	7579	4227	3352	95	80	0.842105	0.012535	1.509893	4.229319	0.003371	[3337, 15, 4147, 80]
cOC1CC=CO1	7579	4227	3352	37	36	0.972973	0.004882	1.744538	28.547906	0.003294	[3351, 1, 4191, 36]
COS(C)(=O)=O	7579	4227	3352	18	18	1.0	0.002375	1.792997	inf	0.002004	[3352, 0, 4209, 18]
cC1OC1c	7579	4227	3352	35	33	0.942857	0.004618	1.69054	13.084457	0.002528	[3350, 2, 4194, 33]
cC1NC1c	7579	4227	3352	43	42	0.976744	0.005674	1.7513	33.305891	0.003936	[3351, 1, 4185, 42]
cn(c)c	7579	4227	3352	39	33	0.846154	0.005146	1.517152	4.361486	0.001419	[3346, 6, 4194, 33]
cN=C(c)O	7579	4227	3352	16	16	1.0	0.002111	1.792997	inf	0.001781	[3352, 0, 4211, 16]
cC(=O)Cl	7579	4227	3352	20	19	0.95	0.002639	1.703348	15.066951	0.001514	[3351, 1, 4208, 19]
CNC(=O)N(C)N=O	7579	4227	3352	21	21	1.0	0.002771	1.792997	inf	0.002338	[3352, 0, 4206, 21]
