# Supplementary material for: A comprehensive evaluation of advanced methods for identifying structural alerts using extensive toxicity data
Source: J Cheminform. 2026 Jan 30;18:27. doi: 10.1186/s13321-026-01157-x (PMC12922411; doi:10.1186/s13321-026-01157-x)
Supplement: Supplementary file 3 — Supplementary material 3. [file 13321_2026_1157_MOESM3_ESM.zip › SI_3_The substructure sets/SI_3_1_Original set of SAs/pysmash_group/Drug/Carcinogenicity__ruleset.csv]

Substructure	N_total	N_pos	N_neg	N_s	N_s_pos	Precision	Coverage Rate	Enrichment Factor	Likelihood Ratio	Information Gain	tn_fp_fn_tp
CN(C)N=O	1031	510	521	108	90	0.833333	0.104753	1.684641	5.107843	0.041808	[503, 18, 420, 90]
CN(N=O)C(N)=O	1031	510	521	28	25	0.892857	0.027158	1.804972	8.513072	0.014495	[518, 3, 485, 25]
cC(c)=O	1031	510	521	14	12	0.857143	0.013579	1.732773	6.129412	0.005766	[519, 2, 498, 12]
