# Supplementary material for: A comprehensive evaluation of advanced methods for identifying structural alerts using extensive toxicity data
Source: J Cheminform. 2026 Jan 30;18:27. doi: 10.1186/s13321-026-01157-x (PMC12922411; doi:10.1186/s13321-026-01157-x)
Supplement: Supplementary file 3 — Supplementary material 3. [file 13321_2026_1157_MOESM3_ESM.zip › SI_3_The substructure sets/SI_3_1_Original set of SAs/pysmash_group/Drug/Cardiotoxicity_Cav1.2__ruleset.csv]

Substructure	N_total	N_pos	N_neg	N_s	N_s_pos	Precision	Coverage Rate	Enrichment Factor	Likelihood Ratio	Information Gain	tn_fp_fn_tp
COC(=O)C1=C(C)NC(C)=C(C(=O)OC)C1	776	509	267	140	131	0.935714	0.180412	1.426551	7.635232	0.068145	[258, 9, 378, 131]
c[N+](=O)[O-]	776	509	267	83	76	0.915663	0.106959	1.395981	5.695201	0.031563	[260, 7, 433, 76]
COC(=O)C1=C(C)N=C(C)/C(=C(/O)OC)C1	776	509	267	35	35	1.0	0.045103	1.524558	inf	0.028241	[267, 0, 474, 35]
c-n(c)nc	776	509	267	42	41	0.97619	0.054124	1.488259	21.506876	0.026349	[266, 1, 468, 41]
cNC(=O)N1CCC(c)=N1	776	509	267	27	27	1.0	0.034794	1.524558	inf	0.02164	[267, 0, 482, 27]
CC(=O)OC	776	509	267	255	237	0.929412	0.328608	1.416942	6.90668	0.137249	[249, 18, 272, 237]
