# Supplementary material for: A comprehensive evaluation of advanced methods for identifying structural alerts using extensive toxicity data
Source: J Cheminform. 2026 Jan 30;18:27. doi: 10.1186/s13321-026-01157-x (PMC12922411; doi:10.1186/s13321-026-01157-x)
Supplement: Supplementary file 3 — Supplementary material 3. [file 13321_2026_1157_MOESM3_ESM.zip › SI_3_The substructure sets/SI_3_1_Original set of SAs/pysmash_group/Drug/Cardiotoxicity_Nav1.5__ruleset.csv]

Substructure	N_total	N_pos	N_neg	N_s	N_s_pos	Precision	Coverage Rate	Enrichment Factor	Likelihood Ratio	Information Gain	tn_fp_fn_tp
cN(c)C	2014	1372	642	211	209	0.990521	0.104767	1.454016	48.898688	0.054829	[640, 2, 1163, 209]
CSSC	2014	1372	642	197	187	0.949239	0.097815	1.393416	8.750292	0.033771	[632, 10, 1185, 187]
CNC(=N)N	2014	1372	642	216	203	0.939815	0.107249	1.379582	7.306907	0.034083	[629, 13, 1169, 203]
CSC	2014	1372	642	196	172	0.877551	0.097319	1.288183	3.353499	0.01608	[618, 24, 1200, 172]
[C]C(=O)N([C])C	2014	1372	642	230	191	0.830435	0.114201	1.21902	2.291657	0.01054	[603, 39, 1181, 191]
CC(=O)O	2014	1372	642	235	204	0.868085	0.116683	1.274288	3.079281	0.017592	[611, 31, 1168, 204]
cNS(=O)(=O)N(C)C	2014	1372	642	59	59	1.0	0.029295	1.46793	inf	0.01652	[642, 0, 1313, 59]
cC(=O)N(C)C	2014	1372	642	300	246	0.82	0.148957	1.203703	2.131681	0.01221	[588, 54, 1126, 246]
c[nH]c	2014	1372	642	251	207	0.824701	0.124628	1.210604	2.201398	0.010692	[598, 44, 1165, 207]
CF	2014	1372	642	725	545	0.751724	0.35998	1.103478	1.416788	0.009491	[462, 180, 827, 545]
CNC(=O)N(C)C	2014	1372	642	48	41	0.854167	0.023833	1.253857	2.740733	0.002781	[635, 7, 1331, 41]
cSC	2014	1372	642	53	47	0.886792	0.026316	1.301749	3.665452	0.004529	[636, 6, 1325, 47]
cNC(=O)N(C)C	2014	1372	642	29	22	0.758621	0.014399	1.113602	1.470637	0.000305	[635, 7, 1350, 22]
