# Supplementary material for: A comprehensive evaluation of advanced methods for identifying structural alerts using extensive toxicity data
Source: J Cheminform. 2026 Jan 30;18:27. doi: 10.1186/s13321-026-01157-x (PMC12922411; doi:10.1186/s13321-026-01157-x)
Supplement: Supplementary file 3 — Supplementary material 3. [file 13321_2026_1157_MOESM3_ESM.zip › SI_3_The substructure sets/SI_3_1_Original set of SAs/pysmash_group/Drug/Cardiotoxicity_hERG inhibitor__ruleset.csv]

Substructure	N_total	N_pos	N_neg	N_s	N_s_pos	Precision	Coverage Rate	Enrichment Factor	Likelihood Ratio	Information Gain	tn_fp_fn_tp
cN1CCN(C)C1=O	9852	4871	4981	30	23	0.766667	0.003045	1.550647	3.359914	0.000687	[4974, 7, 4848, 23]
CN1C(=O)CCN=C1N	9852	4871	4981	11	11	1.0	0.001117	2.022583	inf	0.001136	[4981, 0, 4860, 11]
cN(c)C(=O)NC	9852	4871	4981	11	10	0.909091	0.001117	1.838711	10.225826	0.000641	[4980, 1, 4861, 10]
cN=C(c)c	9852	4871	4981	10	10	1.0	0.001015	2.022583	inf	0.001032	[4981, 0, 4861, 10]
cC1=C(c)C(=O)NC1=O	9852	4871	4981	9	9	1.0	0.000914	2.022583	inf	0.000929	[4981, 0, 4862, 9]
cC(=O)NN(c)C(=O)OC	9852	4871	4981	9	9	1.0	0.000914	2.022583	inf	0.000929	[4981, 0, 4862, 9]
