# Supplementary material for: A comprehensive evaluation of advanced methods for identifying structural alerts using extensive toxicity data
Source: J Cheminform. 2026 Jan 30;18:27. doi: 10.1186/s13321-026-01157-x (PMC12922411; doi:10.1186/s13321-026-01157-x)
Supplement: Supplementary file 3 — Supplementary material 3. [file 13321_2026_1157_MOESM3_ESM.zip › SI_3_The substructure sets/SI_3_1_Original set of SAs/pysmash_group/Drug/Cytotoxicity_HPEG2__ruleset.csv]

Substructure	N_total	N_pos	N_neg	N_s	N_s_pos	Precision	Coverage Rate	Enrichment Factor	Likelihood Ratio	Information Gain	tn_fp_fn_tp
CCl	6000	2965	3035	131	115	0.877863	0.021833	1.77645	7.357188	0.010629	[3019, 16, 2850, 115]
cS(C)(=O)=O	6000	2965	3035	174	139	0.798851	0.029	1.616561	4.065189	0.008524	[3000, 35, 2826, 139]
cNC(=O)Nc	6000	2965	3035	74	58	0.783784	0.012333	1.586072	3.710582	0.0032	[3019, 16, 2907, 58]
c[n+](c)C	6000	2965	3035	57	48	0.842105	0.0095	1.704092	5.459247	0.003664	[3026, 9, 2917, 48]
c/C=C/C(c)=O	6000	2965	3035	83	70	0.843373	0.013833	1.706658	5.51174	0.005401	[3022, 13, 2895, 70]
c-n(c)[nH]c	6000	2965	3035	26	23	0.884615	0.004333	1.790115	7.847667	0.002162	[3032, 3, 2942, 23]
cC(=O)C(c)=O	6000	2965	3035	12	12	1.0	0.002	2.023609	inf	0.002037	[3035, 0, 2953, 12]
cNC1=CC(=O)C(=O)cc1	6000	2965	3035	10	10	1.0	0.001667	2.023609	inf	0.001697	[3035, 0, 2955, 10]
c/C=C1/SccNC1=O	6000	2965	3035	17	16	0.941176	0.002833	1.904573	16.37774	0.001966	[3034, 1, 2949, 16]
cNC1=C/C(=N\S(c)(=O)=O)ccC1=O	6000	2965	3035	15	15	1.0	0.0025	2.023609	inf	0.002547	[3035, 0, 2950, 15]
