# Supplementary material for: A comprehensive evaluation of advanced methods for identifying structural alerts using extensive toxicity data
Source: J Cheminform. 2026 Jan 30;18:27. doi: 10.1186/s13321-026-01157-x (PMC12922411; doi:10.1186/s13321-026-01157-x)
Supplement: Supplementary file 3 — Supplementary material 3. [file 13321_2026_1157_MOESM3_ESM.zip › SI_3_The substructure sets/SI_3_1_Original set of SAs/pysmash_group/Drug/DILI__ruleset.csv]

Substructure	N_total	N_pos	N_neg	N_s	N_s_pos	Precision	Coverage Rate	Enrichment Factor	Likelihood Ratio	Information Gain	tn_fp_fn_tp
c=O	842	398	444	74	56	0.756757	0.087886	1.600978	3.470687	0.023275	[426, 18, 342, 56]
cF	842	398	444	45	35	0.777778	0.053444	1.645449	3.904523	0.015874	[434, 10, 363, 35]
csc	842	398	444	38	29	0.763158	0.045131	1.61452	3.59464	0.011982	[435, 9, 369, 29]
cnn(c)C	842	398	444	12	12	1.0	0.014252	2.115578	inf	0.015573	[444, 0, 386, 12]
cNc	842	398	444	33	25	0.757576	0.039192	1.602711	3.486181	0.009929	[436, 8, 373, 25]
cnoc	842	398	444	10	10	1.0	0.011876	2.115578	inf	0.012954	[444, 0, 388, 10]
CC1=C(C(=O)O)N2C(=O)CC2SC1	842	398	444	12	12	1.0	0.014252	2.115578	inf	0.015573	[444, 0, 386, 12]
CC(=O)N(C)C	842	398	444	58	46	0.793103	0.068884	1.677872	4.276382	0.023071	[432, 12, 352, 46]
cSC	842	398	444	17	14	0.823529	0.02019	1.742241	5.20603	0.007839	[441, 3, 384, 14]
