# Supplementary material for: A comprehensive evaluation of advanced methods for identifying structural alerts using extensive toxicity data
Source: J Cheminform. 2026 Jan 30;18:27. doi: 10.1186/s13321-026-01157-x (PMC12922411; doi:10.1186/s13321-026-01157-x)
Supplement: Supplementary file 3 — Supplementary material 3. [file 13321_2026_1157_MOESM3_ESM.zip › SI_3_The substructure sets/SI_3_1_Original set of SAs/pysmash_group/Drug/Developmental toxicity__ruleset.csv]

Substructure	N_total	N_pos	N_neg	N_s	N_s_pos	Precision	Coverage Rate	Enrichment Factor	Likelihood Ratio	Information Gain	tn_fp_fn_tp
cS(N)(=O)=O	2197	1001	1196	81	68	0.839506	0.036868	1.842553	6.24975	0.017469	[1183, 13, 933, 68]
cnoc	2197	1001	1196	20	18	0.9	0.009103	1.975325	10.753247	0.005869	[1194, 2, 983, 18]
COC(=O)C1=C(C)NC(C)=C(C(=O)OC)C1	2197	1001	1196	11	11	1.0	0.005007	2.194805	inf	0.0057	[1196, 0, 990, 11]
cS(=O)(=O)NC(=O)NC	2197	1001	1196	9	9	1.0	0.004096	2.194805	inf	0.00466	[1196, 0, 992, 9]
