# Supplementary material for: A comprehensive evaluation of advanced methods for identifying structural alerts using extensive toxicity data
Source: J Cheminform. 2026 Jan 30;18:27. doi: 10.1186/s13321-026-01157-x (PMC12922411; doi:10.1186/s13321-026-01157-x)
Supplement: Supplementary file 3 — Supplementary material 3. [file 13321_2026_1157_MOESM3_ESM.zip › SI_3_The substructure sets/SI_3_1_Original set of SAs/pysmash_group/Drug/Eye_Corrosion__ruleset.csv]

Substructure	N_total	N_pos	N_neg	N_s	N_s_pos	Precision	Coverage Rate	Enrichment Factor	Likelihood Ratio	Information Gain	tn_fp_fn_tp
CBr	2298	886	1412	80	77	0.9625	0.034813	2.496416	40.904439	0.04024	[1409, 3, 809, 77]
CC(=O)Cl	2298	886	1412	43	43	1.0	0.018712	2.593679	inf	0.026141	[1412, 0, 843, 43]
cC(=O)Cl	2298	886	1412	30	30	1.0	0.013055	2.593679	inf	0.018149	[1412, 0, 856, 30]
cS(=O)(=O)Cl	2298	886	1412	22	22	1.0	0.009574	2.593679	inf	0.01327	[1412, 0, 864, 22]
CC(=O)OC(C)=O	2298	886	1412	20	20	1.0	0.008703	2.593679	inf	0.012055	[1412, 0, 866, 20]
COC(=O)Cl	2298	886	1412	13	13	1.0	0.005657	2.593679	inf	0.007816	[1412, 0, 873, 13]
C[Si](Cl)(Cl)Cl	2298	886	1412	11	11	1.0	0.004787	2.593679	inf	0.006608	[1412, 0, 875, 11]
cS(=O)(=O)O	2298	886	1412	14	13	0.928571	0.006092	2.408417	20.717833	0.005856	[1411, 1, 873, 13]
