# Supplementary material for: A comprehensive evaluation of advanced methods for identifying structural alerts using extensive toxicity data
Source: J Cheminform. 2026 Jan 30;18:27. doi: 10.1186/s13321-026-01157-x (PMC12922411; doi:10.1186/s13321-026-01157-x)
Supplement: Supplementary file 3 — Supplementary material 3. [file 13321_2026_1157_MOESM3_ESM.zip › SI_3_The substructure sets/SI_3_1_Original set of SAs/pysmash_group/Drug/Eye_Irritation__ruleset.csv]

Substructure	N_total	N_pos	N_neg	N_s	N_s_pos	Precision	Coverage Rate	Enrichment Factor	Likelihood Ratio	Information Gain	tn_fp_fn_tp
cC=O	5216	3872	1344	1038	789	0.760116	0.199003	1.023957	1.099871	0.0003	[1095, 249, 3083, 789]
cBr	5216	3872	1344	223	209	0.93722	0.042753	1.262536	5.181818	0.00828	[1330, 14, 3663, 209]
c[N+](=O)[O-]	5216	3872	1344	308	277	0.899351	0.059049	1.211522	3.101573	0.006982	[1313, 31, 3595, 277]
cC(=O)O	5216	3872	1344	544	463	0.851103	0.104294	1.146527	1.984083	0.00576	[1263, 81, 3409, 463]
CBr	5216	3872	1344	105	103	0.980952	0.02013	1.321448	17.876033	0.006588	[1342, 2, 3769, 103]
CC#N	5216	3872	1344	124	114	0.919355	0.023773	1.23847	3.957025	0.003599	[1334, 10, 3758, 114]
CC1CO1	5216	3872	1344	51	44	0.862745	0.009778	1.16221	2.181818	0.000615	[1337, 7, 3828, 44]
cC#N	5216	3872	1344	83	75	0.903614	0.015913	1.217266	3.254132	0.001928	[1336, 8, 3797, 75]
cC=CC(=O)O	5216	3872	1344	40	34	0.85	0.007669	1.145041	1.966942	0.000378	[1338, 6, 3838, 34]
CI	5216	3872	1344	39	37	0.948718	0.007477	1.278025	6.421488	0.001627	[1342, 2, 3835, 37]
