# Supplementary material for: A comprehensive evaluation of advanced methods for identifying structural alerts using extensive toxicity data
Source: J Cheminform. 2026 Jan 30;18:27. doi: 10.1186/s13321-026-01157-x (PMC12922411; doi:10.1186/s13321-026-01157-x)
Supplement: Supplementary file 3 — Supplementary material 3. [file 13321_2026_1157_MOESM3_ESM.zip › SI_3_The substructure sets/SI_3_1_Original set of SAs/pysmash_group/Drug/Genotoxicity__ruleset.csv]

Substructure	N_total	N_pos	N_neg	N_s	N_s_pos	Precision	Coverage Rate	Enrichment Factor	Likelihood Ratio	Information Gain	tn_fp_fn_tp
c[N+](=O)[O-]	641	264	377	37	37	1.0	0.057722	2.42803	inf	0.07755	[377, 0, 227, 37]
cN	641	264	377	143	129	0.902098	0.223089	2.190321	13.158279	0.21938	[363, 14, 135, 129]
cn(c)C	641	264	377	23	23	1.0	0.035881	2.42803	inf	0.047304	[377, 0, 241, 23]
cnc	641	264	377	63	53	0.84127	0.098284	2.042629	7.568561	0.06168	[367, 10, 211, 53]
cN(C)C	641	264	377	21	20	0.952381	0.032761	2.31241	28.560606	0.033047	[376, 1, 244, 20]
c=O	641	264	377	19	18	0.947368	0.029641	2.300239	25.704545	0.029092	[376, 1, 246, 18]
c[nH]c	641	264	377	18	17	0.944444	0.028081	2.29314	24.276515	0.027132	[376, 1, 247, 17]
cN=Nc	641	264	377	13	13	1.0	0.020281	2.42803	inf	0.026389	[377, 0, 251, 13]
coc	641	264	377	12	11	0.916667	0.018721	2.225694	15.708333	0.015681	[376, 1, 253, 11]
csc	641	264	377	8	8	1.0	0.01248	2.42803	inf	0.016135	[377, 0, 256, 8]
cNC	641	264	377	53	48	0.90566	0.082683	2.198971	13.709091	0.070013	[372, 5, 216, 48]
CC#N	641	264	377	7	7	1.0	0.01092	2.42803	inf	0.0141	[377, 0, 257, 7]
