# Supplementary material for: A comprehensive evaluation of advanced methods for identifying structural alerts using extensive toxicity data
Source: J Cheminform. 2026 Jan 30;18:27. doi: 10.1186/s13321-026-01157-x (PMC12922411; doi:10.1186/s13321-026-01157-x)
Supplement: Supplementary file 3 — Supplementary material 3. [file 13321_2026_1157_MOESM3_ESM.zip › SI_3_The substructure sets/SI_3_1_Original set of SAs/pysmash_group/Drug/Hematotoxicity__ruleset.csv]

Substructure	N_total	N_pos	N_neg	N_s	N_s_pos	Precision	Coverage Rate	Enrichment Factor	Likelihood Ratio	Information Gain	tn_fp_fn_tp
cNC(=O)Nc	2344	736	1608	53	49	0.924528	0.022611	2.944422	26.763587	0.027793	[1604, 4, 687, 49]
cC(=O)N(C)C(c)=O	2344	736	1608	36	35	0.972222	0.015358	3.096316	76.467391	0.022723	[1607, 1, 701, 35]
cnoc	2344	736	1608	64	51	0.796875	0.027304	2.537874	8.57107	0.020099	[1595, 13, 685, 51]
cC(=O)C=C(C)N(C)C(c)=O	2344	736	1608	28	28	1.0	0.011945	3.184783	inf	0.020192	[1608, 0, 708, 28]
c/C=C/C(=O)N(C)C(C)=CC(c)=O	2344	736	1608	9	9	1.0	0.00384	3.184783	inf	0.00644	[1608, 0, 727, 9]
cC(=O)N(c)C	2344	736	1608	12	9	0.75	0.005119	2.388587	6.554348	0.002976	[1605, 3, 727, 9]
c1nn[nH]n1	2344	736	1608	6	6	1.0	0.00256	3.184783	inf	0.004288	[1608, 0, 730, 6]
[C]C(=O)N1CC(=O)N(C)C1(C)C	2344	736	1608	8	8	1.0	0.003413	3.184783	inf	0.005722	[1608, 0, 728, 8]
c/N=N/c	2344	736	1608	5	5	1.0	0.002133	3.184783	inf	0.003572	[1608, 0, 731, 5]
c/C=N/c	2344	736	1608	10	9	0.9	0.004266	2.866304	19.663043	0.004669	[1607, 1, 727, 9]
