# Supplementary material for: A comprehensive evaluation of advanced methods for identifying structural alerts using extensive toxicity data
Source: J Cheminform. 2026 Jan 30;18:27. doi: 10.1186/s13321-026-01157-x (PMC12922411; doi:10.1186/s13321-026-01157-x)
Supplement: Supplementary file 3 — Supplementary material 3. [file 13321_2026_1157_MOESM3_ESM.zip › SI_3_The substructure sets/SI_3_1_Original set of SAs/pysmash_group/Drug/Hepatotoxicity__ruleset.csv]

Substructure	N_total	N_pos	N_neg	N_s	N_s_pos	Precision	Coverage Rate	Enrichment Factor	Likelihood Ratio	Information Gain	tn_fp_fn_tp
cN(c)C	2238	921	1317	36	29	0.805556	0.016086	1.957474	5.924151	0.007681	[1310, 7, 892, 29]
cnoc	2238	921	1317	20	18	0.9	0.008937	2.186971	12.869707	0.006852	[1315, 2, 903, 18]
cNc	2238	921	1317	67	53	0.791045	0.029937	1.922213	5.413448	0.01338	[1303, 14, 868, 53]
COC(=O)C1=C(C)NC(C)=C(C(=O)OC)C1	2238	921	1317	11	10	0.909091	0.004915	2.209061	14.299674	0.003923	[1316, 1, 911, 10]
cNS(c)(=O)=O	2238	921	1317	9	9	1.0	0.004021	2.429967	inf	0.005168	[1317, 0, 912, 9]
CC1NccS(=O)(=O)N1	2238	921	1317	9	9	1.0	0.004021	2.429967	inf	0.005168	[1317, 0, 912, 9]
[C]NC(=O)/C(c)=N\OC	2238	921	1317	12	11	0.916667	0.005362	2.22747	15.729642	0.004441	[1316, 1, 910, 11]
