# Supplementary material for: A comprehensive evaluation of advanced methods for identifying structural alerts using extensive toxicity data
Source: J Cheminform. 2026 Jan 30;18:27. doi: 10.1186/s13321-026-01157-x (PMC12922411; doi:10.1186/s13321-026-01157-x)
Supplement: Supplementary file 3 — Supplementary material 3. [file 13321_2026_1157_MOESM3_ESM.zip › SI_3_The substructure sets/SI_3_1_Original set of SAs/pysmash_group/Drug/Immunotoxicity__ruleset.csv]

Substructure	N_total	N_pos	N_neg	N_s	N_s_pos	Precision	Coverage Rate	Enrichment Factor	Likelihood Ratio	Information Gain	tn_fp_fn_tp
c/C=C/C(c)=O	8956	5557	3399	245	214	0.873469	0.027356	1.407737	4.222434	0.006454	[3368, 31, 5343, 214]
cNC(=O)Nc	8956	5557	3399	114	102	0.894737	0.012729	1.442012	5.199118	0.003573	[3387, 12, 5455, 102]
c/C=C(\C)C(c)=O	8956	5557	3399	36	34	0.944444	0.00402	1.522124	10.398236	0.001687	[3397, 2, 5523, 34]
[C]C=Nc	8956	5557	3399	127	109	0.858268	0.01418	1.383237	3.703947	0.002876	[3381, 18, 5448, 109]
c/C=C1\OccC1=O	8956	5557	3399	27	27	1.0	0.003015	1.611661	inf	0.00208	[3399, 0, 5530, 27]
cNC1=C(Cl)C(=O)N(C)C1=O	8956	5557	3399	34	32	0.941176	0.003796	1.516857	9.786575	0.001552	[3397, 2, 5525, 32]
[C][C]1O[C@@]1(C)C	8956	5557	3399	56	42	0.75	0.006253	1.208746	1.834983	0.000343	[3385, 14, 5515, 42]
C=C1[C][C]OC1=O	8956	5557	3399	47	40	0.851064	0.005248	1.371626	3.495206	0.000986	[3392, 7, 5517, 40]
