# Supplementary material for: A comprehensive evaluation of advanced methods for identifying structural alerts using extensive toxicity data
Source: J Cheminform. 2026 Jan 30;18:27. doi: 10.1186/s13321-026-01157-x (PMC12922411; doi:10.1186/s13321-026-01157-x)
Supplement: Supplementary file 3 — Supplementary material 3. [file 13321_2026_1157_MOESM3_ESM.zip › SI_3_The substructure sets/SI_3_1_Original set of SAs/pysmash_group/Drug/Mitochondrial toxicity__ruleset.csv]

Substructure	N_total	N_pos	N_neg	N_s	N_s_pos	Precision	Coverage Rate	Enrichment Factor	Likelihood Ratio	Information Gain	tn_fp_fn_tp
c[N+](=O)[O-]	3338	1513	1825	158	138	0.873418	0.047334	1.926945	8.322868	0.027688	[1805, 20, 1375, 138]
cC(c)=O	3338	1513	1825	82	69	0.841463	0.024566	1.856447	6.402207	0.011766	[1812, 13, 1444, 69]
cOP(=S)(OC)OC	3338	1513	1825	18	18	1.0	0.005392	2.206213	inf	0.006181	[1825, 0, 1495, 18]
CC(Cl)=C(C)Cl	3338	1513	1825	13	13	1.0	0.003895	2.206213	inf	0.004459	[1825, 0, 1500, 13]
