# Supplementary material for: A comprehensive evaluation of advanced methods for identifying structural alerts using extensive toxicity data
Source: J Cheminform. 2026 Jan 30;18:27. doi: 10.1186/s13321-026-01157-x (PMC12922411; doi:10.1186/s13321-026-01157-x)
Supplement: Supplementary file 3 — Supplementary material 3. [file 13321_2026_1157_MOESM3_ESM.zip › SI_3_The substructure sets/SI_3_1_Original set of SAs/pysmash_group/Drug/Nephrotoxicity__ruleset.csv]

Substructure	N_total	N_pos	N_neg	N_s	N_s_pos	Precision	Coverage Rate	Enrichment Factor	Likelihood Ratio	Information Gain	tn_fp_fn_tp
cS(N)(=O)=O	2196	961	1235	80	60	0.75	0.03643	1.71384	3.855359	0.010978	[1215, 20, 901, 60]
cN(C)C(C)=O	2196	961	1235	23	18	0.782609	0.010474	1.788355	4.626431	0.003791	[1230, 5, 943, 18]
cnoc	2196	961	1235	20	17	0.85	0.009107	1.942352	7.282345	0.004852	[1232, 3, 944, 17]
