# Supplementary material for: A comprehensive evaluation of advanced methods for identifying structural alerts using extensive toxicity data
Source: J Cheminform. 2026 Jan 30;18:27. doi: 10.1186/s13321-026-01157-x (PMC12922411; doi:10.1186/s13321-026-01157-x)
Supplement: Supplementary file 3 — Supplementary material 3. [file 13321_2026_1157_MOESM3_ESM.zip › SI_3_The substructure sets/SI_3_1_Original set of SAs/pysmash_group/Drug/Neurotoxicity__ruleset.csv]

Substructure	N_total	N_pos	N_neg	N_s	N_s_pos	Precision	Coverage Rate	Enrichment Factor	Likelihood Ratio	Information Gain	tn_fp_fn_tp
CN(C)C	2184	1329	855	553	448	0.810127	0.253205	1.331314	2.744921	0.044885	[750, 105, 881, 448]
cnc	2184	1329	855	447	367	0.821029	0.20467	1.349231	2.951326	0.038353	[775, 80, 962, 367]
cn(c)C	2184	1329	855	141	125	0.886525	0.06456	1.456862	5.0261	0.019019	[839, 16, 1204, 125]
CNC	2184	1329	855	916	729	0.795852	0.419414	1.307855	2.507997	0.080135	[668, 187, 600, 729]
c[nH]c	2184	1329	855	121	99	0.818182	0.055403	1.344552	2.895034	0.008647	[833, 22, 1230, 99]
cF	2184	1329	855	83	71	0.855422	0.038004	1.405749	3.806433	0.008353	[843, 12, 1258, 71]
cS(N)(=O)=O	2184	1329	855	82	73	0.890244	0.037546	1.462974	5.218209	0.011138	[846, 9, 1256, 73]
cC(=O)NC	2184	1329	855	84	71	0.845238	0.038462	1.389014	3.513631	0.007702	[842, 13, 1258, 71]
cN(C)C(C)=O	2184	1329	855	22	21	0.954545	0.010073	1.568644	13.510158	0.00486	[854, 1, 1308, 21]
CF	2184	1329	855	90	72	0.8	0.041209	1.314673	2.573363	0.005223	[837, 18, 1257, 72]
cnoc	2184	1329	855	20	19	0.95	0.009158	1.561174	12.223476	0.004261	[854, 1, 1310, 19]
cNC(C)=O	2184	1329	855	87	76	0.873563	0.039835	1.435562	4.4449	0.010289	[844, 11, 1253, 76]
