# Supplementary material for: A comprehensive evaluation of advanced methods for identifying structural alerts using extensive toxicity data
Source: J Cheminform. 2026 Jan 30;18:27. doi: 10.1186/s13321-026-01157-x (PMC12922411; doi:10.1186/s13321-026-01157-x)
Supplement: Supplementary file 3 — Supplementary material 3. [file 13321_2026_1157_MOESM3_ESM.zip › SI_3_The substructure sets/SI_3_1_Original set of SAs/pysmash_group/Drug/Ototoxicity__ruleset.csv]

Substructure	N_total	N_pos	N_neg	N_s	N_s_pos	Precision	Coverage Rate	Enrichment Factor	Likelihood Ratio	Information Gain	tn_fp_fn_tp
COC(=O)C1=C(C)NC(C)=C(C(=O)OC)[C]1	2756	1064	1692	16	16	1.0	0.005806	2.590226	inf	0.00801	[1692, 0, 1048, 16]
[C]NC(=O)/C(c)=N\OC	2756	1064	1692	9	9	1.0	0.003266	2.590226	inf	0.004496	[1692, 0, 1055, 9]
