# Supplementary material for: A comprehensive evaluation of advanced methods for identifying structural alerts using extensive toxicity data
Source: J Cheminform. 2026 Jan 30;18:27. doi: 10.1186/s13321-026-01157-x (PMC12922411; doi:10.1186/s13321-026-01157-x)
Supplement: Supplementary file 3 — Supplementary material 3. [file 13321_2026_1157_MOESM3_ESM.zip › SI_3_The substructure sets/SI_3_1_Original set of SAs/pysmash_group/Drug/Photosensitizer_in human__ruleset.csv]

Substructure	N_total	N_pos	N_neg	N_s	N_s_pos	Precision	Coverage Rate	Enrichment Factor	Likelihood Ratio	Information Gain	tn_fp_fn_tp
cN(c)C	1395	576	819	28	22	0.785714	0.020072	1.902902	5.213542	0.008555	[813, 6, 554, 22]
cNc	1395	576	819	66	51	0.772727	0.047312	1.871449	4.834375	0.019242	[804, 15, 525, 51]
cSc	1395	576	819	27	23	0.851852	0.019355	2.063079	8.175781	0.011749	[815, 4, 553, 23]
CC1NccS(=O)(=O)N1	1395	576	819	15	15	1.0	0.010753	2.421875	inf	0.013842	[819, 0, 561, 15]
cC(c)=O	1395	576	819	28	23	0.821429	0.020072	1.989397	6.540625	0.010411	[814, 5, 553, 23]
[C]C(=O)C(C(N)=O)=C(C)O	1395	576	819	8	8	1.0	0.005735	2.421875	inf	0.007352	[819, 0, 568, 8]
COC(=O)C1=C(C)N=C(C)/C(=C(\O)OC)C1	1395	576	819	12	10	0.833333	0.008602	2.018229	7.109375	0.004697	[817, 2, 566, 10]
