# Supplementary material for: A comprehensive evaluation of advanced methods for identifying structural alerts using extensive toxicity data
Source: J Cheminform. 2026 Jan 30;18:27. doi: 10.1186/s13321-026-01157-x (PMC12922411; doi:10.1186/s13321-026-01157-x)
Supplement: Supplementary file 3 — Supplementary material 3. [file 13321_2026_1157_MOESM3_ESM.zip › SI_3_The substructure sets/SI_3_1_Original set of SAs/pysmash_group/Drug/Rat oral acute toxicity__ruleset.csv]

Substructure	N_total	N_pos	N_neg	N_s	N_s_pos	Precision	Coverage Rate	Enrichment Factor	Likelihood Ratio	Information Gain	tn_fp_fn_tp
cOC(=O)NC	7334	2804	4530	144	122	0.847222	0.019635	2.215951	8.958955	0.01331	[4508, 22, 2682, 122]
cOP(=S)(OC)OC	7334	2804	4530	110	91	0.827273	0.014999	2.163773	7.73763	0.009193	[4511, 19, 2713, 91]
COP(=S)(OC)SC	7334	2804	4530	162	137	0.845679	0.022089	2.211915	8.85321	0.014902	[4505, 25, 2667, 137]
COP(=O)(OC)SC	7334	2804	4530	70	65	0.928571	0.009545	2.428724	21.00214	0.009308	[4525, 5, 2739, 65]
cOP(C)(=S)OC	7334	2804	4530	23	23	1.0	0.003136	2.615549	inf	0.004362	[4530, 0, 2781, 23]
cOP(=O)(OC)OC	7334	2804	4530	36	31	0.861111	0.004909	2.252278	10.016405	0.003501	[4525, 5, 2773, 31]
cSP(C)(=S)OC	7334	2804	4530	19	19	1.0	0.002591	2.615549	inf	0.003601	[4530, 0, 2785, 19]
CNC(=O)N(C)N=O	7334	2804	4530	22	20	0.909091	0.003	2.377772	16.155492	0.002662	[4528, 2, 2784, 20]
COP(C)(=O)SC	7334	2804	4530	17	17	1.0	0.002318	2.615549	inf	0.003222	[4530, 0, 2787, 17]
cSCSP(=S)(OC)OC	7334	2804	4530	11	11	1.0	0.0015	2.615549	inf	0.002083	[4530, 0, 2793, 11]
cN=NN(C)C	7334	2804	4530	24	19	0.791667	0.003272	2.070643	6.139087	0.001657	[4525, 5, 2785, 19]
CNC(=O)O/N=C(/C)SC	7334	2804	4530	63	57	0.904762	0.00859	2.366449	15.347718	0.007514	[4524, 6, 2747, 57]
cN(C)C(C)N(C)C	7334	2804	4530	9	9	1.0	0.001227	2.615549	inf	0.001704	[4530, 0, 2795, 9]
COP(=S)(OC)SCSC	7334	2804	4530	15	15	1.0	0.002045	2.615549	inf	0.002842	[4530, 0, 2789, 15]
COP(=O)(NC(C)=O)SC	7334	2804	4530	14	11	0.785714	0.001909	2.055074	5.92368	0.000936	[4527, 3, 2793, 11]
cC(=O)n(c)c	7334	2804	4530	24	18	0.75	0.003272	1.961662	4.846648	0.001323	[4524, 6, 2786, 18]
CNC(=O)O/N=C(\C)SC	7334	2804	4530	63	57	0.904762	0.00859	2.366449	15.347718	0.007514	[4524, 6, 2747, 57]
CNC(=O)O/N=C1/COCS1	7334	2804	4530	14	14	1.0	0.001909	2.615549	inf	0.002652	[4530, 0, 2790, 14]
COC(=O)/C=C(\C)OP(=O)(OC)OC	7334	2804	4530	9	9	1.0	0.001227	2.615549	inf	0.001704	[4530, 0, 2795, 9]
CN(C)S(C)(=O)=O	7334	2804	4530	11	10	0.909091	0.0015	2.377772	16.155492	0.001329	[4529, 1, 2794, 10]
cOP(=O)(OC)SC	7334	2804	4530	11	10	0.909091	0.0015	2.377772	16.155492	0.001329	[4529, 1, 2794, 10]
COP(=O)(SC)SC	7334	2804	4530	13	11	0.846154	0.001773	2.213157	8.885521	0.001174	[4528, 2, 2793, 11]
COP(=O)(OC)OC=C(Cl)Cl	7334	2804	4530	10	10	1.0	0.001364	2.615549	inf	0.001894	[4530, 0, 2794, 10]
COP(C)(=S)SCN1C(=O)ccC1=O	7334	2804	4530	7	7	1.0	0.000954	2.615549	inf	0.001325	[4530, 0, 2797, 7]
cC1(O)ccC2=NCCN21	7334	2804	4530	7	7	1.0	0.000954	2.615549	inf	0.001325	[4530, 0, 2797, 7]
CNC(=O)O/N=C(/C)C	7334	2804	4530	19	19	1.0	0.002591	2.615549	inf	0.003601	[4530, 0, 2785, 19]
cOC(=O)N(C)Sc	7334	2804	4530	7	7	1.0	0.000954	2.615549	inf	0.001325	[4530, 0, 2797, 7]
