# Supplementary material for: A comprehensive evaluation of advanced methods for identifying structural alerts using extensive toxicity data
Source: J Cheminform. 2026 Jan 30;18:27. doi: 10.1186/s13321-026-01157-x (PMC12922411; doi:10.1186/s13321-026-01157-x)
Supplement: Supplementary file 3 — Supplementary material 3. [file 13321_2026_1157_MOESM3_ESM.zip › SI_3_The substructure sets/SI_3_1_Original set of SAs/pysmash_group/Drug/Reproductive toxicity__ruleset.csv]

Substructure	N_total	N_pos	N_neg	N_s	N_s_pos	Precision	Coverage Rate	Enrichment Factor	Likelihood Ratio	Information Gain	tn_fp_fn_tp
COC(=O)C1=C(C)NC(C)=C(C(=O)OC)C1	2207	787	1420	11	10	0.909091	0.004984	2.549382	18.043202	0.004862	[1419, 1, 777, 10]
CC1NccS(=O)(=O)N1	2207	787	1420	9	9	1.0	0.004078	2.80432	inf	0.006088	[1420, 0, 778, 9]
