# Supplementary material for: A comprehensive evaluation of advanced methods for identifying structural alerts using extensive toxicity data
Source: J Cheminform. 2026 Jan 30;18:27. doi: 10.1186/s13321-026-01157-x (PMC12922411; doi:10.1186/s13321-026-01157-x)
Supplement: Supplementary file 3 — Supplementary material 3. [file 13321_2026_1157_MOESM3_ESM.zip › SI_3_The substructure sets/SI_3_1_Original set of SAs/pysmash_group/Drug/Respiratory toxicity__ruleset.csv]

Substructure	N_total	N_pos	N_neg	N_s	N_s_pos	Precision	Coverage Rate	Enrichment Factor	Likelihood Ratio	Information Gain	tn_fp_fn_tp
CN(C)C	3814	2210	1604	990	786	0.793939	0.25957	1.370174	2.796433	0.050826	[1400, 204, 1424, 786]
cnoc	3814	2210	1604	39	37	0.948718	0.010225	1.63729	13.427149	0.005351	[1602, 2, 2173, 37]
cSc	3814	2210	1604	45	39	0.866667	0.011799	1.495686	4.717647	0.003366	[1598, 6, 2171, 39]
cN(c)C	3814	2210	1604	44	42	0.954545	0.011536	1.647347	15.241629	0.006303	[1602, 2, 2168, 42]
c[nH]c	3814	2210	1604	176	135	0.767045	0.046146	1.323761	2.389802	0.005393	[1563, 41, 2075, 135]
cC(=O)NC	3814	2210	1604	132	99	0.75	0.034609	1.294344	2.177376	0.003276	[1571, 33, 2111, 99]
cn[nH]c	3814	2210	1604	45	38	0.844444	0.011799	1.457335	3.940013	0.002809	[1597, 7, 2172, 38]
[C]N(C)C	3814	2210	1604	990	786	0.793939	0.25957	1.370174	2.796433	0.050826	[1400, 204, 1424, 786]
c1cOCO1	3814	2210	1604	32	28	0.875	0.00839	1.510068	5.080543	0.002548	[1600, 4, 2182, 28]
CC1=CC(=O)C=CC1	3814	2210	1604	30	27	0.9	0.007866	1.553213	6.532127	0.002886	[1601, 3, 2183, 27]
cNc	3814	2210	1604	117	98	0.837607	0.030676	1.445535	3.743558	0.007012	[1585, 19, 2112, 98]
cC(=O)/C=C/Cl	3814	2210	1604	14	14	1.0	0.003671	1.725792	inf	0.002897	[1604, 0, 2196, 14]
cN=C=O	3814	2210	1604	13	13	1.0	0.003408	1.725792	inf	0.002689	[1604, 0, 2197, 13]
