# Supplementary material for: A comprehensive evaluation of advanced methods for identifying structural alerts using extensive toxicity data
Source: J Cheminform. 2026 Jan 30;18:27. doi: 10.1186/s13321-026-01157-x (PMC12922411; doi:10.1186/s13321-026-01157-x)
Supplement: Supplementary file 3 — Supplementary material 3. [file 13321_2026_1157_MOESM3_ESM.zip › SI_3_The substructure sets/SI_3_1_Original set of SAs/pysmash_group/Drug/Skin_corrosion__ruleset.csv]

Substructure	N_total	N_pos	N_neg	N_s	N_s_pos	Precision	Coverage Rate	Enrichment Factor	Likelihood Ratio	Information Gain	tn_fp_fn_tp
CC(=O)Cl	1936	731	1205	46	45	0.978261	0.02376	2.590852	74.179207	0.030068	[1204, 1, 686, 45]
cC(=O)Cl	1936	731	1205	33	31	0.939394	0.017045	2.487916	25.550616	0.017871	[1203, 2, 700, 31]
cS(=O)(=O)Cl	1936	731	1205	15	14	0.933333	0.007748	2.471865	23.077975	0.007834	[1204, 1, 717, 14]
CC(=O)OC(C)=O	1936	731	1205	15	14	0.933333	0.007748	2.471865	23.077975	0.007834	[1204, 1, 717, 14]
COC(=O)Cl	1936	731	1205	10	10	1.0	0.005165	2.648427	inf	0.00729	[1205, 0, 721, 10]
CN=C=O	1936	731	1205	8	8	1.0	0.004132	2.648427	inf	0.005827	[1205, 0, 723, 8]
C[Si](C)(C)Cl	1936	731	1205	8	8	1.0	0.004132	2.648427	inf	0.005827	[1205, 0, 723, 8]
C[Si](C)(Cl)Cl	1936	731	1205	8	8	1.0	0.004132	2.648427	inf	0.005827	[1205, 0, 723, 8]
CS(=O)(=O)Cl	1936	731	1205	7	6	0.857143	0.003616	2.27008	9.890561	0.002578	[1204, 1, 725, 6]
csn(c)C	1936	731	1205	6	6	1.0	0.003099	2.648427	inf	0.004366	[1205, 0, 725, 6]
