# Supplementary material for: A comprehensive evaluation of advanced methods for identifying structural alerts using extensive toxicity data
Source: J Cheminform. 2026 Jan 30;18:27. doi: 10.1186/s13321-026-01157-x (PMC12922411; doi:10.1186/s13321-026-01157-x)
Supplement: Supplementary file 3 — Supplementary material 3. [file 13321_2026_1157_MOESM3_ESM.zip › SI_3_The substructure sets/SI_3_1_Original set of SAs/pysmash_group/Drug/Skin_irritation__ruleset.csv]

Substructure	N_total	N_pos	N_neg	N_s	N_s_pos	Precision	Coverage Rate	Enrichment Factor	Likelihood Ratio	Information Gain	tn_fp_fn_tp
CBr	2488	1283	1205	62	50	0.806452	0.02492	1.563875	3.913354	0.006738	[1193, 12, 1233, 50]
CI	2488	1283	1205	12	12	1.0	0.004823	1.939205	inf	0.004624	[1205, 0, 1271, 12]
C/C=C/C(C)=O	2488	1283	1205	45	39	0.866667	0.018087	1.680644	6.104832	0.007372	[1199, 6, 1244, 39]
CN=C=O	2488	1283	1205	12	12	1.0	0.004823	1.939205	inf	0.004624	[1205, 0, 1271, 12]
