# Supplementary material for: A comprehensive evaluation of advanced methods for identifying structural alerts using extensive toxicity data
Source: J Cheminform. 2026 Jan 30;18:27. doi: 10.1186/s13321-026-01157-x (PMC12922411; doi:10.1186/s13321-026-01157-x)
Supplement: Supplementary file 4 — Supplementary material 4. [file 13321_2026_1157_MOESM4_ESM.xlsx]

## Sheet: ToxAlerts
Aquatic toxicity_fish	SMARTS	Oral acute toxicity	SMARTS
	[CX3]=[CX2]=[OX1]		[$([SX2H0]P(=S)([OH0])[OH0])]P(=S)([OH0])[OH0]
	[Br,Cl,F,I][CX3](=[OX1])[#1,*&!$([OH1])&!$([SH1])]		CCOP(=S)(OCC)SC([*:1])
	[$([#6]1[CX3](=[OX1])[OX2][CX3](=[OX1])[#6]1),$([#6]1[CX3](=[OX1])[OX2][CX3](=[OX1])[#6][#6]1)]		[PX4H0](=O)([OH0])([OH0])[OH0]
	[NX3]([CX4])([CX4])[CX3](=[OX1])Cl		COP(=O)(O([*:1]))OC
	[NX2]=[CX2]=[OX1]		[$([OH0]P(=S)([OH0])[OH0])]P(=S)([OH0])[OH0]
	[NX2]=[CX2]=[SX1]		CCOP(=S)(O([*:1]))OCC
	[#6,#1][CX3]([H])=[OX1]		S=P(O([*:1]))(Oc1ccc([*:1])cc1)c1ccccc1
	[$([#6&!$(C=[O,N,S])]1[OX2][CX3](=[OX1])[#6]1),$([#6&!$(C=[O,N,S])]1[OX2][CX3](=[OX1])[#6][#6]1)]		S=P(O([*:1]))(O([*:1]))Oc1ccc([*:1])cc1
	[CX4]1[OX2][CX4]1		[$(N([!H])C(=O)[OH0])]C(=O)[OH0]
	[CX4]1[NX3][CX4]1		CN(SN([*:1])([*:1]))C(=O)Oc1cccc2CC(C)(C)Oc12
	[#6][Sv6X4!R](=[OX1])(=[OX1])[OX2!R][#6]		CN(SOCCC([*:1]))C(=O)O([*:1])
	[#6][OX2!R][Sv6X4!R](=[OX1])(=[OX1])[OX2!R][#6]		O=C(N([*:1]))Oc1ccccc([*:1])1
	[Pv5X4]([OX2][#6])([OX2][#6])([OX2][#6])(=[OX1])		[CX4]NC(=O)ON=C
	[$([#6]1[Sv6X4](=[OX1])(=[OX1])[OX2][#6]1),$([#6]1[Sv6X4](=[OX1])(=[OX1])[OX2][#6][#6]1),$([#6]1[Sv6X4](=[OX1])(=[OX1])[OX2][#6][#6][#6]1)]		CN(C)C(=O)O([*:1])
	[$([#6]1[OX2][Sv6X4](=[OX1])(=[OX1])[OX2][#6][#6]1),$([#6]1[OX2][Sv6X4](=[OX1])(=[OX1])[OX2][#6][#6][#6]1)]		*C1(*)[#6](=O)-[#7]-[#6](=O)-[#7]-[#6]1=O
	[F,Cl,Br,I][#6][CX3](=[OX1])[OX2H1]		[OH1]C1=CC(=O)Oc2[cH][cH][cH][cH]c12
	[F,Cl,Br,I][#6][CX3](=[OX1])[NX3]		*-[#7]-1-c2ccccc2-[#16]-c2ccccc-12
	[$([F,Cl,Br,I]C[OX2]C),$([F,Cl,Br,I]CC[OX2]C)]		[NR1X3]1[CX4R1][CX4R1][NX3R1]([CX3]=[NX2])[CX4R1][CX4R1]1
	[F,Cl,Br,I][CX4][CX4][SX2]		[NR1X3]1[CX4R1][CX4R1][NX3R1](c2ccccc2)[CX4R1][CX4R1]1
	[F,Cl,Br,I][CH2][CH2][NX3]		N#Cc1c([*:1])c([*:1])c(Cl)c(C#N)c1Cl
	[#6]=[#6][CX3](=[OX1])[NX3]
	C=CC#[NX1]
	C=C[CX3]([H])=[OX1]
	[#6]=[#6][$([NX3](=[OX1])=[OX1]),$([NX3+](=[OX1])[O-])]
	[#6]=[#6][Sv6X4](=[OX1])(=[OX1])
	[#6]=[#6][CX3](=[OX1])[OX2][#6]
	[CX3]=[CX3][CX3](=[OX1])[OX2H1]
	[#6]=[#6][CX3](=[OX1])([!#1!$([OH1])])
	[#6X3]1=,:[#6X3]-,:[#6X3](=[OX1])-,:[#6X3]=,:[#6X3]-,:[#6X3]1(=[OX1])
	[*!$([a])&!$(C=C)&!$(C#C)][CX4][F,Cl,Br,I]
	NOT [!#6!#1!F!Cl!Br!I] AND [F,Cl,Br,I][CX4][*&!$(C=C)&!$(C#C)&!$([a])]
	[a!r0][F,Cl,Br,I]
	[F,Cl,Br,I][CX4][CX3]=[CX3]
	c[CX4][F,Cl,Br,I]
	[$([F,Cl,Br,I]c1c([$([NX3](=[OX1])=[OX1]),$([NX3+](=[OX1])[O-])])cc([$([NX3](=[OX1])=[OX1]),$([NX3+](=[OX1])[O-])])cc1),$([F,Cl,Br,I]c1c([$([NX3](=[OX1])=[OX1]),$([NX3+](=[OX1])[O-])])cccc1([$([NX3](=[OX1])=[OX1]),$([NX3+](=[OX1])[O-])]))]
	[$([#6]=[NX2+]=N),$([#6]=[NX2]=[NX1]),$([#6]=[NX2+]=[NX1-]),$([#6]-[NX2+]#[NX1]),$([#6-]-[NX2+]#[NX1])]
	[$([Cu][#6]),$([Ag][#6]),$([Au][#6]),$([Zn][#6]),$([Cd][#6]),$([Hg][#6]),$([Sn][#6]),$([Pb][#6]),$([As][#6]),$([Sb][#6])]
	[NX4+]([CX4])([CX4])([CX4])([CX4])
	[SX3+]([CX4])([CX4])([CX4])
	II
	[#1][OX2][OX2][#1]
	[Sv4X3](=[OX1])
	[SX2][IX1]
	[SX2][SX2]
	[SX2][Sv4X3](=[OX1])
	[SX2][Sv6X4](=[OX1])(=[OX1])
	[SX2][SX2][CX3](=[OX1])[OX2]
	[OX1]=[AsX2]
	[SX2][CX2]#[NX1]
	[F,Cl,Br,I][SX2]

## Sheet: Aquatic toxicity_Fish
	Bioalerts	Similarity	KRFP	Similarity	Moss	Similarity	PySmash_circular	Similarity	PySmash_group	Similarity	PySmash_path	Similarity	SARpy	Similarity
1		Yes		Yes		Yes		Yes		Yes		Yes		Yes
2		Yes		Yes				No		No		No		No
3		Yes		Yes				Yes		No		No		Yes
4		Yes		Yes				No		No		Yes		No
5		Yes		Yes				No		Yes		Yes		Yes
6		Yes		Yes				No				Yes		Yes
7		Yes		Yes				No				Yes		No
8		Yes		No				Yes				No		No
9		No		No				No				Yes		No
10		Yes		No				Yes				Yes		No
Note: Yes means completely matched or almost the same; No means entirely missing

## Sheet: oral acute toxicity
	Bioalerts	Similarity	KRFP	Similarity	Moss	Similarity	PySmash_circular	Similarity	PySmash_group	Similarity	PySmash_path	Similarity	SARpy	Similarity
1		common		No		common		common		Yes		No		common
2		No		No		common		common		Yes		No		common
3		No		Yes		common		No		Yes		No		common
4		No		No		common		Yes		Yes		No		common
5		No		Yes		common		Yes		Yes		No		Yes
6		No		No		common		Yes		Yes		No		Yes
7		No		No		common		Yes		common		No		Yes
8		No		Yes		common		Yes		common		No		Yes
9		No		common		common		Yes		Yes		No		common
10		No		common		common		No		Yes		No		Yes
Note: Yes means completely matched or almost the same; No means entirely missing; common means the substructures were more common compared to ToxAlerts
